# Supplementary material for: DDQR (dynamic DNA QR coding): An efficient algorithm to represent DNA barcode sequences
Source: PLoS One. 2023 Jan 17;18(1):e0279994. doi: 10.1371/journal.pone.0279994 (PMC9844917; doi:10.1371/journal.pone.0279994)
Supplement: S1 File — (FASTA) [file pone.0279994.s001.fasta]

>refbc_1000412_3_Paphiopedilum_spicerianum_x_Paphiopedilum_venustum
GTCGGATTTAAAGCTGGTGTTAAAGATTACAAATTGACTTATTATACTCCTGACTACGAAACCAAAGATACTGATATCTTGGCAGCATTCCGAGTAACTCCTCAACCGGGAGTTCCGCCTGAAGAAGCAGGGGCTGCGGTAGCTGCCGAATCTTCTACTGGTACATGGACAACTGTGTGGACTGATGGACTTACCAGTCTTGATCGTTACAAAGGACGATGCTACCACATCGAAGCCGTTGTTGGAGAGGAAAATCAATATATTGCTTATGTAGCTTATCCTTTAGACCTTTTTGAAGAAGGTTCTGTTACTAACATGTTTACTTCCATTGTGGGTAATGTATTTGGTTTCAAAGCCCTGCGAGCTCTACGTCTGGAAGATCTACGAATTCCCCCTTCTTATTCCAAAACTTTCCAAGGTCCACCTCATGGCATCCAAGTTGAAAGAGATAAATTGAACAAGTATGGTCGTCCCCTATTGGGATGTACTATTAAACCAAAATTGGGATTATCCGCAAAAAACTACGGTAGAGCGGTTTATGAATGTCTACGGGGTGGACTTGATTTTACTAAGGATGATGAAAACGTGAACTCACAACCATTTA
>refbc_1001307_3_Calochlaena_javanica
ACCAAAGACACCGATATATTGGCGGCCTTTCGAATGACCCCGCAACCCGGAGTACCGCCCGAGGAAGCTGGAGCTGCAGTAGCTGCGGAATCTTCCACAGGTACATGGACCACTGTATGGACGGATGGACTTACTAGTCTCGATCGCTACAAAGGTCGATGCTATGATATCGAACCTGTTTCTGGAGAGGAGAATCAGTATATTGCATATGTAGCTTATCCTTTGGATCTATTTGAAGAAGGTTCCGTTACCAATATGTTCACTTCCATTGTAGGTAATGTTTTCGGATTCAAAGCCCTACGCGCTCTCCGCTTAGAAGATCTTCGAATTCCTCCTGCTTATTCTAAGACTTTCATTGGACCGCCCCACGGCATCCAGGTTGAAAGAGATAAGCTGAACAAATATGGGCGTCCCTTATTAGGATGTACAATCAAACCGAAATTGGGCTTATCTGCTAAGAATTATGGGAGAGCCGTTTATGAATGTCTCCGTGGTGGACTTGACTTCACCAAGGATGATGAGAACGTAAATTCACAACCATTCATGCGTTGGAGAGATCGTTTCTTATTCGTAGCAGAAGCTCTCTTCAAAGCTCAAGCCGAAACAGGCGAAATTAAGGGACATTACTTAAACGCTACTGCAGGTACTTGTGAAGAGATGTTGAAAAGAGCCGTTTTTGCTAGAGAATTGGGGGTACCCATAGTCATGCATGACTATTTGACCGGAGGTTTTACCGCAAATACGAGCTTGGCTTTTTATTGTCGAGACAATGGGCTGCTTCTTCACATTCACCGTGCGATGCATGCTGTCATCGATAGACAAAAAAATCACGGTATACATTTCCGTGTATTAGCCAAAGCTTTACGTATGTCCGGTGGAGATCATATTCACGCTGGGACTGTAGTAGGCAAACTAGAGGGAGAACGAGAAGTTACTTTGGGCTTTGTCGATTTGCTTCGCGATGATTACATCGAAAAAGACCGTAGCCGCGGCATCTATTTCACCCAAGATTGGGTATCTATGCCGGGCGTACTTCCTGTAGCTTCGGGGGGTATCCATGTCTGGCATATGCCTGCTCTAACCGAAATATTCGGAGACGATTCCGTCTTACAGTTCGGCGGCGGAACTTTGGGACATCCTTGGGGAAATGCGCCCGGTGCCGTAGCTAATCGAGTCGCGTCAGAGGCTTGTGTACAAGCTCGTAATGAGGGCCGTGACCTTGCCCGTGAAGGTAATGAAATTATTC
>refbc_1001324_3_Dicksonia_sp._BA653
ACCAAAGACACCGATATCTTGGCGGCCTTTCGAATGACCCCGCAACCCGGAGTACCGCCTGAGGAAGCTGGAGCTGCAGTAGCTGCGGAATCTTCCACAGGTACATGGACCACTGTATGGACGGATGGACTTACTAGTCTCGATCGCTACAAAGGTCGATGCTATGATATCGAACCTGTTTCTGGAGAGGATAATCAGTATATTGCATATGTAGCCTATCCTTTGGATCTATTTGAAGAAGGTTCCGTTACCAATTTGTTCACTTCCATTGTAGGTAATGTTTTTGGATTCAAAGCCCTACGCGCTCTCCGCTTAGAAGATCTTCGAATTCCTCCTGCTTATTCTAAGACTTTCATTGGACCGCCCCACGGTATCCAGGTTGAAAGGGATAAGCTGAACAAATATGGGCGTCCCTTATTAGGATGTACAATCAAACCAAAATTGGGCTTATCTGCTAAGAATTATGGCAGAGCTGTTTATGAATGTCTCCGTGGTGGACTTGACTTCACCAAGGATGATGAGAACGTAAATTCCCAACCATTCATGCGTTGGAGAGATCGCTTCTTATTCGTAGCAGAAGCTCTCTTCAAAGCTCAGGCTGAAACAGGCGAAATTAAGGGACATTACCTAAATGCTACTGCAGGTACTTGTGAAGAAATGATGAAAAGAGCCGTTTTTGCTAGAGAATTGGGGGCACCAATTGTAATGCATGACTATCTGACCGGAGGGTTTACCGCAAACACTAGCTTGGCTTTTTACTGTCGAGACAATGGGCTGCTTCTTCACATTCACCGTGCGATGCATGCTGTCATCGATAGACAGAGAAATCACGGTATACATTTTCGTGTATTAGCCAAAGCATTACGTATGTCCGGTGGAGATCATATTCACGCTGGGACTGTAGTAGGCAAACTAGAGGGAGAACGAGAAGTCACTTTGGGCTTTGTCGATTTGCTTCGCGACGATTATATTGAAAAAGACCGTAGCCGCGGCATCTATTTCACCCAAGATTGGGTATCGATGCCAGGCGTACTTCCCGTAGCTTCGGGGGGTATCCATGTCTGGCATATGCCTGCTCTAACCGAAATCTTCGGAGACGATTCCGTGTTACAGTTCGGCGGAGGAACCTTGGGACATCCTTGGGGAAATGCGCCCGGTGCTGTAGCTAATCGAGTCGCGTCAGAGGCTTGTGTACAAGCTCGTAATGAGGGCCGTGACCTTGCTCGTGA
>refbc_100146_3_Galactia_striata
GTTGGGTTCAAAGCTGGTGTTAAAGATTATAAATTGACTTATTATACTCCTGACTATGAAACCAAAGATACTGATATCTTGGCAGCATTCCGAGTAACTCCTCAACCCGGGGTTCCGCCTGAAGAAGCAGGTGCCGCAGTAGCTGCCGAATCTTCTACTGGTACATGGACAACTGTGTGGACCGATGGACTTACCAGTCTTGATCGTTACAAAGGACGATGCTACAACATCGAACCCGTTGCTGGAGAAGAAAATCAATATATTGCTTATGTAGCTTATCCCTTAGACCTTTTTGAAGAAGGTTCTGTTACTAACATGTTTACTTCCATTGTAGGTAATGTATTTGGGTTCAAGGCTCTGCGCGCCCTACGTTTGGAGGATTTGCGAATCCCTATTTCTTATATTAAAACTTTCCAAGGTCCACCTCATGGGATCCAAGTTGAGAGAGATAAATTGAACAAATATGGACGTCCTTTATTGGGATGTACTATTAAACCTAAATTGGGGTTATCTGCTAAGAATTACGGTAGAGCAGTTTATGAATGTCTACGTGGGGGGCTTGATTTTACCAAAGATGATGAAAATGTGAATTCCCAACCATTTATGCGATGGAGAGACCGTTTCTGCTTTTGTGCTGAAGCTCTTTATAAAGCACAGGCTGAAACGGGTGAAATCAAAGGGCATTACTTAAATGCTACTGCAGGTACATGCGAAGAAATGATGAAAAGAGCTATATTTGCCAGAGAATTGGGCGTTCCTATCGTAATGCATGATTACTTAACAGGGGGATTCACTGCAAATACTACCTTAGCTCATTATTGCCGCGATAATGGTCTACTTCTTCATATCCATCGTGCAATGCATGCAGTTATTGATAGACAAAAGAATCATGGTATGCACTTTCGTGTACTAGCGAAAGCGTTACGTTTGTCTGGTGGGGATCATATTCATGCTGGTACCGTAGTAGGTAAACTTGAAGGGGAAAGGGAGATCACTCTAGGTTTTGTGGATTTATTGCGTGATGATTTTATTGAAAAAGATCGAAGTCGCGGTATTTATTTCACTCAGGATTGGGTTTCTCTACCAGGTGTTCTGCCCGTTGCTTCGGGGGGTATTCACGTTTGGCATATGCCTGCTCTGACAGAAATCTTTGGAGATGATTCCGTACTCCAATTTGGTGGAGGAACTTTAGGACACCCTTGGGGAAATGCACCCGGTGCCGTAGCTAATCGAGTAGCTCTTGAAGCATGTGTACAAGCTCGTAATGAGGGACGTGATCTTGCTCGTGAAGGTAATGAAATTATTCGTGAGGCTAGCAAATGGAGTCCTGAATTAGCTGCTGCTTGTGAAGTATGGAAGGCGATCAAATTTGAATTCCCAGCAATGGATACTTTGTAA
>refbc_100153_3_Myrospermum_frutescens
AGTGTTGGGTTCAAAGCTGGTGTTAAAGATTATAAATTGACTTATTATACTCCTACCTATGAAACCAAAGATACTGATATCTTGGCAGCATTCCGAGTAACTCCTCAACCTGGAGTTCCGCCTGAAGAAGCAGGTGCAGCGGTAGCTGCTGAATCTTCTACTGGTACATGGACAACTGTGTGGACCGATGGGCTTACTAGTCTTGATCGTTACAAAGGACGATGCTACCACATCGAGCCCGTTGCTGGAGAAGAAAATCAATATATTGCTTATGTAGCTTATCCCTTAGACCTTTTTGAAGAAGGTTCTGTTACTAACATGTTTACTTCCATTGTGGGTAATGTATTTGGATTCAAAGCCCTGCGTGCTTTACGTCTGGAGGATTTGCGAATACCTACTGCTTATATTAAAACTTTCCAAGGTCCTCCTCACGGCATCCAAGTTGAGAGAGATAAATTGAACAAGTATGGCCGTCCCCTATTGGGATGTACTATTAAACCTAAATTAGGGTTATCTGCTAAGAATTACGGTAGAGCAGTTTATGAATGTCTTC
>refbc_100160_3_Ornithopus_compressus
CTGGTGTTAAAGATTATAAATTGACTTATTATACTCCTGACTATGAAACCAAAGATACTGATATCTTAGCAGCATTCCGAGTAACTCCTCAACCTGGAGTTCCGCCCGAAGAAGCAGGTGCTGCGGTAGCTGCCGAATCTTCTACTGGTACATGGACACCGGTGTGGACCGATGGGCTTACCAGTCTTGATCGTTACAAAGGACGATGCTACCACATCGAGCCCGTTGCTGGAGAAGAAAATCAATACATTGCTTATGTAGCTTATCCTTTAGACCTTTTTGAAGAAGGTTCTGTTACTAACATGTTTACTTCCATTGTAGGTAATGTATTTGGGTTCAAGGCTCTTCGCGCTCTACGTCTGGAGGATTTGCGAATTCCTAATGCTTATATTAAAACTTTCCAAGGTCCGCCTCACGGAATCCAAGTGGAAAGAGATAAATTGAACAAGTATGGTCGCCCTCTATTGGGATGTACTATTAAACCAAAATTGGGGTTATCTGCTAAGAATTACGGTAGAGCAGTTTATGAATGTCTTCGCGGGGGGCTTGATTTTACTAAAGATGATGAAAATGTGAACTCCCAACCATTTATGCGTTGGAGAGACCGTTTCTTATTTTGTGCTGAAGCCCTTTTTAAAGCACAGGACGAAACAGGTGAAATCAAAGGGCATTACTTGAATGCTACTGCCGGTACATGCGAAGAAATGATAAAAAGA
>refbc_1001905_3_Calophyllum_sp._Ruhfel_108
TATTATACTCCTGAATATGAAACCAAAGATACTGATATCTTAGCAGCATTCCGAGTAACTCCTCAACCTGGAGTTCCACCTGAGGAAGCAGGAGCTGCGGTAGCTGCGGAATCTTCTACTGGTACATGGACAGCTGTGTGGACCGATGGGCTTACCAGTCTTGATCGTTATAAAGGACGATGCTACCACATCGAACCCGTTGCTGGAGAAGAAAATCAATATATTGCTTATGTAGCTTACCCCTTAGACCTTTTTGAAGAAGGTTCTGTTACTAATATGTTTACTTCCATTGTAGGTAATGTATTTGGATTCAAAGCCCTACGCGCTCTACGGCTGGAGGATTTGCGAATCCCTCCTGCTTATTCTAAAACTTTCCAAGGCCCGCCTCATGGCATCCAAGTTGAAAGAGATAAATTGAACAAGTATGGTCGCCCCCTATTGGGCTGTACTATTAAACCTAAATTGGGGTTATCCGCTAAGAATTACGGCAGAGCATGTTATGAATGTCTCCGCGGTGGACTTGATTTTACCAAAGATGATGAGAACGTGAACTCCCAACCATTTATGCGTTGGAGAGACCGTTTCTTATTTTGTGCCGAAGCACTTTATAAAGCACAGGCTGAAACAGGGGAAATCAAAGGGCATTATTTGAATGCTACTGCAGGTACATGCGAAGAAATGATCAAAAGGGCTGTATTTGCCAGAGAGTTAGGAGTTCCTATCATAATGCACGACTACTTAACAGGGGGATTCACTGCAAATACCAGCTTGGCTCATTATTGCCGAGATAATGGTTTACTTCTTCACATCCATCGCGCAATGCATGCAGTTATTGATAGACAAAAGAATCATGGTATGCACTTTCGTGTACTAGCTAAAGCGTTACGTATGTCTGGTGGAGATCATATTCACGCTGGTACCGTAGTAGGTAAACTTGAAGGGGAAAGAGAGATCACTTTGGGCTTTGTTGATTTACTGCGTGATGATTTTATTGAAAAAGATCGAAGCCGCGGTATTTATTTCACTCAAGATTGGGTCTCTCTACCAGGTGTTATACCTGTGGCTTCAGGGGGTATTCACGTTTGGCATATGCCTGCTTTGACCGAGATCTTTGGAGATGATGCCGTACTACAATTCGGTGGAGGAACTTTAGGACATCCTTGGGGAAATGCACCCGGTGCTGTAGCTAATCGAGTAGCTCTAGAAGCATGTGTGCAAGCTCGTAATGAGGGACGTGATCTTGCTCGCGAGGGTAATGAAATTATCCGTGAGGCTAGCAAATGGAGTCCTGAACTAGCTGCTGCTTGCGAAGTATGGAAGGAGATTAAATTTGAAT
>refbc_1001906_3_Calophyllum_sp._Ruhfel_113
TATTATACTCCTGAATATGAAACCAAAGATACTGATATCTTAGCAGCATTCCGAGTAACTCCTCAACCTGGAGTTCCACCTGAGGAAGCAGGAGCTGCGGTAGCTGCGGAATCTTCTACTGGTACATGGACAGCTGTGTGGACCGATGGGCTTACCAGTCTTGATCGTTATAAAGGACGATGCTACCACATCGAACCCGTTGCTGGAGAAGAAAATCAATATATTGCTTATGTAGCTTACCCCTTAGACCTTTTTGAAGAAGGTTCTGTTACTAATATGTTTACTTCCATTGTAGGTAATGTATTTGGATTCAAAGCCCTACGCGCTCTACGGCTGGAGGATTTGCGAATCCCTCCTGCTTATTCTAAAACTTTCCAAGGCCCGCCTCATGGCATCCAAGTTGAAAGAGATAAATTGAACAAGTATGGTCGCCCCCTATTGGGCTGTACTATTAAACCTAAATTGGGGTTATCCGCTAAGAATTACGGCAGAGCATGTTATGAATGTCTCCGCGGTGGACTTGATTTTACCAAAGATGATGAGAACGTGAACTCCCAACCATTTATGCGTTGGAGAGACCGTTTCTTATTTTGTGCCGAAGCACTTTATAAAGCACAGGCTGAAACAGGGGAAATCAAAGGGCATTATTTGAATGCTACTGCAGGTACATGCGAAGAAATGATCAAAAGGGCTGTATTTGCCAGAGAGTTAGGAGTTCCTATCATAATGCACGACTACTTAACAGGGGGATTCACTGCAAATACCAGCTTGGCTCATTATTGCCGAGATAATGGTTTACTTCTTCACATCCATCGCGCAATGCATGCAGTTATTGATAGACAAAAGAATCATGGTATGCACTTTCGTGTACTAGCTAAAGCGTTACGTATGTCTGGTGGAGATCATATTCACGCTGGTACCGTAGTAGGTAAACTTGAAGGGGAAAGAGAGATCACTTTGGGCTTTGTTGATTTACTGCGTGATGATTTT
>refbc_1001907_3_Calophyllum_sp._Ruhfel_114
TATTATACTCCTGAATATGAAACCAAAGATACTGATATCTTAGCAGCATTCCGAGTAACTCCTCAACCTGGAGTTCCACCTGAGGAAGCAGGAGCTGCGGTAGCTGCGGAATCTTCTACTGGTACATGGACAGCTGTGTGGACCGATGGGCTTACCAGTCTTGATCGTTATAAAGGACGATGCTACCACATCGAACCCGTTGCTGGAGAAGAAAATCAATATATTGCTTATGTAGCTTACCCCTTAGACCTTTTTGAAGAAGGTTCTGTTACTAATATGTTTACTTCCATTGTAGGTAATGTATTTGGATTCAAAGCCCTACGCGCTCTACGGCTGGAGGATTTGCGAATCCCTCCTGCTTATTCTAAAACTTTCCAAGGCCCGCCTCATGGCATCCAAGTTGAAAGAGATAAATTGAACAAGTATGGTCGCCCCCTATTGGGCTGTACTATTAAACCTAAATTGGGGTTATCCGCTAAGAATTACGGCAGAGCATGTTATGAATGTCTCCGCGGTGGACTTGATTTTACCAAAGATGATGAGAACGTGAACTCCCAACCATTTATGCGTTGGAGAGACCGTTTCTTATTTTGTGCCGAAGCACTTTATAAAGCACAGGCTGAAACAGGGGAAATCAAAGGGCATTATTTGAATGCTACTGCAGGTACATGCGAAGAAATGATCAAAAGGGCTGTATTTGCCAGAGAGTTAGGAGTTCCTATCATAATGCACGACTACTTAACAGGGGGATTCACTGCAAATACCAGCTTGGCTCATTATTGCCGAGATAATGGTTTACTTCTTCACATCCATCGCGCAATGCATGCAGTTATTGATAGACAAAAGAATCATGGTATGCACTTTCGTGTACTAGCTAAAGCGTTACGTATGTCTGGTGGAGATCATATTCACGCTGGTACCGTAGTAGGTAAACTTGAAGGGGAAAGAGAGATCACTTTGGGCTTTGTTGATTTACTGCGTGATGATTTTATTGAAAAAGATCGAAGCCGCGGTATTTATTTCACTCAAGATTGGGTCTCTCTACCAGGTGTTATACCTGTGGCTTCAGGGGGTATTCACGTTTGGCATATGCCTGCTTTGACCGAGATCTTTGGAGATGATTCCGTACTACAATTCGGTGGAGGAACTTTAGGACATCCTTGGGGAAATGCACCCGGTGCTGTAGCTAATCGAGTAGCTCTAGAAGCATGTGTGCAAGCTCGTAATGAGGGACGTGATCTTGCTCGCGAGGGTAATGAAATTATCCGTGAGGCTAGCAAATGGAGTCCTGAACTAGCTGCTGCTTGCGAAGTATGGAAGGAGATTAAATTTGAAT
>refbc_1001908_3_Mammea_sp._Laman_et_al._TL_727
TCTTATTTTGTGCCGAAGCACTTTATAAAGCACAGGCTGAAACAGGGGAAATCAAAGGGCATTATTTGAATGCTACTGCAGGTACATGCGAAGAAATGATCAAAAGGGCTGTATTTGCCAGAGAGTTAGGAGTTCCTATCGTAATGCATGACTACTTAACAGGGGGATTCACTGCAAATACCAGCTTGGCTCATTATTGCCGAGATAATGGTTTACTTCTTCACATCCATCGCGCAATGCATGCAGTTATTGATAGACAAAAAAATCATGGTATGCACTTTCGTGTACTAGCTAAAGCGTTACGTATGTCTGGTGGAGATCATATTCACGCTGGTACCGTAGTAGGTAAACTTGAAGGGGAAAGAGAGATCACTTTGGGCTTTGTTGATTTACTGCGTGAGGATTTTATTGAAAAAGATCGAAGCCGCGGTATTTATTTCACTCAAGATTGGGTCTCTATGCCAGGTGTTCTGCCTGTGGCTTCAGGGGGTATTCACGTTTGGCATATGCCTGCTTTGACCGAGATCTTTGGAGATGATGCCGTACTACAATTCGGTGGAG
>refbc_1001909_3_Mammea_sp._Sweeney_1305
TATTATACTCCTGAATATGAAACCAAAGATACTGATATCTTGGCAGCATTCCGAGTAACTCCTCAACCTGGAGTTCCACCTGAGGAAGCCGGAGCTGCGGTAGCTGCGGAATCTTCTACTGGTACATGGACAACTGTGTGGACCGATGGGCTTACCAGTCTTGATCGTTATAAAGGACGATGCTACCACATCGAACCCGTTGCTGGAGAAGAAAATCAATATATTGCTTATGTAGCTTACCCCTTAGACCTTTTTGAAGAAGGTTCTGTTACTAATATGTTTACTTCCATTGTAGGTAATGTATTTGGATTCAAAGCCCTACGCGCTCTACGGCTGGAGGATTTGCGAATCCCTCCTGCTTATTCTAAAACTTTCGAAGGTCCGCCTCATGGCATCCAAGTTGAAAGAGATAAATTGAACAAGTATGGTCGTCCCCTATTGGGCTGTACTATTAAACCTAAATTGGGGTTATCTGCTAAGAATTACGGCAGAGCATGTTATGAGTGTCTCCGCGGTGGACTTGATTTTACCAAAGATGATGAGAACGTGAACTCCCAACCATTTATGCGTTGGAGAGACCGTTTCTTATTTTGTGCCGAAGCACTTTATAAAGCACAGGCTGAAACAGGGGAAATCAAAGGGCATTATTTGAATGCTACTGCAGGTACATGCGAAGAAATGATCAAAAGGGCTGTATTTGCCAGAGAGTTAGGAGTTCCTATCGTAATGCATGACTACTTAACAGGGGGATTCACTGCAAATACCAGCTTGGCTCATTATTGCCGAGATAATGGTTTACTTCTTCACATCCATCGCGCAATGCATGCAGTTATTGATAGACAAAAAAATCATGGTATGCACTTTCGTGTACTAGCTAAAGCGTTACGTATGTCTGGTGGAGATCATATTCACGCTGGTACCGTAGTAGGTAAACTTGAAGGGGAAAGAGAGATCACTTTGGGCTTTGTTGATTTACTGCGTGATGATTTTATTGAAAAAGATCGAAGCCGCGGTATTTATTTCACTCAAGATTGGGTCTCTATGCCAGGTGTTCTGCCTGTGGCTTCAGGGGGTATTCACGTTTGGCATATGCCTGCTTTGACCGAGATCTTTGGAGATGATGCCGTACTACAATTCGGTGGAGGAACTTTAGGACATCCTTGGGGAAATGCACCCGGTGCTGTAGCTAATCGAGTAGCTCTAGAAGCATGTGTGCAAGCTCGTAATGAGGGACGTGATCTTGTTCGCGAGGGTAATGAAATTATCCGTGAGGCTAGCAAATGGAGTCCTGAACTAGCTGCTGCTTGCGAAGTATGGAAGGAGATTAAATTTGAAT
>refbc_100277_3_Carex_cephalophora
GTTGGGTTTAAAGCAGGGGTTAAAGATTACAAACTTACTTATTATACTCCTGAGTACGAAACCAAAGATACTGATATCTTGGCAGCGTTCCGAGTAACTCCTCAACCCGGAGTCCCACCTGAAGAAGCAGGAGCTGCAGTAGCGGCAGAATCTTCTACTGGTACATGGACAACTGTTTGGACTGATGGACTTACCAGTCTTGATCGTTACAAAGGACGATGCTATCATATCGAGCCTGTTGTTGGAGAAGAAAATCAATTTATTGCCTATGTAGCTTATCCTCTAGACCTTTTTGAAGAAGGTTCTGTTACTAACATGTTTACTTCTATTGTAGGTAATGTATTTGGTTTCAAAGCYCTACGAGCTCTACGCTTGGAAGACTTACGAATTCCCCCTGCTTATTCAAAAACTTTCCAAGGCCCACCTCATGGTATCCAATCCGAAAGAGATAAGTTGAACAAATATGGTCGTCCTCTATTGGGATGTACTATTAAACCAAAATTGGGATTATCCGCAAAGAACTACGGTAGAGCATGTTATGAATGTCTACGTGGTGGACTTGATTTTACCAAAGATGATGAAAACGTAAACTCACAACCATTTATGCGTTGGAGAGATCGTTTCTTGTTCTGTGCCGAAGCAATTTATAAAGCACAGGCCGAAACAGGTGAAATCAAAGGG
>refbc_100290_3_Dulichium_arundinaceum
AGTGTTGGGTTTAAAGCAGGGGTTAAAGATTACAAACTTACTTATTATACTCCTGAGTACGAAACCAAAGATACTGATATCTTGGCAGCGTTCCGAGTAACTCCTCAACCCGGAGTCCCCCCTGAAGAAGCAGGAGCTGCAGTAGCGGCGGAATCTTCTACTGGTACATGGACAACTGTTTGGACTGATGGACTTACTAGTCTTGATCGTTACAAAGGGCGATGCTATCATATCGAGCCTGTTGTTGGAGAAGAAAATCAATATATTGCCTATGTAGCTTATCCTTTAGACCTTTTTGAAGAAGGTTCTGTTACTAACATGTTTACTTCTATTGTAGGTAATGTATTTGGTTTCAAAGCCCTACGAGCTCTACGCTTGGAAGACTTACGAATTCCCCCTGCTTATTCAAAAACTTTCCAAGGCCCGCCTCATGGTATCCAATCTGAAAGAGATAAGTTGAACAAATATGGTCGTCCTCTATTGGGATGTACTATTAAACCAAAATTGGGATTATCCGCAAAGAACTACGGTAGAGCATGTTATGAATGTCTACGTGGTGGACTTGATTTTACCAAAGATGATGAAAACGTAAACTCACAACCATTTATGCGTTGGAGAGATCGTTTCTTGTTCTGTGCCGAAGCAATTTATAAAGCACAGGCCGAAACAGGTGAAATCAAAGGGCACTACTTGAATGCTACTGCAGCTACATCTGAAGAAATGATCAAAAGCGCAACATTTGCTAGAGAATTGGGAGTCCCTATCGTAATGCATGACTACTTAACCGGGGGATTCACTGCAAATACTAGTTTGGCTTTTTATTGTCGTGATAATGGTCTACTTCTTCACATCCACCGCGCAATGCATGCAGTTATTGATAGACAGAAAAACCATGGTATGCATTTCCGTGTACTAGCTAAAGCATTACGTATGTCTGGTGGAGATCATATTCACGCTGGTACAGTAGTAGGTAAACTGGAAGGGGAGCGTGAGATGACTTTAGGTTTTGTTGATTTATTACGTGATGATTATATTGAAAAAGATCGTAGTCGTGGTATCTTTTTCACTCAAGATTGGGTCTCTATGCCTGGTGTTATACCTGTGGCTTCAGGGGGTATCCATGTTTGGCATATGCCTGCTTTGACCGAAATCTTTGGAGATGATTCCGTACTTCAATTTGGTGGAGGAACTTTAGGACACCCTTGGGGAAATGCACCTGGTGCAGTAGCTAACAGGGTGGCTTTAGAAGCGTGTGTACAAGCTCGTAATGAAGGACGTGATCTTGCTCGTGAAGGTAATGAGATTATTCGAGCAGCAGCTAAATGGAGTCCTGAACTAGCCGCTGCTTGTGAAGTATGGAAAGCAATCAAATTTGAATTCGATCCGGTAGATAAACTAGAT
>refbc_1003012_3_Achnanthidium_coarctatum
ATGTCTCAATCTGTATCAGAACGGACTCGAATTAAAAGTGACCGTTACGAATCTGGTGTAATTCCTTATGCTAAAATGGGTTACTGGGATGCATCATACGCAGTAAAAACTACTGACGTACTTGCTTTATTCCGTATTACACCGCAACCAGGTGTAGATCCCGTAGAAGCCGCAGCAGCAGTAGCTGGTGAGTCCTCTACTGCTACTTGGACAGTTGTATGGACGGATTTACTAACAGCTTGCGACCGTTATCGTGCTAAAGCTTATCGCGTAGATCCCGTTCCAAATACATCAGATCAATACTTCGCTTTTATAGCCTATGAATGTGATTTATTCGAAGAAGGCTCATTAGCTAACTTAACAGCGTCTATCATTGGTAACGTTTTTGGATTTAAAGCAGTATCTGCTCTACGTTTAGAAGATATGCGTATTCCACATTCTTATTTAAAAACATTCCAAGGTCCTGCGACTGGAATCATTGTAGAGCGTGAACGTTTGAACAAATATGGTGTACCTTTATTAGGTGCGACAGTAAAACCAAAACTAGGTTTGTCGGGCAAAAATTATGGCCGTGTAGTTTATGAAGGGTTAAAAGGTGGTTTAGATTTCTTAAAAGATGATGAAAACATTAACTCACAACCATTTATGCGTTGGAGAGAGCGTTTTTTAAACTGTATGGAAGGTATTAACCGTGCTTCTGCTGCTACAGGTGAAGTTAAAGGTTCTTACTTAAATGTTACTGCTGCAACTATGGAAGAAGTCTACAAACGTGCTGCATATGCTAAAGAAGTTGGTTCGGTTGTTATTATGATCGACTTAGTTATGGGTTATACTGCAATCCAAAGTATCGCTATCTGGGCGCGCGAAAACGACCTGCTTTTACATTTACACCGTGCAGGTAACTCAACATACGCTCGTCAAAAAAATCATGGTATTAACTTCCGTGTAATTTGTAAATGGATGCGTATGTCAGGTGTAGATCATATCCATGCAGGTACAGTTGTTGGTAAACTAGAAGGCGATCCGTTAATGATTAAGGGTTTTTATGATACTTTACGTTTAACTACATTAGACGTTAATTTACCTTATGGTATTTTCTTTGAAATGAGTTGGGCTAGTTTACGTAAATGTATGCCTGTGGCTTCTGGTGGTATACACTGTGGTCAAATGCATCAATTAGTTCACTATTTAGGTGATGATGTAATTTTACAATTTGGTGGTGGTACAATTGGTCACCCAGATGGGATCCAAGCTGGTGCTACAGCTAATCGTGTAGCTTTAGAAGCTATGATTTTAGCTCGTAATGAAGGTGCTGACTACTTCAACAACGAAGTAGGCCCTCAAATTTTACGTAACGCTGCAAAAACTTGCGGTCCTTTACAAACGGCTTTAGATTTATGGAAAGACATTAGTTTTAACTACACATCTACAGATACAGCAGATTTCGCTGCTACACCAACAGCAAACGTATAA
>refbc_1003015_3_Biddulphia_antediluviana
TGTCTCAATCTGTATCAGAACGGACTCGAATTAAAAGTGACCGTTACGAATCTGGTGTAATTCCATATGCTAAAATGGGTTACTGGGATGCTTCATACACAGTAAAAGATACTGATGTTCTTGCATTATTCCGTATTACACCACAACCAGGTGTAGATCCAGTAGAAGCTGCAGCAGCAGTAGCTGGTGAGTCTTCAACAGCAACATGGACTGTTGTTTGGACAGATTTATTAACAGCTTGTGAGCGTTATCGTGCTAAAGCTTATCGTGTAGATCCTGTACCTAACACAACAGATCAATATTTTGCTTTCATCGCATACGAATGTGATTTATTCGAAGAAGGTTCTTTAGCTAACTTAACTGCATCTATTATTGGTAACGTATTCGGTTTCAAAGCAGTAGCTGCTTTACGTTTAGAAGATATGCGTATTCCTTTCGCATACTTAAAAACATTCCAAGGTCCTGCGACAGGTATCGTGGTTGAACGTGAACGTTTAAATAAATACGGTACTCCATTATTAGGTGCTACAGTAAAACCTAAATTAGGCCTTTCTGGTAAAAACTATGGTCGTGTAGTATTTGAAGGTTTAAAAGGTGGTTTAGACTTCTTAAAAGATGATGAAAACATTAACTCTCAACCATTCATGCGTTGGAGAGAACGTTTCTTATATTGTATGGAAGGTATTAATCGTGCTTCTGCAGCTACCGGTGAAGTTAAAGGTTCTTACATGAACATCACTGCTGCGACAATGGAAGAAGTTTACAAACGTGCTGATTACGCAAAACAAGTTGGTTCTATAATCGTTATGATTGACTTAGTTATGGGTTACACAGCTATTCAAAGTGCGGCTATTTGGGCACGTGAAAACGACATGCTTTTACATTTACACCGTGCTGGTAACTCTACATACGCTCGTCAAAAGAACCACGGTATTAACTTCCGTGTAATTTGTAAATGGATGCGTATGTCTGGTGTAGATCATATCCATGCTGGTACAGTTGTAGGTAAATTAGAAGGTGATCCTTTAATGATTAAAGGTTTCTACGATACATTACGTAAAACAACTTTAGACGTTAACTTACCGTATGGTATTTTCTTCGAAATGTCATGGGCTAGTTTACGTAAATGTATGCCAGTAGCTTCTGGTGGTATTCACTGTGGTCAAATGCACCAATTATTACATTACTTAGGTGATGATGTTATCTTACAATTCGGTGGTGGTACTATTGGTCACCCTGATGGTATTCAAGCTGGTGCCACAGCTAACCGAGTTGCTTTAGAAGCAATGGTATTAGCTCGTAATGAAGGTGCTGATTACTTTAACAATCAGGTTGGTCCTCAAATCTTACGTGAAGCTGCGAAAAAATGTGGTCCATTACAAACAGCTTTAGATCTATGGAAAGATATTAGTTTTAACTATACTTCTACAGATACTGCTGATTTCGCTGAGACACCTACAGCAAACGTATAA
>refbc_1003016_3_Ardissonea_formosa
ATGTCTCAATCTGTATCAGAACGGACTCGAATTAAAAGTGAACGTTACGAATCTGGTGTAATTCCATATGCTAAAATGGGTTACTGGGATGCTTCATATTCAGTTAAAGTTACTGACATTCTTGCATTATTTCGTATAACACCACAACCAGGTGTTGATCCTGTAGAAGCGGCAGCTGCAGTAGCAGGTGAATCATCTACAGCTACCTGGACAGTTGTTTGGACAGATTTACTAACAGCATGTGATCGTTATCGTGCTAAAGCCTATCGTGTTGATCCTGTGCCTAATGTGACAGATCAATATTTTGCATTTATAGCATATGAATGTGATTTATTCGAAGAAGGTTCAATTCCCAACTTAACAGCTTCAATTATTGGTAACGTTTTTGGTTTTAAAGCTGTATCAGCTTTACGTTTAGAAGATATGCGTATACCTTTCGCATACTTAAAAACATTCCAAGGTCCAGCGACTGGTGTAATTGTAGAACGTGAACGTTTAAATAAATACGGTATTCCATTATTAGGTGCAACTGTAAAACCTAAATTAGGTCTTTCAGGCAAAAATTATGGGCGCGTGGTTTACGAAGGTTTAAGAGGTGGGTTAGACTTCTTAAAAGATGATGAAAACATTAACTCTCAACCTTTCATGCGTTGGAGAGAACGTTATCTATATGTAATGGAAGGTATTCATCGTGCTGCTGCTTCAGCAGGTGAAGTTAAAGGTTCATACTTAAATATTACTGCCGCTACAATGGATGAAGTAATTGTTCGTGCAGAATTTGCTAAACAATTAGGGTCTGTTATCGTAATGGTTGATTTAGTTTTAGGCTATACGGCTATTCAAAGTGCTGCAATATGGGCGCGCCAAAACGACATGATTATACATTTACACCGAGCAGGTAATTCGACATACGCTCGTCAAAAAAACCATGGCATTAACTTCCGTGTTATATGTAAATGGATGCGTATGGCTGGTGTAGATCATATTCATGCGGGTACTGTAGTAGGCAAATTAGAAGGTGATCCATTAATGATTAAAGGTTTCTATGATACTTTATTATTAACATCATTAAAAATTAACTTACCATACGGTATTTTCTTTGATATGGATTGGGCTAGTTTACGTAAGTGTCTTCCAGTGGCATCTGGTGGTATCCACTGTGGTCAAATGCATCAATTAGTTTATTATTTAGGTGACGATGTTGTATTACAATTTGGTGGTGGTACTATTGGTCATCCTGATGGTATTCAAGCTGGCGCGACTGCTAACCGCGTTGCTCTAGAAGCAATGATTTTAGCTCGTAATGAAGGTGCAGATTACTTTAATAATGAAGTAGGTCCAAAAATTTTACGTGATGCAGCTAGATCTTGCGGTCCATTACAGACTGCATTAGATTTATGGAAAGATATTAGTTTTAACTATACTTCAACTGATACTGCTGATTTCTCTGAAACACCAACAGCAAATGTATAA
>refbc_1003019_3_Bellerochea_horologicalis
ATGTCTCAATCTGTATCAGAACGGACTCGAATTAAAAGTGACCGTTACGAATCTGGTGTAATTCCATACGCTAAAATGGGTTACTGGGATGCTTCATACACAGTAAAAGATACTGATGTTCTTGCATTATTCCGTATTACACCACAACCAGGCGTAGATCCAGTAGAAGCAGCAGCAGCGGTTGCTGGTGAATCTTCTACAGCAACTTGGACTGTTGTTTGGACAGATTTATTAACAGCTTGTGAGCGCTACCGTGCTAAAGCTTACCGTGTAGATCCAGTACCTAATGCAACTGATCAATACTTTGCTTTTATTGCATACGAAATTGATTTATTTGAAGAAGGTTCGTTAGCAAACTTAACTGCATCTATTATTGGTAACGTTTTCGGATTTAAAGCAATCTCTGCTTTACGTTTAGAAGATATGCGTATTCCTCACTCATACTTAAAAACATTCCAAGGTCCTGCTACAGGTATCGTTGTAGAGCGTGAACGTTTAAACAAATATGGTATTCCTTTATTAGGTGCTACTGTAAAACCTAAATTAGGTCTTTCTGGTAAAAACTATGGTCGTGTAGTATACGAAGGTTTAAAAGGTGGTTTAGACTTCTTAAAAGATGATGAAAACATCAACTCACAACCATTCATGCGTTGGAGAGAACGTTTCTTAAACTGTATGGAAGGTATCAACCGTGCATCTGCTGCAACTGGTGAAGTTAAAGGTTCTTACTTAAACGTTACTGCAGCAACTATGGAAGAAGTTTACAAACGTGCAGAGTATGCTAAACAAGTAGGTTCTATCATTATCATGATCGATTTAGTAATGGGCTACACAGCAATTCAAAGTATTGCTCTTTGGGCTCGTGAAAACGATATGTTATTACACTTACACCGTGCTGGTAACTCTACGTACGCTCGTCAAAAAAACCATGGTATTAACTTCCGTGTTATTTGTAAATGGATGCGTATGTCTGGTGTTGATCATATTCACGCTGGTACAGTAGTAGGTAAATTAGAAGGTGATCCTTTAATGATTAAAGGTTTCTATGATATTTTACGTTTAACAACACTAGAAGTAAACTTACCATACGGTATCTTCTTCGAAATGGATTGGGCTAGTTTACGTCGTTGTATGCCGGTTGCATCTGGTGGTATCCACTGTGGTCAAATGCACCAATTAGTTTACTATTTAGGTGATGATGTTGTATTACAATTCGGTGGTGGTACAATTGGTCACCCTGATGGTATTCAAGCTGGTGCTACAGCAAACCGTGTTGCTTTAGAGGCAATGGTATTAGCACGTAACGAAGGACAAGATTACTTTAATCAACAAGTTGGTCCTCAAATTTTACGTGATGCTGCAAAAACATGTGGTCCTTTACAAACAGCTTTAGATCTATGGAAAGATATTAGTTTCAACTACACTTCTACAGATACAGCTGATTTCGCTGAAACACCAACTGCAAACGTATAA
>refbc_1003020_3_Berkeleya_rutilans
GTCTCAATCTGTATCAGAACGGACTCGAATTAAAAGTGACCGTTACGAATCTGGTGTAATCCCTTACGCTAAAATGGGTTACTGGGATGCTGCATACGCAGTAAAAACTACTGATATTTTAGCATTATTCCGTATTACTCCACAGCCAGGTGTAGATCCAGTAGAAGCTGCCGCAGCTGTAGCTGGTGAGTCTTCAACAGCAACATGGACAGTTGTGTGGACTGATTTATTAACAGCTTGTGATCGTTACCGTGCTAAAGCTTACCGTGTAGATCCAGTTCCAAACACAAATGACCAATACTTTGCTTTTATCGCATACGAATGTGATTTATTTGAAGAAGGTTCATTAGCTAACTTAACAGCGTCTATCATTGGTAACGTATTCGGTTTTAAAGCCGTATCTGCTTTACGTTTAGAAGATATGCGTATTCCTCATTCTTACTTAAAAACATTCCAAGGTCCAGCTACGGGTGTTATTGTAGAACGTGAGCGTTTAAATAAATACGGTGTTCCATTACTAGGTGCGACTGTAAAACCTAAATTAGGTTTATCTGGTAAAAACTATGGTCGTGTAGTTTACGAAGGTCTAAAAGGTGGTTTAGACTTCTTAAAAGATGATGAGAATATTAACTCTCAACCATTTATGCGTTGGAGAGAGCGTTTCTTAAACTGTATGGAAGGTATTAACCGTGCTTCTGCATCTACAGGTGAAGTTAAAGGTTCTTATTTAAATATTACTGCGGGTACAATGGAAGAAGTGTACAAACGTGCTGAGTATGCTAAAGCTGTTGGTTCTATAGTTGTTATGATCGATTTAGTTATGGGTTATACAGCGATTCAAAGTGCTGCAATCTGGTCTCGTGATAACGATATGTTATTACATTTACACCGTGCAGGAAACTCTACATATGCTCGTCAAAAAAATCATGGTATTAATTTCCGTGTAATTTGTAAGTGGATGCGTATGGCTGGTGTAGATCATATTCACGCTGGTACGGTTGTAGGTAAGTTAGAAGGTGATCCTTTAATGATCAAAGGTTTCTATGATACTTTATTATTAACAAACTTAGACGTTAATTTACCATACGGTATTTTCTTTGAAATGTCTTGGGCTAGTTTACGTAAGTGTATGCCTGTTGCCTCTGGTGGTATCC
>refbc_1003021_3_Biddulphia_alternans
AAGTGACCGTTACGAATCTGGTGTAATCCCTTACGCTAAAATGGGTTACTGGGATGCTTCATACACAGTACAAGATACTGATGTTCTTGCATTATTCCGTATCACACCACAACCGGGTGTAGATCCAGTAGAAGCAGCAGCAGCAGTAGCTGGTGAATCTTCTACAGCAACTTGGACTGTTGTTTGGACAGATTTATTAACAGCTTGTGAGCGCTACCGTGCTAAAGCTTACCGTGTAGATCCAGTTCCTAACACAACTGATCAATACTTTGCTTTTATCGCATATGAATGTGATTTATTCGAAGAAGGTTCTTTAGCTAACTTAACTGCGTCTATTATTGGTAACGTATTTGGTTTTAAAGCAGTATCTGCTTTACGTTTAGAAGATATGCGTATTCCTCACTCATACTTAAAAACGTTCCAAGGTCCTGCTACAGGTATCATTGTAGAACGTGAACGTTTAAACAAATATGGTACTCCATTATTAGGTGCTACTGTAAAACCTAAATTAGGTCTTTCTGGTAAAAACTACGGTCGTGTAGTATATGAAGGTTTAAAAGGTGGTTTAGATTTCTTAAAAGATGATGAAAACATCAACTCTCAACCATTCATGCGTTGGAAAGAACGTTTCTTAAACTGTATGGAAGGTATTAACCGTGCTTCTGCTGCAACAGGTGAAGTTAAAGGTTCTTACTTAAACGTTACTGCAGCGACAATGGAAGACGTTTACAAACGTGCTGAATATGCTAAGCAAGTAGGTTCTATCATTATCATGATCGATTTAGTAATGGGTTACACTGCAATTCAATCGATTGCTATCTGGGCTCGTGAAAACGACATGGTTTTACATTTACACCGTGCTGGTAACTCTACATATGCTCGTCAAAAGAATCATGGTATTAACTTCCGTGTTATCTGTAAATGGATGCGTATGTCTGGTGTAGATCATATCCACGCTGGTACAGTAGTTGGTAAATTAGAAGGTGATCCTTTAATGATTAAAGGTTTCTACGACGTTTTACGTAAAATGGATTTAGAAGTTAACTTACCTTACGGTATTTTCTTCGAAATGGATTGGGCTAGCTTACGTAAGTGTATGCCAGTAGCTTCTGGTGGTATCCACTGTGGTCAAATGCACCAATTAATCCATTACTTAGGTGATGATGTTGTATTACAATTCGGTGGTGGTACTATTGGTCACCCTGATGGTATTCAAGCTGGTGCTACAGCTAACCGTGTTGCTTTAGAAGCAATGGTTTTAGCTCGTAACGAAGGTGCTGATTACTTTAACAACCAAGTAGGTCCTCAAATTTTACGCGATGCTGCTAAA
>refbc_1003022_3_Biddulphia_tridens
AGTGACCGTTACGAATCTGGTGTAATCCCTTATGCTAAAATGGGTTACTGGGATGCTTCATACACAGTACAAGATACTGATATTCTTGCATTATTCCGTATTACACCACAACCAGGTGTAGATCCAGTAGAAGCAGCTGCTGCTGTTGCTGGTGAGTCTTCTACAGCAACTTGGACTGTTGTTTGGACAGATTTATTAACAGCGTGTGAGCGTTACCGTGCTAAAGCTTACCGTGTAGATCCAGTACCTAATACAACAGATCAATATTTTGCTTTTATCGCATATGAATGTGATTTATTTGAAGAAGGTTCTTTAGCTAACTTAACTGCATCTATTATTGGTAATGTTTTTGGTTTTAAAGCCGTGTCTGCTTTACGTTTAGAAGATATGCGTATTCCTCATTCATACTTAAAAACATTCCAAGGTCCTGCAACAGGTATTGTTGTAGAACGTGAGCGTTTAAACAAATACGGTGTTCCATTATTAGGTGCAACTGTAAAACCTAAATTAGGTCTTTCTGGTAAAAACTATGGTCGTGTAGTATATGAAGGTTTAAAAGGTGGTTTAGACTTCTTAAAAGATGATGAAAACATCAACTCTCAACCATTTATGCGTTGGAGAGAACGTTTCTTATACTGTATGGAAGGTATTAACCGTGCAGCATCAGCAACTGGTGAAGTTAAAGGTTCTTACTTAAACGTTACTGCATCTACAATGGAAGATGTTTATACTCGTGCAGAGTATGCTAAACAAGTAGGTTCTGTAATTATCATGATCGATTTAGTTATGGGTTACACAGCAATTCAAAGTATTGCTATCTGGGCTCGTGATAATGACATGGTTTTACATTTACATCGTGCTGGTAACTCTACATACGCTCGTCAAAAAAATCACGGTATTAACTTCCGAGTTATCTGTAAATGGATGCGTATGTCTGGTGTAGATCATATCCACGCTGGTACTGTTGTAGGTAAATTAGAGGGTGATCCTTTAATGATTAAAGGTTTCTATGATACTTTACGTTTAACTCATTTAGATGTTAACTTACCTTATGGTATTTTCTTCGAAATGGATTGGGCTAGTTTACGTAAGTGTATGCCAGTAGCTTCTGGTGGTATCCACTGTGGTCAAATGCACCAATTAGTTCATTACTTAGGTGATGATGTTGTATTACAATTTGGTGGTGGTACAATTGGTCACCCAGATGGTATTCAAGCTGGTGCTACAGCAAACCGTGTTGCTTTAGAAGCAATGGTATTAGCTCGTAATGAAGGTGCTGATTATTTCAATCAACAAGTTGGTCCTCAAATTTTACGCGATGCCGCTAAAACTTGTGGTCC
>refbc_1003023_3_Biddulphiopsis_membranacea
ATGTCTCAATCTGTATCAGAACGGACTCGAATTAAAAGTGACCGTTACGAATCGGGTGTAATTCCATATGCTAAAATGGGCTACTGGGATGCTTCTTACACAGTAAAAGAAACTGATGTCCTTGCATTATTCCGTATTACACCACAACCAGGGGTAGACCCAGTAGAAGCAGCAGCAGCAGTAGCAGGTGAATCTTCTACAGCAACTTGGACAGTTGTCTGGACAGATTTACTGACAGCTTGTGAGCGTTACCGTGCTAAAGCATACCGTGTAGATCCAGTTCCAAATGCAACTGATCAATACTTCTCGTTCGTCGCATATGAATGTGATTTATTCGAAGAAGGTTCATTAGCGAATTTAACAGCATCTATCATTGGTAATGTTTTTGGTTTTAAAGCAGTGTCTGCATTACGCTTAGAAGACATGCGAATTCCACATTCTTACCTAAAAACGTTCCAAGGTCCAGCTACAGGTATTATTGTAGAACGTGAACGTTTAAATAAATATGGCTGTCCTGTATTAGGTGCTACTGTAAAACCTAAATTAGGTTTATCGGGTAAAAACTATGGTCGTGTTGTATATGAAGGCTTAAAAGGTGGTTTAGACTTCTTAAAAGATGACGAAAATATTAATTCTCAGCCATTCATGCGATGGAGAGAACGTTATTTATACTGTATGGAAGGTATTAACCGTGCTGCTGCTGCAACAGGTGAAGTAAAAGGTTCTTATTTAAACGTTACCGCAGCAACAATGGATGAAGTATATAAACGTGCTGAATATGGTAAATCAATCGGGTCTATAATTATCATGGTTGATTTAGTTTTAGGATATACAGCAATCCAAAGTGCAGCTATTTGGGCTCGTGAAAATGATATGATTTTACATTTACACCGAGCAGGAAACTCAACATATGCACGCCAAAAAAATCATGGTATTAATTTCCGTGTTATCTGTAAATGGATGCGTATGTCTGGTGTAGATCATATTCACGCAGGTACTGTAGTAGGTAAATTAGAAGGCGATCCTTTAATGATTAAAGGTTTTTACGATACTTTACGTTTAACTTATTTACAAGTTAACTTACCTTATGGTCTTTTCTTTGAAATGGACTGGGCGAGTTTACGTAAATGTATGCCTGTAGCTTCTGGTGGTATTCATTGCGGCCAAATGCACCAATTAGTACATTACTTAGGTGATGATGTTGTATTACAATTTGGTGGTGGTACTATTGGTCACCCAGATGGTATTCAAGCGGGTGCAACAGCTAATCGTGTTGCATTAGAAGCTATGATTTTAGCACGTAACTCTGGCGCTGATTACTTTAACAGTGAAGTTGGACCTCAAATTTTACGTGATGCTGCTAAAACATGTGGTCCTTTACAAACTGCTTTAGATTTATGGAAAGATATTAGTTTTAATTACACTTCTACTGATACAGCTGATTTTTCTGTAGCAACTACAGCAAATGTCTAA
>refbc_1003024_3_Caloneis_lewisii
ATGTCTCAATCTGTAACAGAACGGACTCGAATTAAAAGTGACCGTTACGAATCTGGTGTAATCCCTTACGCTAAAATGGGTTACTGGGATGCTTCATACGCAGTAAAAACTACTGACGTTCTTGCTTTATTCCGTATTACACCACAACCAGGTGTAGATCCAGTAGAAGCTGCTGCAGCTGTAGCTGGTGAGTCTTCTACGGCAACATGGACAGTTGTATGGACTGATTTATTAACAGCTTGTGACCGTTACCGTGCTAAAGCTTACCGTGTAGATCCAGTTCCAAATACAACAGATCAATACTTCGCTTTCATTGCATACGAATGTGATTTATTTGAAGAAGGTTCTTTAGCTAACTTAACAGCATCTATTATTGGTAACGTATTCGGTTTTAAAGCAGTGTCAGCTTTACGTTTAGAAGATATGCGTATTCCTCACTCTTACTTAAAAACGTTCCAAGGACCAGCAACAGGTGTTATTGTAGAACGTGAGCGTTTAAACAAATACGGTTGTCCATTATTAGGTGCAACAGTAAAACCAAAACTAGGTTTATCTGGTAAAAACTACGGTCGTGTAGTATATGAAGGTTTAAAAGGTGGTTTAGACTTCTTAAAAGATGATGAAAACATTAACTCTCAACCATTTATGCGTTGGAGAGAACGTTTCTTAAATTGTATGGAAGGTATCAACCGTGCTTCTGCTGCAACAGGTGAAGTTAAAGGTTCATACTTAAACATCACTGCTGGTACTATGGAAGAAGTTATCAAACGTGCAGAATACGCTAAATCAGTAGGTTCTGTTATCGTTATGATCGATTTAGTTATGGGTTACACAGCAATTCAAAGTGCTGCTATTTGGGCTCGTGAAAACGATATGCTTTTACATTTACACCGTGCAGGTAACTCAACTTATGCACGTCAAAAAAATCATGGTATCAACTTCCGTGTTATCTGTAAATGGATGCGTATGTCTGGTGTAGATCATATCCACGCTGGTACAGTTGTTGGTAAATTAGAAGGTGATCCTTTAATGATCAGAGGTTTCTACGATACTTTATTACTAACAAACTTAGAAGTTAACTTACCATACGGTATTTTCTTCGAAATGACATGGGCTAGTTTACGTAAATGTATGCCTGTAGCATCTGGTGGTATTCACTGTGGTCAAATGCACCAATTAATTTATTATTTAGGTGATGATGTAGTTTTACAATTCGGTGGTGGTACAATTGGTCACCCTGATGGTATTCAAGCTGGTGCTACAGCTAACCGTGTTGCTTTAGAATCAATGGTTATGGCTCGTAACGAAGGTGCTGATTACTTCAATAACCAAGTTGGTCCACAAATTTTACGCGACGCTGCTAAAACATGTGGTCCTTTACAAACAGCTTTAGATTTATGGAAAGATATTAGCTTCAACTATACATCTACAGATACAGCTGATTTCGCTGAAACAGCTACAGCAAACGTATAA
>refbc_1003025_3_Campylodiscus_clypeus
ATGTCTCAATCTGTATCAGAACGGACTCGAATCAAAAGTGACCGTTACGAATCTGGTGTAATCCCTTACGCTAAAATGGGTTACTGGGATGCTTCATATGCAGTAAAAAATACTGACGTTCTTGCTTTATTCCGTATTACACCACAACCAGGTGTAGATCCAGTAGAAGCTGCTGCAGCTGTTGCTGGTGAATCTTCTACTGCAACATGGACAGTTGTATGGACTGATTTATTAACAGCTTGTGACCGTTACCGTGCTAAAGCTTACCGTGTAGATCCAGTTCCAAATACAACTGATCAATACTTTGCATTCATCGCTTACGAATGTGATTTATTTGAAGAAGGTTCTTTAGCTAACTTAACAGCGTCTATCATTGGTAACGTATTCGGCTTCAAAGCTGTATCTGCTTTACGTTTAGAAGATATGCGTATTCCTCACTCTTACTTAAAAACATTCCAAGGTCCAGCTACTGGTGTTGTTGTAGAACGTGAGCGTTTAAACAAATACGGTACTCCATTATTAGGTGCTACAGTAAAACCAAAATTAGGTTTATCTGGTAAAAACTATGGTCGTGTAGTATACGAAGGTTTAAAAGGTGGTTTAGACTTCTTAAAAGATGATGAAAACATTAACTCACAACCATTTATGCGTTGGAGAGAACGTTTCTTATACTGTATGGAAGGTATTAACCGTGCATCTTCAGCTACTGGTGAAGTAAAAGGTTCTTACTTAAACATCACTGCAGGTACAATGGAAGACGTTTACAAACGTGCTGAATATGCTAAATCAGTAGGTTCTGTAATTGTAATGATCGACTTAGTTATGGGTTACACAGCAATTCAATCAATTGCTTACTGGGCTCGTGAAAATGATATGTTATTACACTTACACCGTGCAGGTAACTCTACATATGCACGTCAAAAAAATCACGGTATTAACTTCCGTGTTATCTGTAAGTGGATGCGTATGTCAGGTGTAGATCATATCCACGCAGGTACAGTTGTAGGTAAATTAGAAGGTGATCCTTTAATGATTAAAGGTTTCTACGATGCTTTATTATTAACACATTTAGATGTTAACTTACCATGTGGTATCTTCTTCGAAATGACATGGGCAAGTTTACGTAAATGTATGCCTGTAGCTTCAGGTGGTATCCACTGTGGTCAAATGCACCAATTAATTCACTATTTAGGTGATGATGTAGTATTACAATTTGGTGGTGGTACAATTGGTCACCCTGATGGTATTCAAGCAGGTGCTACAGCTAACCGTGTTGCATTAGAAGCAATGGTATTAGCTCGTAACGAAGGTGCTGACTACTTTAATAACCAAGTTGGTCCGCAAATTTTACGTGAGGCAGCTAAAACATGTGGTCCTTTACAAACAGCTTTAGACTTATGGAAAGATATCAGCTTCAACTACACATCTACAGATACAGCTGATTTCGCTACAACACCTACAGCAAACGTATAA
>refbc_1003027_3_Campylosira_cymbelliformis
ATGTCTCAATCTGTATCAGAACGGACTCGAATCAAAAGTGACCGTTACGAATCTGGTGTAATTCCATATGCTAAAATGGGTTACTGGGATGCTTCATACACAGTACAAGAAACTGACGTTCTTGCATTATTCCGTATTACGCCACAACCAGGTGTGGATCCAGTAGAAGCAGCAGCAGCAGTAGCTGGTGAGTCTTCAACAGCAACTTGGACTGTTGTTTGGACTGATTTATTAACAGCTTGTGAGCGCTACCGTGCTAAAGCTTACCGTGTAGATCCTGTACCAAATGCAACAGACGTATACTTTGCTTTCATCGCATACGAATGTGATTTATTCGAAGAAGGCTCTTTAGCTAACTTAACTGCATCTATCATCGGTAACGTATTCGGATTTAAAGCAGTATCTGCTTTACGTTTAGAAGATATGCGTATTCCTCACTCATACTTAAAAACATTCCAAGGTCCGGCTACAGGTATTGTTGTAGAGCGTGAGCGTTTAAACAAATACGGTACTCCATTATTAGGTGCTACTGTAAAACCTAAATTAGGTCTTTCTGGTAAAAACTACGGTCGTGTAGTATATGAAGGTTTAAAAGGTGGTTTAGACTTCTTAAAGGATGATGAAAACATTAACTCTCAACCATTCATGCGTTGGAGAGAACGTTTCTTATACTGTATGGAAGGTATTAACCGTGCTTCAGCTGCTACAGGTGAAGTTAAAGGTTCTTACTTAAACGTAACAGCTGCAACTATGGAAGAAGTGTACAAACGTTCTGAGTACGCTAAAAAAGTTGGTTCTGTAATCATCATGATCGATTTAGTAATGGGTTACACAGCAATCCAAAGTATTGCTTACTGGGCTCGTGAAAACGACATGGTATTACACTTACACCGTGCAGGTAACTCTACTTACGCTCGTCAAAAGAACCATGGTATTAACTTCCGTGTTATCTGTAAATGGATGCGTATGTCTGGTGTAGATCACATCCACGCTGGTACAGTTGTTGGTAAATTAGAAGGTGATCCTTTAATGATTAAAGGTTTCTACGATGTTTTACGTAAAACAACCTTAGAAGTTAACTTACCTTACGGTATCTTCTTCGAAATGGATTGGGCTAGTTTACGTAAGTGTATGCCAGTTGCATCTGGTGGTATTCACTGTGGTCAAATGCACCAATTAATTCACTACTTAGGTGATGACGTTGTATTACAATTCGGTGGTGGTACTATTGGTCACCCTGATGGTATTCAAGCTGGTGCTACAGCTAACCGTGTTGCTTTAGAAGCAATGGTAATGGCTCGTAACGAAGGTGCTGATTACTTCAACCAGCAAGTTGGTCCTGCAATTTTACGCGATGCTGCGAAACGTTGTGGTCCTTTACAAACAGCTTTAGATCTATGGAAAGATATTAGTTTTAACTACACTTCTACAGATACTGCTGATTTCGCTGAAACACCTACAGCAAACGTATAA
>refbc_1003029_3_Centronella_reicheltii
AAAGTGACCGTTACGAATCTGGTGTAATTCCTTACGCTAAAATGGGTTACTGGGATGCTTCATACGCTGTAAAAACTACTGACGTTTTAGCATTATTCCGTATTACTCCACAACCAGGTGTAGATCCAGTAGAAGCAGCAGCAGCAGTAGCTGGTGAATCTTCAACAGCTACATGGACTGTTGTATGGACAGATTTATTAACAGCTTGTGAGCGCTACCGTGCTAAAGCTTACCGAGTAGATCCAGTTCCAAATGCAACTGACCAATACTTCGCTTTCATCGCTTATGAATGTGATTTATTTGAAGAAGGTTCTTTAGCTAACTTAACAGCTTCTATTATCGGTAACGTATTTGGTTTCAAAGCTGTATCTGCTTTACGTTTAGAAGATATGCGTATTCCTCACTCATACTTAAAAACTTTCCAAGGTCCTGCGACAGGTATTGTTGTAGAACGTGAGCGTTTAAACAAATACGGTGTTCCTTTATTAGGTGCAACTGTAAAACCTAAATTAGGTTTATCAGGTAAAAACTACGGTCGTGTAGTATATGAAGGTTTAAAAGGTGGTTTAGACTTCTTAAAAGATGATGAAAACATTAATTCACAACCATTCATGCGTTGGAGAGAACGTTTCTTATACTGTATGGAAGGTATCAATCGTGCTGCAGCTGCAACAGGTGAAGTTAAAGGTTCTTACTTAAACATCACTGCTGCTACTATGGAAGAACTTTACAAACGTGGTGCTTACGCTAAAGCTGTAGGTTCTGTAATCGTTATGATCGATTTAGTTTTAGGTTACACAGCAATTCAAAGTGCTGCTATCTGGGCTCGTGAAAACGATTTAGTATTACACTTACACCGTGCAGGTAACTCAACTTACGCTCGTCAAAAAAATCACGGTATTAACTTCCGTGTAATTTGTAAATGGATGCGTATGTCTGGTGTTGATCATATCCACGCTGGTACAGTTGTAGGTAAATTAGAAGGTGATCCTTTAATGATTAAAGGTTTCTACGACGTTTTACGTTTAATGACTTTAGATGTTAACTTACCATTTGGTATTTTCTTCGAAATGGATTGGGCTTCTTTACGTAAGTGTATGCCAGTAGCTTCTGGTGGTATCCACTGTGGTCAAATGCACCAATTAGTTCATTACTTAGGTGATGACGTTGTATTACAATTCGGTGGTGGTACAATTGGTCACCCTGATGGTATTCAAGCTGGTGCTACTGCTAACCGTGTAGCTTTAGAAGCTATGATCTTAGCTCGTAACGAAGGTGCTGATTACTTCAACCAAGAAGTAGGTCCTGCTATTTTACGTGAGGCTGCTAAAACATGTGGTCCTTTACAAACAGCTTTAGACTTATGGAAAGATATCAGTTTCAACTACACATCTACAGATAC
>refbc_100302_3_Scirpus_microcarpus
AAGTGTTGGGTTTAAAGCAGGGGTTAAAGATTACAAACTTACTTATTATACTCCTGAGTACGAAACCAAAGATACTGATATCTTGGCAGCGTTCCGAGTAAGTCCTCAACCCGGAGTCCCCCCTGAAGAAGCAGGAGCTGCAGTAGCGGCGGAATCTTCTACTGGTACATGGACAACTGTTTGGACTGATGGACTTACCAGTCTTGATCGTTACAAAGGGCGATGCTATCATATCGAGCCTGTTGTTGGAGAAGAAAATCAATATATTGCCTATGTAGCTTATCCTTTAGACCTTTTTGAAGAAGGTTCTGTTACTAACATGTTTACTTCTATTGTAGGTAATGTATTTGGTTTCAAAGCCCTACGAGCTCTACGCTTGGAAGACTTACGAATTCCCCCTGCTTATTCAAAAACTTTCCAAGGCCCACCTCATGGTATCCAATCTGAAAGAGATAAGTTGAACAAATATGGTCGTCCTCTATTGGGATGTACTATTAAACCAAAATTGGGATTATCCGCAAAGAACTACGGTAGAGCATGTTATGAATGTCTACGTGGTGGACTTGATTTTACCAAAGATGATGAAAACGTAAACTCACAACCATTT
>refbc_1003031_3_Cerataulina_pelagica
AAGTGACCGTTACGAATCTGGTGTAATTCCATACGCTAAAATGGGTTATTGGGATGCTACATACTCAGTAAAAGTTACTGATGTATTAGCATTATTCCGTATCACACCACAACCAGGTGTAGATCCAGTAGAAGCAGCAGCTGCAGTAGCTGGTGAGTCTTCAACAGCAACATGGACTGTTGTTTGGACAGATTTATTAACAGCTTGTGAACGTTACCGTGCTAAAGCTTACCGTGTAGATCCAGTTCCAAATACTACAGATCAATTCTTCGCTTTCATCGCATACGAATGTGATTTATTCGAAGAAGGTTCTTTAGCTAACTTAACTGCGTCTATTATTGGTAACGTATTTGGTTTCAAAGCAGTATCTGCTTTACGTTTAGAAGATATGCGTATTCCTCACTCATACTTAAAAACATTCCAAGGTCCAGCTACTGGTATCGTTGTAGAGCGTGAACGTTTAAACAAATATGGTGTTCCTTTATTAGGTGCTACTGTAAAACCTAAATTAGGTTTATCAGGTAAAAACTACGGTCGTGTAGTTTACGAAGGTTTAAAAGGTGGTTTAGACTTCTTAAAAGATGATGAAAACATTAACTCTCAACCATTCATGCGTTGGAGAGAGCGTTTCTTATACTGTATGGAAGGTATTAACCGTGCTTCAGCTGCTACAGGTGAAGTTAAAGGTTCTTACTTAAACGTAACTGCAGCAACTATGGAAGAAGTATACAAACGTTCTGAGTATGCTAAAACAGTTGGTTCAGTAGTAATCATGATCGATTTAGTTATGGGTTACACAGCAATCCAATCGATCGCTTACTGGTGTCGTGAAAACGATATGTTATTACACTTACACCGTGCAGGTAACTCTACATATGCTCGTCAAAAGAACCATGGTATTAACTTCCGTGTAATCTGTAAATGGATGCGTATGTCTGGTGTAGATCACATTCACGCTGGTACAGTTGTAGGTAAATTAGAAGGTGATCCTTTAATGATTAAAGGTTTCTACGATACTTTACGTTTAACAAACTTAGAAGTAAACTTACCATACGGTATTTTCTTCGAAATGGATTGGGCTAGTTTACGTCGTTGTATGCCAGTAGCTTCTGGTGGTATCCACTGTGGTCAAATGCACCAATTAGTTCACTACTTAGGTGATGACGTAATTTTACAATTCGGTGGTGGTACAATTGGTCACCCTGATGGTATCCAAGCCGGTGCTACAGCTAACCGTGTAGCTTTAGAAGCTATGGTTATGGCTCGTAACGAAGGTGCTGATTACTTCAACCCACAAGTTGGTCCAATCATCTTACGTGAAGCGGCTAAAACATGTGGTCCTTTACAAACAGCTTTAGATCTA
>refbc_1003033_3_Cerataulus_smithii
ATGTCTCAATCTGTATCAGAACGGACTCGAATTAAAAGTGACCGTTACGAATCTGGTGTAATTCCATACGCTAAAATGGGTTACTGGGATGCTTCATACACAGTAAAAGATACTGATGTTCTTGCATTATTCCGTATTACACCACAACCAGGTGTAGATCCAGTAGAAGCTGCAGCAGCAGTAGCTGGTGAATCTTCTACAGCAACTTGGACTGTTGTTTGGACAGATTTATTAACAGCTTGTGAACGTTACCGTGCTAAAGCTTACCGTGTAGATCCTGTACCTAATACAACAGATCAATACTTTGCTTTCATCGCATACGAATGTGATTTATTCGAAGAAGGTTCTTTAGCTAACTTAACTGCATCTATCATTGGTAACGTATTCGGTTTCAAAGCAGTATCTGCCTTACGTTTAGAAGATATGCGTATTCCTTTCGCATACTTAAAAACATTCCAAGGTCCAGCTACAGGTATTATTGTTGAACGTGAACGTTTAAACAAATACGGTGTACCATTATTAGGTGCTACAGTAAAACCTAAATTAGGTCTTTCTGGTAAAAACTATGGTCGTGTAGTATTTGAAGGTTTAAAAGGTGGTTTAGACTTCTTAAAAGATGATGAAAACATTAATTCTCAACCATTCATGCGTTGGAGAGAACGTTTCTTATACTGTATGGAAGGTATCAACCGTGCCGCAGCAGCTACAGGTGAAGTTAAAGGTTCTTACTTAAACATCACTGCAGCGACAATGGAAGAAGTTTACAAACGTGCTGATTACGCAAAACAAGTTGGTTCTGTAATCGTTATGATTGACTTAGTTATGGGTTACACAGCTATCCAAAGTGCGGCTATTTGGGCACGTGAAAACGATATGCTTTTACATTTACACCGTGCTGGTAACTCTACATATGCTCGTCAAAAGAACCACGGTATTAACTTCCGTGTAATCTGTAAATGGATGCGTATGTCTGGTGTAGATCATATCCACGCTGGTACAGTTGTAGGTAAATTAGAAGGTGATCCTTTAATGATTAAAGGTTTCTACGATGTATTACGTAAAACTACTTTAGAAGTTAACTTACCATATGGTATTTTCTTCGAAATGTCATGGGCAAGTTTACGTAAGTGTATGCCAGTAGCTTCTGGTGGTATCCACTGTGGTCAAATGCATCAATTAATCCATTACTTAGGTGATGATGTAATCTTACAATTTGGTGGTGGTACTATTGGTCACCCGGATGGTATTCAAGCTGGTGCTACAGCTAACCGTGTAGCTTTAGAAGCTATGGTATTAGCTCGTAATGAAGGTGCTGATTACTTTAACAATCAAGTTGGTCCTCAAATTTTACGTGAAGCTGCGAAAAAATGTGGTCCTTTACAAACAGCTTTAGATCTATGGAAAGATATTAGTTTTAACTATACTTCTACAGATACTGCTGATTTCGCTGAGACACCAACAGCAAACGTATAA
>refbc_1003036_3_Climaconeis_riddleae
ATGTCTCAATCTGTATCAGAACGGACTCGAATTAAAAGTGACCGTTACGAATCTGGTGTAATTCCCTACGCTAAAATGGGTTACTGGGATGCTTCATATGTAGTAAAAGCTACTGATGTTCTTGCATTATTCCGTATCACTCCACAACCAGGTGTAGATCCTGTAGAAGCTGCTGCAGCTGTAGCTGGTGAGTCTTCTACAGCAACATGGACAGTTGTATGGACTGATTTATTAACAGCTTGTGACCGTTATCGTGCAAAAGCTTACCGTGTAGATCCAGTTCCAAATACAACAGATCAATTCTTTGCTTTTATTGCTTATGAATGTGATTTATTTGAAGAAGGCTCATTAGCTAACTTAACAGCATCTATCATCGGTAACGTATTTGGTTTCAAAGCCGTATCTGCATTACGTTTAGAAGATATGCGTATTCCTCATTCATATTTAAAAACGTTCCAAGGTCCAGCTACAGGTGTAATTGTAGAACGTGAGCGTTTAAATAAATACGGTACTCCTTTATTAGGTGCGACTGTAAAACCTAAATTAGGTTTATCTGGTAAAAACTATGGTCGTGTAGTTTATGAAGGTTTAAAAGGTGGTTTAGACTTCTTAAAAGATGATGAGAACATTAACTCTCAACCATTTATGCGTTGGAGAGAGCGTTTCTTAAACTGTATGGAAGGTATTAACCGTGCTTCTTCAGCTACAGGTGAAGTTAAAGGTTCATACTTAAACATCACAGCAGGTACAATGGAAGAAGTTTACAAACGTGCTGAATATGCTAAAGCAGTTGGATCTATCATTGTTATGATTGATTTAGTTATGGGTTATACAGCTATTCAAAGTGCTGCTATCTGGTCTCGTGAAAACGATATGCTTTTACATTTACACCGTGCTGGTAACTCTACATATGCCCGTCAAAAAAATCATGGTATTAACTTCCGTGTAATTTGTAAATGGATGCGTATGTCTGGTGTGGATCACATTCACGCGGGTACTGTTGTAGGTAAATTAGAAGGTGATCCTTTAATGATTAAAGGTTTCTATGATACTTTATTATCAACACACTTAAATGTTAACTTACCATATGGTATTTTCTTCGAAATGACATGGGCTAGTTTACGTAGATGTATGCCTGTAGCATCAGGTGGTATCCACTGTGGTCAAATGCACCAATTAGTTCACTATTTAGGTGATGACGTTGTATTACAATTTGGTGGTGGTACAATTGGTCACCCAGATGGTATTCAAGCAGGTGCTACTGCTAACCGTGTTGCTTTAGAAGCAATGGTTTTAGCTCGTAACGAAGGTGCGGATTACTTCAATAGTGATATCGGTCCTCAAATTTTACGTGATGCAGCTAAAACATGCGGTCCTTTACAAACGGCTTTAGATTTATGGAAAGATATTAGCTTTAACTATACATC
>refbc_1003037_3_Coscinodiscus_concinnus
ATGTCTCAATCTGTATCAGAACGGACTCGAATTAAAAGTGACCGTTACGAATCTGGTGTAATCCCTTATGCTAAAATGGGTTACTGGGATGCTTCATATGCAGTAAAAGATACTGATGTTCTTGCATTATTCCGTATTACACCACAACCAGGTGTAGATCCAGTAGAAGCTGCAGCAGCTGTAGCTGGAGAATCATCAACAGCTACATGGACTGTTGTTTGGACTGATTTATTAACAGCTTGTGATCGTTACCGTGCTAAAGCTTACCGTGTAGATCCAGTTCCTAACACTACAGACCAATATTTTTCTTTTATCGCTTATGAATGTGATTTATTTGAAGAAGGTTCTTTAGCTAACTTAACTGCTTCTATCATTGGTAACGTTTTTGGTTTCAAAGCTGTTGCTGCTTTACGTTTAGAAGACATGCGTATTCCTCATACATATTTAAAAACATTCCAAGGTCCTGCAACAGGTATTGTTGTTGAACGTGAGCGTTTAAATAAATATGGTGCTCCATTATTAGGTGCTACAGTTAAACCTAAATTAGGTCTTTCAGGTAAAAACTACGGTCGTGTAGTATATGAAGGTTTAAAAGGTGGTTTAGACTTCTTAAAAGATGATGAGAATATTAACTCACAACCATTTATGCGTTGGAGAGAACGTTTCTTATACTGTATGGAAGGTATTAACCGTGCTTCAGCTGCAACAGGTGAAGTTAAAGGTTCTTATTTAAACATTACAGCAGCAACAATGGAAGAACTTTACAAACGTGCTGAATATGCAAAAGAAGTAGGTTCTGTTATTGTAATGATTGATTTAGTATTAGGTTACACAGCAATTCAATCAGCTGCAATTTGGGCACGTGAGAATGATATGATTTTACATTTACACCGTGCAGGTAACTCTACATACGCTCGTCAAAAAAATCATGGTATTAACTTCCGTGTAATTTGTAAATGGATGCGTATGTCTGGTGTTGATCATATTCACGCTGGTACAGTTGTTGGTAAATTAGAAGGTGATCCTTTAATGATTAAAGGTTTCTACGATACTTTACGTAAAACAGAATTAGCTGTTAATTTACCTTATGGTCTTTTCTTTGAAATGGATTGGGCTAGTTTACGTAAATGTATGCCAGTAGCATCTGGTGGTATTCACTGTGGTC
>refbc_1003039_3_Ctenophora_pulchella
ATGTCTCAATCTGTATCAGAACGGACTCGAATCAAAAGTGACCGTTACGAATCTGGTGTAATCCCTTACGCTAAAATGGGTTACTGGGATGCTTCATACGCTGTAAAAACTACTGATGTATTAGCATTATTCCGTATCACTCCACAACCAGGTGTAGATCCAGTAGAAGCTGCCGCTGCAGTAGCTGGTGAATCTTCAACAGCTACTTGGACTGTTGTATGGACAGATTTATTAACAGCTTGTGAGCGCTACCGTGCTAAAGCTTACCGTGTAGATCCAGTTCCAAATGCGACTGACCAATACTTCGCTTTTATCGCTTACGAATGTGATTTATTTGAAGAAGGTTCTTTAGCTAACTTAACAGCTTCTATTATCGGTAACGTATTTGGTTTCAAAGCTGTATCTGCTTTACGTTTAGAAGATATGCGTATTCCTCACTCATACTTAAAAACGTTCCAAGGTCCTGCTACAGGTATCGTTGTAGAACGTGAACGTTTAAACAAGTATGGTGTACCTTTATTAGGTGCTACTGTTAAACCAAAACTAGGTTTATCTGGTAAAAATTACGGTCGTGTAGTATACGAAGGTTTAAAAGGTGGTTTAGACTTCTTAAAAGATGATGAGAACATTAACTCACAACCATTTATGCGTTGGAGAGAGCGTTTCCTATACTGTATGGAAGGTATTAACCGTGCTTCTGCTGCTACAGGTGAAGTTAAAGGTTCTTACTTAAACATTACTGCTGCGACTATGGAAGAAGTGTACAAACGTGCTGAGTACGCTAAAGCTGTAGGTTCTGTAATTGTTATGATCGATTTAGTTATGGGTTACACAGCTATTCAAAGTGCTGCTATCTGGGCTCGTGAAAATGATTGTGTTTTACATTTACACCGTGCAGGTAACTCAACTTACGCTCGTCAAAAGAACCATGGTATTAACTTCCGTGTAATCTGTAAATGGATGCGTATGTCTGGTGTAGATCATATCCACGCTGGTACAGTTGTAGGTAAATTAGAAGGTGATCCTTTAATGATTAAAGGTTTCTATGATGTTTTACGTTTAATGACATTAGATGTTAACTTACCGTACGGTATTTTCTTCGAAATGGACTGGGCTAGTTTACGTAAGTGTATGCCAGTTGCTTCAGGTGGTATCCACTGTGGTCAAATGCACCAACTAATTCATTACTTAGGTGATGATGTTGTATTACAATTTGGTGGTGGTACAATTGGTCACCCTGATGGTATTCAAGCTGGTGCGACTGCTAACCGTGTAGCTTTAGAAGCTATGGTTATGGCTCGTAACGAAGGTGCTGATTACTTTAACCAACAAGTAGGTCCACAAATCTTACGTGAGGCTGCTAAAACATGTGGTCCTTTACAAACAGCTTTAGATTTATGGAAAGATATCAGTTTTAACTACACATCTACGGATACAGCTGATTTCGCTGTAACACCAACAGCAAACGTATAA
>refbc_1003040_3_Cyclostephanos_dubius
ATGTCTCAATCTGTATCAGAACGGACTCGAATTAAAAGTGACCGTTACGAATCTGGTGTAATTCCATATGCTAAAATGGGTTACTGGGATGCTGCGTACACAGTAAAAGATACTGATGTATTAGCATTATTCCGTATCACACCACAACCAGGTGTAGATCCAGTAGAAGCTGCGGCTGCTGTAGCAGGTGAATCTTCTACTGCAACTTGGACTGTTGTATGGACAGATTTATTAACAGCTTGTGAACGCTACCGTGCTAAAGCTTATCGCGTAGATCCAGTGCCTAATGCAACAGATCAATACTTTGCATTTATCGCATACGAATGTGATTTATTTGAAGAAGGTTCTTTATCTAATTTAACAGCATCTATTATTGGTAACGTTTTTGGATTTAAAGCAGTTGCTGCTTTACGTTTAGAAGATATGCGTATTCCTCACTCATATTTAAAAACATTCCAAGGTCCTGCTACAGGTATTGTTGTAGAGCGTGAACGTTTAAACAAATATGGTACTCCTTTATTAGGTGCTACTGTAAAACCTAAATTAGGTCTTTCTGGTAAAAACTATGGTCGTGTAGTTTATGAAGGTTTAAAAGGTGGTTTAGACTTCTTAAAAGATGATGAAAACATCAACTCTCAACCATTCATGCGTTGGAGAGAACGTTTCTTAAATTGTTTAGAAGGTATTAACCGTGCATCTGCTGCAACTGGTGAAGTTAAAGGTTCATACTTAAACATCACAGCTGCTACTATGGAAGAAGTATACAAACGTGCTGAATATGCTAAAGCAATTGGTTCTGTAGTTGTTATGATCGATTTAGTTATGGGTTATACTGCAATTCAATCAATTGCATACTGGGCTCGTGAAAATGATATGCTTTTACATTTACACCGTGCTGGTAACTCTACTTATGCACGTCAAAAAAATCATGGTATCAACTTCCGTGTTATCTGTAAATGGATGCGTATGTCAGGTGTAGATCATATCCACGCTGGTACGGTTGTTGGTAAATTAGAAGGTGATCCTTTAATGATTAAAGGTTTCTACGATGTATTACGTTTAACTGAATTAGAAGTTAATTTACCTTTTGGTATTTTCTTCGAAATGGATTGGGCTAGTTTACGTCGTTGTATGCCAGTAGCTTCTGGTGGTATTCACTGTGGTCAAATGCACCAATTAATTCACTACTTAGGTGATGATGTTGTATTACAATTCGGTGGTGGTACTATTGGTCACCCTGATGGTATCCAAGCTGGTGCTACAGCAAACCGTGTTGCTTTAGAAGCAATGGTATTAGCTCGTAATGAAGGATGTGATTATTTCAACAACCAAGTAGGTCCTCAAATCTTACGTGATGCAGCTAAAACATGTGGTCCTTTACAAACAGCTTTAGATCTATGGAAAGATATTAGTTTTAACTATACTTCTACAGATACAGCGGATTTCGCTGAAACAGCTACTGCAAACAGATAA
>refbc_1003042_3_Denticula_kuetzingii
GACCGTTACGAATCTGGTGTAATCCCGTACGCTAAAATGGGTTACTGGGATGCTTCATACGCAGTAAAAACTACTGATGTTCTTGCTTTATTCCGTATTACACCACAACCAGGTGTAGATCCTGTAGAAGCTGCAGCAGCAGTAGCTGGCGAATCGTCAACTGCAACTTGGACAGTTGTATGGACAGATTTATTAACAGCTTGTGACCGTTACCGAGCAAAAGCTTACCGTGTTGACCCAGTTCCAAATGCGACAGACCAATACTTTGCATTTATCGCATACGAATGTGATTTATTCGAAGAAGGTTCATTAGCGAACTTAACAGCGTCTATCATTGGTAACGTTTTTGGTTTTAAAGCTGTATCAGCTTTACGTTTAGAAGATATGCGTATTCCTCACTCATACTTAAAAACATTCCAAGGTCCTGCAACAGGTATTGTTGTAGAACGTGAGCGTTTAAACAAATACGGTACTCCATTATTAGGTGCAACAGTAAAACCAAAATTAGGTTTATCTGGTAAAAACTATGGGCGTGTAGTATACGAAGGTTTAAAAGGTGGATTAGACTTCTTAAAAGATGATGAAAACATCAACTCACAACCATTTATGCGTTGGAGAGAACGTTTCTTAAACTGTATGGAAGGTATTAACCGTGCATCTGCCGCTACAGGGGAAGTAAAAGGTTCTTACTTAAACGTTACAGCTGCTACTATGGAAGAAATCTACAAACGTTGTGAGTATGCTAAAGAAGTAGGTTCTATAGTTGTGATGATCGATTTAGTAATGGGTTACACAGCAATCCAAAGTACTGCTATTTGGGCTCGTGAAAACGATATGCTTTTACATTTACACCGTGCAGGTAACTCTACATACGCGCGTCAAAAAAATCATGGGATTAACTTCCGTGTTATTTGTAAATGGATGCGTATGTCAGGTGTAGATCACATTCACGCTGGGACAGTTGTAGGTAAATTAGAAGGTGATCCTTTAATGATTAAAGGTTTCTATGATACATTACGTTTAACGCAATTAGACGTAAACTTACCATACGGTCTTTTCTTTGAGATGTCATGGGCTAGTTTACGTCGTTGTATGCCAGTTGCATCCGGTGGTATTCACTGTGGTCAAATGCACCAATTAGTTTACTATTTAGGTGATGACGTAGTATTACAATTCGGTGGTGGTACAATCGGTCACCCCGATGGTATTCAAGCAGGTGCGACTGCAAACCGTGTTGCTTTAGAATCAATGGTCTTAGCTCGTAATGAAGGTGCTGATTACTTCAACAATGAAGTTGGTCCTGTTATTTTACGCAATGCTGCTAAAACATGTGGTCCTTTACAAACAGCTTTAGATTTATGGAAAGATATTAGTTTTAACTATACATCTACAGATACAGCTGATTTCGCTGCAACACCAACAGCAAACGTATAA
>refbc_1003046_3_Diploneis_subovalis
ATGTCTCAATCTGTATCAGAACGGACTCGAATTAAAAGTGACCGTTACGAATCTGGTGTAATCCCTTATGCTCGTATGGGTTACTGGGATGCTTCATATGCAGTAAAAACTACTGATATTCTTGCTTTATTCCGTATTACACCACAACCAGGTGTAGATCCAGTAGAAGCTGCTGCAGCTGTTGCTGGTGAATCTTCTACAGCAACATGGACAGTTGTATGGACAGATTTATTAACAGCTTGTGATCGTTACCGTGCGAAAGCTTACCGTGTAGATCCAGTTCCAAATACAGCAGACCAATACTTCGCTTTCATCGCATACGAATGTGATTTATTCGAAGAAGGTTCTTTAGCTAACTTAACTGCATCTATCATCGGTAACGTATTCGGTTTTAAAGCAGTATCTGCTCTACGTTTAGAAGATATGCGTATTCCTCACTCTTACTTAAAAACATTCCAAGGTCCTGCTACAGGTGTTATTGTTGAACGTGAACGTTTAAACAAATACGGTGTTCCTTTATTAGGTGCTACAGTAAAACCAAAATTAGGTTTATCTGGTAAAAACTACGGTCGTGTAGTATACGAAGGTTTAAAAGGTGGTTTAGACTTCTTAAAAGATGATGAAAACATTAACTCTCAACCATTTATGCGTTGGAGAGAGCGTTTCTTATACTGTATGGAAGGTATTAACCGTGCGGCAGCTGCTACAGGTGAAGTTAAAGGTTCTTACTTAAACATGACTGCAGGTACAATGGATGAATGTATCCGTCGTGGTGAATACGCTGTTTCAGTTGGTTCAGTCATTGTTATGGTCGATTTAGTATTAGGTTACACAGCAATTCAAACTGCAGCTATCTGGGCTCGTGAAAATGATGTAGTTTTACATTTACACCGTGCAGGTAACTCTACATACGCTCGTCAAAAAAATCATGGTATTAACTTCCGTGTTATTTGTAAATGGATGCGTATGTCTGGTGTAGATCATATCCACGCTGGTACTGTTGTTGGTAAATTAGAAGGTGATCCTTTAATGATTAAAGGTTTCTACGATACTTTATTATTAACAAAATTAGAAGTTAACTTACCATACGGTATCTTCTTCGAAATGCCATGGGCTAGTTTACGTAAATGTATGCCAGTTGCATCTGGTGGTATCCACTGTGGTCAAATGTACCAATTACTTCACTACTTAGGTGATGATGTAGTATTACAATTTGGTGGTGGTACAATTGGTCACCCGGATGGTATTCAAGCAGGTGCTACAGCTAACCGTGTTGCTTTAGAATCAATGGTTTTAGCTCGTAACGAAGGTGTTGATTACTTTAACAACAATATTGGTCCACAAATTTTACGCGATGCTGCTAAAACATGTGGTCCTTTACAAACAGCTTTAGATTTATGGAAAGATATCAGCTTCAACTACACATCGACAGATACAGCTGATTTCGCCGTTACTGCTACAGCAAACGTATAA
>refbc_1003048_3_Entomoneis_ornata
ATGTCTCAATCTGTATCAGAACGGACTCGAATCAAAAGTGACCGTTACGAATCTGGTGTAATCCCTTACGCTAAAATGGGTTACTGGGATGCTGCATATGCAGTAAAAAATACTGATGTTCTTGCTTTATTCCGTATTACTCCACAACCAGGTGTAGATCCAGTAGAAGCTGCTGCAGCTGTAGCTGGTGAGTCTTCAACTGCAACATGGACAGTTGTATGGACTGATTTATTAACAGCTTGTGACCGTTACCGTGCTAAAGCTTACCGCGTAGACCCAGTTCCAAATACAACTGATCAATACTTCGCATTCGTAGCTTACGAATGTGACTTATTTGAAGAAGGTTCTTTAGCTAACTTAACAGCGTCTATTATCGGTAACGTATTCGGTTTCAAAGCTATCTCTGCATTACGTTTAGAAGATATGCGTATTCCTCACTCATACTTAAAAACATTCCAAGGTCCAGCAACTGGTATTATCGTAGAACGTGAACGTTTAAATAAATACGGTATTCCTTTATTAGGTGCTACAGTAAAACCAAAATTAGGTTTATCTGGTAAAAACTACGGTCGTGTAGTATACGAAGGTTTAAAAGGTGGTTTAGACTTCTTAAAAGATGACGAAAACATTAACTCACAACCATTCATGCGTTGGAGAGAACGTTTCTTATACTGTATGGAAGGTATCAACCGTGCATCAGCATCAACAGGTGAAGTAAAAGGTTCATACTTAAACATCACTGCTGGTACAATGGAAGAAGTTTACAAACGTGCTGAGTACGCTAAAGCAGTAGGTTCTGTAATCGTTATGATCGACTTAGTAATGGGTTATACAGCAATCCAATCAGCAGCTATCTGGTCTCGTGAAAATGATATGTTATTACACTTACACCGTGCAGGTAACTCAACATATGCACGTCAAAAAAATCATGGTATTAACTTCCGTGTTATTTGTAAGTGGATGCGTATGTCAGGTGTAGATCATATCCACGCCGGTACAGTTGTAGGTAAATTAGAAGGCGATCCTTTAATGATCCGTGGTTTCTACGATACTTTACGTGAAACACACTTAGATGTTAACTTACCATATGGTATTTTCTTCGAAATGACATGGGCAAGTTTACGTAAATGTATGCCTGTAGCATCAGGTGGTATCCACTGTGGTCAAATGCACCAATTAATTCATTATTTAGGTGATGACGTAATCTTACAATTTGGTGGTGGTACAATCGGTCACCCTGATGGTATTCAAGCAGGTGCTACAGCTAACCGTGTTGCATTAGAAGCAATGGTATTAGCTCGTAACGAAGGTGCTGACTACTTCAACAACCAAGTTGGTCCTCGCATTTTACGTGAAGCTGCTAAAACATGTGGTCCTTTACAAACAGCTTTAGACTTATGGAAAGATATCAGCTTCAACTACACATCTACAGATACAGCTGATTTCGCTACAACAGCTACAGCAAACGTATAA
>refbc_1003049_3_Epithemia_argus
AAAGTGACCGTTACGAATCTGGTGTAATTCCTTACGCTAAAATGGGTTACTGGGATGCTTCATATGCAGTAAAAAATACTGACGTTCTTGCTTTATTCCGTATTACACCACAACCAGGTGTAGATCCAGTAGAAGCTGCTGCAGCTGTAGCTGGTGAATCTTCAACTGCTACATGGACAGTTGTATGGACTGATTTATTAACAGCTTGTGACCGTTACCGTGCTAAAGCTTACCGTGTAGACCCAGTTCCAAATACAACTGATCAATACTTTGCATTTATTGCTTATGAATGTGACTTATTTGAAGAAGGTTCTTTAGCTAACTTAACAGCATCTATCATTGGTAACGTATTCGGTTTCAAAGCCGTATCTGCTTTACGTTTAGAAGATATGCGTATTCCTCATTCTTACTTAAAAACATTCCAAGGCCCAGCCACAGGTGTTATTGTAGAACGTGAGCGTTTAAATAAATACGGTACTCCATTATTAGGTGCAACAGTAAAACCTAAACTAGGTTTATCAGGTAAAAACTACGGTCGTGTAGTATATGAAGGTTTAAAAGGTGGTTTAGACTTCTTAAAAGATGATGAAAATATTAACTCACAACCATTCATGCGTTGGAGAGAACGTTTTTTAAACTGTATGGAAGGTATTAACCGTGCATCTTCAGCAACTGGTGAAGTAAAAGGTTCTTACTTAAACGTTACTGCTGGTACAATGGAAGAAGTTTATAAACGTGCTGAATACGCTAAATCAGTAGGTTCTATCGTTATTATGATCGATTTAGTTATGGGTTATACAGCGATTCAATCAATTGCTCTTTGGTCTCGTAATAACGATATGCTTTTACACTTACACCGTGCAGGTAACTCGACATATGCACGTCAAAAAAATCATGGTATTAACTTCCGTGTAATTTGTAAATGGATGCGGATGTCAGGTGTAGATCATATCCATGCTGGTACTGTTGTAGGTAAATTAGAAGGTGATCCTTTAATGATTAAAGGTTTCTACGATACTTTATTATTAACAAAATTAGATGTTAATTTACCATATGGTATCTTCTTCGAAATGACATGGGCTAGTTTACGTAAATGTATGCCTGTAGCTTCAGGTGGTATTCACTGTGGTCAAATGCACCAATTAGTTCATTACTTAGGTGATGATGTAGTATTACAATTTGGTGGTGGTACAATTGGTCACCCTGATGGTATTCAAGCAGGTGCTACTGCTAACCGTGTTGCTTTAGAAGCAATGGTATTAGCTCGTAATGAAGGTGCTGACTACTTCAATAACCAAGTAGGTCCTCAAATTTTACGTGAGGCAGCTAGAACATGTGGTCCTTTACAAACCGCTTTAGATTTATGGAAAGA
>refbc_1003052_3_Eunotia_glacialis
ATGTCTCAATCTGTATCAGAACGGACTCGAATTAAAAGTGACCGTTACGAATCGGGTGTAATCCCTTATGCTAAAATGGGTTACTGGGATGCTTCATATGCAGTAAAAGTTACTGATGTTCTTGCATTATTCCGGATTACACCACAACCAGGTGTAGACCCAGTAGAAGCTGCTGCGGCGGTTGCTGGTGAATCTTCTACAGCAACATGGACAGTTGTATGGACAGATTTATTAACAGCTTGTGATCGTTACCGAGCTAAAGCTTACCGTGTAGATCCAGTTCCTAATACAACAAATCAATATTTTGCTTTCATCGCATATGAAGGTGACTTATTCGAAGAAGGTTCTTTAGCTAACTTAACAGCATCTATTATTGGTAACGTTTTCGGATTTAAAGCAGTATCTGCTTTACGTTTAGAAGATATGCGTATTCCTCACTCATACTTAAAAACATTCCAAGGTCCAGCTACAGGTATCATTGTAGAACGTGAACGTTTAAACAAATATGGTGTTCCATTATTAGGTGCAACAGTAAAACCAAAATTAGGTCTTTCTGGTAAAAACTACGGCCGTGTAGTATATGAAGGTTTAAAAGGTGGTTTAGACTTCTTAAAAGATGACGAAAACATTAACTCTCAACCGTTTATGCGTTGGAGAGAACGTTTTTTATACTGTATCGAAGGTATTAACCGTGCCGCTTGTTCTACAGGTGAAGTTAAAGGTTCGTACTTAAACGTTACTGCAGCTACTCAAGAAGAAGTTTACAAACGTGCTGCCTTTGCTAAAGAACTTGGTTCTGTTATTATTATGATCGACTTAGTAATGGGTTACACATCAATCCAAACAACTGCTATTTGGGCACGTGAAAACGATATGATTTTACACTTACACCGTGCAGGTAACTCTACATATGCTCGTCAAAAAAATCATGGTATTAACTTCCGTGTTATTTGTAAATGGATGCGTATGTCTGGTGTAGACCATATCCACGCTGGTACAGTTGTTGGTAAGTTAGAAGGTGATCCTTTAATGATTAAAGGTTTTTATGACACATTACGTTTAACGAAACTTGAAGTAAATTTACCTTATGGTCAATTCTTCGAAATGGGATGGGCTAGTTTACGTAAATGTATGCCTGTTGCATCTGGTGGTATTCACGCAGGTCAAATGCACCAATTAGTTCACTACTTAGGTGATGACGTTGTATTACAATTCGGTGGTGGTACAATTGGTCACCCAGATGGTATTCAAGCAGGTGCTACAGCAAACCGTGTTGCTTTAGAAGCAATGGTTATCGCTCGTAATGAAGGCGCTGATTACTTCAATAGCCAAGTAGGTCCACAAATTTTACGCGACGCTGCAAAAACATGTGGTCCATTACAAACAGCTTTAGATTTATGGAAAGACATTAGTTTCAACTATACATCTACTGATACAGCAGACTTCGCACAAACAGCTACAGCAAACGTATAA
>refbc_1003053_3_Fallacia_monoculata
ATGTCTCAATCTGTATCAGAACGGACTCGAATTAAAAGTGACCGTTACGAATCTGGTGTAATCCCTTACGCTAAAATGGGTTACTGGGATGCTTCATACGCAGTAAAAGCAACTGACGTTCTTGCATTATTCCGTATCACACCACAACCAGGCGTAGATCCAGTAGAAGCAGCTGCTGCTGTAGCTGGTGAATCTTCAACAGCAACATGGACAGTTGTATGGACTGACTTATTAACAGCTTGTGACCGTTACCGTGCTAAAGCTTACCGTGTAGATCCAGTTCCAAACACAACAGATCAATACTTCGCTTTCATCGCATACGAATGTGATTTATTCGAAGAAGGTTCTTTAGCTAACTTAACAGCATCTATTATTGGTAACGTATTCGGTTTCAAAGCCGTAGCTGCGTTACGTTTAGAAGATATGCGTATTCCTCACTCTTACTTAAAAACATTCCAAGGTCCTGCTACAGGTATTGTTGTAGAACGTGAGCGTTTAAACAAATACGGTGCACCTTTATTAGGTGCTACAGTAAAACCTAAATTAGGTTTATCTGGTAAAAACTACGGTCGTGTAGTTTACGAAGGTTTAAAAGGTGGTTTAGACTTCTTAAAAGATGATGAGAACATTAACTCTCAACCATTCATGCGTTGGAGAGAGCGTTTCTTATACTGTATGGAAGGTATTAACCGTGCTTCTGCAGCTACAGGTGAAACTAAAGGTTCATACCTAAACATCACTGCTGGTACTATGGAAGAAGTTTACCAACGTGCAGAATACGCTAAATCAGTAGGTTCTGTAATTGTTATGATCGATTTAGTTATGGGTTATACAGCAATTCAAAGTGCTGCTATCTGGTCTCGTAACAATGATATGGTTTTACATTTACACCGTGCTGGTAACTCTACTTACGCTCGTCAAAAAAACCACGGTATTAACTTCCGTGTTATTTGTAAATGGATGCGTATGTCTGGTGTAGATCATATCCACGCTGGTACAGTTGTTGGTAAATTAGAAGGTGATCCTTTAATGATTAAAGGTTTCTACGATGTTTTACGTGAAGTACACTTAGATGTTAACTTACCATTCGGTATCTTCTTCGAAATGACATGGGCTAGTTTACGTAAATGTATGCCTGTTGCGTCTGGTGGTATTCACTGTGGTCAAATGCACCAATTACTTCACTACTTAGGTGATGACGTTGTATTACAATTCGGTGGTGGTACAATTGGTCACCCTGATGGTATTCAAGCCGGTGCTACAGCTAACCGTGTTGCTTTAGAAGCAATGGTAATCGCTCGTAACGAAGGTCTTGACTACTTTAACAACGAAGTTGGTCCACGCGTTTTACGTGATGCGGCTAGAACATGTGGTCCTTTACAAACTGCTTTAGACTTATGGAAAGATATCAGCTTCAACTACACTTCTACTGATACAGCTGATTTCGCTGAAACAGCTACAGCAAGCAGATAA
>refbc_1003054_3_Fallacia_pygmaea
TGTCTCAATCTGTATCAGAACGGACTCGAATTAAAAGTGACCGTTACGAATCTGGTGTAATCCCTTACGCTAAAATGGGTTACTGGGATGCTTCATACGCAGTAAAAGCAACTGACGTTCTTGCATTATTCCGTATTACACCACAACCAGGTGTAGATCCAGTAGAAGCTGCTGCAGCCGTAGCTGGTGAATCTTCAACAGCAACATGGACAGTTGTATGGACTGACTTATTAACAGCTTGTGACCGTTACCGTGCTAAAGCTTACCGTGTAGATCCAGTTCCAAATACAACAGATCAATACTTCGCTTTCATCGCATACGAATGTGATTTATTCGAAGAAGGTTCTTTAGCTAACTTAACAGCGTCTATCATTGGTAACGTATTCGGTTTCAAAGCAGTATCTGCTTTACGTTTAGAAGATATGCGTATTCCGCATTCTTACTTAAAAACATTCCAAGGTCCAGCGACAGGTGTTGTTGTAGAGCGTGAGCGTTTAAACAAATACGGTACTCCATTATTAGGTGCAACAGTAAAACCAAAATTAGGTTTATCTGGTAAAAACTACGGTCGTGTAGTATACGAAGGTTTAAAAGGTGGTTTAGACTTCTTAAAAGATGATGAAAACATTAACTCTCAACCATTTATGCGTTGGAGAGAGCGTTTCTTATACTGTATGGAAGGTATTAACCGTGCTGCTGCAGCTACAGGTGAAGTTAAAGGTTCATACTTAAACATCACTGGTGCTACTATGGAAGACGTTTACGAACGTGCAGAATATGCTAAATCAGTAGGTTCTGTAATCGTTATGATCGACTTAGTTATGGGTTACACAGCGATCCAATCAGCTGCTATTTGGGCTCGTAAAAACGATATGCTTTTACATTTACACCGTGCAGGTAACTCTACTTACGCTCGTCAAAAGAACCACGGTATTAACTTCCGTGTTATCTGTAAATGGATGCGTATGTCTGGTGTAGATCACATCCACGCTGGTACAGTTGTTGGTAAATTAGAAGGTGATCCTTTAATGATTAAAGGTTTCTACGACGTTTTATTAGCTACACATTTAGATGTTAACTTACCATACGGTATCTTCTTCGAAATGACATGGGCTAGTTTACGTAAATGTATGCCTGTTGCATCTGGTGGTATCCACTGTGGTCAAATGCACCAATTAGTTCACTACTTAGGTGATGACGTAGTATTACAATTCGGTGGTGGTACAATTGGTCACCCTGATGGTATTCAAGCTGGTGCTACAGCTAACCGTGTTGCTTTAGAAGCAATGGTATTAGCTCGTAACGAAGGTATTGACTACTTCAACAGCGAAATTGGTCCACGTATTTTACGCGATGCAGCTAGAACATGTGGTCCTTTACAAACTGCTTTAGACTTATGGAAAGATATCAGCTTCAACTACACATCTACTGATACAGCTGATTTCGCTGAAACACCAACAGCAAGCAGATAA
>refbc_1003055_3_Gyrosigma_acuminatum
ATGTCTCAATCTGTATCAGAACGGACTCGAATTAAAAGTGACCGTTACGAATCTGGTGTAATCCCTTACGCTAAAATGGGTTACTGGGATGCTTCATACGCAGTAAAACAAACTGACGTTCTTGCATTATTCCGTATTACACCACAACCAGGTGTAGATCCAGTAGAAGCAGCAGCAGCTGTAGCTGGTGAGTCTTCAACAGCTACATGGACAGTTGTATGGACAGATTTATTAACAGCTTGTGATCGCTACCGTGCTAAAGCTTACCGTGTAGATCCAGTTCCAAACACAACAGATCAATACTTCGCTTTTATCGCATACGAATGTGATTTATTCGAAGAAGGTTCTTTAGCTAACTTAACAGCATCTATCATTGGTAACGTATTCGGTTTCAAAGCCATCTCTGCGTTACGTTTAGAAGATATGCGTATTCCTCACTCATACTTAAAAACATTCCAAGGTCCAGCGACAGGTATTATTGTAGAACGTGAGCGTTTAAACAAATACGGTATTCCTTTATTAGGTGCAACAGTAAAACCAAAATTAGGTTTATCTGGTAAAAACTACGGTCGTGTAGTATTCGAAGGTTTAAAAGGTGGTTTAGACTTCTTAAAAGATGATGAAAACATTAACTCTCAACCATTCATGCGTTGGAGAGAACGTTTCTTATACTGTATGGAAGGTATTAACCGTGCCTCAGCAGCTACAGGTGAAGTTAAAGGTTCATACTTAAACATCACTGCAGCTACTATGGAAGAAGTTTACAAACGTGCAGAGTATGCTAAAACTGTAGGTTCTATCATTGTAATGATCGATTTAGTTATGGGTTACACAGCAATCCAAAGTATTGCTTTATGGGCTCGTGAAAACGATATGGTATTACATTTACACCGTGCAGGTAACTCTACTTACGCTCGTCAAAAAAACCATGGTATTAACTTCCGTGTTATTTGTAAATGGATGCGTATGTGTGGTGTAGATCATATCCACGCTGGTACAGTTGTAGGTAAATTAGAAGGTGATCCTTTAATGATTAAAGGTTTCTACGATATTTTACGTAAACCAACATTAGCTGTTAACTTATCTTACGGTATTTTCTTCGAAATGACTTGGGCTTCTTTACGTAAATGTATGCCTGTTGCATCTGGTGGTATCCACTGTGGTCAAATGCACCAATTAATTCATTACTTAGGTGATGATGTGGTATTACAATTTGGTGGTGGTACAATTGGTCATCCAGATGGTATTCAAGCTGGTGCTACAGCTAACCGTGTTGCTTTAGAAGCAATGGTATTAGCTCGTAACGAAGGTGCTGACTACTTCAGCAATCAAGTTGGTCCTCGTATTTTACGTGATGCTGCTAGAACATGTGGTCCATTACAAACAGCTTTAGATTTATGGAAAGATATTTCTTTCAACTATACATCTACAGATACAGCTGATTTCGCTGAAACACCTACAGCAAACGTATAA
>refbc_1003059_3_Hantzschia_amphioxys_var._major
TCTCAATCTGTATCAGAACGGACTCGAATTAAAAGTGACCGTTACGAATCTGGTGTAATCCCTTACGCTAAAATGGGTTACTGGGATGCTTCATACGCAGTAAAAACTACTGATGTTCTTGCTTTATTCCGTATTACACCACAACCGGGTGTAGATCCAGTAGAAGCTGCTGCTGCAGTAGCTGGTGAATCTTCTACAGCAACATGGACAGTTGTATGGACTGATTTATTAACAGCATGTGACCGTTACCGTGCTAAAGCATACCGTGTAGATCCAGTCCCAAACACAACAGATCAATACTTCGCTTTTATAGCATACGAATGTGATTTATTTGAAGAAGGTTCTTTAGCTAATTTAACAGCTTCTATAATTGGAAACGTATTTGGTTTCAAAGCTGTATCAGCTTTACGTTTAGAAGATATGCGTATTCCTCATTCATACTTAAAAACATTCCAAGGTCCTGCTACAGGTATTGTTGTGGAACGTGAACGTTTAAACAAATACGGTGTCCCGTTATTAGGCGCAACAGTAAAACCAAAACTAGGTTTATCTGGTAAAAATTACGGTCGTGTAGTATATGAAGGTTTAAAAGGTGGTTTAGACTTCTTAAAAGATGACGAAAACATTAACTCTCAGCCATTCATGCGTTGGAGAGAGCGTTTTTTAAACTGTATGGAAGGTATTAACCGTGCGTCTGCTGCTACAGGTGAAGTTAAAGGTTCTTACTTAAACGTTACGGCTGCAACTATGGAAGAAGTATACAAACGTGCTGAGTATGCTAAAGAAGTAGGTTCTGTAGTTATCATGATCGATTTAGTTATGGGTTACACAGCAATCCAATCAATTGCTATCTGGGCTCGTGAGAATGATCTGATATTACACTTACACCGTGCAGGTAACTCTACTTACGCTCGTCAAAAAAATCATGGTATTAACTTCCGTGTTATTTGTAAATGGATGCGTATGGCTGGTGTAGATCATATCCACGCTGGTACAGTTGTAGGTAAATTAGAAGGTGATCCTTTAATGATTAAAGGTTTCTACGATACTTTACGTTTAACAACATTATCAGTTAACTTACCTTATGGTATTTTTTTTGAAATGCCATGGGCTAGTTTACGTAAATGTATGCCTGTTGCATCAGGTGGTATTCACTGTGGTCAAATGCACCAATTAGTTCACTATTTAGGTGATGACGTAGTATTACAATTTGGTGGTGGTACAATTGGTCACCCAGATGGTATTCAAGCAGGTGCTACAGCTAATCGTGTTGCTTTAGAAGCAATGATTTTAGCTCGTAACGAAGGTGCTGATTACTTTAATAACCAAGTTGGCCCACAAATTTTACGTAATGCTGCAAAAACATGTGGTCCATTACAAACAGCTTTAGATTTATGGAAAGATATTAGTTTTAACTACACATCTACAGATACAGCTGACTTCTCTACAACACCTACAGCAAACGTATAA
>refbc_100305_3_Uncinia_phleoides
AAGTGTTGGGTTTAAAGCAGGGGTTAAAGATTACAAACTTACTTATTATACTCCTGAGTACGAAACCAAAGATACTGATATCTTGGCAGCGTTCCGAGTAACTCCTCAACCCGGAGTCCCCCCTGAAGAAGCAGGAGCTGCAGTAGCGGCAGAATCTTCTACTGGTACATGGACAACTGTTTGGACTGATGGACTTACCAGTCTTGATCGTTACAAAGGGCGATGCTATCATATCGAGCCTGTTATTGGAGAAGAAGATCAATTTATTGCCTATGTAGCTTATCCTTTAGATCTTTTTGAAGAAGGTTCTGTTACTAACATGTTTACTTCTATTGTAGGTAATGTATTTGGTTTCAAAGCCCTACGAGCTCTACGCTTGGAAGACTTACGAATTCCCCCTGCTTATTCAAAAACTTTCCAAGGCCCACCTCATGGTATCCAATCCGAAAGAGATAAGTTGAACAAATATGGTCGTCCTCTATTGGGATGTACTATTAAACCAAAATTGGGATTATCCGCAAAGAACTACGGTAGAGCATGTTATGAATGTCTACGTGGTGGACTTGATTTTACCAAAGATGATGAAAACGTAAACTCACAACCATTTATGCGTTGGAGAGATCGTTTCTTGTTCTGTGCCGAAGCAATTTATAAATCACAGGCCGAAACAGGTGAAATCAAAGGGCACTACTTGAATGCTACTGCAGCTACATCTGAAGAAATGCTCAAAAGAGCAGTATTTGCTAGAGAATTGGGAGTTCCTATCGTAATGCATGACTACTTAACCGGGGGATTCACTGCAAATACTAGTTTGGCTTTTTATTGTCGTGATAATGGTCTACTTCTTCACATCCACCGCGCAATGCATGCAGTTATTGATAGACAGAAAAACCATGGTATGCATTTCCGTGTACTAGCTAAAGCATTACGTATGTCTGGTGGAGATCATATTCACGCTGGTACAGTAGTAGGTAAACTGGAAGGGGAGCGTGAGATGACTTTAGGTTTTGTTGATTTATTACGTGATGATTATATTGAAAAAGATCGTAGTCGTGGTATCTTTTTCACTCAAGATTGGGTCTCTATGCCTGGTGTTATACCTGTGGCTTCAGGGGGTATCCATGTTTGGCATATGCCTGCTTTGACCGAAATCTTTGGAGATGATTCCGTACTTCAATTTGGTGGAGGAACCCTAGGACACCCTTGGGGAAATGCACCTGGTGCAGTAGCTAACAGGGTGGCTTTAGAAGCGTGTGTACAAGCTCGTAATGAAGGACGTGATCTTGCTCGTGAAGGTAATGAGATTATTCGAGCAGCAGCTAAATGGAGTCCTGAACTAGCC
>refbc_1003062_3_Hemiaulus_sinensis
CCGTTACGAATCTGGTGTAATTCCATACGCTAAAATGGGTTACTGGGATGCTTCATACACAGTACAAGATACTGACGTTCTTGCTTTATTCCGTATCACACCTCAACCAGGTGTAGATCCAGTAGAAGCAGCAGCAGCAGTAGCAGGTGAATCTTCTACAGCAACTTGGACAGTTGTTTGGACAGATTTATTAACAGCTTGTGAACGCTACCGTGCTAAAGCTTACCGTGTAGATCCAGTTCCTAATACTACTGACCAATACTTCGCTTTCATCGCATACGAATGTGATTTATTCGAAGAAGGTTCTTTAGCTAACTTAACTGCATCTATTATTGGTAACGTATTCGGTTTCAAAGCAGTAGCTGCTTTACGTTTAGAAGATATGCGTATTCCTCATTCATACTTAAAAACATTCCAAGGTCCTGCTACAGGTATCGTAGTAGAACGTGAACGTTTAAACAAGTATGGTGCTCCATTATTAGGTGCTACTGTAAAACCTAAGTTAGGTTTATCAGGTAAAAACTACGGTCGTGTAGTATATGAAGGTTTAAAAGGTGGTTTAGACTTCTTAAAAGATGATGAAAACATTAACTCTCAACCATTCATGCGTTGGAGAGAACGTTTCTTATACTGTATGGAAGGTATTAACCGTGCTTCAGCTGCTACAGGTGAGGTTAAAGGTTCTTACTTAAACATTACAGCTGCAACTATGGAAGAAGTATACAAACGTGCTGAGTATGCTAAAGCTGTTGGTTCTGTAATTGTTATGATCGATTTAGTAATGGGTTACACAGCGATCCAAAGTATCGCATACTGGGCTCGTGAAAACGATATGGTATTACATTTACACCGTGCAGGTAACTCAACATACGCTCGTCAAAAAAACCATGGTATTAACTTCCGTGTAATTTGTAAATGGATGCGTATGTCTGGTGTAGATCACATCCACGCTGGTACAGTAGTAGGTAAATTAGAAGGTGACCCTTTAATGATTAAAGGTTTCTACGACGTTTTACGTTTAACAACATTAGATGTTAACTTACCATACGGTATTTTCTTCGAAATGGATTGGGCTAGTTTACGTAAGTGTATGCCAGTAGCTTCTGGTGGTATCCACTGTGGTCAAATGCACCAATTACTTTACTACTTAGGCGACGATGTAGTATTACAATTCGGTGGTGGTACAATTGGTCACCCAGATGGTATCCAAGCTGGTGCTACAGCTAACCGTGTTGCTTTAGAAGCAATGGTTATGGCTCGTAACGAAGGTGCAGATTACTTCAACCCTCAAGTAGGTCCTGTAATCTTACGTGAAGCTGCAAAATCATGTGGTCCATTACAAACAGCTTTAGATTTATGGAAAGATATTAGTTTCAACTATACTTCTACAGATACA
>refbc_1003064_3_Isthmia_enervis
AAAGTGACCGTTACGAATCTGGTGTAATTCCATATGCTAAAATGGGTTATTGGGATGCCTCTTACACAGTAAAAGAAACTGATATTCTTGCATTGTTTCGTATTACACCTCAACCAGGAGTAGATCCTGTAGAAGCAGCAGCAGCTGTAGCTGGTGAATCTTCTACAGCAACTTGGACCGTTGTTTGGACCGATTTATTAACTGCTTGTGAACGTTATCGTGCTAAAGCTTACCGGGTCGATCCTGTACCAAATACTACTGATCAATATTTTGCATTTATTGCCTATGAATGTGATTTATTTGAAGAAGGATCTTTAGCAAATTTAACCGCTTCAATTATCGGGAATGTATTTGGATTTAAAGCAGTTTCTGCTTTACGATTAGAAGACATGAGAATTCCTCATTCATATTTAAAAACATTCCAAGGACCTGCAACTGGAATTATTGTAGAACGAGAACGTCTAAATAAATACGGTTGTCCATTATTAGGTGCTACAGTAAAACCAAAATTAGGCTTATCTGGTAAAAATTATGGGCGTGTTGTTTATGAAGGTTTAAAAGGTGGATTAGATTTTTTAAAGGATGATGAAAATATTAATTCACAACCGTTTATGCGATGGAGAGAAAGATTTTTATATTGTATGGAAGGTATAAATCGTGCAGCTGCAGCAACAGGTGAAGTAAAAGGTTCTTATTTAAATATTACAGCAGCTACAATGGAAGAAGTTTATAAACGTGCCGATTATGCCAAACAAATTGGTTCCGTTATTGTTATGATTGACTTAGTTTTAGGTTATACAGCAATTCAAACTGCAGCAATTTGGGCACGTGAAAACGATATGCTTTTACATTTACATCGCGCCGGTAATTCAACATATGCGCGTCAAAAAAATCACGGAATAAATTTCCGGGTAATTTGTAAATGGATGCGGATGTCCGGGGTTGATCATATTCATGCAGGTACAGTTGTTGGTAAATTAGAAGGTGATCCGTTAATGATTAAAGGTTTTTATGATACTTTAAGATTAACTGCTTTAGAAGTTAATTTACCTTATGGCTTATTTTTTGAAATGGATTGGGCAAGCTTAAGAAAATGTATGCCTGTAGCTTCAGGAGGAATTCACTG
>refbc_1003066_3_Triceratium_orbiculatum
AAAAGTGACCGTTACGAATCTGGTGTAATCCCATACGCTAAAATGGGTTACTGGGATGCTTCATACTCAGTAAAAGAAACTGATATTCTTGCATTATTCCGTATTACGCCTCAACCAGGTGTAGATCCAGTAGAAGCTGCTGCTGCGGTAGCTGGAGAATCTTCAACAGCTACTTGGACAGTTGTATGGACTGATTTATTAACAGCTTGTGAACGTTACCGTGCAAAAGCTTACCGTGTAGATCCAGTACCAAACACAACAGACCAATACTTCGCTTTTATTGCTTACGAATGTGATTTATTCGAAGAAGGTTCTATTCCAAACTTAACAGCTTCAATTATTGGTAACGTTTTTGGTTTTAAAGCAGTATCTGCTCTACGTTTAGAAGATATGCGTATTCCATACGGTTACTTAAAAACATTCCAAGGTCCAGCTACTGGTATTATCGTAGAACGTGAGCGTTTAAATAAGTACGGTACTCCGTTATTAGGTGCTACAGTAAAACCTAAACTAGGTTTATCTGGTAAAAACTATGGTCGTGTTGTATACGAAGGTTTAAAAGGTGGTTTAGACTTCTTAAAAGATGACGAAAACATTAACTCTCAACCATTCATGCGTTGGAGAGAGCGTTTCTTATATGTAATGGAAGGTGTTAACCGTGCTTCTGCTGCTACAGGAGAAGTAAAAGGTTCTTACTTAAATGTTACTGCAGCTGTTCAAGAAGAAACTTACAAACGTGCTGAATACGCAAAATCTGTAGGCTCTGTAATTATCATGGTAGATTTAGTAATGGGTTATACTGCTTTACAAACAACTGCTCTTTGGGCACGCGAAAATGATATGATTTTACATTTACACCGTGCTGGTAACTCTACATATGCTCGTCAAAAAAACCATGGTATTAACTTCCGTGTTATTTGTAAGTGGATGCGTATGGCTGGTGTAGATCATATTCACGCTGGTACAGTTGTAGGTAAATTAGAAGGTGATCCTTTAATGATTAAAGGCTTCTATGATACTTTACGTTTAATGACATTAGAAGTTAACTTACCTTACGGTATCTTCTTTGAAATGCCATGGGCAAGTTTACGTAAATGTTTACCAGTTGCTTCTGGTGGTATTCACTGTGGTCAAATGCACCAATTAGTATACTACTTAGGCGATGATGTAGTATTACAATTTGGTGGTGGTACAATTGGTCACCCTGATGGTATTCAAGCAGGTGCTACAGCAAACCGTGTTGCTTTAGAAGCTATGATTTTAGCTCGTAACGAAGGTGCAGACTACTTTAGCAATGAAGTTGGTCCTCAAATCTTACGTGATGCTGCAAA
>refbc_1003067_3_Triceratium_shadboltianum
TGGACTCGAATTAAAAGTGACCGTTACGAATCTGGTGTAATTCCATATGCTAAAATGGGTTACTGGGATGCATCATACTCAGTAAAAGAAACTGATATTCTTGCATTATTCCGTATTACACCACAGCCAGGTGTAGATCCAGTAGAAGCTGCTGCAGCTGTAGCAGGTGAGTCTTCAACAGCTACTTGGACAGTTGTTTGGACAGATTTATTAACAGCTTGTGAGCGTTACCGCGCAAAAGCTTATCGTGTAGATCCAGTTCCAAATACTACAGACCAATACTTTGCATTTATTGCATATGAATGTGATTTATTCGAAGAAGGTTCAGTTCCAAATTTAACAGCTTCAATTATTGGTAATGTTTTTGGTTTCAAAGCTGTATCTGCGTTACGTTTAGAAGATATGCGTATTCCATATGGATACTTAAAAACATTCCAAGGTCCTGCTACAGGTATTATTGTAGAGCGTGAACGTTTAAACAAATACGGTACTCCTTTATTAGGTGCTACAGTAAAACCTAAATTAGGTTTATCTGGTAAAAACTATGGTCGTGTTGTATATGAAGGTTTAAAAGGTGGTTTAGATTTCTTAAAAGATGATGAAAACATTAACTCTCAACCATTTATGCGTTGGAGAGAGCGCTTCTTATATGTAATGGAAGGTGTTAATCGTTCTTCTGCTGCAACAGGTGAAGTTAAAGGTTCTTACTTAAACGTTACTGCAGCTGTTCAAGAAGAAACTTACCGTCGTGCTGAATATGCTAAATCTGTAGGTTCAGTAATTATCATGGTTGATTTAGTAATGGGTTACACAGCTTTACAAACAACTGCTATATGGGCCCGTGAAAATGATTTAATTTTACATTTACACCGTGCAGGTAACTCTACATATGCTCGTCAAAAAAATCATGGTATTAACTTCCGTGTTATTTGTAAATGGATGCGTATGGCTGGTGTAGATCATATCCATGCTGGTACAGTTGTAGGTAAATTAGAAGGTGATCCTTTAATGATTAAAGGTTTCTACGATACTTTACGTTTAATGACATTAGAAGTTAACTTACCTTACGGTATTTTCTTCGAAATGCCATGGGCTAGTTTACGTAAATGTTTACCAGTTGCTTCAGGTGGTATTCACTGTGGACAAATGCACCAATTAGTATACTACTTAGGTGATGATGTTGTATTACAATTTGGTGGTGGTACAATTGGTCACCCAGATGGTATCCAAGCAGGTGCTACAGCAAACCGTGTTGCTTTAGAAGCTATGATTTTAGCACGTAACGAA
>refbc_1003069_3_Lemnicola_hungarica
ATGTCTCAATCTGTATCAGAACGGACTCGAATTAAAAGTGACCGTTACGAATCTGGTGTAATCCCTTATGCTAAAATGGGTTACTGGGATGCTTCATACGCAGTAAAAACTACTGACGTTCTAGCATTATTCCGTATCACACCACAACCAGGTGTAGATCCAGTAGAAGCTGCTGCAGCTGTAGCTGGTGAATCTTCAACAGCAACATGGACAGTTGTATGGACTGATTTATTAACAGCTTGTGACCGTTACCGTGCTAAAGCTTACCGTGTAGATCCAGTTCCAAATACAACAGATCAATTCTTTGCTTTCATCGCATACGAATGTGATTTATTCGAAGAAGGTTCATTAGCTAACTTAACAGCGTCTATCATCGGTAACGTATTCGGTTTCAAAGCCGTTTCTGCTTTACGTTTAGAAGATATGCGTATTCCTCATTCATACTTAAAAACATTCCAAGGTCCAGCTACTGGTATTATTGTAGAACGTGAACGTTTAAACAAATACGGTGTACCATTATTAGGTGCTACAGTAAAACCAAAATTAGGTTTATCTGGTAAAAACTATGGTCGTGTAGTTTACGAAGGTTTAAAAGGTGGTTTAGACTTCTTAAAAGATGATGAGAATATTAACTCTCAACCTTTTATGCGTTGGAGAGAACGTTTCTTATACTGTATGGAAGGTATTAACCGTGCTGCTGCGTCTACAGGTGAAGTTAAAGGTTCATACTTAAACATCACTGCGGGTACAATGGAAGAAGTTTACAAACGTGCTGAATACGCTAAAGCTGTAGGTTCAGTAATTGTAATGATCGATTTAGTAATGGGTTACACAGCAATTCAAAGTGCTGCAATTTGGGCTCGTGAAAACGATTGTATTTTACACTTACACCGTGCAGGTAACTCTACATACGCTCGTCAAAAAAATCATGGTATTAACTTCCGTGTAATTTGTAAATGGATGCGTATGTCTGGTGTAGATCATATTCACGCTGGTACAGTTGTAGGTAAATTAGAAGGTGATCCTTTAATGATTAAAGGTTTCTACGATACTTTACGTTTAACTCACTTAGATGTTAATTTACCATACGGTATTTTCTTCGAAATGACATGGGCTAGTTTACGTAAATGTATGCCAGTTGCTTCTGGTGGTATTCACTGTGGTCAAATGCACCAATTAGTTCATTATTTAGGTGATGACGTAGTATTACAATTCGGTGGTGGTACAATTGGTCACCCTGATGGTATTCAAGCAGGTGCTACAGCTAACCGTGTTGCTTTAGAAGCAATGGTATTAGCTCGTAACGAAGGTGCTGATTACTTCAACAGTAATATTGGTCCTCAAATTTTACGCGATGCTGCTAAAACATGTGGTCCTCTACAAACAGCTTTAGATTTATGGAAAGATATCAGCTTCAACTATACATCTACAGATACAGCTGATTTCGCAGTTACACCAACAGCTAACCGCTAA
>refbc_1003075_3_Lithodesmioides_polymorpha
TGTCTCAATCTGTATCAGAACGGACTCGAATTAAAAGTGACCGTTACGAATCTGGTGTAATTCCATACGCTAAAATGGGTTACTGGGATGCTTCATACACAGTAAAAGATACTGATGTTCTTGCATTATTCCGTATTACACCACAACCAGGCGTAGATCCAGTAGAAGCAGCAGCAGCGGTTGCTGGTGAATCTTCTACAGCAACTTGGACTGTTGTTTGGACAGATTTATTAACAGCTTGTGAGCGTTACCGTGCTAAAGCTTACCGTGTAGATCCAGTACCTAATGCAACTGATCAATACTTTGCTTTCATCGCATATGAAATTGATTTATTTGAAGAAGGTTCGTTAGCAAACTTAACTGCATCTATTATTGGTAACGTTTTTGGATTTAAAGCAGTAGCTGCTTTACGTTTAGAAGATATGCGTATTCCTCACTCATACTTAAAAACATTCCAAGGTCCTGCTACAGGTATCGTTGTAGAGCGTGAACGTTTAAACAAATATGGTATTCCTTTATTAGGTGCTACTGTAAAACCTAAATTAGGTCTTTCTGGTAAAAACTACGGTCGTGTAGTATACGAAGGTTTAAAAGGTGGTTTAGACTTCTTAAAAGATGATGAAAACATTAACTCACAACCATTCATGCGTTGGAGAGAGCGTTTCTTAAACTGTATGGAAGGTATTAACCGTGCATCTGCTGCAACTGGTGAAGTTAAAGGTTCTTACTTAAACGTTACTGCAGCAACTATGGAAGAAGTTTACAAACGTGCAGAGTATGCTAAACAAGTAGGTTCTATCATTATCATGATCGATTTAGTAATGGGTTACACAGCAATCCAAAGTATTGCTATTTGGGCTCGTGAAAACGATATGTTATTACACTTACACCGTGCTGGTAACTCTACTTACGCTCGTCAAAAAAACCACGGTATCAACTTCCGTGTTATTTGTAAATGGATGCGTATGTCTGGTGTTGATCACATTCACGCTGGTACAGTAGTAGGTAAATTAGAAGGTGATCCTTTAATGATTAAAGGTTTCTACGATGTATTACGTTTAACAACATTAGAAGTAAACTTACCATACGGTATCTTCTTCGAAATGGATTGGGCTAGTTTACGTCGTTGTATGCCAGTTGCATCTGGTGGTATCCACTGTGGTCAAATGCACCAATTAATTCACTACTTAGGTGATGATGTTGTATTACAATTTGGTGGTGGTACAATTGGTCACCCTGATGGTATTCAAGCTGGTGCTACAGCAAACCGTGTTGCTTTAGAAGCAATGGTATTAGCACGTAACGAAGGACAAGATTACTTCAACCAACAAGTTGGTCCTCAAATTTTACGTGATGCTGCGAAAACATGTGGTCCTTTACAAACAGCTTTAGATCTATGGAAAGATATTAGTTTCAACTACACTTCTACAGATACAGCTGATTTCGCTGAAACACCAACTGCAAACGTATAA
>refbc_1003080_3_Nanofrustulum_cf._shiloi
ATGTCTCAATCTGTATCAGAACGGACTCGAATTAAAAGTGACCGTTACGAATCTGGTGTAATTCCTTACGCTAAAATGGGTTACTGGGATGCTGCATACGCAGTAAAAAGTACTGACATTTTAGCATTATTCCGTATCACACCACAACCAGGTGTAGATCCAGTAGAAGCGGCTGCTGCTGTAGCAGGTGAATCTTCTACTGCTACATGGACTGTTGTATGGACAGATTTATTAACAGCTTGTGAGCGCTACCGTGCTAAAGCTTACCGTGTAGATCCAGTACCAAACACAACAGATCAATATTTTGCCTTCATCGCATACGAATGTGATTTATTCGAAGAAGGATCTTTAGCTAACTTAACAGCTTCAATTATTGGTAACGTTTTCGGTTTCAAAGCAGTATCTGCTTTACGTTTAGAAGATATGCGTATTCCACACTCATACTTAAAAACATTCCAAGGTCCAGCTACTGGTATCATTGTAGAACGTGAACGTTTAAACAAATATGGTTTACCTTTATTAGGTGCTACTGTAAAACCAAAATTAGGTCTTTCAGGTAAAAACTACGGTCGTGTAGTATACGAAGGTTTAAAAGGTGGTTTAGACTTCTTAAAAGATGATGAGAACATTAACTCTCAACCATTTATGCGTTGGAGAGAGCGTTTCTTAAACTGTATGGAAGGTATTAACCGTGCTTCGACAGCAACAGGTGAAGTTAAAGGTTCATACTTAAACGTTACTGCTGCAACGATGGAAGAAGTTTACGAACGTGCTGAGTACGCGAAAGCAGTTGGTTCTGTAATCATCATGATCGATTTAGTTATGGGGTACACAGCAATTCAAAGTATTGCTTACTGGGCTCGTACAAATGACATGATTTTACATTTACACCGTGCCGGTAACTCGACATACGCTCGTCAAAAGAATCATGGTATTAACTTCCGTGTTATCTGTAAATGGATGCGTATGGCTGGTGTGGATCATATCCATGCCGGTACAGTTGTTGGTAAATTAGAAGGTGATCCTTTAATGATTAAAGGTTTCTACGATGTTTTACGTTTAATGACGTTAAAAGTTAACTTACCTTACGGTATTTTCTTCGAAATGGACTGGGCTGCCTTACGTAAATGTTTACCAGTTGCTTCTGGTGGTATTCACTGTGGTCAAATGCACCAATTAGTTCATTACTTAGGTGATGATGTAATTTTACAATTCGGTGGTGGTACAATTGGTCACCCGGATGGTATCCAAGCAGGTGCGACAGCAAATCGTGTTGCTTTAGAAGCAATGGTTTTAGCTCGTAACGAAGGTGCTGACTACTTCAACCAAGAAGTAGGTCCAAGAATTTTACGTGAAGCTGCTAAAACATGTGGTCCTTTACAAACAGCTTTAGATTTATGGAAAGATATTAGTTTCAACTATACATCTACAGATACAGCTGATTTCGCAGAAACACCAACAGCAAACGTATAA
>refbc_1003081_3_Neidium_bisulcatum
ATGTCTCAATCTGTATCAGAACGGACTCGAATTAAAAGTGACCGTTACGAATCTGGTGTAATCCCTTACGCTAAAATGGGTTACTGGGATGCTTCATACGCAGTAAAAGCTACTGACGTTCTTGCATTATTCCGTATTACACCACAACCAGGTGTAGATCCAGTAGAAGCTGCTGCAGCTGTAGCTGGTGAATCTTCAACAGCAACATGGACAGTTGTATGGACTGACTTATTAACAGCTTGTGACCGTTACCGTGCTAAAGCTTACCGTGTAGATCCAGTTCCAAATACAACAAATCAATACTTCGCTTTTATCGCATATGAATGTGATTTATTCGAAGAAGGTTCTTTAGCTAATTTAACAGCGTCTATCATTGGTAACGTGTTTGGTTTCAAAGCCGTATCTGCATTACGTTTAGAAGATATGCGTATTCCTCACTCATATTTAAAAACATTCCAAGGTCCAGCTACAGGTGTTGTTGTAGAACGTGAACGTTTAAACAAATATGGTACACCATTATTAGGTGCAACAGTAAAACCTAAATTAGGTTTATCTGGTAAAAACTATGGTCGTGTAGTATACGAAGGTTTAAAAGGTGGTTTAGACTTCTTAAAAGATGACGAGAACATTAACTCTCAACCGTTTATGCGTTGGAGAGAGCGTTTCTTAAATTGTATGGAAGCTATTAACCGTGCTTCTTCAGCTACTGGTGAAGTTAAAGGTTCATACTTAAACATCACTGCAGGAACTATGGAAGAAGTTTACAAACGTGCTGAATATGCTAAAGCAGTAGGTTCTATCGTTGTTATGATTGACTTAGTAATGGGTTATACAGCAATTCAAAGTTCTGCTATTTGGGCTCGTGAAAATGATATGCTTTTACATTTACACCGTGCCGGTAACTCAACATATGCTCGTCAAAAAAATCATGGTATTAATTTCCGTGTTATTTGTAAATGGATGCGTATGTCTGGTGTAGATCACATCCACGCTGGTACAGTTGTTGGTAAATTAGAAGGTGATCCTTTAATGATTAAAGGTTTTTACGATACTTTATTACGTACACATTTAGACGTTAACTTACCATATGGTATTTTCTTTGAAATGACATGGGCTAGTTTACGTAAATGTATGCCAGTAGCATCTGGTGGTATTCACTGTGGTCAAATGCACCAATTAATTCACTATTTAGGGGATGACGTAGTATTACAATTTGGCGGTGGTACAATTGGTCACCCTGATGGTATTCAAGCTGGTGCTACAGCAAACCGTGTTGCTTTAGAAGCAATGGTTTTAGCTCGTAACGAAGGTGCTGATTACTTCAATAACCAAGTAGGTCCACAAATTTTACGCGAAGCTGCAAAAACATGTGGTCCTTTACAAACAGCTTTAGATTTATGGAAAGATATTAGCTTCAACTATACTTCTACAGATACAGCTGACTTCGCTACAACACCTACAGCAAACGTATAA
>refbc_1003082_3_Neidium_productum
ATGTCTCAATCTGTATCAGAACGGACTCGAATTAAAAGTGACCGTTACGAATCTGGTGTAATCCCTTACGCTAAAATGGGTTACTGGGATGCTTCATACGCAGTAAAAGCTACTGACGTTCTTGCATTATTCCGTATTACACCGCAACCAGGTGTGGATCCAGTAGAAGCTGCTGCAGCTGTAGCTGGTGAATCTTCAACAGCAACATGGACAGTTGTATGGACTGACTTATTAACAGCTTGTGACCGTTACCGTGCTAAAGCTTACCGTGTAGATCCAGTTCCAAATACAACAAATCAATACTTCGCTTTCATCGCCTATGAATGTGATTTATTCGAAGAAGGTTCTTTAGCTAACTTAACAGCGTCTATCATTGGTAACGTATTTGGTTTCAAAGCCGTATCTGCATTACGTTTAGAAGATATGCGTATTCCTCACTCATACTTAAAAACATTCCAAGGTCCAGCTACAGGTGTTGTTGTTGAACGTGAACGTTTAAACAAATATGGTACACCATTATTAGGTGCAACAGTAAAACCTAAATTAGGTTTATCTGGTAAAAACTATGGTCGTGTAGTATACGAAGGTTTAAAAGGTGGTTTAGACTTCTTAAAAGATGACGAGAACATTAACTCTCAACCATTCATGCGTTGGAGAGAGCGTTTCTTAAATTGTATGGAAGCTATTAACCGTGCTTCTTCAGCTACTGGTGAAGTTAAAGGTTCATACTTAAACATCACTGCAGGTACTATGGAAGAAGTTTACAAACGTGCTGAATATGCTAAAGCAGTAGGTTCTATCGTCGTTATGATTGACTTAGTAATGGGTTATACAGCAATTCAAAGTTCTGCTATTTGGGCTCGTGAAAATGATATGCTTCTACATTTACACCGTGCCGGTAACTCAACATATGCTCGTCAAAAAAATCATGGTATTAACTTCCGTGTTATTTGTAAATGGATGCGTATGTCTGGTGTAGATCACATCCACGCTGGTACAGTTGTAGGTAAATTAGAAGGTGATCCTTTAATGATTAAAGGTTTCTACGATACTTTATTACGTACACATTTAGACGTTAACTTACCATATGGTATTTTCTTTGAAATGACATGGGCTAGTTTACGTAAATGTATGCCAGTAGCATCTGGTGGTATTCACTGTGGTCAAATGCACCAATTAATTCACTATTTAGGTGATGACGTAGTATTACAATTTGGTGGTGGTACAATTGGTCACCCTGATGGTATTCAAGCTGGTGCTACAGCAAACCGTGTTGCTTTAGAAGCAATGGTTTTAGCTCGTAACGAAGGTGCTGATTACTTCAATAACCAAGTAGGTCCACAAATTTTACGCGAAGCTGCAAAAACATGTGGTCCTTTACAAACAGCTTTAGATTTATGGAAAGATATTAGCTTCAACTATACTTCTACAGATACAGCTGACTTCGCTACAACACCAACAGCAAACGTATAA
>refbc_1003084_3_Palmerina_hardmaniana
ATGTCTCAATCTGTATCAGAACGGACTCGAATTAAAAGTGACCGTTACGAATCTGGTGTAATCCCTTATGCTAAAATGGGTTACTGGGATGCTTCATATGCAGTAAAAGAAACTGATGTTCTTGCATTATTCCGTATTACACCACAACCAGGTGTAGATCCAGTAGAAGCTGCAGCAGCTGTAGCTGGAGAATCATCAACAGCTACATGGACTGTTGTTTGGACTGATTTATTAACAGCTTGTGATCGCTACCGTGCTAAAGCTTACCGTGTAGATCCAGTTCCTAACACGACAGACCAATATTTTTCTTTTATCGCTTATGAATGTGATTTATTTGAAGAAGGTTCTTTAGCTAACTTAACTGCTTCTATTATTGGTAACGTTTTTGGTTTCAAAGCTGTTGCTGCTTTACGTTTAGAAGACATGCGTATTCCTCATACATATTTAAAAACATTCCAAGGTCCTGCAACAGGTATTGTTGTTGAACGTGAGCGTTTAAATAAATATGGTGCTCCATTATTAGGTGCTACAGTAAAACCTAAATTAGGTCTTTCAGGTAAAAACTATGGTCGTGTAGTATATGAAGGTTTAAAAGGTGGTTTAGACTTCTTAAAAGATGATGAGAACATTAACTCTCAACCATTTATGCGTTGGAGAGAACGTTTCTTATACTGTATGGAAGGTATTAACCGTGCTTCAGCTGCAACAGGTGAAGTTAAAGGTTCTTACTTAAACATTACAGCAGCAACAATGGAAGAACTTTACAAACGTGCTGACTATGCAAAAGAAATCGGTTCTGTTATTGTAATGATTGATTTAGTATTAGGTTATACAGCAATTCAATCAGCTGCAATTTGGGCACGTGAAAATGATATGGTTTTACATTTACACCGTGCAGGTAACTCTACATATGCTCGTCAAAAAAATCATGGTATTAACTTCCGTGTAATTTGTAAATGGATGCGTATGTCTGGTGTTGATCATATTCACGCTGGTACAGTTGTTGGTAAATTAGAAGGTGATCCTTTAATGATTAAAGGTTTCTACGATACTTTACGTAAAACAGAATTAGCTGTAAATTTACCTTATGGTCTTTTCTTTGAAATGGATTGGGCTAGTTTACGTAAATGTATGCCAGTAGCTTCTGGTGGTATTCACTG
>refbc_1003085_3_Papiliocellulus_simplex
AAAGTGACCGTTACGAATCTGGTGTAATTCCATATGCTAAAATGGGTTACTGGGATGCAGCATACACAGTAAAAGATACTGATGTTCTTGCATTATTCCGTATCACACCTCAACCAGGTGTAGATCCAGTAGAAGCAGCAGCAGCAGTAGCTGGTGAGTCTTCAACAGCAACTTGGACAGTTGTATGGACTGATTTATTAACAGCTTGTGAACGTTACCGTGCTAAAGCTTACCGTGTAGATCCAGTTCCAAATGCAGCAGATCAATTCTTCTCATTCATCGCATACGAATGTGATTTATTCGAAGAAGGTTCTTTAGCTAACTTAACTGCGTCTATTATTGGTAACGTATTCGGATTCAAAGCAATTTCTGCTTTACGTTTAGAAGATATGCGTATTCCTCACTCATACTTAAAAACATTCCAAGGTCCAGCTACAGGTATCATTGTAGAGCGTGAGCGTTTAAACAAATACGGTATCCCATTATTAGGTGCTACTGTAAAACCTAAATTAGGTCTTTCTGGTAAAAACTACGGTCGTGTAGTATACGAAGGTTTAAAAGGTGGTTTAGACTTCTTAAAAGATGATGAAAACATTAACTCTCAACCATTCATGCGTTGGAGAGAACGTTTCTTATACTGTATGGAAGGTATTAACCGTGCTTCAGCAGCAACTGGTGAAGTTAAAGGTTCTTACTTAAACATCACAGCCGCTACTATGGAAGAAGTTTACAAACGTGCTGATTACGCTAAGAAAATTGGTTCTATAGTTGTAATGATCGATTTAGTAATGGGTTACACAGCAATCCAAAGTATTGCTTTATGGGCTCGTGAAAACGATATGTTATTACACTTACACCGTGCTGGTAACTCTACTTACGCTCGTCAAAAGAACCACGGTATTAACTTCCGTGTTATCTGTAAATGGATGCGTATGTCTGGTGTAGATCACATCCACGCTGGTACAGTTGTTGGTAAATTAGAAGGTGATCCTTTAATGATTAAAGGTTTCTACGACATTTTACGTCAATGTAATAACGAAGTTAACTTACCATACGGTATCTTCTTCGAAATGGATTGGGCTAGTTTACGTAAGTGTATGCCAGTTGCTTCAGGTGGTATCCACTGTGGTCAAATGCACCAATTATTACACTACTTAGGTGATGACGTTGTATTACAATTCGGTGGTGGTACTATTGGTCACCCTGATGGTATTCAAGCTGGTGCTACAGCTAACCGTGTTGCTTTAGAATCAATGGCATTAGCTCGTAACGAAGGTGCTGACATCTTCAACCAAGAAGTTGGTCCTGCGATTTTACGTGAGGCTGCTAAAAAATGTGGTCCTTTACAAACAGCTTTAGATCTATGGAAAGATATTAGTTTCAACTATACTTCTACAGATACA
>refbc_1003089_3_Plagiogramma_staurophorum
ATGTCTCAATCTGTATCAGAACGGACTCGAATCAAAAGTGACCGTTACGAATCTGGTGTAATCCCTTATGCTAAAATGGGTTACTGGGATGCTTCATATGCAGTGCAATCTACTGATGTTCTTGCATTATTCCGTATTACACCACAACCAGGTGTAGATCCAGTAGAAGCTGCTGCTGCTGTAGCTGGTGAATCTTCGACAGCGACATGGACTGTTGTTTGGACAGATTTATTAACAGCTTGTGAACGTTACCGTGCTAAAGCTTACCGTGTAGATCCAGTTCCAAATACGACAGATCAATATTTTGCTTTTATCGCATATGAATGTGATTTATTTGAAGAAGGTTCTTTAGCTAACTTAACAGCATCTATTATTGGTAACGTTTTTGGTTTTAAAGCAGTATCAGCTTTACGTTTAGAAGATATGCGTATTCCTCACTCATATTTAAAGACATTCCAAGGTCCTGCTACTGGTATTATTGTAGAACGTGAACGTTTAAACAAATATGGTACTCCATTATTAGGTGCAACAGTAAAACCAAAATTAGGTCTTTCTGGTAAAAACTATGGTCGTGTAGTATATGAAGGTTTAAAAGGTGGTTTAGACTTCTTAAAAGATGACGAAAATATTAACTCACAGCCATTTATGCGTTGGAGAGAACGTTTCCTATACTGTATGGAAGGTATTAATCGTGCATCAGCTGCTACAGGTGAAGTTAAAGGTTCTTACTTAAACATTACAGCTGCAACAATGGAAGAAGTATATAAACGTGGTGATTATGCTAAAGCGGTTGGTTCTGTAATTGTGATGATCGATTTAGTTATGGGTTATACGGCGATCCAAAGTGCTGCGATTTGGGCACGTGAAAATGATATGATTTTACATTTACATCGTGCAGGTAACTCTACATACGCTCGTCAAAAGAATCATGGGATTAATTTCCGTGTTATCTGTAAATGGATGCGTATGGCTGGTGTAGATCATATTCACGCTGGTACAGTAGTTGGTAAATTAGAAGGTGATCCTTTAATGATTAAAGGTTTCTATGATACATTACGTTTAACACATTTAGATGTTAATTTACCTTATGGTATTTTCTTCGAAATGGATTGGGCTAGTTTACGTAGATGTATGCCTGTTGCTTCTGGGGGTATTCACTGTGGTCAAATGCACCAAA
>refbc_1003094_3_Podocystis_spathulata
AGTGACCGTTATGAATCTGGTGTTATCCCGTATGCTAAAATGGGTTACTGGGATGCTGCCTATACAGTTAAAACTACTGATATTTTAGCTTTGTTCCGTATTACTCCACAACCGGGTGTAGATCCGGTAGAAGCTGCGGCAGCCGTAGCAGGTGAATCTTCAACTGCAACTTGGACAGTTGTATGGACCGATTTATTAACAGCTTGTGAGCGATATCGTGCAAAAGCTTACCGTGTTGATCCTGTTCCAAACACAACAGATCAATATTTTGCATTCATTGCTTATGAATGTGATCTATTTGAAGAAGGTTCATTATCTAATTTAACGGCTTCAATTATTGGTAATGTTTTTGGTTTTAAAGCTGTGTCAGCGTTACGTCTTGAAGACATGCGCATTCCTCATTCTTATTTAAAAACATTCCAAGGGCCTGCAACTGGTATTATTGTAGAACGTGAAAGATTAAATAAATATGGTGTTCCATTATTAGGAGCTACTGTAAAACCAAAACTAGGCTTATCAGGCAAAAATTATGGTCGTGTTGTATATGAAGGTTTAAAAGGTGGATTAGATTTTTTAAAAGATGATGAAAATATTAATTCACAACCATTTATGCGTTGGCGTGAGCGTTTTTTATATTGTATGGAAGGTATTAATCGTGCGTCCGCGGCGACTGGTGAGGTTAAAGGTTCATATTTAAACATAACAGCAGCGACAATGGAAGAAGTATATAAACGTGCAGAATATGCTAAAGCTGTTGGTTCAATAATTTGTATGGTTGATTTAGTTATGGGTTATACTGCATTACAAACTGCAGCTATTTGGGCTCGTGAAAATGATATGATTTTACATTTACATCGTGCAGGTAACTCAACATATGCTCGTCAAAAAAATCATGGAATTAATTTCCGTGTAATTTGTAAATGGATGCGTATGACTGGAGTTGATCATATTCATGCTGGTACAGTTGTAGGTAAACTAGAAGGTGATCCTTTAATGATTAAAGGATTTTATGATACTTTACGTTTAACAAATTTAAATATAAACTTACCTTATGGTATTTTCTTTGAAATGGAATGGGCATCTTTAAGAAAATGTATGCCAGTAGCGTCAGGTGGTATTCATTGTGGTCAAATGCACCAATTAGTACATTATTTAGGAGACGATGTTGTATTACAATTTGGTGGTGGTACAATTGGGCATCCTGATGGTATTCAAGCTGGTGCTACTGCTAACCGTGTCGCTTTAGAAGCAATGATTTTAGCTCGTAATGAAGGTGCAGATTACTTTAATCAAGAAATTGGTCCACGTATTTTACGTGATGCGGCAAAAACATGTGGTCCTTTACAAACAGCATTAGA
>refbc_1003095_3_Rhizosolenia_imbricata_var._shrubsolei
GACGTTCTTGCATTATTCCGTGTTACACCACAACCAGGTGTAGATCCAGTAGAAGCTGCAGCCGCAGTAGCTGGTGAATCTTCAACAGCTACATGGACTGTAGTTTGGACTGATTTATTAACGGCTTGTGACCGTTACCGTGCTAAAGCTTACCGTGTAGATCCAGTACCGAACACAACAGGTCAATACTTCGCTTTCATCGCGTATGAAATCGATTTATTTGAAGAAGGTTCTTTAGCTAACTTAACAGCGTCTATTATTGGTAACGTATTTGGTTTCAAAGCTGTATCAGCTTTACGTTTAGAAGATATGCGTATTCCACACTCATACTTAAAAACATTCCAAGGTCCTGCTACAGGTATCATTGTTGAACGTGAACGTTTAAACAAATATGGTGTTCCATTATTAGGTGCTACTGTAAAACCTAAATTAGGTTTATCAGGTAAAAACTACGGTCGCGTAGTGTATGAAGGTTTAAAAGGTGGTTTAGACTTCTTAAAAGATGATGAGAACATTAACTCTCAACCGTTCATGCGTTGGAGAGAACGTTACTTATACTGTATGGAAGGTATCAACCGTGCTTCAGCTGCTAGTGGTGAAGTTAAAGGTTCTTACTTAAACATTACTGCTGCAACAATGGATGAGTGCATCAAGCGTGCTGAATACGCTAAAGCTGTTGGTTCTGTAATTATCATGATCGATTTAGTTTTAGGTTACACAGCAATTCAAACTGCTGCTATCTGGGCTCGTGAAAATGACATGATCATTCACTTACACCGTGCAGGTAACTCTACATATGCTCGTCAAAAGAATCATGGTATTAACTTCCGTGTTATCTGTAAATGGATGCGTATGTCTGGTGTAGATCATATCCACGCTGGTACAGTTGTAGGTAAATTAGAAGGTGATCCTTTAATGATTAAAGGTTTCTACGATGTATTACGTTTAACTAAGTTAGATATTAACTTACCATTCGGTATTTTCTTCGAAATGGATTGGGCTAGTTTACGTAAGTGTTTACCAGTAGCTTCTGGTGGTATTCACTGTGGTCAAATGCACCAATTAGTTCACTATTTAGGTGATGACGTTATTTTACAATTCGGTGGTGGTACAATCGGTCACCCTGATGGTATTCAAGCAGGTGCTACTGCAAACCGTGTAGCTTTAGAAGCTATGATTTTAGCACGTAACGAAGGTGCTGATTACTTCAACAATGAAGTAGGTCCTCAAATCTTACGTGATGCTGCTAAAACATGCGGTCCATTACAAACAGCTTTAGATTTATGGAAAGATATTAGTTTTAACTATACTTCTACAGATACAGCTGATTTCGCTGAAACACCAACAGCAAACGTATAA
>refbc_1003096_3_Rhopalodia_contorta
ATGTCTCAATCTGTATCAGAACGGACTCGAATCAAAAGTGACCGTTACGAATCTGGTGTAATCCCTTACGCTAAAATGGGTTACTGGGATGCTGCATATGCAGTAAAAAATACTGACGTTCTTGCTTTATTCCGTATTACACCACAACCAGGTGTAGATCCAGTAGAAGCTGCTGCAGCTGTAGCTGGTGAATCTTCAACTGCTACATGGACAGTAGTATGGACTGATTTATTAACAGCTTGTGACCGTTACCGTGCTAAAGCTTACCGTGTAGATCCAGTTCCAAATACAACTGATCAATATTTTGCATTTATTGCTTATGAATGTGATTTATTTGAAGAAGGTTCTTTAGCTAACTTAACAGCTTCTATCATTGGTAACGTATTCGGTTTCAAAGCCGTATCTGCTTTACGTTTAGAAGATATGCGTATTCCTCACTCTTATTTAAAAACATTCCAAGGTCCAGCAACAGGTGTTGTTGTAGAACGTGAACGTTTAAACAAATACGGTACTCCATTATTAGGTGCAACTGTAAAACCAAAATTAGGTTTATCAGGTAAAAACTATGGTCGTGTAGTATATGAAGGTTTAAAAGGTGGCTTAGACTTCTTAAAAGATGATGAAAACATTAACTCACAACCATTTATGCGTTGGAGAGAACGTTTCTTAAATTGTATGGAAGGTATTAACCGTGCATGTTCAGCAACAGGTGAAGTAAAAGGTTCTTACTTAAACGTTACTGCTGGTACAATGGAAGAAGTTTACAAACGTGCTGAATATGCTAAGTCTGTAGGTTCTATCATTATTATGATCGACTTAGTTATGGGATACACAGCAATTCAATCAATTGCACTTTGGTCTCGTGACAACGATATGCTTTTACATTTACACCGTGCAGGTAACTCTACATATGCACGTCAAAAAAATCATGGTATTAACTTCCGTGTAATTTGTAAATGGATGCGTATGTCAGGTGTAGATCATATTCACGCTGGTACTGTTGTAGGTAAATTAGAAGGTGATCCTTTAATGATTAGAGGTTTCTACGATACTTTATTATTAACAAAATTAGATGTTAATTTACCATATGGTATCTTCTTCGAAATGACATGGGCAAGTTTACGTAAATGTATGCCTGTAGCATCAGGTGGTATTCACTGTGGTCAAATGCACCAATTAGTTCATTACTTAGGTGATGATGTAGTATTACAATTTGGTGGTGGTACAATTGGTCACCCTGATGGTATTCAAGCAGGTGCTACAGCTAACCGTGTTGCATTAGAAGCAATGGTATTAGCGCGTAACGAAGGTGCTGACTACTTCAACAACCAAGTAGGTCCTCAAATTTTACGTGAGGCAGCAAAAACATGTGGTCCTTTACAAACAGCTTTAGATTTATGGAAAGACATCAGCTTCAACTATACATCTACAGATACAGCTGATTTCGCTACAACACCTACAGCAAACGTATAA
>refbc_1003108_3_Scoliopleura_peisonis
AGTGACCGTTACGAATCTGGTGTAATCCCTTACGCTAAAATGGGCTACTGGGATGCTTCATACGCAGTAAAAGCTACTGACGTTCTTGCATTATTCCGTATTACGCCACAACCAGGTGTAGATCCAGTAGAAGCTGCTGCAGCGGTAGCTGGTGAATCTTCTACAGCAACATGGACAGTTGTATGGACTGACTTATTAACAGCTTGTGACCGTTACCGTGCTAAAGCTTACCGTGTAGATCCAGTTCCAAATACAACAGATCAATACTTCGCGTTTATCGCATATGAATGTGATTTATTCGAAGAAGGTTCTTTATCTAACTTAACAGCATCTATTATTGGTAACGTATTCGGTTTCAAAGCTGTATCGGCATTACGTTTAGAAGATATGCGTATTCCACACTCATATTTAAAAACATTCCAAGGTCCAGCTACAGGTGTTATTGTAGAACGTGAACGTTTAAACAAATACGGTACTCCATTATTAGGTGCAACAGTAAAACCAAAATTAGGTTTATCTGGTAAAAACTATGGTCGTGTAGTATACGAAGGTTTAAAAGGTGGTTTAGACTTCTTAAAAGATGACGAAAACATTAACTCTCAACCATTCATGCGTTGGAGAGAGCGTTTCTTAAACTGTATGGAAGGTATTAACCGTGCATCCGCAGCTACAGGTGAAGTTAAAGGTTCATACTTAAACATCACTGCAGGTACTATGGAAGAAGTTTACAAACGTGCTGAATATGCTAAAGCAGTAGGTTCTATCGTTGTTATGATTGACTTAGTAATGGGTTACACAGCAATTCAAAGTGCTGCTATCTGGGCTCGTGAAAATGACATGTTATTACATTTACACCGTGCAGGTAACTCAACATATGCTCGTCAAAAAAATCATGGTATTAACTTCCGTGTTATTTGTAAATGGATGCGTATGTCTGGTGTAGATCATATTCACGCTGGTACAGTTGTTGGTAAATTAGAAGGTGATCCTTTAATGATTAAAGGTTTCTACGATACTTTATTACGTACACATTTAGATGTTAACTTACCTTATGGTATTTTCTTCGAAATGTCATGGGCTAGTTTACGTAAATGTATGCCAGTTGCATCTGGTGGTATTCACTGTGGTCAAATGCACCAATTAATTCACTATTTAGGTGATGATGTAGTATTACAATTTGGTGGTGGTACAATTGGTCACCCTGATGGTATTCAAGCTGGTGCTACAGCAAACCGTGTTGCTTTAGAATCAATGGTATTAGCTCGTAACGAAGGTGTTGATTATTTCAACAACCAAGTTGGTCCGCAAATTTTACGCGACGCTGCTAAAACATGTGGTCCTTTACAAACAGCTTTAGATTTATGGAAAGATATTAGCTTCAACTATACATCTACAGATACAGCTGACTTTGCTACAACACCGACAGCAAACGTATAA
>refbc_1003109_3_Stauroneis_acuta
ATGTCTCAATCTGTAACAGAACGGACTCGAATCAAAAGTGACCGTTACGAATCTGGTGTAATTCCTTACGCTAAAATGGGTTACTGGGATGCTGCATATGCAGTAAAAACTACTGATGTTCTTGCATTATTCCGTATTACACCACAACCAGGTGTAGATCCAGTAGAAGCTGCTGCTGCCGTAGCTGGTGAATCTTCTACAGCAACATGGACAGTTGTATGGACTGATTTATTAACAGCTTGTGACCGTTACCGTGCTAAAGCTTACCGTGTAGATCCAGTTCCAAATACAACAGATCAATTCTTTGCTTTCATCGCATACGAATGTGATTTATTCGAAGAAGGTTCATTAGCTAACTTAACAGCGTCTATCATCGGTAACGTATTTGGTTTCAAAGCCGTATCTGCTTTACGTTTAGAAGATATGCGTATTCCTCACTCTTACTTAAAAACATTCCAAGGTCCAGCGACAGGTATCATTGTAGAGCGTGAGCGTTTAAACAAATACGGTACACCATTATTAGGTGCAACAGTAAAACCTAAATTAGGTTTATCTGGTAAAAACTATGGTCGTGTAGTATATGAAGGTTTAAAAGGTGGTTTAGACTTTTTAAAAGATGACGAAAACATTAACTCTCAACCATTTATGCGTTGGAGAGAACGTTTCTTATACTGTATGGAAGGTATTAATCGTGCTTCTGCAGCTACAGGTGAAGTTAAAGGTTCATACTTAAACATTACTGCAGGTACTATGGAAGAAGTTTACAAACGTGCTGAATATGCTAAAGCAGTAGGTTCTGTAATTGTAATGATCGACTTAGTAATGGGTTACACAGCAATTCAAAGTTCTGCTATCTGGGCTCGTGACAACGATATGCTTTTACATTTACACCGTGCGGGTAACTCTACATATGCTCGTCAAAAAAATCATGGTATTAATTTCCGTGTTATTTGTAAATGGATGCGTATGGCTGGTGTAGATCATATTCACGCTGGTACAGTTGTAGGTAAATTAGAAGGTGATCCTTTAATGATTAAAGGTTTCTACGATACTTTAACAAAAACAAACTTAGAAGTTAACTTACCATACGGTATTTTCTTCGAAATGACATGGGCTAGTTTACGTAAATGTATGCCTGTAGCATCTGGTGGTATTCACTGTGGTCAAATGCACCAATTAGTTCATTACTTAGGTGATGATGTAGTATTACAATTCGGTGGTGGTACAATCGGTCACCCTGATGGTATTCAAGCAGGTGCTACAGCTAACCGTGTTGCTTTAGAAGCAATGGTATTAGCTCGTAACGAAGGTGCTGATTACTTTAATAATCAAGTTGGTCCTCAAATTTTACGCGATGCTGCTAAAACATGTGGTCCTTTACAAACAGCTTTAGATTTATGGAAAGATATTAGTTTCAACTATACATCTACAGATACAGCTGACTTCGCTACAACACCTACAAGAAACATCTAA
>refbc_1003112_3_Stenopterobia_curvula
ATCTGTGTCAGAACGGACTCGAATTAAAAGTGACCGTTACGAATCTGGTGTAATCCCTTACGCTAAAATGGGTTACTGGGATGCTTCATATGCAGTAAAAAATACTGACGTTCTTGCTTTATTCCGTATTACACCACAACCAGGTGTAGACCCAGTAGAAGCTGCAGCAGCAGTAGCTGGTGAATCTTCTACTGCAACATGGACAGTTGTATGGACTGATTTATTAACAGCTTGTGACCGTTACCGTGCTAAAGCTTACCGTGTAGATCCAGTTCCAAATACTGCAGATCAATATTTCGCATTCATCGCTTACGAATGTGATTTATTCGAAGAAGGTTCTTTAGCTAACTTAACAGCTTCTATTATTGGTAACGTATTCGGTTTCAAAGCTGTATCTGCGTTACGTTTAGAAGATATGCGTATTCCTCATTCTTACTTAAAAACATTCCAAGGTCCAGCAACTGGTGTTGTTGTGGAACGTGAGCGTTTAAACAAATACGGTACTCCATTATTAGGTGCTACAGTAAAACCAAAATTAGGTTTATCTGGTAAAAACTATGGTCGCGTAGTATACGAAGGTTTAAAAGGTGGTTTAGACTTCTTAAAAGATGACGAAAACATTAACTCACAACCATTTATGCGTTGGAGAGAACGTTTCTTATATTGTATGGAAGGTATTAACCGTGCATCTTCAGCAACTGGTGAAGTAAAAGGTTCTTACTTAAACATCACTGCAGGTACAATGGAAGAAGTTTACAAACGTGCTCAATATGCTAAAGCAGTTGGTTCTGTAATCGTGATGATTGACTTAGTTATGGGTTACACAGCTATTCAATCAATTGCATACTGGGCTCGTGAAAACGATATGCTTTTACACTTACACCGTGCAGGTAACTCTACATATGCGCGTCAAAAAAATCATGGTATTAACTTCCGTGTAATCTGTAAATGGATGCGTATGTCAGGTGTAGATCACATCCACGCTGGTACAGTTGTAGGTAAATTAGAAGGTGATCCTTTAATGATTAGAGGTTTCTACGATACTTTATTATTAACACATTTAGATGTTAATTTACCATACGGTATCTTCTTCGAAATGACATGGGCAAGTTTACGTAAATGTATGCCTGTAGCTTCAGGTGGTATTCACTGTGGTCAAATGCACCAATTAGTTCACTATTTAGGTGATGATGTAGTATTACAATTCGGTGGTGGTACAATCGGTCACCCTGATGGTATTCAAGCAGGTGCTACAGCTAACCGTGTTGCATTAGAAGCAATGGTATTAGCTCGTAACGAAGGTGCTGACTACTTCAATAACCAAGTTGGTCCTCAAATTTTACGTGAGGCAGCTAAAACATGTGGTCCGTTACAAACAGCTTTAGATTTATGGAAAGATATCAGCTTCAACTACACATCTACAGATACAGCTGATTTCGCTACAACACCTACAGCAAACGTATAA
>refbc_1003121_3_Surirella_minuta
ATGTCTCAATCTGTATCAGAACGGACTCGAATTAAAAGTGACCGTTACGAATCTGGTGTAATCCCTTACGCTAAAATGGGTTACTGGGATGCTTCATACGCAGTAAAAAGTACTGACGTTTTAGCTTTATTCCGTATTACACCACAACCAGGTGTAGATCCAGTAGAAGCTGCAGCAGCTGTAGCTGGTGAATCTTCAACTGCAACATGGACAGTTGTATGGACTGATTTATTAACAGCTTGTGACCGTTACCGTGCTAAAGCTTACCGTGTAGATCCAGTTCCAAATACAACTGATCAATACTTTGCATTCGTTGCTTACGAATGTGATTTATTCGAAGAAGGTTCTTTAGCTAACTTAACAGCTTCTATTATTGGTAACGTATTTGGTTTTAAAGCTATCTCTGCGTTACGTTTAGAAGATATGCGTATTCCTCACTCTTATTTAAAAACATTCCAAGGTCCAGCGACTGGTGTTGTTGTAGAACGTGAACGTTTAAACAAATATGGTACTCCATTATTAGGTGCTACAGTAAAACCAAAATTAGGTTTATCTGGTAAAAACTATGGTCGTGTAGTATATGAAGGTTTAAAAGGTGGTTTAGACTTCTTAAAAGATGATGAAAACATTAACTCACAACCATTTATGCGTTGGAGAGAGCGTTTCTTATACTGTATGGAAGGTATCAACCGTGCATCTTCAGCTACTGGTGAAACAAAAGGTTCTTACTTAAACATCACTGCAGGCACAATGGAAGAAGTTTACAAACGTGCTGAGTACGCTAAAGCAGTAGGTTCTATCATTGTTATGATCGACTTAGTTATGGGTTATACAGCGATTCAATCAATTGCTTACTGGGCTCGTGAAAATGATATGCTTTTACACTTACACCGTGCAGGTAACTCTACATATGCACGTCAAAAAAATCATGGTATTAACTTCCGTGTTATTTGTAAATGGATGCGTATGTCAGGTGTAGATCATATCCACGCTGGTACAGTTGTAGGTAAATTAGAAGGTGATCCTTTAATGATTAAAGGTTTCTACGATACTTTATTATTAACACACTTAGATGTTAATTTACCATACGGTATCTTCTTCGAAATGACATGGGCAAGTTTACGTAAATGTATGCCTGTAGCTTCAGGTGGTATCCACTGTGGTCAAATGCACCAATTAGTTCACTATTTAGGTGATGACGTAATTTTACAATTCGGTGGTGGTACAATTGGTCACCCTGATGGTATTCAAGCAGGTGCTACAGCTAACCGTGTTGCTTTAGAAGCAATGGTATTAGCTCGTAATGAAGGTGCTGACTACTTCAACAACCAAGTTGGTCCTCAAATTTTACGTGAGGCTGCTAAAACATGTGGTCCTTTACAAACAGCTTTAGACTTATGGAAAGATATCAGCTTCAACTACACATCTACAGATACAGCTGATTTCGCTACAACACCTACAGCAAACGTATAA
>refbc_1003126_3_Surirella_splendida
ATGTCTCAATCTGTATCAGAACGGACTCGAATCAAAAGTGACCGTTACGAATCTGGTGTAATCCCTTACGCTAAAATGGGTTACTGGGATGCTTCATATGCAGTAAAAAATACTGACGTTCTTGCTTTATTCCGTATTACACCACAACCAGGTGTAGATCCAGTAGAAGCTGCAGCAGCTGTAGCAGGTGAATCTTCTACTGCAACATGGACAGTTGTATGGACTGATTTATTAACAGCTTGTGACCGTTACCGTGCTAAAGCTTACCGTGTAGATCCAGTTCCAAATACTGCTGATCAATACTTTGCATTCATCGCTTACGAATGTGATTTATTCGAAGAAGGTTCTTTAGCTAACTTAACAGCGTCTATCATTGGTAACGTATTCGGTTTTAAAGCTGTATCTGCTTTACGTTTAGAAGATATGCGTATTCCTCACTCTTACTTAAAAACATTCCAAGGTCCAGCAACTGGTGTTGTTGTAGAACGTGAGCGTTTAAACAAATACGGTACTCCATTATTAGGTGCTACAGTAAAACCAAAATTAGGTTTATCTGGTAAAAACTATGGTCGTGTAGTATACGAAGGTTTAAAAGGTGGTTTAGACTTCTTAAAAGATGATGAAAACATTAACTCACAACCATTCATGCGTTGGAGAGAACGTTTCTTAAACTGTATGGAAGGTATCAACCGTGCATCTGCAGCAACTGGTGAAGTAAAAGGTTCTTACTTAAACATCACTGCAGCTACAATGGAAGAAGTTTACAAACGTGCTATTTATGCTAAATCAGTAGGTTCTGTAATCGTTATGATCGACTTAGTTATGGGTTATACAGCGATTCAATCAATTGCTTACTGGGCTCGTGAAAACGATATGCTTTTACACTTACACCGTGCAGGTAACTCTACATATGCACGTCAAAAAAATCACGGTATCAACTTCCGTGTAATCTGTAAGTGGATGCGTATGTCAGGTGTAGATCATATCCACGCTGGTACAGTTGTAGGTAAATTAGAAGGTGATCCTTTAATGATTAAAGGTTTCTACGATACTTTATTATTAACACACTTAGATGTTAACTTACCATACGGTATCTTCTTCGAAATGACATGGGCAAGTTTACGTAAATGTATGCCTGTAGCTTCAGGTGGTATCCACTGTGGTCAAATGCACCAATTAGTTCACTACTTAGGTGATGATGTAGTATTACAATTCGGTGGTGGTACAATTGGTCACCCTGATGGTATTCAAGCAGGTGCTACAGCTAACCGTGTTGCATTAGAAGCAATGGTATTAGCTCGTAACGAAGGTGCTGATTACTTCAACAACCAAGTTGGTCCTCTAATTTTACGTGAGGCAGCTAAAACATGTGGTCCTTTACAAACAGCTTTAGACTTATGGAAAGATATCAGCTTCAACTACACATCTACAGATACAGCTGATTTCGCTACAACACCTACAGCAAACGTTTAA
>refbc_1003135_3_Fragilaria_famelica
ATGTCTCAATCTGTATCAGAACGGACTCGAATCAAAAGTGACCGTTACGAATCTGGTGTAATCCCTTACGCTAAAATGGGTTACTGGGATGCTTCATACGCTGTAAAAACTACTGATGTTTTAGCATTATTCCGTATCACTCCACAACCAGGTGTAGATCCAGTAGAAGCTGCTGCTGCAGTTGCTGGTGAATCTTCAACAGCTACTTGGACAGTTGTATGGACAGATTTATTAACAGCTTGTGAGCGCTACCGTGCTAAAGCTTACCGTGTAGATCCAGTTCCAAATGCAACTGACCAATACTTCGCTTTTATCGCATACGAATGTGATTTATTCGAAGAAGGTTCTTTAGCTAACTTAACAGCTTCTATTATCGGTAACGTATTTGGTTTCAAAGCTGTATCTGCTTTACGTTTAGAAGATATGCGTATTCCTCACTCATACTTAAAAACATTCCAAGGTCCTGCTACAGGTATCGTTGTAGAACGTGAACGTTTAAACAAATACGGTGTTCCTTTATTAGGTGCTACTGTTAAACCAAAATTAGGTTTATCTGGTAAAAACTACGGTCGTGTAGTATACGAAGGTTTAAAAGGTGGTTTAGACTTCTTAAAAGATGATGAAAACATTAACTCACAACCATTTATGCGTTGGAGAGAGCGTTTCTTAAACTGTATGGAAGGTATTAACCGTGCTTCTGCTGCTACAGGTGAAGTTAAAGGTTCTTACTTAAACATCACTGCTGCTACTATGGAAGAAGTTTACAAACGTGGTGAGTATGCTAAAGCTGTAGGTTCTATCATTGTTATGATCGATTTAGTAATGGGTTACACAGCTATTCAAAGTGCTGCTATCTGGGCTCGTGAAAACGATTGTGTTTTACACTTACACCGTGCAGGTAACTCAACTTACGCTCGTCAAAAAAATCATGGTATCAACTTCCGTGTAATCTGTAAATGGATGCGTATGTCTGGTGTAGATCATATCCACGCTGGTACAGTTGTAGGTAAATTAGAAGGTGATCCTTTAATGATTAAAGGTTTCTATGATGTTTTACGTTTAATGACGTTAGATGTTAACTTACCATACGGTATCTTCTTCGAAATGGATTGGGCTAGTTTACGTAAATGTATGCCAGTTGCTTCAGGTGGTATCCACTGTGGTCAAATGCACCAATTAATTCACTATTTAGGTGATGACGTTGTGTTACAATTCGGTGGTGGTACAATTGGTCACCCTGATGGTATCCAAGCTGGTGCTACTGCTAACCGTGTAGCTTTAGAAGCTATGGTTATGGCTCGTAACGAAGGTGCTGATTACTTCAACCAAGAAGTAGGTCCTCAAATCTTACGTGAAGCGGCTAAAACATGTGGTCCTTTACAAACAGCTTTAGATTTATGGAAAGATATCAGTTTTAACTACACATCTACTGATACAGCTGATTTCGCTCAAACACCAACAGCAAACGTATAA
>refbc_1003137_3_Terpsinoe_musica
ATGTCTCAATCTGTATCAGAACGGACTCGAATTAAAAGTGACCGTTACGAATCTGGTGTAATCCCATATGCTAAAATGGGTTACTGGGATGCTTCATACGCAGTAAAAATAACTGACATTCTTGCATTATTCCGTATCACACCACAACCAGGTGTAGATCCAGTAGAAGCTGCAGCAGCAGTAGCAGGTGAATCTTCAACAGCAACTTGGACAGTTGTTTGGACAGATTTATTAACTGCTTGTGACCGTTACCGTGCTAAAGCTTACCGTGTAGATCCAGTTCCTAATACAACAGATCAATATTTTGCTTTTATTGCTTATGAATGTGATTTATTTGAAGAAGGTTCATTAGCAAACTTAACAGCATCAATTATTGGTAACGTTTTTGGTTTTAAAGCAGTTTCTGCTTTACGTTTAGAAGATATGCGTCTTCCACATTCATACTTAAAAACGTTCCAAGGTCCTGCAACAGGTGTTATTGTTGAACGTGAACGTTTAAACAAATATGGTACACCTCTATTAGGTGCTACTGTAAAACCTAAGTTAGGTTTATCTGGTAAAAACTATGGTCGTGTAGTTTATGAAGGTTTAAAAGGCGGTTTAGACTTCTTAAAAGATGATGAAAACATTAACTCTCAACCATTTATGCGTTGGAGAGAACGTTTCTTATACTGTATAGAAGGTATTAACCGTGCTTCTGCTGCAACAGGTGAAATTAAAGGTTCATACTTTAACGTAACTGCTGGAACTATGAACGAAGTTTACACTCGTGCAGAATATGCGAAACAAACAGGTACAGTAATTATTATGATTGACTTAGTACTTGGTTATACAGCAATCCAAAGTGCAGCAGTCTGGGCTCGTGAAAACGATTTAATTTTACATTTACACCGTGCGGGCAACTCTACATATGCTCGTCAAAAAAATCATGGTATTAACTTCCGTGTTATTTGTAAATGGATGCGTATGGCTGGTGTAGACCACATTCATGCTGGTACAGTAGTTGGTAAATTAGAGGGTGACCCTTTAATGATTAAAGGTTTCTATGATACTTTATTAAAAACATCTTTAGAAGTTAACTTACCGTACGGTTTCTTCTTCGAAATGGACTGGGCTAGCTTACGTAAGTGTCTACCTGTTGCTTCAGGTGGTATTCACTGTGGTCAAATGCACCAACTAGTACACTACTTAGGTGATGACGTAGTATTACAATTTGGTGGTGGTACAATTGGTCACCCTGATGGTATTCAAGCAGGTGCTACAGCAAACCGTGTTGCTTTAGAATCAATGATTTTAGCTCGTAATGAAGGTGCTGACTACTTTAACCAAGAAGTTGGTCCTCAAATTTTACGTGACGCAGCTAAAACATGTGGTCCTTTACAAACAGCTTTAGATTTATGGAAGGATATTAGTTTTAACTATACTTCTACTGATACAGCTGATTTCGCTGAAACACCAACAGCTAACGTATAA
>refbc_1003144_3_Trigonium_formosum
ATGTCTCAATCTGTATCAGAACGGACTCGAATTAAAAGTGACCGTTACGAATCTGGTGTAATTCCATATGCTAAAATGGGTTATTGGGATGCTTCATATACAGTACAAGAAACTGATATTCTTGCATTATTCCGTATTACACCTCAACCAGGCGTAGATCCAGTAGAAGCAGCAGCAGCAGTTGCTGGTGAGTCATCTACAGCTACATGGACAGTTGTTTGGACAGATTTATTAACAGCTTGTCAACGTTATCGTGCAAAAGCATATCGCGTAGATCCTGTTCCAAATACAACAGATCAATATTTTGCTTTCATTGCATATGAATGTGATCTATTCGAAGAAGGTTCATTAGCAAACTTAACAGCTTCTATAATTGGTAACGTATTTGGATTTAAAGCTGTATCAGCTTTACGTTTAGAAGATATGCGTATACCACATTCATATTTAAAAACATTCCAAGGTCCAGCTACAGGTATTATTGTAGAACGTGAACGTTTAAACAAATATGGTTGTCCTTTATTAGGTGCTACTGTAAAACCAAAATTAGGTTTATCTGGTAAAAACTATGGACGAGTTGTATATGAAGGTTTAAAAGGTGGCTTAGACTTTTTAAAAGATGATGAAAACATCAATTCTCAACCTTTCATGCGTTGGAGAGAGCGTTATTTAAATTGTATGGAAGGTATTAACCGTGCTGCAGCTGCAACTGGTGAAGTTAAAGGCTCATATTTAAATGTGACAGCAGCAACTATGGATGAAGTTTACAAACGTGCTGAATATGCAAAACAAATCGGATCTGTAATTATTATGGTCGATTTAGTTTTAGGCTACACAGCAATTCAATCAGCTGCTATCTGGGCACGTGAAAACGACTTAATTTTACACTTACACCGTGCAGGTAACTCTACATATGCCCGTCAGAAAAACCACGGTATTAACTTCCGTGTAATTTGTAAATGGATGCGTATGTCAGGTGTAGACCATATTCACGCTGGTACAGTTGTAGGAAAATTAGAAGGTGATCCATTAATGATCAAAGGTTTTTATGACACATTACGTTTAAATTCATTACAAGTAAACTTACCGTATGGTATTTTCTTTGAAATGGATTGGGCTAGTTTACGTAAATGTATGCCTGTTGCTTCAGGTGGTATTCACTGTGGACAAATGCATCAATTAGTTTATTATCTAGGTGACGACGTTGTATTACAATTTGGTGGTGGTACTATTGGTCACCCAGATGGTATTCAAGCCGGTGCAACAGCAAATCGTGTTGCATTAGAAGCAATTATTTTAGCTAGAAATTCTGGTTCTGACTATTTTAATAATGAAGTAGGACCTCAACTTTTACGTGATGCAGCGAAAACATGCGGTCCTTTACAAACAGCGTTAGATTTATGGAAAGACATTAGTTTTAATTATACTTCGACTGATACGGCAGATTTCGTTGAAACACCTACAGCAAACGTATAA
>refbc_1003145_3_Tryblionella_apiculata
ATGTCTCAATCTGTATCAGAACGGACTCGAATTAAAAGTGACCGTTACGAATCTGGTGTAATCCCTTACGCTAAAATGGGTTACTGGGATGCTTCATACGCAGTAAAAACTACGGATGTTCTTGCTTTATTCCGTATTACACCACAACCAGGTGTAGATCCAGTAGAAGCTGCTGCTGCTGTAGCAGGTGAATCTTCAACTGCAACTTGGACAGTTGTATGGACTGATTTATTAACAGCTTGTGACCGTTATCGTGCTAAAGCTTACCGTGTAGATCCAGTTCCAAATGCACCTGACCAATACTTTGCTTTTATCGCATATGAATGTGATTTATTTGAAGAAGGTTCATTAGCTAACTTAACAGCGTCTATTATTGGTAACGTATTTGGTTTTAAAGCTGTAGCTGCTTTACGTTTAGAAGATATGCGTATTCCTCACTCATACTTAAAAACATTCCAAGGTCCAGCTACAGGTATCATTGTAGAACGTGAGCGTTTAAACAAATACGGTGTTCCTTTATTAGGTGCAACAGTAAAACCAAAATTAGGTTTATCTGGTAAAAACTACGGTCGTGTAGTATACGAAGGTTTAAAAGGTGGTTTAGACTTCTTAAAAGATGATGAAAACATTAACTCACAACCATTTATGCGTTGGAGAGAACGTTTCTTAAACTGTTTAGAAGGTATTAACCGTGCTTCTGCTGCTACTGGTGAAGTTAAAGGTTCTTACTTAAACGTTACAGCGGCTACTATGGAAGAAGTATACAAACGTGCTGAGTATGCTAAAGCAATCGGTTCTATCATCATCATGATCGATTTAGTTATGGGTTACACAGCAATTCAAAGTATTGCTCTTTGGGCTCGTGATAATGATATGATTTTACACTTACACCGTGCTGGTAACTCAACTTACGCTCGTCAAAAGAATCATGGTATTAACTTCCGTGTAATCTGTAAATGGATGCGTATGTCTGGTGTTGACCATATCCACGCTGGTACTGTTGTAGGTAAATTAGAAGGTGATCCTTTAATGATTAAAGGTTTCTACGATACTTTACGTTTAGTAACATTAGATGTTAACTTACCTTATGGTATTTTCTTCGAAATGTCATGGGCTAGTTTACGTAAATGTATGCCGGTTGCTTCTGGTGGTATCCACTGTGGTCAAATGCATCAATTAGTTCACTATTTAGGTGATGATGTAGTATTACAATTCGGTGGTGGTACAATCGGTCACCCTGATGGTATTCAAGCTGGTGCAACTGCTAACCGTGTTGCTTTAGAATCAATGGTATTAGCTCGTAACGAAGGTGCTGATTACTTCAACAATGAAGTTGGTCCACAAATTTTACGTAATGCTGCTAAAACATGTGGTCCTTTACAAACAGCTTTAGACTTATGGAAAGACATTAGTTTCAACTACACGTCTACAGATACAGCTGATTTCGCTGTAACACCAACAGCAAACGTATAA
>refbc_1003149_3_Urosolenia_eriensis
ATGTCTCAATCTGTATCAGAACGGACTCGAATTAAAAGTGACCGTTACGAATCTGGTGTAATTCCATACGCTAAAATGGGTTATTGGGATGCTTCATACGCAGTAAAAACTACTGACGTTCTTGCATTATTCCGTGTTACACCACAAGCAGGTGTAGATCCAGTAGAAGCAGCAGCAGCTGTAGCAGGCGAATCTTCAACAGCTACATGGACTGTTGTATGGACAGATTTATTAACAGCTTGTGAACGTTACCGTGCTAAAGCATACCGCGTTGACCCAGTTCCAGGCAAAGATGACCAATTCTTCTCATTTATCGCATATGAATGTGATTTATTCGAAGAAGGTTCTTTAGCTAACTTAACTGCATCAATCATCGGTAACGTATTCGGTTTCAAAGCTATATCTGCATTACGTTTAGAAGATATGCGTATTCCTCACTCATATTTAAAAACATTCCAAGGTCCAGCTACTGGTATCGTTGTAGAACGTGAACGTTTAAATAAATATGGTGCTCCATTATTAGGTGCTACTGTAAAACCAAAATTAGGTTTATCAGGTAAGAACTACGGTCGTGTAGTTTATGAAGGTTTAAAAGGTGGTTTAGACTTCTTAAAAGATGACGAAAACATTAACTCTCAACCATTCATGCGTTGGAGAGAACGTTTCTTATACTGTATGGAAGGTATTAACCGTGCTTCTGCTGCTACAGGTGAAGTTAAAGGTTCTTATTTAAACATGACAGCTGCAACAATGGAAGAAGTATACAAACGTGGTGAGTATGCTAAAGCTGTTGGTTCTGTAATCGTTATGATCGACTTAGTAATGGGTTACACAGCAATCCAAAGTGCTGCTATCTGGTCTCGTGAAAACGATATGATTTTACACTTACACCGTGCAGGTAACTCAACATACGCTCGTCAAAAAAATCATGGTATTAACTTCCGTGTAATTTGTAAATGGATGCGTATGTCTGGTGTTGACCACATCCACGCTGGTACAGTAGTAGGTAAATTAGAAGGAGATCCTTTAATGATTAAAGGTTTCTATGATGTATTACGTTTAACTTCATTAGATGTTAACTTACCATTCGGTATTTTCTTCGAAATGGATTGGGCTAGTTTACGTAAATGTTTACCAGTAGCTTCTGGTGGTATCCATTGCGGTCAAATGTACCAATTATTATATTATTTAGGTGATGACGTAATTTTACAATTCGGTGGTGGTACAATTGGTCACCCTGATGGTATCCAAGCTGGTGCGACAGCTAACCGTGTAGCTTTAGAAGCAATGGTTTTAGCTCGTAACGAAGGCAAAGATTACTTCAACCCTAAAGTAGGTCCAGTTATTTTACGTGAAGCTGCAAAAACTTGCGGTCCATTACAAACAGCTTTAGATTTATGGAAAGATATTAGTTTCAACTATAGTTCTACAGATACAGCTGACTTCATCAATACAACAACAGCAAACGTATAA
>refbc_1003180_3_Toxarium_hennedyanum
TTAAAAGTGATCGTTACGAATCTGGTGTAATCCCATATGCTAAAATGGGTTACTGGGATGCAGCATACTCAGTAAAAGNTACTGATGTTCTTGCTTTATTCCGTGTAACGCCACAACCAGGCGTAGACCCTGTAGAAGCTGCAGCAGCAGTAGCAGGTGAATCATCTACAGCTACTTGGACTGTTGTTTGGACAGATTTATTAACAGCATGTGACCGTTACCGTGCTAAAGCATACCGTGTTGATCCAGTTCCTAATTCAACAGATCAATATTTTGCATTTATCGCTTACGAATGTGATTTATTTGAAGAAGGTTCTATTCCTAACTTAACAGCATCAATCATTGGTAACGTTTTTGGTTTTAAAGCTGTAGCAGCTTTACGTTTAGAAGATATGCGTATTCCTTTCGCATACTTAAAAACTTTCCAAGGTCCTGCAACAGGTGTAGTTGTAGAACGTGAACGTTTAAATAAATATGGTGTTCCATTATTAGGTGCAACTGTAAAACCTAAATTAGGTCTTTCTGGTAAAAACTACGGACGTGTAGTATACGAAGGTTTAAGAGGTGGTTTAGACTTCTTAAAAGATGATGAAAACATCAACTCTCAACCATTCATGCGTTGGAGAGAGCGTTACTTATACGTTATGGAAGGTATTAACCGTGCTGCTGCTTCAACAGGTGAGGTTAAAGGTTCATACTTAAATATTACTGCTGCAACGATGGATGAAGTTATTACTCGTGCTGAATTTGCTAAGCAATTAGGTTCAGTTATCGTAATGATCGATTTAGTTATGGGTTATACAGCAATTCAAAGTGCTGCAATCTGGGCTCGTCAAAACGATATGATTTTACACTTACACCGTGCAGGTAACTCTACTTACGCTCGTCAAAAGAACCACGGTATCAACTTCCGTGTTATCTGTAAATGGATGCGTATGGCTGGTGTAGATCATATTCACGCTGGTACAGTTGTAGGTAAGTTAGAAGGTGATCCATTAATGATTAAAGGTTTCTACGACACTTTATTATTAACATCATTAAAAGTTAACTTACCATACGGTATTTTCTTCGAAATGGATTGGGCTAGTTTACGTAAATGTTTACCTGTTGCTTCAGGTGGTATTCACTGTGGACAAATGCACCAACTGGTTCATTATTTAGGTGATGACGTTGTATTACAATTCGGTGGTGGTACTATTGGTCACCCAGATGGTATTCAAGCAGGTGCTACAGCTAACCGTGTAGCTTTAGAAGCAATGGTTTTAGCTCGTAACGAAGGTGCTGATTACTTCAACAATGAAGTAGGTCCAAAAATCTTACGTGATGCAGCTAAAAGCTGTGGTCCTTTACAAACAGCGTTAGATTTATGGAAAGATATCAGTTTCAACTACACATCTACTGATACTGCAGATTTCTCTGAAACACCTACTGCAAACGTATAA
>refbc_1003199_3_Mastodiscus_radiatus
TGACCGTTACGAATCTGGTGTAATTCCATATGCTAAAATGGGTTACTGGGATGCTTCATACACAGTACAAGATACTGATGTTCTTGCATTATTCCGTATTACACCACAACCAGGTGTAGATCCGGTAGAAGCAGCAGCGGCAGTAGCTGGTGAATCTTCTACAGCAACTTGGACTGTTGTTTGGACAGATTTATTAACAGCTTGTGAACGTTACCGTGCTAAAGCTTACCGTGTAGATCCTGTACCTAACACAACAGATCAATACTTTGCTTTTATCGCATACGAATGTGATTTATTCGAAGAAGGCTCTTTAGCTAACTTAACTGCATCTATCATTGGTAACGTATTCGGTTTCAAAGCAGTATCTGCTTTACGTTTAGAAGATATGCGTATTCCTTTCGCGTACTTAAAAACATTCCAAGGTCCTGCTACAGGTATTATTGTTGAACGTGAACGTTTAAACAAATACGGTACTCCATTATTAGGTGCTACTGTAAAACCTAAATTAGGTCTTTCTGGTAAAAACTACGGTCGTGTAGTATATGAAGGTTTAAAAGGTGGTTTAGACTTCTTAAAAGATGATGAAAACATCAACTCTCAACCATTCATGCGTTGGAGAGAACGTTTCTTATACTGTATGGAAGGTATTAACCGTGCTTCTGCAGCTACAGGTGAAACTAAAGGTTCTTACTTAAACATCACTGCTGCTACAATGGAAGAGGTTTACAAACGTGCTGATTACGCAAAACACGTTGGTTCTGTAATCGTTATGATCGACTTAGTTATGGGTTACACAGCAATTCAAAGTGCTGCTATTTGGGCACGTGAGAATGACATGATTTTACACTTACACCGTGCTGGTAACTCTACATACGCTCGTCAAAAGAACCATGGGATTAACTTCCGTGTAATCTGTAAATGGATGCGTATGTCTGGTGTAGATCATATCCACGCTGGTACAGTTGTAGGTAAATTAGAAGGTGATCCTTTAATGATTAAAGGTTTCTACGATACATTACGTAAAACTACTTTAGAAGTTAACTTACCATACGGTGTATTCTTCGAAATGTCATGGGCTAGTTTACGTAAATGTATGCCAGTTGCTTCTGGTGGTATCCACTGTGGTCAAATGCACCAATTAATCCATTACTTAGGTGATGATGTTGTATTACAATTCGGTGGTGGTACTATTGGTCACCCTGATGGTATTCAAGCTGGTGCTACAGCTAACCGTGTTGCTTTAGAAGCAATGGTATTAGCTCGTAATGAAGGTGCTGATTACTTCAACAATCAAGTTGGTCCTCAAATTTTACGTGAAGCTGCGAAAAAATGTGGTCCA
>refbc_1003208_3_Aulacodiscus_orientalis
ATGTCTCAATCTGTATCAGAACGGACTCGAATTAAAAGTGACCGTTACGAATCTGGTGTAATTCCATATGCTAAAATGGGTTACTGGGATGCAGCATATGCAGTGAAAGAAACTGACGTTCTTGCATTATTCCGTATTACACCACAACCAGGTGTAGATCCAGTAGAAGCTGCTGCAGCAGTAGCTGGTGAATCGTCTACAGCAACTTGGACTGTTGTTTGGACAGATTTATTAACAGCTTGTGATCGCTACCGTGCAAAAGCTTACCGTGTAGATCCTGTTCCTAATAGCACAGATCAATACTTTGCTTTTATCGCATATGAATGTGATTTATTCGAAGAAGGTTCTATTCCTAATTTAACTGCGTCAATTATTGGTAATGTTTTTGGTTTTAAAGCAATTTCTGCTTTACGTTTAGAAGATATGCGTATTCCACATTCATATTTAAAAACGTTCCAAGGTCCAGCAACAGGCGTTATCGTTGAACGTGAGCGTTTAAACAAATATGGTACTCCATTATTAGGTGCAACAGTAAAGCCGAAATTAGGTCTTTCTGGTAAAAACTATGGTCGTGTAGTTTTTGAAGGTTTAAAAGGTGGTTTAGACTTCTTAAAAGATGATGAAAACATTAACTCACAACCGTTTATGCGTTGGAGAGAGCGTTTCTTATATTGTATGGAAGGAATTAATCGTGCTGCTGCTGCAACTGGGGAAGTTAAAGGTTCATACTTAAATGTAACTGCAGCAACAATGGAAGAAGTATATAAACGTGCTGAATATGCTAAAACAGTAGGTTCTGTAATCATAATGATTGATTTAGTTATGGGTTACACTGCAATTCAATCGATTGCTTTTTGGGCACGTGAAAATGATTTAATTTTACATTTACATCGTGCAGGTAACTCTACTTATGCTCGTCAAAAAAATCATGGTATTAACTTCCGTGTAATTTGTAAATGGATGCGTATGGCAGGTGTTGATCATATTCATGCTGGTACAGTTGTTGGTAAACTAGAAGGTGATCCTTTAATGATCCAAGGTTTCTATGATACTTTACTTAAAACAAGTTTAGAAGTTAACTTACCATATGGTATTTTCTTTGAAATGAGTTGGGCTAGTTTACGTAAATGTTTACCTGTAGCTTCTGGTGGTATTCACTGTGGTCA
>refbc_1003300_3_Actinocyclus_sp._ECT3672
ATGTCTCAATCTGTATCAGAACGGACTCGAATTAAAAGTGATCGTTACGAATCTGGTGTAATTCCATATGCTAAAATGGGTTACTGGGATGCTTCGTACGCTGTAAAAACTACTGATGTTCTTGCATTATTCCGTATTACGCCACAACCAGGTGTAGATCCTGTAGAAGCTGCAGCAGCAGTTGCAGGTGAATCTTCAACAGCTACATGGACTGTTGTATGGACTGATTTATTAACAGCGTGTGATCGTTATCGTGCTAAAGCTTATCGTGTAGATCCTGTTCCAAATAGTACAGATCAATACTTTGCATTTATTGCATATGAAATTGATTTATTCGAAGAAGGTTCATTAGCAAATTTAACAGCATCTATCATTGGTAATGTATTTGGTTTTAAAGCAGTAGCTGCTTTACGTTTAGAAGACATGCGTATCCCGCATTCTTACTTAAAAACATTCCAAGGTCCTGCAACAGGTGTTATTGTAGAACGTGAACGTTTAAATAAATACGGTACACCTTTATTAGGTGCAACTGTAAAACCTAAGTTAGGTCTTTCTGGTAAAAACTATGGTCGTGTAGTTTATGAAGGTTTAAAAGGTGGTTTAGACTTCTTAAAAGATGATGAAAATATTAACTCTCAACCATTCATGCGTTGGAGAGAAAGATTCTTATACTGTATGGAAGGTATTAACCGCGCATCTGCATCAACAGGTGAAACTAAAGGTTCTTACTTAAACGTTACAGCAGCAACAATGGAAGAAATTTACATTCGTGCTGATTACGCTAAAGCTGTTGGTTCAATCATCATCATGATCGATTTAGTAATGGGTTACACAGCAATCCAATCAATTGCTTACTGGGCTCGTGAAAACGATATGTTATTACATTTACACCGTGCGGGTAACTCTACTTATGCTCGTCAAAAAAATCATGGTATTAACTTCCGTGTTATTTGTAAATGGATGCGTATGTCTGGTGTAGATCATATCCACGCAGGTACTGTAGTAGGTAAGTTAGAAGGTGATCCTTTAATGATTAAAGGTTTCTACCAAACTTTATTAGAAACTGAATTAAAAGTTAATTTACCTTGCGGTTTATTCTTCGAAATGGATTGGGCTAGTTTACGTAGATGTATGCCTGTAGCTTCAGGTGGTATCCACTGTGGTCAAATGCACCAATTAATTCACTATTTAGGTGATGATGTAATTTTACAATTTGGTGGTGGTACAATTGGACACCCTGATGGTATTCAAGCTGGTGCAACAGCAAACCGAGTAGCATTAGAAGCAATGGTATTAGCACGTAACGAAGGTGTTGATTACTTCAACAACGAAATTGGTCCAAAAATCTTACGTGATGCTGCTAAAACATGTGGTCCTTTACAAACAGCTTTAGATCTATGGAAAGATATTAGTTTCGATTATACTTCTACAGATACA
>refbc_1003302_3_Actinoptychus_sp._SA19Ai4
ATGTCTCAATCTGTATCAGAACGGACTCGAATCAAAAGTGACCGTTACGAATCTGGTGTAATTCCATATGCTAAAATGGGCTACTGGGATGCTTCATATGCAGTAAAAGATACTGACGTTCTTGCATTATTCCGTATTACCCCACAACCAGGTGTAGATCCAGTAGAAGCAGCAGCAGCAGTAGCTGGTGAATCTTCTACTGCAACGTGGACTGTTGTTTGGACGGATTTATTAACAGCTTGTGAGCGTTACCGTGCTAAAGCTTATCGTGTAGATCCAGTTCCAAATAGTACAGACTCGTACTTTGCTTTTATCGCATATGAATGTGATTTATTTGAAGAAGGTTCTTTAGCAAACTTAACTGCATCTATTATTGGTAACGTTTTTGGTTTTAAAGCTGTAGCTGCTTTACGTTTAGAAGATATGCGTATTCCTCATTCATATTTAAAAACGTTCCAAGGCCCTGCAACAGGTGTAATCGTTGAACGTGAACGTTTAAACAAATATGGTTGTCCATTATTAGGTGCAACAGTGAAACCTAAATTAGGTCTTTCTGGTAAAAACTACGGTCGTGTAGTATATGAAGGTTTAAAAGGTGGTCTAGACTTCTTAAAAGATGATGAGAACATTAACTCTCAACCATTTATGCGTTGGAGAGAGCGTTTCTTATACTGTATGGAAGGTATTAACCGTGCATCTGCATCAACAGGTGAAGTTAAAGGTTCTTACTTAAACATTACAGCCGCTACTATGGAAGAAGTTATCGAACGTGCTGATTACGCTAAAGCAGTAGGTTCTGTAATTGTAATGATCGATTTAGTAATGGGTTACACAGCAATTCAATCTATTGCTATTTGGGCTCGTGAAAACGATATGCTTTTACATTTACACCGTGCAGGTAATTCTACATATGCTCGTCAAAAAAATCATGGTATTAATTTCCGTGTAATTTGTAAATGGATGCGTATGTCTGGTGTCGATCACATTCACGCTGGTACTGTAGTAGGTAAATTAGAAGGTGATCCTTTAATGATCCAAGGTTTCTATGATGTTTTATTAAAAACTGAACTAAAAGTAAATTTACCATACGGTATTTTCTTTGAAATGGATTGGGCTAGTTTACGTAAGTGTATGCCAGTAGCTTCAGGTGGTATTCACTGTGGTCAAATGCATCAATTAGTTCATTACTTAGGTGATGATGTTATTTTACAATTCGGTGGTGGTACAATTGGTCACCCTGATGGTATTCAAGCAGGTGCAACGGCAAATCGTGTAGGTATGGAAGCTATGATTATGGCTCGTAATGAAGGTTACGATTACTTCAATAATGAAGTTGGTCCTCAAATTTTACGTGACGCTGCTAAAACATGTGGTCCTTTACAAACAGCTTTAGATCTATGGAAAGATATTAGTTTTAACTATACTTCTACAGATACTGCTGATTTCGCGGAAACACCTACAGCAAACGTATAA
>refbc_1003303_3_Aulacodiscus_sp._17iii09-2F
ATGTCTCAATCTGTATCAGAACGGACTCGAATTAAAAGTGACCGTTACGAATCTGGTGTAATTCCATATGCTAAAATGGGTTACTGGGATGCATCATATGCAGTAAAAGAAACTGACGTTCTTGCATTATTCCGTATTACACCACAACCAGGTGTAGATCCAGTAGAAGCTGCAGCAGCAGTAGCTGGTGAATCGTCTACAGCAACTTGGACTGTTGTTTGGACAGATTTATTAACAGCTTGTGATCGCTACCGTGCAAAAGCTTATCGTGTAGATCCAGTTCCGAATAGCACAGATCAATATTTTGCTTTTGTTGCGTATGAATGTGATTTATTTGAAGAAGGTTCTATTCCTAACTTAACTGCATCAATTATTGGTAATGTTTTTGGTTTTAAAGCAATTTCTGCTTTACGTTTAGAAGATATGCGTATTCCACATTCATATTTAAAAACGTTCCAAGGTCCGGCTACAGGTGTTATCGTAGAACGTGAGCGTTTAAATAAATACGGTACTCCATTATTAGGTGCAACTGTAAAACCAAAATTAGGTCTTTCTGGTAAAAACTACGGTCGTGTAGTATTTGAAGGTTTAAAAGGTGGTTTAGACTTTTTAAAAGATGATGAAAACATTAACTCACAACCATTTATGCGTTGGAGAGAACGTTTCTTATACTGTATGGAAGGTATTAATCGTGCCGCTGCTGCAACAGGTGAAGTTAAAGGTTCTTACTTAAACGTTACTGCGGCAACAATGGAAGAAGTTTATAAACGTGCTGAATATGCTAAAGCAGTAGGTTCTGTGATCATAATGATTGATTTAGTTATGGGTTACACAGCAATTCAATCTATTGCTATCTGGTCGCGTGACAATGATATGCTTTTACATTTACATCGTGCAGGTAACTCTACTTACGCTCGTCAAAAAAATCATGGTATTAACTTCCGTGTGATTTGTAAATGGATGCGTATGTCAGGTGTAGATCATATTCATGCTGGTACAGTTGTGGGTAAATTAGAAGGTGATCCTTTAATGATCCAAGGTTTTTACGATACTCTACTTAAAACACATTTAGAAGTTAATTTACCTTATGGTATTTTCTTCGAAATGAGTTGGGCTAGTTTACGTAAATGTATGCCGGTAGCTTCTGGTGGTATTCAC
>refbc_1003304_3_Campylodiscus_sp._3613.8
AAAGTGACCGTTACGAATCTGGTGTAATCCCTTACGCTAAAATGGGTTACTGGGATGCTTCATATGCAGTAAAAAATACGGATGTTCTTGCTTTATTCCGTATTACACCACAACCAGGTGTAGATCCAGTAGAAGCTGCTGCAGCTGTAGCTGGTGAGTCTTCAACTGCAACATGGACAGTTGTATGGACTGATTTATTAACAGCTTGTGACCGTTACCGTGCTAAAGCGTACCGTGTAGATCCAGTTCCAAACACAACAGATCAATACTTCGCATTTATTGCTTACGAATGTGATTTATTCGAAGAAGGTTCTTTAGCTAACTTAACGGCGTCTATCATCGGTAACGTATTCGGTTTCAAAGCAGTATCTGCGTTACGTTTAGAAGATATGCGTATTCCTCATTCTTACTTAAAAACATTCCAAGGTCCAGCGACAGGTGTTATTGTAGAACGTGAGCGTTTAAACAAATACGGTACTCCATTATTAGGTGCTACAGTAAAACCAAAATTAGGTTTATCTGGTAAAAACTATGGTCGTGTAGTATTCGAAGGTTTAAAAGGTGGTTTAGACTTCTTAAAAGATGATGAGAACATTAACTCACAACCATTTATGCGTTGGAGAGAGCGTTTCTTATACTGTATGGAAGGTATCAACCGTGCATCTTCAGCAACAGGTGAAGTAAAAGGTTCTTACTTAAACATTACTGCAGGTACAATGGAAGAAGTTTACAAACGTGCTGAGTACGCTAAAGCAGTAGGTTCTATCGTTGTTATGATTGATTTAGTTATGGGTTATACAGCTATTCAATCAATTGCAATCTGGGCTCGTGATAATGATATGCTTTTACACTTACACCGTGCAGGTAACTCTACATATGCACGTCAAAAAAATCATGGTATTAACTTCCGTGTTATCTGTAAGTGGATGCGTATGTCAGGTGTAGATCATATCCACGCTGGTACAGTTGTAGGTAAATTAGAAGGTGATCCTTTAATGATTAAAGGTTTCTATGATACTTTATTATTAACACACTTAGATGTTAACTTACCATACGGTATTTTCTTCGAAATGACATGGGCAAGTTTACGTAAATGTATGCCTGTAGCTTCAGGTGGTATCCATTGTGGTCAAATGCACCAATTAGTTCATTACTTAGGTGATGATGTAGTATTACAATTTGGTGGTGGTACAATCGGTCACCCTGATGGTATTCAAGCAGGTGCTACAGCTAACCGTGTTGCATTAGAAGCAATGGTATTAGCTCGTAACGAAGGTGCTGACTACTTCAACAACCAAGTTGGTCCTCAAATTTTACGTGAGGCAGCTAAAACATGTGGTCCTTTACAAACAGCTTTAGACTTATGGAAAGATATCAGCTTCAACTACACATCTACAGATACA
>refbc_1003305_3_Climacosphenia_sp._ECT3758
TAAATGTCTCAATCTGGACTCGAATNAAAAGTGACCGTTATGAATCTGGTGTAATCCCTTATGCTAAAATGGGTTACTGGGATTCAGCATATTCAGTAAAAGAAACTGATGTTTTAGCGCTATTCCGTGTTACACCTCAATCAGGTGTAGATCCAGTAGAAGCGGCTGCTGCTGTAGCAGGTGAGTCTTCAACGGCAACATGGACTGTTGTATGGACAGATTTATTAACTGCTTGTGACCGTTACCGTGCCAAAGCTTTTCGTGTTGATCCAGTTCCTAATTCAACGGAACAGTTTTTTGCTTTTATTGCATACGAGTGTGACTTATTTGAAGAAGGATCAATTCCAAATTTAACAGCGTCTATTATTGGTAATGTTTTTGGTTTTAAAGCTGTATCTGCTTTACGTTTAGAAGACATGAGAATTCCTTTTGCTTATTTAAAGACATTCCAAGGTCCAGCTACAGGTGTAGTTGTAGAACGTGAACGTTTAAACAAATATGGTGTACCATTACTAGGTGCCACAGTTAAACCTAAATTAGGTCTTTCTGGTAAAAACTACGGTCGTGTAGTTTATGAAGGTTTAAGAGGTGGTTTAGACTTCTTAAAAGATGATGAAAATATTAACTCTCAACCTTTTATGCGTTGGAGAGAGCGTTACTTATATGTAATGGAAGGTATTAACCGTGCTGCATCTTCGACTGGTGAAGTTAAAGGTTCTTACTTAAATATTACGGCTGCTACAATGGAAGAAGTTATCCGTCGTGCTGAATTCGCTAAACAATTAGGTTCAGTAATTGTAATGATTGATTTAGTTATGGGTTATACTGCTATTCAAAGTGCAGCAATTTGGGCACGCGATAATGATATGATTTTACACTTACACCGTGCTGGTAACTCGACTTACGCACGCCAAAAGAACCATGGTATCAACTTCCGTGTTATTTGTAAATGGATGCGTATGGCAGGTGTAGATCATATTCACGCAGGTACTGTTGTAGGTAAATTAGAAGGTGATCCTTTAATGATTAAAGGTTTCTACGATACTTTATTATTAACATCATTAAAAATTAACTTACCTTATGGTATCTTCTTTGATATGGATTGGGCAAGTTTACGTAAATGTATGCCTGTAGCATCTGGTGGTATTCACTGTG
>refbc_1003306_3_Cyclotella_sp._LO4-2
ATGTCTCAATCTGTATCAGAACGGACTCGAATTAAAAGTGACCGTTACGAATCTGGTGTAATTCCGTATGCTAAAATGGGTTACTGGGATGCTGCGTATTCAGTAAAAGATACTGACGTTCTAGCATTATTCCGTATCACACCACAACCAGGTGTAGATCCAGTAGAAGCTGCTGCTGCTGTAGCAGGTGAGTCTTCTACTGCAACTTGGACTGTTGTATGGACAGATTTATTAACAGCTTGTGAACGCTACCGTGCTAAAGCTTACCGTGTAGATCCAGTGCCTAACGCAACTGATCAATACTTTGCATTTATCGCATATGAATGTGATTTATTTGAAGAAGCTTCTTTATCTAATTTAACAGCATCTATTATTGGTAACGTTTTTGGATTTAAAGCAATCTCTGCTTTACGTTTAGAAGATATGCGTATTCCTCACTCATATTTAAAAACATTCCAAGGTCCTGCTACAGGTATCGTTGTAGAACGTGAACGTTTAAACAAATACGGTACTCCATTATTAGGTGCAACTGTAAAACCTAAATTAGGTCTTTCTGGTAAAAACTATGGTCGTGTAGTTTATGAAGGTTTAAAAGGTGGTTTAGACTTCTTAAAAGATGATGAAAACATTAACTCTCAACCATTCATGCGTTGGAGAGAACGTTTCTTAAATTGTTTAGAAGGTATTAACCGTGCATCAGCTGCAACAGGTGAAGTTAAAGGTTCTTACTTAAACATCACAGCTTCTACTATGGAAGAAGTATACAAACGTGCTGAGTATGCTAAAGCAATCGGTTCTGTAATTGTTATGATCGATTTAGTTATGGGTTACACTGCAATTCAATCAATTGCATACTGGGCTCGTGAAAACGATATGCTTTTACACTTACACCGTGCTGGTAACTCTACTTACGCTCGTCAAAAAAACCATGGTATTAACTTCCGTGTTATTTGTAAATGGATGCGTATGTCAGGTGTAGATCATATCCACGCTGGTACAGTTGTTGGTAAATTAGAAGGGGATCCTTTAATGATTAAAGGTTTCTACGATATTTTACGTTTAACTGAATTAGAAGTTAACTTACCTTTCGGTATTTTCTTCGAAATGGATTGGGCTAGTTTACGCCGTTGTATGCCAGTAGCTTCTGGTGGTATTCACTGTGGTCAAATGCACCAATTAATTCACTATTTAGGTGATGATGTTGTATTACAATTCGGTGGTGGTACTATTGGTCACCCTGATGGTATTCAAGCTGGTGCTACAGCAAACCGTGTTGCGTTAGAAGCAATGGTATTAGCTCGTAACGAAGGTTGTGATTATTTCAACAACCAAGTAGGTCCTCAAATTTTACGTGATGCAGCTAAAACATGTGGTCCTTTACAAACAGCTTTAGATCTATGGAAAGATATTAGTTTTAACTACACTTCTACAGATACAGCTGATTTTGCTCAAACAGCTACTGCAAACAGATAA
>refbc_1003307_3_Entomoneis_sp._CS782
ATGTCTCAATCTGTATCAGAACGGACTCGAATCAAAAGTGACCGTTACGAATCTGGTGTAATCCCTTACGCTAAAATGGGTTACTGGGATGCTGCATATGCAGTAAAAAGTACTGATGTTCTTGCTTTATTCCGTATCACACCACAACCAGGTGTAGATCCAGTAGAAGCTGCAGCTGCTGTAGCTGGTGAATCTTCTACTGCAACATGGACAGTTGTATGGACTGATTTATTAACAGCTTGTGATCGTTACCGTGCGAAAGCTTACCGTGTAGATCCAGTTCCAAACACAACTGATCAATACTTCGCATTCATCGCTTACGAATGTGATTTATTCGAAGAAGGTTCATTAGCTAACATCACAGCTTCTATTATTGGTAACGTATTCGGTTTCAAAGCTATCTCTGCATTACGTTTAGAAGATATGCGTATCCCTCACTCTTACTTAAAAACATTCCAAGGTCCAGCGACTGGTATTATTGTAGAACGTGAGCGTTTAAACAAATACGGTATCCCATTATTAGGTGCTACAGTAAAACCAAAATTAGGTTTATCTGGTAAAAACTATGGTCGTGTAGTATACGAAGGTTTAAAAGGTGGTTTAGACTTCTTAAAAGATGATGAAAACATTAACTCACAACCATTCATGCGTTGGAGAGAGCGTTTCTTATACTGTATGGAAGGTATCAACCGTGCATCAGCATCAACAGGTGAAACAAAAGGTTCTTACTTAAACATTACTGCTGGTACAATGGAAGAAGTTTACAAACGTGCTGAATATGCTAAAGCAGTAGGTTCTATCATTGTTATGATCGATTTAGTTATGGGTTATACAGCGATTCAATCAATTGCATACTGGGCTCGTGAAAACGATATGTTATTACACTTACACCGTGCTGGTAACTCTACATATGCACGTCAAAAAAATCATGGTATTAACTTCCGTGTTATCTGTAAGTGGATGCGTATGTCTGGTGTAGATCATATCCACGCTGGTACAGTTGTAGGTAAATTAGAAGGTGATCCTTTAATGATTAGAGGTTTCTACGATACTTTACGTGAAACTCATTTAGATGTTAACTTACCATACGGTATTTTCTTCGAAATGACTTGGGCAAGTTTACGTAGATGTATGCCTGTAGCTTCAGGTGGTATCCACTGTGGTCAAATGCACCAATTAGTTCACTACTTAGGTGATGACGTAGTATTACAATTCGGTGGTGGTACAATTGGTCACCCTGATGGTATTCAAGCGGGTGCTACAGCTAACCGTGTTGCATTAGAAGCAATGGTATTAGCTCGTAACGAAGGTACTGACTACTTCAACCAACAAGTTGGTCCTCAAATTTTACGTGAGGCAGCTAAAACTTGTGGTCCTTTACAAACAGCTTTAGACTTATGGAAAGATATCAGCTTCAACTACACATCTACAGATACAG
>refbc_1003308_3_Hyalodiscus_sp._ECT3681
ATGTCTCAATCTGTATCAGAACGGACTCGAATTAAAAGTGACCGTTACGAATCTGGCGTAATCCCATACGCTAAAATGGGTTACTGGGATGCTTCATACACAGTAAAAGAAACTGATGTTCTTGCATTATTCCGAATCACACCACAACCAGGTGTAGATCCTGTAGAAGCAGCAGCAGCAGTAGCAGGTGAATCATCAACAGCAACATGGACTGTTGTTTGGACAGATTTATTAACAGCTTGTGATCGTTATCGTGCTAAAGCTTATCGTGTAGATCCAGTTCCTAATACAACTGATCAATATTTTGCGTTCATAGCTTATGAATGTGATTTATTTGAAGAAGGATCTTTAGCGAACTTAACAGCATCTATTATTGGTAACGTTTTTGGTTTTAAAGCTGTATCTGCTTTACGTTTAGAAGATATGCGTATTCCTCATTCATATCTAAAAACATTCCAAGGTCCTGCGACAGGTGTTGTTGTTGAGCGTGAACGTTTAAATAAATATGGTACACCGCTTTTAGGTGCAACTGTAAAACCAAAATTAGGTCTATCAGGTAAAAATTACGGTCGTGTAATTTATGAAGGTCTTAAAGGTGGTTTAGACTTCTTAAAAGATGATGAAAATATCAACTCACAACCATTTATGCGTTGGAGAGAACGTTTCTTATATTGTATGGAAGGTATTAACCGTGCCGCAGCTGCAACTGGTGAAGTTAAAGGTTCTTACTTAAATGTAACTGCCGGTACTATGGAAGAAGTTATTAAACGTTCAGAATTTGCTAAGCAAATTGGCTCAGTTATTGTTATGATTGACTTAGTATTAGGTTACACAGCAATTCAAACTGCAGCGATCTGGGCTCGTGAAAATGACTTAATTTTACATTTACACCGTGCTGGTAACTCAACTTACGCTCGTCAAAAAAACCATGGTATTAACTTCCGTGTAATTTGTAAATGGATGCGTATGTCTGGTGTAGACCATATTCACGCTGGTACAGTTGTTGGTAAACTAGAAGGTGATCCTTTAATGATTAAAGGTTTCTATGATACTCTATTATTAACAGATTTAAAAGTTAACTTACCTTATGGTATCTTCTTTGATATGGACTGGGCAAGTTTACGTAAATGTATGCCGGTTGCATCTGGTGGTATCCAYTGTGGTCAAATGCATCAATTATTAACGTATTTAGGTGATGATGTTGTATTACAATTTGGTGGTGGTACTATTGGGCACCCTGATGGTATTCAAGCTGGTGCAACAGCTAATCGTGTAGCTTTAGAAGCTATGGTTTTAGCACGTAACGAAGGATTAGATATATTTAGTAATGAAGTTGGTCCAAGAATTTTACGCGACGCCGCTAAAACATGTGGACCATTACAAACAGCTTTAGATTTATGGAAAGACATTAGTTTTAACTATACTTCTACAGATACTGCTGACTTCGCTGAAACGCCTACTCAAAACAGATAA
>refbc_1003309_3_Hydrosera_sp._CYTX025
AGTGACCGTTACGAATCTGGTGTAATTCCATATGCTAAAATGGGTTACTGGGATGCTTCATACTCAGTAAAAAATACTGATCTTCTTGCATTATTCCGTATTACTCCCCAACCAGGTGTGGATCCAGTAGAAGCAGCGGCTGCGGTAGCAGGTGAATCTTCTACAGCAACATGGACTGTTGTTTGGACAGATTTATTAACAGCTTGTGATCGTTACCGTGCTAAAGCTTATCGTGTTGATCCCGTTCCAAATACAACAGATCAATACTTTTCTTTCATTGCATATGAAGGTGATTTATTTGAAGAAGGTTCTTTAGCTAACTTAACAGCATCTATCATTGGAAACGTTTTTGGTTTTAAAGCAGTATCAGCTTTACGTTTAGAAGATATGCGTGTTCCACACTCATATTTAAAAACATTCCAAGGTCCTGCTACGGGTGTAGTGGTAGAACGAGAACGTTTAAACAAATATGGTACTCCATTATTAGGGGCGACAGTAAAACCAAAACTAGGTTTATCTGGTAAAAACTATGGCCGTGTAGTATATGAAGGTTTAAAAGGTGGTTTAGACTTTTTAAAAGATGATGAAAACATCAATTCACAACCTTTTATGCGTTGGAGAGAACGTTTTTTATATTGTATGGAAGGTATTAATCGAGCTTCAGCTTCAACAGGTGAAGTAAAAGGTTCTTATTTAAACATTACTGCAGGAAATGTGGAAGAAATGCATAAAAGATGTGAATATGCTAGACAAGTTGGTAGTGTAATCGTTATGATTGACTTAGTAATAGGTTATACAGCTATTCAAACTGCAGCAATTTGGGCTCGTGAAAACGATCAAATTTTACATTTACATCGAGCAGGTAATTCTACATATGCCCGTCAAAAAAATCATGGTATTAATTTCCGTGTTATTTGTAAATGGATGCGTATGTGTGGTGTAGACCATATTCATGCTGGTACAGTAGTAGGTAAATTAGAAGGAGATCCTTTAATGATTAAAGGTTTCTACGATACTTTATTATTAACATCATTAGAAGTTAACTTACCTTTAGGTATTTTCTTCGAAATGGATTGGGCTAGTTTACGTCGTTGTATGCCTGTTGCTTCAGGTGGTATTCATTGTGGTCAAATGCATCAATTGTTACACTATTTAGGAGATGACGTAGTTTTACAATTTGGTGGTGGTACTATTGGACACCCTGACGGTATTCAAGCTGGTGCAACAGCAAATCGCGTTGCTTTAGAAGCAATGGTATTAGCTCGTAATGAAGGCGCAGATTATTTTAGCAATGAAGTTGGCCCTCAAGTATTAAGAGATGCGGCTAAAACATGTGGCCCTTTACAAACAGCTTTAGATCTATGGAAAGATATTAGTTTTAATTATACTTCTACAGATAC
>refbc_1003310_3_Rhopalodia_sp._9vi08.1F.2
AAAAGTGACCGTTACGAATCTGGTGTAATCCCTTACGCTAAAATGGGTTACTGGGATGCTTCATATGCAGTAAAAAATACTGACGTTCTTGCTTTATTCCGTATTACACCACAACCAGGTGTAGATCCAGTGGAAGCTGCTGCAGCGGTAGCTGGTGAGTCTTCAACTGCTACATGGACAGTTGTATGGACTGATTTATTAACAGCTTGTGACCGTTACCGTGCTAAAGCTTACCGTGTAGACCCAGTTCCAAACACAACTGATCAATACTTTGCATTTATCGCTTACGAATGTGATTTATTTGAAGAAGGTTCTTTAGCTAACTTAACAGCGTCTATCATTGGTAACGTATTCGGTTTCAAAGCCGTATCTGCTTTACGTTTAGAAGATATGCGTATTCCTCACTCTTACTTAAAAACATTCCAAGGTCCAGCGACAGGTGTTATTGTAGAGCGTGAGCGTTTAAATAAATATGGTACTCCATTATTAGGTGCAACAGTAAAACCGAAATTAGGTTTATCAGGTAAAAACTACGGTCGTGTAGTATACGAAGGGTTAAAAGGTGGTTTAGACTTCTTAAAAGATGATGAAAACATTAACTCACAACCATTTATGCGTTGGAGAGAACGTTTCTTATACTGTATGGAAGGTATTAACCGTGCATCTTCAGCAACTGGTGAAACAAAGGGTTCTTACTTAAACATTACTGCTGGTACGATGGAAGACGTTTACAAACGTGCTGAATATGCTAAGGCAGTAGGGTCTGTAATTGTTATGATCGATTTAGTTATGGGTTACACAGCAATTCAATCAATTGCACTTTGGGCTCGTGACAACGATCTACTTTTACACTTACACCGTGCCGGAAACTCTACATATGCACGTCAAAAAAATCACGGTATTAACTTCCGTGTAATTTGTAAATGGATGCGTATGTCAGGTGTAGATCATATTCACGCTGGTACCGTTGTAGGTAAATTAGAAGGTGATCCTTTAATGATTAAGGGTTTCTACGATACTTTATTATTAACAAAATTAGATGTTAACTTACCATATGGTATCTTCTTTGAAATGACATGGGCAAGTTTACGTAAATGTATGCCTGTAGCATCAGGTGGTATTCACTGTGGTCAAATGCACCAATTAGTTCATTACTTAGGTGATGATGTAGTATTACAATTCGGTGGTGGTACAATTGGTCACCCTGATGGTATTCAAGCAGGTGCTACAGCTAACCGTGTTGCATTAGAAGCTATGGTATTAGCTCGGAACGAAGGTGCTGACTACTTCAATAACCAAGTAGGTCCTCAAATTTTACGTGAGGCAGCTAAAACATGTGGTCCTTTACAAACAGCTTTAGATTTATGGAAAGATATCAGCTTCAACTATACATCTACAGATACA
>refbc_1003311_3_Surirella_sp._DA1
ATGTCTCAATCTGTATCAGAACGGACTCGAATCAAAAGTGACCGTTACGAATCTGGTGTAATCCCTTACGCTAAAATGGGTTACTGGGATGCTTCATATGCAGTAAAAAATACTGACGTTCTTGCTTTATTCCGTATTACACCACAACCAGGTGTAGATCCAGTAGAAGCTGCAGCAGCTGTAGCTGGTGAATCTTCTACTGCAACATGGACAGTTGTATGGACTGATTTATTAACAGCTTGTGATCGTTATCGTGCTAAAGCTTACCGTGTAGATCCAGTTCCAAATACAACTGATCAATACTTTGCATTCATCGCTTACGAATGTGATTTATTCGAAGAAGGTTCTTTAGCGAACTTAACAGCGTCTATCATTGGTAACGTATTCGGTTTCAAAGCTGTATCTGCTTTACGTTTAGAAGATATGCGTATTCCTCACTCTTACTTAAAAACATTCCAAGGTCCAGCGACTGGTGTTGTTGTAGAACGTGAGCGTTTAAACAAATACGGTACTCCATTATTAGGTGCTACAGTAAAACCAAAATTAGGTTTATCTGGTAAAAACTATGGTCGTGTAGTATACGAAGGTTTAAAAGGTGGTTTAGACTTCTTAAAAGATGATGAAAACATTAACTCACAACCATTTATGCGTTGGAGAGAGCGTTTCTTATACTGTATGGAAGGTATTAACCGTGCGTCTTCAGCAACTGGTGAAGTAAAAGGTTCTTACTTAAACATCACTGCAGCTACAATGGAAGAAGTTTACAAACGTGCTGAGTACGCTAAATCAGTAGGTTCTGTAATCGTTATGATCGATTTAGTTATGGGTTATACAGCGATTCAATCAATTGCTTACTGGGCTCGTGAAAATGATATGCTTTTACACTTACACCGTGCGGGTAACTCTACATATGCACGTCAAAAAAATCATGGTATTAACTTCCGTGTTATTTGTAAGTGGATGCGTATGTCAGGTGTAGATCATATCCACGCTGGTACAGTTGTAGGTAAATTAGAAGGTGATCCTTTAATGATTAAAGGTTTCTACGATACTTTATTAGAAACACACTTAGATGTTAACTTACCATGCGGTATCTTCTTCGAAATGACATGGGCAAGTTTACGTAAATGTATGCCTGTAGCTTCAGGTGGTATCCACTGTGGTCAAATGCACCAATTAGTTCATTACTTAGGTGATGATGTAGTTTTACAATTCGGTGGTGGTACAATTGGTCACCCTGATGGTATTCAAGCAGGTGCTACAGCTAACCGTGTTGCATTAGAAGCAATGGTATTAGCTCGTAACGAAGGTGCTGACTACTTCAACCAACAAGTTGGTCCTCAAATTTTACGTGAGGCAGCTAAAACATGTGGTCCTTTACAAACAGCTTTAGACTTATGGAAAGATATCAGCTTCAACTACACATCTACGGATACAGCTGATTTCGCTACAACACCTACAGCAAACGTATAA
>refbc_1003322_3_Acanthoceras_sp._6vii09-1A
GACCGTTACGAATCTGGTGTAATTCCATATGCTAAAATGGGTTATTGGGATGCTTCATACGCAGTGAAAAGCACTGATGTTCTTGCATTATTCCGTGTTACACCACAAGCAGGTGTAGACCCAGTAGAAGCAGCAGCAGCTGTAGCTGGTGAGTCTTCAACAGCAACATGGACTGTTGTATGGACAGACTTATTAACAGCTTGTGAACGCTACCGTGCTAAAGCATACCGAGTAGATCCAGTTCCAGGTAAAGATGACCAATTCTTCTCTTTTATCGCATACGAATGTGATTTATTCGAAGAAGGTTCTTTAGCTAACTTAACTGCATCAATCATCGGTAACGTATTCGGTTTCAAAGCTGTATCTGCATTACGTTTAGAAGATATGCGTATTCCACACTCATATTTAAAAACATTCCAAGGTCCTGCAACTGGTATCGTTGTAGAACGTGAACGTTTAAACAAATATGGTGTTCCATTATTAGGTGCTACTGTAAAACCAAAATTAGGTTTATCTGGTAAAAACTACGGTCGTGTAGTATATGAAGGTTTAAAAGGTGGTTTAGACTTCTTAAAAGATGACGAAAACATCAACTCTCAACCATTTATGCGTTGGAGAGAACGTTTCTTATACTGTATGGAAGGTATTAACCGTGCTTCTGCTGCTACAGGTGAAGTTAAAGGTTCTTACTTAAACATCACAGCTGCAACAATGGAAGAAGTATACAGACGTGCTGATTATGCTAAAGCTGTTGGCAGTGTAATTGTTATGATCGACTTAGTAATGGGTTATACAGCAATTCAAAGTGCTGCTCTTTGGGCTCGTGAAAACGATATGATTTTACACTTACACCGTGCAGGTAACTCAACATACGCTCGTCAAAAAAATCATGGTATTAACTTCCGTGTAATTTGTAAATGGATGCGTATGGCTGGTGTTGACCATATCCACGCTGGTACAGTAGTAGGTAAATTAGAAGGCGATCCTTTAATGATTAAAGGTTTCTATGATACTTTACGTTTAACAAGATTAGAAGTAAATTTACCATACGGTTTATTCTTCGAAATGGATTGGGCTAGTTTACGTAAATGTTTACCAGTAGCTTCTGGTGGTATTCACTGCGGTCAAATGTATCAATTAATTTATTACTTAGGTGATGACGTAATTTTACAATTCGGTGGTGGTACAATTGGTCACCCTGATGGTATTCAAGCTGGTGCTACAGCTAACCGTGTAGCTTTAGAAGCTATGGTATTAGCTCGTAACGAAGGTTTAGATTATTTCAACCCTAAAGTAGGTCCAGTTATTTTACGTGAAGCTGCTAAAACTTGCGGTCCACTACAAACAGC
>refbc_1003323_3_Chrysanthemodiscus_sp._ECT3710
ATGTCTCAATCTGTATCAGAACGGACTCGAATTAAAAGTGACCGTTACGAATCTGGTGTAATTCCATATGCAAAAATGGGTTACTGGGATGCCTCATACACTGTGCAAGAAACTGACATTCTTGCACTATTCCGTATTACACCGCAACCAGGTGTAGATCCAGTAGAAGCCGCAGCAGCAGTAGCTGGTGAATCTTCAACAGCAACATGGACTGTAGTATGGACAGATTTATTAACAGCATGTGAGCGTTACCGTGCAAAAGCATACCGTGTAGATCCAGTTCCAAACACAACAGATCAATATTTTGCGTTTATTGCTTACGAATGTGATTTATTTGAAGAAGGTTCTCTAGCAAACTTAACAGCATCTATTATTGGGAATGTTTTTGGATTTAAAGCAGTATCAGCTTTACGTTTAGAAGATATGCGTATTCCTCATAGCTACTTAAAAACATTCCAAGGACCAGCAACTGGAATCATTGTAGAACGTGAACGCTTAAACAAATATGGGTGTCCTTTATTAGGTGCAACTGTAAAACCTAAACTAGGTTTATCTGGTAAAAACTACGGCCGTGTAGTTTATGAAGGTTTAAAAGGTGGTTTAGACTTCTTAAAAGATGACGAAAATATTAATTCTCAACCATTCATGCGTTGGAGAGAACGTTATTTAAACTGTATGGAAGGTATTAACCGTGCTGCTGCAGCAACAGGAGAAGTTAAAGGTTCGTACTTAAACGTAACTGCAGCAACAATGGATGAAGTATACAAACGTGCTGAATATGCTAAACAAGTTGGTTCTGTAATCATCATGGTTGATTTAGTATTAGGTTACACAGCAATTCAGACAGCAGCAATCTGGGCACGTGAAAACGATATGATATTACATTTACATCGTGCAGGTAACTCAACATATGCTCGTCAAAAAAATCATGGAATTAACTTCCGTGTTATTTGTAAATGGATGCGTATGTCAGGAGTAGATCACATTCACGCTGGTACAGTTGTAGGTAAATTAGAAGGTGATCCTTTAATGATTAAAGGTTTCTACGATACTTTACGTTTATCATCACTAGAAGTAAACCTACCATACGGTTTATTCTTCGAAATGGACTGGGCTAGTTTACGTAAATGTATGCCTGTAGCGTCTGGTGGTATTCACTGTGGTCAAATGCACCAATTAGTTCACTATTTAGGTGACGATGTTGTATTACAATTCGGTGGTGGTACAATTGGACATCCGGATGGTATACAAGCTGGTGCAACTGCGAACCGTGTTGCATTAGAAGCTATGATTCTAGCTCGTAACTCTGGTGCTGATTACTTTAGTAATGAAGTAGGTCCACAAATTTTACGTGACGCTGCTAAAACATGTGGTCCATTACAAACGGCTTTAGATTTATGGAAAGATATTAGTTTTAACTATACTTCTACAGATACA
>refbc_1003324_3_Mastogloia_sp._29x07-6B
AAAAGTGACCGTTACGAATCTGGTGTAATCCCTTACGCAAAAATGGGTTACTGGGATGCTTCATACGCAGTAAAAACTACTGATGTTCTTGCATTATTCCGTATTACACCACAACCAGGCGTAGATCCAGTAGAAGCTGCTGCTGCTGTTGCTGGTGAATCTTCAACAGCAACATGGACTGTTGTATGGACTGATTTATTAACAGCTTGTGATCGATACCGTGCTAAAGCTTACCGTGTAGATCCAGTTCCAAATACAACTGACCAATTTTTCGCTTTTATCGCATACGAATGTGATTTATTTGAAGAAGGTTCTTTAGCTAACTTAACTGCGTCTATTATTGGTAACGTATTTGGTTTCAAAGCTGTTTCTGCTTTACGTTTAGAAGATATGCGTATCCCTCACTCATATTTAAAAACGTTCCAAGGTCCAGCAACAGGTGTTATTGTAGAACGTGAACGTTTAAATAAATACGGTACTCCATTATTAGGGGCAACAGTAAAACCAAAATTAGGTTTATCTGGTAAAAATTATGGTCGTGTAGTTTATGAAGGCTTAAAAGGTGGTTTAGACTTTTTAAAAGATGATGAGAACATTAACTCTCAACCATTTATGCGTTGGAGAGAACGTTTCTTAAATTGTATGGAAGGTATTAACCGCGCTTCTTCAGCAACAGGTGAAGTTAAAGGTTCATACTTAAACGTTACAGCAGGCACTATGGAAGAAGTGTATAAACGTGCTGAATACGCTAAATCTGTAGGTTCAGTTATTATCATGATTGATTTAGTTATGGGTTATACGGCTATTCAATCAATTGCTCTTTGGGCTCGTGATAATGACATGTTATTACATTTACACCGTGCTGGTAACTCTACATATGCACGTCAAAAGAATCATGGTATCAATTTCCGTGTTATCTGTAAATGGATGCGTATGTCTGGTGTAGATCATATTCACGCTGGTACAGTTGTAGGTAAATTAGAAGGTGATCCTTTAATGATTAAAGGTTTCTATGATACTTTATTATTAACACATTTAGATGTTAATTTACCGTGTGGTCTTTTCTTCGAAATGTCATGGGCTAGTTTACGTAAATGTATGCCAGTTGCGTCAGGTGGTATTCACTGTGGTCAAATGCACCAATTAATTCATTACTTAGGTGATGATGTAGTACTACAATTCGGTGGTGGTACAATTGGTCACCCTGATGGTATTCAAGCAGGTGCTACAGCTAACCGTGTTGCCTTAGAAGCAATGGTTTTAGCTCGTAACGAAGGTGCAGATTACTTTAACAATCAAATTGGTCCACAAATTTTACGTGATGCTGCTAAAACATGTGGTCCTTTACAAACAGCTTTAGATTTATGGAAAGATATTAGTTTTAACTATACATCTACAGATACAGCT
>refbc_1003621_3_Holcoglossum_quasipinifolium
GCTGGTGTTAAAGATTACAAATTGACTTATTATACTCCTGATTACGAAACCAAAGATACTGATATCTTGGCAGCATTCCGAGTAACCCCTCAACCGGGAGTTCCGCCTGAAGAAGCAGGGGCTGCGGTAGCTGCCGAATCTTCTACTGGTACATGGACAACTGTGTGGACTGATGGACTTACCAGTCTTGATCGTTACAAAGGACGATGCTACCACATCGAGGTCGTTGTTGGGGAGGAAAATCAATATATTGCTTATGTAGCTTATCCTTTAGATCTTTTTGAAGAAGGTTCTGTTACTAACATGTTTACTTCCATTGTGGGTAATGTATTTGGTTTCAAAGCCCTGCGAGCTCTACGTCTGGAAGATCTGCGAATTCCCCCTTCTTATTCCAAAACTTTCCAAGGTCCGCCTCATGGTATCCAAGTTGAAAGAGATAAATTGAACAAGTATGGTCGTCCCCTATTGGGATGTACTATTAAACCAAAATTGGGATTATCTGCAAAAAACTACGGTAGAGCGGTTTATGAATGTCTAAGGGGTGGACTTGATTTCACTAAGGATGATGAAAACGTAAATTCACAACCATTTATGCGTTGGAGAGATCGTTTCTTATTTTGTGCCGAAGCAATTTATAAAGCGCAAGCCGAAACGGGTGAAATTAAAGGACATTACTTGAATGCAACTGCGGGTACCTGTGAAGAAATGATCAAAAGAGCGGTATTTGCCAGAGAATTGGGAGTTCCTATCGTAATGCATGACTACTTAACTGGGGGGTTCACCGCAAATACTAGCTTGGCTCATTATTGCCGCGACAATGGTCTACTTCTTCACATCCATCGCGCAATGCATGCAGTTATTGATAGACAGAAAAATCATGGTATGCATTTTCGTGTACTAGCTAAAGCATTACGTATGTCTGGCGGAGATCATATTCATGCTGGTACAGTAGTGGGTAAACTGGAGGGGGAACGTGAGATGACTTTGGGTTTTGTTGATTTGTTACGTGATGATTATATTGAAAAAGATCGAAGTCGTGGTATTTTTTTCACTCAAGACTGGGTCTCTATGCCAGGTGTTATACCCGTGGCTTCAGGGGGTATTCATGTTTGGCATATGCCTGCCCTAACCGAAATCTTTGGGGATGATTCCGTACTACAGTTTGGTGGAGGAACTTTAGGGCACCCTTGGGGAAATGCACCCGGTGCAGTAGCTAATCGGGTGGCTTTAGAAGCATGTGTACAAGCTCGTAATGAGGGACGTGATCTTGCTCGTGAAGGTAATGATA
>refbc_100366_3_Orobanche_loricata
ATGTCACCACAAACAGAAACTAAAGCAAGTGTTGGATTCAAAGCGGGTGTTAAAGATAAAGAGTACAAATTGACTTATTATATTCCTGAATACAAAACTAAAGATACTGATATTTTAGCAGCATTTCGAGTAACTCCTCAATCAACCTGAAGTTCCGCCTGAACAGGGGCTGCAGTAGCTGCCGAATCTTCTACTGGTAC
>refbc_100373_3_Linum_sp._Qiu_96175
GTTGGATTCAAGGCTGGTGTTAAAGATTATAAATTAACTTATTATACTCCTGAATATGAAACCAAAGATACTGATATCTTGGCAGCATTCCGAGTAACTCCTCAACCAGGAGTTCCGCCTGAGGAAGCGGGGGCGGCGGTAGCTGCTGAATCTTCTACTGGTACGTGGACAACCGTGTGGACCGACGGGCTTACCAGCCTTGATCGTTATAAAGGACGATGCTACCACATTGAACTCGTTGCCGGAGAAGAAAGTCAATTTATTGCTTATGTAGCTTACCCCTTAGACCTTTTTGAAGAAGGTTCTGTTACTAACATGTTTACTTCCATTGTGGGTAATGTTTTTGGGTTTAAAGCCCTGCGAGCCCTACGTCTGGAAGATTTGCGAATCCCTCCTGCTTATTCTAAAACTTTCCAAGGTCCGCCTCACGGGATTCAAGTTGAGAGAGATAAATTGAACAAGTACGGTCGCCCCCTATTGGGCTGTACTATTAAACCGAAACTGGGCTTATCCGCTAAAAATTATGGTAGAGCTGTTTATGAATGTCTCCGTGGTGGACTTGATTTTACCAAAGATGATGAAAACGTGAACTCCCAACCATTTATGCGTTGGAGAGACCGTTTCTTATTTTGTGCCGAAGCAATTTATAAATCACAGGCCGAAACGGGGGAAATCAAAGGACATTATTTGAATGCTACCGCGGGTACATGCGAAGAAATGATCAAAAGAGCTGTATTTGCTAGAGAATTGGGAGTTCCTATTGTAATGCACGACTACTTAACAGGGGGATTCACCGCGAATACTAGCTTGGCTCATTATTGCCGAGATAATGGTTTACTTCTTCACATCCATCGCGCAATGCATGCAGTTATTGATAGACAAAAGAATCACGGTATACACTTTCGTGTACTAGCTAAAGCGTTACGTATGTCTGGTGGAGATCATATTCACTCAGGTACCGTAGTAGGTAAACTGGAAGGGGAAAGAGATATCACTTTGGGCTTTGTTGATTTATTGCGCGACGATTTTGTTGAAAAAGATCGAAGCCGTGGTATTTATTTCACTCAAGATTGGGTCTCTCTACCAGGTGTCCTGCCCGTGGCTTCGGGGGGTATTCACGTTTGGCATATGCCTGCTCTGACAGAGATCTTTGGAGATGATTCCGTATTACAATTTGGCGGTGGAACTTTAGGTCACCCTTGGGGAAATGCACCCGGTGCCGTAGCTAATCGAGTAGCTCTAGAAGCATGTGTACAAGCTCGGAATGAGGGACGTGATCTTGCTCGTGAGGGTAATGAAATTATTCGTGAGGCTAGCAAATGGAGTCCT
>refbc_100374_3_Viola_sp._Qiu_95018
GTTGGATTCAAAGCTGGGGTTAAAGATTATAAATTGAATTATTATACTCCTGACTATGAAACCAAAGATACTGATATCTTGGCAGCATTCCGAGTAACTCCGCAACCCGGAGTTCCGCCTGAGGAAGCAGGGGCTGCGGTAGCTGCTGAATCTTCTACTGGTACATGGACAACTGTGTGGACCGATGGGCTTACCTCCCTTGATCGTTATAAAGGACGATGCTACGACATCGAGCCCGTTCCTGGAGAAGAAAGTCAATTTATTGCTTATGTAGCTTACCCTTTAGACCTTTTTGAAGAAGGTTCTGTTACGAACATGTTTACTTCCATTGTGGGTAATGTATTTGGGTTCAAAGCCCTACGGGCTTTACGTTTGGAGGATTTGCGAATCCCTCCTGCTTATACTAAAACTTTCCAAGGTCCGCCTCATGGTATCCAAGTTGAGAGAGATAAATTGAACAAGTACGGTCGTCCCCTATTGGGCTGTACTATTAAACCGAAATTGGGGTTATCCGCTAAGAATTATGGGAGAGCTGTTTATGAGTGTCTCCGCGGTGGACTTGATTTTACTAAAGATGATGAGAATGTGAACTCCCAACCATTTATGCGTTGGAGGGACCGTTTCTTATTTTGTGCCGAAGCGATTTATAAATCACAGGCTGAAACAGGTGAAATCAAAGGCCATTATTTGAATGCTACTGCGGGTACGTGCGAAGAAATGATCAAAAGGGCTGTATTTGCCAGAGAATTGGGAGTTCCTATCGTAATGCACGACTACTTAACAGGGGGATTCACCGCAAATACTACCTTGGCTCATTATTGCCGAGATAATGGTTTACTTCTTCACATCCATCGCGCAATGCATGCAGTTATTGATAGACAGAAAAATCATGGTATGCACTTTCGTGTACTGGCTAAGGCATTACGTATGTCTGGTGGAGATCATGTTCACTCCGGTACCGTAGTGGGTAAACTGGAAGGAGAAAGAGACATCACTTTGGGCTTTGTTGATTTACTGCGTGATGATTATGTTGAAAAAGATAGAAGCCGCGGTATTTATTTCACGCAGGATTGGGTCTCTCTACCAGGTGTTCTGCCGGTGGCTTCGGGGGGTATTCACGTTTGGCATATGCCTGCTCTGACCGAGATCTTTGGAGATGATTCTGTACTACAATTCGGCGGAGGAACTTTGGGGCACCCTTGGGGAAATGCACCTGGTGCCGTCGCTAATCGCGTAGCTCTAGAAGCATGTGTAAAAGCTCGTAATGAAGGACGCGATCTTGCTCGTGAGGGTAATGAAATTATCCGTGAGGCTGCCAAATGGAGTCCT
>refbc_100375_3_Calceolaria_sp._IUGH
GTTGGATTCAAAGCGGGTGTTAAAGAGTACAAATTGACTTATTATACTCCTGAATATGAAACCAAAGATACTGATATCTTGGCAGCATTCCGAGTAACTCCTCAACCTGGAGTTCCGCCTGAAGAAGCAGGGGCGGCGGTAGCTGCCGAATCTTCTACTGGTACATGGACAACTGTGTGGACCGATGGACTTACCAGTCTTGATCGTTACAAAGGGCGATGCTACCACATCGAGCCCGTTCTTGGAGAAGCAGATCAATATATCTGTTATGTAGCTTACCCTTTAGACCTTTTTGAAGAAGGTTCTGTTACTAACATGTTTACTTCCATTGTAGGAAATGTATTTGGATTCAAAGCCCTGCGTGCTCTACGTCTGGAAGATCTGCGAATCCCTCCTGCTTATGTTAAAACTTTCCAAGGCCCCCCTCATGGGATCCAAGTTGAGAGAGATAAATTGAACAAGTATGGTCGTCCCCTATTGGGATGTACTATTAAACCGAAATTGGGGTTATCTGCTAAAAACTATGGTAGAGCAGTTTATGAATGTCTTCGCGGCGGACTTGATTTTACCAAAGATGACGAGAACGTGAACTCCCAGCCATTTATGCGTTGGAGAGATCGTTTCTTATTTTGTGCTGAAGCAATTTATAAAGCACAGGCTGAAACAGGTGAAATCAAGGGGCATTACTTGAATGCTACTGCGGGTACATGCGAAGAAATGATCAAAAGAGCTGTATTTGCTAGAGAATTGGGAGTTCCTATCGTAATGCATGACTATATAACAGGAGGATTCACTGCAAATACTAGCTTGGCTCATTATTGCCGAGATAATGGCCTACTTCTTCACATTCACCGTGCAATGCATGCAGTTATTGATAGACAGAAGAATCATGGTATGCACTTCCGTGTACTAGCTAAAGCGTTACGGATGTCTGGTGGAGATCATATTCACTCTGGTACCGTAGTAGGTAAACTTGAAGGAGAAAGAGACATCACTTTGGGCTTTGTTGATTTACTTCGTGATGATTTTATTGAAAAAGATCGAAGTCGCGGTATTTATTTCACTCAAGATTGGGTCTCTCTACCAGGTGTTATTCCCGTGGCTTCAGGGGGTATTCGCGTTTGGCATATGCCTGCTCTGACCGAGATCTTTGGTGATGATTCCGTCCTACAGTTTGGTGGAGGAACTTTAGGGCACCCTTGGGGTAATGCGCCAGGTGCTGTAGCTAACCGCGTAGCTCTAGAAGCATGTGTGCAAGCTCGTAATGAAGGACGTGATCTTGCTGCTGAGGGTAATGCAATTATCCGTGAGGCTTGCAAATGGAGTCCT
>refbc_1003828_3_Colocasia_heterochroma
AAGCAAGTGCTGGATTCAAAGCTGGTGTTAGAGATTACAAATTGACTTATTATACTCCTGACTATGAGACAAAAGATACTGATATCTTGGCAGCATTCCGAGTAACTCCTCAACCCGGAGTTCCGCCTGAAGAAGCAGGGGCTGCAGTAGCTGCCGAATCTTCTACTGGTACATGGACAACTGTGTGGACTGATGGACTTACCAGTCTTGATCGTTACAAAGGACGATGCTACCACATCGAAGCCGTTCCTGGGGAGGAAAATCAATATATTGCTTATGTAGCTTACCCTTTAGACCTTTTTGAAGAAGGTTCTGTTACCAACATGTTTACTTCTATTGTAGGTAATGTTTTTGGGTTTAAAGCTTTACGAGCTCTACGTCTAGAGGATTTGCGAATTCCTCCCGCTTATTCCAAAACTTTCCAAGGCCCGCCTCACGGTATCCAAGTTGAAAGAGATAAATTGAACAAGTATGGTCGTCCCCTATTGGGATGTACGATTAAACCAAAATTGGGATTATCCGCGAAAAACTACGGTAGAGCGGTTTATGAATGTCTCCGCGGTGGACTTGATTTTACCAAGGATGATGAAAACGTGAACTCACAACCATTTATGCGTTGGAGAGACCGTTTCTTGTTTTGTGCCGAAGC
>refbc_1003829_3_Colocasia_yunnanensis
AAGCAAGTGCTGGATTCAAAGCTGGTGTTAGAGATTACAAATTGACTTATTATACTCCTGACTATGAGACAAAAGATACTGATATCTTGGCAGCATTCCGAGTAACTCCTCAACCCGGAGTTCCGCCTGAAGAAGCAGGGGCTGCAGTAGCTGCCGAATCTTCTACTGGTACATGGACAACTGTGTGGACTGATGGACTTACCAGTCTTGATCGTTACAAAGGACGATGCTACCACATCGAAGCCGTTCCTGGGGAGGAAAGTCAATTTATTGCTTATGTAGCTTACCCTTTAGACCTTTTTGAAGAAGGTTCTGTTACCAACATGTTTACTTCTATTGTAGGTAATGTTTTTGGGTTTAAAGCTTTACGAGCTCTACGTCTAGAGGATTTGCGAATTCCTCCCGCTTATTCCAAAACTTTCCAAGGCCCGCCTCACGGTATCCAAGTTGAAAGAGATAAATTGAACAAGTATGGTCGTCCCCTATTGGGATGTACGATTAAACCAAAATTGGGATTATCCGCGAAAAACTACGGTAGAGCGGTTTATGAATGTCTCCGCGGTGGACTTGATTTTACCAAGGATGATGAAAACGTGAACTCACAACCATTTATGCGTTGGAGAGACCGTTTCTTGTTTTGTGCCGAAGC
>refbc_1003830_3_Pinellia_sp._YL-2011
AAAGCAAGTGCGGGATTCAAAGCTGGTGTTAAAGATTACAAATTGACTTATTATACTCCTGACTATGAGACAAAAGATACTGATATCTTGGCAGCATTCCGAGTAACTCCTCAACCTGGAGTTCCGCCTGAAGAAGCAGGGGCTGCAGTAGCTGCCGAATCTTCTACTGGTACATGGACAACTGTGTGGACTGATGGACTTACCAGTCTTGATCGTTACAAAGGACGATGCTACCACATCGAAGCCGTTCCTGGGGAGGAAACTCAATTTATTGCTTATGTAGCTTACCCTTTAGACCTTTTTGAAGAAGGTTCTGTTACCAACATGTTTACTTCTATCGTAGGTAATGTTTTTGGGTTTAAAGCTTTACGAGCTCTACGTCTAGAGGATTTGCGAATTCCTCCCGCTTATTCCAAAACTTTCCAAGGCCCGCCTCACGGTATCCAAGTTGAAAGAGATAAATTGAACAAGTATGGTCGTCCCCTATTGGGATGTACGATTAAACCAAAATTGGGATTATCTGCGAAAAACTACGGTAGAGCGGTTTATGAATGTCTCCGCGGTGGACTTGATTTTACCAAGGATGATGAAAACGTGAACTCACAACCATTTATGCGTTGGAGAGACCGTTTCGTGTTTTGTGCCGAAGCAATTTATAAAGCACAGGCCGAAACGGGTGAAATAAAAGGGCATTACTT
>refbc_1004375_3_Coccomyxa_sp._R10
CACACTGAGATTACCAAGTAAAGGAAACAGACATCTTGGCTGCTTTCCGTATGACACCTCAACCAGGTGTTCCGCCAGAAGAGTGCGGTGCAGCGGTTGCAGCAGAATCGTCAACTGGTACTTGGACTACAGTTTGGACTGATGGTTTGACTAGTCTTGACAAATACAAAGGTCGTTGCTATGACCTCGAGCCGGTTCCGGGTGAAGACAACCAATACATCGCATATGTTGCGTACCCGCTCGATCTTTTTGAAGAGGGATCCGTTACAAACTTGTTTACATCTATTGTAGGGAACGTTTTCGGTTTCAAAGCACTTCGTGCATTGCGTCTTGAAGACCTTCGCATTCCACCTGCTTACGTAAAAACCTTCCAAGGACCGCCTCACGGTATCCAGGTTGAGCGTGACAAACTAAACAAGTACGGTCGTGCTTTGTTGGGTTGTACCATCAAGCCAAAACTAGGTCTTTCTGCTAAGAACTACGGTCGTGCAGTGTACGAATGTTTGCGTGGTGGCTTGGACTTTACCAAGGATGACGAGAACGTAAACTCACAACCATTTATGCGTTGGAGAGACCGTTTCCTTTTCGTTGCAGAAGCTATTTACAAATCTCAAGCTGAGACAGGTGAGGTTAAGGGTCACTACCTAAACGCGACTGCTGGTACTTGTGAAGAGATGCTAAAACGTGCTGAGTCTGCTAAAGACTTTGGTGTTCCAATCGTTATGCATGACTACCTAACTGGTGGTTTCACTGCAAACACTTCATTGGCACACTACTGCCGTGACAACAGCCTTTTGCTTCACATTCACCGTGCGATGCACGCTGTTATTGACCGTCAGCGTAACCACGGTATGCACTTCCGTGTTCTTGCGAAAGCTCTTCGTTTGTCTGGTGGTGACCACCTTCACTCAGGTACCGTTGTAGGTAAACTTGAGGGAGAACGTGAGGTAACACTAGGTTTCGTTGACCTAATGCGTGACGACTACATTGAGAAAGACAGAAGCCGAGGCATCTACTTCACTCAAGACTGGGTATCTCTTCCTGGTGTTATGCCAGTAGCTTCAGGTGGTATCCATGTATGGCAACTGCCTGCATTGGTAGAATCTTCGAGATGACCTTCTTACGTTT
>refbc_1004376_3_Coccomyxa_sp._R2
TACACTCCAGATTACCAAGTAAAGGAAACAGACATCTTGGCTGCTTTCCGTATGACACCTCAACCAGGTGTTCCGCCAGAAGAGTGCGGTGCAGCGGTTGCAGCAGAATCGTCAACTGGTACTTGGACTACAGTTTGGACTGATGGTTTGACTAGTCTTGACAAATACAAAGGTCGTTGCTATGACCTCGAGCCGGTTCCGGGTGAAGACAACCAATACATCGCATATGTTGCGTACCCGCTCGATCTTTTTGAAGAGGGATCCGTTACAAACTTGTTTACATCTATTGTAGGGAACGTTTTCGGTTTCAAAGCACTTCGTGCATTGCGTCTTGAAGACCTTCGCATTCCACCTGCTTACGTAAAAACCTTCCAAGGACCGCCTCACGGTATCCAGGTTGAGCGTGACAAACTAAACAAGTACGGTCGTGCTTTGTTGGGTTGTACCATCAAGCCAAAACTAGGTCTTTCTGCTAAGAACTACGGTCGTGCAGTGTACGAATGTTTGCGTGGTGGCTTGGACTTTACCAAGGATGACGAGAACGTAAACTCACAACCATTTATGCGTTGGAGAGACCGTTTCCTTTTCGTTGCAGAAGCTATTTACAAATCTCAAGCTGAGACAGGTGAGGTTAAGGGTCACTACCTAAACGCGACTGCTGGTACTTGTGAAGAGATGCTAAAACGTGCTGAGTCTGCTAAAGACTTTGGTGTTCCAATCGTTATGCATGACTACCTAACTGGTGGTTTCACTGCAAACACTTCATTGGCACACTACTGCCGTGACAACAGCCTTTTGCTTCACATTCACCGTGCGATGCACGCTGTTATTGACCGTCAGCGTAACCACGGTATGCACTTCCGTGTTCTTGCGAAAGCTCTTCGTTTGTCTGGTGGTGACCACCTTCACTCAGGTACCGTTGTAGGTAAACTTGAGGGAGAACGTGAGGTAACACTAGGTTTCGTTGACCTAATGCGTGACGACTACATTGAGAAAGACAGAAGCCGAGGCATCTACTTCACTCAAGACTGGGTATCTCTTCCTGGTGTTATGCCAGTAGCTTCAGGTGGTATCCATGTATGGCAACTGCCTGCATTGGTAGAGATCTTCGGAGATGACGCTTGCTTACAGTTT
>refbc_1004379_3_Desmodesmus_sp._R3
ACACTCCAGAATTACGTTATAACAAGATACTGATATTTTAGCAGCCTTCCGTATGACTCCACAACCAGGTGTTCCTCCTGAAGAATGTGGTGCAGCTGTTGCTGCTGAATCATCAACTGGTACTTGGACAACAGTTTGGACTGACGGTCTTACAACATTAGATCGTTACAAAGGTCGTTGCTATGACTTAGAACCGGTACCTGGTGAAGAAAACCAATATATTGCTTATGTAGCATACCCAATCGACCTTTTTGAAGAAGGATCAGTTACAAACTTATTCACTTCAATCGTAGGAAACGTATTTGGTTTCAAAGCTCTTCGTGCATTACGTTTAGAAGATCTTCGTATTCCTCCTGCTTATGTAAAAACATTCCTTGGACCACCACATGGTATCCAAGTAGAACGTGACAAATTAAACAAATATGGTCGTGGTTTACTAGGTTGTACTATTAAACCAAAATTAGGTTTATCAGCAAAAAACTATGGTCGTGCTGTTTATGAATGTTTACGTGGGGGTTTAAATTTCACAAAAGATGACGAAAACGTTAATTCACAACCATTTATGCGTTGGAGAGACCGTTTCCTATTCGTTGCTGAAGCTTGTTACAAAGCTCAAGCAGAAACAGGTGAAATTAAAGGACACTATTTAAATGTTACTGCAGGTACTTGTGAAGAAATGTTAAAACGTGCTCAATGTGCTAAAGAATTAGGTGTACCTATTATTATGCATGACTATATTACTGGTGGTTTCACTGCTAACACTTCATTAGCTACTTACTGTCGTGATCATGGTTTATTATTACACATTCACCGTGCTATGCACGCTGTAATTGACCGTCAAAGAAATCATGGTATTCACTTCCGTGTTTTAGCAAAAATTTTACGTCTATCAGGTGGTGACCACTTACACTCTGGAACTGTAGTTGGTAAATTAGAAGGTGAACGTGAAGTAACATTAGGTTTCGTAGACTTAATGCGTGATGACTATATCGAAAAAGATCGTAGTCGTGGTATTTACTTCACTCAAGATTGGTGTTCTATGGGTGCGTACGTTATGACCAT
>refbc_1004380_3_Desmodesmus_sp._R7
TCACTACCAGCAATTACGTTATAACAAGATACTGATATTTTAGCAGCCTTCCGTATGACTCCACAACCAGGTGTTCCTCCTGAAGAATGTGGTGCAGCTGTTGCTGCTGAATCATCAACTGGTACTTGGACAACAGTTTGGACTGACGGTCTTACAACATTAGATCGTTACAAAGGTCGTTGCTATGACTTAGAACCGGTACCTGGTGAAGAAAACCAATATATTGCTTATGTAGCATACCCAATCGACCTTTTTGAAGAAGGATCAGTTACAAACTTATTCACTTCAATCGTAGGAAACGTATTTGGTTTCAAAGCTCTTCGTGCATTACGTTTAGAAGATCTTCGTATTCCTCCTGCTTATGTAAAAACATTCCTTGGACCACCACATGGTATCCAAGTAGAACGTGACAAATTAAACAAATATGGTCGTGGTTTACTAGGTTGTACTATTAAACCAAAATTAGGTTTATCAGCAAAAAACTATGGTCGTGCTGTTTATGAATGTTTACGTGGGGGTTTAAATTTCACAAAAGATGACGAAAACGTTAATTCACAACCATTTATGCGTTGGAGAGACCGTTTCCTATTCGTTGCTGAAGCTTGTTACAAAGCTCAAGCAGAAACAGGTGAAATTAAAGGACACTATTTAAATGTTACTGCAGGTACTTGTGAAGAAATGTTAAAACGTGCTCAATGTGCTAAAGAATTAGGTGTACCTATTATTATGCATGACTATATTACTGGTGGTTTCACTGCTAACACTTCATTAGCTACTTACTGTCGTGATCATGGTTTATTATTACACATTCACCGTGCTATGCACGCTGTAATTGACCGTCAAAGAAATCATGGTATTCACTTCCGTGTTTTAGCAAAAATTTTACGTCTATCAGGTGGTGACCACTTACACTCTGGAACTGTAGTTGGTAAATTAGAAGGTGAACGTGAAGTAACATTAGGTTTCGTAGACTTAATGCGTGATGACTATATCGAAAAAGATCGTAGTCGTGGTATTTACTTCACTCAAGATTGGTGTTCTATGGCGTGGTACGTCATGGCCA
>refbc_1004381_3_Desmodesmus_sp._R8
TCACTACGCAGCAATTACGTTATAACAAGATACTGATATTTTAGCAGCCTTCCGTATGACTCCACAACCAGGTGTTCCTCCTGAAGAATGTGGTGCAGCTGTTGCTGCTGAATCATCAACTGGTACTTGGACAACAGTTTGGACTGACGGTCTTACAACATTAGATCGTTACAAAGGTCGTTGCTATGACTTAGAACCGGTACCTGGTGAAGAAAACCAATATATTGCTTATGTAGCATACCCAATCGACCTTTTTGAAGAAGGATCAGTTACAAACTTATTCACTTCAATCGTAGGAAACGTATTTGGTTTCAAAGCTCTTCGTGCATTACGTTTAGAAGATCTTCGTATTCCTCCTGCTTATGTAAAAACATTCCTTGGACCACCACATGGTATCCAAGTAGAACGTGACAAATTAAACAAATATGGTCGTGGTTTACTAGGTTGTACTATTAAACCAAAATTAGGTTTATCAGCAAAAAACTATGGTCGTGCTGTTTATGAATGTTTACGTGGGGGTTTAAATTTCACAAAAGATGACGAAAACGTTAATTCACAACCATTTATGCGTTGGAGAGACCGTTTCCTATTCGTTGCTGAAGCTTGTTACAAAGCTCAAGCAGAAACAGGTGAAATTAAAGGACACTATTTAAATGTTACTGCAGGTACTTGTGAAGAAATGTTAAAACGTGCTCAATGTGCTAAAGAATTAGGTGTACCTATTATTATGCATGACTATATTACTGGTGGTTTCACTGCTAACACTTCATTAGCTACTTACTGTCGTGATCATGGTTTATTATTACACATTCACCGTGCTATGCACGCTGTAATTGACCGTCAAAGAAATCATGGTATTCACTTCCGTGTTTTAGCAAAAATTTTACGTCTATCAGGTGGTGACCACTTACACTCTGGAACTGTAGTTGGTAAATTAGAAGGTGAACGTGAAGTAACATTAGGTTTCGTAGACTTAATGCGTGATGACTATATCGAAAAAGATCGTAGTCGTGGTATTTACTTCACTCAAGATTGGTGTTCTATGGGTGGTAGTCATGGCA
>refbc_1004385_3_Caulerpa_corynephora
GGGCACTTCTGAGGATATGATCAAAAGAGCTCAATGTGCTAAAGAATTAGGTGTTCCTATTATTATGCATGATTATATTACAGGTGGTTTCACTGCTAATACTTCTTTAGCTTATTATTGTCGAGATCATGGTTTATTACTTCATATTCACCGTGCAATGCATGCTGTTATTGATCGACAAAAAATTCATGGAATACATTTTAGAGTTTTAGCTAAAGCTTTAAGACTTTCTGGTGGTGATCACCTTCATTCTGGAACTGTTGTAGGTAAACTTGAAGGAGAACGTGAAGTGACTTTAGGTTTCGTTGATCTTATGCGAGATAACTTCGTTGAAAAAGATCGTTCACGTGGAGTTTATTTTACCCAAGATTGGGCTTCATTACCTGGTGTTATGCCTGTTGCTTCTGGTGGTATTCATGTTTGGCATATGCCTGCATTAGTTGAAATCTTTGGAGATGATGCTTGTTTACAATTTGGTGGTGGAACTTTAGGACATCCTTGGGGAAATGCACCAGGTGCTGCCGCAAATCGTATTGCCTGTGAAGCTTGTATTCAAGCTCGTAATGAAGGACGTTCACTTGCTGCTGAGGGGAATCAAATTATT
>refbc_1004386_3_Caulerpa_simpliciuscula
TTATGTNGCATATCCTTTWGATCTTTTTGAAGAAGGATCAGTAACAAACTTATTCACTTCAATTGTAGGAAATGTTTTTGGATTTAAAGCTCTTCGAGCATTACGTTTAGAAGATTTACGTATTCCACCATCATATGTTAAAACTTTCCAAGGACCTCCWCAYGGWATCCAAGTAGAGCGTGATAAATTAAATAAATATGGACGTTCTTTATTAGGTTGTACTATTAAACCAAAATTAGGTTTATCTGCTAAAAATTATGGTCGTGCTGTTTAYGAATGTTTAANNNNNNNNNNNNNNNNNNNNAAAGATGATGAGAATGTAAATTCTCAACCTTTTATGCGTTGGCGTGATCGCTTTTTATTTGTAGCTGAAGCTCTTTATAAAGCTCAAGCAGAAACTGGTGAAATTAAAGGACATTATTTAAATGCTACTGCGGGGAATTGTGATGAAATGATCAAAAGAGCTCAATGTGCTAAAGAATTAGGTGTTCCTATTGTTATGCATGATTATCTTACAGGTGGTTTCACTGCTAATACTTCTTTAGCTTACTATTGTCGAGATAATAGTTTATTACTTCATATTCACCGTGCAATGCATGCTGTTATTGATCGCCAAAAAATTCATGGAATGCATTTTAGAGTTTTAGCTAAAGCTTTAAGACTTTCTGGTGGTGATCACCTTCATTCTGGAACTGTTGTAGGTAAACTCGAAGGAGAACGTGAAGTGACTTTAGGTTTCGTTGATATTATGAGAGATAACTTCATTGAAAAAGATCGTTCACGTGGAGTTTATTTCACTCAAGATTGGGTTTCATTACCAGGTGTTATACCTGTTGCTTCTGGTGGTATTCATGTTTGGCATATGCCTGCATTAGTTGAAATATTTGGAGATGATGCTTGTTTACAATTTGGTGGTGGAACTTTAGGACATCCTTGGGGAAATGCACCAGGTGCTGCCGCAAATCGTATTGCTTGTGAAGCTTGTATTCAAGCTCGTAATGAAGGACGTTCACTCGCCGCAGAAGGGAATCAAATTATT
>refbc_1004387_3_Caulerpa_remotifolia
TTATGTAGCATATCCTTTAGATCTTTTTGAAGAAGGATCAGTAACAAACTTATTCACTTCAATTGTAGGGAATGTTTTTGGATTTAAAGCTCTTCGAGCATTACGTTTAGAAGATTTACGTATTCCACCATCATATGTTAAAACTTTCCAAGGACCTCCTCATGGTATCCAAGTAGAACGTGATAAATTAAATAAATATGGACGTTCTTTATTAGGTTGTACTATTAAACCAAAATTAGGTTTATCAGCTAAAAATTATGGTCGTGCCGTTTACGAATGTTTAAGAGGTGGCCTTGATTTTACTAAGGATGATGAGAATGTGAATTCTCAACCTTTTATGCGTTGGCGTGATCGTTTCCTTTTTGTAGCTGAAGCTCTTTATAAAGCTCAAGCAGAAACAGGTGAAATTAAAGGACATTATTTAAATGCTACTGCTGGTAATTGTGATGAAATGATCAAAAGAGCTCAATGTGCTAAAGAACTAGGTATGCCTATTGTTATGCATGACTATCTTACAGGTGGTTTTACTGCTAATACTTCTTTAGCTTACTATTGTCGAGATAATAGTTTATTACTTCATATTCACCGTGCAATGCACGCTGTTATTGACCGTCAAAAAATTCATGGAATGCATTTTAGAGTTTTAGCTAAAGCTTTAAGACTTTCTGGTGGTGATCATCTTCATTCTGGAACTGTTGTAGGTAAACTTGAAGGAGAACGTGAAGTTACTTTAGGTTTCGTTGATATTATGAGAGATGATTTTATCGAAAAAGATCGTTCACGTGGAGTTTATTTCACTCAAGATTGGGTTTCTTTACCAGGGACTATTCCTGTTGCTTCTGGTGGTATTCACGTTTGGCATATGCCTGCATTAGTTGAAATTTTTGGAGATGATGCTTGTTTACAATTCGGTGGTGGAACTTTAGGACATCCTTGGGGGAATGCTCCTGGTGCTGCTGCAAACCGTATTGCTTGTGAAGCTTGTATTCAAGCTCGTAATGAAGGACGTTCACTTGCTGCAGAAGGTAATCAAATTATT
>refbc_1004388_3_Caulerpa_obscura
TGGTCATTGTGATGAAATGATTAAAAGAGCTCAATGTGCTAAAGAATTAGGTGTACCAATTGTTATGCACGATTATCTTACTGGTGGTTTTACTGCTAATACTACTTTATCTCATTATTGTCGAGATCATAGTTTATTACTTCATATTCACCGTGCTATGCATGCGGTTCTTGATCGACAAAAAATTCATGGTATGCACTTCAGAGTTTTAGCGAAAGCTTTAAGACTTTCTGGTGGTGATCATCTTCATTCTGGAACTGTTGTAGGAAAACTTGAAGGTGACCGTGAAGTGACTTTAGGTTTTGTAGATTTAATGAGAGATGATTTTATTGAAAAAGATCGTTCACGTGGAGTTTACTTTACTCAAGATTGGGTTTCATTACCTGGGGTAATTCCGGTTGCTTCTGGTGGTATTCATGTATGGCATATGCCTGCATTAGTTGAAATTTTTGGTGATGATGCCTGCTTACAATTTGGTGGGGGCACTTTAGGTCATCCTTGGGGGAATGCACCAGGTGCTGCTGCCAATCGTATTGCTTGTGAAGCTTGTATTCAAGCTCGTAATGAAGGACGCTCTCTTGCGGCTGAAGGAAATAATATTATT
>refbc_1004389_3_Caulerpa_hedleyi
TGGTCATTGTGATGAAATGATKAAAAGAGCTCAATGTGCTAAAGAATTAGGTGTACCTATTGTTATGCACGATTATCTTACTGGTGGTTTTACTGCWAATACTACTTTAKCTCATTATTGTCGAGATCATAGTTTATTACTTCATATTCACCGTGCAATGCATGCGGTTCTTGATCGACAAAAAATTCATGGTATGCACTTYMGAGTTTTAGCGAAAGCTTTAAGACTTTCTGGTGGTGATCATCTTCATTCTGGAACTGTTGTAGGAAAACTTGAAGGTGATCGTGAAGTKACTTTAGGTTTTGTAGATTTAATGAGAGATGATTTTATTGAAAAAGATCGTTCACGTGGAGTTTACTTTACTCAAGATTGGGTTTCATTACCTGGGGTAATTCCKGTGKCTTCTGGTGGTATTCATGTATGGCATATGCCTGCATTAGTRGACATTTTTGGTGATGATGCCTGCTTACAATTTGGTGGGGGTACTTTAGGTCATCCTTGGGGAAATGCACCWGGTGCTGCTGCTAATCGTATTGCTTGTGAAGCTTGTATTCAAGCTCGTAATGAAGGACGTTCCCTTGCTGCTGAAGGAAATACTATTATT
>refbc_1004391_3_Caulerpa_cliftonii
ATATGTAGCTTATCCTCTAGATCTTTTTGAAGAAGGATCTGTAACAAATTTATTCACTTCAATTGTTGGAAATGTTTTTGGGTTTAAAGCACTTCGAGCATTACGTCTAGAAGATGTACGAGTGCCAACTTCATATGTGAAAACTTTCCAAGGTCCTCCTCATGGAATCCAAGTTGAACGTGATAAACTTAACAAATATGGACGTCCTTTTTTAGGTTGTACTATTAAACCTAAATTAGGTTTATCAGCTAAAAATTATGGACGTGCTGTTTATGAATGTTTACGAGGCGGTCTCGATTTTACAAAGGATGATGAGAATGTCAATTCTCAGCCATTTATGCGTTGGCGTGATCGTTTCTTATTTGTTGCTGAAGCTCTTTATAAAGCGCAGTCTGAAACTGGTGAAATTAAAGGACACTATTTAAATGCTACTGCTGGACATTGTGATGAAATGCTCAAAAGAGCTCAATGTGCTAAAGAATTAGGGGTTCCAATTGTTATGCATGATTATCTTACAGGCGGTTGGACTGCTAACACCACTTTAGCTCATTATTGTCGAGATCATAGTTTATTACTTCACATTCACCGTGCGATGCATGCGGTTATTGATCGACAAAAAATTCACGGTATGCATTTTAGAGTTTTAGCTAAATCTTTAAGACTTTCTGGTGGCGATCATCTCCATTCTGGAACTGTTGTTGGTAAACTTGAAGGTGACAGGGAAGTGACTTTAGGTTTCGTTGATTTAATGAGAGACGATTTTATTGAAAAAGATCGTTCACGTGGTGTTTATTTCACTCAAGATTGGGTTTCATTACCTGGTACTATTCCAGTTGCTTCTGGTGGTATTCATGTATGGCATATGCCAGCATTAGTTGATATTTTTGGTGATGATGCTTGTTTACAGTTCGGAGGAGGTACTTTAGGTCATCCTTGGGGAAATGCACCAGGTGCTGCTGCGAATCGTGTTGCTTGTGAAGTTTGTGTTCAAGCACGGAATGAGGGGCGTTCTCTTGCAGCGGAAGGAAATAAAGTGATT
>refbc_1004393_3_Caulerpa_racemosa_cf._var._macra_SD-2011
TTATGTAGCATATCCTTTAGATCTTTTTGAAGAAGGATCAGTAACAAACTTATTCACTTCAATTGTAGGAAATGTTTTTGGATTTAAAGCTCTTCGAGCATTACGTTTAGAAGATTTACGTATTCCACCATCATATGTTAAAACTTTCCAAGGACCTCCTCATGGTATCCAAGTAGAACGTGATAAATTAAATAAATATGGACGTTCTTTATTAGGTTGTACTATTAAACCAAAATTAGGTTTATCAGCTAAAAATTATGGTCGCGCCGTTTACGAATGTTTAAGAGGTGGCCTTGATTTTACTAAGGATGATGAGAATGTGAATTCTCAACCTTTTATGCGTTGGCGTGATCGTTTCCTTTTTGTAGCTGAAGCTCTTTATAAAGCTCAAGCAGAAACAGGTGAAATTAAAGGACATTATTTAAATGCTACTGCTGGTCATTGTGATGAAATGATCAAAAGAGCTCAATGTGCTAAAGAATTAGGTATGCCTATTGTTATGCATGATTATCTCACAGGTGGTTTTACTGCTAATACTTCTTTAGCTTACTTTTGTCGAGATAATAGTTTATTACTTCATATTCACCGTGCAATGCATGCTGTTATTGACCGTCAGAAAATTCATGGAATGCATTTTAGAGTTTTAGCTAAAGCTTTAAGACTTTCTGGTGGTGATCATCTTCATTCTGGAACCGTTGTAGGTAAACTTGAAGGAGAACGTGAAGTAACTTTAGGTTTCGTTGATATTATGAGAGATGATTTCATCGAAAAAGATCGTTCACGTGGAGTTTATTTCACTCAGGATTGGGTTTCTTTACCAGGGACTATTCCTGTTGCTTCTGGTGGTATTCACGTTTGGCATATGCCTGCTTTAGTTGAAATTTTTGGAGATGATGCTTGTTTACAATTCGGGGGTGGCACTTTAGGACACCCTTGGGGAAATGCTCCTGGTGCTGCGGCAAACCGTATTGCTTGTGAAGCTTGTATTCAAGCTCGTAATGAAGGACGTTCACTTGCTGCAGAAGGTAATCAAATTATT
>refbc_100460_3_Bazzania_fauriana
GGTCCCTC
>refbc_100465_3_Antitrichia_curtipendula
GGTCCCAT
>refbc_100466_3_Eurhynchiastrum_pulchellum
GGTCCCAT
>refbc_100467_3_Thuidium_cymbifolium
GGTCCCAT
>refbc_100477_3_Campylopus_sp._Chiang_31129
GGTCCCAT
>refbc_100478_3_Mnium_sp._Chiang_31128
GGTCCCAT
>refbc_100492_3_Heteropolygonatum_pendulum
CNACAAACAGAAACTAAAGCAAGTGTTGGATTTAAAGCTGGTGTTAAAGATTACAGATTGACTTATTATACTCCTGAGTACGAAACCAAAGATACTGATATCTTGGCAGCATTCCGAGTAACTCCTCAACCCGGAGTTCCCGCTGAAGAAGCAGGGGCTGCGGTAGCTGCCGAATCCTCTACTGGTACATGGACAACTGTGTGGACTGATGGACTTACCAGTCTTGATCGTTACAAAGGACGATGCTACCACATTGAGGCCGTTGTTGGGGAAGAAAATCAATATATTTGTTATGTAGCTTATCCTTTAGACCTTTTTGAAGAAGGTTCTGTTACTAACATGTTTACTTCCATTGTGGGTAATGTATTTGGTTTCAAAGCCCTACGAGCTCTACGTCTGGAGGATCTGCGAATTCCCCCTGCTTATTCCAAAACTTTCCAAGGCCCGCCTCATGGCATTCAAGTTGAAAGAGATAAATTGAACAAGTATGGTCGTCCCCTATTGGGATGTACTATTAAACCAAAATTGGGATTATCCGCAAAAAACTATGGTAGAGCGGTTTATGNNNGTCTACGCGGTGGACTTGATTTTACCAAGGATGATGAAAACGTGAACTCACAACCTTTTATGCGTTGGAGAGACCGTTTCTTATTTTGTGCTGANGCAATTTATAAATCACAAACCGAAACAGGTGAAATCAAAGGACATTACTTGAATGCAACTGCGGGTACATGTGAAGAAATGATGAAAAGGGCCGTATTTGCCAGAGAATTGGGAGTTCCTATCGTAATGCATGACTACTTAACTGGGGGATTCACTGCAAATACTACTTTGGCTCATTATTGCCGCGACAACGGTCTACTTCTTCACATCCATCGCGCAATGCATGCAGTTATTGATAGACAGAAAAATCATGGTATGCATTTTCGTGTACTAGCTAAAGCATTACGTATGTCTGGGGGAGATCATATTCACGCTGGTACAGTAGTAGGTAAACTGGAAGGGGAACGTGAGATGACTTTAGGTTTTGTTGATTTATTACGTGATGATTTTATTGAAAAAGACCGAAGTCGCGGTATTTTTTTCACTCAAGATTGGGTTTCTATGCCAGGCGTTATTCCCGTGGCTTCAGGGGGTATTCATGTTTGGCATATGCCTGCTCTAACCGAAATCTTTGGAGATGATTCCGTACTACAGTTCGGTGGAGGAACTTTAGGACACCCTTGGGGAAACGCACCTGGTGCNGTAGCTAATCGTGTAGCTTTAGAAGCATGTGTACAAGCTCGTAATGAGGGACGTGATCTTGCTCGTGAGGGTAATGAGATTATCCGCGAAGCTGCCAAATGGAGCCCTGAACTAGCCGCTGCTTGTGAAGTATGGAANGAGATCAANTTCG
>refbc_100498_3_Tupistra_albiflora
AAAGCAAGTGTTGGATTTAAAGCTGGTGTTAAAGATTACAGATTGACTTATTATACTCCTGATTACGAAACCAAAGATACTGATATCTTGGCAGCATTCCGAGTAACTCCTCAACCCGGAGTTCCCGCTGAAGAAGCAGGGGCTGCGGTAGCTGCCGAATCCTCTACTGGTACATGGACAACTGTGTGGACTGATGGACTTACCAGTCTTGATCGTTACAAAGGACGGTGCTACCACATTGAGGCCGTTGTTGGGGAAGAAAATCAATATATTTGTTATGTAGCTTATCCTTTAGACCTTTTTGAAGAAGGTTCTGTTACTAACATGTTTACTTCCATTGTGGGTAATGTATTTGGTTTCAAAGCCCTACGAGCTCTACGTCTGGAGGATCTGCGAATTCCCCCTGCTTATTCCAAAACTTTCCAAGGCCCGCCTCATGGCATCCAAGTTGAAAGAGATAAATTGAACAAGTATGGTCGTCCCCTATTGGGATGTACTATTAAACCAAAATTGGGATTATCCGCAAAAAACTACGGCAGAGCGGTTTATGAATGTCTACGCGGTGGACTTGATTTTACCAAGGATGATGAAAACGTGAACTCACAACCTTTTATGCGTTGGAGAGACCGTTTCGTATTTTGTGCTGAAGCAATTTATAAAGCACAATCCGAAACAGGTGAAATCAAAGGACATTACTTGAATGCAACTGCGGGTACATGTGAAGAAATGATGAAAAGGGTTACATTTGCCAGAGAATTGGGAGCTCCTATCGTAATGCATGACTACTTAACTGGGGGATTCACTGCAAATACTACTTTGGCTCATTATTGCCGCGACAACGGTCTACTTCTTCACATCCATCGTGCAATGCATGCAGTTATTGATAGACAGAAAAATCATGGTATGCATTTTCGTGTACTAGCTAAAGGATTACGTATGTCTGGGGGAGATCATATTCACGCTGGTACAGTAGTAGGTAAACTGGAAGGGGAACGTGAGATGACTTTAGGTTTTGTTGATTTATTACGTGATGATTTTATTGAAAAAGACCGAAGTCGCGGTATTTTTTTCACTCAAGATTGGGTTTCTATGCCAGGCGTTATTCCCGTGGCTTCAGGGGGTATTCATGTTTGGCATATGCCTGCTCTAACTGAAATCTTTGGAGATGATTCCGTACTACAGTTCGGTGGAGGAACTTTAGGACACCCTTGGGGAAACGCACCTGGTGNGGTAGCTAATCGTGTAGCTTCAGAAGCATGTGTACAAGCTCGTAATGAGGGACGTGATCTTGCTCGTGAGGGTAATGAGATTATCCGCGAAGNTGCCAAATGGAGCCCTGAACTGGCCGCTGCTTGTNAAGTATGGAAAG
>refbc_100499_3_Tupistra_grandis
CNACAAACAGAAACTAAAGCAAGTGTTGGATTTAAAGCTGGTGTTAAAGATTACAGATTGACTTATTATACTCCTGATTACGAAACCAAAGATACTGATATCTTGGCAGCATTCCGAGTAACTCCTCAACCCGGAGTTCCCGCTGAAGAANCAGGGGCTGCGGTAGCTGCCGAATCCTCTACTGGTACATGGACAACTGTGTGGACTGATGGACTTACCAGTCTTGATCGTTACAAAGGACGATGCTACCACATTGAGGCCGTTGTTGGGGAAGAAAATCAATATATTTGTTATGTAGCTTATCCTTTAGACCTTTTTGAAGAAGGTTCTGTTACTAACATGTTTACTTCCATTGTGGGTAATGTATTTGGTTTCAAAGCCCTACGAGCTCTACGTCTGGAGGATCTGCGAATTCCCCCTGCTTATTCCAAAACTTTCCAAGGCCCGCCTCATGGCATCCAAGTTGAAAGAGATAAATTGAACAAGTATGGTCGTCCCCTATTGGGATGTACTATTAAACCAAAATTGGGATTATCCGCAAAAAACTACGGCAGAGCGGTTTATGAATGTCTACGCGGTGGACTTGATTTTACCAAGGATGATGAAAACGTGAACTCACAACCTTTTATGCGTTGGAGAGACCGTTTCGTATTTTGTACTGAAGCAATTTATAAAGCACAAGCCGAAACAGGTGAAATCAAAGGACATTACTTGAATGCAACTGCGGGTACATGTGAAGAAATGATGAAAAGGGTTACATTTGCCAGAGAATTGGGAGCTCCTATCGTAATGCATGACTACTTAACTGGGGGATTCACTGCAAATACTACTTTGGCTCATTATTGCCGCGACAACGGTCTACTTCTTCACATCCATCGTGCAATGCATGCAGTTATTGATAGACAGAAAAATCATGGTATGCATTTTCGTGTACTAGCTAAAGGATTACGTATGTCTGGGGGAGATCATATTCACGCTGGTACAGTAGTAGGTAAACTGGAAGGGGAACGTGAGATGACTTTAGGTTTTGTTGATTTATTACGTGATGATTTTATTGAAAAAGACCGAAGTCGCGGTATTTTTTTCACTCAAGATTGGGTTTCTATGCCAGGCGTTATTCCCGTGGCTTCAGGGGGTATTCATGTTTGGCATATGCCTGCTCTAACTGAAATCTTTGGAGATGATTCCGTACTACAGTTCGGTGGAGGAACTTTAGGACACCCTTGGGGAAACGCACCTGGTGNGGTAGCTAATCGTGTAGCTTTAGAAGCATGTGTACAAGCTCGTAATGAGGGACGTGATCTTGCTCGTGAGGGTAATGAGATTATCCGCGAANNTGCCAAATGGAGCCCTGAACTGGCCGCTGCTTGTGAAGTATGGAAAGAGATCAAATTCGAATTC
>refbc_100501_3_Tricalistra_ochreata
CNCAAACAGAAACTAAAGCAAGTGTTGGATTTAAAGCTGGTGTTAAAGATTACAGATTGACTTATTATACTCCTGATTACGAAACCAAAGATACTGATATCTTGGCAGCATTCCGAGTAACTCCTCAACCCGGAGTTCCCGCTGAAGAAGCAGGGGCTGCGGTAGCTGCNGAATCCTCTACTGGTACATGGACAACTGTGTGGACTGATGGACTTACCAGTCTTGATCGTTACAAAGGACGATGCTACCACATTGAGGCCGTTGTTGGGGAAGAAAATCAATATATTTGTTATGTAGCTTATCCTTTAGACCTTTTTGAAGAAGGTTCTGTTACTAACATGTTTACTTCCATTGTGGGTAATGTATTTGGTTTCAAAGCCCTACGAGCTCTACGTCTGGAGGATCTGCGAATTCCCCCTGCTTATTCCAAAACTTTCCAAGGCCCGCCTCATGGCATCCAAGTTGAAAGAGATAAATTGAACAAGTATGGTCGTCCCCTATTGGGATGTACTATTAAACCAAAATTGGGATTATCCGCAAAAAACTACGGCAGAGCGGTTTATGAATGTCTACGCGGTGGACTTGATTTTACCAAGGATGATGAAAACGTGAACTCACAACCTTTTATGCGTTGGAGAGACCGTTTCGTATTTTGTACTGAAGCAATTTATAAAGCACAAGCCGAAACAGGTGAAATCAAAGGACATTACTTGAATGCAACTGCGGGTACATGTGAAGAAATGATGAAAAGGGTTACATTTGCCAGAGAATTGGGAGCTCCTATCGTAATGCATGACTACTTAACTGGGGGATTCACTGCAAATACTACTTTGGCTCATTATTGCCGCGACAACGGTCTACTTCTTCACATCCATCGTGCAATGCATGCAGTTATTGATAGACAGAAAAATCATGGTATGCATTTTCGTGTACTAGCTAAAGGATTACGTATGTCTGGGGGAGATCATATTCACGCTGGTACAGTAGTAGGTAAACTGGAAGGGGAACGTGAGATGACTTTAGGTTTTGTTGATTTATTACGTGATGATTTTATTGAAAAAGACCGAAGTCGCGGTATTTTTTTCACTCAAGATTGGGTTTCTATGCCAGGCGTTATTCCCGTGGCTTCAGGGGGTATTCATGTTTGGCATATGCCTGCTCTAACTGAAATCTTTGGAGATGATTCCGTACTACAGTTCGGTGGAGGAACTTTAGGACACCCTTGGGGAAACGCACCTGGTGNGGTAGCTAATCGTGTAGCTTTAGAAGCATGTGTACAAGCTCGTAATGAGGGACGTGATCTTGCTCGTGAGGGTAATGAGATTATCCGCGANNNTGCCAAATGGAGCCCTGAACTGGCCGCTGCTTGTGAAATATGGAAANANNTCAANTTCNA
>refbc_100504_3_Ophiopogon_intermedius
AGGATGATGAAAACGTGAACTCACAACCTTTTATGCGTTGGAGAGACCGTTTCGTATTTTGTGCTGAAGCAATTTATAAAGCACAAGCCGAAACAGGTGAAATCAAAGGACATTACTTGAATGCAACTGCGGGTACATGTGAAGAAATGATCAAAAGGGCCGTATTTGCCAGAGAATTGGGAGCTCCTATCGTAATGCATGATTACTTAACTGGGGGATTCACTGCAAATACTAGTTTGGCTCATTATTGCCGCGACAACGGTCTACTTCTTCACATCCATCGCGCAATGCATGCAGTTATTGATAGACAGAAAAATCATGGTATGCATTTTCGTGTACTAGCTAAAGCATTACGTATGTCTGGGGGAGATCATATTCACGCTGGTACAGTAGTAGGTAAACTGGAAGGGGAACGTGAGATGACTTTAGGTTTT
>refbc_100507_3_Ophiopogon_japonicus_var._japonicus
CCACANACAGAAACTAAAGCAAGTGTTGGATTTAAAGCTGGTGTTAAAGATTACAGATTGACTTATTATACTCCTGATTACGAAACCAAAGATACTGATATCTTGGCAGCATTCCGAGTAACTCCTCAACCCGGAGTTCCCGCTGAAGAAGCAGGGGCTGCGNTAGCTGCCGAATCCTCTACTGGTACATGGACAACTGTGTGGACTGATGGACTTACCAATCTTGATCGTTACAAAGGACGATGCTACCACATTGAGGCCGTTATTGGGGAAGAAAATCAATATATTTGTTATGTAGCTTATCCTTTAGACCTTTTTGAAGAAGGTTCTGTTACTAACATGTTTACTTCCATTGTGGGTAATGTATTTGGTTTCAAAGCCCTACGAGCTCTACGTCTGGAGGATCTGCGAATTCCCCCTGCTTATTCCAAAACTTTCCAAGGCCCGCCTCATGGCATCCAAGTTGAAAGAGATAAATTGAACAAGTATGGTCGTCCCCTATTGGGATGTACTATTAAACCAAAATTGGGATTATCCGCAAAAAACTACGGTAGAGCGGTTTATGAATGTCTACGCGGTGGACTTGATTTTACCAAGGATGATGAAAACGTGAACTCACAACCTTTTATGCGTTGGAGAGACCGTTTCGTATTTTGTGCTGAAGCAATTTATAAAGCACAAGCCGAAACAGGTGAAATCAAAGGACATTACTTGAATGCAACTGCGGGTACATGTGAAGAAATGATCAAAAGGGCCGTATTTGCCAGAGAATTGGGAGCTCCTATCGTAATGCATGATTACTTAACTGGGGGATTCACTGCAAATACTAGTTTGGCTCATTATTGCCGCGACAACGGTCTACTTCTTCACATCCATCGCGCAATGCATGCAGTTATTGATAGACAGAAAAATCATGGTATGCATTTTCGTGTACTAGCTAAAGCATTACGTATGTCTGGGGGAGATCATATTCACGGTGGTACAGTAGTAGGTAAACTGGAAGGGGAACGTGAGATGACTTTAGGTTTTGTTGATTTATTACGTGATGATTTTATTGAAAAAGACCGAAGTCGCGGTATTTTTTTCACTCAAGATTGGGTTTCTATGCCAGGCGTTATTCCCGTGGCTTCCGGGGGTATTCATGTTTGGCATATGCCTGCTCTAACCGAAATCTTTGGAGATGATTCCGTACTACAGTTCGGTGGAGGAACTATAGGACACCCTTGGGGAAACGCACCTGGTGCGGTAGCTAATCGTGTAGCTTTAGAAGCATGTGTACAAGCTCGTAATGAGGGACGTGATCTTGCTCGTGAGGGTAATGAGATTATCCGCGAACNTGCCAAATGGAGCCCTGAACTAGCCGCTGCTTGTGAAGTATGGAAAGCGATCAAATTCGAATT
>refbc_100508_3_Ophiopogon_japonicus_var._umbrosus
CCACAAGCAGNAACTAAAGCAAGTGTTGGATTTAAAGCTGGTGTTAAAGATTACAGATTGACTTATTATACTCCTGATTACGAAACCAAAGATACTGATATCTTGGCAGCATTCCGAGTAACTCCTCAACCCGGAGTTCCCGCTGAAGAAGCAGGGGCTGCGGTAGCTGCCGAATCCTCTACTGGTACATGGACAACTGTGTGGACTGATGGACTTACCAATCTTGATCGTTACAAAGGACGATGCTACCACATTGAGGCCGTTATTGGGGAAGAAAATCAATATATTTGTTATGTAGCTTATCCTTTAGACCTTTTTGAAGAAGGTTCTGTTACTAACATGTTTACTTCCATTGTGGGTAATGTATTTGGTTTCAAAGCCCTACGAGCTCTACGTCTGGAGGATCTGCGAATTCCCCCTGCTTATTCCAAAACTTTCCAAGGCCCGCCTCATGGCATCCAAGTTGAAAGAGATAAATTGAACAAGTATGGTCGTCCCCTATTGGGATGTACTATTAAACCAAAATTGGGATTATCCGCAAAAAACTACGGTAGAGCGGTTTATGAATGTCTACGCGGTGGACTTGATTTTACCAAGGATGATGAAAACGTGAACTCACAACCTTTTATGCGTTGGAGAGACCGTTTCGTATTTTGTGCTGAAGCAATTTATAAAGCACAAGCCGAAACAGGTGAAATCAAAGGACATTACTTGAATGCAACTGCGGGTACATGTGAAGAAATGATCAAAAGGGCCGTATTTGCCAGAGAATTGGGAGCTCCTATCGTAATGCATGATTACTTAACTGGGGGATTCACTGCAAATACTAGTTTGGCTCATTATTGCCGCGACAACGGTCTACTTCTTCACATCCATCGCGCAATGCATGCAGTTATTGATAGACAGAAAAATCATGGTATGCATTTTCGTGTACTAGCTAAAGCATTACGTATGTCTGGGGGAGATCATATTCACGGTGGTACAGTAGTAGGTAAACTGGAAGGGGAACGTGAGATGACTTTAGGTTTTGTTGATTTATTACGTGATGATTTTATTGAAAAAGACCGAAGTCGCGGTATTTTTTTCACTCAAGATTGGGTTTCTATGCCAGGCGTTATTCCCGTGGCTTCCGGGGGTATTCATGTTTGGCATATGCCTGCTCTAACCGAAATCTTTGGAGATGATTCCGTACTACAGTTCGGTGGAGGAACTATAGGACACCCTTGGGGAAACGCACCTGGTGNGGTAGCTAATCGTGTAGCTTTAGAAGCATGTGTACAAGCTCGTAATGAGGGACGTGATCTTGCTCGTGAGGGTAATGAGATTATCCGCGAANNTGCCAAATGGAGCCCTGAACTAGCCGCTGCTTGTGAAGTATGGAAAGCGATCAAATTCGAATT
>refbc_100510_3_Ophiopogon_planiscapus
AGGATGATGAAAACGTGAACTCACAACCTTTTATGCGTTGGAGAGACCGTTTCGTATTTTGTGCTGAAGCAATTTATAAAGCACAAGCCGAAACAGGTGAAATCAAAGGACATTACTTGAATGCAACTGCGGGTACATGTGAAGAAATGATGAAAAGGGCCATATTTGCCAGAGAATTGGGAGCTCCTATCGTAATGCATGATTACTTAACTGGGGGATTCACTGCAAATACTAGTTTGGCTCATTATTGCCGCGACAACGGTCTACTTCTTCACATCCATCGCGCAATGCATGCAGTTATTGATAGACAGAAAAATCATGGTATGCATTTTCGTGTACTAGCTAAAGCATTACGTATGTCTGGGGGAGATCATATTCACGCTGGTACAGTAGTAGGTAAACTGGAAGGGGAACGTGAGATGACTTTAGGTTTT
>refbc_100516_3_Aspidistra_attenuata
AAAGCAAGTGTTGGATTTAAAGCTGGTGTTAAAGATTACAGATTGACTTATTATACTCCTGATTACGAAACCAAAGATACTGATATCTTGGCAGCATTCCGAGTAACTCCTCAACCCGGAGTTCCCGCTGAAGAAGCAGGGGCTGCGGTAGCTGCCGAATCCTCTACTGGTACATGGACAACTGTGTGGACTGATGGACTTACCAGTCTTGATCGTTACAAAGGACGATGCTACCACATTGAGGCCGTTGTTGGGGAAGAAAATCAATATATTTGTTATGTAGCTTATCCTTTAGACCTTTTTGAAGAAGGTTCTGTTACTAACATGTTTACTTCCATTGTGGGTAATGTATTTGGTTTCAAAGCCCTACGAGCTCTACGTCTGGAGGATCTGCGAATTCCCCCTGCTTATTCCAAAACTTTCCAAGGCCCGCCTCATGGCATCCAAGTTGAAAGAGATAAATTGAACAAGTATGGTCGTCCCCTATTGGGATGTACTATTAAACCAAAATTGGGATTATCCGCAAAAAACTACGGTAGAGCGGTTTATGAATGTCTACGCGGTGGACTTGATTTTACCAAGGATGATGAAAACGTGAACTCACAACCTTTTATGCGTTGGAGAGACCGTTTCGTATTTTGTGCTGAAGCAATTTATAAAGCACAAACCGAAACAGGTGAAATCAAAGGACATTACTTGAATGCAACTGCGGGTACATGTGAAGAAATGATGAAAAGGGTTACATTTGCCAGAGAATTGGGAGCTCCTATCGTAATGCATGACTACTTAACTGGGGGATTCACTGCAAATACTACTTTGGCTCATTATTGCCGCGACAACGGTCTACTTCTTCACATCCATCGCGCAATGCATGCAGTTATTGATAGACAGAAAAATCATGGTATGCATTTTCGTGTACTAGCTAAAGCATTACGTATGTCTGGGGGAGATCATATTCACGCTGGTACAGTAGTAGGTAAACTGGAAGGGGAACGTGAGATGACTTTAGGTTTTGTTGATTTATTACGTGATGATTTTATTGAAAAAGACCGAGGTCGCGGTATTTTTTTCACTCAAGATTGGGTTTCTATGCCAGGCGTTATTCCCGTGGCTTCAGGGGGTATTCATGTTTGGCATATGCCTGCTCTAACTGAAATCTTTGGAGATGATTCCGTACTACAGTTCGGTGGAGGAACTATAGGACACCCTTGGGGAAACGCACCTGGTGNGGTAGCTAATCGTGTAGCTTTAGAAGCATGTGTACAAGCTCGTAATGAGGGACGTGATCTTGCTCGTGAGGGTAATGAGATTATCCGCGAANNTGCCAAATGGAGCCCTGAACTGGCCGCTGCTTGTGAAGTATGGAAAGA
>refbc_100517_3_Aspidistra_daibuensis
AAAGCAAGTGTTGGATTTAAAGCTGGTGTTAAAGATTACAGATTGACTTATTATACTCCTGATTACGAAACCAAAGATACTGATATCTTGGCAGCATTCCGAGTAACTCCTCAACCCGGAGTTCCCGCTGAAGAAGCAGGGGCTGCGGTAGCTGCCGAATCCTCTACTGGTACATGGACAACTGTGTGGACTGATGGACTTACCAGTCTTGATCGTTACAAAGGACGATGCTACCACATTGAGGCCGTTGTTGGGGAAGAAAATCAATATATTTGTTATGTAGCTTATCCTTTAGACCTTTTTGAAGAAGGTTCTGTTACTAACATGTTTACTTCCATTGTGGGTAATGTATTTGGTTTCAAAGCCCTACGAGCTCTACGTCTGGAGGATCTGCGAATTCCCCCTGCTTATTCCAAAACTTTCCAAGGCCCGCCTCATGGCATCCAAGTTGAAAGAGATAAATTGAACAAGTATGGTCGTCCCCTATTGGGATGTACTATTAAACCAAAATTGGGATTATCCGCAAAAAACTACGGTAGAGCGGTTTATGAATGTCTACGCGGTGGACTTGATTTTACCAAGGATGATGAAAACGTGAACTCACAACCTTTTATGCGTTGGAGAGACCGTTTCGTATTTTGTGCTGAAGCAATTTATAAAGCACAAACCGAAACAGGTGAAATCAAAGGACATTACTTGAATGCAACTGCGGGTACATGTGAAGAAATGATGAAAAGGGTTACATTTGCCAGAGAATTGGGAGCTCCTATCGTAATGCATGACTACTTAACTGGGGGATTCACTGCAAATACTACTTTGGCTCATTATTGCCGCGACAACGGTCTACTTCTTCACATCCATCGCGCAATGCATGCAGTTATTGATAGACAGAAAAATCATGGTATGCATTTTCGTGTACTAGCTAAAGCATTACGTATGTCTGGGGGAGATCATATTCACGCTGGTACAGTAGTAGGTAAACTGGAAGGGGAACGTGAGATGACTTTAGGTTTTGTTGATTTATTACGTGATGATTTTATTGAAAAAGACCGAGGTCGCGGTATTTTTTTCACTCAAGATTGGGTTTCTATGCCAGGCGTTATTCCCGTGGCTTCAGGGGGTATTCATGTTTGGCATATGCCTGCTCTAACTGAAATCTTTGGAGATGATTCCGTACTACAGTTCGGTGGAGGAACTATAGGACACCCTTGGGGAAACGCACCTGGTGNGGTAGCTAATCGTGTAGCTTTAGAAGCATGTGTACAAGCTCGTAATGAGGGACGTGATCTTGCTCGTGAGGGTAATGAGATTATCCGCGAANNTGCCAAATGGAGCCCTGAACTGGCCGCTGCTTGTGAAGTATGGAAAGA
>refbc_100518_3_Aspidistra_longifolia
AAAGCAAGTGTTGGATTTAAAGCTGGTGTTAAAGATTACAGATTGACTTATTATACTCCTGATTACGAAACCAAAGATACTGATATCTTGGCAGCATTCCGAGTAACTCCTCAACCCGGAGTTCCCGCTGAAGAAGCAGGGGCTGCGGTAGCTGCCGAATCCTCTACTGGTACATGGACAACTGTGTGGACTGATGGACTTACCAGTCTTGATCGTTACAAAGGACGATGCTACCACATTGAGGCCGTTGTTGGGGAAGAAAATCAATATATTTGTTATGTAGCTTATCCTTTAGACCTTTTTGAAGAAGGTTCTGTTACTAACATGTTTACTTCCATTGTGGGTAATGTATTTGGTTTCAAAGCCCTACGAGCTCTACGTCTGGAGGATCTGCGAATTCCCCCTGCTTATTCCAAAACTTTCCAAGGCCCGCCTCATGGCATCCAAGTTGAAAGAGATAAATTGAACAAGTATGGTCGTCCCCTATTGGGATGTACTATTAAACCAAAATTGGGATTATCCGCAAAAAACTACGGTAGAGCGGTTTATGAATGTCTACGCGGTGGACTTGATTTTACCAAGGATGATGAAAACGTGAACTCACAACCTTTTATGCGTTGGAGAGACCGTTTCGTATTTTGTGCTGAAGCAATTTATAAAGCACAAGCCGAAACAGGTGAAATCAAAGGACATTACTTGAATGCAACTGCGGGTACATGTGAAGAAATGATGAAAAGGGTTACATTTGCCAGAGAATTGGGAGCTCCTATCGTAATGCATGACTACTTAACTGGGGGATTCACTGCAAATACTACTTTGGCTCATTATTGCCGCGACAACGGTCTACTTCTTCACATCCATCGCGCAATGCATGCAGTTATTGATAGACAGAAAAATCATGGTATGCATTTTCGTGTACTAGCTAAAGCATTACGTATGTCTGGGGGAGATCATATTCACGCTGGTACAGTAGTAGGTAAACTGGAAGGGGAACGTGAGATGACTTTAGGTTTTGTTGATTTATTACGTGATGATTTTATTGAAAAAGACCGAGGTCGCGGTATTTTTTTCACTCAAGATTGGGTTTCTATGCCAGGCGTTATTCCCGTGGCTTCAGGGGGTATTCATGTTTGGCATATGCCTGCTCTAACTGAAATCTTTGGAGATGATTCCGTACTACAGTTCGGTGGAGGAACTATAGGACACCCTTGGGGAAACGCACCTGGTGNGGTAGCTAATCGTGTAGCTTTAGAAGCATGTGTACAAGCTCGTAATGAGGGACGTGATCTTGCTCGTGAGGGTAATGAGATTATCCGCGAANNTGCCAAATGGAGCCCTGAACTGGCCGCTGCTTGTGAAGTATGGAAAGA
>refbc_100519_3_Aspidistra_sutepensis
AAAGCAAGTGTTGGATTTAAAGCTGGTGTTAAAGATTACAGATTGACTTATTATACTCCTGATTACGAAACCAAAGATACTGATATCTTGGCAGCATTCCGAGTAACTCCTCAACCCGGAGTTCCCGCTGAAGAANCAGGGGCTGCGGTAGCTGCCGAATCCTCTACTGGTACATGGACAACTGTGTGGACTGATGGACTTACCAGTCTTGATCGTTACAAAGGACGATGCTACCACATTGAGGCCGTTGTTGGGGAAGAAAATCAATATATTTGTTATGTAGCTTATCCTTTAGACCTTTTTGAAGAAGGTTCTGTTACTAACATGTTTACTTCCATTGTGGGTAATGTATTTGGTTTCAAAGCCCTACGAGCTCTACGTCTGGAGGATCTGCGAATTCCCCCTGCTTATTCCAAAACTTTCCAAGGCCCGCCTCATGGCATCCAAGTTGAAAGAGATAAATTGAACAAGTATGGTCGTCCCCTATTGGGATGTACTATTAAACCAAAATTGGGATTATCCGCAAAAAACTACGGTAGAGCGGTTTATGAATGTCTACGCGGTGGACTTGATTTTACCAAGGATGATGAAAACGTGAACTCACAACCTTTTATGCGTTGGAGAGACCGTTTCGTATTTTGTGCTGAAGCAATTTATAAAGCACAAGCCGAAACAGGTGAAATCAAAGGACATTACTTGAATGCAACTGCGGGTACATGTGAAGAAATGATGAAAAGGGTTACATTTGCCAGAGAATTGGGAGCTCCTATCGTAATGCATGACTACTTAACTGGGGNATTCACTGCAAATACTACTTTGGCTCATTATTGCCGCGACAACGGTCTACTTCTTCACATCCATCGCGCAATGCATGCAGTTATTGATAGACAGAAAAATCATGGTATGCATTTTCGTGTACTAGCTAAAGCATTACGTATGTCTGGGGGAGATCATATTCACGCTGGTACAGTAGTAGGTAAACTGGAAGGGGAACGTGAGATGACTTTAGGTTTTGTTGATTTATTACGTGATGATTTTATTGAAAAAGACCGAGGTCGCGGTATTTTTTTCACTCAAGATTGGGTTTCTATGCCAGGCGTTATTCCCGTGGCTTCAGGGGGTATTCATGTTTGGCATATGCCTGCTCTAACTGAAATCTTTGGAGATGATTCCGTACTACAGTTCGGTGGAGGAACTATAGGACACCCTTGGGGAAACGCACCTGGTGNGGTAGCTAATCGTGTAGCTTTAGAAGCATGTGTACAAGCTCGTAATGAGGGACGTGATCTTGCTCGTGAGGGTAATGAGATTATCCGCGAANNTGCCAAATGGAGCCCTGAACTGGCCGCTGCTTGTGAAGTATGGAAAGA
>refbc_100520_3_Liriope_minor
AGGATGATGAAAACGTTAACTCACAACCTTTTATGCGTTGGAGAGACCGTTTCGTATTTTGTGCTGAAGCACTTTATAAAGCACAAGCCGAAACAGGTGAAATCAAAGGACATTACTTGAATGCAACTGCGGGTACATGTGAAGAAATGATGAAAAGGGCCGTATTTGCCAGAGAATTGGGAGCTCCTATCGTAATGCATGATTACTTAACTGGGGGATTCACTGCAAATACTAGTTTGGCTCATTATTGCCGCGACAACGGTCTACTTCTTCACATCCATCGCGCAATGCATGCAGTTATTGATAGACAGAAAAATCATGGTATGCATTTTCGTGTACTAGCTAAAGGATTACGTATGTCTGGGGGAGATCATATTCACGCTGGTACAGTAGTAGGTAAACTGGAAGGGGAACGTGAGATTACTTTAGGTTTT
>refbc_100522_3_Peliosanthes_arisanensis
CANACAGAAACTAAAGCAAGTGTTGGATTTAAAGCTGGTGTTAAAGATTACAGATTGACTTATTATACTCCTGATTACGAAACCAAGGATACTGATATCTTGGCAGCATTCCGAGTAACTCCTCAACCCGGAGTTCCCGCTGAAGAAGCAGGGGCTGCGGTAGCTGCCGAATCCTCTACTGGTACATGGACAACTGTGTGGACTGATGGACTTACCAGTCTTGATCGTTACAAAGGACGATGCTACCACATTGAGGCCGTTGTTGGGGAAGAAAATCAATATATTTGTTATGTAGCTTATCCTTTAGACCTTTTTGAAGAAGGTTCTGTTACTAACATGTTTACTTCCATTGTGGGTAATGTATTTGGTTTCAAANNTCTACGAGCTCTACGTCTGGAGGATCTGCGAATTCCCCCTGCTTATTCCAAAACTTTCCAAGGCCCGCCTCATGGCATCCAAGTTGAAAGAGATAAATTGAACAAGTATGGTCGTCCCCTATTGGGATGTACTATTAAACCAAAATTGGGATTATCCGCAAAAAACTACGGTAGAGCGGTTTATGAATGTCTACGCGGTGGACTTGATTTTACCAAGGATGATGAAAACGTGAACTCACAACCTTTTATGCGTTGGAGAGACCGTTTCGTATTTTGTGCTGAAGCACTTTATAAAGCACAAGCCGAAACAGGTGAAATCAAAGGACATTACTTGAATGCAACTGCGGGTACATGTGAAGAAATGATCAAAAGGGCCGTATTTGCCAGAGAATTGGGAGCTCCTATCGTAATGCATGATTACTTAACTGGGGGATTCACTGCAAATACTAGTTTGGCTCATTATTGCCGCGACAACGGTCTACTTCTTCACATCCATCGCGCAATGCATGCAGTTATTGATAGACAGAAAAATCATGGTATGCATTTTCGTGTACTAGCTAAAGCATTACGTATGTCTGGGGGAGATCATATTCACGCTGGTACAGTAGTAGGTAAACTGGAAGGGGAACGTGAGATGACTTTAGGTTTTGTTGATTTATTACGTGATGATTTTATTGAAAAAGACCGAAGTCGCGGTATTTTTTTCACTCAAGATTGGGTTTCTATGCCAGGCGTTATTCCCGTGGCTTCAGGGGGTATTCATGTTTGGCATATGCCTGCTCTAACCGAAATCTTTGGAGATGATTCCGTACTACAGTTCGGTGGAGGAACTTTAGGACACCCTTGGGGAAACGCACCTGGTGNGGTAGCTAATCGTGTAGCTTTAGAAGCATGTGTACAAGCTCGTAATGAGGGACGTGATCTTGCTCGTGAGGGTAATGAGATTATCCGCGAANNTGCCAAATGGAGCCCTGAACTAACCGCTGCTTGTGAAGTATGGAAAGCGATCAANTTCGA
>refbc_100527_3_Polygonatum_oppositifolium
ACCACAAACAGAAACTAAAGCAAGTGTTGGATTTAAAGCTGGTGTTAAAGATTACAGATTGACTTATTATACTCCTGATTACGAAACCAAAGCTACTGATATCTTGGCAGCATTCCGAGTAACTCCTCAACCCGGAGTTCCCGCTGAAGAAGCAGGGGCTGCGGTAGCTGCCGAATCCTCTACTGGTACATGGACAACTGTGTGGACTGATGGACTTACCAGTCTTGATCGTTACAAAGGACGATGCTACCACATTGAGGCCGTTGTTGGGGAAGAAAATCAATATATTTGTTATGTAGCTTATCCTTTAGACCTTTTTGAAGAAGGTTCTGTTACTAACATGTTTACTTCCATTGTGGGTAATGTATTTGGTTTCAAAGCCCTACGAGCTCTACGTCTGGAGGATCTGCGAATTCCCCCTGCTTATTCCAAAACTTTCCAAGGCCCGCCTCATGGCATTCAAGTTGAAAGAGATAAATTGAACAAGTATGGTCGTCCCCTATTGGGATGTACTATTAAACCAAAATTGGGATTATCCGCAAAAAACTACGGTAGAGCGGTTTATGAATGTCTACGCGGTGGACTTGATTTTACCAAGGATGATGAAAACGTGAACTCACAACCTTTTATGCGTTGGAGAGACCGTTTCTTATTTTGTGCTGAAGCAATTAATAAATCACAAGCCGAAACAGGTGAAATCAAAGGACATTACTTGAATGCAACTGCGGCTACATGTGAAGAAATGATGAAAAGGGCCATATTTGCCAGAGAATTGGGAGTTCCTATCGTAATGCATGACTACTTAACTGGGGGATTCACTGCAAATACTAGTTTGGCTCATTATTGCCGCGACAACGGTCTACTTCTTCACATCCATCGCGCAATGCATGCAGTTATTGATAGACAGAAAAATCATGGTATGCATTTTCGTGTACTAGCTAAAGCATTACGTATGTCTGGGGGAGATCATATTCACGCTGGTACAGTAGTAGGTAAACTGGAAGGGGAACGTGAGATGACTTTAGGTTTTGTTGATTTATTACGTGATGATTTTATTGAAAAANNNCGAAGTCGCGGTATTTTTTTCACTCAAGATTGGGTTTCTATGCCAGGCGTTATTCCCGTGGCTTCAGGGGGTATTCATGTTTGGCATATGCCTGCTCTAACCGAAATCTTTGGAGATGATTCCGTACTACAGTTCGGTGGAGGAACTTTAGGACACCCTTGGGGAAACGCACCTGGTGCGGTAGCTAATCGTGTAGCTTTAGAAGCATGTGTACAAGCTCGTAATGAGGGACGTGATCTTGCTCGTGAGGGTAATGAGATTATCCGCGAAGCTGCCAAATGGAGCCCTGAACTAGCCGCTGCTTGTGAAGTATGGAAAGAGATCAAATTCGAAT
>refbc_100530_3_Chlorophytum_laxum
AAGCAAGTGTTGGATTTAAAGCTGGTGTCAAAGATTACAGATTGACTTATTATACTCCTGAATACCAAACCAAAGATACTGATATCTTGGCAGCATTCCGAGTAACTCCTCAACCCGGGGTTCCCCCTGAAGAGGCAGGGGCTGCGGTAGCTGCGGAATCTTCTACTGGTACATGGACAACTGTGTGGACTGATGGGCTTACCAGTCTTGATCGTTACAAAGGACGATGCTACCACATTGATCCCGTTCTTGGGGAAGACAACCAATACATTGCTTATGTAGCTTATCCTTTAGACCTTTTTGAAGAGGGTTCTGTTACTAACATGTTTACTTCCATTGTGGGTAATGTATTTGGTTTCAAAGCCCTACGAGCTCTACGTCTGGAGGATCTGCGAATTCCCCCTGCTTATTCCAAAACTTTCCAAGGCCCGCCTCACGGCATCCAAGTTGAAAGAGATAAATTGAACAAATATGGTCGTCCCCTATTGGGATGTACTATTAAACCAAAATTGGGATTATCTGCAAAAAACTACGGTAGAGCGGTTTATGAATGTCTACGTGGTGGGCTTGATTTTACCAAGGATGATGAAAACGTGAACTCACAACCTTTTATGCGCTGGAGAGACCGTTTCGTATTTTGTGCTGAAGCAATTTATAAAGCACAAGCCGAAACAGGTGAAATCAAAGGACATTACTTGAAT
>refbc_100533_3_Dasylirion_serratifolium
CAAACNGAAACTAAAGCAAGTGTTGGATTTAAAGCTGGTGTTAAAGATTACAGATTGACTTATTATACTCCTGATTACGAAACCAAAGATACTGATATCTTGGCAGCATTCCGAGTAACTCCTCAACCCGGAGTTCCCGCTGAAGAAGCAGGGGCTGCGGTAGCTGCCGAATCCTCTACTGGTACATGGACAACTGTGTGGACTGATGGACTTACCAGTCTTGATCGTTACAAAGGACGATGCTACCACATTGAGGCCGTTGTTGGGGAAGAAAATCAATATATTTGTTATGTAGCTTATCCTTTAGACCTTTTTGAGGAAGGTTCTGTTACTAACATGTTTACTTCCATTGTGGGTAATGTATTTGGTTTCAAAGCCCTACGAGCTCTACGTCTGGAGGATCTGCGAATTCCCCCTGCTTATTCCAAAACTTTCCAAGGCCCGCCTCATGGCATCCAAGTTGAAAGAGATAAATTGAATAAGTATGGTCGTCCCCTATTGGGATGTACTATTAAACCAAAATTGGGATTATCCGCAAAAAACTACGGTAGAGCGGTTTATGAATGTCTACGCGGTGGACTTGATTTTACCAAGGATGATGAAAACGTGAACTCACAACCTTTTATGCGTTGGAGAGACCGTTTCATATTTTGTGCTGAAGCAATTTATAAAGCACAAGCCGAAACAGGTGAAATCAAAGGACATTACTTGAATGCAACTGCGGGTACATGTGAAGAAATGATGAAAAGGGTTGTATTTGCCAGAGAATTGGGAGTTCCTATCGTAATGCATGACTACTTAACTGGGGGATTCACTGCAAATACTAGTTTGGCTCATTATTGCCGCGACAACGGTCTACTTCTTCACATCCATCGCGCAATGCATGCAGTTATTGATAGACAGAAAAATCATGGTATGCATTTTCGTGTACTAGCTAAAGCATTACGTATGTCTGGGGGAGATCATATTCACGCTGGTACAGTAGTAGGTAAACTGGAAGGGGAACGTGAGATGACTTTAGGTTTTGTTGATTTATTACGTGATGATTTTATTGAAAAAGACCGAAGTCGCGGTATTTTTTTCACTCAAGATTGGGTTTCTATGCCAGGCGTTATTCCCGTGGCTTCAGGGGGTATTCATGTTTGGCATATGCCTGCTCTAACCGAAATCTTTGGAGATGATTCCGTACTACAGTTCGGTGGAGGAACTTTAGGACACCCTTGGGGAAACGCACCTGGTGNGGTAGCTAATCGTGTAGCTTTAGAAGCATGTGTACAAGCTCGTAATGAGGGACGTGATCTTGCTCGTGAGGGTAATGAGATTATCCGCGAANNTGCCAAATGGAGCCCTGAACTAGCCGCTGCTTGTGAAGTATGGAAAGAGATCAAATTCGAATTC
>refbc_100535_3_Disporopsis_longifolia
CCANACAGAAACTAAAGCAAGTGTTGGATTTAAAGCTGGTGTTAAAGATTACAGATTGACTTATTATACTCCTGATTACGAAACCAAAGATACTGATATCTTGGCAGCATTCCGAGTAACTCCTCAACCCGGAGTTCCCGCTGAAGAAGCAGGGGCTGCGGTAGCTGCCGAATCCTCTACTGGTACATGGACAACTGTGTGGACTGATGGACTTACCAGTCTTGATCGTTACAAAGGACGATGCTACCACATTGAGGCCGTTGTTGGGGAAGAAAATCAATATATTTGTTATGTAGCTTATCCTTTAGACCTTTTTGAAGAAGGTTCTGTTACTAACATGTTTACTTCCATTGTGGGTAATGTATTTGGTTTCAAAGCCCTACGAGCTCTACGTCTGGAGGATCTGCGAATTCCCCCTGCTTATTCCAAAACTTTCCAAGGCCCGCCTCATGGCATCCAAGTTGAAAGAGATAAATTGAACAAGTATGGTCGTCCCCTATTGGGATGTACTATTAAACCAAAATTGGGATTATCCGCAAAAAACTACGGTAGAGCGGTTTATGAATGTCTACGCGGTGGACTTGATTTTACCAAGGATGATGAAAACGTGAACTCACAACCTTTTATGCGTTGGAGAGACCGTTTCTTATTTTGTGTTGAAGCACTTTATAAATCACAAATCGAAACAGGTGAAATCAAAGGACATTACTTGAATGCAACTGCGGGTACATGTGAAGAAATGATGAAAAGGGCTGTATTTGCCAGAGAATTGGGAGCTCCTATCGTAATGCATGACTACTTAACTGGGGGATTCACTGCAAATACTACTTTGGCTCATTATTGCCGCGACAACGGTCTACTTCTTCACATCCATCGCGCAATGCATGCAGTTATTGATAGACAGAAAAATCATGGTATGCATTTTCGTGTACTAGCTAAAGGATTACGTATGTCTGGGGGAGATCATATTCACGCTGGTACAGTAGTAGGTAAACTGGAAGGGGAACGTGAGATGACTTTAGGTTTTGTTGATTTATTACGTGATGATTTTATTGAAAAAGACCGAAGTCGCGGTATTTTTTTCACTCAAGATTGGGTTTCTATGCCAGGCGTTATTCCCGTGGCTTCAGGGGGTATTCATGTTTGGCATATGCCTGCTCTAACCGAAATCTTTGGAGATGATTCCGTACTACAGTTCGGTGGAGGAACTTTAGGACACCCTTGGGGAAACGCACCTGGTGNGGTAGCTAATCGTGTAGCTTTAGAAGCATGTGTACAAGCTCGTAATGAGGGACGTGATCTTGCTCGTGAGGGTAATGAGATTATCCGCGAAGNTGCCAAATGGAGCCCTGAACTAGCCGCTGCTTGTGAAGTATGGAAAGAGATCAAATTCGAATTC
>refbc_100547_3_Ficus_copiosa
GATTATAAATTGACTTATTACACTCCTGAATATGAAGTCAAAGATAGTGATATCTTGGCAGCATTTCGAGTAACTCCTCAACCTGGAGTTCCTCCTGAAGAAGCAGGGGCAGCGGTAGCTGCTGAATCTTCTACTGGTACATGGACAACTGTATGGACTGACGGACTTACCAGTCTTGATCGCTACAAAGGTCGATGCTACAACATCGAGCCCGTTGCTGGAGAAGAAAATCAATATATTGCTTATGTAGCTTACCCTTTAGACCTTTTTGAAGAGGGTTCTGTTACTAATCTGTTTACTTCCATTGTGGGTAATGTATTTGGGTTCAAGGCCCTGCGTGCGCTACGTCTGGAAGATTTGCGAATCCCTCCTTCTTATACTAAAACTTTCCAAGGACCACCTCATGGTATCCAAGTTGAGAGAGATAAATTGAACAAGTATGGCCGCCCCCTATTGGGATGTACTATTAAACCTAAATTGGGGTTATCCGCTAAGAATTACGGTAGAGCAGTTTATGAATGTCTTC
>refbc_100555_3_Ficus_insipida
AGTGTTGGATTCAAAGCTGGTGTTAAAGATTATAAATTGACTTATTACACTCCTGAATATGAAGTCAAAGATAGTGATATCTTGGCAGCATTTCGAGTAACTCCTCAACCTGGAGTTCCTCCTGAAGAAGCAGGGGCAGCGGTAGCTGCTGAATCTTCTACTGGTACATGGACAGCTGTATGGACTGACGGACTTACCAGTCTTGATCGCTACAAAGGTCGATGCTACAACATCGAGCCCGTTGCTGGAGAAGAAAATCAATATATTGCTTATGTAGCTTACCCTTTAGACCTTTTTGAAGAGGGTTCTGTTACTAATATGTTTACTTCCATTGTGGGTAATGTATTTGGGTTCAAGGCCCTGCGTGCGCTACGTCTGGAAGATTTGCGAATCCCTCCTTCTTATTCTAAAACTTTCCAAGGACCACCTCATGGTATCCAAGTTGAGAGAGATAAATTGAACAAGTATGGCCGCCCCCTATTGGGATGTACTATTAAACCTAAATTGGGGTTATCCGCTAAGAATTACGGTAGAGCAGTTTATGAATGTCT
>refbc_100557_3_Ficus_maxima
AGTGTTGGATTCAAAGCTGGTGTTAAAGATTATAAATTGACTTATTACACTCCTGAATATGAAGTCAAAGATAGTGATATCTTGGCAGCATTTCGAGTAACTCCTCAACCTGGAGTTCCTCCTGAAGAAGCAGGGGCAGCGGTAGCTGCTGAATCTTCTACTGGTACATGGACAGCTGTATGGACTGACGGACTTACCAGTCTTGATCGCTACAAAGGTCGATGCTACAACATCGAGCCCGTTGCTGGAGAAGAAAATCAATATATTGCTTATGTAGCTTACCCTTTAGACCTTTTTGAAGAGGGTTCTGTTACTAATATGTTTACTTCCATTGTGGGTAATGTATTTGGGTTCAAGGCCCTGCGTGCGCTACGTCTGGAAGATTTGCGAATCCCTCCTTCTTATTCTAAAACTTTCCAAGGACCACCTCATGGTATCCAAGTTGAGAGAGATAAATTGAACAAGTATGGCCGCCCCCTATTGGGATGTACTATTAAACCTAAATTGGGGTTATCCGCTAAGAATTACGGTAGAGCAGTTTATGAATGTCTTC
>refbc_100575_3_Ficus_sur
AGTGTTGGATTCAAAGCTGGTGTTAAAGATTATAAATTGACTTATTACACTCCTGAATATGAAGTCAAAGATAGTGATATCTTGGCAGCATTTCGAGTAACTCCTCAACCTGGAGTTCCTCCTGAAGAAGCAGGGGCAGCGGTAGCTGCTGAATCTTCTACTGGTACATGGACAACTGTATGGACTGACGGACTTACCAGTCTTGATCGCTACAAAGGTCGATGCTACAACATCGAGCCCGTTGCTGGAGAAGAAAATCAATATATTGCTTATGTAGCTTACCCTTTAGACCTTTTTGAAGAGGGTTCTGTTACTAATCTGTTTACTTCCATTGTGGGTAATGTATTTGGGTTCAAGGCCCTGCGTGCGCTACGTCTGGAAGATTTGCGAATCCCTCCTTCTTATTCTAAAACTTTCCAAGGACCACCTCATGGTATCCAAGTTGAGAGAGATAAATTGAACAAGTATGGCCGCCCCCTATTGGGATGTACTATTAAACCTAAATTGGGGTTATCCGCTAAGAATTACGGTAGAGCAGTTTATGAATGTCTT
>refbc_100605_3_Campylandra_sp._Tamura_&_Yamashita_6033
GTTTTAAAGATTACAGATTGACTTATTANACNCCTGATTACGAAACCAAAGATACTGATATCTTGGCAGCATTCCGAGTAACTCCTCAACCCGGAGTTCCCGCTGAAGAAGCAGGGGCTGCGGTAGCTGCCGAATCCTCTACTGGTACATGGACAACTGTGTGGACTGATGGACTTACCAGTCTTGATCGTTACAAAGGACGATGCTACCACATTGAGGCCGTTGTTGGGGAAGAAAATCAATATATTTGTTATGTAGCTTATCCTTTAGACCTTTTTGAAGAAGGTTCTGTTACTAACATGTTTACTTCCATTGTGGGTAATGTATTTGGTTTCAAAGCCCTACGAGCTCTACGTCTGGAGGATCTGCGAATTCCCCCTGCTTATTCCAAAACTTTCCAAGGCCCGCCTCATGGCATCCAAGTTGAAAGAGATAAATTGAACAAGTATGGTCGTCCCCTATTGGGATGTACTATTAAACCAAAATTGGGATTATCCGCAAAAAACTACGGTAGAGCGGTTTATGAATGTCTACGCGGTGGACTTGATTTTACCAAGGATGATGAAAACGTGAACTCACAACCTTTTATGCGTTGGAGAGACCGTTTCGTATTTTGTGCTGAAGCAATTAATAAAGCACAAGCCGAAACAGGTGAAATCAAAGGACATTACTTGAATGCAACTGCGGGTACATGTGAAGAAATGATGAAAAGGGCTATATTTGCCAGAGAATTGGGAGTTCCTATCGTAATGCATGACTACTTAACTGGGGGATTCACTGCAAATACTAGTTTGGCTCATTATTGCCGCGACAACGGTCTACTTCTTCACATCCATCGCGCAATGCATGCAGTTATTGATAGACAGAAAAATCATGGTATGCATTTTCGTGTACTAGCTAAAGCATTACGTATGTCTGGGGGAGATCATATTCACGCCGGTACAGTAGTAGGTAAACTGGAAGGGGAACGTGAGATGACTTTAGGTTTTGTTGATTTATTACGTGATGATTTTATTGAAAAAGACCGAAGTCGCGGTATTTTTTTCACTCAAGATTGGGTTTCTATGCCAGGCGTTATTCCCGTGGCTTCAGGGGGTATTCATGTTTGGCATATGCCTGCTCTAACCGAAATCTTTGGAGATGATTCCGTACTACAGTTCGGTGGAGGAACTATAGGACACCCTTGGGGAAACGCACCTGGTGNNGTAGCTAATCGTGTAGCTTTAGAAGCATGTGTACAAGCTCGTAATGAGGGACGTGATCTTGCTCGTGAGGGTAATGAGATTATCCGCGAANNTGCCAAATGGAGCCCTGAACTAGCCGCTGCTTGTGAAGTATGGAAAGAGATCAAATTCGAATT
>refbc_1006091_3_Cayratia_geniculata
GATTACAAATTGACTTATTATACTCCTGAATATGAGACCAAACCTACTGATATCTTGGCAGCATTCCGAGTAACTCCTCAACCCGGAGTTCCACCCGAAGAAGCAGGGGCCGCGGTAGCTGCTGAATCTTCTACTGGTACATGGACAACTGTGTGGACTGATGGACTTACCAGTCTTGATCGTTACAAAGGACGATGCTACAACATCGAGCCCGTTGTTGGAGAAGAAAATCAATATATTGCTTATGTAGCTTACCCTTTAGACCTTTTTGAAGAAGGCTCTGTTACTAACATGTTTACTTCCATTGTTGGTAATGTGTTTGGGTTCAAAGCTCTGCGTGCTCTACGTCTAGAGGATCTGCGAATCCCTACTGCTTATATTAAAACTTTCCAAGGACCGCCTCATGGCATCCAGGTTGAGAGAGATAAATTGAACAAGTATGGTCGTCCCCTATTGGGATGTACTATTAAACCTAAATTGGGGTTATCCGCTAAGAACTATGGTAGAGCGGTTTATGAATGTCTCC
>refbc_100691_3_Epidryos_allenii
GTTGGATTTAAAGCCGGTGTTAAAGATTACAAATTGACTTATTATACTCCTGAATACGAAACCAAAGATACTGATATCTTGGCAGCATTCCGAGTAACTCCTCAACCTGGAGTTCCGCCTGAAGAAGCAGGGGCTGCGGTAGCTGCCGAATCTTCTACTGGTACATGGACAACCGTTTGGACTGATGGACTTACCAGTCTTGATCGTTACAAAGGACGATGCTACCACATCGAGCCCGTTGTTGGGGAGGAAAATCAATATATTGCTTATGTAGCTTATCCTTTAGACCTTTTTGAAGAAGGTTCTGTTACTAACATGTTTACTTCCATTGTAGGTAATGTATTTGGTTTCAAAGCCCTACGAGCTCTACGTCTGGAGGATCTGCGAATTCCCACTTCTTATTCAAAAACTTTCCAAGGCCCGCCTCATGGCATCCAAGTTGAAAGAGATAAGTTGAATAAGTATGGTCGTCCGCTATTGGGATGTACTATTAAACCAAAATTGGGATTATCTGCAAAAAACTACGGTAGAGCGGTTTATGAATGTCTACGCGGTGGACTTGATTTTACCAAAGATGATGAAAACGTGAACTCACAACCTTTTATGCGTTGGAGAGATCGTTTCTTATTTTGTGCCGAAGCAATTTATAAAGCACAGGCCGAAACGGGGGAAATCAAAGGACATTACTTGAATGCTACAGCGGGTACATGTGAAGAAATGATCAAAAGGGCTGTATTTGCCAGAGAATTGGGAGCTCCTATCGTAATGCATGACTACTTAACTGGGGGATTCACCGCAAATACTAGTTTGGCTCATTATTGCCGCGACAATGGTCTGCTTCTTCACATCCATCGCGCAATGCATGCAGTTCTTGATAGACAGAAAAATCATGGTATGCATTTTCGTGTACTAGCTAAAGCATTACGTATGTCTGGTGGAGATCATATTCACGCCGGTACAGTAGTAGGTAAACTGGAAGGGGAACGTGATATGACTTTAGGTTTTGTTGATTTATTACGTGATGATTATATCGAAAAAGACCGTAGTCGCGGTATTTTTTTCACTCAAGATTGGGTCTCTATGCCTGGTGTTTTGCCCGTGGCTTCAGGGGGTATTCATGTTTGGCATATGCCTGCTCTGACCGAAATCTTTGGAGATGATTCCGTACTACAGTTTGGTGGAGAAACTTTAGGACACCC
>refbc_1007319_3_Hattorioceros_striatisporus
GATTAACCTACCATACTCTTGATTATGAAACCAAGGATACTGATACTTTGGCAGCGTCTTGAATGACTCCTCAAGCAGGGGTGCCAGCTGAAGAAGCAGGAGCCGCAGTAGCTGCTGAATCTTCAACAGGTACATGGACTACTGTTTGGACTGATGGACTTACTAGTCTTGATCGTTATAAAGGTTGATGCTATGACATCGAACCTGTTGCTGGAGAAGAGAATCAATACATTGCTTATGTTGCTTATCCTTTAGATCTCTCTGAGGAAGGTTCTGTTACCAACATGTCCACATCCATCGCAGGTAATGTTTTTGGATTTAAAGCTTTACGAGCCTCGCGTCTGGAAGATTCACGAATCCCACCTGCTTATTTAAAAACTTTCCAAGGTCCACCTCATGGTATTCAGGTTGAAAGGGATAAATTGAATAAATATGGTCGTCCTTTATTAGGATGTACCATTAAACCAAAATTAGGTTTATCTGCTAAAAACTATGGTAGAGCTGTATATGAATGTCTTCGTGGCGGACCTGATTTCACTAAGGATGATGAGAATGTTAATTCTCAACCTTTCATGCGTTGGAGAGATCGTTTCTTGTTCGTAGCAGAAGCTATTTTTAAACCTCAAGCTGAAACAGGCGAGATTAAGGGGCATTACTTGAATGCGACTGCAGGTACGTCTGAGGAAATGATGAAAAGGGCACATTTTGCTAGAGAATTAGGGGTGCCTATTGTAATGCACGACTATTTGACAGGAGGTTCTACTGCAAATACGAGTTTGGCTCACTACTGTCGAGATAATGGTTTACTTTCCTACATTCATCGTGCTATGCATGCAGTTATCGACAGACAAAGAAATCATGGTATTCACTTTCGTGTATCAGCTAAAGCATCACGTATGTCTGGTGGAGATCATATTCATCCAGGTACTGTCGTAGGTAAATTAGAGGGAGAACGTGAAGTAACTTTAGGCTTTGTTGATTCACTTCGCGACGATTACATCGAAAAAGATCGAAGTCGTGGTATCTATTCCACTTAAGACTGGGTATCTATGCCTGGTGTTTTGCCTGTCGCTTCAGGAGGTATTCATGTCTGGCATATGCCTGCTTTAACTGAGATTTCCGGAGATGATTCTGTATCACAATTTGGTGGGGGAACTCTAGGGCATCCCTGGGGAAATGCACCTGGTGCAGTAGCTAATCGAGTTGCCTTAGAAGCCTGTGTGCAAGCTCGTAATGAGGGACGTGATCTTGCTCGCCAAGGTAATGAAATTATTCGCGAAGCTTGTAAGTGGAGTCCAGAATTAGCA
>refbc_1007320_3_Phaeoceros_sp._Zhang_7582
TGTTAAGGATCATAGATTAACCTACCATACTCTTGATTATGAAACCAAGGATACTGATACTTTGGCAGCGTCTTGAATGACTCCTCAACCAGGGGTGCCAGCTGAAGAAGCAGGAGCCGCAGTAGCTGCTGAATCTTCAACAGGTACATGGACTACTGTTTGGACTGATGGACTTACTAGTCTTGATCGTTATAAAGGTTGATGCTATGACATCGAACCTGTTGCTGGAGAAGAGAATCAATACATTGCTTATGTTGCTTATCCTTTAGATCTCTCTGAGGAAGGTTCTGTTACCAACATGTCCACATCCATCGCAGGTAATGTTTTTGGATTTAAAGCTTYACGAGCCTCGCGTCTGGAAGATTCACGAATCCCACCTGCTTATTTAAAAACTTTCCAAGGTCCACCTCATGGTATTCAGGTTGAAAGGGATAAATTGAATAAATATGGTCGTCCTTTATTAGGATGTACCATTAAACCAAAATTAGGTTTATCTGCTAAAAACTATGGTAGAGCTGTATATGAATGTCTTCGTGGCGGACCTGATTTCACTAAGGATGATGAGAATGTTAATTCTCAACCTTTCATGCGTTGGAGAGATCGTTTCTTGTTCGTAGCAGAAGCTATTTTTAAACCTCAAGCTGAAACAGGCGAGATTAAGGGGCATTACTTGAATGCGACTGCAGGTACGTCTGAGGAAATGATGAAAAGGGCACATTTTGCTAGAGAATTAGGGGTGCCTATTGTAATGCACGACTATTTGACAGGAGGTTCTACTGCAAATACGAGTTTGGCTCACTACTGTCGAGATAATGGTTTACTTTCCTACATTCATCGTGCTATGCATGCAGTTATCGACAGACAAAGAAATCATGGTATTCACTTTCGTGTATCAGCTAAAGCATCACGTATGTCTGGTGGAGATCATATTCATCCAGGTACTGTCGTAGGTAAATTAGAGGGAGAACGTGAAGTAACTTTAGGCTTTGTTGATTCACTTCGCGACGATTACATCGAAAAAGATCGAAGTCGTGGTATCTATTCCACTTAAGACTGGGTATCTATGCCTGGTGTTTTGCCTGTCGCTTCAGGAGGTATTCATGTCTGGCATATGCCTGCTTTAACTGAGATTTCCGGAGATGATTCTGTATCACAATTTGGTGGGGGAACTCTAGGGCACCCTTGGGGAAATGCACCTGGTGCAGTAGCTAATCGAGTTGCCTTAGAAGCCTGTGTGCAAGCTCGTAATGAGGGACGTGATCTTGCTCGC
>refbc_1007321_3_Phaeoceros_sp._Zhang_7679
ATAGATTAACCTACCATACTCTTGATTATGAAACCAAGGATACTGATACTTTGGCAGCGTCTTGAATGACTCCTCAACCAGGGGTGCCAGCTGAAGAAGCAGGAGCCGCAGTAGCTGCTGAATCTTCAACAGGTACATGGACCACTGTTTGGACTGATGGACTTACTAGTCTTGATCGTTATAAAGGTTGATGCTATGACATCGAACCTGTTGCTGGAGAAGAGAATCAATACATTGCTTATGTTGCTTATCCTTTAGATCTCTCTGAGGAAGGTTCTGTTACCAACATGTCCACATCCATCGCAGGTAATGTTTTTGGATTTAAAGCTTCACGAGCCTCGCGTCTGGAAGATTCACGAATCCTACCTGCTTATTTAAAAACTTTCCAAGGTCCACCTCATGGTATTCAGGTTGAAAGGGATAAATTGAATAAATATGGTCGTCCTTTATTAGGATGTACCATTAAACCAAAATTAGGTTTATCTGCTAAAAACTATGGTAGAGCTGTATATGAATGTCTTCGTGGCGGACCTGATTTCACTAAGGATGATGAGAATGTTAATTCTCAACCTTTCATGCGTTGGAGAGATCGTTTCTTGTTCGTAGCAGAAGCTATTTTTAAACCTCAAGCTGAAACAGGCGAGATTAAGGGGCATTACTTGAATGCGACTGCAGGTACGTCTGAGGAAATGATGAAAAGGGCACATTTTGCTAGAGAATTAGGGGTGCCTATTGTAATGCACGACTATTTGACAGGAGGTTCTACTGCAAATACGAGTTTGGCTCACTACTGTCGAGATAATGGTTTACTTTCCTACATTCATCGTGCTATGCATGCAGTTATCGACAGACAAAGAAATCATGGTATTCACTTTCGTGTATCAGCTAAAGCATCACGTATGTCTGGTGGAGATCATATTCATCCAGGTACTGTCGTAGGTAAATTAGAGGGAGAACGTGAAGTAACTTTAGGCTTTGTTGATTCACTTCGCGACGATTACATCGAAAAAGATCGAAGTCGTGGTATCTATTCCACTTAAGACTGGGTATCTATGCCTGGTGTTTTGCCTGTCGCTTCAGGAGGTATTCATGTCTGGCATATGCCTGCTTTAACTGAGATTTCCGGAGATGATTCTGTATCACAATTTGGTGGGGGAACTCTAGGGCACCCTTGGGGAAATGCACCTGGTGCAGTAGCTAATCGAGTCGCCTTAGAAGCCTGTGTGCAAGCTCGTAATGAAGGACGTGATCTTGCTCGCCAAGG
>refbc_1007322_3_Phaeoceros_sp._Zhang_7822
GGTGTTAAGGATCATAGATTAACCTACCATACTCTTGATTATGAAACCAAGGATACTGATACTTTGGCAGCGTCTTGAATGACTCCTCAACCAGGGGTGCCAGCTGAAGAAGCAGGAGCCGCAGTAGCTGCTGAATCTTCAACAGGTACATGGACTACTGTTTGGACTGATGGACTTACTAGTCTTGATCGTTATAAAGGTTGATGCTATGACATCGAACCTGTTGCTGGAGAAGAGAATCAATACATTGCTTATGTTGCTTATCCTTTAGATCTCTCTGAGGAAGGTTCTGTTACCAACATGTCCACATCCATCGCAGGTAATGTTTTTGGATTTAAAGCTTCACGAGCCTCGCGTCTGGAAGATTCACGAATCCCACCTGCTTATTTAAAAACTTTCCAAGGTCCACCTCATGGTATTCAGGTTGAAAGGGATAAATTGAATAAATATGGTCGTCCTTTATTAGGATGTACCATTAAACCAAAATTAGGTTTATCTGCTAAAAACTATGGTAGAGCTGTATATGAATGTCTTCGTGGCGGACCTGATTTCACTAAGGATGATGAGAATGTTAATTCTCAACCTTTCATGCGTTGGAGAGATCGTTTCTTGTTCGTAGCAGAAGCTATTTTTAAACCTCAAGCTGAAACAGGCGAGATTAAGGGGCATTACTTGAATGCGACTGCAGGTACGTCTGAGGAAATGATGAAAAGGGCACATTTTGCTAGAGAATTAGGGGTGCCTATTGTAATGCACGACTATTTGACAGGAGGTTCTACTGCAAATACGAGTTTGGCTCACTACTGTCGAGATAATGGTTTACTTTCCTACATTCATCGTGCTATGCATGCAGTTATCGACAGACAAAGAAATCATGGTATTCACTTTCGTGTATCAGCTAAAGCATCACGTATGTCTGGTGGAGATCATATTCATCCAGGTACTGTCGTAGGTAAATTAGAGGGAGAACGTGAAGTAACTTTAGGCTTTGTTGATTCACTTCGCGACGATTACATCGAAAAAGATCGAAGTCGTGGTATCTATTCCACTTAAGACTGGGTATCTATGCCTGGTGTTTTGCCTGTCGCTTCAGGAGGTATTCATGTCTGGCATATGCCTGCTTTAACTGAGATTTCCGGAGATGATTCTGTATCACAATTTGGTGGGGGAACTCTAGGGCACCCTTGGGGAAATGCACCTGGTGCAGTAGCTAATCGAGTTGCCTTAGAAGCCTGTGTGCAAGCTCGTAATGAGGGACGTGATCTTGCTCGCCAAGGTAATGAAATTATTCGCGAAGC
>refbc_1007323_3_Phaeoceros_sp._Zhang_7680
CATAGATTAACCTACCATACTCTTGATTATGAAACCAAGGATACTGATACTTTGGCAGCGTCTTGAATGACTCCTCAACCAGGGGTGCCAGCTGAAGAAGCAGGAGCCGCAGTAGCTGCTGAATCTTCAACAGGTACATGGACTACTGTTTGGACTGATGGACTTACTAGTCTTGATCGTTATAAAGGTTGATGCTATGACATCGAACCTGTTGCTGGAGAAGAGAATCAATACATTGCTTATGTTGCTTATCCTTTAGATCTCTCTGAGGAAGGTTCTGTTACCAACATGTCCACATCCATCGCAGGTAATGTTTTTGGATTTAAAGCTTCACGAGCCTCGCGTCTGGAAGATTCACGAATCCTACCTGCTTATTTAAAAACTTTCCAAGGTCCACCTCATGGTATTCAGGTTGAAAGGGATAAATTGAATAAATATGGTCGTCCTTTATTAGGATGTACCATTAAACCAAAATTAGGTTTATCTGCTAAAAACTATGGTAGAGCTGTATATGAATGTCTTCGTGGCGGACCTGATTTCACTAAGGATGATGAGAATGTTAATTCTCAACCTTTCATGCGTTGGAGAGATCGTTTCTTGTTCGTAGCAGAAGCTATTTTTAAACCTCAAGCTGAAACAGGCGAGATTAAGGGGCATTACTTGAATGCGACTGCAGGTACGTCTGAGGAAATGATGAAAAGGGCACATTTTGCTAGAGAATTAGGGGTGCCTATTGTAATGCACGACTATTTGACAGGAGGTTCTACTGCAAATACGAGTTTGGCTCACTACTGTCGAGATAATGGTTTACTTTCCTACATTCATCGTGCTATGCATGCAGTTATCGACAGACAAAGAAATCATGGTATTCACTTTCGTGTATCAGCTAAAGCATCACGTATGTCTGGTGGAGATCATATTCATCCAGGTACTGTCGTAGGTAAATTAGAGGGAGAACGTGAAGTAACTTTAGGCTTTGTTGATTCACTTCGCGACGATTACATCGAAAAAGATCGAAGTCGTGGTATCTATTCCACTTAAGACTGGGTATCTATGCCTGGTGTTTTGCCTGTCGCTTCAGGAGGTATTCATGTCTGGCATATGCCTGCTTTAACTGAGATTTCCGGAGATGATTCTGTATCACAATTTGGTGGGGGAACTCTAGGGCACCCTTGGGGAAATGCACCTGGTGCAGTAGCTAATCGAGTTGCCTTAGAAGCCTGTGTGCAAGCTCGTAATGAGGGACGTGATCTTGCTCGCCAAGGTAATGAAATTA
>refbc_1007324_3_Anthoceros_angustus
TATAGATTAACCCATTATACCCCTGATTACGAGACCAAGGATACTGATATTTTGGCAGCGTCTTGAATGACTCCTTAACCAGGGGTGCCACCTGAAGAAGCAGGAGCCGCAGTAGCTGCTGAATCTTCAACTGGTACATGGACTACTGTTTGGACCGATGGACTTACCAGCCTTGACCGTTACAAAGGTCGATGCTACGACATTGAACCTGTTGCTGGAGAGGAAAATCAATATATTGCTTATGCTGCTTATTCTTTAGATTTGTTTGAGGAGGGTTCTGTTACCAACATGTTCACTTCCATTGTAGGTAATGTTTTTGGATTTAAAGCTTTACGAGCTTCACGTCTAGAAGATTTACGAATTCCACCTGCTTATTCCAAAACCTTTCAAGGTCCACCTCATGGTATTCAAGTTGAAAGAGATAAATCGAATAAATATGGTCGTCCTTTATTAGGATGTACCATTAAACCAAAGTTAGGTTTATCTGCCAAAAACTATGGTAGAGCTGTATATGAATGTCTTCGTGGTGGACTTGATTTCACCAAAGATGACGAAAATGTTAATTCTCAACCTTTTATGCGTTGGAGAGATCGTTTTCTATTCGTAGCAGAAGCTATTTCTAAATCTCAAGCTGAAACAGGGGAGATTAAAGGGCATTACTTAAATGCCACTGCAGGTACATGTGAGGAAATGATGAAAAGGGCACATTTTGCTAGAGAATTAGGAATGCCTATCGTAATGCATGATTATTTGACAGGAGGTTTTATTGCAAATACGACCCTGGCTCGTTATTGTAGAGACAATGGTTTACTTCTTCATATTCATCGTGCCATGCATGCAGTTACCGACAGACAAAGAAATCATGGTATTCACTTTCGTGTATCAGCTAAAGCATCACGTATGTCCGGGGGAGATCATATTCATCCAGGTACAGTAGTAGGTAAATTAGAGGGAGAATGTGAAGTAACTTTAGGTTTTGTGGATTTACCTTGTGACGATTATATTGAAAAAGATAGAAGTCGTGGGATATATTTTACTCAAGACTGGGTCTCTATGCCTGGTGTTTTGCTCGTGGCTTCAGGTGGTATTCATGTTTGGCATATGTCAGCTTTAACTGAGATTTTCGGAGATGATTCCGTACTACAGTTTGGCGGGGGAACTCTAGGACACCCTTGGGGAAATGCACCTGGTGCAGTAGCTAATCGAGTTGCTTTAGAAGCTTGTGTGCAAGCTCGTAATGAAGGACGTGATCTTGCTCGCGAGGGTAATGATATTATC
>refbc_1007325_3_Folioceros_glandulosus
TAGATTAACCCATTATACCCCTGATTACGAGACCAAGGATACTGATATTTTGGCAGCGTCTTGAATGACTCCTTAACCAGGGGTGCCACCTGAAGAAGCAGGAGCCGCAGTAGCTGCTGAATCTTCAACTGGTACATGGACTACTGTTTGGACCGATGGACTTACCAGCCTTGACCGTTACAAAGGTCGATGCTACGACATTGAACCTGTTGCTGGAGAGGAAAATCAATATATTGCTTATGCTGCTTATCCTTTAGATTTGTTTGAGGAGGGTTCTGTTACCAACATGTTCACTTCCATTGTAGGTAATGTTTTTGGATTTAAAGCTTTACGAGCCTCACGTCTAGAAGATTCACGAATTCCACCTGCTTATTCCAAAACCTTTCAAGGTCCACCTCATGGTATTCAAGTTGAAAGAGATAAATCGAATAAATATGGTCGTCCTTTATTAGGATGTACCATTAAACCAAAGTTAGGTTTATCTGCCAAAAACTATGGTAGAGCTGTATATGAATGTCTTCGTGGTGGACTTGATTTCACCAAAGATGACGAAAATGTTAATTCTCAACCTTTTATGCGTTGGAGAGATCGTTTTCTATTCGTAGCAGAAGCTATTTCTAAATCTCAAGCTGAAACAGGGGAGATTAAAGGGCATTACTTAAATGCCACTGCAGGTACATGTGATGAAATGATGAAAAGGGCACAATTTGCTAGAGAATTAGGAATGCCTATCATAATGCATGATTATTTGACGGGAGGTTTTACTGCAAATACGACCTTGGCTCATTTTTGTAGAGACAATGGTTTACTTCTTCATATTCATCGTGCCATGCATGCAGTTACCGACAGACAAAGAAATCATGGTATTCACTTTCGTGTATCAGCTAAAGCATCACGTATGTCCGGGGGAGATCATATTCATCCAGGTACAGTAGTAGGTAAATTAGAGGGAGAATGTGAAGTAACTTTAGGTTTTGTGGATTTACCTCGTGACGATTATATTGAAAAAGATAGAAGTCGTGGAATATATTTTACTCAAGACTGGGTCTCTATGCCTGGTGTTTTGCCCGTGGCTTCAGGTGGTATTCATGTTTGGCATATGCCAGCTTTAACTGAGATTTTCGGAGATGATTCCGTACTACAGTTTGGCGGGGGAACTCTAGGACACCCTTGGGGAAATGCACCTGGTGCAGTAGCTAATCGAGTTGCTTTAGAAGCTTGTGTGCAAGCTCGTAATGAAGGACGTGATCTTGCTCGCGAGGGTAATGAT
>refbc_100770_3_Uncinia_uncinata
AAGTGTTGGGTTTAAAGCAGGGGTTAAAGATTACAAACTTACTTATTATACTCCTGAGTACGAAACCAAAGATACTGATATCTTGGCAGCGTTCCGAGTAACTCCTCAACCCGGAGTCCCCCCTGAAGAAGCAGGAGCTGCAGTAGCGGCAGAATCTTCTACTGGTACATGGACAACTGTTTGGACTGATGGACTTACCAGTCTTGATCGTTACAAAGGGCGATGCTATCATATCGAGCCTGTTATTGGAGAAGAAGATCAATTTATTGCCTATGTAGCTTATCCTTTAGATCTTTTTGAAGAAGGTTCTGTTACTAACATGTTTACTTCTATTGTAGGTAATGTATTTGGTTTCAAAGCCCTACGAGCTCTACGCTTGGAAGACTTACGAATTCCCCCTGCTTATTCAAAAACTTTCCAAGGCCCACCTCATGGTATCCAATCCGAAAGAGATAAGTTGAACAAATATGGTCGTCCTCTATTGGGATGTACTATTAAACCAAAATTGGGATTATCCGCAAAGAACTACGGTAGAGCATGTTATGAATGTCTACGTGGTGGACTTGATTTTACCAAAGATGATGAAAACGTAAACTCACAACCATTTATGCGTTGGAGAGATCGTTTCTTGTTCTGTGCCGAAGCAATTTATAAATCACAGGCCGAAACAGGTGAAATCAAAGGGCACTACTTGAATGCTACTGCAGCTACATGTGAAGAAATGCTCAAAAGAGCAGTATTTGCTAGAGAATTGGGAGTTCCTATCGTAATGCATGACTACTTAACCGGGGGATTCACTGCAAATACTAGTTTGGCTTTTTATTGTCGTGATAATGGTCTACTTCTTCACATCCACCGCGCAATGCATGCAGTTATTGATAGACAGAAAAACCATGGTATGCATTTCCGTGTACTAGCTAAAGCATTACGTATGTCTGGTGGAGATCATATTCACTCTGGTACAGTAGTAGGTAAACTGGAAGGGGAGCGTGAGATGACTTTAGGTTTTGTTGATTTATTACGTGATGATTATATTGAAAAAGATCGTAGTCGTGGTATCTTTTTCACTCAAGATTGGGTCTCTATGCCTGGTGTTATACCTGTGGCTTCAGGGGGTATCCATGTTTGGCATATGCCTGCTTTGACCGAAATCTTTGGAGATGATTCCGTACTTCAATTTGGTGGAGGAACCCTAGGACACCCTTGGGGAAATGCACCTGGTGCAGTAGCTAACAGGGTGGCTTCAGAAGCGTGTGTACAAGCTCGTAATGAAGGACGTGATCTTGCTCGTGAAGGTAATGAAATTATTCGAGCAGCAGCTAAATGGAGTCCTGAACTAGCC
>refbc_1007744_3_Gladiolus_carneus
CTGGTGTTAAAGATTACAGATTGACTTATTATACTCCGGAGTACGAAACCAAAGATACTGATATCTTGGCAGCATTCCGAGTAACTCCTCAACCCGGAGTTCCCGCTGAAGAAGCGGGGGCTGCGGTAGCTGCGGAATCTTCTACTGGTACATGGACAACAGTGTGGACTGATGGACTTACCAGTCTTGATCGTTACAAAGGGCGATGCTACCATATCGAGGCCGTTGTTGGGGAGGAAAATCAATATATTGCTTATGTAGCTTATCCTTTAGACCTTTTTGAAGAAGGTTCTGTTACTAATATGTTTACTTCCATCGTGGGTAATGTATTTGGTTTCAAAGCCCTACGAGCTCTGCGTCTGGAGGATTTGCGAATTCCCCCTGCTTATTCCAAAACTTTCCAAGGCCCGCCCCATGGCATCCAGGTTGAAAGAGATAAATTGAACAAGTATGGTCGTCCCCTATTGGGATGTACTATTAAACCCAAATTGGGATTATCCGCAAAAAACTACGGTAGAGCGGTTTATGAATGTCTACGCGGTGGGCTTGATTTTACCAAGGATGATGAAAACGTGAACTCACAACCTTTTATGCGTTGGAGAGACCGTTTCTTATTTTGTGCTGAAGCAATTTATAAAGCGCAGGCCGAAACAGGTGAAATCAAGGGACATTACTTGAATGCGACTGCGGGTACATGTGAAGACATGATGCAAAGGGCCGTATTTGCCAGAGAATTGGGAGTTCCTATCGTAATGCATGACTACTTAACTGGGGGATTCACTGCAAATACTACTTTGGCTCATTATTGCCGTGACAACGGACTACTTCTTCACATCCACCGCGCAATGCATGCAGTTATTGATAGACAGAAAAATCATGGTATGCATTTTCGTGTACTAGCTAAAGCATTACGTATGTCTGGTGGAGATCATATTCACGCTGGTACAGTAGTAGGTAAACTGGAAGGTGAACGTGAGATGACTTTGGGTTTTGTTGATTTATTGCGTGATGATTATATTGAAAAAGACCGAAGTCGCGGTATTTTTTTCACTCAAGATTGGGTCTCTATGCCAGGTGTTCTGCCCGTGGCTTCAGGAGGTATTCATGTTTGGCATATGCCTCCCCTAACCGAAATCTTTGGAGATGATTCCGTACTACAGTTCGGTGGAGGGACTTTAGGACCCCCTTGGGGAAATGCCCCTGGTGCAGTAGCTAATCGGGTAGCTTTAGAAGCGTGTGTACAAGCTCGTAATGAGGGACGTGATCTTGCTCGCGAAGGTAATGAAATTATCCGTGAAGCTTGCAACTGGAGCCCTGAGCTAGCCGCTGCTTGTGAAGTATGGAAGGCGATCAAATTCGAATT
>refbc_1007752_3_Gladiolus_dalenii
CTGGTGTTAAAGATTACAGATTGACTTATTATACTCCGGAGTACGAAACCAAAGATACTGATATCTTGGCAGCATTCCGAGTAACTCCTCAACCCGGAGTTCCCGCTGAAGAAGCGGGGGCTGCGGTAGCTGCGGAATCTTCTACTGGTACATGGACAACAGTGTGGACTGATGGACTTACCAATCTTGATCGTTACAAAGGGCGATGCTACCATATCGAGGCCGTTGTTGGGGAGGAAAATCAATATATTGCTTATGTAGCTTATCCTTTAGACCTTTTTGAAGAAGGTTCTGTTACTAATATGTTTACTTCCATCGTGGGTAATGTATTTGGTTTCAAAGCCCTACGAGCTCTACGTCTGGAGGATTTGCGAATTCCCCCTGCTTATTCCAAAACTTTCCAAGGCCCGCCCCATGGCATCCAGGTTGAAAGAGATAAATTGAACAAGTATGGTCGTCCCCTATTGGGATGTACTATTAAACCAAAATTGGGATTATCCGCAAAAAACTACGGTAGAGCGGTTTATGAATGTCTACGCGGTGGGCTTGATTTTACCAAGGATGATGAAAACGTGAACTCACAACCTTTTATGCGTTGGAGAGACCGTTTCGTATTTTGTGCTGAAGCAATTTATAAAGCGCAGGCCGAAACAGGTGAAATCAAGGGACATTACTTGAATGCGACTGCGGGTACATGTGAAGAAATGATGAAAAGAGCCGCATTTGCCAGAGAATTGGGAGCTCCTATCGTACTGCATGACTACTTAACTGGGGGATTCACTGCAAATACTACTTTGGCTCATTATTGCCGTGACAACGGCCTACTTCTTCACATCCACCGCGCAATGCATGCAGTTATTGATAGACAGAAAAATCATGGTATGCATTTTCGTGTACTAGCTAAAGCATTACGTATGTCTGGTGGAGATCATATTCACGCTGGTACAGTAGTAGGTAAACTGGAAGGTGAACGTGAGATGACTTTGGGTTTTGTTGATTTATTGCGTGATGATTATATTGAAAAAGACCGAAGTCGCGGTATTTTTTTCACTCAAGATTGGGTCTCTATGCCAGGTGTTCTGCCCGTGGCTTCAGGAGGTATTCATGTTTGGCATATGCCTGCCCTAACCGAAATCTTTGGAGATGATTCCGTACTACAGTTCGGTGGAGGGACTTTAGGACACCCTTGGGGAAATGCACCTGGTGCAGTAGCTAATCGGGTAGCTTTAGAAGCGTGTGTACAAGCTCGTAATGAGGGACGTGATCTTGCTCGCGAAGGTAATGAAATTATCCGTGAAGCTTGCAACTGGAGCCCTGAGCTAGCCGCTGCTTGTGAAGTATGGAAGGCGATCAAATTCGAATT
>refbc_1007867_3_Synedra_fulgens_var._gigantea
ATGTCTCAATCTGTATCAGAACGGACTCGATTAAAAAGTGACCGTTACGAATCTGGGGTAATTCCATATGCTAAAATGGGTTACTGGGATGCAGCATACTCTGTAAAAACGACAGATATTCTTGCATTATTCCGTGTAACACCTCAACCAGGTGTAGATCCTGTAGAAGCATCTGCAGCAGTAGCTGGTGAATCATCTACAGCTACTTGGACTGTTGTTTGGACAGATTTATTAACAGCATGTGATCGTTACCGTGCTAAAGCTTACCGTGTGGATCCAGTTCCTAACGCAAATGATCAATACTTTGCATTCATTGCTTACGAATGTGATTTATTTGAAGAAGGTTCTATTCCTAACTTAACAGCTTCTATCATTGGTAATGTATTTGGTTTCAAAGCTGTAGCAGCTTTACGTTTAGAAGATATGCGTATTCCTTTTGCATACTTAAAAACATTCCAAGGTCCAGCTACTGGTGTAATTGTAGAACGTGAGCGTTTAAACAAATATGGTGTTCCATTATTAGGTGCTACAGTGAAACCTAAATTAGGTCTTTCTGGTAAAAACTACGGACGTGTAGTATACGAAGGTTTAAGAGGTGGTTTAGATTTCTTAAAAGATGATGAAAACATTAACTCTCAACCATTTATGCGTTGGAGAGAGCGTTACTTATACGTAATGGAAGGTATTAACCGTGCATCAGCTTCAACTGGTGAAGTTAAAGGTTCATACTTAAACATTACTGCGGCAACAATGGATGAAGTAATCACTCGTGCAGAATTTGCTAAACAACTAGGTTCTGTTATCGTAATGGTTGATTTAGTTTTAGGTTACACAGCAATTCAAACTGCATCTGTTTGGGCTCGCCAAAACGACATGATCATTCACTTACACCGTGCAGGTAATTCTACATATGCGCGTCAAAAAAACCATGGTATTAACTTCCGTGTAATTTGTAAATGGATGCGTATGGCTGGTGTTGACCATATCCACGCTGGTACAGTTGTAGGTAAATTAGAAGGTGATCCATTAATGATTCGTGGTTTCTACGATACATTATTATTAACATCATTAAAAGTTAATTTACCTTATGGTATCTTCTTCGATATGGATTGGGCTAGTTTACGTAAATGTCTTCCTGTTGCTTCAGGTGGTATTCACTGTGGTCAAATGCACCAATTACTTTACTATCTAGGTGATGATGTTGTATTACAATTTGGTGGTGGTACTATTGGTCACCCAGATGGTATTCAAGCAGGTGCTACAGCTAACCGTGTTGCATTAGAAGCTATGGTTTTAGCTCGTAACGAAGGTGCTGATTACTTTAATAACGAAGTAGGTCCTAAAGTTTTACGTGATGCTGCTAAAAGTTGTGGTCCTCTACAAACAGCATTAGATTTATGGAAAGATATTAGTTTTAACTATACTTCTACAGATACA
>refbc_1007901_3_Dendroceros_difficilis
GGTGTTGGATTTAAAGCTGGTGTTAAGGATTATAGATTAACCTACTATACTCTTGATTATGAAACCAAGGATACTGATATTTTGGCAGCGTCTTGAATGACTCCTCAACCAGGGGTGCCACCTGAAGAAGCAGGAGCCGCAGTAGCCGCTGAATCTTCAACGGGTACATGGACCACTGTTTGGACTGATGGACTTACCAGTCTTGATCGTTATAAAGGTTGATGCTATGACATCGAACCTGTAGCTGGGGAAGATAATCAATACATTGCTTATGTTGCTCATCCTTTAGATCTTTCTGAGGAAGGTTCTGTTACCAACATGTTCACTTCCATCGTAGGTAATGTTTTTGGATCTAAAGCTTCACGAGCCTCGCGTCTGGAAGATTCACGAATTCCACCTGCTTATTCCAAAACTTTTCAAGGTCCACCTCATGGTATTCAGGTTGAAAGGGATAAATTGAATAAATATGGTCGTCCTTTATTGGGATGTACTATCAAACCAAAACTAGGTTTATCTGCTAAAAACTATGGTAGAGCTGTATATGAATGTCTTCGCGGTGGACCTGATTTCACAAAGGATGATGAGAATGTTAATTCTCAGCCTTTCATGCGTTGGAGAGATCGTTTCTTGTTTGTAGCAGAAGCCCTTTTTAAATCTCAAGCTGAAACAGGCGAGATTAAAGGGCATTACTTAAATGCTACTGCAGGTACATGTGAAGAGATGATGAAAAGGGCATATTTTGCTAGAGAATTAGGGGTGCCTATTGTAATGCACGACTATTTGACAGGTGGTTTTACTGCAAATACGACTTTGGCTCACTACTGTCGAGACAACGGTTTACTTCCCCATATTCATCGTGCTATGCATGCGGTTACCGACAGACAAAGAAATCATGGTATTCACTTTCGTGTATTAGCTAAAGCATCACGTATGTCTGGTGGAGATCATATTCATGCAGGTACTGTCGTAGGTAAATTAGAGGGAGAACGTGAAGTAACTTTAGGCTTTGTTGATTCACCTCGCGACGATTATATCGAAAAGGATCGAAGTCGTGGTATCTATTTCACTCAAGACTGGGTATCTATGCCAGGTGTTTTGCCTGTTGCTTCAGGAGGTATTCATGTCTGGCATATGCCTGCTTTAACTGAGATTTCCGGAGATGATTCTGTATTACAGTTTGGTGGGGGGACTTTAGGGCACCCTTGGGGAAATGCACCTGGTGCTGTAGCTAATCGAGTCGCCTTAGAAGCCTGTGTGCAAGCTCGTAATGAGGGACGTGATCTTGCTCGCCAAGGTAATGAAGTTATTCGGGAGGCTTGTAAGTGGAGTCCAGAATTAGCA
>refbc_1007902_3_Megaceros_leptohymenius
GGTGTTGGATTTAAAGCTGGTGTTAAGGATCATAGATTAACCTACTATACTCTTGATTATGAAACCAAGGATACTGATATTTTGGCAGCGTCTTGAATGACTCCTCAACCAGGGGTGCCAGCTGAAGAAGCAGGAGCCGCTGTAGCCGCTGAATCTTCAACGGGTACATGGACCACTGTTTGGACTGATGGACTTACCAGTCTTGATCGTTATAAAGGTTGATGCTATGACATCGAACCTGTAGCTGGGGAAGATAATCAATACATTGCTTATGTTGCTCATCCTTTAGATCTTTCTGAGGAAGGTTCTGTTACCAACATGTTCACTTCCATCGTAGGTAATGTTTTTGGATCTAAAGCTTCACGAGCCCTGCGTCTGGAAGATTCACGAATTCCACCTGCTTATTCCAAAACTTCTCAAGGCCCACCTCATGGTATTCAGGTTGAAAGGGATAAATTGAATAAATATGGTCGTCCTTTATTGGGATGTACTATCAAACCAAAACTAGGTTTATCTGCTAAAAACTATGGTAGAGCTGTATATGAATGTCTTCGCGGTGGACCTGATTTCACTAAAGATGATGAGAATGTTAATTCTCAACCTTTCATGCGTTGGAGAGATCGTTTCTTGTTTGTAGCAGAAGCCCTTTTCAAATCTCAGGCTGAGACAGGCGAGATTAAAGGGCATTACTTGAATGCCACTGCAGGTACATGTGAAGAGATGATGAAAAGGGCATATTTTGCTAGAGAATTAGGGGTGCCTATTGTAATGCACGACTATTTGACAGGTGGTTCTACTGCAAATACGAGTTTGGCTCACTACTGTCGAGACAACGGTTTACTTCCCCATATTCATCGTGCTATGCATGCAGTTATCGACAGACAAAGAAATCATGGTATTCACTTTCGTGTATCAGCTAAAGCATCACGTATGTCTGGTGGAGATCATATTCATGCAGGTACTGCCGTAGGTAAATCAGAGGGAGAACGTGAAGTAACTTTAGGCTTTGTTGATTCACCTTGTGACGATTATATCGAAAAGGATCGAAGTCGTGGTATCTATTTCACTCAAGACTGGGTATCTATGCCGGGTGTTTCSCCTGTCGCTTCAGGAGGTATTCATGTCTGGCATATGCCTGCTTTAACTGAGATTTCCGGAGATGATTCTGTATCACAGTTTGGTGGGGGAACTTTAGGGCACCCTTGGGGAAATGCACCTGGTGCTGTAGCTAATCGAGTCGCCTTAGAAGCCTGTGTGCAAGCTCGTAATGAGGGACGTGATCTTGCTCGCCAAGGTAATGAAATTATTCGAGAGGCTTGTAAATGGAGTCCAGAATTAGC
>refbc_1007903_3_Nothoceros_superbus
GGATCTAAAGCTGGTGTTAAGGATCATAGATTAACCTACTATACTCTTGATTATGAAACCAAGGATACTGATACTTTGGCAGCGTCTTGAATGACTCCTCAACCAGGGGTGCCAGCTGAAGAAGCAGGAGCCGCAGTAGCCGCTGAATCTTCAACGGGTACATGGACCACTGTTTGGACTGATGGACTTACCAGTCTTGATCGTTATAAAGGTTGATGCTATGACATCGAACCTGTTGCTGGGGAAGATAATCAATACATTGCTTATGTTGCTTATCCTTTAGATCTTCCTGAGGAAGGTTCTGTTACCAACATGTTCACTTCCATCGTAGGTAATGTTTCTGGATCTAAAGCTTCACGAGCCTCGCGTCTGGAAGATTCACGAATTCCACCTGCTTATTCCAAAACTTTTCAAGGTCCACCTCATGGTATTCCGGTTGAAAGGGATAAATTGAATAAATATGGTCGTCCTTTATTGGGATGTACTACTAAACCAAAACTAGGTTTATCTGCTAAAAACTATGGTAGAGCTGTATATGAATGTCTTCGCGGTGGACCTGATTTCACTAAAGATGATGAGAATGTTAATTCTCAACCTTTCATGCGTTGGAGAGATCGTTTCTTGTTTGTAGCAGAAGCTCTTTTCAAATCTCAAGCTGAGACAGGCGAGATTAAAGGGCATTACTTGAATGCCACTGCAGGTACATGTGAAGAGATGATGAAAAGGGCATATTTTGCTAGAGAATTAGGGGTGCCTATTGTAATGCACGACTATTTGACAGGTGGTTTTACTGCAAATACAACTTTGGCTCATTACTGTCGAGACAACGGTTTACTTCCCCATATTCATCGTGCTATGCATGCAGTTACCGACAGACAAAAAAATCATGGTATGCACTTTCGTGTATTAGCTAAAGCATTACGTATGTCTGGTGGAGATCATATTCATGCAGGTACTGCCGTAGGTAAATTAGAGGGAGAACGTGAAGTAACTTTAGGCTTTGTTGATTCACCTCGCGACGATTATATCGAAAAGGATCGAAGTCGTGGTATATATTTCACTCAAGACTGGGTATCTATGCCTGGTGTTTTCCCTGTCGCTTCAGGAGGTATTCATGTCTGGCATATGCCTGCTTTAACTGAGATTTCCGGAGATGATTCTGCATCACAATTTGGTGGGGGAACTTTAGGGCACCCTTGGGGAAATGCACCTGGTGCTGTAGCTAATCGAGTGGCCTTAGAAGCTTGTGTCCAAGCTCGTAATGAGGGACGTGATCTTGCTCGCCAAGGTAATGAAATTATTCGAGAGGCTGCTAAGTGGAGTCCA
>refbc_1008361_3_Ophioglossum_falcatum
TATACTCCCGATTATGAACCTAAAGACACTGATATCCTAGCAGCCTTTCGAATGACTCCCCAACCTGGAGTGCCAGCTGAGGAAGCAGGAGCTGCAGTAGCTGCTGAATCTTCCACGGGTACATGGACTACTGTATGGACTGATGGACTTACCAGTCTTGATCGATACAAGGGTCGATGCTATGATATCGAACCTGTTGTTGGAGAGGAAGATCAATTTATTGCTTATGTCGCATATCCCTTAGACCTTTTTGAAGAGGGTTCGGTTACTAACATGTTCACCTCCATTGTCGGTAACGTATTCGGATTTAAGGCATTGAGAGCTCTACGATTGGAGGACTTACGAATTCCTCCTGCTTATTCAAAGACGTTTATGGGCCCCCCCCACGGTATTCAAGTCGAAAGAGATAAATTAAACAAATATGGTCGTCCCTTATTAGGATGTACCATCAAACCAAAATTGGGGTTATCTGCTAAGAATTATGGTAGAGCCGTTTATGAATGTTTACGCGGTGGACTCGATTTTACAAAAGATGATGAAAATGTGAATTCTCAACCATTTATGCGTTGGACAGATCGTTTTGTGTTCGTGGCCGAAGCTCTTTTTAAATCTCAGGCGGAAACAGGAGAGATCAAGGGGCATTACTTAAATGCTACTGCAGGTACTTGTGAGGAAATGTTCAAAAGAGCCATCTTTGCTCGAGAATTGGGAGTCCCTATTGTCATGCATGATTATTTGACAGGAGGATTTACTGCAAATACCAGCCTAGCTTATTATTGCCGGGACAATGGTTTGCTCCTTCACATTCACCGTGCAATGCATGCTGTTATTGATAGACAAAAGAATCACGGTATGCATTTTCGTGTATTGGCTAAAGCATTGCGCATGTCTGGTGGGGATCATGTTCATGCCGGTACTGTAGTAGGTAAACTCGAAGGCGAACGCGAGATTACTCTAGGTTTTGTTGATCTACTTCGTGACGATTATATTGAGAAAGATCGAAGCCGAGGTATCTATTTTACTCAGGATTGGGTATCCATGCCGGGTGTAATACCTGTAGCTTCAGGAGGAATTCATGTTTGGCATATGCCCGCTCTAACCGAGATTTTTGGGGATGATTCTGTGCTTCAATTTGGTGGGGGGACTTTGGGACATCCTTGGGGTAATGCACCAGGTGCAGTAGCTAACCGAGTTGCT
>refbc_1008363_3_Ophioglossum_kawamurae
TACACTCCCGATTATGAGCCTAAGGATACCGATATCCTAGCAGCCTTTCGAATGACTCCCCAACCTGGAGTGCCGGCCGAGGAAGCAGGAGCTGCAGTAGCTGCTGAATCCTCCACGGGTACGTGGACTACCGTATGGACCGATGGGCTTACCAGTCTCGATCGTTACAAAGGTCGATGCTATGACATCGAACCTGTTGCTGGGGAGGAACATCAATACATTGCTTATGTAGCGTATCCCTTAGACCTTTTTGAAGAAGGTTCCGTCACCAACATGTTCACCTCCATTGTAGGTAACGTATTCGGATTCAAGGCATTGATGGCTCTACGGTTGGAGGATTTACGAATTCCTCCTGCTTATTCTAAGACTTTCATGGGCCCTCCCCACGGTATCCAAGTCGAAAGGGATAAATTAAACAAATATGGTCGTCCCTTACTGGGGTGTACCATCAAACCCAAATTGGGATTATCTGCCAAGAATTATGGTAGAGCCGTTTATGAATGCTTACGCGGTGGGCTCGACTTCACCAAAGATGATGAAAACGTGAATTCTCAACCATTTATGCGTTGGAGAGATCGTTTCGTATTTGTGGCGGAAGCTCTTTTCAAAGCTCAGGCGGAAACGGGAGAGATTAAGGGGCATTACTTAAATGCTACCGCAGGTCATTGTGATGAAATGATAAAAAGAGCAGTATTTGCTCGAGAATTGGGAGTACCCATTATCATGCACGATTACTTGACGGGAGGATTTACTGCAAATACTACCTTAGCTTCCTACTGCCGAGACAATGGTTTGCTCCTTCACATTCACCGTGCAATGCATGCTGTTATCGATAGGCAAAAAAATCACGGTATGCACTTCCGTGTATTGGCCAAAGCATTGCGCATGTCTGGCGGGGATCACATTCATGCCGGTACCGTGGTTGGTAAACTCGAGGGCGAACGCGAGATCACTTTAGGTTTCGTTGATCTACTTCGTGACGATTATATTGATAAAGATCGAAGTCGAGGTATCTATTTCACCCAGGATTGGGTATCCATGCCGGGTGTATTGCCTGTAGCTTCGGGAGGTATTCACGTTTGGCATATGCCTGCTCTAACCGAGATCTTCGGGGATGATTCCGTACTTCAATTTGGTGGGGGGACTCTGGGACACCCATGGGGTAATGCACCCGGTGCAGTAGCTAATCGAGTCGCT
>refbc_1008364_3_Botrychium_daucifolium
TACACTCCCGACTACAAAACTAAGGATACTGATATCCTAGCAGCTTTTCGAATGACTCCCCAACCTGGAGTGCCAGCTGAGGAAGCGGGAGCCGCGGTAGCTGCTGAATCTTCCACCGGTACGTGGACCACCGTATGGACCGATGGACTTACCAGCCTTGATCGTTACAAGGGTCGATGCTATGAAATCGAACCCGTTCCCGGGGAGGAGAATCAATTCATTGCTTATGTGGCGTATCCTCTAGATCTTTTTGAGGAAGGTTCTGTCACCAACATGTTCACTTCCATTGTAGGTAACGTATTCGGATTCAAGGCATTGAGAGCTTTACGGTTGGAAGATTCAAGAATCCCCCCTGCTTATTCTAAGACTTTCACGGGTCCGCCTCACGGTATTCAAGTCGAGAGGGATAAATTAAACAAATACGGTCGCCCCTTACTAGGATGTACCATCAAACCCAAATTGGGATTATCTGCCAAAAATTATGGTAGAGCCGTTTATGAATGTTTACGCGGTGGGCTCGATTTCACCAAGGATGATGAGAACGTAAATTCCCAACCGTTTATGCGTTGGAGAGATCGTTTCTTATTCGTGGCAGAAGCTCTTTTCAAATCTCAAGCTGAAACGGGTGAAATTAAGGGGCATTACTTAAACGCTACCGCGGGTACTTGTGAGGAAATGCTAAAAAGAGCAGTATTTGCTCGAGAATTGGGAGCACCCATTGTCATGCACGATTATTTGACAGGGGGATTCACTGCAAATACTAGCTTAGCTTTCTACTGTCGGGATAATGGTCTACTCCTTCACATTCATCGTGCAATGCATGCTGTTATTGATAGGCAAAAGAATCATGGTATCCACTTCCGTGTATTGGCCAAAGCATTGCGTATGTCCGGCGGGGATCATATTCATGCCGGTACTGTAGTGGGTAAACTTGAGGGAGAACGCGAAATAACTCTAGGCTTCGTTGATCTACTCCGTGACGATTATATCGAGAAAGATCGAAGCCGCGGCATCTATTTCACCCAAGATTGGGTATCTATGCCGGGTGTACTGCCTGTAGCTTCGGGAGGCATCCATGTTTGGCATATGCCCGCTTTGACTGAAATCTTCGGGGACGATTCCGTACTTCAATTTGGTGGAGGAACTTTGGGACACCCCTGGGGTAATGCACCTGGTGCAGTGGCCAATCGAGTTGCT
>refbc_1008897_3_Acer_elegantulum
GTTAAAGATTATAAATTGACTTATTATACTCCTGAGTATGTAACCAAAGATACTGATATCTTGGCAGCATTCCGAGTAACTCCTCAACCCGGGGTTCCGCCCGAGGAAGCCGGGGCCGCGGTAGCTGCGGAATCTTCTACTGGTACATGGACAACTGTGTGGACCGATGGGCTTACCAGCCTTGATCGTTATAAAGGACGATGCTACAACATTGAGCCCGTTGCTGGAGAAGAAAATCAATATATATGTTATGTAGCTTACCCTTTAGACCTTTTTGAAGAGGGTTCTGTTACTAACATGTTTACTTCCATTGTGGGTAATGTATTTGGGTTTAAAGCCCTGCGCGCTCTACGTCTAGAGGATCTACGAATCCCTCCCGCGTATTCGAAAACTTTCCAAGGCCCCCCTCATGGCATCCAAGTTGAGAGAGATAAATTGAACAAGTATGGGCGCCCCCTATTGGGATGTACTATTAAACCTAAATTGGGATTATCCGCTAAGAACTACGGTAGAGCAGTTTATGAATGTCTACG
>refbc_1008898_3_Acer_olivaceum
GTGTTAAGATTATAAATTGACTTATTATACTCCTGAGTATGTAACCAAAGATACTGATATCTTGGCAGCATTCCGAGTAACTCCTCAACCCGGGGTTCCGCCCGAGGAAGCCGGGGCCGCGGTAGCTGCGGAATCTTCTACTGGTACATGGACAACTGTGTGGACCGATGGGCTTACCAGCCTTGATCGTTATAAAGGACGATGCTACAACATTGAGCCCGTTGCTGGAGAAGAAAATCAATATATATGTTATGTAGCTTACCCTTTAGACCTTTTTGAAGAGGGTTCTGTTACTAACATGTTTACTTCCATTGTGGGTAATGTATTTGGGTTTAAAGCCCTGCGCGCTCTACGTCTAGAGGATCTACGAATCCCTCCCGCGTATTCAAAAACTTTCCAAGGCCCCCCTCATGGCATCCAAGTTGAGAGAGATAAATTGAACAAGTATGGGCGCCCCCTATTGGGATGTACTATTAAACCTAAATTGGGATTATCCGCTAAGAACTACGGTAGAGCAGTTTATGAATGTCTACG
>refbc_1008899_3_Acer_wilsonii_var._wilsonii
TGTTAAGATTATAAATTGACTTATTATACTCCTGAGTATGTAACCAAAGATACTGATATCTTGGCAGCATTCCGAGTAACTCCTCAACCCGGGGTTCCGCCCGAGGAAGCCGGGGCCGCGGTAGCTGCGGAATCTTCTACTGGTACATGGACAACTGTGTGGACCGATGGGCTTACCAGCCTTGATCGTTATAAAGGACGATGCTACAACATTGAGCCCGTTGCTGGAGAAGAAAATCAATATATATGTTATGTAGCTTACCCTTTAGACCTTTTTGAAGAGGGTTCTGTTACTAACATGTTTACTTCCATTGTGGGTAATGTATTTGGGTTTAAAGCCCTGCGCGCTCTACGTCTAGAGGATCTACGAATCCCTCCCGCGTATTCGAAAACTTTCCAAGGCCCCCCTCATGGCATCCAAGTTGAGAGAGATAAATTGAACAAGTATGGGCGCCCCCTATTGGGATGTACTATTAAACCTAAATTGGGATTATCCGCTAAGAACTACGGTAGAGCAGTTTATGAATGTCTAC
>refbc_1008900_3_Cinnamomum_chekiangense
TGGTGTTAAGATTACAAATTGACTTATTATACTCCTGACTATGAAACCAAAGATACTGATATTTTGGCAGCATTTCGAGTAACTCCTCAACCCGGAGTTCCACCTGAGGAAGCAGGGGCTGCGGTAGCTGCCGAATCTTCTACTGGTACATGGACAACTGTGTGGACCGATGGACTTACCAGCCTTGATCGTTACAAAGGACGATGCTACCACATCGAGCCCGTTCCTGGGGAGGAAACTCAATTTATTGCCTATGTAGCTTACCCTTTAGACCTTTTTGAAGAAGGTTCTGTTACGAACATGTTTACTTCTATTGTGGGTAATGTATTTGGGTTCAAAGCTCTACGAGCTCTACGTCTGGAGGATCTGCGAATTCCTCCTGCTTATTCCAAAACTTTCCAAGGCCCGCCCCATGGCATCCAAGTTGAGAGAGATAAATTGAACAAGTATGGTCGTCCCCTATTGGGATGTACTATTAAACCAAAATTGGGGTTATCCGCCAAGAACTACGGTAGAGCGGTTTATGAATGTCTCCGA
>refbc_1008902_3_Quercus_ciliaris
TGGTGTTAAAGATTATAAATTGACTTATTATACTCCTGACTATCAAACCAAAGATACTGATATCTTGGCAGCCTTCCGAGTAACTCCTCAACCTGGAGTTCCGCCCGAGGAAGCAGGGGCCGCGGTAGCTGCTGAATCTTCCACTGGGACATGGACAACTGTGTGGACTGACGGGCTTACCAGTCTTGATCGTTACAAAGGACGATGCTACCACATCGAGCCGGTTGCCGGAGAAGAAAATCAATTTATTGCTTATGTAGCTTACCCCTTAGACCTCTTTGAAGAAGGTTCTGTTACTAACATGTTTACTTCCATTGTGGGTAATGTATTTGGATTCAAGGCCCTGCGCGCTCTACGTCTGGAGGATTTGCGAATCCCTACTTCTTATTCTAAAACTTTCCAAGGTCCGCCTCATGGCATCCAAGTTGAGAGGGATAAATTAAACAAGTATGGCCGCCCCCTATTAGGATGTACTATTAAACCTAAATTGGGATTATCCGCTAAGAATTACGGTAGAGCAGTTTATGAATGTCTCC
>refbc_1008903_3_Daphniphyllum_oldhamii
TGGTGTTAAGATTACAAATTGACTTATTATACTCCTGACTATGACACCAAAGATACTGATATCTTGGCAGCATTCCGAGTAACTCCTCAACCTGGAGTTCCACCTGAGGAAGCAGGGGCCGCGGTAGCTGCGGAATCTTCTACTGGTACATGGACAACTGTGTGGACCGATGGACTTACCAGCCTTGATCGTTACAAAGGACGATGCTACCATATCGAGCCCGTCGCTGGAGAAGAAACTCAATTTATTGCTTATGTAGCTTACCCTTTAGACCTTTTTGAAGAAGGGTCTGTTACTAACATGTTTACTTCCATTGTGGGTAATGTATTTGGGTTCAAAGCCCTGCGCGCTCTACGTCTGGAGGATCTGCGAATCCCTACTGCTTATACTAAAACTTTCCAAGGCCCGCCTCATGGCATCCAAGTTGAGAGAGATAAATTGAACAAGTATGGTCGTCCCCTATTGGGATGTACTATTAAACCAAAATTGGGGTTATCTGCTAAAAACTACGGTAGAGCAGTTTATGAATGT
>refbc_1008904_3_Diospyros_morrisiana
AAGATTACAAATTGACTTATTATACTCCTGAATATGAAACCAAAGATACTGATATCTTGGCAGCATTCCGAGTAACTCCTCAACCTGGAGTTCCACCGGAAGAAGCAGGGGCCGCGGTAGCTGCCGAATCTTCTACTGGTACATGGACAACTGTGTGGACCGATGGACTTACTAGTCTTGATCGTTACAAAGGGCGATGCTACCACATCGAGCCCGTTCCTGGAGAAGAAACTCAATTTATTGCTTATGTAGCTTATCCTTTAGACCTTTTTGAAGAAGGTTCTGTTACTAACATGTTTACTTCCATTGTGGGTAATGTATTTGGGTTCAAAGCCCTGCGCGCTCTACGTCTGGAAGATTTGCGAATCCCTACTGCGTATGTTAAAACTTTCCAAGGACCACCTCATGGTATCCAAGTTGAAAGAGATAAATTGAACAAGTATGGTCGTCCCCTGTTGGGATGTACTATTAAACCGAAATTGGGGTTATCCGCTAAAAACTACGGTAGAGCAGTTTATGAATGTCTCCGA
>refbc_1008905_3_Elaeocarpus_chinensis
GTTAAGATTATAAATTGACTTATTATACTCCTGACTATGAAACCAAAGATACTGATATCTTGGCAGCATTCCGAGTAACTCCTCAACCTGGAGTTCCGCCTGAGGAAGCCGGGGCAGCGGTAGCTGCTGAATCTTCTACTGGTACATGGACAACTGTGTGGACCGATGGGCTTACCAGTCTTGATCGTTACAAAGGACGATGCTACCACATCGAGCCTGTTGCTGGAGAAGAAAGTCAATTTATTGCTTATGTAGCTTACCCCTTAGACCTTTTTGAAGAAGGTTCTGTTACTAACATGTTTACTTCCATTGTGGGTAATGTGTTTGGGTTCAAGGCGCTGCGGGCTCTACGTCTGGAGGATTTGCGAATCCCTGTTGCTTATGTTAAAACTTTCCAAGGCCCGCCCCATGGCATCCAAGTTGAGAGAGATAAATTGAACAAATATGGCCGCCCCCTATTGGGATGTACTATTAAACCTAAATTGGGGTTATCCGCTAAGAATTACGGTAGAGCAGTTTATGAATGTCTCC
>refbc_1008906_3_Elaeocarpus_decipiens
GTGTTAAGATTATAAATTGACTTATTATACTCCTGACTATGAAACCAAAGCTACTGATATCTTGGCAGCATTCCGAGTAACTCCTCAACCTGGAGTTCCGCCTGAGGAAGCCGGGGCAGCGGTAGCTGCTGAATCTTCTACTGGTACATGGACAACTGTATGGACCGATGGGCTTACCAGTCTTGATCGTTACAAAGGACGATGCTACCACATCGAGCCTGTTGCTGGAGAAGAAAATCAATATATTGCTTATGTAGCTTACCCCTTAGACCTTTTTGAAGAAGGTTCCGTTACTAACATGTTTACTTCCATTGTGGGTAATGTGTTTGGTTTCAAGGCGCTGCGGGCTCTACGTCTGGAGGATTTGCGAATCCCTCCTGCTTATGTTAAAACTTTCCAAGGCCCACCCCATGGCATCCAAGTTGAGAGAGATAAATTGAACAAATATGGCCGCCCGCTATTGGGATGTACTATTAAACCTAAATTGGGGTTATCCGCTAAGAATTACGGTAGAGCAGTTTATGAATGTCTCC
>refbc_1008907_3_Elaeocarpus_japonicus
TTAAGAATATAAATTGACTTATTATACTCCTGACTATGAAACCAAAGATACTGATATCTTGGCAGCATTCCGAGTAACTCCTCAACCTGGAGTTCCGCCTGAGGAAGCCGGGGCAGCGGTAGCTGCTGAATCTTCTACTGGTACATGGACAACTGTATGGACCGACGGGCTTACCAGTCTTGATCGTTACAAAGGACGATGCTACCACATCGAGCCTGTTGCTGGAGAAGAAAATCAATATATTGCTTATGTAGCTTACCCCTTAGACCTTTTTGAAGAAGGTTCCGTTACTAACATGTTTACTTCCATTGTGGGTAATGTGTTTGGTTTCAAGGCGCTGCGGGCTCTACGTCTGGAGGATTTGCGAATCCCTACTGCTTATGTTAAAACTTTCCAAGGCCCACCCCATGGCATCCAAGTTGAGAGAGATAAATTGAACAAATATGGCCGCCCGCTATTGGGATGTACTATTAAACCTAAATTGGGGTTATCCGCTAAGAATTACGGTAGAGCAGTTTATGAATGTCTCC
>refbc_1008908_3_Euonymus_carnosus
GCGTTAAGATTATAAATTGACTTATTATACTCCTGACTATGAAACCAAAGATACTGATATCTTGGCAGCATTCCGAGTAACTCCTCAACCTGGAGTTCCGCCTGAAGAAGCGGGGGCGGCGGTAGCTGCTGAATCTTCTACTGGTACATGGACAACTGTGTGGACCGATGGGCTTACCAGTCTTGATCGTTACAAAGGACGATGCTACCATATCGAGCCCGTTGCTGGAGAAGAAACTCAATTTATTGCTTATGTAGCTTACCCTTTAGACCTTTTCGAAGAAGGTTCTGTTACTAACATGTTTACTTCCATTGTGGGTAATGTCTTTGGTTTCAAAGCCCTGCGCGCTCTACGTCTGGAGGATTTGCGAATCCCCCCTGCTTATTCTAAAACTTTCCAAGGCCCGCCGCATGGTATCCAAGTTGAGAGAGATAAATTGAACAAGTATGGACGCCCTCTATTGGGATGTACTATTAAACCTAAATTGGGATTATCCGCTAAGAATTATGGTAGAGCAGTTTATGAATGTCTCCGA
>refbc_1008909_3_Euonymus_centidens
GTTTAAAGGATTATAAATTGACTTATTATACTCCTGACTATGAAACCAAAGATACTGATATCTTGGCAGCATTCCGAGTAACTCCTCAACCTGGAGTTCCGCCTGAAGAAGCGGGGGCGGCGGTAGCTGCTGAATCTTCTACTGGTACATGGACAACTGTGTGGACCGATGGGCTTACCAGTCTTGATCGTTACAAAGGACGATGCTACCACATCGAGCCCGTTGCTGGAGAAGAAAGTCAATTTATTGCTTATGTAGCTTATCCTTTAGACCTTTTCGAAGAAGGTTCTGTTACTAACATGTTTACTTCCATTGTGGGTAATGTCTTTGGTTTCAAAGCCCTGCGCGCTCTACGTCTGGAGGATTTGCGAATCCCCACTGCTTATTCTAAAACTTTCCAAGGCCCGCCGCATGGTATCCAAGTTGAGAGAGATAAATTGAACAAGTATGGACGCCCTCTATTGGGATGTACTATTAAACCTAAATTGGGATTATCCGCTAAGAACTATGGTAGAGCAGTTTATGAATGTCTCC
>refbc_1008910_3_Euonymus_myrianthus
GTTAAGATTATAAATTGACTTATTATACTCCTGACTATGAAACCAAAGATACTGATATCTTGGCAGCATTCCGAGTAACTCCTCAACCTGGAGTTCCGGCTGAAGAAGCGGGGGCGGCGGTAGCTGCTGAATCTTCTACTGGTACATGGACAACTGTGTGGACCGATGGGCTTACCAGTCTTGATCGTTACAAAGGACGATGCTACCACATCGAGCCCGTTGCTGGAGAAGAAACTCAATTTATTGCTTATGTAGCTTATCCTTTAGACCTTTTCGAAGAAGGTTCTGTTACTAACATGTTTACTTCCATTGTGGGTAATGTCTTTGGTTTCAAAGCCCTGCGCGCTCTACGTCTGGAGGATTTGCGAATCCCCACTGCTTATGTTAAAACTTTCCAAGGCCCGCCGCATGGTATCCAAGTTGAGAGAGATAAATTGAACAAGTATGGACGCCCTCTATTGGGATGTACTATTAAACCTAAATTGGGATTATCCGCTAAGAATTATGGTAGAGCAGTTTATGAATGTCTCCGA
>refbc_1008911_3_Euonymus_nitidus
TGGCGTTAAAGATTATAAATTGACTTATTATACTCCTGACTATGAAACCAAAGATACTGATATCTTGGCAGCATTCCGAGTAACTCCTCAACCTGGAGTTCCGGCTGAAGAAGCGGGGGCGGCGGTAGCTGCTGAATCTTCTACTGGTACATGGACAACTGTGTGGACCGATGGGCTTACCAGTCTTGATCGTTACAAAGGACGATGCTACCACATCGAGCCCGTTGCTGGAGAAGAAACTCAATTTATTGCTTATGTAGCTTATCCTTTAGACCTTTTCGAAGAAGGTTCTGTTACTAACATGTTTACTTCCATTGTGGGTAATGTCTTTGGTTTCAAAGCCCTGCGCGCTCTACGTCTGGAGGATTTGCGAATCCCCACTGCTTATGTTAAAACTTTCCAAGGCCCGCCGCATGGTATCCAAGTTGAGAGAGATAAATTGAACAAGTATGGACGCCCTCTATTGGGATGTACTATTAAACCTAAATTGGGATTATCCGCTAAGAATTATGGTAGAGCAGTTTATGAATGTCTCC
>refbc_1008912_3_Eurya_rubiginosa_var._attenuata
AGATTACAAATTGACTTATTATACTCCTGACTATGAAACCAAAGCGACTGATATCTTGGCAGCATTCCGAGTAACTCCTCAACCTGGAGTTCCACCTGAAGAAGCAGGGGCCGCGGTAGCTGCCGAATCTTCTACTGGTACATGGACAACTGTGTGGACCGATGGACTTACTAGCCTTGATCGTTACAAAGGTCGATGCTACCACATCGAGCCCGTTCCTGGAGAAGAAAGTCAATTTATTGCTTATGTAGCTTATCCTTTAGACCTTTTTGAAGAAGGTTCTGTTACTAACATGTTGACTTCTATTGTGGGTAATGTATTTGGGTTCAAAGCCCTGCGCGCTCTACGTCTGGAAGATCTGCGAATCCCTCCTGCGTATTCTAAAACTTTCCAAGGACCGCCTCATGGCATCCAAGTTGAAAGAGATAAATTGAACAAGTATGGTCGTCCCCTGTTGGGATGTACTATTAAACCTAAATTGGGGTTATCCGCTAAAAACTACGGTAGAGCGGTTTATGAATGTCTCCGAG
>refbc_1008913_3_Ficus_erecta_var._beecheyana
GTGTTAAGATTATAAATTGACTTATTACACTCCTGAATATGAAGTCAAAGATAGTGATATCTTGGCAGCATTTCGAGTAACTCCTCAACCTGGAGTTCCTCCTGAAGAAGCAGGGGCAGCGGTAGCTGCTGAATCTTCTACTGGTACATGGACAACTGTATGGACTGACGGACTTACCAGTCTTGATCGCTACAAAGGTCGATGCTACAACATCGAGCCCGTTGCTGGAGAAGAAAATCAATTTATTGCTTATGTAGCTTACCCTTTAGACCTTTTTGAAGAGGGTTCTGTTACTAATCTGTTTACTTCCATTGTGGGTAATGTATTTGGGTTCAAGGCCCTGCGTGCGCTACGTCTGGAAGATTTGCGAATCCCTCCTTCTTATTCTAAAACTTTCCAAGGACCACCTCATGGTATCCAAGTTGAGAGAGATAAATTGAACAAGTATGGCCGCCCCCTATTGGGATGTACTATTAAACCTAAATTGGGGTTATCCGCTAAGAATTACGGTAGAGCAGTTTATGAATGTCTTC
>refbc_1008916_3_Ilex_elmerrilliana
TGGTGTTAAGATTACAGATTGACTTATTATACTCCTGAATATGAAACCAAAGATACTGATATCTTGGCAGCATTCCGAGTATCTCCTCAACCTGGAGTTCCACCTGAAGAAGCAGGGGCCGCGGTAGCTGCTGAATCTTCTACTGGTACATGGACAACTGTGTGGACTGATGGACTTACCAGCCTTGATCGTTACAAAGGGCGATGCTACCAAATCGAGCCCGTTGCTGGAGAAGAAAATCAATTTATTGCTTATGTAGCTTACCCATTAGATCTTTTTGAAGAAGGTTCTGTTACTAATATGTTTACTTCCATTGTGGGTAATGTATTTGGGTTCAAAGCCCTGCGCGCTCTACGTCTGGAAGATTTGCGAATCCCTACTGCTTATACTAAAACTTTCCAAGGCCCGCCTCATGGCATCCAAGTTGAGAGAGATAAATTGAACAAGTATGGTCGTCCCCTGTTGGGATGTACTATTAAACCGAAATTGGGATTATCTGCTAAAAACTACGGTAGAGCAGTTTATGAATGTCTAC
>refbc_1008917_3_Ilex_suaveolens
TGTTAAGAGTACAAATTGAATTATTATACTCCTGACTATGACACCAAAGATACTGATATCTTGGCAGCATTCCGAGTATCTCCTCAACCTGGAGTTCCACCTGAAGAAGCAGGGGCCGCGGTAGCTGCTGAATCTTCTACTGGTACATGGACAACTGTGTGGACTGATGGACTTACCAGCCTTGATCGTTACAAAGGGCGATGCTACCAAATCGAGCCCGTTGCTGGAGAAGAAAATCAATTTATTGCTTATGTAGCTTACCCATTAGATCTTTTTGAAGAAGGTTCTGTTACTAATATGTTGACTTCCATTGTGGGTAATGTATTTGGGTTCAAAGCCCTGCGTGCTCTACGTCTGGAAGATTTGCGAATCCCTCCTGCTTATACTAAAACTTTCCAAGGCCCGCCTCATGGCATCCAAGTTGAGAGAGATAAATTGAACAAGTATGGTCGTCCCCTGTTGGGATGTACTATTAAACCGAAATTGGGATTATCTGCTAAAAACTACGGTAGAGCAGTTTATGAATGTCTAC
>refbc_1008918_3_Itea_omeiensis
TGGTGTTAAGATTACAAATTGACTTATTATACTCCTGACTATCAAACCAAAGATACTGATATCTTGGCAGCATTCCGAGTAACTCCTCAACCAGGAGTTCCACCTGAGGAAGCCGGGGCCGCGGTAGCTGCTGAATCTTCTACTGGTACATGGACAACTGTGTGGACCGATGGACTTACCAGCCTTGATCGTTACAAAGGACGATGCTATCACATCGAACCCGTTGCTGGAGAAGAAAGTCAATTTATTGCTTATGTAGCTTACCCCTTAGACCTTTTTGAAGAAGGTTCTGTTACTAACATGTTTACTTCCATTGTGGGTAATGTATTTGGGTTCAAAGCCCTGCGAGCTCTACGTCTGGAGGATCTGCGAATCCCTCCTGCTTATTCTAAAACTTTCCAAGGCCCGCCTCATGGCATCCAGGTTGAGAGAGATAAATTGAACAAGTATGGTCGTCCCCTATTGGGATGTACTATTAAACCTAAATTGGGGTTATCCGCTAAGAACTACGGTAGAGCGGTTTATGAATGTCTCC
>refbc_1008919_3_Lasianthus_japonicus
GGTGTTAAAGAGTACAAATTGACTTATTATACTCCTCAATACGAAACCAAAGATACTGATATCTTGGCAGCATTCCGAGTAACTCCTCAACCCGGAGTTCCGCCCGAAGAAGCAGGGGCCGCGGTAGCTGCCGAATCTTCTACTGGTACATGGACAACCGTGTGGACCGATGGACTTACCAGTCTTGATCGTTACAAGGGGCGATGCTACCACATCGAGCCAGTTCCTGGAGACGAAGATCAATATATTGCTTATGTAGCTTACCCCTTAGACCTTTTTGAAGAAGGTTCTGTTACTAACATGTTTACTTCCATTGTAGGTAATGTATTTGGGTTCAAAGCCCTGCGTGCTCTACGTCTGGAAGATTTGCGAATCCCCATTTCTTATGTTAAAACCTTCCAAGGCCCGCCTCACGGCATTCAAGTTGAGAGAGATAAATTGAACAAATACGGTCGTCCCCTGTTGGGATGTACTATTAAACCTAAATTGGGTTTATCTGCTAAAAACTACGGTAGAGCGGTTTATGAATGTCTAC
>refbc_1008920_3_Litsea_coreana_var._sinensis
TGGTGTTAAGATTACAAATTGACTTATTATACTCCTGACTATGAAACCAAAAGTACTGATATTTTGGCAGCATTTCGAGTAACTCCTCAACCCGGAGTTCCACCTGAGGAAGCAGGGGCTGCGGTAGCTGCCGAATCTTCTACTGGTACATGGACAACTGTGTGGACCGATGGACTTACCAGCCTTGATCGTTACAAAGGACGATGCTACCACATCGAGCCCGTTGCTGGGGAGGAAAGTCAATTTATTGCCTATGTAGCTTACCCTTTAGACCTTTTTGAAGAAGGTTCTGTTACGAACATGTTTACTTCTATTGTGGGTAATGTATTTGGGTTCAAAGCTCTACGAGCTCTACGTCTGGAGGATCTGCGAATTCCTCCTGCTTATTCCAAAACTTTCCAAGGCCCGCCCCATGGCATCCAAGTTGAGAGAGATAAATTGAACAAGTATGGTCGTCCCCTATTGGGATGTACTATTAAACCAAAATTGGGGTTATCCGCCAAGAACTACGGTAGAGCGGTTTATGAATGTCTCCGA
>refbc_1008921_3_Lyonia_ovalifolia_var._hebecarpa
AGACTAAAGCAAGTGTTGGGTTCAAAGCTGGTGTTAAAGATTACAAATTGACTTATTATACTCCTAACTATGAAACCAAGGATACTGATATCTTGGCAGCATTCCGAGTAACTCCTCAACCGGGAGTTCCGCCTGAAGAAGCAGGGGCCGCGGTAGCTGCGGAATCTTCTACCGGGACATGGACAACTGTGTGGACTGATGGACTTACTAGCCTTGATCGTTACAAAGGTCGATGCTACCACATCGAGCCCGTTGCTGGGGAGGAAAATCAATTTATTGCTTATGTAGCTTATCCTTTAGACCTTTTTGAAGAAGGTTCAGTTACTAACATGTTTACTTCCATTGTAGGTAATGTATTTGGGTTCAAAGCCCTGCGCGCTCTACGTCTGGAAGATCTACGAATCCCTGTTGCGTATGTTAAAACTTTCCAAGGGCCTCCTCACGGCATCCAAGTTGAAAGAGATAAATTGAACAAGTATGGTCGTCCCCTGTTAGGATGTACTATTAAACCTAAATTGGGGTTATCTGCTAAAA
>refbc_1008923_3_Machilus_chrysotricha
TGGTGTTAAAGATTACAAATTGACTTATTATACTCCTGACTATGAAACCAAAAGTACTGATATTTTGGCAGCATTTCGAGTAACTCCTCAACCCGGAGTTCCACCTGAGGAAGCAGGGGCTGCCGTAGCTGCCGAATCTTCTACTGGTACATGGACAACTGTGTGGACCGATGGACTTACCAGCCTTGATCGTTACAAAGGACGATGCTACCACATCGAGCCCGTTGCTGGGGAGGAAAGTCAATTTATTGCCTATGTAGCTTACCCTTTAGACCTTTTTGAAGAAGGTTCTGTTACGAACATGTTTACTTCTATTGTGGGTAATGTATTTGGGTTCAAAGCTCTACGAGCTCTACGTCTGGAGGATCTGCGAATTCCTCCTGCTTATTCCAAAACTTTCCAAGGCCCGCCCCATGGCATCCAAGTTGAGAGAGATAAATTGAACAAGTATGGTCGTCCCCTATTGGGATGTACTATTAAACCAAAATTGGGGTTATCCGCCAAGAACTACGGTAGAGCGGTTTATGAATGTCTCC
>refbc_1008924_3_Malus_leiocalyca
TGTTAAGATTATAAATTGACTTATTATACTCCTGACTATGAAACCAAAGATACTGATATTTTGGCAGCATTTCGAGTAACTCCTCAACCTGGAGTTCCACCTGAGGAAGCAGGGGCCGCGGTAGCTGCTGAATCTTCTACTGGTACATGGACAACTGTATGGACTGACGGTCTTACCAGTCTTGATCGTTACAAAGGTCGATGCTACCACATCGAGCCTGTTGCTGGAGAAGAAACTCAATTTATTGCTTATGTAGCTTACCCCTTAGACCTTTTTGAAGAAGGTTCTGTTACTAACATGTTTACTTCCATTGTAGGTAATGTGTTTGGGTTCAAGGCCCTGCGCGCTCTACGTCTGGAGGATTTGCGAATCCCTACTGCTTATGTTAAAACTTTCCAGGGCCCGCCTCATGGTATCCAAGTTGAGAGAGATAAATTGAACAAGTATGGCCGCCCTCTATTGGGATGTACTATAAAACCAAAATTGGGGTTATCCGCTAAGAATTACGGTAGAGCAGTTTATGAATGTCTAC
>refbc_1008926_3_Meliosma_flexuosa
TTACAAATTGACTTATTATACTCCTGAATATGAAACCAAAGATACTGATATCTTGGCAGCATTCCGAGTAACTCCTCAACCTGGAGTTCCACCTGAGGAAGCAGGGGCCGCAGTAGCTGCCGAATCTTCTACTGGTACATGGACAACTGTGTGGACCGATGGACTTACCAGCCTTGATCGTTACAAAGGACGATGCTACCACATCGAGCCCGTTCCTGGAGAAGAAAGTCAATTTATTGCTTATGTAGCCTACCCTTTAGACCTTTTTGAAGAAGGTTCTGTTACTAACATGTTTACTTCCATTGTGGGTAATGTATTTGGGTTCAAAGCCCTACGCGCTCTACGTCTGGAGGATCTGCGAATCCCTGTTGCTTATGTTAAAACTTTCCAAGGCCCGCCTCATGGCATCCAAGTTGAGAGAGATAAATTGAACAAGTATGGTCGTCCCCTATTGGGATGTACTATTAAACCAAAATTGGGGTTATCCGCTAAGAACTACGGTAGAGCTGTTTATGAATGTCTCCG
>refbc_1008927_3_Meliosma_oldhamii
AAAGCAAGTGTTGGATTTAAAGCTGGTGTTAAAGATTACAAATTGACTTATTATACTCCTGACTATGAAACCAAAGATACTGATATCTTGGCAGCATTCCGAGTAACTCCTCAACCTGGAGTTCCACCTGAGGAAGCAGGGGCCGCAGTAGCTGCCGAATCTTCTACTGGTACATGGACAACTGTGTGGACCGATGGACTTACCAGCCTTGATCGTTACAAAGGACGATGCTACCACATCGAGCCCGTTCCTGGAGAAGAAAGTCAATTTATTGCTTATGTAGCCTACCCTTTAGACCTTTTTGAAGAAGGTTCTGTTACTAACATGTTTACTTCCATTGTGGGTAATGTATTTGGGTTCAAAGCCCTACGCGCTCTACGTCTGGAGGATCTGCGAATCCCTGTTGCTTATGTTAAAACTTTCCAAGGCCCGCCTCATGGCATCCAAGTTGAGAGAGATAAATTGAACAAGTATGGTCGTCCCCTATTGGGATGTACTATTAAACCAAAATTGGGGTTATCCGCTAAGAA
>refbc_1008928_3_Pittosporum_illicioides
TGGTGTTAAGATTACAAATTGAATTATTATACTCCTGACTATCAAACCAAAGATACTGATATCTTGGCAGCATTCCGAGTAACTCCTCAACCTGGAGTTCCGCCTGAAGAAGCAGGGGCCGCGGTAGCTGCCGAATCTTCTACTGGTACATGGACAACTGTGTGGACCGACGGACTTACCAGCCTTGATCGTTACAAAGGGCGATGCTACGGAATCGAGCCCGTTGCTGGAGAAGAAAATCAATTTATTGCTTATGTAGCTTACCCATTAGACCTTTTTGAAGAAGGTTCTGTTACTAACATGTTTACTTCCATTGTAGGTAATGTATTTGGGTTCAAAGCCCTGCGCGCTCTACGTCTGGAAGATCTGCGAATCCCTGTTGCTTATGTTAAAACTTTCCAAGGCCCGCCTCATGGCATCCAAGTTGAGAGAGATAAATTGAACAAGTACGGCCGCCCCCTGTTGGGATGTACTATTAAACCTAAATTGGGGTTATCTGCTAAAAACTACGGCAGAGCGGTTTATGAATGTCTCC
>refbc_1008929_3_Prunus_discoidea
TGGTGTTAAGATTATAAATTGACTTATTATACTCCTGACTATGAAACCAAAGATACTGATATCTTGGCAGCATTTCGAGTAACTCCTCAACCTGGAGTTCCACCTGAAGAAGCAGGGGCAGCGGTAGCTGCTGAATCTTCTACTGGTACATGGACAACTGTATGGACTGACGGGCTTACTAGTCTTGATCGTTACAAAGGTCGATGCTACCACATCGAGCCCGTTGCTGGAGAAGAAAGTCAATTTATTGCTTATGTAGCTTACCCCTTAGACCTTTTTGAAGAGGGTTCTGTTACTAACATGTTTACTTCCATTGTAGGTAATGTGTTTGGGTTCAAGGCCCTGCGCGCGCTACGTCTGGAGGATTTGCGAATCCCTACTGCTTATGTTAAAACCTTCCAAGGCCCGCCTCATGGGATCCAAGTTGAGAGAGATAAATTGAACAAGTATGGCCGCCCCCTATTGGGATGTACTATTAAACCTAAATTGGGGTTATCCGCTAAGAATTACGGTAGAGCAGTTTATGAATGTCTCC
>refbc_1008930_3_Quercus_serrata_var._brevipetiolata
TGGTGTTAAGATTATAAATTGACTTATTATACTCCTGACTATCAAACCAAAGATACTGATATCTTGGCAGCCTTCCGAGTAACTCCTCAACCTGGAGTTCCGCCCGAGGAAGCAGGGGCCGCGGTAGCTGCTGAATCTTCCACTGGGACATGGACAACTGTGTGGACTGACGGGCTTACCAGTCTTGATCGTTACAAAGGACGATGCTACCACATCGAGCCGGTTGCTGGAGAAGAAAGTCAATTTATTGCTTATGTAGCTTACCCCTTAGACCTCTTTGAAGAAGGTTCTGTTACTAACATGTTTACTTCCATTGTGGGTAATGTATTTGGATTCAAGGCCCTGCGCGCTCTACGTCTGGAGGATTTGCGAATCCCTACTTCTTATTCTAAAACTTTCCAAGGTCCGCCTCATGGCATCCAAGTTGAGAGGGATAAATTAAACAAGTATGGCCGCCCCCTATTAGGATGTACTATTAAACCTAAATTGGGATTATCCGCTAAGAATTACGGTAGAGCAGTTTATGAATGTCTCC
>refbc_1008931_3_Aidia_cochinchinensis
TGGTGTTAAAGAGTACAAATTGACTTATTATACTCCTGAATACGAAACCAAAGATACTGATATCTTGGCAGCATTCCGAGTAACTGCTCAACCGGGAGTTCCACCTGAAGAAGCGGGGGCCGCGGTAGCTGCCGAATCTTCTACTGGTACATGGACAACTGTGTGGACCGATGGGCTTACCAGCCTTGATCGTTACAAAGGGCGATGCTATCACATCGAGCCAGTTCCTGGAGAAGAAGAGCAATTTATTGCTTATGTAGCTTACCCCTTAGACCTTTTTGAAGAAGGTTCTGTTACTAACATGTTTACTTCCATTGTAGGTAATGTATTTGGGTTCAAAGCCCTGCGCGCTCTACGTCTGGAAGATTTGCGAATCCCCACTTCTTATGTTAAAACCTTCCAAGGGCCGCCTCATGGCATCCAAGTTGAGAGAGATAAATTGAACAAGTATGGTCGTCCCCTGTTGGGATGTACTATTAAACCTAAATTAGGTTTATCTGCTAAAAACTACGGTAGAGCTGTTTATGAATGTCTTCG
>refbc_1008932_3_Reevesia_pycnantha
AAGAGTATAAATTGACTTATTATACTCCTGAATATGAAGTCAAAGATACTGATATCTTGGCAGCCTTCCGAGTAACTCCGCAACCCGGAGTTCCGCCTGAGGAAGCAGGGGCCGCGGTAGCTGCTGAATCTTCTACTGGTACATGGACAACCGTGTGGACCGATGGGCTTACCAGCCTTGATCGTTACAAAGGGCGATGCTACCACATTGAGCCCGTTGCTGGAGAAGAAAATCAATATATATGTTATGTAGCTTACCCCTTAGACCTTTTTGAAGAAGGTTCTGTTACTAACATGTTTACTTCCATTGTAGGTAATGTATTTGGGTTCAAAGCCCTGCGCGCTCTACGTCTAGAGGATCTGCGAGTCCCTACTGCTTATATTAAAACTTTCCAAGGCCCGCCTCATGGCATCCAGGTTGAAAGAGATAAATTGAACAAGTACGGTCGCCCCCTATTAGGATGTACTATTAAACCTAAATTGGGGTTATCCGCTAAGAACTACGGTAGAGCAGTTTATGAATGTCTAC
>refbc_1008934_3_Sloanea_sinensis
AAGATTATAAATTGACTTATTATACTCCTGACTATGAAACCAAAGATACTGATATCTTGGCAGCATTCCGAGTAACTCCTCAACCTGGAGTTCCGCCTGAGGAAGCCGGGGCAGCGGTAGCTGCTGAATCTTCTACTGGTACATGGACAACTGTGTGGACCGATGGGCTTACCAGTCTTGATCGTTACAAAGGACGATGCTACCACATCGAGCCTGTTGCTGGAGAAGAAAGTCAATTTATTGCTTATGTAGCTTACCCCTTAGACCTTTTTGAAGAAGGTTCTGTTACTAACATGTTTACTTCCATTGTGGGTAATGTGTTTGGGTTCAAGGCGCTGCGGGCTCTACGTCTGGAGGATTTGCGAATCCCTGTTGCTTATGTTAAAACTTTCCAAGGCCCGCCCCATGGCATCCAAGTTGAGAGAGATAAATTGAACAAATATGGCCGCCCCCTATTGGGATGTACTATTAAACCTAAATTGGGGTTATCCGCTAAGAATTACGGTAGAGCAGTTTATGAATGTCTCC
>refbc_1008935_3_Sorbus_folgneri
TGGTGTTAAGATTATAAATTGACTTATTATACTCCTGACTATGAAACCAAAGATACTGATATTTTGGCAGCATTTCGAGTAACTCCTCAACCTGGAGTTCCACCTGAGGAAGCAGGGGCCGCGGTAGCTGCTGAATCTTCTACTGGTACATGGACAACTGTATGGACTGACGGTCTTACCAGTCTTGATCGTTACAAAGGTCGATGCTACCACATCGAGCCTGTTGCTGGAGAAGAAAGTCAATTTATTGCTTATGTAGCTTACCCCTTAGACCTTTTTGAAGAAGGTTCTGTTACTAACATGTTTACTTCCATTGTAGGTAATGTGTTTGGGTTCAAGGCCCTGCGCGCTCTACGTCTGGAGGATTTGCGAATCCCTACTGCTTATGTTAAAACTTTCCAGGGCCCGCCTCATGGTATCCAAGTTGAGAGAGATAAATTGAACAAGTATGGCCGCCCTCTATTGGGATGTACTATAAAACCAAAATTGGGGTTATCCGCTAAGAATTACGGTAGAGCAGTTTATGAATGTCTAC
>refbc_1008937_3_Tarenna_mollissima
TGGTGTTAAGAGTACAAATTGACTTATTATACTCCTGAATACGAAACCAAAGATACTGATATCTTGGCAGCATTCCGAGTAACTCCTCAACCGGGAGTTCCACCTGAAGAAGCGGGGGCCGCGGTAGCTGCCGAATCTTCTACTGGTACATGGACAACTGTGTGGACCGATGGGCTTACCAGCCTTGATCGTTACAAAGGGCGATGCTATCACATCGAGCCAGTTCCTGGAGAAGAAGATCAATTTATTGCTTATGTAGCTTACCCCTTAGACCTTTTTGAAGAAGGTTCTGTTACTAACATGTTTACTTCCATTGTAGGTAATGTATTTGGGTTCAAAGCCCTGCGCGCTCTACGTCTGGAAGATTTGCGAATCCCCACTGCTTATGTTAAAACCTTCCAAGGGCCGCCTCACGGCATCCAAGTTGAGAGAGATAAATTGAACAAGTATGGTCGTCCCCTGTTGGGATGTACTATTAAACCTAAATTAGGTTTATCTGCTAAAAACTACGGTAGAGCTGTTTATGAATGTCTTC
>refbc_1008938_3_Tilia_endochrysea
GTGTTAAGAGTATAAATTGACTTATTATACTCCTGAATATGAAGTCAAAGATACTGATATCTTGGCAGCCTTCCGAGTAACTCCTCAACCCGGAGTTCCGCCTGAGGAAGCAGGGGCCGCGGTAGCTGCTGAATCTTCTACTGGTACATGGACAACCGTGTGGACCGATGGGCTTACCAGCCTTGATCGTTACAAAGGGCGATGCTACCACATTGAGCCCGTTGCTGGAGAAGAAAATCAATATATATGTTATGTAGCTTACCCCTTAGACCTTTTTGAAGAAGGTTCTGTTACTAACATGTTTACTTCCATTGTGGGTAATGTATTTGGGTTCAAAGCCCTGCGCGCTCTACGTCTAGAGGATCTGCGAATCCCTACTTCTTATATTAAAACTTTCCAAGGCCCGCCTCATGGCATCCAGGTTGAAAGAGATAAATTGAACAAGTACGGTCGCCCCCTATTAGGATGTACTATTAAACCTAAATTGGGGTTATCCGCTAAGAACTACGGTAGAGCAGTTTATGAATGTCTAC
>refbc_1008939_3_Viburnum_sempervirens
AAAGATACTGATATCTTGGCAGCATTCCGAGTAACTCCTCAACCTGGAGTTCCACCTGAAGAAGCAGGGGCCGCGGTAGCTGCCGAATCTTCTACTGGTACATGGACAACTGTGTGGACTGATGGACTTACCAGCCTTGATCGTTACAAAGGGCGATGCTACCACATTGAGCCCGTTGCTGGAGAAGAAACTCAATTTATTGCTTATGTAGCTTACCCATTAGACCTTTTTGAAGAAGGTTCTGTTACTAACATGTTTACTTCCATTGTGGGTAATGTATTTGGGTTCAAAGCCCTGCGCGCTCTACGTCTGGAAGATCTGCGAATTCCTGTTGCTTATGTGAAAACTTTCCAAGGCCCGCCTCATGGCATCCAATCTGAGAGAGATAAATTGAACAAGTATGGTCGTCCCCTGTTGGGATGCACTATTAAACCTAAATTGGGGTTATCCGCTAAAAACTACGGTAGAGCGGTTTATGAATGTCTCCGCGGTGGACTTGATTTTACCAAAGACGATGAGAACGTGAACTCCCAACCATTTATGCGTTGGAGAGATCGTTTCTTATTTTGTGCCGAAGCACTTTTTAAAGCACAAGCTGAAACAGGTGAAATCAAAGGGCATTACTTGAATGCTACTGCGGGTACATGCGAAGAAATGATGAAAAGGGCTGTATTTGCCAGAGAATTGGGAGCTCCTATCGTAATGCATGACTACTTAACAGGGGGATTCACTGCAAATACTACCTTGGCCCATTATTGCCGAGATAATGGCCTACTTCTTCACATCCACCGCGCAATGCATGCAGTTATTGATAGACAGAAGAATCATGGTATGCACTTTCGTGTACTAGCTAAAGGGTTACGTATGTCTGGTGGAGATCATATTCACGCCGGTACCGTAGTAGGTAAACTTGAAGGGGAAAGAGACATCACTTTGGGCTTTGTTGATTTACTGCGCGATGATTTTATTGAAAAAGATCGAAGTCGCGGTATTTATTTCACTCAAGATTGGGTCTCTCTACCAGGTGTTCTGCCCGTGGCTTCGGGGGGTATTCACGTTTGGCATATGCCCGCTCTGACCGAGATCTTTGGGGATGATTCCGTACTACAGTTCGGTGGAGGAACTTTAGGACACCCTTGGGGAAATGCACCCGGTGCCGTAGCTAATCGAGTAGCTCTAGAAGCATGTGTACAAGCTCGTAATGAGGGACGCGATCTTGCTCGTGAGGGTAATGAAATTATCCGTGAGGCTTCCAAATGGAGTCCTGAACTAGC
>refbc_1008940_3_Viburnum_sempervirens_var._trichophorum
GTTAAGATTACAAATTGACTTATTATACTCCTGACTATGAAACCAAAGATACTGATATCTTGGCAGCATTCCGAGTAACTCCTCAACCTGGAGTTCCACCTGAAGAAGCAGGGGCCGCGGTAGCTGCCGAATCTTCTACTGGTACATGGACAACTGTGTGGACTGATGGACTTACCAGCCTTGATCGTTACAAAGGGCGATGCTACCACATTGAGCCCGTTGCTGGAGAAGAAACTCAATTTATTGCTTATGTAGCTTACCCATTAGACCTTTTTGAAGAAGGTTCTGTTACTAACATGTTTACTTCCATTGTGGGTAATGTATTTGGGTTCAAAGCCCTGCGCGCTCTACGTCTGGAAGATCTGCGAATTCCTGTTGCTTATGTGAAAACTTTCCAAGGCCCGCCTCATGGCATCCAATCTGAGAGAGATAAATTGAACAAGTATGGTCGTCCCCTGTTGGGATGCACTATTAAACCTAAATTGGGGTTATCCGCTAAAAACTACGGTAGAGCGGTTTATGAATGTCTCCG
>refbc_1008941_3_Weigela_japonica_var._sinica
TTAAGATTACAAATTGACTTATTATACTCCTGACTATGAAACCAAAGATACTGATATCTTGGCAGCATTTCGAGTAACTCCTCAACCTGGAGTTCCACCTGAAGAAGCAGGGGCCGCGGTAGCTGCCGAATCTTCAACTGGTACATGGACAACTGTGTGGACCGATGGACTTACCAGCCTTGATCGTTACAAAGGGCGATGCTACCACATCGAGCCCGTTGCTGGAGAAGAAAATCAATATATTGCTTATGTAGCTTACCCATTAGACCTTTTTGAAGAAGGTTCTGTTACTAACATGTTTACTTCTATTGTGGGTAATGTATTTGGGTTCAAAGCCCTGCGCGCTCTACGTCTGGAAGATCTGCGAATCCCTACCTCTTATGTTAAAACTTTCCAAGGCCCGCCTCATGGCATCCAAGTTGAGAGAGATAAATTGAACAAGTATGGTCGCCCCCTGTTGGGATGTACTATTAAACCTAAATTGGGGTTATCTGCTAAAAACTACGGTAGAGCGGTTTATGAATGTCTAC
>refbc_1008942_3_Wikstroemia_monnula
AAGAGTATAAATTGACTTATTATACTCCTGAATATGAAACCAAAGATACTGATATCTTGGCAGCGTTCCGAGTAACTCCTCAACCTGGAGTTCCGCCTGAGGAAGCAGGGGCCGCGGTAGCTGCTGAATCTTCTACTGGTACATGGACAACTGTGTGGACCGACGGGCTTACCAGCCTTGATCGTTACAAAGGGCGATGCTACCACATCGAGCCCGTTCTGGGGGAAGAAAATCAATATATATGTTATGTAGCTTACCCCTTAGACCTTTTTGAAGAAGGTTCTGTTACTAACATGTTTACTTCCATTGTTGGTAATGTATTTGGGTTCAAAGCTCTGCGCGCTCTACGTCTAGAGGATCTGCGAATCCCTACTGCTTATATTAAAACTTTCCAAGGTCCGCCTCATGGCATCCAAGTTGAAAGAGATAAATTGAACAAGTACGGCCGTCCCCTATTGGGATGTACTATTAAACCTAAATTGGGGTTATCCGCTAAGAACTACGGTAGAGCGGTTTATGAATGTCTACGA
>refbc_1008943_3_Manglietia_fordiana_var._fordiana
CTAAAGCAAGTGTTGGATTCAAAGCTGGTGTTAAAGAGTACAAATTGACTTATTATACTCCTGAATATGAAACCAAAGATACTGATATCTTGGCAGCATTCCGAGTAACTCCTCAACCCGGAGTTCCACCTGAGGAAGCAGGGGCTGCGGTAGCTGCCGAATCTTCTACTGGTACATGGACAACTGTGTGGACCGATGGACTTACCAGCCTTGATCGTTACAAAGGACGATGCTACCACATCGAGCCCGTTCCTGGGGAGGAAAGTCAATTTATTGCTTATGTAGCTTACCCTTTAGACCTTTTTGAAGAAGGTTCTGTTACTAACATGTTTACTTCCATTGTAGGTAATGTATTTGGGTTCAAAGCCCTACGAGCTCTACGTCTGGAGGATCTGCGAATTCCTACTGCTTATGTTAAAACTTTCCAAGGCCCGCCCCATGGCATCCAAGTTGAGAGAGATAAATTGAACAAGTATGGTCGTCCACTATTGGGATGTACTATTAAACCAAAAT
>refbc_1008955_3_Atractocarpus_balansaeanus
AAGTGTTGGATTCAAAGCTGGTGTTAAAGAGTACAAATTGACTTATTATACTCCTGAATACGAAACCAAAGATACTGATATCTTGGCAGCATTCCGAGTAACTCCTCAACCCGGAGTTCCACCTGAAGAAGCGGGGGCCGCGGTAGCTGCCGAATCTTCTACTGGTACATGGACAACTGTGTGGACCGATGGGCTTACCAGCCTTGATCGTTACAAAGGGCGATGCTATCACATCGAGCCAGTTCCTGGAGAAGAAGATCAATATATTGCTTATGTAGCTTACCCCTTAGACCTTTTTGAAGAAGGTTCTGTTACTAACATGTTTACTTCCATTGTAGGTAATGTATTTGGGTTCAAAGCCCTGCGCGCTCTACGTCTGGAAGATTTGCGAATCCCCACTTCTTATATTAAAACCTTCCAAGGGCCGCCTCATGGCATCCAAGTTGAGAGAGATAAATTGAACAAGTATGGTCGTCCCCTGTTGGGATGTACTATTAAACCTAAATTAGGTTTATCTGCTAAAAACTACGGTAGAGCTGTTTATGAATGTCTTCGCGGGGGACTTGATTTTACCAAAGATGATGAAAACGTGAACTCCCAACCATTTATGCGTTGGAGAGATCGTTTCTTATTTTGTGCTGAAGCGCTTTATAAAGCACAAGCTGAAACAGGTGAAATCAAAGGGCATTACTTGAATGCTACTGCAGGTACATGCGAAGAAATGATCAAAAGAGCTGTATTTGCTAGAGAATTGGGAGTTCCTATCGTAATGCATGATTACTTAACAGGGGGATTCACTGCAAATACTAGCTTGGCTCATTATTGCCGAGATAATGGCCTACTTCTTCACATCCACCGCGCAATGCATGCGGTTATTGATAGACAGAAGAATCATGGTATGCACTTCCGCGTACTAGCTAAAGCGTTACGTATGTCTGGTGGAGATCATATTCACGCCGGTACCGTAGTAGGTAAACTTGAAGGGGAAAGAGATATCACTTTGGGCTTTGTTGATTTACTGCGTGATGATTTTATTGAAAAAGATCGAAGCCGCGGTATTTATTTCACTCAAGATTGGGTCTCTCTACCAGGTGTTATACCCGTGGCTTCAGGAGGTATTCATGTTTGGCATATGCCTGCTCTGACCGAGATCTTTGGGGATGATGCTGTACTACAGTTCGGTGGAGGAACTTTAGGACACCCTTGGGGTAATGCGCCAGGTGCTGTAGCGAATCGAGTAGCTCTAGAAGCATGTGTAAAAGCTCGTAATGAAGGGCGTGATCTTGCTGCTGAGGGTAATGAAATTATCCGCGAGGCTAGTAAATGGAGTCCTGAACTAGCTGCTGCTTGTGAGATATGGAAGGAAATCCGATTTAATTTTGAAGCGGTGGATAAATTGGAT
>refbc_1008956_3_Bertiera_longithyrsa
TTGACTTATTATACTCCTGAATACGAAACCAAAGATACTGATATCTTGGCAGCATTCCGAGTAACTGCTCAACCGGGAGTTCCACCTGAAGAAGCGGGGGCCGCGGTAGCTGCCGAATCTTCTACTGGTACATGGACAACTGTGTGGACCGATGGGCTTACCAGCCTTGATCGTTACAAAGGGCGATGCTATCACATCGAGCCAGTTCCTGGAGAAGAAGAGCAATTTATTGCTTATGTAGCTTACCCCTTAGACCTTTTTGAAGAAGGTTCTGTTACTAACATGTTTACTTCCATTGTAGGTAATGTATTTGGGTTCAAAGCCCTGCGCGCTCTACGTCTGGAAGATTTGCGAATCCCCCCTGCTTATGTTAAAACCTTCCAAGGGCCGCCTCATGGCATCCAAGTTGAGAGAGATAAATTGAACAAGTATGGTCGTCCCCTGTTGGGATGTACTATTAAACCTAAATTAGGTTTATCTGCTAAAAACTACGGTAGAGCTGTTTATGAATGTCTTCGCGGGGGGCTTGATTTTACCAAAGACGATGAAAACGTGAACTCCCAACCATTTATGCGTTGGAGAGATCGTTTCTGCTTTTGTGCTGAAGCGCTTTATAAAGCACAGTCTGAAACAGGTGAAATCAAAGGGCATTACTTGAATGCTACTGCAGGTACATGCGAAGAAATGATCAAAAGAGCTGTATTTGCTAGAGAATTAGGAGTTCCTATCGTAATGCATGATTACTTAACAGGGGGATTCACTGCAAATACTACCTTGGCTCATTATTGCCGAGATAATGGCCTACTTCTTCACATCCACCGCGCAATGCATGCGGTTATTGATAGACAGAAGAATCATGGTATGCACTTCCGCGTACTAGCTAAAGCGTTACGTATGTCTGGTGGAGATCATATTCACGCCGGTACCGTAGTAGGTAAACTTGAAGGGGAAAGAGATATCACTTTGGGCTTTGTTGATTTACTGCGTGATGATTTTGTTGAAAAAGATCGAAGCCGCGGTATTTATTTCACTCAAGATTGGGTCTCTCTACCAGGTGTTATACCCGTGGCTTCAGGAGGTATTCACGTTTGGCATATGCCTGCTCTGACCGAGATCTTTGGGGATGATTCTGTACTACAGTTCGGTGGAGGAACTTTAGGACACCCTTGGGGTAATGCGCCAGGTGCTGTAGCGAATCGAGTAGCTCTAGAAGCATGTGTAAAAGCTCGTAATGAAGGGCGTGATCTTGCTGCTGAGGGTAATGAAATTATCCGCGAGGCTAGTAAATGGAGTCCTGAACTAGCTGCTGCTTGTGAGATATGGAAGGAAATCCGATTTAATTTTGCAGCGGTGGATACATTGGAT
>refbc_1008960_3_Feretia_apodanthera
GACTTATTATACTCCTGAATACGAAACCAAAGATACTGATATCTTGGCAGCATTCCGAGTAACTCCTCAACCGGGAGTTCCACCTGAAGAAGCGGGGGCCGCGGTAGCTGCCGAATCTTCTACTGGTACATGGACAGCTGTGTGGACCGATGGGCTTACCAGCCTTGATCGTTACAAAGGGCGATGCTATCACATCGAGCCAGTTCCTGGAGAAGAAGATCAATTTATTGCTTATGTAGCTTACCCCTTAGACCTTTTTGAAGAAGGTTCTGTTACTAACATGTTTACTTCCATTGTAGGTAATGTATTTGGGTTCAAAGCCCTGCGTGCTCTACGTCTGGAAGATTTGCGAATCCCCCCTGCTTATATTAAAACTTTCCAAGGGCCGCCTCATGGCATCCAAGTTGAGAGAGATAAATTGAACAAATATGGTCGTCCCCTGTTGGGATGTACTATTAAACCTAAATTAGGTTTATCTGCTAAAAACTATGGTAGAGCTGTTTATGAATGTCTTCGCGGGGGACTTGATTTTACCAAAGATGATGAAAACGTGAACTCCCAACCATTTATGCGTTGGAGAGATCGTTTCTTATTTTGTGCTGAAGCGCTTTATAAAGCACAATCTGAAACAGGTGAAATCAAAGGGCATTACTTGAATGCTACTGCAGGTACATGCGAAGAAATGATCAAAAGAGCTGTATTTGCTAGAGAATTGGGAGTTCCTATCGTAATGCATGATTACTTAACAGGGGGATTCACTGCAAATACTAGCTTGGCTCATTATTGCCGAGA
>refbc_1008961_3_Kailarsenia_tentaculata
GAGTACAAATTGACTTATTATACTCCTGAATACGAAACCAAAGATACTGATATCTTGGCAGCATTCCGAGTAACTCCTCAACCGGGAGTTCCACCCGAAGAAGCGGGGGCCGCGGTAGCTGCCGAATCTTCTACTGGTACATGGACAACTGTGTGGACCGATGGGCTTACCAGCCTTGATCGTTACAAAGGTCGATGCTATCACATCGAGCCAGTTCCTGGAGAAGAAGATCAATTTATTGCTTATGTAGCTTACCCCTTAGACCTTTTTGAAGAAGGTTCTGTTACTAACATGTTTACTTCCATTGTAGGTAATGTATTTGGGTTCAAAGCCCTGCGCGCTCTACGTCTGGAAGATTTGCGAATCCCCACTTCTTATGTTAAAACCTTCCAAGGGCCACCTCATGGCATCCAAGTTGAGAGAGATAAATTGAACAAGTATGGTCGTCCCCTGTTGGGATGTACTATTAAACCTAAATTAGGTTTATCTGCTAAAAACTACGGTAGAGCTGTTTATGAATGTCTTCGCGGGGGACTTGATTTTACCAAAGATGATGAAAACGTGAACTCCCAACCATTTATGCGTTGGAGAGATCGTTTCTTATTTTGTGCTGAAGCGCTTTATAAAGCACAAGCTGAAACAGGTGAAATCAAAGGGCATTACTTGAATGCTACTGCAGGTACATGCGAAGAAATGATCAAAAGAGCTGTATTTGCTAGAGAATTGGGAGTTCCTATCGTAATGCATGATTACTTAACAGGGGGATTCACTGCAAATACTAGCTTGGCTCATTATTGCCGAGATAATGGCCTACTTCTTCACATCCACCGCGCAATGCATGCGGTTATTGATAGACAGAAGAATCATGGTATGCACTTCCGCGTACTAGCTAAAGCGTTACGTATGTCTGGTGGAGATCATATTCACGCCGGTACCGTAGTAGGTAAACTTGAAGGGGAAAGAGATATCACTTTGGGCTTTGTTGATTTACTGCGTGATGATTTTATTGAAAAAGATCGAAGCCGCGGTATTTATTTCACTCAAGATTGGGTCTCTCTACCAGGTGTTATACCCGTGGCTTCAGGAGGTATTCACGTTTGGCATATGCCTGCTCTGACCGAGATCTTTGGGGATGATGCTGTACTACAGTTCGGTGGAGGAACTTTAGGACACCCTTGGGGTAATGCGCCAGGTGCTGTAGCGAATCGAGTAGCTCTAGAAGCATGTGTAAAAGCTCGTAATGAAGGGCGTGATCTTGCTGCTGAGGGTAATGAAATTATCCGCGAGGCTAGTAAATGGAGTCCTGAACTAGCTGCTGCTTGTGAGGTATGGAAGGAAATCCGATTCAATTTTGAAGCGGTGGATAAATTGGAT
>refbc_1008964_3_Tricalysia_sonderiana
TGTTAAAGAGTACAAATTGACTTATTATACTCCTCAATACGAAACCAAAGATACTGATATCTTGGCAGCATTCCGAGTAACTCCTCAACCGGGAGTTCCACCTGAAGAAGCGGGGGCCGCGGTAGCTGCCGAATCTTCTACTGGTACATGGACAACTGTGTGGACCGATGGGCTTACCAGCCTTGATCGTTACAAAGGGCGATGCTATCACATCGAGCCAGTTCCTGGGGAAGAAGATCAATATATTGCTTATGTAGCTTACCCCTTAGACCTTTTTGAAGAAGGTTCTGTTACTAACATGTTTACTTCCATTGTAGGTAATGTATTTGGGTTCAAAGCCCTGCGCGCTCTACGTCTGGAAGATTTGCGAATCCCCCCGGCTTATATTAAAACCTTCCAAGGGCCGCCTCATGGCATCCAGGTTGAGAGAGATAAATTGAACAAGTATGGTCGTCCCCTGTTGGGATGTACTATTAAACCTAAATTAGGTTTATCTGCTAAAAACTACGGTAGAGCTGTTTATGAATGTCTTCGCGGGGGACTTGATTTTACCAAAGACGATGAAAACGTGAACTCCCAACCATTTATGCGTTGGAGAGATCGTTTCTGCTTTTGTGCTGAAGCGCTTTATAAAGCACAGGCTGAAACAGGTGAAATCAAAGGGCATTACTTGAATGCTACTGCGGGTACATGCGAAGAAATGATCAAAAGAGCTGTATTTGCTAGAGAATTAGGAGTTCCTATCGTAATGCATGATTACTTAACAGGGGGATTCACTGCAAATACTACCTTGGCTCATTATTGCCGAGATAATGGCCTACTTCTTCACATCCACCGCGCAATGCATGCGGTTATTGATAGACAGAAGAATCATGGTATGCACTTCCGCGTACTAGCTAAAGCGTTACGTATGTCTGGTGGAGATCATATTCACGCCGGTACCGTAGTAGGTAAACTTGAAGGGGAAAGAGATATCACTTTGGGCTTTGTTGATTTACTGCGTGATGATTTTATTGAAAAAGATCGAAGCCGCGGTATTTATTTCACTCAAGATTGGGTCTCTCTACCAGGTGTTATACCCGTGGCTTCAGGAGGTATTCACGTTTGGCATATGCCTGCTCTGACCGAGATCTTTGGGGATGATTCTGTACTACAGTTCGGTGGAGGAACTTTAGGACACCCTTGGGGTAATGCGCCAGGTGCTGTAGCGAATCGAGTAGCTCTAGAAGCATGTGTAAAAGCTCGTAATGAAGGGCGTGATCTTGCTGCTGAGGGTAATGAAATTATCCGCGAGGCTAGTAAATGGAGTCCTGAACTAGCTGCTGCTTGTGAGGTATGGAAGGAAATCCGATTTAATTTTGAAGCGGTGGATAAATTGGAT
>refbc_1008965_3_Wendlandia_arabica
GTTTACTTCTATTGTAGGTAATGTATTTGGGTTCAAAGCCCTGCGCGCTCTACGTCTGGAAGATTTGCGAATCCCCCCTGCTTATATTAAAACCTTCCAAGGCCCGCCTCATGGCATCCAAGTTGAGAGGGATAAATTGAACAAGTATGGTCGTCCCCTGTTGGGATGTACTATTAAACCTAAATTAGGTTTATCTGCTAAAAACTATGGTAGAGCTGTTTATGAATGTCTTCGCGGGGGACTTGATTTTACCAAAGATGATGAAAATGTGAACTCCCAACCATTTATGCGTTGGAGAGATCGTTTCTTATTTTGTGCTGAAGCGCTTTATAAAGCACAAGCTGAAACAGGTGAAATCAAAGGGCATTACTTGAATGCTACTGCAGGCACATGCGAAGAAATGATCAAAAGAGCTGTATTTGCTAGAGAATTGGGAGTTCCTATCGTAATGCATGATTACTTAACAGGGGGATTCACTGCAAATACTAGCTTGGCTCATTATTGCCGAGATAATGGCCTACTTCTTCACATCCACCGTGCAATGCATGCGGTTATTGATAGACAGAAGAATCATGGTATTCACTTCCGCGTACTAGCTAAAGCGTTACGTATGTCTGGTGGAGATCATATTCACTCCGGTACCGTAGTAGGTAAACTTGAAGGGGAAAGAGATATCACTTTGGGCTTTGTTGATTTACTGCGTGATGATTTTATTGAAAAAGATCGAAGCCGAGGTATTTATTTCACTCAAGATTGGGTCTCTCTACCAGGTGTTCTGCCTGTGGCTTCAGGAGGTATTCACGTTTGGCATATGCCTGCTCTGACCGAGATCTTTGGGGATGATTCTGTACTACAGTTCGGTGGAGGAACTTTAGGACACCCTTGGGGTAATGCGCCAGGTGCTGTAGCGAATCGAGTAGCTCTAGAAGCATGTGTAAAAGCTCGTAATGAAGGGCGTGATCTTGCTGTTGAGGGTAATGAAATTATCCGCGAGGCTAGTAAATGGAGTCCTGAACTAGCTGCTGCTTGTGAGGTATGGAAGGAGATCCGATTTAATTTTAAAGCGGTGGATACTTTGGAT
>refbc_1008966_3_Wendlandia_formosana
GGGGGACTTGATTTTACCAAAGATGATGAAAATGTGAACTCCCAACCATTTATGCGTTGGAGAGATCGTTTCTTATTTTGTGCTGAAGCGCTTTATAAAGCACAAGCTGAAACAGGTGAAATCAAAGGGCATTACTTGAATGCTACTGCAGGCACATGCGAAGAAATGATGAAAAGAGCTGTATTTGCTAGAGAATTGGGAGTTCCTATCGTAATGCATGATTACTTAACAGGGGGATTCACTGCAAATACTAGCTTGGCTCATTATTGCCGAGATAATGGCCTACTTCTTCACATCCACCGCGCAATGCATGCGGTTATTGATAGACAGAAGAATCATGGTATTCACTTCCGCGTACTAGCTAAAGCGTTACGTATGTCTGGTGGAGATCATATTCACGCCGGTACCGTAGTAGGTAAACTTGAAGGGGAAAGAGATATCACTTTGGGCTTTGTTGATTTACTGCGTGATGATTTTATTGAAAAAGATCGAAGCCGCGGTATTTATTTCACTCAAGATTGGGTCTCTCTACCAGGTGTTCTGCCCGTGGCTTCAGGAGGTATTCACGTTTGGCATATGCCTGCTCTGACCGAGATCTTTGGGGATGATTCTGTACTACAGTTCGGTGGAGGAACTTTAGGACACCCTTGGGGTAATGCGCCAGGTGCTGTAGCGAATCGAGTAGCTCTAGAAGCATGTGTAAAAGCTCGTAATGAAGGGCGTGATCTTGCTGCTGAGGGTAATGAAATTATCCGCGAGGCTAGTAAATGGAGTCCTGAACTAGCTGCTGCTTGTGAGGTATGGAAGGAGATCCGATTTAATTTTAAA
>refbc_1008967_3_Wendlandia_paniculata
TACAAATTGACTTATTATACTCCTGAATACGAAACCAAAGATACTGATATCTTGGCAGCATTCCGAGTAACTCCTCAACCGGGAGTTCCACCTGAAGAAGCGGGGGCCGCGGTAGCTGCCGAATCTTCTACTGGTACATGGACAACTGTGTGGACCGACGGGCTTACCAGCCTTGATCGTTACAAAGGGCGATGCTATCACATCGAGCCAGTTCCTGGAGAAGAAGATCAATATATTGCTTATGTAGCTTACCCCTTAGACCTTTTTGAAGAAGGTTCTGTTACTAACATGTTTACTTCCATTGTAGGTAATGTATTTGGGTTCAAAGCCCTGCGCGCTCTACGTCTGGAAGATTTGCGAATCCCCCCTGCTTATATTAAAACCTTCCAAGGCCCGCCTCATGGCATCCAAGTTGAGAGGGATAAATTGAACAAGTATGGTCGTCCCCTGTTGGGATGTACTATTAAACCTAAATTAGGTTTATCTGCTAAAAACTATGGTAGAGCTGTTTATGAATGTCTTCGCGGGGGACTTGATTTTACCAAAGATGATGAAAATGTGAACTCCCAACCATTTATGCGTTGGAGAGATCGTTTCTTATTTTGTGCTGAAGCGCTTTATAAAGCACAAGCTGAAACAGGTGAAATCAAAGGGCATTACTTGAATGCTACTGCAGGCACATGCGAAGAAATGATCAAAAGAGCTGTATTTGCTAGAGAATTGGGAGTTCCTATCGTAATGCATGATTACTTAACAGGGGGATTCACTGCAAATACTAGCTTGGCTCATTATTGCCGAGATAATGGCCTA
>refbc_100935_3_Altingia_obovata
CAAAGCTGGTGTTAAAGATTACAAATTGACTTATTATACTCCTGACTATGAAACCAAAGATACTGACATCTTGGCAGCATTCCGAGTAACTCCTCAACCTGGAGTTCCACCTGAGGAAGCGGGGGCCGCGGTAGCTGCTGAATCCTCTACTGGTACATGGACAACTGTGTGGACCGATGGACTTACCAGCCTTGATCGTTACAAAGGACGATGCTACCACATCGAGCCCGTTGCTGGAGAAGAAAGTCAATTTATTGCTTATGTAGCTTACCCCTTAGACCTTTTTGAAGAAGGTTCTGTTACTAACATGTTTACTTCCATTGTGGGTAATGTATTTGGATTCAAAGCCCTGCGCGCTCTACGTCTGGAGGATCTGCGAATCCCTCCTGCTTATTCTAAAACTTTCCAAGGCCCGCCTCATGGCATCCAAGTCGAGAGAGATAAATTGAACAAGTATGGTCGTCCCCTATTGGGATGTACTATTAAACCTAAATTGGGGTTATCTGCTAAGAACTACGGTAGAGCAGTTTATGAATGTCTCCGTGGTGGACTTGATTTTACCAAAGATGATGAAAACGTGAACTCCCAACCATTTATGCGTTGGAGAGACCGTTTCTTATTTTGTGCCGAAGCAATTTATAAAGCACAAGCTGAAACAGGTGAAATCAAAGGGCATTACTTGAATGCTACTGCAGGTACATGCGAAGAGATGATCAAAAGGGCGGTATTTGCCAGAGAATTGGGAGTTCCTATCGTAATGCATGACTACTTAACAGGGGGATTCACTGCAAATACTAGCTTGGCTCATTATTGCCGAGATAATGGCCTACTTCTTCACATCCATCGTGCAATGCATGCCGTTATTGATAGACAGAAGAATCATGGTATGCACTTTCGTGTACTAGCTAAAGCGTTACGTATGTCTGGTGGGGATCATATTCACGCTGGTACCGTAGTAGGTAAACTTGAGGGGGAAAGAGAGATCACTTTGGGCTTTGTTGATTTACTACGTGATGATTTTATTGAAAAAGACCGAAGTCGCGGTATTTATTTCACTCAAGATTGGGTCTCTCTACCAGGTGTTCTACCCGTGGCTTCGGGGGGTATTCACGTTTGGCATATGCCTGCTCTGACCGAGATTTTTGGGGATGATTCCGTACTGCAGTTCGGTGGAGGAACTTTAGGACACCCTTGGGGAAATGCACCGGGTGCCGTAGCTAATCGAGTAGCTCTAGAAGCATGTGTACAAGCTCGTAATGAGGGACGTGATCTTGCTCGTGAGGGTAATGAAATTATCCGTGAGGCTAGCAAATGGAGTCCTGAACTGGCTGCTGCTTGTGAAGTATGGAAGGAGATTAAATTTGAATTCGAAGCAATGGATACTTTGTAA
>refbc_1009519_3_Stipularia_africana
CTGGTGTTAAAGAGTACAAATTGACTTATTATACTCCTGAATACGAAACCAAAGATACTGATATCTTGGCAGCATTCCGAGTAACTCCTCAACCGGGAGTTCCACCTGAAGAAGCAGGGGCCGCGGTAGCTGCCGAATCTTCTACTGGTACATGGACAACTGTATGGACCGATGGGCTTACCAGCCTTGATCGTTACAAAGGGCGATGCTACAACATCGAGCCAGTTCCTGGAGAAGAAGATCAATATATTGTTTATGTAGCTTACCCCTTAGACCTTTTTGAAGAAGGTTCTGTTACTAACATGTTTACTTCCATTGTAGGTAATGTATTTGGGTTCAAAGCCCTGCGCGCTCTACGTCTGGAAGATTTGCGAATCCCTACTGCTTATGTTAAAACCTTCCAAGGCCCGCCTCATGGCATCCAAGTTGAGAGAGATAAATTGAACAAGTATGGTCGTCCCCTGTTGGGATGTACTATTAAACCTAAATTAGGTTTATCTGCTAAAAACTACGGTAGAGCTGTTTATGAATGTCTTCGCGGTGGGCTTGATTTTACCAAAGATGATGAAAACGTGAACTCCCAACCATTTATGCGTTGGAGAGATCGTTTCTTATTTTGTGCTGAAGCACTTTACAAAGCACAGACTGAAACAGGTGAAATCAAAGGGCATTACTTGAACGCTACTGCAGGTACATGCGAAGAAATGATGAAAAGAGCTATATTTGCTAGAGAATTGGGAGTTCCTATCGTAATGCATGATTACTTAACGGGGGGATTCACTGCAAATACTAGCTTGGCTCATTATTGCCGAGATAATGGCTTACTTCTTCACATCCACCGCGCAATGCATGCGGTTATTGATAGACAGAAGAATCATGGTATGCACTTCCGCGTACTAGCTAAAGCGTTACGTATGTCTGGTGGAGATCATATTCACGCTGGTACCGTAGTAGGGAAACTTGAAGGGGAAAGAGATATCACTTTGGGCTTTGTTGACTTACTTCGTGATGATTTTATTGAAAAAGATAGAAGTCGCGGTATTTATTTCACTCAAGATTGGGTTTCTCTACCAGGTGTTATTCCCGTGGCTTCAGGAGGTATTCACGTTTGGCATATGCCTGCTCTGACCGAGATCTTTGGGGATGATGCTGTACTACAGTTCGGTGGAGGAACTTTAGGACACCCTTGGGGTAATGCGCCAGGTGCTGTAGCCAATCGAGTAGCTTTAGAAGCATGTGTAAAAGCTCGTAATGAAGGACGTGATCTTGCTGCTGAGGGTAATGAAATTATCCGTGAGGCTAGTAAATGGAGTTCTGAACTAGCTGCTGCTTGTGAGGTATGGAAGGAGATCAAATTTAATTTTGCCGCAGTGGATACATTGGAT
>refbc_1009520_3_Nothoceros_cf._aenigmaticus_Villarreal_et_al._884
GGTGTTGGATCTAAAGCTGGTGTTAAGGATCATAGATTAACCTACTATACTCTTGATTATGAAACCAAGGATACTGATACTTTGGCAGCGTCTTGAATGACTCCTCAACCAGGGGTGCCAGCTGAAGAAGCAGGAGCCGCAGTAGCCGCTGAATCTTCAACGGGTACATGGACCACTGTTTGGACTGATGGACTTACCAGTCTTGATCGTTATAAAGGTTGATGCTATGACATCGAACCTGTTGCTGGGGAAGATAATCAATACATTGCTTATGTTGCTCATCCTTTAGATCTTCCTGAGGAAGGTTCTGTTACCAACATGTTCACTTCCATCGTAGGTAATGTTTCTGGATCTAAAGCTTTACGAGCCTCGCGTCTGGAAGATTCACGAATTCCACCTGCTTATTCCAAAACTTCTCAAGGTCCACCTCATGGTATTCAGGTTGAAAGGGATAAATTGAATAAATATGGTCGTCCTTTATTGGGATGTACTACTAAACCAAAACTAGGTTTATCTGCTAAAAACTATGGTAGAGCTGTATATGAATGTCTTCGCGGTGGACTTGATTTCACTAAAGATGATGAGAATGTTAATTCTCAACCTTTCATGCGTTGGAGAGATCGTTTCTTGTTTGTAGCAGAAGCCCTTTTCAAATCTCAAGCTGAGACAGGCGAGATTAAAGGGCATTACTTGAATGCCACTGCAGGTACATGTGAAGAGATGATGAAAAGGGCATATTTTGCTAGAGAATTAGGGGTGCCTATTGTAATGCACGACTATTTGACAGGTGGTTTTACTGCAAATACAACTTTGGCTCACTACTGTCGAGACAACGGTTTACTTCCCCATATTCATCGTGCTATGCATGCAGTTACCGACAGACAAAAAAATCATGGTATGCACTTTCGTGTATTAGCTAAAGCATTACGTATGTCTGGTGGAGATCATATTCATGCAGGTACTGCCGTAGGTAAATTAGAGGGAGAACGTGAAGTAACTTTAGGCTTTGTTGATTCACCTCGCGACGATTATATCGAAAAGGATCGAAGTCGTGGTATCTATTTCACTCAAGACTGGGTATCTATGCCTGGTGTTTTMCCTGTCGCTTCAGGAGGTATTCATGTCTGGCATATGCCTGCTTTAACTGAGATTTCCGGAGATGATTCTGCATCACAATTTGGTGGGGGAACTTTAGGGCACCCTTGGGGAAATGCACCTGGTGCTGTAGCTAATCGAGTGGCCTTAGAAGCTTGTGTCCAAGCTCGTAATGAAGGACGTGATCTTGCTCGCCAAGGTAATGAAATTATTCGAGAGGCTTCTAARTGGAGTCCAGAATTAGCA
>refbc_1009521_3_Nothoceros_cf._aenigmaticus_Villarreal_1025B
GGTGTTGGATCTAAAGCTGGTGTTAAGGATCATAGATTAACCTACTATACTCTTGATTATGAAACCAAGGATACTGATACTTTGGCAGCGTCTTGAATGACTCCTCAACCAGGGGTGCCAGCTGAAGAAGCAGGAGCCGCAGTAGCCGCTGAATCTTCAACGGGTACATGGACCACTGTTTGGACTGATGGACTTACCAGTCTTGATCGTTATAAAGGTTGATGCTATGACATCGAACCTGTTGCTGGGGAAGATAATCAATACATTGCTTATGTTGCTCATCCTTTAGATCTTCCTGAGGAAGGTTCTGTTACCAACATGTTCACTTCCATCGTAGGTAATGTTTCTGGATCTAAAGCTTCACGAGCCTCGCGTCTGGAAGATTCACGAATTCCACCTGCTTATTCCAAAACTTCTCAAGGTCCACCTCATGGTATTCAGGTTGAAAGGGATAAATTGAATAAATATGGTCGTCCTTTATTGGGATGTACTATTAAACCAAAACTAGGTTTATCTGCTAAAAACTATGGTAGAGCTGTATATGAATGTCTTCGCGGTGGACCTGATTTCACTAAAGATGATGAGAATGTTAATTCTCAACCTTTCATGCGTTGGAGAGATCGTTTCTTGTTTGTAGCAGAAGCCCTTTTCAAATCTCAAGCTGAGACAGGCGAGATTAAAGGGCATTACTTGAATGCCACTGCAGGTACATGTGAAGAGATGATGAAAAGGGCATATTTTGCTAGAGAATTAGGGGTGCCTATTGTAATGCACGACTATTTGACAGGTGGTTTTACTGCAAATACAACTTTGGCTCACTACTGTCGAGACAACGGTTTACTTCCCCATATTCATCGTGCTATGCATGCAGTTACCGACAGACAAAAAAATCATGGTATGCACTTTCGTGTATTAGCTAAAGCATTACGTATGTCTGGTGGAGATCATGTTCATGCAGGTACTGCCGTAGGTAAATTAGAGGGAGAACGTGATGTAACTTTAGGCTTTGTTGATTCACCTCGCGACGATTATATCGAAAAGGATCGAAGTCGTGGTATCTATTTCACTCAAGACTGGGTATCTATGCCTGGTGTTTTCCCTGTCGCTTCAGGAGGTATTCATGTCTGGCATATGCCTGCTTTAACTGAGATTTCCGGAGATGATTCTGCATCACAATTTGGTGGGGGAACTTTAGGGCACCCTTGGGGAAATGCACCTGGTGCTGTAGCTAATCGAGTGGCCTTAGAAGCTTGTGTCCAAGCTCGTAATGAGGGACGTGATCTTGCTCGCCAAGGTAATGAAATTATTCGAGAGGCTTCTAAGTGGAGTCCAGAATT
>refbc_1009522_3_Nothoceros_cf._aenigmaticus_Villarreal_1027
GGTGTTGGATCTAAAGCTGGTGTTAAGGATCATAGATTAACCTACTATACTCTTGATTATGAAACCAAGGATACTGATACTTTGGCAGCGTCTTGAATGACTCCTCAACCAGGGGTGCCAGCTGAAGAAGCAGGAGCCGCAGTAGCCGCTGAATCTTCAACGGGTACATGGACCACTGTTTGGACTGATGGACTTACCAGTCTTGATCGTTATAAAGGTTGATGCTATGACATCGAACCTGTTGCTGGGGAAGATAATCAATACATTGCTTATGTTGCTCATCCTTTAGATCTTCCTGAGGAAGGTTCTGTTACCAACATGTTCACTTCCATCGTAGGTAATGTTTCTGGATCTAAAGCTTCACGAGCCTCGCGTCTGGAAGATTCACGAATTCCACCTGCTTATTCCAAAACTTCTCAAGGTCCACCTCATGGTATTCAGGTTGAAAGGGATAAATTGAATAAATATGGTCGTCCTTTATTGGGATGTACTATTAAACCAAAACTAGGTTTATCTGCTAAAAACTATGGTAGAGCTGTATATGAATGTCTTCGCGGTGGACCTGATTTCACTAAAGATGATGAGAATGTTAATTCTCAACCTTTCATGCGTTGGAGAGATCGTTTCTTGTTTGTAGCAGAAGCCCTTTTCAAATCTCAAGCTGAGACAGGCGAGATTAAAGGGCATTACTTGAATGCCACTGCAGGTACATGTGAAGAGATGATGAAAAGGGCATATTTTGCTAGAGAATTAGGGGTGCCTATTGTAATGCACGACTATTTGACAGGTGGTTTTACTGCAAATACAACTTTGGCTCACTACTGTCGAGACAACGGTTTACTTCCCCATATTCATCGTGCTATGCATGCAGTTACCGACAGACAAAAAAATCATGGTATGCACTTTCGTGTATTAGCTAAAGCATTACGTATGTCTGGTGGAGATCATGTTCATGCAGGTACTGCCGTAGGTAAATTAGAGGGAGAACGTGATGTAACTTTAGGCTTTGTTGATTCACCTCGCGACGATTATATCGAAAAGGATCGAAGTCGTGGTATCTATTTCACTCAAGACTGGGTATCTATGCCTGGTGTTTTCCCTGTCGCTTCAGGAGGTATTCATGTCTGGCATATGCCTGCTTTAACTGAGATTTCCGGAGATGATTCTGCATCACAATTTGGTGGGGGAACTTTAGGGCACCCTTGGGGAAATGCACCTGGTGCTGTAGCTAATCGAGTGGCCTTAGAAGCTTGTGTCCAAGCTCGTAATGAGGGACGTGATCTTGCTCGCCAAGGTAATGAAATTATTCGAGAG
>refbc_1009523_3_Nothoceros_cf._aenigmaticus_Villarreal_1258
GGTGTTGGATCTAAAGCTGGTGTTAAGGATCATAGATTAACCTACTATACTCTTGATTATGAAACCAAGGATACTGATACTTTGGCAGCGTCTTGAATGACTCCTCAACCAGGGGTGCCAGCTGAAGAAGCAGGAGCCGCAGTAGCCGCTGAATCTTCAACGGGTACATGGACCACTGTTTGGACTGATGGACTTACCAGTCTTGATCGTTATAAAGGTTGATGCTATGACATCGAACCTGTTGCTGGGGAAGATAATCAATACATTGCTTATGTTGCTCATCCTTTAGATCTTCCTGAGGAAGGTTCTGTTACCAACATGTTCACTTCCATCGTAGGTAATGTTTCTGGATCTAAAGCTTCACGAGCCTCGCGTCTGGAAGATTCACGAATTCCACCTGCTTATTCCAAAACTTCTCAAGGTCCACCTCATGGTATTCAGGTTGAAAGGGATAAATTGAATAAATATGGTCGTCCTTTATTGGGATGTACTATTAAACCAAAACTAGGTTTATCTGCTAAAAACTATGGTAGAGCTGTATATGAATGTCTTCGCGGTGGACCTGATTTCACTAAAGATGATGAGAATGTTAATTCTCAACCTTTCATGCGTTGGAGAGATCGTTTCTTGTTTGTAGCAGAAGCCCTTTTCAAATCTCAAGCTGAGACAGGCGAGATTAAAGGGCATTACTTGAATGCCACTGCAGGTACATGTGAAGAGATGATGAAAAGGGCATATTTTGCTAGAGAATTAGGGGTGCCTATTGTAATGCACGACTATTTGACAGGTGGTTTTACTGCAAATACAACTTTGGCTCACTACTGTCGAGACAACGGTTTACTTCCCCATATTCATCGTGCTATGCATGCAGTTACCGACAGACAAAAAAATCATGGTATGCACTTTCGTGTATTAGCTAAAGCATTACGTATGTCTGGTGGAGATCATGTTCATGCAGGTACTGCCGTAGGTAAATTAGAGGGAGAACGTGATGTAACTTTAGGCTTTGTTGATTCACCTCGCGACGATTATATCGAAAAGGATCGAAGTCGTGGTATCTATTTCACTCAAGACTGGGTATCTATGCCTGGTGTTTTCCCTGTCGCTTCAGGAGGTATTCATGTCTGGCATATGCCTGCTTTAACTGAGATTTCCGGAGATGATTCTGCATCACAATTTGGTGGGGGAACTTTAGGGCACCCTTGGGGAAATGCACCTGGTGCTGTAGCTAATCGAGTGGCCTTAGAAGCTTGTGTCCAAGCTCGTAATGAGGGACGTGATCTTGCTCGCCAAGGTAATGAAATTATTCGAGAGGCTTCTAAGTGGAGTCCAGAATTAGCA
>refbc_1009524_3_Nothoceros_cf._aenigmaticus_Villarreal_787
GGTGTTGGATCTAAAGCTGGTGTTAAGGATCATAGATTAACCTACTATACTCTTGATTATGAAACCAAGGATACTGATACTTTGGCAGCGTCTTGAATGACTCCTCAACCAGGGGTGCCAGCTGAAGAAGCAGGAGCCGCAGTAGCCGCTGAATCTTCAACGGGTACATGGACCACTGTTTGGACTGATGGACTTACCAGTCTTGATCGTTATAAAGGTTGATGCTATGACATCGAACCTGTTGCTGGGGAAGATAATCAATACATTGCTTATGTTGCTCATCCTTTAGATCTTCCTGAGGAAGGTTCTGTTACCAACATGTTCACTTCCATCGTAGGTAATGTTTCTGGATCTAAAGCTTCACGAGCCTCGCGTCTGGAAGATTCACGAATTCCACCTGCTTATTCCAAAACTTCTCAAGGTCCACCTCATGGTATTCAGGTTGAAAGGGATAAATTGAATAAATATGGTCGTCCTTTATTGGGATGTACTACTAAACCAAAACTAGGTTTATCTGCTAAAAACTATGGTAGAGCTGTATATGAATGTCTTCGCGGTGGACCTGATTTCACTAAAGATGATGAGAATGTTAATTCTCAACCTTTCATGCGTTGGAGAGATCGTTTCTTGTTTGTAGCAGAAGCCCTTTTCAAATCTCAAGCTGAGACAGGCGAGATTAAAGGGCATTACTTGAATGCCACTGCAGGTACATGTGAAGAGATGATGAAAAGGGCATATTTTGCTAGAGAATTAGGGGTGCCTATTGTAATGCACGACTATTTGACAGGTGGTTTTACTGCAAATACAACTTTGGCTCACTACTGTCGAGACAACGGTTTACTTCCCCATATTCATCGTGCTATGCATGCAGTTACCGACAGACAAAAAAATCATGGTATGCACTTTCGTGTATTAGCTAAAGCATTACGTATGTCTGGTGGAGATCATATTCATGCAGGTACTGCCGTAGGTAAATTAGAGGGAGAACGTGAAGTAACTTTAGGCTTTGTTGATTCACCTCGCGACGATTATATCGAAAAGGATCGAAGTCGTGGTATCTATTTCACTCAAGACTGGGTATCTATGCCTGGTGTTTTCCCTGTCGCTTCAGGAGGTATTCATGTCTGGCATATGCCTGCTTTAACTGAGATTTCCGGAGATGATTCTGCATCACAATTTGGTGGGGGAACTTTAGGGCACCCTTGGGGAAATGCACCTGGTGCTGTAGCTAATCGAGTGGCCTTAGAAGCTTGTGTCCAAGCTCGTAATGAAGGACGTGATCTTGCTCGCCAAGGTAATGAAATTATTCGAGAG
>refbc_1009525_3_Nothoceros_cf._aenigmaticus_Villarreal_791
GGTGTTGGATCTAAAGCTGGTGTTAAGGATCATAGATTAACCTACTATACTCTTGATTATGAAACCAAGGATACTGATACTTTGGCAGCGTCTTGAATGACTCCTCAACCAGGGGTGCCAGCTGAAGAAGCAGGAGCCGCAGTAGCCGCTGAATCTTCAACGGGTACATGGACCACTGTTTGGACTGATGGACTTACCAGTCTTGATCGTTATAAAGGTTGATGCTATGACATCGAACCTGTTGCTGGGGAAGATAATCAATACATTGCTTATGTTGCTCATCCTTTAGATCTTCCTGAGGAAGGTTCTGTTACCAACATGTTCACTTCCATCGTAGGTAATGTTTCTGGATCTAAAGCTTCACGAGCCTCGCGTCTGGAAGATTCACGAATTCCACCTGCTTATTCCAAAACTTCTCAAGGTCCACCTCATGGTATTCAGGTTGAAAGGGATAAATTGAATAAATATGGTCGTCCTTTATTGGGATGTACTACTAAACCAAAACTAGGTTTATCTGCTAAAAACTATGGTAGAGCTGTATATGAATGTCTTCGCGGTGGACCTGATTTCACTAAAGATGATGAGAATGTTAATTCTCAACCTTTCATGCGTTGGAGAGATCGTTTCTTGTTTGTAGCAGAAGCCCTTTTCAAATCTCAAGCTGAGACAGGCGAGATTAAAGGGCATTACTTGAATGCCACTGCAGGTACATGTGAAGAGATGATGAAAAGGGCATATTTTGCTAGAGAATTAGGGGTGCCTATTGTAATGCACGACTATTTGACAGGTGGTTTTACTGCAAATACAACTTTGGCTCACTACTGTCGAGACAACGGTTTACTTCCCCATATTCATCGTGCTATGCATGCAGTTACCGACAGACAAAAAAATCATGGTATGCACTTTCGTGTATTAGCTAAAGCATTACGTATGTCTGGTGGAGATCATATTCATGCAGGTACTGCCGTAGGTAAATTAGAGGGAGAACGTGAAGTAACTTTAGGCTTTGTTGATTCACCTCGCGACGATTATATCGAAAAGGATCGAAGTCGTGGTATCTATTTCACTCAAGACTGGGTATCTATGCCTGGTGTTTTCCCTGTCGCTTCAGGAGGTATTCATGTCTGGCATATGCCTGCTTTAACTGAGATTTCCGGAGATGATTCTGCATCACAATTTGGTGGGGGAACTTTAGGGCACCCTTGGGGAAATGCACCTGGTGCTGTAGCTAATCGAGTGGCCTTAGAA
>refbc_1009526_3_Nothoceros_cf._aenigmaticus_Villarreal_et_al._JC1082
GGTGTTGGATCTAAAGCTGGTGTTAAGGATCATAGATTAACCTACTATACTCTTGATTATGAAACCAAGGATACTGATACTTTGGCAGCGTCTTGAATGACTCCTCAACCAGGGGTGCCAGCTGAAGAAGCAGGAGCCGCAGTAGCCGCTGAATCTTCAACGGGTACATGGACCACTGTTTGGACTGATGGACTTACCAGTCTTGATCGTTATAAAGGTTGATGCTATGACATCGAACCTGTTGCTGGGGAAGATAATCAATACATTGCTTATGTTGCTCATCCTTTAGATCTTCCTGAGGAAGGTTCTGTTACCAACATGTTCACTTCCATCGTAGGTAATGTTTCTGGATCTAAAGCTTCACGAGCCTCGCGTCTGGAAGATTCACGAATTCCACCTGCTTATTCCAAAACTTCTCAAGGTCCACCTCATGGTATTCAGGTTGAAAGGGATAAATTGAATAAATATGGTCGTCCTTTATTGGGATGTACTATTAAACCAAAACTAGGTTTATCTGCTAAAAACTATGGTAGAGCTGTATATGAATGTCTTCGCGGTGGACCTGATTTCACTAAAGATGATGAGAATGTTAATTCTCAACCTTTCATGCGTTGGAGAGATCGTTTCTTGTTTGTAGCAGAAGCCCTTTTCAAATCTCAAGCTGAGACAGGCGAGATTAAAGGGCATTACTTGAATGCCACTGCAGGTACATGTGAAGAGATGATGAAAAGGGCATATTTTGCTAGAGAATTAGGGGTGCCTATTGTAATGCACGACTATTTGACAGGTGGTTTTACTGCAAATACAACTTTGGCTCACTACTGTCGAGACAACGGTTTACTTCCCCATATTCATCGTGCTATGCATGCAGTTACCGACAGACAAAAAAATCATGGTATGCACTTTCGTGTATTAGCTAAAGCATTACGTATGTCTGGTGGAGATCATATTCATGCAGGTACTGCCGTAGGTAAATTAGAGGGAGAACGTGAAGTAACTTTAGGCTTTGTTGATTCACCTCGCGACGATTATATCGAAAAGGATCGAAGTCGTGGTATCTATTTCACTCAAGACTGGGTATCTATGCCTGGTGTTTTCCCTGTCGCTTCAGGAGGTATTCATGTCTGGCATATGCCTGCTTTAACTGAGATTTCCGGAGATGATTCTGCATCACAATTTGGTGGGGGAACTTTAGGGCACCCTTGGGGAAATGCACCTGGTGCTGTAGCTAATCGAGTGGCCTTAGAAGCTTGTGTCCAAGCTCGTAATGAGGGACGTGATTTTGCTCGCCAAGGTAATGAAATTATTCGAGAGG
>refbc_1009527_3_Nothoceros_cf._aenigmaticus_Villarreal_et_al._JC1083
GGTGTTGGATCTAAAGCTGGTGTTAAGGATCATAGATTAACCTACTATACTCTTGATTATGAAACCAAGGATACTGATACTTTGGCAGCGTCTTGAATGACTCCTCAACCAGGGGTGCCAGCTGAAGAAGCAGGAGCCGCAGTAGCCGCTGAATCTTCAACGGGTACATGGACCACTGTTTGGACTGATGGACTTACCAGTCTTGATCGTTATAAAGGTTGATGCTATGACATCGAACCTGTTGCTGGGGAAGATAATCAATACATTGCTTATGTTGCTCATCCTTTAGATCTTCCTGAGGAAGGTTCTGTTACCAACATGTTCACTTCCATCGTAGGTAATGTTTCTGGATCTAAAGCTTCACGAGCCTCGCGTCTGGAAGATTCACGAATTCCACCTGCTTATTCCAAAACTTCTCAAGGTCCACCTCATGGTATTCAGGTTGAAAGGGATAAATTGAATAAATATGGTCGTCCTTTATTGGGATGTACTACTAAACCAAAACTAGGTTTATCTGCTAAAAACTATGGTAGAGCTGTATATGAATGTCTTCGCGGTGGACCTGATTTCACTAAAGATGATGAGAATGTTAATTCTCAACCTTTCATGCGTTGGAGAGATCGTTTCTTGTTTGTAGCAGAAGCCCTTTTCAAATCTCAAGCTGAGACAGGCGAGATTAAAGGGCATTACTTGAATGCCACTGCAGGTACATGTGAAGAGATGATGAAAAGGGCATATTTTGCTAGAGAATTAGGGGTGCCTATTGTAATGCACGACTATTTGACAGGTGGTTTTACTGCAAATACAACTTTGGCTCACTACTGTCGAGACAACGGTTTACTTCCCCATATTCATCGTGCTATGCATGCAGTTACCGACAGACAAAAAAATCATGGTATGCACTTTCGTGTATTAGCTAAAGCATTACGTATGTCTGGTGGAGATCATATTCATGCAGGTACTGCCGTAGGTAAATTAGAGGGAGAACGTGAAGTAACTTTAGGCTTTGTTGATTCACCTCGCGACGATTATATCGAAAAGGATCGAAGTCGTGGTATCTATTTCACTCAAGACTGGGTATCTATGCCTGGTGTTTTCCCTGTCGCTTCAGGAGGTATTCATGTCTGGCATATGCCTGCTTTAACTGAGATTTCCGGAGATGATTCTGCATCACAATTTGGTGGGGGAACTTTAGGGCACCCTTGGGGAAATGCACCTGGTGCTGTAGCTAA
>refbc_1009528_3_Nothoceros_cf._aenigmaticus_Villarreal_et_al._885
GGTGTTGGATCTAAAGCTGGTGTTAAGGATCATAGATTAACCTACTATACTCTTGATTATGAAACCAAGGATACTGATACTTTGGCAGCGTCTTGAATGACTCCTCAACCAGGGGTGCCAGCTGAAGAAGCAGGAGCCGCAGTAGCCGCTGAATCTTCAACGGGTACATGGACCACTGTTTGGACTGATGGACTTACCAGTCTTGATCGTTATAAAGGTTGATGCTATGACATCGAACCTGTTGCTGGGGAAGATAATCAATACATTGCTTATGTTGCTCATCCTTTAGATCTTCCTGAGGAAGGTTCTGTTACCAACATGTTCACTTCCATCGTAGGTAATGTTTCTGGATCTAAAGCTTCACGAGCCTCGCGTCTGGAAGATTCACGAATTCCACCTGCTTATTCCAAAACTTTTCAAGGTCCACCTCATGGTATTCAGGTTGAAAGGGATAAATTGAATAAATATGGTCGTCCTTTATTGGGATGTACTATTAAACCAAAACTAGGTTTATCTGCTAAAAACTATGGTAGAGCTGTATATGAATGTCTTCGCGGTGGACCTGATTTCACTAAAGATGATGAGAATGTTAATTCTCAACCTTTCATGCGTTGGAGAGATCGTTTCTTGTTTGTAGCAGAAGCCCTTTTCAAATCTCAAGCTGAGACAGGCGAGATTAAAGGGCATTACTTGAATGCCACTGCAGGTACATGTGAAGAGATGATGAAAAGGGCATATTTTGCTAGAGAATTAGGGGTGCCTATTGTAATGCACGACTATTTGACAGGTGGTTTTACTGCAAATACAACTTTGGCTCACTACTGTCGAGACAACGGTTTACTTCCCCATATTCATCGTGCTATGCATGCAGTTACCGACAGACAAAAAAATCATGGTATGCACTTTCGTGTATTAGCTAAAGCATTACGTATGTCTGGTGGAGATCATATTCATGCAGGTACTGCCGTAGGTAAATTAGAGGGAGAACGTGAAGTAACTTTAGGCTTTGTTGATTCACCTCGCGACGATTATATCGAAAAGGATCGAAGTCGTGGTATCTATTTCACTCAAGACTGGGTATCTATGCCTGGTGTTTTCCCTGTCGCTTCAGGAGGTATTCATGTCTGGCATATGCCTGCTTTAACTGAGATTTCCGGAGATGATTCTGTATCACAATTTGGTGGGGGAACTTTAGGGCACCCTTGGGGAAATGCACCTGGTGCTGTAGCTAATCGAGTGGCCTTAGAAGCTTGTGTCCAAGCTCGTAATGAGGGACGTGATCTTGCTCGCCAAGGTAATGAAATTATTCGAGAGGCTTCTAAGTGGAGTCCAGAATTAGCA
>refbc_1009529_3_Nothoceros_cf._aenigmaticus_Villarreal_et_al._892
GGTGTTGGATCTAAAGCTGGTGTTAAGGATCATAGATTAACCTACTATACTCTTGATTATGAAACCAAGGATACTGATACTTTGGCAGCGTCTTGAATGACTCCTCAACCAGGGGTGCCAGCTGAAGAAGCAGGAGCCGCAGTAGCCGCTGAATCTTCAACGGGTACATGGACCACTGTTTGGACTGATGGACTTACCAGTCTTGATCGTTATAAAGGTTGATGCTATGACATCGAACCTGTTGCTGGGGAAGATAATCAATACATTGCTTATGTTGCTCATCCTTTAGATCTTCCTGAGGAAGGTTCTGTTACCAACATGTTCACTTCCATCGTAGGTAATGTTTCTGGATCTAAAGCTTCACGAGCCTCGCGTCTGGAAGATTCACGAATTCCACCTGCTTATTCCAAAACTTTTCAAGGTCCACCTCATGGTATTCAGGTTGAAAGGGATAAATTGAATAAATATGGTCGTCCTTTATTGGGATGTACTACTAAACCAAAACTAGGTTTATCTGCTAAAAACTATGGTAGAGCTGTATATGAATGTCTTCGCGGTGGACCTGATTTCACTAAAGATGATGAGAATGTTAATTCTCAACCTTTCATGCGTTGGAGAGATCGTTTCTTGTTTGTAGCAGAAGCCCTTTTCAAATCTCAAGCTGAGACAGGCGAGATTAAAGGGCATTACTTGAATGCCACTGCAGGTACATGTGAAGAGATGATGAAAAGGGCATATTTTGCTAGAGAATTAGGGGTGCCTATTGTAATGCACGACTATTTGACAGGTGGTTCTACTGCAAATACAACTTTGGCTCACTACTGTCGAGACAACGGTTTACTTCCCCATATTCATCGTGCTATGCATGCAGTTACCGACAGACAAAAAAATCATGGTATGCACTTTCGTGTATTAGCTAAAGCATTACGTATGTCTGGTGGAGATCATATTCATGCAGGTACTGCCGTAGGTAAATTAGAGGGAGAACGTGAAGTAACTTTAGGCTTTGTTGATTCACCTCGCGACGATTATATCGAAAAGGATCGAAGTCGTGGTATCTATTTCACTCAAGACTGGGTATCTATGCCTGGTGTTTTCCCTGTCGCTTCAGGAGGTATTCATGTCTGGCATATGCCTGCTTTAACTGAGATTTCCGGAGATGATTCTGCATCACAATTTGGTGGGGGAACTTTAGGGCACCCTTGGGGAAATGCACCTGGTGCTGTAGCTAATCGAGTGGCCTTAGAAGCTTGTGTCCAAGCTCGTAATGAGGGACGTGATCTTGCTCGCCAAGGTAATGAAATTATTCGAGAGGCTTCTAAGTGGAGTCCAGAATTAGCA
>refbc_1009530_3_Nothoceros_cf._aenigmaticus_Villarreal_et_al._902
CCAAGGATACTGATACTTTGGCAGCGTCTTGAATGACTCCTCAACCAGGGGTGCCAGCTGAAGAAGCAGGAGCCGCAGTAGCCGCTGAATCTTCAACGGGTACATGGACCACTGTTTGGACTGATGGACTTACCAGTCTTGATCGTTATAAAGGTTGATGCTATGACATCGAACCTGTTGCTGGGGAAGATAATCAATACATTGCTTATGTTGCTCATCCTTTAGATCTTCCTGAGGAAGGTTCTGTTACCAACATGTTCACTTCCATCGTAGGTAATGTTTCTGGATCTAAAGCTTTACGAGCCTCGCGTCTGGAAGATTCACGAATTCCACCTGCTTATTCCAAAACTTCTCAAGGTCCACCTCATGGTATTCAGGTTGAAAGGGATAAATTGAATAAATATGGTCGTCCTTTATTGGGATGTACTACTAAACCAAAACTAGGTTTATCTGCTAAAAACTATGGTAGAGCTGTATATGAATGTCTTCGCGGTGGACCTGATTTCACTAAAGATGATGAGAATGTTAATTCTCAACCTTTCATGCGTTGGAGAGATCGTTTCTTGTTTGTAGCAGAAGCCCTTTTCAAATCTCAAGCTGAGACAGGCGAGATTAAAGGGCATTACTTGAATGCCACTGCAGGTACATGTGAAGAGATGATGAAAAGGGCATATTTTGCTAGAGAATTAGGGGTGCCTATTGTAATGCACGACTATTTGACAGGTGGTTTTACTGCAAATACAACTTTGGCTCACTACTGTCGAGACAACGGTTTACTTCCCCATATTCATCGTGCTATGCATGCAGTTACCGACAGACAAAAAAATCATGGTATGCACTTTCGTGTATTAGCTAAAGCATTACGTATGTCTGGTGGAGATCATATTCATGCAGGTACTGCCGTAGGTAAATTAGAGGGAGAACGTGAAGTAACTTTAGGCTTTGTTGATTCACCTCGCGACGATTATATCGAAAAGGATCGAAGTCGTGGTATCTATTTCACTCAAGACTGGGTATCTATGCCTGGTGTTTTCCCTGTCGCTTCAGGAGGTATTCATGTCTGGCATATGCCTGCTTTAACTGAGATTTCCGGAGATGATTCTGCATCACAATTTGGTGGGGGAACTTTAGGGCACCCTTGGGGAAATGCACCTGGTGCTGTAGCTAATCGAGTGGCCTTAGAAGCTTGTGTCCAAGCTCGTAATGAGGGACGTGATCTTGCTCGCCAAGGTAATGAAATTATTCGAGAGGCTTCTAAGTGGAGTCCAGAATTAGCA
>refbc_1009532_3_Nothoceros_cf._canaliculatus_Villarreal_&_Varela_584
GTGTTAAGGATCATAGATTAACCTACTATACTCTTGATTATGAAACCAAGGATACTGATACTTTGGCAGCGTCTTGAATGACTCCTCAACCAGGGGTGCCAGCTGAAGAAGCAGGAGCCGCAGTAGCCGCTGAATCTTCAACGGGTACATGGACCACTGTTTGGACTGATGGACTTACCAGTCTTGATCGTTATAAAGGTTGATGCTATGACATCGAACCTGTTGCTGGGGAAGATAATCAATACATTGCTTATGTTGCTTATCCTTTAGATCTTCCTGAGGAAGGTTCTGTTACCAACATGTTCACTTCCATCGTAGGTAATGTTTCTGGATCTAAAGCTTCACGAGCCTCGCGTCTGGAAGATTCACGAATTCCACCTGCTTATTCCAAAACTTTTCAAGGTCCACCTCATGGTATTCAGGTTGAAAGGGATAAATTGAATAAATATGGTCGTCCTTTATTGGGATGTACTATTAAACCAAAACTAGGTTTATCTGCTAAAAACTATGGTAGAGCTGTATATGAATGTCTTCGCGGTGGACCTGATTTCACTAAAGATGATGAGAATGTTAATTCTCAACCTTTCATGCGTTGGAGAGATCGTTTCTTGTTTGTAGCAGAAGCCCTTTTCAAATCTCAAGCTGAGACAGGCGAGATTAAAGGGCATTACTTGAATGCCACTGCAGGTACATGTGACGAGATGATGAAAAGGGCATATTTTGCTAGAGAATTAGGGGTGCCTATTGTAATGCACGACTATTTGACAGGTGGTTTTACTGCAAATACAACTTTGGCTCACTACTGTCGAGACAACGGTTTACTTCCCCATATTCATCGTGCTATGCATGCAGTTACCGACAGACAAAAAAATCATGGTATGCACTTTCGTGTATTAGCTAAAGCATTACGTATGTCTGGTGGAGATCATATTCATGCAGGTACTGCCGTAGGTAAATTAGAGGGAGAACGTGAAGTAACTTTAGGCTTTGTTGATTCACCTCGCGACGATTATATCGAAAAGGATCGAAGTCGTGGTATATATTTCACTCAAGACTGGGTATCTATGCCTGGTGTTTTCCCTGTCGCTTCAGGAGGTATTCATGTCTGGCATATGCCTGCTTTAACTGAGATTTCCGGAGATGATTCTGCATTACAATTTGGTGGGGGAACTTTAGGGCACCCTTGGGGAAATGCACCTGGTGCTGTAGCTAATCGAGTGGCCTTAGAAGCTTGTGTCCAAGCTCGTAATGAGGGACGTGATCTTGCTCGCCAAGGTAATGATATTATTCGAGAGGCTT
>refbc_1009533_3_Nothoceros_cf._canaliculatus_Villarreal_862
GGATCTAAAGCTGGTGTTAAGGATCATAGATTAACCTACTATACTCTTGATTATGAAACCAAGGATACTGATACTTTGGCAGCGTCTTGAATGACTCCTCAACCAGGGGTGCCAGCTGAAGAAGCAGGAGCCGCAGTAGCCGCTGAATCTTCAACGGGTACATGGACCACTGTTTGGACTGATGGACTTACCAGTCTTGATCGTTATAAAGGTTGATGCTATGACATCGAACCTGTTGCTGGGGAAGATAATCAATACATTGCTTATGTTGCTTATCCTTTAGATCTTCCTGAGGAAGGTTCTGTTACCAACATGTTCACTTCCATCGTAGGTAATGTTTCTGGATCTAAAGCTTCACGAGCCTCGCGTCTGGAAGATTCACGAATTCCACCTGCTTATTCCAAAACTTTTCAAGGTCCACCTCATGGTATTCAGGTTGAAAGGGATAAATTGAATAAATATGGTCGTCCTTTATTGGGATGTACTAYTAAACCAAAACTAGGTTTATCTGCTAAAAACTATGGTAGAGCTGTATATGAATGTCTTCGCGGTGGACCTGATTTCACTAAAGATGATGAGAATGTTAATTCTCAACCTTTCATGCGTTGGAGAGATCGTTTCTTGTTTGTAGCAGAAGCCCTTTTCAAATCTCAAGCTGAGACAGGCGAGATTAAAGGGCATTACTTGAATGCCACTGCAGGTACATGTGACGAGATGATGAAAAGGGCATATTTTGCTAGAGAATTAGGGGTGCCTATTGTAATGCACGACTATTTGACAGGTGGTTTTACTGCAAATACAACTTTGGCTCACTACTGTCGAGACAACGGTTTACTTCCCCATATTCATCGTGCTATGCATGCAGTTACCGACAGACAAAAAAATCATGGTATGCACTTTCGTGTATTAGCTAAAGCATTACGTATGTCTGGTGGAGATCATATTCATGCAGGTACTGCCGTAGGTAAATTAGAGGGAGAACGTGAAGTAACTTTAGGCTTTGTTGATTCACCTCGCGACGATTATATCGAAAAGGATCGAAGTCGTGGTATATATTTCACTCAAGACTGGGTATCTATGCCTGGTGTTTTCCCTGTCGCTTCAGGAGGTATTCATGTCTGGCATATGCCTGCTTTAACTGAGATTTCCGGAGATGATTCTGCATCACAATTTGGTGGGGGAACTTTAGGGCACCCTTGGGGAAATGCACCTGGTGCTGTAGCTAATCGAGTGGCCTTAGAAGCTTGTGTCCAAGCTCGTAATGAGGGACGTGATCTTGCTCGCCAAGGTAATGATATTATTCGAGAGGCTTCTAAGTGGAGTCCAGAATTAGCA
>refbc_1009534_3_Nothoceros_cf._canaliculatus_Villarreal_et_al._895
CATAGATTAACCTACTATACTCTTGATTATGAAACCAAGGATACTGATACTTTGGCAGCGTCTTGAATGACTCCTCAACCAGGGGTGCCAGCTGAAGAAGCAGGAGCCGCAGTAGCCGCTGAATCTTCAACGGGTACATGGACCACTGTTTGGACTGATGGACTTACCAGTCTTGATCGTTATAAAGGTTGATGCTATGACATCGAACCTGTTGCTGGGGAAGATAATCAATACATTGCTTATGTTGCTTATCCTTTAGATCTTCCTGAGGAAGGTTCTGTTACCAACATGTTCACTTCCATCGTAGGTAATGTTTCTGGATCTAAAGCTTCACGAGCCTCGCGTCTGGAAGATTCACGAATTCCACCTGCTTATTCCAAAACTTTTCAAGGTCCACCTCATGGTATTCAGGTTGAAAGGGATAAATTGAATAAATATGGTCGTCCTTTATTGGGATGTACTATTAAACCAAAACTAGGTTTATCTGCTAAAAACTATGGTAGAGCTGTATATGAATGTCTTCGCGGTGGACCTGATTTCACTAAAGATGATGAGAATGTTAATTCTCAACCTTTCATGCGTTGGAGAGATCGTTTCTTGTTTGTAGCAGAAGCCCTTTTCAAATCTCAAGCTGAGACAGGCGAGATTAAAGGGCATTACTTGAATGCCACTGCAGGTACATGTGACGAGATGATGAAAAGGGCATATTTTGCTAGAGAATTAGGGGTGCCTATTGTAATGCACGACTATTTGACAGGTGGTTTTACTGCAAATACAACTTTGGCTCACTACTGTCGAGACAACGGTTTACTTCCCCATATTCATCGTGCTATGCATGCAGTTACCGACAGACAAAAAAATCATGGTATGCACTTTCGTGTATTAGCTAAAGCATTACGTATGTCTGGTGGAGATCATATTCATGCAGGTACTGCCGTAGGTAAATTAGAGGGAGAACGTGAAGTAACTTTAGGCTTTGTTGATTCACCTCGCGACGATTATATCGAAAAGGATCGAAGTCGTGGTATATATTTCACTCAAGACTGGGTATCTATGCCTGGTGTTTTCCCTGTCGCTTCAGGAGGTATTCATGTCTGGCATATGCCTGCTTTAACTGAGATTTCCGGAGATGATTCTGCATTACAATTTGGTGGGGGAACTTTAGGGCACCCTTGGGGAAATGCACCTGGTGCTGTAGCTAATCGAGTGGCCTTAGAAGCTTGTGTCCAAGCTCGTAATGAGGGACGTGATCTTGCTCGCCAAGGTAATGATATTATTCGAGAGGCTTCTAAGTGGAGTCCAGAATTAGCA
>refbc_1009535_3_Nothoceros_cf._vincentianus_Villarreal_864
GTTAAGGATCATAGATTAACCTACTATACTCTTGATTATGAAACCAAGGATACTGATACTTTGGCAGCGTCTTGAATGACTCCTCAACCAGGGGTGCCAGCTGAAGAAGCAGGAGCCGCAGTAGCCGCTGAATCTTCAACGGGTACATGGACCACTGTTTGGACTGATGGACTTACCAGTCTTGATCGTTATAAAGGTTGATGCTATGACATCGAACCTGTTGCTGGGGAAGATAATCAATACATTGCTTATGTTGCTCATCCTTTAGATCTTCCTGAGGAAGGTTCTGTTACCAACATGTTCACTTCCATCGTAGGTAATGTTTCTGGATCTAAAGCTTCACGAGCCTCGCGTCTGGAAGATTCACGAATTCCACCTGCTTATTCCAAAACTTCTCAAGGTCCACCTCATGGTATTCAGGTTGAAAGGGATAAATTGAATAAATATGGTCGTCCTTTATTGGGATGTACTACTAAACCAAAACTAGGTTTATCTGCTAAAAACTATGGTAGAGCTGTATATGAATGTCTTCGTGGTGGACCTGATTTCACTAAAGATGATGAGAATGTTAATTCTCAACCTTTCATGCGTTGGAGAGATCGTTTCTTGTTTGTAGCAGAAGCCCTTTTCAAATCTCAAGCTGAGACAGGCGAGATTAAAGGGCATTACTTGAATGCTACTGCAGGTACATGTGAAGAGATGATGAAAAGGGCAATTTTTGCTAGAGAATTAGGGGTGCCTATTGTAATGCACGACTATTTGACAGGTGGTTCTACTGCAAATACAACTTTGGCTCACTACTGTCGAGACAACGGTTTACTTCCCCATATTCATCGTGCTATGCATGCAGTTACCGACAGACAAAAAAATCATGGTATGCACTTTCGTGTTTTAGCTAAAGCATTACGTATGTCTGGTGGAGATCATGTTCATGCAGGTACTGTCGTAGGTAAATTAGAGGGAGAACGTGAAGTAACTTTAGGCTTTGTTGATTCACCTCGCGACGATTATATCGAAAAGGATCGAAGTCGTGGTATCTATTTCACTCAAGACTGGGTATCTATGCCTGGTGTTTTCCCTGTCGCTTCAGGAGGTATTCATGTCTGGCATATGCCTGCTTTAACTGAGATTTCCGGAGATGATTCTGCATCACAATTTGGTGGGGGAACTTTAGGGCACCCTTGGGGAAATGCACCTGGTGCTGTAGCTAATCGAGTGGCCTTAGAAGCTTGTGTCCAAGGTCGTAATGAGGGACGTGATCTTGCTCGCCAAGGTAATGAAATTATTCGAGAGGCTGCTAAGTGGAGTCCAGAATTAGCA
>refbc_1009536_3_Nothoceros_cf._vincentianus_Villarreal_et_al._769
GGATCTAAAGCTGGTGTTAAGGATCATAGATTAACCTACTATACTCTTGATTATGAAACCAAGGATACTGATACTTTGGCAGCGTCTTGAATGACTCCTCAACCAGGGGTGCCAGCTGAAGAAGCAGGAGCCGCAGTAGCCGCTGAATCTTCAACGGGTACATGGACCACTGTTTGGACTGATGGACTTACCAGTCTTGATCGTTATAAAGGTTGATGCTATGACATCGAACCTGTTGCTGGGGAAGATAATCAATACATTGCTTATGTTGCTCATCCTTTAGATCTTCCTGAGGAAGGTTCTGTTACCAACATGTTCACTTCCATCGTAGGTAATGTTTCTGGATCTAAAGCTTCACGAGCCTCGCGTCTGGAAGATTCACGAATTCCACCTGCTTATTCCAAAACTTCTCAAGGTCCACCTCATGGTATTCAGGTTGAAAGGGATAAATTGAATAAATATGGTCGTCCTTTATTGGGATGTACTACTAAACCAAAACTAGGTTTATCTGCTAAAAACTATGGTAGAGCTGTATATGAATGTCTTCGTGGTGGACCTGATTTCACTAAAGATGATGAGAATGTTAATTCTCAACCTTTCATGCGTTGGAGAGATCGTTTCTTGTTTGTAGCAGAAGCCCTTTTCAAATCTCAAGCTGAGACAGGCGAGATTAAAGGGCATTACTTGAATGCTACTGCAGGTACATGTGAAGAGATGATGAAAAGGGCAATTTTTGCTAGAGAATTAGGGGTGCCTATTGTAATGCACGACTATTTGACAGGTGGTTCTACTGCAAATACAACTTTGGCTCACTACTGTCGAGACAACGGTTTACTTCCCCATATTCATCGTGCTATGCATGCAGTTACCGACAGACAAAAAAATCATGGTATGCACTTTCGTGTTTTAGCTAAAGCATTACGTATGTCTGGTGGAGATCATGTTCATGCAGGTACTGTCGTAGGTAAATTAGAGGGAGAACGTGAAGTAACTTTAGGCTTTGTTGATTCACCTCGCGACGATTATATCGAAAAGGATCGAAGTCGTGGTATCTATTTCACTCAAGACTGGGTATCTATGCCTGGTGTTTTCCCTGTCGCTTCAGGAGGTATTCATGTCTGGCATATGCCTGCTTTAACTGAGATTTCCGGAGATGATTCTGCATCACAATTTGGTGGGGGAACTTTAGGGCACCCTTGGGGAAATGCACCTGGTGCTGTAGCTAATCGAGTGGCCTTAGAAGCTTGTGTCCAAGGTCGTAATGAGGGACGTGATCTTGCTCGCCAAGGTAATGAAATTATTCG
>refbc_1009537_3_Nothoceros_cf._vincentianus_Villarreal_et_al._904
GGTGTTGGATCTAAAGCTGGTGTTAAGGATCATAGATTAACCTACTATACTCTTGATTATGAAACCAAGGATACTGATACTTTGGCAGCGTCTTGAATGACTCCTCAACCAGGGGTGCCAGCTGAAGAAGCAGGAGCCGCAGTAGCCGCTGAATCTTCAACGGGTACATGGACCACTGTTTGGACTGATGGACTTACCAGTCTTGATCGTTATAAAGGTTGATGCTATGACATCGAACCTGTTGCTGGGGAAGATAATCAATACATTGCTTATGTTGCTCATCCTTTAGATCTTCCTGAGGAAGGTTCTGTTACCAACATGTTCACTTCCATCGTAGGTAATGTTTCTGGATCTAAAGCTTCACGAGCCTCGCGTCTGGAAGATTCACGAATTCCACCTGCTTATTCCAAAACTTCTCAAGGTCCACCTCATGGTATTCAGGTTGAAAGGGATAAATTGAATAAATATGGTCGTCCTTTATTGGGATGTACTACTAAACCAAAACTAGGTTTATCTGCTAAAAACTATGGTAGAGCTGTATATGAATGTCTTCGTGGTGGACCTGATTTCACTAAAGATGATGAGAATGTTAATTCTCAACCTTTCATGCGTTGGAGAGATCGTTTCTTGTTTGTAGCAGAAGCCCTTTTCAAATCTCAAGCTGAGACAGGCGAGATTAAAGGGCATTACTTGAATGCTACTGCAGGTACATGTGAAGAGATGATGAAAAGGGCAATTTTTGCTAGAGAATTAGGGGTGCCTATTGTAATGCACGACTATTTGACAGGTGGTTCTACTGCAAATACAACTTTGGCTCACTACTGTCGAGACAACGGTTTACTTCCCCATATTCATCGTGCTATGCATGCAGTTACCGACAGACAAAAAAATCATGGTATGCACTTTCGTGTTTTAGCTAAAGCATTACGTATGTCTGGTGGAGATCATGTTCATGCAGGTACTGTCGTAGGTAAATTAGAGGGAGAACGTGAAGTAACTTTAGGCTTTGTTGATTCACCTCGCGACGATTATATCGAAAAGGATCGAAGTCGTGGTATCTATTTCACTCAAGACTGGGTATCTATGCCTGGTGTTTTCCCTGTCGCTTCAGGAGGTATTCATGTCTGGCATATGCCTGCTTTAACTGAGATTTCCGGAGATGATTCTGTATCACAATTTGGTGGGGGAACTTTAGGGCACCCTTGGGGAAATGCACCTGGTGCTGTAGCTAATCGAGTGGCCTTAGAAGCTTGTGTCCAAGGTCGTAATGAGGGACGTGATCTTGCTCGCCAAGGTAATGAAATTATTCGAGAGGCTGCTAAGTGGAGTCCAGAATTAGCA
>refbc_1009538_3_Nothoceros_sp._Villarreal_et_al._JC1080
GTTGGATCTAAAGCTGGTGTTAAGGATCATAGATTAACCTACTATACTCTTGATTATGAAACCAAGGATACTGATACTTTGGCAGCGTCTTGAATGACTCCTCAACCAGGGGTGCCAGCTGAAGAAGCAGGAGCCGCAGTAGCCGCTGAATCTTCAACGGGTACATGGACCACTGTTTGGACTGATGGACTTACCAGTCTTGATCGTTATAAAGGTTGATGCTATGACATCGAACCTGTTGCTGGGGAAGATAATCAATACATTGCTTATGTTGCTCATCCTTTAGATCTTCCTGAGGAAGGTTCTGTTACCAACATGTTCACTTCCATCGTAGGTAATGTTTCTGGATCTAAAGCTTCACGAGCCTCGCGTCTGGAAGATTCACGAATTCCACCTGCTTATTCCAAAACTTCTCAAGGTCCACCTCATGGTATTCAGGTTGAAAGGGATAAATTGAATAAATATGGTCGTCCTTTATTGGGATGTACTATTAAACCAAAACTAGGTTTATCTGCTAAAAACTATGGTAGAGCTGTATATGAATGTCTTCGCGGTGGACCTGATTTCACTAAAGATGATGAGAATGTTAATTCTCAACCTTTCATGCGTTGGAGAGATCGTTTTTTGTTTGTAGCAGAAGCCCTTTTCAAATCTCAAGCTGAGACAGGCGAGATTAAAGGGCATTACTTGAATGCCACTGCAGGTACATCTGAAGAGATGATGAAAAGGGCATATTTTGCTAGAGAATTAGGGGTGCCTATTGTAATGCACGACTATTTGACAGGTGGTTCTACTGCAAATACAAGTTTGGCTCACTACTGTCGAGACAACGGTTTACTTCCCCATATTCATCGTGCTATGCATGCAGTTACCGACAGACAAAGAAATCATGGTATTCACTTTCGTGTATTAGCTAAAGCATTACGTATGTCTGGTGGAGATCATATTCATGCAGGTACTGCCGTAGGTAAATCAGAGGGAGAACGTGAAGTAACTTTAGGCTTTGTTGATTCACCTCGCGACGATTATATCGAAAAGGATCGAAGTCGTGGTATCTATTTCACTCAAGACTGGGTATCTATGCCTGGTGTTTTGCCTGTCGCTTCAGGAGGTATTCATGTCTGGCATATGCCTGCTTTAACTGAGATTTCCGGAGATGATTCTGCATCACAATTTGGTGGGGGAACTTTAGGGCACCCTTGGGGAAATGCACCTGGTGCTGTAGCTAATCGAGTCGCCTTAGAAGCTTGTGTCCAAGCTCGTAATGAGGGACGTGATCTTGCTCGCCAAGGTAATGAAATTATTCGAGAGGCTTGTAAGTGGAGTCCAGAATTAGCA
>refbc_1009557_3_Loudetia_lanata
TTCCAGGTCCCGCCTCACGGTATCCAAGTTGAAAGGGATAAGTTGAACAAGTATGGTCGTCCTTTATTGGGATGTACAATTAAACCAAAATTGGGATTATCTGCAAAAAATTATGGTAGAGCGTGTTATGAGTGTCTACGCGGTGGACTTGATTTTACCAAAGATGATGAAAACGTAAACTCACAACCATTTATGCGCTGGAGAGACCGTTTTGTCTTTTGTGCCGAAGCAATTTATAAAGCACAAGCCGAAACCGGTGAAATCAAGGGCCATTACTTGAATGCGACTGCAGGTACATGCGAAGAAATGATTAAGAGAGCTGTGTTTGCAAGGGAATTAGGGGTTCCTATTGTAATGCATGACTACATAACTGGAGGATTCACCGCAAATACTAGTTTGGCTCATTATTGCCGCGACAACGGCCTACTTCTTCACATTCACCGAGCAATGCATGCTGTTATTGATAGACAGAAAAATCATGGTATACATTTCCGTGTATTAGCTAAAGCATTGCGTATGTCTGGGGGAGATCATATCCACTCCGGTACAGTAGTAGGTAAGTTAGAAGGGGAACGCGAAATGACTTTAGGTTTTGTTGATTTATTGCGCGATGATTTTATTGAAAAAGATCGTTCTCGCGGTATCTTTTTCACTCAGGACTGGGTATCCATGCCAGGCGTTATACCTGTGGCTTCAGGGGGTATTCATGTTTGGCATATGCCAGCTCTGACCGAAATCTTTGGAGACGATTCTGTATTACAATTTGGTGGAGGAACTTTAGGACATCCTTGGGGAAATGCACCTGGTGCAGCAGCTAATCGAGTGGCTTTAGAAGCCTGTGTACAAGCT
>refbc_1009558_3_Tristachya_hubbardiana
CCGGAGTACGAAACCAAGGATACTGATATCTTGGCAGCATTCCGAGTAACTCCTCAGCCCGGGGTTCCGCCTGAGGAAGCAGGGGCTGCAGTAGCTGCGGAATCTTCTACTGGTACATGGACAACTGTTTGGACTGATGGACTTACCAGTCTTGATCGTTACAAAGGACGATGCTATCACATCGAGCCCGTTCCTGGGGAGGCAGATCAATATATCTGTTATATAGCTTATCCATTAGACCTATTTGAAGAGGGTTCTGTTACTAACATGTTTACTTCCATTGTGGGTAACGTATTTGGTTTCAAAGCCCTACGCGCTCTACGTTTGGAGGATCTACGAATTCCCCCTACTTATGCAAAAACTTTCCAAGGCCCGCCTCACGGTATCCAAGTTGAAAGGGATAAGTTGAACAAGTATGGTCGTCCTTTATTGGGATGTACAATTAAACCAAAATTGGGATTATCCGCAAAAAATTATGGTAGAGCGTGTTATGAGTGTCTACGCGGTGGACTTGATTTTACCAAAGATGATGAAAACGTAAACTCACAACCATTTATGCGCTGGAGAGACCGTTTTGTCTTTTGTGCAGAAGCAATTTATAAAGCACAAGCCGAAACCGGTGAAATCAAGGGCCATTACTTGAATGCGACTGCAGGTACATGTGAAGAAATGATTAAGAGAGCTGTGTTTGCAAGGGAATTAGGGGTTCCTATTGTAATGCATGACTACTTAACTGGAGGATTCACCGCAAATACTAGTTTGGCTCATTATTGCCGCGACAACGGCCTACTTCTTCACATTCACCGAGCAATGCATGCAGTTATTGATAGACAGAAAAATCATGGTATACATTTCCGTGTATTAGCTAAAGCATTGCGTATGTCTGGGGGAGATCATATCCACTCTGGTACAGTAGTAGGTAAGTTAGAAGGGGAACGCGAAATTACTTTAGGTTTTGTTGATTTATTGCGCGATGATTTTATTGAAAAAGATCGTTCTCGCGGTATCTTTTTCACTCAGGACTGGGTATCCATGCCAGGTGTTATACCGGTGGCTTCAGGGGGTATTCATGTTTGGCATATGCCAGCTCTGACCGAAATCTTTGGAGACGATTCTGTATTACAATTTGGTGGAGGAACTTTAGGACATCCTTGGGGAAATGCACCTGGTGCAGCAGCTAATCGAGTGGCTTTAGAAGCCTGTGTACAAGCT
>refbc_101015_3_Fragaria_virginiana
AAGTGTTGGATTCAAAGCTGGTGTTAAAGATTATAAATTGACTTATTATACTCCGGACTATGAAACCAAAGATACTGATATATTGGCAGCATTTCGAGTAACTCCTCAACCTGGAGTTCCGCCTGAGGAAGCAGGGGCAGCGGTAGCTGCGGAATCTTCTACTGGTACATGGACAACTGTATGGACTGACGGGCTTACCAGTCTTGATCGTTACAAAGGGCGATGCTACCACATCGAACCTGTTCCTGGAGAAGAAAGTCAATTTATTGCTTATGTAGCTTACCCCTTAGACCTTTTTGAAGAGGGTTCGGTTACTAACATGTTTACTTCGATTGTAGGTAATGTGTTTGGGTTCAAGGCCTTGCGCGCTCTACGTCTGGAGGATTTACGAATCCCTACTGCTTATGTTAAAACTTTCCAAGGCCCGCCTCACGGGATCCAAGTTGAAAGAGATAAATTGAACAAGTATGGCCGCCCCCTATTGGGATGTACTATTAAACCTAAATTGGGGTTATCCGCTAAGAATTACGGTAGAGCAGTTTATGAATGTCTCCGCGGTGGACTTGATTTTACCAAAGATGATGAGAATGTTAATTCCCAACCATTT
>refbc_1010618_3_Michelia_baillonii_x_Michelia_champaca
ATGTCACCAAAAACAGAGACTAAAGCAAGT
>refbc_1010619_3_Michelia_alba_x_Michelia_champaca
ATGTCACCAAAAACAGAGACTAAAGCAAGT
>refbc_1010620_3_Michelia_mediocris
ATGTCACCAAAAACAGAGACTAAAGCAAGT
>refbc_1010621_3_Magnolia_scortechinii
ATGTCACCAAAAACAGAGACTAAAGCAAGT
>refbc_1010622_3_Magnolia_sirindhorniae
ATGTCACCAAAAACAGAGACTAAAGCAAGT
>refbc_1010624_3_Magnolia_macklottii_var._beccariana
ATGTCACCAAAAACAGAGACTAAAGCAAGT
>refbc_1010625_3_Magnolia_pahangensis
ATGTCACCAAAAACAGAGACTAAAGCAAGT
>refbc_1010626_3_Magnolia_thailandica
ATGTCACCAAAAACAGAGACTAAAGCAAGT
>refbc_1010628_3_Magnolia_garrettii
ATGTCACCAAAAACAGAGACTAAAGCAAGT
>refbc_1010629_3_Magnolia_hodgsonii
ATGTCACCAAAAACAGAGACTAAAGCAAGT
>refbc_1010631_3_Nothoceros_cf._aenigmaticus_Villarreal_et_al._1301
GGTGTTGGATCTAAAGCTGGTGTTAAGGATCATAGATTAACCTACTATACTCTTGATTATGAAACCAAGGATACTGATACTTTGGCAGCGTCTTGAATGACTCCTCAACCAGGGGTGCCAGCTGAAGAAGCAGGAGCCGCAGTAGCCGCTGAATCTTCAACGGGTACATGGACCACTGTTTGGACTGATGGACTTACCAGTCTTGATCGTTATAAAGGTTGATGCTATGACATCGAACCTGTTGCTGGGGAAGATAATCAATACATTGCTTATGTTGCTCATCCTTTAGATCTTCCTGAGGAAGGTTCTGTTACCAACATGTTCACTTCCATCGTAGGTAATGTTTCTGGATCTAAAGCTTTACGAGCCTCGCGTCTGGAAGATTCACGAATTCCACCTGCTTATTCCAAAACTTCTCAAGGTCCACCTCATGGTATTCAGGTTGAAAGGGATAAATTGAATAAATATGGTCGTCCTTTATTGGGATGTACTACTAAACCAAAACTAGGTTTATCTGCTAAAAACTATGGTAGAGCTGTATATGAATGTCTTCGCGGTGGACCTGATTTCACTAAAGATGATGAGAATGTTAATTCTCAACCTTTCATGCGTTGGAGAGATCGTTTCTTGTTTGTAGCAGAAGCCCTTTTCAAATCTCAAGCTGAGACAGGCGAGATTAAAGGGCATTACTTGAATGCCACTGCAGGTACATGTGAAGAGATGATGAAAAGGGCATATTTTGCTAGAGAATTAGGGGTGCCTATTGTAATGCACGACTATTTGACAGGTGGTTTTACTGCAAATACAACTTTGGCTCACTACTGTCGAGACAACGGTTTACTTCCCCATATTCATCGTGCTATGCATGCAGTTACCGACAGACAAAAAAATCATGGTATGCACTTTCGTGTATTAGCTAAAGCATTACGTATGTCTGGTGGAGATCATATTCATGCAGGTACTGCCGTAGGTAAATTAGAGGGAGAACGTGAAGTAACTTTAGGCTTTGTTGATTCACCTCGCGACGATTATATCGAAAAGGATCGAAGTCGTGGTATCTATTTCACTCAAGACTGGGTATCTATGCCTGGTGTTTTCCCTGTCGCTTCAGGAGGTATTCATGTCTGGCATATGCCTGCTTTAACTGAGATTTCCGGAGATGATTCTGTATCACAATTTGGTGGGGGAACTTTAGGGCACCCTTGGGGAAATGCACCTGGTGCTGTAGCTAATCGAGTGGCCTTAGAAGCTTGTGTCCAAGCTCGTAATGAAGGACGTGATTTTGCTCGCCAAGGTAATGAAATTATTCGAGAGGCTTCTAAGTGGAGTCCAGAATTAGCA
>refbc_101509_3_Gelidium_koshikiana
TGCTAAAATGGGCTATTGGGATCCTAATTACGCAATCAAAGAAACTGATGTATTAGCATTATTCCGTATCACTCCACAACCAGGTGTAGATCCTATAGAAGCATCGGCTGCAGTTGCAGGTGAATCATCTACTGCTACTTGGACTGTTGTTTGGACTGACTTATTAACAGCATGTGATCTTTATAGAGCTAAAGCATATAAAGTAGAGAAGGTACCTAATAGCGATGATCAGTTCTTTGCTTGGATTTCATATGATATTGACTTATTTGAAGAAGGTTCAATCGCTAACTTAACAGCTTCAATTATTGGTAATGTATTTGGTTTTAAAGCTGTAAAAGCGTTACGCTTAGAGGATATGCGTATTCCTGTTGCTTACCTTAAAACTTTCCAAGGGCCAGCAACTGGTATTATCGTAGAACGCGAGCGCATGGATAAATTTGGACGCCCTTTCCTTGGTGCAACAGTAAAACCAAAATTGGGTCTGTCAGGTAAAAACTACGGACGTGTAGTATATGAAGGTCTTAAAGGTGGTCTTGATTTCTTAAAAGATGATGAGAATATTAACTCTCAGCCTTTTATGCGCTGGAAAGAAAGATTTTTATATTCTATGGAAGGTGTAAATCGTTCTATTGCTGCAACAGGCGAAATTAAAGGTCACTATATGAATGTGACAGCTGCTACAATGGAAGATATGTATGAAAGAGCTGAATTTGCTAAACAACTAGGAACAGTTATCGTTATGATTGACTTAGTTATTGGGTATACAGCCATTCAAACTATGGCCATTTGGGCACGTAAAAACGATATGATTTTACATTTACATCGTGCTGGTAATTCAACATACTCTCGCCAAAAAAATCACGGTATGAACTTTCGTGTAATTTGTAAGTGGATGCGTATGGCAGGTGTAGATCATATTCATGCTGGTACTGTAGTAGGAAAATTGGAAGGTGATCCTCTAATGATTCAAGGCTTCTATAATACTTTACTAATGAGTCATTTAGACCAAGATTTGGTTAAAGGTATCTTCTTTGAGCAAGATTGGGCATCTTTACGCAAAGTAACTCCAGTAGCATCTGGTGGCATACATTGTGGTCAAATGCACCAATTATTAGATTATCTAGGAGATGATGTTGTTCTTCAATTTGGAGGAGGAACTATTGGTCACCCAGATGGTATTCAAGCCGGTGCAACAGCCAATCGTGTAGCCTTAGAAGCTATGGTAATAGCTCGTAATGAAGGTCGTGACTATGTAAAAGAAGGACCACAAATTCTTCGTGATGCAGCTAAAACTTGTGGCCCTCTACAAACAGCTTTAGATCTATGGAAAGATATCTCATTTAACTATACTTCTACAGATACAGCTGACTTCGTAGAAACTCCAACAGCGAATGTATAA
>refbc_101596_3_Dahlia_pinnata
CTGAATATGAAACCAAGGATACTGATATCTTGGCAGCATTTCGAGTAACTCCTCAACCTGGAGTTCCGCCTGAAGAAGCAGGGGCCGCAGTAGCCGCCGAATCTTCTACTGGTACATGGACAACTGTATGGACCGATGGACTTACGAGCCTTGATCGTTACAAAGGSCGATGCTATGGAATCGAGCCTGTTCCTGGAGAAGACAATCAATATATTGCTTATGTAGCTTACCCATTAGACCTTTTTGAAGAAGGTTCTGTTACTAACATGTTTACTTCCATTGTAGGTAATGTATTTGGGTTCAAAGCCCTGCGTGCTCTACGTCTGGAAGATTTGAGAATCCCTACTGCGTATGTTAAAACTTTCGACGGTCCGCCTCACGGTATCCAAGTTGAGAGAGATAAATTGAACAAGTATGGTCGTCCCCTGTTGGGATGTACTATTAAACCTAAATTGGGGTTATCCGCTAAAAACTACGGTAGAGCTTGTTATGAATGTCTTCGTGGTGGCCTTGATTTTACTAAAGATGATGAGAACGTGAACTCCCAACCATTTATGCGTTGGAGAGACCGTTTCTTATTTTGTGCCGAAGCTATTTATAAATCACAAGCTGAAACAGGTGAAATCAAAGGGCATTACTTGAATGCTACTGCGGGTACATGCGAAGACATGATAAAAAGAGCTGTATTTGCCAGAGAATTGGGAGTTCCTATCATAATGCATGACTACCTAACAGGGGGATTCACTGCAAATACTAGCTTGGCTCATTATTGCCGAGATAATGGCCTACTTCTTCACATCCACCGTGCAATGCATGCAGTTATTGATAGACAGAAGAATCATGGTATGCACTTCCGTGTACTAGCTAAAGCGTTACGTATGTCTGGTGGAGATCACATTCATTCCGGTACCGTAGTAGGTAAACTTGAAGGGGAAAGAGAAATCACTTTGGGCTTTGTTGATTTACTACGTGATGATTTTATTGAAAAAGATAGAAGTCGCGGTATTTATTTCACCCAAGATTGGGTCTCTCTACCAGGTGTTCTGCCTGTAGCTTCGGGGGGTATTCACGTTTGGCATATGCCTGCTCTGACCGAGATCTTTGGGGATGATTCCGTACTACAGTTCGGTGGAGGAACTTTAGGGCACCCTTGGGGAAATGCACCTGGTGCTGTAGCTAATCGAGTAGCTCTAGAAGCATGTGTACAAGCTCGTAATGAGGGACGCGATCTTGCTACTGAGGGT
>refbc_101607_3_Aponogeton_crispus
AAAGCAAGTGCTGGATTCAAAGCTGGTGTTAAAGATTACAAATTGACTTATTATACTCCTGAATATGAAACCAAAGATACTGATATCTTGGCAGCATTTCGAGTAACTCCTCAACCCGGAGTTCCAGCTGAAGAAGCAGGGGCCGCAGTTGCTGCCGAATCTTCTACTGGTACATGGACAACTGTGTGGACTGATGGACTTACTAGCTTGGATCGCTACAAAGGACGATGCTACTACATCGAGCCCGTTGTCGGGGAGGAAAATCAATATATTGCTTATGTAGCTTATCCTTTAGACCTTTTTGAAGAAGGTTCCGTTACCAACATGTTTACTTCCATTGTGGGTAATGTATTTGGATTCAAAGCTCTACGAGCTCTACGTCTGGAGGATTTGCGAATTCCTCCTGCTTATTCCAAAACTTTCCAAGGCCCACCCCATGGTATCCAAGTTGAGAGAGATAAATTGAACAAGTATGGTCGTCCCCTATTGGGATGTACTATTAAACCAAAATTGGGATTATCCGCGAAAAACTACGGTAGAGCGGTTTATGAATGTCTACGTGGTGGACTTGATTTTACCAAAGATGATGAGAACGTGAACTCACAACCATTTATGCGTTGGAGAGACCGTTTCCTATTTTGTGCCGAAGCAATTTATAAAGCACAAGCCGAAACAGGTGAAATCAAAGGACATTACTTAAATGCTACTGCGGGTACATGTGAAGAAATGATCAAAAGGGCCGTATTTGCCAGAGAATTGGGAGTTCCTATCGTAATGCATGACTACTTAACAGGGGGATTCACTGCAAATACCAGCTTGGCGCATTATTGCCGGGACAACGGTTTACTTCTTCACATTCACCGCGCAATGCATGCGGTTATTGATAGACAGAAAAATCATGGTATGCATTTTCGTGTACTAGCTAAAGCATTACGTATGTCTGGTGGAGATCATATTCACGCTGGTACAGTAGTAGGTAAACTGGAAGGTGAACGTGAGATGACTTTGGGTTTTGTTGATTTACTACGCGATGATTTTATTGAAAAAGACCGAAGCCGTGGTATTTTCTTCACTCAAGATTGGGTCTCTATGCCAGGTGTTCTACCTGTGGCTTCAGGGGGTATTCATGTTTGGCATATGCCTGCCCTAACCGAGATCTTTGGWGATGATTCTG
>refbc_101608_3_Burmannia_biflora
TGTTGGATTTAAAGCTGGTGTTAAAGATTACAAATTGACTTATTATACTCCTGACTACGAAACAAAAGATACTGATATCTTGGCGGCATTTCGAGTAACTCCTCAACCAGGAGTTCCTGCTGAAGAAGCAGGAGCAGCGGTAGCTGCTGAATCTTCTACTGGTACATGGACAACTGTCTGGACTGATGCACTTACCAGTCTTGATCGTTACAAAGGGCGATGCTACCACATCGAGAGTGTTGTTGGTGAAGAAGACCAATATATTGCTTACGTAGCTTATCCTTTAGACCTTTTTGAAGAGGGCTCTGTTACTAACATGTTTACTTCTATTGTGGGTAATGTATTTGGTTTCAAAGCCCTACGAGCTTTACGTTTGGAAGATCTGCGAATTCCTTCTGCTTATTCCAAAACTTTCCAAGGGCCACCCCACGGCATCCAAGTTGAAAGAGATAAATTAAACAAGTATGGACGTCCCTTATTAGGATGTACTATTAAACCAAAATTGGGATTATCCGCAAAAAACTATGGTAGAGCGGTTTATGAATGTTTACGCGGGGGACTTGATTTTACCAAAGATGACGAAAATGTGAATTCACAACCATTTATGCGTTGGAGAGACCGTTTCTTATTTTTGGCAGAAGCACTTTTTAAAGCACAAGCTGAAACAGGTGAAATCAAAGGGCATTACTTAAAAGCTACTGCAGGTACATGTGAAGAAATGATCAAAAGGGCTGTATTTGCGAGAGAATTGGGAGTTCCTATCATAATGCATGACTACTTAACAGGAGGATTCACTGCAAATACTAGTTTGGCTCATTATTGTCGTGATAACGGCTTACTTCTTCATATCCACCGTGCAATGCATGCAGTTATTGATAGACAAAAAAACCATGGTATGCATTTTCGTGTACTAGCTAAAGCATTACGTATGTCTGGTGGAGATCATATTCACTCTGGTACAGTAGTAGGTAAATTGGAAGGAGAACGCGAGATGACTTTGGGCTTTGTTGATTTACTACGTGATGATTACATTGAAAAAGACAGAAGTCGCGGTATTTTTTTCACTCAGGATTGGGTCTCTATGGCAGGTGTTATACCTGTGGCTTCAGGAGGTATTCATGTTTGGCATATGCCTGCTCTAACCGAAATCTTTGGGGATGATTCCGTACTCCAATTTGGTGGAGGAACTTTAGGGCATCCTTGGGGAAATGCGCCTGGTGCAGTAGCTAATCGAGTGGCTTTAGAAGCATGTGTACAAGCTCGTAATGAGGGGCGTGATCTTGCTCGTGAGGGTAATGACATTATCCGTGAAGCTAGCAAATGGAGTTCTGAACTAGCCGCTGCTTGTGAAATATGGAAAGCAATCAAATTCGAATTCAAGCCAGTGGATACACTAGAC
>refbc_101609_3_Croomia_pauciflora
GTTGGATTCAAAGCTGGTGTTAAAGATTACAAATTGACTTATTATACTCCCGATTACGAAACCAAAGATACTGATATCTTAGCAGCATTTCGAGTAACTCCTCAACCCGGAGTTCCGCCTGAAGAAGCAGGGGCAGCGGTAGCTGCTGAATCCTCTACTGGTACATGGACAACTGTGTGGACTGATGGACTTACCAGTCTTGATCGTTACAAAGGACGATGCTACCACATCGAGAGCGTTGTTGGGGAGGACAATCAATATATTGCTTATGTAGCTTATCCTTTAGACCTTTTTGAAGAAGGTTCCGTTACTAATATGTTTACTTCCATTGTAGGTAATGTATTTGGTTTCAAAGCCCTACGAGCTCTACGTCTGGAGGATCTGCGAATTCCTCCTGCCTATTCCAAGACTTTCCAAGGACCGCCTCATGGCATCCAAGTTGAAAGAGATAAATTGAACAAGTATGGTCGTCCCCTATTGGGATGTACTATTAAACCAAAATTGGGATTATCCGCAAAGAACTACGGTAGGGCGGTTTATGAATGTCTACGCGGGGGGCTTGATTTTACCAAGGATGATGAAAACGTGAACTCACAACCATTTATGCGTTGGAGGGACCGTTTCTTATTTTGTGCCGAAGCAATTTATAAAGCGCAGGCCGAAACCGGTGAAATCAAAGGACATTACTTGAATGCTACTGCGGGGACATGTGAAGAAATGCAAAAAAGGGCCGTATTTGCCAGAGAATTGGGAGTGCCTATCGTAATGCATGACTACTTAACTGGAGGATTCACTGCAAATACCAGCTTGGCTCATTATTGCCGTGACAACGGGCTACTTCTTCATATCCATCGCGCAATGCATGCAGTCATTGATAGACAGAAAAATCATGGTATGCATTTCCGTGTACTAGCTAAAGCATTACGTATGTCTGGTGGAGATCATATTCACTCTGGTACAGTAGTAGGTAAACTGGAAGGGGAACGTGAGATGACTTTGGGTTTTGTTGATTTACTACGTGATGATTTTATTGAAAAAGACCGAAGTCGTGGTATTTTTTTCACTCAAGATTGGGTCTCTATGCCGGGTGTTTTGCCCGTGGCTTCCGGGGGTATTCATGTTTGGCATATGCCTGCCCTGACTGAAATCTTTGGGGATGATTCCGTACTACAGTTCGGTGGAGAAACTTTAGGACACCCT
>refbc_101611_3_Cyclanthus_bipartitus
TTGGATTCAAAGCTGGTGTTAAAGATTACAAATTGAATTATTATACTCCTGACTACGAAACCAAAGATACTGATATCTTGGCAGCATTCCGAGTAACTCCTCAACCCGGAGTTCCGCCTGAAGAAGCAGGGGCTGCGGTAGCTGCCGAATCTTCTACTGGTACATGGACAACTGTGTGGACTGATGGACTTACCAGTCTTGATCGTTACAAAGGACGATGCTACCACATAGAGGCCGTTGTTGGGGAGGAAAATCAATATATTGCTTATGTAGCTTATCCTTTAGACCTTTTTGAANAAGGTTCTGTTACTAACATGTTTACTTCCATCGTAGGTAATGTATTTGGTTTCAAAGCCCTACGAGCTCTACGTCTGGAGGATTTGCGAATTCCTACTTCTTATTCCAAGACTTTCCAAGGCCCGCCTCATGGCATCCAAGTTGANAGAGATAAATTGAACAAGTATGGTCGTCCCCTATTGGGATGTACTATTAAACCAAAATTGGGATTATCCGCAAAGAACTACGGTANGGCGGTTTATGAATGTCTACGCGGTGGACTTGATTTTACCAAGGATGATGAAAACGTGAACTCACAACCATTTATGCGTTGGAGAGACCGTTTCGTATTTTGTGCCGAAGCAATTTATAAAGCGCAGGCCGAAACAGGTGAAATCAAAGGACATTACTTGAATGCTACTGCGGGTACATGTGAAGAAATGATGAAAAGGGCCATATTTGCCAGAGAATTGGGAGCTCCTATCGTAATGCATGACTACTTAACTGGGGGATTCACTGCAAATACTAGCTTGGCCCATTATTGCCGCGACAACGGACTACTTCTTCACATCCACCGCGCAATGCATGCGGTCATTGATAGACAGAAAAATCATGGTATGCATTTCCGCGTACTAGCTAAAGCATTACGTATGTCTGGTGGAGATCATGTTCACGCTGGTACAGTAGTAGGTAAACTGGAAGGGGAACGTGAGATGACTTTGGGTTTTGTTGATTTACTACGTGATGATTTTATTGAAAAAGACCGAAGTCGTGGTATTTTTTTCACTCAAGATTGGGTCTCTATGCCAGGTGTTTTGCCCGTGGCTTCAGGGGGTATTCATGTTTGGCATATGCCTGCCCTGACCGAAATCTTTGGGGATGATTCCGTGCTACA
>refbc_101613_3_Dimerocostus_strobilaceus
CAAACAGAAACTAAAGCAAGTGTTGGATTTAAAGCTGGTGTTAAAGATTACAAATTGACTTATTATACTCCTGACTACGAAGTCAAAGATACGGATATCTTGGCAGCATTTCGAGTAACTCCTCAACCTGGAGTTCCGCCCGAAGAAGCAGGGGCTGCGGTAGCTGCCGAATCTTCTACTGGTACATGGACAACTGTGTGGACTGATGGACTTACCAGCCTTGATCGTTACAAAGGGCGATGCTACCACATCGAGGCCGTTGTTGGGGAGGATAATCAATATATTGCTTATGTAGCTTATCCTTTAGACCTTTTTGAAGAAGGTTCTGTTACTAACATGTTTACTTCCATTGTGGGTAATGTATTTGGTTTCAAAGCCTTACGGGCTCTACGTCTGGAGGATCTGCGAATTCCCACTTCTTATTCCAAAACTTTCCAAGGCCCGCCTCACGGCATTCAGGTTGAAAGAGATAAGTTGAACAAGTATGGTCGTCCCCTGTTGGGATGTACTATTAAACCAAAATTGGGATTATCCGCAAAAAACTACGGTAGAGCGGTTTATGAATGTCTACGCGGTGGACTTGATTTTACCAAAGATGATGAAAACGTGAACTCACAACCATTTATGCGTTGGAGAGACCGTTTCTTATTTTGTGCTGAAGCACTTTTTAAATCGCAGGCCGAAACAGGTGAAATCAAAGGACATTACTTGAATGCTACTGCGGGTACATGTGAAGAAATGATGAAAAGGGCTATATTTGCCAGAGAATTAGGAGCTCCTATCGTAATGCATGACTATTTAACTGGTGGATTCACTGCAAATACTAGCTTGGCTCATTATTGCCGAGACAACGGCCTACTTCTTCACATCCATCGCGCAATGCATGCAGTTATTGATAGACAGAAAAATCATGGTATGCATTTCCGTGTACTAGCTAAAGCATTACGTATGTCTGGTGGAGATCATATTCACGCTGGTACAGTAGTAGGTAAACTGGAAGGAGAACGCGAGATGACTTTAGGTTTCGTTGATTTATTACGTGATGATTTTATTGAAAAAGACCGAAGTCGCGGTATTTTCTTCACTCAAGATTGGGTCTCTATGCCAGGTGTTATACCCGTGGCTTCAGGGGGTATTCATGTTTGGCATATGCCTGCTCTGACCGAAATCTTTGGGGATGATTCCGTACTACAGTTTGGCGGAGGAACTTTAGGACACCCTTGGGGAAATGCACCTGGTGCAGTAGCTAATAGGGTGGCTTTAGAAGCGTGTGTACAAGCTCGTAACGAGGGACGTGATCTTGCTCGTGAAGGTAATGAAATTATCCGTGAAGCTTCCAAATG
>refbc_101617_3_Musella_lasiocarpa
CAAACAGAAACTAAAGCAAGTGTTGGATTTAAAGCTGGTGTTAAAGATTACAAATTGACTTATTATACTCCTGACTACGAAGTCAAAGATACTGATATCTTGGCAGCATTCCGAGTAACTCCTCAACCTGGAGTTCCGCCCGAAGAAGCAGGGGCTGCGGTAGCTGCCGAATCTTCTACTGGTACATGGACAACTGTGTGGACTGATGGACTTACCAGTCTTGATCGTTACAAAGGGCGATGCTACCACATCGAGGCCGTTGTTGGGGAGGAAAATCAATATATTGCTTATGTAGCTTATCCTTTAGACCTTTTTGAAGAAGGTTCTGTTACTAACATGTTTACTTCCATTGTGGGTAATGTATTTGGTTTCAAAGCCTTACGAGCTCTACGTCTGGAGGATCTGCGAATTCCCACTTCTTATTCCAAAACTTTCCAAGGCCCGCCTCACGGCATTCAGGTTGAAAGAGATAAGTTGAACAAGTATGGTCGTCCCCTATTGGGATGTACTATTAAACCAAAATTGGGATTATCTGCAAAAAACTACGGTAGAGCGGTTTATGAATGTCTACGTGGTGGACTTGATTTTACCAAAGATGATGAAAACGTGAACTCACAACCATTTATGCGTTGGAGAGACCGTTTCTTATTTTGTGCCGAAGCAATTTTTAAAGCGCAGGCCGAAACAGGTGAAATCAAAGGACATTACTTGAATGCTACTGCGGGTACATGTGAAGAAATGATGAAAAGGGCCGTATGTGCCAGAGAATTAGGAGTTCCTATCGTAATGCATGACTACTTAACTGGTGGATTCACTGCAAATACTAGCTTGGCTCATTATTGCCGCGACAACGGCCTACTTCTTCACATCCATCGCGCAATGCATGCAGTTATTGATAGACAGAAAAATCATGGTATGCATTTCCGTGTACTAGCTAAAGCATTACGTATGTCTGGTGGAGATCATATTCACGCCGGTACAGTAGTAGGTAAACTGGAAGGGGAACGTGAGATGACTTTAGGTTTCGTTGATTTATTACGTGATGATTATATTGAAAAAGACCGAAGTCGCGGTATTTTCTTCACTCAAGATTGGGTCTCTATGCCAGGTGTTCTGCCCGTGGCTTCAGGGGGTATTCATGTTTGGCATATGCCTGCTCTGACCGAAATCTTTGGGGATGATTCCGTACTACAGTTTGGAGGAGGAACTTTAGGACACCCTTGGGGAAATGCACCTGGTGCAGTAGCTAATAGGGTGGCTTTAGAAGCGTGTGTACAAGCTCGTAATGAGGGACGTGATCTTGCTCGTGAAGGTAATGAAATTATCCGTGAAGCTGGCAAATG
>refbc_101625_3_Metroxylon_vitiense
ATGTCACCACAAACAGAGACTAAAGCAAGTGCTGGATTTAAAGCTGGTGTTAAAGATTACAAATTGACTTATTATACTCCTGAATACGAAACCAAAGATACTGATATCTTGGCAGCATTCCGAGTAACTCCTCAACCCGGAGTTCCGCCTGAGGAAGCAGGGGCAGCGGTAGCTGCCGAATCTTCTACTGGTACATGGACAACTGTGTGGACTGATGGACTTACCAGTCTTGATCGTTACAAAGGACGATGCTACCACACCGAACCCGTTGTCGGGGAGGAAAATCAATATATTGCTTATGTAGCTTATCCTTTAGACCTTTTGGAAGAAGGTTCTGTTACTAACATGTTTACTTCCATTGTGGGTAATGTATTTGGTTTCAAAGCCCTAAGAGCTCTACGTCTGGAGGATCTGCGAATTCCCACTTCTTATTCCAAAACTTTCCAAGGTCCGCCTCATGGCATCCAAGTTGAAAGAGATAAGTTGAACAAGTATGGTCGTCCTCTATTGGGATGTACTATTAAGCCAAAATTGGGATTATCCGCAAAGAACTACGGTAGAGCGGTTTATGAATGTCTACGCGGTGGACTTGATTTTACCAAGGATGATGAAAACGTGAACTCACAACCATTTATGCGTTGGAGAGACCGTTTCGTATTTTGTGCCGAAGCAATTCATAAAGCGCAGGCCGAAACGGGTGAAATCAAAGGACATTACTTGAATGCTACTGCGGGTACATGTGAAGAAATGATGAAAAGGGCCGTATTTGCCAGAGAATTGGGAGTTCCTATCATAATGCATGACTACTTAACTGGGGGATTCACTGCAAATACTAGCTTGGCTCATTATTGCCGCGATAACGGCCTACTTCTTCACATCCATCGCGCAATGCATGCAGTTATTGATAGACAGAAAAATCATGGTATGCATTTTCGTGTACTAGCTAAAGCATTACGTATGTCTGGTGGAGATCATATTCACGGAGGTACAGTAGTGGGTAAACTGGAAGGGGAACGTGAGATGACTTTGGGTTTTGTTGATTTATTACGTGATGATTTTATTGAAAAAGACCGAAGTCGCGGTATCTTTTTTACTCAAGATTGGGTCTCTATGCCAGGTGTTATCCCCGTGGCTTCAGGGGGTATTCATGTTTGGCATATGCCTGCCCTGACCGAAATCTTTGGGGATGATTCCGTACTACAGTTTGGCGGAGGAACTTTAGGACACCCTTGGGGAAATGCACCCGGTGCAGTAGCTAATCGGGTGGCTTTAGAAGCGTGTGTACAAGCTCGTAATGAGGGACGTGATCTTGCTCGTGAAGGTAATGAAATTATCCGTGAAGCTAGCAAATGGAGCCCTGAACTAGCTGCCGCTTGTGAAGTATGGAAAGAGATCAAATTCGAGTTCGAACCAGTAGATAAGCTGGATAAAGAGNNAAAAATAAGCGTGCATAATNCAGTAATTCCTGTTTGTTCTTCTAATTGA
>refbc_1016831_3_Cordyline_australis
ATGTCACCACAAACAGAGACTAAAGCAAGTGTTGGATTTAAAGCTGGTGTTAAAGATTACAGATTGACTTATTATACTCCTGATTACGAAACCAAAGATACTGATATCTTGGCAGCATTCCGAGTAACTCCTCAACCTGGAGTTCCCGCTGAAGAAGCAGGGGCTGCAGTAGCTGCCGAATCCTCTACTGGTACATGGACAACTGTGTGGACTGATGGACTTACCAGTCTTGATCGTTACAAAGGACGATGCTACCACATTGAGGCCGTTGTTGGGGAAGAAAATCAATATATTGCTTATGTAGCTTATCCTTTAGATCTTTTTGAAGAAGGTTCTGTTACTAACATGTTTACTTCCATTGTGGGTAATGTATTTGGTTTCAAAGCCCTACGAGCTCTACGTCTGGAGGATCTGCGAATTCCCCCTGCTTATTCCAAAACTTTCCAAGGCCCGCCCCATGGCATCCAAGTTGAAAGAGATAAATTGAACAAGTATGGTCGTCCTTTATTGGGATGTACTATTAAACCAAAATTGGGATTATCTGCAAAAAACTACGGTAGAGCGGTTTATGAATGTCTACGCGGTGGGCTTGATTTTACCAAGGATGATGAAAACGTGAACTCACAACCTTTTATGCGTTGGAGAGACCGTTTCTTATTTTGTGCTGAAGCAATTTATAAAGCACAAGCCGAAACAGGTGAAATCAAAGGACATTACTTGAATGCAACTGCAGGTACATGTGAAGAAATGATGAAAAGGGCCGTATTTGCCAGAGAATTGGGAGCTCCTATCGTAATGCATGACTACTTAACTGGGGGATTCACTGCAAATACTAGTTTGGCTCATTATTGCCGCGACAACGGTCTACTTCTTCACATCCATCGCGCAATGCATGCAGTTATTGATAGACAGAAAAATCATGGTATGCATTTTCGTGTACTAGCTAAAGCATTACGTATGTCTGGTGGAGATCATATTCACGCTGGTACAGTAGTAGGTAAACTGGAAGGGGAACGTGAGATGACTTTAGGTTTTGTTGATTTATTACGTGATGATTTTATTGAAAAAGACCGAAGTCGCGGTATTTTTTTCACTCAAGATTGGGTTTCTATGCCAGGTGTTATTCCCGTGGCTTCCGGGGGTATTCATGTTTGGCATATGCCTGCCCTAACCGAAATCTTTGGAGATGATTCCGTACTACAGTTTGGTGGAGGAACTTTAGGACACCCTTGGGGAAATGCACCCGGTGCGGTAGCTAATCGGGTAGCTTTAGAAGCGTGTGTACAAGCTCGTAATGAGGGACGTGATCTTGCTCGTGAGGGTAATGAGATTATCCGCGAAGCTTGCAAATGGAGCCTTGAACTAGCCGCTGCTTGTGAAGTATGGAAAGAGATCAAATTCGAGTTCGAACCTGTGGATAAGATAGATAAACAGAAAGTATAA
>refbc_101691_3_Costus_malortieanus
CAAAGACTAAAGCAAGTGTTGGATTTAAAGCTGGTGTTAAAGATTACAAATTGACTTATTATACTCCTGACTACGAAGTCAAAGATACGGATATCTTGGCAGCATTTCGAGTAACTCCTCAACCTGGAGTTCCGCCCGAAGAAGCAGGGGCTGCGGTANNTGCCGAATCTTCTACTGGTACATGGACAACTGTGTGGACTGATGGACTTACCAGCCTTGATCGTTACAAAGGGCGATGCTACCACATCGAGNNNGTTGTTGGGGAGGATAATCAATATATTGCTTATGTAGCTTATCCTTTAGACCTTTTTGAAGAAGGTTCTGTTACTAACATGTTTACTTCCATTGTGGGTAATGTATTTGGTTTCAAAGCCTTACGGGCTCTACGTCTGGAGGATCTGCGAATTCCCACTTGTTATTCCAAAACTTTCCAAGGCCCGCCTCACGGCATTCAGGTTGAAAGAGATAAGTTGAACAAGTATGGTCGTCCCCTGTTGGGATGTACTATTAAACCAAAATTGGGATTATCCGCAAAAAACTACGGTAGAGCGGTTTATGAATGTCTACGTGGTGGACTTGATTTTACCAAAGATGATGAAAACGTGAACTCACAACCATTTATGCGTTGGAGAGACCGTTTCTTATTTTGTGCTGAAGCACTTTTTAAAGCGCAGTGCGAAACAGGTGAAATCAAAGGACATTACTTGAATGCTACTGCGGGTACATGTGAAGAAATGATGAAAAGGGCCATATTTGCCAGAGAATTAGGAACTCCTATCGTAATGCATGACTATTTAACTGGTGGATTCACTGCAAATACTAGCTTGGCTCATTATTGCCGTGACAACGGCCTACTTCTTCACATCCATCGCGCAATGCATGCAGTTATTGATAGACAGAAAAATCATGGTATGCATTTCCGTGTACTAGCTAAAGCATTACGTATGTCTGGTGGAGATCATATTCACGCTGGTACAGTAGTAGGTAAACTGGAAGGGGAACGTGAGATGACTTTAGGTTTCGTTGATTTATTACGTGATGATTATATTGAAAAAGACCGAAGTCGCGGTGTTTTCTTCACTCAAGATTGGGTCTCTATGCCAGGTGTTATACCCGTGGCTTCAGGGGGTATTCATGTTTGGCATATGCCTGCTCTGACCGAAATCTTTGGGGATGATTCCGTACTACAGTTTGGCGGAGGAACTTTAGGACACCCTTGGGGAAATGCACCTGGTGCAGTAGCTAATAGGGTGGCTTTAGAAGCGTGTGTACAAGCTCGTAACGAGGGACGTGATCTTGCTCGTGAAGGTAATGAAATTATCCGCGTA
>refbc_101709_3_Heliconia_irrasa
AGAAACTAAAGCAAGTGTTGGATTTAAAGCTGGTGTTAAAGATTACAAATTGACTTATTATACTCCTGACTACGAAGTCAAAGATACTGATATCTTGGCAGCATTCCGAGTAACTCCTCAACCTGGAGTTCCGCCCGAAGAAGCAGGGGCTGCGGTAGCTGCCGAATCTTCTACTGGTACATGGACAACTGTGTGGACTGATGGACTTACCAGTCTTGATCGTTACAAAGGGCGATGCTACCACATCGAGNNNGTTGTTGGGGAGGATAATCAATATATTGCTTATGTAGCTTATCCTTTAGACCTTTTTGAAGAAGGTTCTGTTACTAACATGTTTACTTCCATTGTAGGTAATGTATTTGGTTTCAAAGCCTTACGAGCTCTACGTCTGGAGGATCTGCGAATTCCCACTTCTTATTCCAAAACTTTCCAAGGCCCGCCTCACGGCATTCAGGTTGAAAGAGATAAGTTGAACAAGTATGGTCGTCCCCTATTGGGATGTACTATTAAACCAAAATTGGGATTATCTGCAAAAAACTACGGTAGAGCGGTTTATGAATGTCTACGTGGTGGACTTGATTTTACCAAAGATGATGAAAACGTGAACTCACAACCATTTATGCGTTGGAGAGACCGTTTCGTATTTTGTGCCGAAGCACTTTATAAAGCGCAGGCCGAAACAGGGGAAATCAAAGGACATTACTTGAATGCTACTGCGGGTACATGTGAAGAAATGATGAAAAGGGCCATATTTGCCAGAGAATTAGGAGTTCCTATCGTAATGCATGACTACTTAACTGGTGGATTCACTGCAAATACTAGCTTGGCTCATTATTGCCGTGACAACGGCCTACTTCTTCACATCCATCGCGCAATGCATGCAGTTATTGATAGACAGAAAAATCATGGTATGCATTTCCGTGTACTAGCTAAAGCATTACGTATGTCTGGTGGAGATCATATTCACGCCGGTACAGTAGTAGGTAAACTGGAAGGGGAACGTGAGATGACTTTAGGTTTCGTTGATTTATTACGTGATGATTATATTGAAAAAGACCGAAGTCGCGGTATTTTCTTCACTCAAGATTGGGTCTCTATGCCAGGTGTTATCCCCGTGGCTTCAGGGGGTATTCATGTTTGGCATATGCCTGCTCTGACCGAAATCTTTGGGGATGATTCCGTACTACAGTTTGGCGGAGGAACTTTAGGACACCCTTGGGGAAATGCACCTGGTGCAGTAGCTAATAGGGTGGCTTTAGAAGCGTGTGTACAAGCTCGTAATGAGGGACGTGATCTTGCTCGTGAAGGTAATGAAATTATCCGTGAAGCTTACAAAT
>refbc_101924_3_Rhodosorus_marinus
GTTGTATGGACAGATTTATTAACAGCTTGTGATTTATACAGAGCTAAAGCATATAGAGTTGACCCTGTGCCTAACAGCCCTGACCAATATTTTGCTTACATTGCTTACGATATTGACTTATTTGAAGAAAACTCTATCGCTAACTTAACAGCATCTATTATTGGTAACGTATTTGGTTTTAAAGCAGTTAAAGCTTTACGTCTAGAAGATATGCGTATGCCTGTAGCTTACTTAAAAACATTCCAAGGACCAGCTACTGGTGTAGTTGTAGAACGTGAACGTATGAACAACTTCGGTCGCCCTTTATTAGGAGCTACAGTAAAACCAAAACTAGGTTTATCTGGTAGAAACTATGGTCGTGTTGTATACGAAGGTTTAAAAGGTGGTTTAGACTTCTTGAAAGATGATGAGAACATTAACTCTCAACCATTCATGAGATGGAGAGAACGTTTCTTATTTGCTATCGAAGGTGTGAACCGTGCAATTGCATCAAGTGGTGAAGTTAAAGGACATTATTTTAACGTTACTGCTGCTACGATGGAAGATATGTATGAAAGAGCTGAATTTGCTAAAGACACAGGTACTATCATTTGTATGATTGACCTTGTAATTGGTTATACTGCAATTCAAACCATGGCAGTTTGGGCACGTAAGAATGATATGATCTTACATTTACACAGAGCTGGTAACTCTACTTATTCTCGTCAAAAGAATCATGGTATGAACTTCCGTGTAATTTGTAAGTGGATGCGTATGGCAGGTGTTGACCATATCCATGCTGGTACAGTAGTAGGTAAATTAGAGGGTGATCCACTAATGATCAAAGGGTTCTATAGAACTTTATTAGATCCTTATTTACCAATGGACTTACCTCAAGGTCTTTTCTTTGAGCAAGATTGGGCTTCATTACGTAAAGTAATGCCAGTTGCTTCTGGTGGTATTCACGCTGGTCAAATGCACCAATTAGTTGACTACTTAGGAGAAGACGTTGTACTTCAGTTTGGCGGTGGTACCATTGGACACCCAGATGGTATTCAAGCGGGTGCACCGGCTAACCGTGTAGCCTTAGAATCTATGATT
>refbc_101926_3_Flintiella_sanguinaria
GTTGTTTGGACCGATCTTTTAACTGCGTGCGATTTATATCGTGCTAAAGCATACAGAGTAGATCCAGTACCTGGTAATCCTGATCAATATTTTGCTTATATTGCTTATGATATTGATCTTTTTGAAGAAGGATCTATAGCAAACTTAACAGCTTCTATTATTGGTAACGTTTTCGGTTTCAAAGCTGTTAAAGCACTTCGTTTAGAAGATATGCGCGTTCCAGTTGCATATCTTAAAACTTTCCAAGGACCTGCTACAGGTGTAGTTGTAGAGCGTGAACGTATGAATAATTTTGGACGTCCACTACTAGGTGCTACTGTTAAACCTAAGTTAGGTTTATCTGGTAAAAACTATGGTCGTGTAGTTTATGAAGGTCTTAAAGGTGGTTTGGATTTCCTAAAAGACGATGAAAATATTAACTCTCAACCATTTATGCGTTGGAGAGAACGTTTCTTATATTGTATGGAAGGTGTAAACCGTGCATCAGCATCATCTGGTGAAGTGAAAGGTCATTACTTGAACGTAACTTCAGCTACTCAAGAAGATATGTATGAACGTGCAGAATTTGCAAAAGAACTTGGTAGCATCATCTGTATGATTGACTTAGTAATTGGTTATACTGCAATTCAAACAATGTCTGTTTGGGCTCGTAAAAATGACATGATTCTTCATTTACACCGTGCAGGTAATTCTACTTACTCTCGTCAAAAAAATCATGGTATGAATTTCCGTGTAATTTGTAAATGGATGCGTATGGCAGGTGTTGACCATATACATGCAGGTACAGTAGTGGGTAAACTTGAAGGGGATCCTTTAATGATTAAAGGTTTCTATAACACTCTTTTAGATGGCCATACAGATATTAACCTTCCTCAAGGTCTATTCTTTGAACAAAACTGGGCTTCTTTGCGCAAAGTTATGCCGGTTGCTTCTGGTGGTATTCACTGCGGTCAAATGCACCAACTTGTTAATTATTTAGGTGATGACGTAGTATTACAATTTGGCGGTGGAACAATAGGACATCCAGATGGGATACAAGCTGGTGCTACAGCTAACCGTGTTGCTCTAGAAGTTATGATTTTAGCTCGTAACGAAGGACGTGATTATGTTAGTGAAGGTCCTCAAATTTTAAGAGCTGCCGCTAAAACCTGTGGACCTCTACAAACAGCTCTTGATTTATGGAAAGATATTACATTTAACTATACATCTACTGAT
>refbc_101992_3_Plantago_media
GGATTCAAAGCGGGTGTTAAAGAGTACAAATTGACTTATTATACTCCTGAATATGAAACCAAAGATACTGATATCTTGGCAGCATTCCGAGTAACTCCGCAACCTGGAGTTCCCCCTGAAGAAGCAGGGGCTGCGGTAGCGGCCGAATCTTCGACTGGTACATGGACAACTGTGTGGACCGACGGACTTACCAGTCTTGATCGTTACAAAGGGCGATGCTACCACATCGAGCCCGTTCCTGGAGAAGCAGATCAATATATCTGTTATGTAGCTTACCCTTTAGACCTTTTTGAAGAAGGGTCTGTTACTAACATGTTTACTTCCATTGTAGGAAATGTATTTGGATTCAAAGCCCTGCGTGCTCTACGTCTGGAAGATCTACGAATCCCTGTTGCTTATGTTAAAACTTTCCAAGGCCCGCCTCACGGGATCCAAGTTGAGAGAGATAAATTGAACAAGTACGGTCGTCCCCTGTTGGGATGTACTATTAAACCTAAATTGGGGTTATCTGCTAAAAACTATGGTAGAGCATGTTATGAATGTCTTCGTGGTGGACTTGATTTTACCAAAGATGATGAGAACGTGAACTCCCAGCCATTTATGCGTTGGAGAGACCGTTTCTTATTCTGTGCCGAAGCTATTTATAAAGCACAGGCGGAAACAGGTGAAATCAAAGGGCATTACTTAAATGCTACTGCGGGTACATGCGAAGAAATGATGAAAAGGGCAATATTTGCTAGAGAATTGGGAGCTCCTATCGTAATGCATGACTACTTAACAGGAGGATTCACTGCAAATACTAGCTTGGCTCATTATTGCCGAGATAATGGTCTACTTCTTCACATTCACCGTGCAATGCATGCAGTTATTGATAGACAGAAGAATCATGGTATCCACTTCCGTGTACTAGCTAAAGCCTTACGTATGTCTGGTGGAGATCATATTCACTCCGGTACCGTAGTAGGGAAACTGGAAGGAGAAAGAGAGATCACTTTGGGCTTTGTTGATTTATTGCGCGACGACTTTATTGAAAAAGATAGAAGCCGTGGTATTTATTTCACTCAAGATTGGGTCTCTCTACCAGGTGTTATTCCCGTGGCTTCTGGGGGTATTCACGTTTGGCATATGCCTGCTCTGACCGAGATCTTTGGGGATGATTCCGTACTACAGTTCGGTGGAGGAACTTTAGGCCACCCTTGGGGTAATGCGCCAGGTGCCGTAGCTAACCGAGTAGCTCTAGAAGCATGTGTACAAGCTCGTAATGAAGGACGTGATCTTGCTGCTGAGGGTAATACAATTATCCGTGAGGCTTGTAAG
>refbc_101994_3_Plantago_rigida
GGATTCAAAGCGGGTGTTAAAGAGTACAAATTGACTTATTATACTCCTGAATACGAAACCAAAGATACTGATATCTTGGCAGCATTCCGAGTAACTCCGCAACCTGGAGTTCCCCCTGAAGAAGCAGGGGCTGCGGTAGCGGCCGAATCTTCGACTGGTACATGGACAACTGTGTGGACCGACGGACTTACCAGTCTTGATCGTTACAAAGGGCGATGCTACCACATTGAGCCCGTTCCTGGAGAAGCAGATCAATATATCTGTTATGTAGCTTACCCTTTAGACCTTTTTGAAGAAGGGTCTGTTACTAACATGTTTACTCCCATTGTAGGAAATGTATTTGGATTCAAAGCCCTGCGTGCTCTACGTCTGGAAGATCTACGAATCCCTGTTGCTTATGTTAAAACTTTCCAAGGCCCGCCTCACGGGATCCAAGTTGAGAGAGATAAATTGAACAAGTACGGTCGTCCCCTGTTGGGATGTACTATTAAACCTAAATTGGGGTTATCTGCTAAAAACTATGGTAGAGCATGTTATGAATGTCTTCGTGGTGGACTTGATTTTACCAAAGATGATGAGAACGTGAACTCCCAGCCATTTATGCGTTGGAGAGACCGTTTCTTATTCTGTGCCGAAGCTATTTATAAATCACAGGCGGAAACAGGTGAAATCAAAGGGCATTACTTAAATGCTACTGCGGGTACATGCGAAGAAATGATGAAAAGGGCAATATTTGCTAGAGAATTGGGAGTTCCTATCGTAATGCATGACTACTTAACAGGAGGATTCACTGCAAATACTAGCTTGGCTCATTATTGCCGAGATAATGGTCTACTTCTTCACATTCACCGTGCAATGCATGCAGTTATTGATAGACAGAAGAATCATGGTATCCACTTCCGTGTACTAGCTAAAGCCTTACGTATGTCTGGTGGAGATCATATTCACTCCGGTACCGTAGTAGGGAAACTGGAAGGAGAAAGAGAGATCACTTTGGGCTTTGTTGATTTATTGCGCGACGACTTTATTGAAAAAGATAGAAGCCGTGGTATTTATTTCACTCAAGATTGGGTCTCTTTACCAGGTGTTATTCCCGTGGCTTCTGGGGGTATTCACGTTTGGCATATGCCTGCTCTGACCGAGATCTTTGGGGATGATTCCGTACTACAGTTCGGTGGAGGAACTTTAGGCCACCCTTGGGGTAATGCGCCAGGTGCCGTAGCTAACCGAGTAGCTCTAGAAGCATGTGTACAAGCTCGTAATGAAGGACGTGATCTTGCTTCTGAGGGTAATACAATTATCCGTGAGGCTTGTAAG
>refbc_101995_3_Plantago_australis
GGATTCAAAGCGGGTGTTAAAGAGTACAAATTGACTTATTATACTCCTGAATACGAAACCAAAGATACTGATATCTTGGCAGCATTCCGAGTATCTCCGCAACCTGGAGTTCCCCCTGAAGAAGCAGGGGCTGCGGTAGCGGCCGAATCTTCGACTGGTACATGGACAACTGTGTGGACCGACGGACTTACCAGTCTTGATCGTTACAAAGGGCGATGCTACCACATTGAGCCCGTTCCTGGAGAACCAGATCAATATATCTGTTATGTAGCTTACCCTTTAGACCTTTTTGAAGAAGGGTCTGTTACTAACATGTTTACTTCCATTGTAGGAAATGTATTTGGATTCAAAGCCCTGCGTGCTCTACGTCTGGAAGATCTACGAATCCCTGTTGCTTATGTTAAAACTTTCCAAGGCCCGCCTCACGGGATCCAAGTTGAGAGAGATAAATTGAACAAGTACGGTCGTCCCCTGTTGGGATGTACTATTAAACCTAAATTGGGGTTATCTGCTAAAAACTATGGTAGAGCATGTTATGAATGTCTTCGTGGTGGACTTGATTTTACCAAAGATGATGAGAACGTGAACTCCCAGCCATTTATGCGTTGGAGAGACCGTTTCTTATTCTGTGCCGAAGCTATTTATAAATCACAGGCGGAAACAGGTGAAATCAAAGGGCATTACTTAAATGCTACTGCGGGTACATGCGAAGAAATGATGAAAAGGGCAATATTTGCTAGAGAATTGGGAGTTCCTATCGTAATGCATGACTACTTAACAGGAGGATTCACTGCAAATACTAGCTTGGCTCATTATTGCCGAGATAATGGTCTACTTCTTCACATTCACCGTGCAATGCATGCAGTTATTGATAGACAGAAGAATCATGGTATCCACTTCCGTGTACTAGCTAAAGCCTTACGTATGTCTGGTGGAGATCATATTCACTCCGGTACCGTAGTAGGGAAACTGGAAGGAGAAAGAGAGATCACTTTGGGCTTTGTTGATTTATTGCGCGACGACTTTATTGAAAAAGATAGAAGCCGTGGTATTTATTTCACTCAAGATTGGGTCTCTTTACCAGGTGTTATTCCCGTGGCTTCTGGGGGTATTCACGTTTGGCATATGCCTGCTCTGACCGAGATCTTTGGGGATGATTCCGTACTACAGTTCGGTGGAGGAACTTTAGGCCACCCTTGGGGTAATGCGCCAGGTGCCGTAGCTAACCGAGTAGCTCTAGAAGCATGTGTACAAGCTCGTAATGAAGGACGTGATCTTGCTTCTGAGGGTAATACAATTATCCGTGAGGCTTGTAAG
>refbc_101997_3_Plantago_atrata
GGATTCAAAGCGGGTGTTAAAGAGTACAAATTGACTTATTATACTCCGGAATACGAAACCAAAGATACTGATATCTTGGCAGCATTCCGAGTAAGTCCACAACCTGGAGTTCCGCCGGAAGAAGCAGGGGCTGCGGTAGCGGCCGAATCTTCAACTGGTACATGGACAACTGTGTGGACCGATGGACTTACCAGTCTTGATCGTTACAAAGGGCGATGCTATCATATTGAGCCCGTTCCTGGAGAAGCAGATCAATATATCTGTTATGTAGCGTACCCTTTAGACCTTTTTGAAGAAGGGTCTGTTACTAACATGTTTACTTCCATTGTAGGAAATGTATTTGGATTCAAAGCCCTGCGTGCTCTACGTCTGGAAGATCTACGAATCCCTGTTGCTTATGTTAAAACTTTCCAAGGCCCGCCTCACGGGATCCAAGTTGAGAGAGATAAATTGAACAAGTACGGTCGTCCCCTGTTAGGATGTACTATTAAACCTAAATTGGGGTTATCTGCTAAAAACTACGGTAGAGCATGTTATGAATGTCTTCGCGGTGGACTTGATTTTACCAAAGATGATGAAAACGTGAACTCCCAGCCATTTATGCGTCGGAGAGACCGTTTCTTATTCTGTGCCGAAGCTATTTATAAATCACAGGCGGAAACAGGTGAAATCAAAGGGCATTACTTAAATGCTACTGCGGGTACATGCGAAGAAATGATGAAAAGGGCAATATTTGCTAGAGAATTGGGAGTTCCTATCGTAATGCATGACTACTTAACAGGAGGATTCACTGCAAATACTAGCTTGGCTCATTATTGCCGAGATAATGGTCTACTTCTTCATATTCACCGTGCAATGCATGCAGTTATTGATAGACAGAAGAATCATGGTATCCACTTCCGTGTACTAGCTAAAGCGTTACGTATGTCTGGTGGAGATCATATTCACTCCGGTACCGTAGTAGGGAAACTGGAAGGAGAAAGAGAGATTACTTTGGGCTTTGTTGATTTACTGCGTGACGATTTTATTGAAAAAGATAGAAGTCGTGGTATTTATTTCACTCAAGATTGGGTCTCTATGCCTGGTGTTATTCCCGTGGCTTCTGGGGGTATTCACGTTTGGCATATGCCTGCTCTGACCGAGATCTTTGGCGATGATTCCGTGCTACAGTTCGGTGGAGGAACTTTAGGACACCCTTGGGGTAATGCGCCAGGTGCTGTAGCTAACCGAGTAGCGCTAGAAGCATGTGTACAAGCTCGTAATGAAGGACGTGATCTTGCTGCTGAGGGTAATACAATTATCAAAGAGGCTTGTAAG
>refbc_101998_3_Plantago_cynops
GGATTCAAAGCGGGTGTTAAAGAGTACAAATTGACTTATTATACTCCGGAATACGAAACCAAAGATACTGATATCTTGGCAGCATTCCGAGTAACTCCGCAACCTGGAGTTCCACCTGAAGAAGCAGGGGCTGCGGTAGCGGCCGAACCTTCGACTGGTACATGGACAACTGTGTGGACCGATGGACTTACCAGTCTTGATCGTTACAAAGGGCGATGCTACCATATTGAGCCCGTTCCTGGAGAAGCAGATCAATATATCTGTTATGTAGCTTACCCTTTAGACCTTTTTGAAGAAGGGTCTGTTACTAATATGTTTACTTCCATTGTAGGAAATGTATTTGGATTCAAAGCCCTGCGTGCTCTACGTCTGGAAGATCTACGAATCCCTGTTGCTTATGTTAAAACTTTCCAAGGCCCGCCTCACGGGATCCAAAGTGAGAGAGATAAATTGAACAAGTACGGTCGTCCCCTGTTAGGATGTACTATTAAACCTAAATTGGGGTTATCTGCTAAAAACTACGGTAGAGCATGTTATGAATGTCTTCGCGGTGGACTTGATTTTACCAAAGATGATGAGAACGTGAACTCCCAGCCATTTATGCGTTGGAGAGACCGTTTCTTATTCTGTGCCGAAGCTATTTATATATCACAGGCGGAAACAGGTGAAATCAAAGGGCATTACTTAAATGCTACTGCGGGTACATGCGAGGAAATGATGAAAAGGGCAATATTTGCTAGAGAATTGGGAGTTCCTATCGTAATGCATGATTACTTAACAGGAGGATTCACTGCAAATACTAGCTTGGCTCATTATTGCCGAGATAATGGTCTACTTCTTCATATTCACCGTGCAATGCATGCAGTTATTGATAGACAGAAGAATCATGGTATACACTTCCGTGTACTAGCTAAAGCGTTACGTATGTCTGGTGGAGATCATATTCACTCCGGTACCGTAGTAGGGAAACTGGAAGGAGAAAGAGAGATCACTTTGGGCTTTGTTGATTTACTGCGTGACGATTTTATTGAAGAAGATAGAAGTCGTGGTATTTATTTCACTCAAGATTGGGTCTCTCTACCGGGTGTTATTCCTGTAGCTTCTGGGGGTATTCACGTTTGGCATATGCCTGCTCTGACAGAGATCTTTGGGGATGATTCTGTACTACAGTTCGGTGGAGGAACTTTAGGACACCCTTGGGGTAATGCGCCAGGTGCCGTAGCTAACCGAGTAGCTCTAGAAGCATGTGTACAAGCTCGTAATGAAGGACGTGATCTTGCTTCTGAGGGTAATACAATTATTCGTGAGGCTTGTAAG
>refbc_101999_3_Plantago_sericea
GGATTCAAAGCGGGTGTTAAAGAGTACAAATTGACTTATTATACTCCGGAATACGAAACCAAAGATACTGATATCTTGGCAGCATTCCGAGTAACTCCGCAACCTGGAGTTCCAGCTGAAGAAGCGGGGGCTGCGGTAGCGGCTGAATCTTCAACGGGTACATGGACAACTGTATGGACCGATGGACTTACCAGTCTTGATCGTTACAAAGGGCGATGCTACCATATTGAGCCCGTTCCCGGAGAACCGGATCAATATATCTGTTATGTAGCTTACCCTTTAGACCTTTTTGAAGAAGGGTCTGTTACTAACATGTTTACTTCCATTGTAGGAAATGTATTTGGATTCAAAGCCTTGCGTGCTCTACGTCTGGAAGATCTACGAATCCCTGTTGCTTATGTTAAAACTTTCCAAGGTCCGCCTCACGGGATCCAAAGTGAGAGAGATAAGTTGAACAAGTATGGCCGTCCCCTGTTAGGATGTACTATTAAACCTAAATTGGGGTTATCTGCTAAAAACTACGGTAGAGCATGTTATGAATGTCTTCGTGGTGGACTTGACTTTACCAAAGATGATGAGAACGTGAACTCCCAGCCATTTATGCGTTGGAGAGACCGTTTCTTATTCTGTGCTGAAGCTATTTATAAATCACAGGCGGAAACAGGTGAAATCAAAGGGCATTACTTAAATGCTACTGCGGGTACATGCGAAGAAATGATGAAAAGGGCAATATTTGCTAGAGAATTGGGAGTTCCTATCGTAATGCATGACTACTTAACAGGAGGATTCACTGCAAATACTAGCTTGGCTCATTATTGCCGAGATAATGGTCTACTTCTTCATATTCACCGTGCAATGCATGCAGTTATTGATAGACAGAAGAATCATGGTATCCACTTCCGTGTATTAGCTAAAGCGTTACGTATGTCTGGTGGAGATCATATTCACTCCGGTACCGTAGTAGGGAAACTGGAAGGAGAAAGAGAGATCACTTTGGGCTTTGTTGATTTACTGCGTGACGACTTTATTGAAAAAGATAGAAGTCGTGGTATTTATTTCACTCAAGATTGGGTTTCTTTACCAGGTGTTATTCCCGTGGCTTCTGGGGGTATTCACGTTTGGCATATGCCTGCTCTGACTGAGATCTTTGGGGATGATTCCGTACTACAGTTCGGTGGAGGAACTTTAGGACACCCTTGGGGTAATGCGCCAGGTGCCGTAGCTAACCGAGTAGCTCTAGAAGCATGTGTACAAGCTCGTAATGAAGGACGTGATCTTGCTTCTGAGGGTAATACAATTATTCGTGAGGCTTGTAAG
>refbc_102599_3_Misopates_orontium
CGGGTGTTAAAGAGTACAAATTGACTTATTATACTCCTGAATACGAAACCAAAGATACTGATATCTTGGCAGCATTCCGAGTAACTCCTCAACCTGGAGTTCCGCCTGAAGAAGCAGGGGCCGCGGTAGCTGCCGAATCTTCTACTGGTACATGGACAACTGTGTGGACCGATGGACTTACTAGCCTTGATCGTTACAAAGGGCGATGCTACCACATCGAGCCCGTTCCTGGAGAAGCAGATCAATATATCTGTTATGTAGCTTATCCTTTAGACCTTTTTGAAGAAGGTTCTGTTACTAACATGTTTACTTCCATTGTAGGAAATGTATTTGGATTCAAAGCCCTGCGTGCTCTACGTCTGGAAGATCTGCGAATCCCTGTTGCTTATGTTAAAACTTTCCAAGGTCCGCCTCACGGGATCCAAGTTGAGAGAGATAAATTGAACAAGTATGGTCGTCCCCTGTTGGGATGTACTATTAAACCAAAATTGGGGTTATCCGCTAAAAACTACGGTAGAGCATGTTATGAATGTCTTCGAGGTGGACTTGATTTTACCAAAGATGATGAGAACGTGAACTCCCACCCATTTATGCGTTGGAGAGACCGTTTCTTATTTTGTGCCGAAGCAATTTATAAATCACAGGCGGAAACAGGTGAAATCAAAGGTCATTACTTGAATGCTACTGCGGGTACATGCGAAGAAATGATGAAAAGAGCTGTATTTGCTAGAGAATTGGGAGTTCCTATCATAATGCATGACTACTTAACAGGAGGATTCACTGCAAATACTAGCTTGGCTCATTATTGCCGAGATAATGGCCTACTTCTTCACATTCACCGTGCAATGCATGCAGTTATTGATAGACAGAAGAATCATGGTATACACTTCCGTGTACTAGCTAAAGCGTTACGTATGTCTGGTGGAGATCATATTCACTCTGGTACCGTAGTAGGTAAACTTGAAGGAGAAAGAGAGATCACTTTGGGCTTTGTTGATTTACTGCGTGATGATTTTATTGAAAAAGATCGAAGTCGCGGTATTTATTTCACTCAAGATTGGGTCTCTTTACCAGGTGTTATTCCCGTGGCTTCAGGGGGTATTCACGTTTGGCATATGCCTGCTCTGACCGAGATCTTTGGAGATGATTCCGTACTACAGTTTGGTGGAGGAACTTTAGGACACCCTTGGGGTAATGCGCCAGGTGCCGTAGCTAACCGAGTAGCTCTAGAAGCATGTGTACAAGCTCGTAATGAAGGACGTGATCTTGCTGCTGAGGGTAATACCATTATCCGTGAAGCTAGCAAATGGAGTCCTGAACTAGCTGCTGCTTGTGAGGTATGGAAAGAGATCAAATTTGAGTT
>refbc_102630_3_Pterocladiella_caloglossoides
TAAAATGGGTTACTGGGACCCAGATTATGCTGTGAAAGACACAGATGTATTAGCACTATTTCGTGTTACTCCACAGCCCGGAGTAGATCCTGTAGAAGCATCAGCTGCCGTTGCAGGTGAATCATCAACAGCTACTTGGACTGTAGTTTGGACAGACTTATTAACAGCTTGCGATTTATACAGAGCTAAAGCTTATAAGGTAGATGCTGTACCAAATACTTCAGATCAATATTTTGCATATATCGCATACGATATAGACTTATTTGAAGAGGGCTCAATTGCCAATTTAACAGCTTCTATCATTGGTAACGTATTTGGATTCAAAGCTGTAAAAGCTTTACGCTTAGAAGATATGCGTATTCCTGTTGCATACCTTAAAACTTTCCAAGGTCCTGCTACAGGTATTGTTGTAGAACGTGAACGTATGGATAAGTTTGGACGTCCGTTCCTAGGAGCAACAGTAAAACCGAAACTAGGTCTATCAGGAAAGAACTATGGAAGAGTAGTATATGAAGGACTAAGAGGCGGTCTTGACTTCTTAAAAGATGATGAGAATATTAACTCTCAACCTTTCATGCGTTGGAAAGAAAGATTTCTTTATTCTATGGAAGGCGTAAATCGTGCGACAGCATCAACAGGTGAAATTAAAGGTCACTACATGAATGTGACTGCAGCAACTATGGAAGACATGTATGAAAGAGCTGAATTTGCTAAGCAACTTGGCACAATCATTGTCATGATAGATTTAGTAATAGGTTATACAGCTATTCAAACAATGGCTATATGGGCTCGTAAGAATGATATGATTCTACACTTACACCGTGCTGGTAACTCAACATACTCTCGTCAGAAAAGCCACGGTATGAACTTCCGCGTAATTTGTAAATGGATGCGTATGGCAGGTGTAGATCATATACATGCAGGTACAGTAGTTGGTAAACTGGAAGGCGATCCTCTAATGATTAAAGGCTTCTATAATACTTTACTTCTAACTCACTTAGATGTTAATCTAACTCAAGGTATTTTCTTTGAACAAGATTGGGCATCTTTACGTAAAGTAACTCCTGTTGCTTCTGGTGGTATACACTGTGGTCAAATGCACCAATTGCTAGACTATTTAGGTGAAGATGTTGTACTTCAGTTTGGTGGAGGTACTATTGGACACCCAGATGGTATTCAAGCAGGTGCAACAGCTAACCGTGTTGCTTTAGAAGCTATAGTAATAGCTCGTAACGAAGGGCGTGATTACGTTGCAGAAGGACCACAAATTCTTCGCGATGCGGCTAAAACTTGTGGCCCTCTACAAACAGCTTTAGATCTATGGAAAGATATAACATTTAATTATACTTCTACAGATACAGCTGACTTCGTAGAAACTCCAACAGCAAACGTATAA
>refbc_1027048_3_Acridocarpus_scheffleri
TTAAAGATTATAAATTGACTTATTATACTCCTGACTATGAAACCAAAGATACTGATATCTTGGCAGCATTCCGAGTAACTCCTCAACCTGGAGTTCCGCCTGAGGAAGCAGGTGCTGCGGTAGCTGCTGAATCTTCTACTGGTACATGGACAACTGTGTGGACCGATGGGCTTACCAGTCTTGATCGTTATAAAGGTCGATGCTACGGCATCGAGCCTGTTGCTGGAGAAGAAAATCAATATATTGCTTATGTAGCTTACCCCTTAGACCTTTTTGAAGAGGGTTCTGTTACTAACATGTTTACTTCCATTGTGGGTAATGTATTTGGGTTCAAAGCCCTGCGCGCTCTGCGTCTAGAGGATTTGCGAATCCCTCCTGCTTATTCGAAAACTTTCCAAGGCCCGCCTCATGGTATCCAAGTTGAGAGAGATAAATTGAACAAGTATGGTCGCCCCCTATTGGGCTGTACTATTAAACCTAAATTGGGGTTATCTGCTAAGAATTACGGTAGAGCTGTTTATGAATGTCTACGCGGTGGACTTGATTTTACTAAAGACGATGAAAACGTGAACTCCCAACCATTTATGCGTTGGAGAGACCGTTTCTTATTTTGTGCCGAAGCAATTTATAAAGCACAGGCGGAAACAGGTGAAATCAAAGGGCATTATTTGAATGCTACTGCAGGTACATGCGAAGAAATGATCAAAAGGGCTGTATTTGCCAGAGAATTGGGAGCTCCTATCGTAATGCATGACTACTTAACAGGGGGATTCACCGCAAATACTAGCTTGGCTCATTATTGCCGAGATAATGGTTTACTTCTGCACATCCATCGCGCAATGCATGCAGTTATTGATAGACAGAAGAATCATGGTATGCACTTTCGTGTACTAGCTAAAGCGTTACGTCTGTCTGGTGGAGATCATATTCACGCGGGTACCGTAGTAGGGAAACTTGAGGGGGAAAGAGACATCACTTTAGGCTTTGTTGATTTACTGCGTGATGATTTTGTTGAAAAAGATAGAAGCCGCGGGATTTATTTCACTCAAGATTGGGTCTCCCTACCAGGTGTTCTGCCCGTGGCTTCAGGAGGTATTCACGTTTGGCATATGCCTGCTCTGACCGAGATCTTTGGAGATGATTCCGTACTACAATTCGGTGGAGGAACTTTGGGGCACCCTTGGGGAAATGCACCTGGTGCCGTAGCTAATCGAGTAGCTCTAGAAGCATGTGTACAAGCTCGTAATGAGGGACGTGATCTTGCTCGTGAGGGTAATGAAATTATCCGTGAGGCTAGCAAATGGAGTCCTGAACTAGCTGCTGCTTGTGAAGTGTGGAAGGAGATTAA
>refbc_1027050_3_Acridocarpus_spectabilis
GATTCAAGGCTGGTGTTAAAGATTATAAATTGACTTATTATACTCCTGACTATGAAACCAAAGATACTGATATCTTGGCAGCATTCCGAGTAACTCCTCAACCTGGAGTTCCGCCTGAGGAAGCAGGTGCTGCGGTAGCTGCTGAATCTTCTACTGGTACATGGACAACTGTGTGGACCGATGGGCTTACCAGTCTTGATCGTTATAAAGGGCGATGCTACCACATCGAGCCTGTTGCTGGAGAAGAAAATCAATATATTGCTTATGTAGCTTACCCCTTAGACCTTTTTGAAGAGGGTTCTGTTACTAACATGTTTACTTCCATTGTGGGTAATGTATTTGGGTTCAAAGCCCTACGCGCTCTGCGTCTAGAGGATTTGCGAATCCCTCCTGCTTATTCGAAAACTTTCCAAGGCCCGCCTCATGGTATCCAAGTTGAGAGAGATAAATTGAACAAGTATGGTCGCCCCCTATTGGGCTGTACTATTAAACCTAAATTGGGGTTATCTGCTAAGAATTACGGTAGAGCTGTTTATGAATGTCTACGCGGTGGACTTGATTTTACTAAAGACGATGAGAACGTGAACTCCCAACCATTTATGCGTTGGAGAGACCGTTTCTTATTTTGTGCCGAAGCACTTTATAAAGCACAGGCGGAAACAGGTGAAATCAAAGGGCATTATTTGAATGCTACTGCAGGTACATGCGAAGAAATGATCAAAAGGGCTGTATTTGCCAGAGAATTGGGAGCTCCTATTGTAATGCATGACTACTTAACAGGGGGATTCACCGCAAATACTAGCTTGGCTCATTATTGCCGAGATAATGGTTTACTTCTGCACATCCATCGCGCAATGCATGCAGTTATTGATAGACAGAAGAATCATGGTATGCACTTTCGTGTACTAGCTAAAGCGTTACGTCTGTCTGGTGGAGATCATATTCACGCGGGTACCGTAGTAGGGAAACTTGAGGGGGAAAGAGACATCACTTTAGGCTTTGTTGATTTACTGCGTGATGATTTTGTTGAAAAAGATAGAAGCCGCGGGATTTATTTCACTCAAGATTGGGTCTCCCTACCAGGTGTTCTGCCCGTGGCTTCAGGAGGTATTCACGTTTGGCATATGCCTGCTCTGACCGAGATCTTTGGAGATGATTCCGTACTCCAATTCGGTGGAGGAACTTTGGGGCACCCTTGGGGAAATGCACCTGGTGCCGTAGCTAATCGAGTAGCTCTAGAAGCATGTGTACAAGCTCGTAATGAGGGACGTGATCTTGCTCGTGAGGGTAATGAAATTATCCGTCAGGCTAGCAAATGGAGTCCTGAACTAGCTGCTGCTTGTGAAGTGTGGAAGGAGATTAA
>refbc_1027051_3_Aenigmatanthera_doniana
TATAAATTGACTTATTATACTCCTGACTATGAAACCAAAGATACTGATATCTTGGCAGCATTCCGAGTAACTCCTCAACCTGGAGTTCCGCCTGAGGAAGCAGGTGCTGCGGTAGCTGCTGAATCTTCTACTGGTACATGGACAACTGTGTGGACCGATGGGCTTACCAGTCTTGATCGTTATAAAGGGCGATGCTACGACATCGAGCCCGTTGCTGGAGAAGAAAATCAATATATTGCTTATGTAGCTTACCCCTTAGACCTTTTTGAAGAAGGTTCTGTTACTAACATGTTTACTTCCATTGTGGGTAATGTATTTGGGTTCAAAGCCCTACGCGCTCTCCGTCTGGAGGATTTGCGAATCCCTCCTGCTTATTCGAAAACTTTCCAAGGCCCGCCTCATGGTATCCAAGTTGAGAGAGATAAATTGAACAAGTATGGTCGCCCCCTATTGGGCTGTACTATTAAACCTAAATTGGGGTTATCCGCTAAGAATTACGGTAGAGCTGTTTATGAATGTCTACGTGGTGGACTTGATTTTACCAAAGACGACGAGAACGTGAACTCCCAACCATTTATGCGTTGGAGAGACCGTTTCTTATTTTGTGCCGAAGCACTTTATAAAGCACAGGCGGAAACAGGTGAAATCAAAGGGCATTATTTGAATGCTACTGCAGGTACATGCGAAGAAATGATCAAAAGGGCTGTATTTGCCAGAGAATTGGGAGTTCCTATCGTAATGCATGACTACTTAACAGGGGGATTCACCGCAAATACTAGCTTGGCTCATTATTGCCGAGATAATGGTTTACTTCTGCACATCCATCGCGCAATGCATGCAGTTATTGATAGACAGAAGAATCATGGTATGCACTTTCGTGTACTAGCTAAAGCGTTACGCCTGTCTGGTGGAGATCATATTCACGCGGGTACTGTAGTAGGGAAACTTGAGGGGGAAAGAGAGATCACTTTAGGCTTTGTTGATTTACTGCGTGATGATTTTGTTGAAAAAGATAGAAGCCGCGGGATTTATTTCACTCAAGACTGGGTCTCCCTACCAGGTGTTATACCCGTGGCTTCGGGAGGTATTCACGTTTGGCATATGCCTGCTCTGACCGAGATCTTTGGAGATGATTCCGTACTACAATTCGGTGGAGGAACTTTGGGGCACCCTTGGGGAAATGCACCAGGTGCCGTAGCTAATCGAGTAGCTCTAGAAGCATGTGTACAAGCTCGTAATGAGGGACGCGATCTTGCTCGTGAGGGTAATGAAATTATCCGTGAGGCTAGCAAATGGAGTCCTGAACTAGCTGCTGCTTGTGAAGTGTGGAAAGAGATTAA
>refbc_1027052_3_Amorimia_amazonica
GTGTTAAAGATTATAAATTGACTTATTATACTCCTGACTATGAAACCAAAGATACTGATATCTTGGCAGCATTCCGAGTAACTCCTCAACCTGGAGTTCCGCCTGAGGAAGCAGGTGCTGCGGTAGCTGCTGAATCTTCTACTGGTACATGGACAACTGTGTGGACCGATGGGCTTACCAGTCTTGATCGTTATAAAGGGCGATGCTACCACATCGAGCCCGTTGCTGGAGAAGAAAATCAATATATTGCTTATGTAGCTTACCCCTTAGACCTTTTTGAAGAAGGTTCTGTTACTAACATGTTTACTTCCATTGTGGGTAATGTATTTGGGTTCAAAGCCCTACGCGCTCTCCGTCTGGAGGATTTGCGAATCCCTCCTGCTTATTCGAAAACTTTCCAAGGCCCGCCTCATGGTATCCAAGTTGAGAGAGATAAATTGAACAAGTATGGTCGCCCCCTATTGGGCTGTACTATTAAACCTAAATTGGGGTTATCTGCTAAGAATTACGGTAGAGCTGTTTATGAATGTCTACGCGGTGGACTTGATTTTACCAAAGACGACGAGAACGTGAACTCCCAACCATTTATGCGTTGGAGAGACCGTTTCTTATTTTGTGCCGAAGCACTTTATAAAGCACAGGCGGAAACAGGTGAAATCAAAGGGCATTATTTGAATGCTACTGCGGGTACATGCGAAGAAATGATGAAAAGGGCTGTATTTGCCAGAGAATTGGGAGTTCCTATCGTAATGCATGACTACTTAACAGGGGGATTCACCGCAAATACTAGCTTGGCTCATTATTGCCGAGATAATGGTTTACTTCTGCACATCCATCGCGCAATGCATGCAGTTATTGATAGACAGAAGAATCATGGTATGCACTTTCGTGTACTAGCTAAAGCGTTACGCCTGTCTGGTGGAGATCATATTCACGCGGGTACTGTAGTAGGGAAACTTGAGGGGGAAAGAGAGATCACTTTAGGCTTTGTTGATTTACTGCGTGATGATTTTGTTGAAAAAGATAGAAGCCGCGGGATTTATTTCACTCAAGACTGGGTCTCCCTACCAGGTGTTATACCTGTGGCTTCGGGAGGTATTCACGTTTGGCATATGCCTGCTCTGACCGAGATCTTTGGAGATGATTCCGTACTACAATTCGGTGGAGGAACTTTGGGGCACCCTTGGGGAAATGCACCAGGTGCCGTAGCTAATCGAGTAGCTCTCGAAGCATGTGTACAAGCTCGTAATGAGGGACGTGATCTTGCTCGTGAGGGTAATGAAATTATCCGTGAGGCTAGCAAATGGAGTCCTGAACTAGCTGCTGCTTGTGAAGTGTGGAAAGAGATTAA
>refbc_1027053_3_Amorimia_camporum
TGTTAAAGATTATAAATTGACTTATTATACTCCTGACTATGAAACCAAAGATACTGATATCTTGGCAGCATTCCGAGTAACTCCTCAACCTGGAGTTCCGCCTGAGGAAGCAGGTGCTGCGGTAGCTGCTGAATCTTCTACTGGTACATGGACAACTGTGTGGACCGATGGGCTTACCAGTCTTGATCGTTATAAAGGGCGATGCTACCACATCGAGCCCGTTGCTGGAGAAGAAAATCAATATATTGCTTATGTAGCTTACCCCTTAGACCTTTTTGAAGAAGGTTCTGTTACTAACATGTTTACTTCCATTGTGGGTAATGTATTTGGGTTCAAAGCCCTACGCGCTCTCCGTCTGGAGGATTTGCGAATCCCTCCTGCTTATTCGAAAACTTTCCAAGGCCCGCCTCATGGTATCCAAGTTGAGAGAGATAAATTGAACAAGTATGGTCGCCCCCTATTGGGCTGTACTATTAAACCTAAATTGGGGTTATCTGCTAAGAATTACGGTAGAGCTGTTTATGAATGTCTACGCGGTGGACTTGATTTTACCAAAGACGACGAGAACGTGAACTCCCAACCATTTATGCGTTGGAGAGACCGTTTCTTATTTTGTGCCGAAGCACTTTATAAAGCACAGGCGGAAACAGGTGAAATCAAAGGGCATTATTTGAATGCTACTGCGGGTACATGCGAAGAAATGATCAAAAGGGCTGTATTTGCCAGAGAATTGGGAGTTCCTATCGTAATGCATGACTACTTAACAGGGGGATTCACCGCAAATACTAGCTTGGCTCATTATTGCCGAGATAATGGTTTACTTCTGCACATCCATCGCGCAATGCATGCAGTTATTGATAGACAGAAGAATCATGGTATGCACTTTCGTGTACTAGCTAAAGCGTTACGCCTGTCTGGTGGAGATCATATTCACGCGGGTACTGTAGTAGGGAAACTTGAGGGGGAAAGAGAGATCACTTTAGGCTTTGTTGATTTACTGCGTGATGATTTTGTTGAAAAAGATAGAAGCCGCGGGATTTATTTCACTCAAGACTGGGTCTCCCTACCAGGTGTTATACCTGTGGCTTCGGGAGGTATTCACGTTTGGCATATGCCTGCTCTGACCGAGATCTTTGGAGATGATTCCGTACTACAATTCGGTGGAGGAACTTTGGGGCACCCTTGGGGAAATGCACCAGGTGCCGTAGCTAATCGAGTAGCTCTCGAAGCATGTGTACAAGCTCGTAATGAGGGACGTGATCTTGCTCGTGAGGGTAATGAAATTATCCGTGAGGCTAGCAAATGGAGTCCTGAACTAGCTGCTGCTTGTGAAGTGTGGAAAGAGATTAA
>refbc_1027055_3_Amorimia_kariniana
TATAAATTGACTTATTATACTCCTGACTATGAAACCAAAGATACTGATATCTTGGCAGCATTCCGAGTAACTCCTCAACCTGGAGTTCCGCCTGAGGAAGCAGGTGCTGCGGTAGCTGCTGAATCTTCTACTGGTACATGGACAACTGTGTGGACCGATGGGCTTACCAGTCTTGATCGTTATAAAGGGCGATGCTACCACATCGAGCCCGTTGCTGGAGAAGAAAATCAATATATTGCTTATGTAGCTTACCCCTTAGACCTTTTTGAAGAAGGTTCTGTTACTAACATGTTTACTTCCATTGTGGGTAATGTATTTGGGTTCAAAGCCCTACGCGCTCTCCGTCTGGAGGATTTGCGAATCCCTCCTGCTTATTCGAAAACTTTCCAAGGCCCGCCTCATGGTATCCAAGTTGAGAGAGATAAATTGAACAAGTATGGTCGCCCCCTATTGGGCTGTACTATTAAACCTAAATTGGGGTTATCTGCTAAGAATTACGGTAGAGCTGTTTATGAATGTCTACGCGGTGGACTTGATTTTACCAAAGACGACGAGAACGTGAACTCCCAACCATTTATGCGTTGGAGAGACCGTTTCTTATTTTGTGCCGAAGCACTTTATAAAGCACAGGCGGAAACAGGTGAAATCAAAGGGCATTATTTGAATGCTACTGCGGGTACATGCGAAGAAATGATCAAAAGGGCTGTATTTGCCAGAGAATTGGGAGTTCCTATCGTAATGCATGACTACTTAACAGGGGGATTCACCGCAAATACTAGCTTGGCTCATTATTGCCGAGATAATGGTTTACTTCTGCACATCCATCGCGCAATGCATGCAGTTATTGATAGACAGAAGAATCATGGTATGCACTTTCGTGTACTAGCTAAAGCGTTACGCCTGTCTGGTGGAGATCATATTCACGCGGGTACTGTAGTAGGGAAACTTGAGGGGGAAAGAGAGATCACTTTAGGCTTTGTTGATTTACTGCGTGATGATTTTGTTGAAAAAGATAGAAGCCGCGGGATTTATTTCACTCAAGACTGGGTCTCCCTACCAGGTGTTATACCTGTGGCTTCGGGAGGTATTCACGTTTGGCATATGCCTGCTCTGACCGAGATCTTTGGAGATGATTCCGTACTACAATTCGGTGGAGGAACTTTGGGGCACCCTTGGGGAAATGCACCAGGTGCCGTAGCTAATCGAGTAGCTCTCGAAGCATGTGTACAAGCTCGTAATGAGGGGCGTGATCTTGCTCGTGAGGGTAATGAAATTATCCGTGAGGCTAGCAAATGGAGTCCTGAACTAGCTGCTGCTTGTGAAGTGTGGAAAGAGATTAA
>refbc_1027057_3_Aspicarpa_harleyi
GATTCAAGGCTGGTGTTAAAGATTATAAATTGACTTATTATACTCCTGACTATGAAACCAAAGATACTGATATCTTGGCAGCATTCCGAGTAACTCCTCAACCTGGAGTTCCACCTGAGGAAGCAGGCGCTGCGGTAGCTGCTGAATCTTCTACTGGTACATGGACAACTGTGTGGACCGATGGACTTACCAGTCTTGATCGTTATAAAGGGCGATGCTACCATATCGAGCCCGTTGCTGGAGAAGAAAATCAATATATTGCTTATGTAGCTTACCCGTTAGACCTTTTTGAAGAAGGTTCTGTTACTAACATGTTTACTTCCATTGTGGGTAATGTATTTGGGTTCAAAGCCCTACGTGCTCTCCGTCTGGAGGATTTGCGAATCCCTCCTGCTTATACGAAAACTTTCCAAGGCCCGCCTCATGGTATCCAAGTTGAGAGAGATAAATTGAACAAGTATGGTCGCCCCCTATTGGGCTGTACTATTAAACCGAAATTGGGGTTATCTGCTAAGAATTACGGTAGAGCTGTTTATGAATGTCTACGCGGTGGACTTGATTTTACCAAAGACGACGAGAACGTGAACTCCCAACCATTTATGCGTTGGAGAGACCGTTTCTTATTTTGTGCCGAAGCACTTTATAAAGCACAGGCGGAAACAGGTGAAATCAAAGGGCATTATTTGAATGCTACTGCAGGTACATGCGAAGAAATGATCAAAAGGGCTGTATGTGCCAGAGAATTGGGAGTTCCTATCGTAATGCATGACTACTTAACAGGTGGATTCACCGCAAATACTAGCTTGGCTCATTATTGCCGAGATAATGGTTTACTTCTGCACATCCACCGCGCAATGCATGCAGTTATTGATAGACAGAAGAATCATGGTATGCACTTTCGTGTACTAGCTAAAGCGTTACGTATGTCTGGTGGAGACCATATTCACGCAGGTACCGTAGTAGGGAAACTTGAGGGGGAAAGAGAGATCACTTTAGGCTTTGTTGATTTACTGCGTGATGATTTTGTTGAAAAAGATAGAAGCCGCGGGATTTATTTTACTCAAGACTGGGTCTCCCTACCAGGTGTTATACCTGTAGCTTCGGGAGGTATTCACGTTTGGCATATGCCTGCTCTGACCGAGATCTTTGGAGATGATTCCGTACTACAATTCGGTGGCGGAACTTTGGGTCACCCTTGGGGAAATGCACCAGGCGCCGTCGCTAATCGAGTAGCTCTAGAAGCATGTGTACAAGCTCGTAATGAGGGACGTGATCTTGCTCGTGAGGGTAATGAAATTATCCGTGAGGCTAGCAAATGGAGTCCTGAACTAGCTGCTGCTTGTGAAGTGTGGAAAGAGATTAA
>refbc_1027060_3_Aspidopterys_sp._Srisanga_1137
CTGGTGTTAAAGATTATAAATTGACTTATTATACTCCTGACTATGAAACCAAAGATACTGATATCTTGGCAGCATTCCGAGTAACTCCTCAACCTGGAGTTCCGCCTGAGGAAGCAGGTGCTGCGGTAGCTGCTGAATCTTCTACTGGTACATGGACAACTGTGTGGACTGATGGGCTTACCAGTCTTGATCGTTATAAAGGGCGATGCTACGACATCGAGCCCGTTGCTGGAGAAGAAAATCAATATATTGCTTATGTAGCTTACCCCTTAGACCTTTTTGAAGAAGGTTCTGTTACTAACATGTTTACTTCCATTGTGGGTAATGTATTTGGGTTCAAAGCCCTACGCGCTCTCCGTCTGGAGGATTTGCGAATCCCTACTGCTTATACGAAAACTTTCCAAGGCCCGCCTCATGGTATCCAAGTTGAGAGAGATAAATTGAACAAGTATGGTCGCCCCCTATTGGGCTGTACTATTAAACCTAAATTGGGGTTATCCGCTAAGAATTACGGTAGAGCTGTTTATGAATGTCTACGCGGTGGACTTGATTTTACCAAAGACGACGAGAACGTGAACTCCCAACCATTTATGCGTTGGAGAGACCGTTTCTTATTTTGTGCCGAAGCACTTTATAAAGCACAGGCGGAAACAGGTGAAATCAAAGGGCATTATTTGAATGCTACTGCAGGTACATGCGAAGAAATGATGAAAAGGGCTATATTTGCCAGAGAATTGGGAGTTCCTATCGTAATGCATGACTACTTAACAGGGGGATTCACCGCAAATACTAGCTTGGCTCATTATTGCCGAGATAATGGTTTACTTCTGCACATCCACCGCGCAATGCATGCAGTTATTGATAGACAGAAGAATCATGGTATGCACTTTCGTGTACTAGCTAAAGCGTTACGCCTGTCTGGTGGAGATCATATTCACGCGGGTACTGTAGTAGGGAAACTTGAAGGGGAAAGAGAGATCACTTTAGGCTTTGTTGATTTACTGCGTGATGATTTTATTGAAAAAGATAGAAGCCGCGGGATTTATTTCACTCAAGACTGGGTCTCCCTACCAGGTGTTATACCTGTGGCTTCGGGAGGTATTCACGTTTGGCATATGCCTGCTCTGACCGAGATCTTTGGAGATGATTCCGTACTCCAATTCGGTGGAGGAACTTTGGGGCACCCTTGGGGAAATGCACCAGGTGCCGTAGCTAATCGAGTAGCTCTAGAAGCATGTGTACAAGCTCGTAATGAGGGACGTGATCTTGCTCGTGAGGGTAATGAAATTATCCGTGAAGCTAGCAAATGGAGTCCTGAACTAGCTGCTGCTTGTGAAGTGTGGAAAGAGATTAA
>refbc_1027061_3_Aspidopterys_tomentosa
GGTGTTAAAGATTATAAATTGACTTATTATACTCCTGACTATGAAACCAAAGATACTGATATCTTGGCAGCATTCCGAGTAACTCCTCAACCTGGAGTTCCGCCTGAGGAAGCAGGTGCCGCGGTAGCTGCTGAATCTTCTACTGGTACATGGACAACTGTGTGGACCGATGGGCTTACCAGTCTTGATCGTTATAAAGGGCGATGCTACGGCATCGAGCCCGTTGCTGGAGAAGAAAATCAATATATTGCTTATGTAGCTTACCCCTTAGACCTTTTTGAAGAAGGTTCTGTTACTAACATGTTTACTTCCATTGTGGGTAATGTATTTGGGTTCAAAGCCTTACGCGCTCTCCGTCTGGAGGATTTGCGAATCCCTACTGCTTATACGAAAACTTTCCAAGGCCCGCCTCATGGTATCCAAGTTGAAAGAGATAAATTGAACAAGTATGGTCGCCCCCTATTGGGCTGTACTATTAAACCTAAATTGGGGTTATCCGCTAAGAATTACGGTAGAGCTGTTTATGAATGTCTACGCGGTGGACTTGATTTTACCAAAGACGACGAGAACGTGAACTCCCAACCATTTATGCGTTGGAGAGACCGTTTCTTATTTTGTGCCGAAGCACTTTATAAAGCAGGGGCGGAAACAGGTGAAATCAAAGGGCATTATTTGAATGCTACTGCAGGTACATGCGAAGAAATGATCAAAAGGGCTGTATTTGCCAGAGAATTGGGAGTTCCTATCGTAATGCATGACTACTTAACAGGGGGATTCACCGCAAATACTAGCTTGGCTCATTATTGCCGAGATAATGGTTTACTTCTGCACATCCACCGCGCAATGCATGCAGTTATTGATAGACAGAAGAATCATGGTATGCACTTTCGTGTACTAGCTAAAGCGTTACGCATGTCTGGTGGAGATCATATTCACGCGGGTACTGTAGTAGGGAAACTTGAGGGGGAAAGAGAGATCACTTTAGGCTTTGTTGATTTACTGCGTGATGATTTTATTGAAAAAGATAGAAGCCGCGGGATTTATTTCACTCAAGACTGGGTCTCCCTACCAGGTGTTATACCTGTGGCTTCGGGAGGTATTCACGTTTGGCATATGCCTGCTCTGACCGAGATCTTTGGAGATGATTCCGTACTACAATTCGGTGGAGGAACTTTGGGGCACCCTTGGGGAAATGCACCAGGTGCCGTAGCTAATCGAGTAGCTCTAGAAGCATGTGTACAAGCTCGTAATGAGGGACGTGATCTTGCTCGTGAGGGTAATGAAATTATCCGTGAAGCTAGCAAATGGAGTCCTGAACTAGCTGCTGCTTGTGAAGTGTGGAAAGAGATTAA
>refbc_1027063_3_Banisteriopsis_adenopoda
ATAAATTGACTTATTATACTCCTGACTATGAAACCAAAGATACTGATATCTTGGCAGCATTCCGAGTAACTCCTCAACCTGGAGTTCCGCCTGAGGAAGCAGGCGCTGCGGTAGCTGCTGAATCTTCTACTGGTACATGGACAACTGTGTGGACCGATGGACTTACCAGTCTTGATCGTTATAAAGGGCGATGCTACGGCATCGAGCCCGTTGCTGGAGAAGAAAATCAATATATTGCTTATGTAGCTTACCCCTTAGACCTTTTTGAAGAAGGTTCTGTTACTAACATGTTTACTTCCATTGTGGGTAATGTATTTGGGTTCAAAGCCCTACGCGCTCTCCGTCTGGAGGATTTGCGAATCCCTCCTGCTTATACGAAAACTTTCCAAGGCCCGCCTCATGGTATCCAAGTTGAGAGAGATAAATTGAACAAGTATGGTCGCCCCCTATTGGGCTGTACTATTAAACCTAAATTGGGGTTATCTGCTAAGAATTACGGTAGAGCTGTTTATGAATGTTTACGCGGTGGACTTGATTTTACCAAAGACGACGAGAACGTGAACTCCCAACCATTTATGCGTTGGAGAGACCGTTTCTTATTTTGTGCCGAAGCACTTTATAAAGCACAGGCGGAAACAGGTGAAATCAAAGGGCATTATTTGAATGCTACTGCAGGTACATGCGAAGAAATGATCAAAAGGGCTGTATTTGCCAGAGAATTGGGAGCTCCTATCGTAATGCATGACTACTTAACAGGGGGATTCACCGCAAATACTAGCTTGGCTCATTATTGCCGAGATAATGGTTTACTTCTGCACATCCATCGCGCAATGCATGCAGTTATTGATAGACAGAAGAATCATGGTATGCACTTTCGTGTACTAGCTAAAGCGTTACGCATGTCTGGTGGAGATCATATTCACGCGGGTACCGTAGTAGGGAAACTTGAGGGGGAAAGAGATATCACTTTAGGCTTTGTTGATTTACTGCGTGATGATTTTGTTGAAAAAGATAGAAGCCGCGGGATTTATTTCACTCAAGACTGGGTCTCCCTACCAGGTGTTATACCCGTGGCTTCGGGAGGTATTCACGTTTGGCATATGCCTGCTCTGACCGAGATCTTTGGAGATGATTCCGTACTACAATTCGGTGGGGGAACTTTGGGGCACCCTTGGGGAAATGCACCAGGTGCCGTAGCTAATCGAGTAGCTCTAGAAGCATGTGTACAAGCTCGTAATGAGGGACGTGATCTTGCTCGTGAGGGTAATGAAATTATCCGTGAGGCTAGCAAATGGAGTCCTGAACTAGCTGCTGCTTGTGAAGTGTGGAAAGAGATTAA
>refbc_1027065_3_Banisteriopsis_argyrophylla
TGAAACCAAAGATACTGATATCTTGGCAGCATTCCGAGTAACTCCTCAACCTGGAGTTCCGCCTGAGGAAGCAGGCGCTGCGGTAGCTGCTGAATCTTCTACTGGTACATGGACAACTGTGTGGACCGATGGACTTACCAGTCTTGATCGTTATAAAGGGCGATGCTACGGCATCGAGCCCGTTGCTGGAGAAGAAAATCAATATATTGCTTATGTAGCTTACCCCTTAGACCTTTTTGAAGAAGGTTCTGTTACTAACATGTTTACTTCCATTGTGGGTAATGTATTTGGGTTCAAAGCCCTACGCGCTCTCCGTCTGGAGGATTTGCGAATCCCCCCTGCTTATACGAAAACTTTCCAAGGCCCGCCTCATGGTATCCAAGTTGAGAGAGATAAATTGAACAAGTATGGTCGCCCCCTATTGGGCTGTACTATTAAACCTAAATTGGGGTTATCTGCTAAGAATTACGGTAGAGCTGTTTATGAATGTCTACGCGGTGGACTTGATTTTACCAAAGACGACGAGAACGTGAACTCCCAACCATTTATGCGTTGGAGAGACCGTTTCTTATTTTGTGCCGAAGCACTTTATAAAGCACAGGCGGAAACAGGTGAAATCAAAGGGCATTATTTGAATGCTACTGCAGGTACATGCGAAGAAATGATCAAAAGGGCTGTATTTGCCAGAGAATTGGGAGCTCCTATCGTAATGCATGACTACTTAACAGGGGGATTCACCGCAAATACTAGCTTGGCTCATTATTGCCGAGATAATGGTTTACTTCTGCACATCCATCGCGCAATGCATGCAGTTATTGATAGACAGAAGAATCATGGTATGCACTTTCGTGTACTAGCTAAAGCGTTACGCATGTCTGGTGGAGATCATATTCACGCGGGTACCGTAGTAGGGAAACTTGAGGGGGAAAGAGATATCACTTTAGGCTTTGTTGATTTACTGCGTGATGATTTTGTTGAAAAAGATAGAAGCCGCGGGATTTATTTCACTCAAGACTGGGTCTCCCTACCAGGTGTTATACCCGTGGCTTCGGGAGGTATTCACGTTTGGCATATGCCTGCTCTGACCGAGATCTTTGGAGATGATTCCGTACTACAATTCGGTGGGGGAACTTTGGGGCACCCTTGGGGAAATGCACCAGGTGCCGTAGCTAATCGAGTAGCTCTAGAAGCATGTGTACAAGCTCGTAATGAGGGACGTGATCTTGCTCGTGAGGGTAATGAAATTATCCGCGAGGCTAGCAAATGGAGTCCTGAACTAGCTGCTGCTTGTGAAGTGTGG
>refbc_1027070_3_Banisteriopsis_laevifolia
GATTCAAGGCTGGTGTTAAAGATTATAAATTGACTTATTATACTCCTGACTATGAAACCAAAGATACTGATATCTTGGCAGCATTCCGAGTAACTCCTCAACCTGGGGTTCCGCCTGAGGAAGCAGGCGCTGCGGTAGCTGCTGAATCTTCTACTGGTACATGGACAACTGTGTGGACCGATGGACTTACCAGTCTTGATCGTTATAAAGGGCGATGCTACGGCATCGAGCCCGTTGCTGGAGAAGAAAATCAATATATTGCTTATGTAGCTTACCCCTTAGACCTTTTTGAAGAAGGTTCTGTTACTAACATGTTTACTTCCATTGTGGGTAATGTATTTGGGTTCAAAGCCCTACGCGCTCTCCGTCTGGAGGATTTGCGAATCCCTCCTGCTTATACGAAAACTTTCCAAGGCCCGCCTCATGGTATCCAAGTTGAGAGAGATAAATTGAACAAGTATGGTCGCCCCCTATTGGGCTGTACTATTAAACCTAAATTGGGGTTATCTGCTAAGAATTACGGTAGAGCTGTTTATGAATGTCTACGCGGTGGACTTGATTTTACCAAAGACGACGAGAACGTGAACTCCCAACCATTTATGCGTTGGAGAGACCGTTTCTTATTTTGTGCCGAAGCACTTTATAAAGCACAGGCGGAAACAGGTGAAATCAAAGGGCATTATTTGAATGCTACTGCAGGTACATGCGAAGAAATGATCAAAAGGGCTGTATTTGCCAGAGAATTGGGAGCTCCTATCGTAATGCATGACTACTTAACAGGGGGATTCACCGCAAATACTAGCTTGGCTCATTATTGCCGAGATAATGGTTTACTTCTGCACATCCATCGCGCAATGCATGCAGTTATTGATAGACAGAAGAATCATGGTATGCACTTTCGTGTACTAGCTAAAGCGTTACGCATGTCTGGTGGAGATCATATTCACGCGGGTACCGTAGTAGGGAAACTTGAGGGGGAAAGAGATATCACTTTAGGCTTTGTTGATTTACTGCGTGATGATTTTGTTGAAAAAGATAGAAGCCGCGGGATTTATTTCACTCAAGACTGGGTCTCCCTACCAGGTGTTATACCCGTGGCTTCGGGAGGTATTCACGTTTGGCATATGCCTGCTCTGACCGAGATCTTTGGAGATGATTCCGTACTACAATTCGGTGGGGGAACTTTGGGGCACCCTTGGGGAAATGCACCAGGTGCCGTAGCTAATCGAGTAGCTCTAGAAGCATGTGTACAAGCTCGTAATGAGGGACGTGATCTTGCTCGTGAGGGTAATGAAATTATCCGTGAGGCTAGCAAATGGAGTCCTGAACTAGCTGCTGCTTGTGAAGTGTGGAAAGAGATTAA
>refbc_1027071_3_Banisteriopsis_martiniana
GATTCAAGGCTGGTGTTAAAGATTATAAATTGACTTATTATACTCCTGACTATGAAACCAAAGATACTGATATCTTGGCAGCATTCCGAGTAACTCCTCAACCTGGAGTTCCGCCTGAGGAAGCAGGCGCTGCGGTAGCTGCTGAATCTTCTACTGGTACATGGACAACTGTGTGGACCGATGGACTTACCAGTCTTGATCGTTATAAAGGGCGATGCTACGGCATCGAGCCCGTTGCTGGAGAAGAAAATCAATATATTGCTTATGTAGCTTACCCCTTAGACCTTTTTGAAGAAGGTTCTGTTACTAATATGTTTACTTCCATTGTGGGTAATGTATTTGGGTTCAAAGCCCTACGCGCTCTCCGTCTGGAGGATTTGCGAATCCCTCCTGCTTATACGAAAACTTTCCAAGGCCCGCCTCATGGTATCCAAGTTGAGAGAGATAAATTGAACAAGTATGGTCGCCCCCTATTGGGCTGTACTATTAAACCTAAATTGGGGTTATCTGCTAAGAATTACGGTAGAGCTGTTTATGAATGTCTACGCGGTGGACTTGATTTTACCAAAGACGACGAGAACGTGAACTCCCAACCATTTATGCGTTGGAGAGACCGTTTCTTATTTTGTGCCGAAGCAATTTATAAAGCACAGGCGGAAACAGGTGAAATCAAAGGGCATTATTTGAATGCTACTGCAGGTACATGCGAAGAAATGATCAAAAGGGCTGTATTTGCCAGAGAATTGGGAGCTCCTATCGTAATGCATGACTACTTAACAGGGGGATTCACCGCAAATACTAGCTTGGCTCATTATTGCCGAGATAATGGTTTACTTCTGCACATCCATCGCGCAATGCATGCAGTTATTGATAGACAGAAGAATCATGGTATGCACTTTCGTGTACTAGCTAAAGCGTTACGCATGTCTGGTGGAGATCATATTCACGCGGGTACCGTAGTAGGGAAACTGGAGGGGGAAAGAGATATCACTTTAGGCTTTGTTGATTTACTGCGTGATGATTTTGTTGAAAAAGATAGAAGCCGCGGGATTTATTTCACTCAAGACTGGGTCTCCCTACCAGGTGTTATACCCGTGGCTTCGGGAGGTATTCACGTTTGGCATATGCCTGCTCTAACCGAGATCTTTGGAGATGATTCCGTACTACAATTCGGTGGGGGAACTTTGGGGCACCCTTGGGGAAATGCACCAGGTGCCGTAGCTAATCGAGTAGCTCTAGAAGCATGTGTACAAGCTCGTAATGAGGGACGTGATCTTGCTCGTGAGGGTAATGAAATTATCCGTGAGGCTAGCAAATGGAGTCCTGAACTAGCTGCTGCTTGTGAAGTGTGGAAAGAGATTAA
>refbc_1027072_3_Banisteriopsis_muricata
GATTCAAGGCTGGTGTTAAAGATTATAAATTGACTTATTATACTCCTGACTATGAAACCAAAGATACTGATATCTTGGCAGCATTCCGAGTAACTCCTCAACCTGGAGTTCCGCCTGAGGAAGCAGGCGCTGCGGTAGCTGCTGAATCTTCTACTGGTACATGGACAACTGTGTGGACCGATGGACTTACCAGTCTTGATCGTTATAAAGGGCGATGCTACGGCATCGAGCCCGTTGCTGGAGAAGAAAATCAATATATTGCTTATGTAGCTTACCCCTTAGACCTTTTTGAAGAAGGTTCTGTTACTAACATGTTTACTTCCATTGTGGGTAATGTATTTGGGTTCAAAGCCCTACGCGCTCTCCGTCTGGAGGATTTGCGAATCCCTCCTGCTTATACGAAAACTTTCCAAGGCCCGCCTCATGGTATCCAAGTTGAGAGAGATAAATTGAACAAGTATGGTCGCCCCCTATTGGGCTGTACTATTAAACCTAAATTGGGGTTATCTGCTAAGAATTACGGTAGAGCTGTTTATGAATGTCTACGCGGTGGACTTGATTTTACCAAAGACGACGAGAACGTGAACTCCCAACCATTTATGCGTTGGAGAGACCGTTTCTTATTTTGTGCCGAAGCACTTTATAAAGCACAGGCGGAAACAGGTGAAATCAAAGGGCATTATTTGAATGCTACTGCAGGTACATGCGAAGAAATGATCAAAAGGGCTGTATTTGCCAGAGAATTGGGAGCTCCTATCGTAATGCATGACTACTTAACAGGGGGATTCACCGCAAATACTAGCTTGGCTCATTATTGCCGAGATAATGGTTTACTTCTGCACATCCACCGCGCAATGCATGCAGTTATTGATAGACAGAAGAATCATGGTATGCACTTTCGTGTACTAGCTAAAGCGTTACGCATGTCTGGTGGAGATCATATTCACGCGGGTACCGTAGTAGGGAAACTTGAGGGGGAAAGAGATATCACTTTAGGCTTTGTTGATTTACTGCGTGATGATTTTGTTGAAAAAGATAGAAGCCGCGGGATTTATTTCACTCAAGACTGGGTCTCCCTACCAGGTGTTATACCCGTGGCTTCGGGAGGTATTCACGTTTGGCATATGCCTGCTCTGACCGAGATCTTTGGAGATGATTCCGTACTACAATTCGGTGGGGGAACTTTGGGGCACCCTTGGGGAAATGCACCAGGTGCCGTAGCTAATCGAGTAGCTCTAGAAGCATGTGTACAAGCTCGTAATGAGGGACGTGATCTTGCTCGTGAGGGTAATGAAATTATCCGTGAGGCTAGCAAATGGAGTCCTGAACTAGCTGCTGCTTGTGAAGTGTGGAAAGAGATTAA
>refbc_1027073_3_Banisteriopsis_nummifera
TATAAATTGACTTATTATACTCCTGACTATGAAACCAAAGATACTGATATCTTGGCAGCATTCCGAGTAACTCCTCAACCTGGAGTTCCGCCTGAGGAAGCAGGCGCTGCGGTAGCTGCTGAATCTTCTACTGGTACATGGACAACTGTGTGGACCGATGGACTTACCAGTCTTGATCGTTATAAAGGGCGATGCTACGGCATCGAGCCCGTTGCTGGAGAAGAAAATCAATATATTGCTTATGTAGCTTACCCCTTAGACCTTTTTGAAGAAGGTTCTGTTACTAATATGTTTACTTCCATTGTGGGTAATGTATTTGGGTTCAAAGCCCTACGCGCTCTCCGTCTGGAGGATTTGCGAATCCCCCCTGCTTATACAAAAACTTTCCAAGGCCCGCCTCATGGTATCCAAGTTGAGAGAGATAAATTGAACAAGTATGGTCGCCCCCTATTGGGCTGTACTATTAAACCTAAATTGGGGTTATCTGCTAAGAATTACGGTAGAGCTGTTTATGAATGTCTACGCGGTGGACTTGATTTTACCAAAGACGACGAGAACGTGAACTCCCAACCATTTATGCGTTGGAGAGACCGTTTCTTATTTTGTGCCGAAGCACTTTATAAAGCACAGGCGGAAACAGGTGAAATCAAAGGGCATTATTTGAATGCTACTGCAGGTACATGCGAAGAAATGATCAAAAGGGCTGTATTTGCCAGAGAATTGGGAGCTCCTATCGTAATGCATGACTACTTAACAGGGGGATTCACCGCAAATACTAGCTTGGCTCATTATTGCCGAGATAATGGTTTACTTCTGCACATCCATCGCGCAATGCATGCAGTTATTGATAGACAGAAGAATCATGGTATGCACTTTCGTGTACTAGCTAAAGCGTTACGCATGTCTGGTGGAGATCATATTCACGCGGGTACCGTAGTAGGGAAACTTGAGGGGGAAAGAGATATCACTTTAGGCTTTGTTGATTTACTGCGTGATGATTTTGTTGAAAAAGATAGAAGCCGCGGGATTTATTTCACTCAAGACTGGGTCTCCCTACCAGGTGTTATACCCGTGGCTTCGGGAGGTATTCACGTTTGGCATATGCCTGCTCTGACCGAGATCTTTGGAGATGATTCCGTACTACAATTCGGTGGGGGAACTTTGGGGCACCCTTGGGGAAATGCACCAGGTGCCGTAGCTAATCGAGTAGCTCTAGAAGCATGTGTACAAGCTCGTAATGAGGGACGTGATCTTGCTCGTGAGGGTAATGAAATTATCCGTGAGGCTAGCAAATGGAGTCCTGAACTAGCTGCTGCTTGTGAAGTGTGGAAAGAGATTAA
>refbc_1027077_3_Banisteriopsis_schwannioides
TATAAATTGACTTATTATACTCCTGACTATGAAACCAAAGATACTGATATCTTGGCAGCATTCCGAGTAACTCCTCAACCTGGAGTTCCGCCTGAGGAAGCAGGCGCTGCGGTAGCTGCTGAATCTTCTACTGGTACATGGACAACTGTGTGGACCGATGGACTTACCAGTCTTGATCGTTATAAAGGGCGATGCTACGGCATCGAGCCCGTTGCTGGAGAAGAAAATCAATATATTGCTTATGTAGCTTACCCCTTAGACCTTTTTGAAGAAGGTTCTGTTACTAACATGTTTACTTCCATTGTGGGTAATGTATTTGGGTTCAAAGCCCTACGCGCTCTCCGTCTGGAGGATTTGCGAATCCCTCCTGCTTATACGAAAACTTTCCAAGGCCCGCCTCATGGTATCCAAGTTGAGAGAGATAAATTGAACAAGTATGGTCGCCCCCTATTGGGCTGTACTATTAAACCTAAATTGGGGTTATCTGCTAAGAATTACGGTAGAGCTGTTTATGAATGTCTACGCGGTGGACTTGATTTTACCAAAGACGACGAGAACGTGAACTCCCAACCATTTATGCGTTGGAGAGACCGTTTCTTATTTTGTGCCGAAGCAATTTATAAAGCACAGGCGGAAACAGGTGAAATCAAAGGGCATTATTTGAATGCTACTGCAGGTACATGCGAAGAAATGATCAAAAGGGCTGTATTTGCCAGAGAATTGGGAGCTCCTATCGTAATGCATGACTACTTAACAGGGGGATTCACCGCAAATACTAGCTTGGCTCATTATTGCCGAGATAATGGTTTACTTCTGCACATCCATCGCGCAATGCATGCAGTTATTGATAGACAGAAGAATCATGGTATGCACTTTCGTGTACTAGCTAAAGCGTTACGCATGTCTGGTGGAGATCATGTTCACGCGGGTACCGTAGTAGGGAAACTTGAGGGGGAAAGAGATATCACTTTAGGCTTTGTTGATTTACTGCGTGATGATTTTGTTGAAAAAGATAGAAGCCGCGGGGTTTATTTCACTCAAGACTGGGTCTCCCTACCAGGTGTTATACCCGTGGCTTCGGGAGGTATTCACGTTTGGCATATGCCTGCTCTGACCGAGATCTTTGGAGATGATTCCGTACTACAATTCGGTGGGGGAACTTTGGGGCACCCTTGGGGAAATGCACCAGGTGCCGTAGCTAATCGAGTAGCTCTGGAAGCATGTGTACAAGCTCGTAATGAGGGACGTGATCTTGCTCGTGAGGGTAATGAAATTATCCGTGAGGCTAGCAAATGGAGTCCTGAACTAGCTGCTGCTTGTGAAGTGTGGAAAGAGATTAA
>refbc_1027079_3_Blepharandra_fimbriata
ATAAATTGACTTATTATACTCCTGACTATGAAACCAAGGATACTGATATCTTGGCAGCATTTCGAGTAACTCCTCAACCCGGAGTTCCGCCTGAGGAAGCAGGTGCTGCGGTAGCTGCTGAATCTTCTACTGGTACATGGACAACTGTGTGGACCGATGGGCTTACCAGTCTTGATCGTTATAAAGGGCGATGCTACCACATCGAGCCCGTTGCTGGAGAAGAAAATCAATATATTGCTTATGTAGCTTATCCCTTAGACCTTTTTGAAGAAGGTTCTGTTACTAACATGTTTACTTCCATTGTGGGTAATGTATTTGGGTTCAAAGCCCTACGCGCTCTACGTCTGGAGGATTTGCGAATCCCTCCTGCTTATTCGAAAACTTTCCAAGGTCCGCCTCATGGCATCCAAGTTGAGAGAGATAAATTGAATAAGTATGGTCGCCCCCTATTGGGCTGTACTATTAAACCTAAATTGGGGTTATCCGCTAAGAATTACGGTAGAGCTGTTTATGAATGTCTACGCGGTGGACTTGATTTTACCAAAGACGATGAGAACGTGAACTCCCAACCATTTATGCGTTGGAGAGACCGTTTCTTATTTTGTGCCGAAGCAATTTATAAAGCACAGGCAGAAACGGGTGAAATCAAAGGGCATTATTTGAATGCTACTGCAGGTACATGCGAAGAAATGATCAAAAGAGCTGTATTTGCCAGAGAATTGGGAGTTCCTATCATAATGCATGACTACTTAACAGGGGGATTCACCGCAAATACCAGCTTGGCTCATTATTGCCGAGATAATGGTTTACTTCTGCACATCCATCGCGCAATGCATGCAGTTATTGATAGACAGAAGAATCATGGTATGCACTTTCGTGTACTAGCTAAAGCGTTACGCCTGTCTGGTGGAGATCATATTCACGCGGGTACCGTAGTAGGGAAACTTGAAGGGGAAAGAGAAATCACTTTAGGTTTTGTTGATTTACTGCGTGATGATTTTATTGAAAAAGATAGAAGCCGCGGGATTTATTTCACTCAAGATTGGGTCTCCCTACCAGGTGTTATACCCGTGGCTTCAGGAGGTATTCACGTTTGGCATATGCCTGCTCTGACCGAGATCTTTGGAGATGATTCCGTACTACAATTCGGTGGAGGAACTTTGGGGCACCCTTGGGGAAATGCACCTGGTGCCGTAGCTAATCGAGTAGCTCTCGAAGCATGTGTACAAGCTCGTAATGAGGGACGTGATCTTGCTCGTGAGGGTAATGAAATTATCCGTGAGGCTAGCAAATGGAGTCCTGAACTAGCTGCTGCTTGTGAAGTGTGGAAGGAGATTAA
>refbc_1027080_3_Blepharandra_hypoleuca
GATTCAAGGCTGGTGTTAAAGATTATAAATTGACTTATTATACTCCTGACTATGAAACCAAGGATACTGATATCTTGGCAGCATTTCGAGTAACTCCTCAACCCGGAGTTCCGCCTGAGGAAGCAGGTGCTGCGGTAGCTGCTGAATCTTCTACTGGTACATGGACAACTGTGTGGACCGATGGGCTTACCAGTCTTGATCGTTATAAAGGGCGATGCTACCACATCGAGCCCGTTGCTGGAGAAGAAAATCAATATATTGCTTATGTAGCTTATCCCTTAGACCTTTTTGAAGAAGGTTCTGTTACTAACATGTTTACTTCCATTGTGGGTAATGTATTTGGGTTCAAAGCCCTACGCGCTCTACGTCTGGAGGATTTGCGAATCCCTCCTGCTTATTCGAAAACTTTCCAAGGTCCGCCTCATGGCATCCAAGTTGAGAGAGATAAATTGAATAAGTATGGTCGCCCCCTATTGGGCTGTACTATTAAACCTAAATTGGGGTTATCCGCTAAGAATTACGGTAGAGCTGTTTATGAATGTCTACGCGGTGGACTTGATTTTACCAAAGACGATGAGAACGTGAACTCCCAACCATTTATGCGTTGGAGAGACCGTTTCTTATTTTGTGCCGAAGCAATTTATAAAGCACAGGCAGAAACGGGTGAAATCAAAGGGCATTATTTGAATGCTACTGCAGGTACATGCGAAGAAATGATCAAAAGAGCTGTATTTGCCAGAGAATTGGGAGTTCCTATCATAATGCATGACTACTTAACAGGGGGATTCACCGCAAATACCAGCTTGGCTCATTATTGCCGAGATAATGGTTTACTTCTGCACATCCATCGCGCAATGCATGCAGTTATTGATAGACAGAAGAATCATGGTATGCACTTTCGTGTACTAGCTAAAGCGTTACGCCTGTCTGGTGGAGATCATATTCACGCGGGTACCGTAGTAGGGAAACTTGAAGGGGAAAGAGAAATCACTTTAGGTTTTGTTGATTTACTGCGTGATGATTTTATTGAAAAAGATAGAAGCCGCGGGATTTATTTCACTCAAGATTGGGTCTCCCTACCAGGTGTTATACCCGTGGCTTCAGGAGGTATTCACGTTTGGCATATGCCTGCTCTGACCGAGATCTTTGGAGATGATTCCGTACTACAATTCGGTGGAGGAACTTTGGGGCACCCTTGGGGAAATGCACCTGGTGCCGTAGCTAATCGAGTAGCTCTCGAAGCATGTGTACAAGCTCGTAATGAGGGACGTGATCTTGCTCGTGAGGGTAATGAAATTATCCGTGAGGCTAGCAAATGGAGTCCTGAACTAGCTGCTGCTTGTGAAGTGTGGAAGGAGATTAA
>refbc_1027082_3_Bronwenia_cinerascens
TATAAATTGACTTATTATACTCCTGACTATGAAACCAAAGATACTGATATCTTGGCAGCATTCCGAGTAACTCCTCAACCTGGAGTTCCGCCTGAGGAAGCAGGCGCTGCGGTAGCTGCTGAATCTTCTACTGGTACATGGACAACTGTGTGGACCGATGGACTTACCAGTCTTGATCGTTATAAAGGGCGATGCTACCACATCGAGCCCGTTGCTGGAGAAGAAAATCAATATATTGCTTATGTAGCTTACCCCTTAGACCTTTTTGAAGAAGGTTCTGTTACTAACATGTTTACTTCCATTGTGGGTAATGTATTTGGGTTCAAAGCCCTACGCGCTCTCCGTCTGGAGGATTTGCGAATCCCTCCTGCTTATTCGAAAACTTTCCAAGGCCCGCCTCATGGTATCCAAGTTGAGAGAGATAAATTGAACAAGTATGGTCGCCCCCTATTGGGCTGTACTATTAAACCTAAATTGGGGTTATCTGCTAAGAATTACGGTAGAGCTGTTTATGAATGTCTACGCGGTGGACTTGATTTTACCAAAGACGACGAGAACGTGAACTCCCAACCATTTATGCGTTGGAGAGACCGTTTCTTATTTTGTGCCGAAGCACTTTATAAAGCACAGGCGGAAACAGGGGAAATCAAAGGGCATTATTTGAATGCTACTGCAGGTACATGCGAAGAAATGATCAAAAGGGCTGTATGTGCCAGAGAATTGGGAGTTCCTATCGTAATGCATGACTACTTAACAGGGGGATTCACCGCAAATACTAGCTTGGCTCATTATTGCCGAGATAATGGTTTACTTCTGCACATCCATCGCGCAATGCATGCAGTTATTGATAGACAGAAGAATCATGGTATGCACTTTCGTGTACTAGCTAAAGCGTTACGCCTGTCTGGTGGAGATCATATTCACGCGGGTACTGTAGTAGGGAAACTTGAGGGGGAAAGAGAGATCACTTTAGGCTTTGTTGATTTACTGCGTGATGATTTTGTTGAAAAAGATAGAAGCCGCGGGATTTATTTCACTCAAGACTGGGTCTCCCTACCAGGTGTTATACCCGTGGCTTCGGGAGGTATTCACGTTTGGCATATGCCTGCTCTGACCGAGATCTTTGGAGATGATTCCGTACTACAATTCGGTGGAGGAACTTTGGGGCACCCTTGGGGAAATGCACCAGGTGCCGTAGCTAATCGAGTAGCTCTAGAAGCATGTGTACAAGCTCGTAATGAGGGACGTGATCTTGCTCGTGAGGGTAATGAAATTATCCGTGAGGCTAGCAAATGGAGTCCTGAACTAGCTGCTGCTTGTGAAGTGTGGAAAGAGATTAA
>refbc_1027083_3_Bronwenia_cornifolia
GATTCAAGGCTGGTGTTAAAGATTATAAATTGACTTATTATACTCCTGACTATGAAACCAAAGATACTGATATCTTGGCAGCATTCCGAGTAACTCCTCAACCTGGAGTTCCGCCTGAGGAAGCAGGCGCTGCGGTAGCTGCTGAATCTTCTACTGGTACATGGACAACTGTGTGGACCGATGGACTTACCAGTCTTGATCGTTATAAAGGGCGATGCTACCACATCGAGCCCGTTGCTGGAGAAGAAAATCAATATATTGCTTATGTAGCTTACCCCTTAGACCTTTTTGAAGAAGGTTCTGTTACTAACATGTTTACTTCCATTGTGGGTAATGTATTTGGGTTCAAAGCCCTACGCGCTCTCCGTCTGGAGGATTTGCGAATCCCTCCTGCTTATTCGAAAACTTTCCAAGGCCCGCCTCATGGTATCCAAGTTGAGAGAGATAAATTGAACAAGTATGGTCGCCCCCTATTGGGCTGTACTATTAAACCTAAATTGGGGTTATCTGCTAAGAATTACGGTAGAGCTGTTTATGAATGTCTACGCGGTGGACTTGATTTTACCAAAGACGACGAGAACGTGAACTCCCAACCATTTATGCGTTGGAGAGACCGTTTCTTATTTTGTGCCGAAGCACTTTATAAAGCACAGGCGGAAACAGGTGAAATCAAAGGGCATTATTTGAATGCTACTGCAGGTACATGCGAAGAAATGATCAAAAGGGCTGTATGTGCCAGAGAATTGGGAGTTCCTATCGTAATGCATGACTACTTAACAGGGGGATTCACCGCAAATACTAGCTTGGCTCATTATTGCCGAGATAATGGTTTACTTCTGCACATCCATCGCGCAATGCATGCAGTTATTGATAGACAGAAGAATCATGGTATGCACTTTCGTGTACTAGCTAAAGCGTTACGCCTGTCTGGTGGAGATCATATTCACGCGGGTACTGTAGTAGGGAAACTTGAGGGGGAAAGAGAGATCACTTTAGGCTTTGTTGATTTACTGCGTGATGATTTTGTTGAAAAAGATAGAAGCCGCGGGATTTATTTCACTCAAGACTGGGTCTCCCTACCAGGTGTTATACCCGTGGCTTCGGGAGGTATTCACGTTTGGCATATGCCTGCTCTGACCGAGATCTTTGGAGATGATTCCGTACTACAATTCGGTGGAGGAACTTTGGGGCACCCTTGGGGAAATGCACCAGGTGCCGTAGCTAATCGAGTAGCTCTAGAAGCATGTGTACAAGCTCGTAATGAGGGACGTGATCTTGCTCGTGAGGGTAATGAAATTATCCGTGAGGCTAGCAAATGGAGTCCTGAACTAGCTGCTGCTTGTGAAGTGTGGAAAGAGATTAA
>refbc_1027084_3_Bronwenia_ferruginea
GTGTTAAAGATTATAAATTGACTTATTATACTCCTGACTATGAAACCAAAGATACTGATATCTTGGCAGCATTCCGAGTAACTCCTCAACCTGGAGTTCCGCCTGAGGAAGCAGGCGCTGCGGTAGCTGCTGAATCTTCTACTGGTACATGGACAACTGTGTGGACCGATGGACTTACCAGTCTTGATCGTTATAAAGGGCGATGCTACCACATCGAGCCCGTTGCTGGAGAAGAAAATCAATATATTGCTTATGTAGCTTACCCCTTAGACCTTTTTGAAGAAGGTTCTGTTACTAACATGTTTACTTCCATTGTGGGTAATGTATTTGGGTTCAAAGCCCTACGCGCTCTCCGTCTGGAGGATTTGCGAATCCCTCCTGCTTATTCGAAAACTTTCCAAGGCCCGCCTCATGGTATCCAAGTTGAGAGAGATAAATTGAACAAGTATGGTCGCCCCCTATTGGGCTGTACTATTAAACCTAAATTGGGGTTATCTGCTAAGAATTACGGTAGAGCTGTTTATGAATGTCTACGCGGTGGACTTGATTTTACCAAAGACGACGAGAACGTGAACTCCCAACCATTTATGCGTTGGAGAGACCGTTTCTTATTTTGTGCCGAAGCACTTTATAAAGCACAGGCGGAAACAGGTGAAATCAAAGGGCATTATTTGAATGCTACTGCAGGTACATGCGAAGAAATGATCAAAAGGGCTGTATGTGCCAGAGAATTGGGAGTTCCTATCGTAATGCATGACTACTTAACAGGGGGATTCACCGCAAATACTAGCTTGGCTCATTATTGCCGAGATAATGGTTTACTTCTGCACATCCATCGCGCAATGCATGCAGTTATTGATAGACAGAAGAATCATGGTATGCACTTTCGTGTACTAGCTAAAGCGTTACGCCTGTCTGGTGGAGATCATATTCACGCGGGTACTGTAGTAGGGAAACTTGAGGGGGAAAGAGAGATCACTTTAGGCTTTGTTGATTTACTGCGTGATGATTTTGTTGAAAAAGATAGAAGCCGCGGGATTTATTTCACTCAAGACTGGGTCTCCCTACCAGGTGTTATACCCGTGGCTTCGGGAGGTATTCACGTTTGGCATATGCCTGCTCTGACCGAGATCTTTGGAGATGATTCCGTACTACAATTCGGTGGAGGAACTTTGGGGCACCCTTGGGGAAATGCACCAGGTGCCGTAGCTAATCGAGTAGCTCTAGAAGCATGTGTACAAGCTCGTAATGAGGGACGTGATCTTGCTCGTGAGGGTAATGAAATTATCCGTGAGGCTAGCAAATGGAGTCCTGAACTAGCTGCTGCTTGTGAAGTGTGGAAAGAGATTAA
>refbc_1027085_3_Bronwenia_mathiasiae
GCTGGTGTTAAAGATTATAAATTGACTTATTATACTCCTGACTATGAAACCAAAGATACTGATATCTTGGCAGCATTCCGAGTAACTCCTCAACCTGGAGTTCCGCCTGAGGAAGCAGGCGCTGCGGTAGCTGCTGAATCTTCTACTGGTACATGGACAACTGTGTGGACCGATGGACTTACCAGTCTTGATCGTTATAAAGGGCGATGCTACCACATCGAGCCCGTTGCTGGAGAAGAAAATCAATATATTGCTTATGTAGCTTACCCCTTAGACCTTTTTGAAGAAGGTTCTGTTACTAACATGTTTACTTCCATTGTGGGTAATGTATTTGGGTTCAAAGCCCTACGCGCTCTCCGTCTGGAGGATTTGCGAATCCCTCCTGCTTATTCGAAAACTTTCCAAGGCCCGCCTCATGGTATCCAAGTTGAGAGAGATAAATTGAACAAGTATGGTCGCCCCCTATTGGGCTGTACTATTAAACCTAAATTGGGGTTATCTGCTAAGAATTACGGTAGAGCTGTTTATGAATGTCTACGCGGTGGACTTGATTTTACCAAAGACGACGAGAACGTGAACTCCCAACCATTTATGCGTTGGAGAGACCGTTTCTTATTTTGTGCCGAAGCGCTTTATAAAGCACAGGCGGAAACAGGTGAAATCAAAGGGCATTATTTGAATGCTACTGCAGGGACATGCGAAGAAATGATCAAAAGGGCTGTATGTGCCAGAGAATTGGGAGTTCCTATCGTAATGCATGACTACTTAACAGGGGGATTCACCGCAAATACTAGCTTGGCTCATTATTGCCGAGATAATGGTTTACTTCTGCACATCCATCGCGCAATGCATGCAGTTATTGATAGACAGAAGAATCATGGTATGCACTTTCGTGTACTAGCTAAAGCGTTACGCCTGTCTGGTGGAGATCATATTCACGCGGGTACTGTAGTAGGGAAACTTGAGGGGGAAAGAGAGATCACTTTAGGCTTTGTTGATTTACTGCGTGATGATTTTGTTGAAAAAGATAGAAGCCGCGGGATTTATTTCACTCAAGACTGGGTCTCCCTACCAGGTGTTATACCCGTGGCTTCGGGAGGTATTCACGTTTGGCATATGCCTGCTCTGACCGAGATCTTTGGAGATGATTCCGTACTACAATTCGGTGGAGGAACTTTGGGGCACCCTTGGGGAAATGCACCAGGTGCCGTAGCTAATCGAGTAGCTCTAGAAGCATGTGTACAAGCTCGTAATGAGGGACGTGATCTTGCTCGTGAGGGTAATGAAATTATCCGTGAGGCTAGCAAATGGAGTCCTGAACTAGCTGCTGCTTGTGAAGTGTGGAAAGAGATTAA
>refbc_1027090_3_Bunchosia_glandulifera
GATTCAAGGCTGGTGTTAAAGATTATAAATTGAATTATTATACTCCTGACTATGAAACCAAAGATACTGATATATTGGCAGCATTCCGAGTAACTCCTCAACCTGGAGTTCCGCCTGAGGAAGCAGGTGCTGCGGTAGCTGCTGAATCTTCTACTGGTACATGGACAACTGTGTGGACCGATGGGCTTACCAGTCTTGATCGTTATAAAGGGCGATGCTACCACATCGAGCCCGTTGCTGGAGAAGAAAGTCAATTTATTGCTTATGTAGCTTACCCCTTAGACCTTTTTGAAGAAGGTTCTGTTACTAACATGTTTACTTCCATTGTGGGTAACGTATTTGGGTTCAAAGCCCTACGCGCTCTACGTCTGGAGGATTTGCGAATCCCTCCTGCTTATTCGAAAACTTTCCAAGGCCCGCCTCATGGTATCCAAGTTGAGAGAGATAAATTGAACAAGTATGGTCGCCCCCTATTGGGCTGTACTATTAAACCTAAATTGGGGTTATCTGCTAAGAATTACGGTAGAGCTGTTTATGAATGTCTACGCGGTGGACTTGATTTTACCAAAGACGACGAGAACGTGAACTCCCAACCATTTATGCGTTGGAGAGACCGTTTCTTATTTTGTGCCGAAGCACTTTATAAAGCACAGGCAGAAACAGGTGAAATCAAAGGGCATTATTTGAATGCTACCGCAGGTACATGCGAAGAAATGATCAAAAGGGCTGTATTTGCCAGAGAATTGGGAGTTCCTATCGTAATGCATGACTATTTAACAGGGGGATTCACCGCAAATACTAGCTTGGCTCATTATTGCCGAGATAATGGTTTACTTCTGCACATCCATCGCGCAATGCATGCAGTTATTGATAGACAGAAGAATCATGGTATGCACTTTCGTGTACTAGCTAAAGCCTTACGCCTGTCCGGTGGAGATCATATTCACGCGGGTACTGTAGTAGGGAAACTTGAGGGGGAAAGAGATATCACTTTAGGCTTTGTTGATTTACTGCGTGATGATTTTGTTGAAAAAGATAGAAGCCGCGGGATTTATTTCACTCAAGACTGGGTCTCCCTACCAGGTGTTATACCCGTTGCTTCGGGAGGTATTCACGTTTGGCATATGCCTGCTCTGACCGAGATCTTTGGAGATGATTCCGTACTACAATTTGGTGGAGGAACTTTGGGGCACCCTTGGGGAAATGCACCTGGTGCCGTAGCTAATCGAGTAGCTCTAGAAGCATGTGTACAAGCTCGTAATGAGGGACGTGATCTTGCTCGTGAGGGTAATGAAATTATCCGTGAGGCTGCCAAATGGAGTCCTGAACTAGCTGCTGCTTGTGAAGTGTGGAAGGAGATTAA
>refbc_1027092_3_Bunchosia_macrophylla
GATTCAAGGCTGGTGTTAAAGATTATAAATTGACTTATTATACTCCTGACTATGAAACCAAAGATACTGATATCTTGGCAGCATTCCGAGTAACTCCTCAACCTGGAGTTCCGCCTGAGGAAGCAGGTGCTGCGGTAGCTGCTGAATCTTCTACTGGTACATGGACAACTGTGTGGACCGATGGGCTTACCAGTCTTGATCGTTATAAAGGGCGATGCTACCACATCGAGCCCGTTGCTGGAGAAGAAAGTCAATTTATTGCTTATGTAGCTTACCCCTTAGACCTTTTTGAAGAAGGTTCTGTTACTAACATGTTTACTTCCATTGTGGGTAACGTATTTGGGTTCAAAGCCCTACGCGCTCTACGTCTGGAGGATTTGCGAATCCCTCCTGCTTATTCGAAAACTTTCCAAGGCCCGCCTCATGGTATCCAAGTTGAGAGAGATAAATTGAACAAGTATGGTCGCCCCCTATTGGGCTGTACTATTAAACCTAAATTGGGGTTATCTGCTAAGAATTACGGTAGAGCTGTTTATGAATGTCTACGCGGTGGACTTGATTTTACCAAAGACGACGAGAACGTGAACTCCCAACCATTTATGCGTTGGAGAGACCGTTTCTTATTTTGTGCCGAAGCACTTTATAAAGCACAGGCAGAAACAGGTGAAATCAAAGGGCATTATTTGAATGCTACCGCAGGTACATGCGAAGAAATGATCAAAAGGGCTGTATTTGCCAGAGAATTGGGAGCTCCTATCGTAATGCATGACTATTTAACAGGGGGATTCACCGCAAATACTAGCTTGGCTCATTATTGCCGAGATAATGGTTTACTTCTGCACATCCATCGCGCAATGCATGCAGTTATTGATAGACAGAAGAATCATGGTATGCACTTTCGTGTACTAGCTAAAGCCTTACGCCTGTCCGGTGGAGATCATATTCACGCGGGTACTGTAGTAGGGAAACTTGAGGGGGAAAGAGATATCACTTTAGGCTTTGTTGATTTACTGCGTGATGATTTTGTTGAAAAAGATAGAAGCCGCGGGATTTATTTCACTCAAGACTGGGTCTCCCTACCAGGTGTTATACCCGTTGCTTCGGGAGGTATTCACGTTTGGCATATGCCTGCTCTGACCGAGATCTTTGGAGATGATTCCGTACTACAATTTGGTGGAGGAACTTTGGGGCACCCTTGGGGAAATGCACCTGGTGCCGTAGCTAATCGAGTAGCTCTAGAAGCATGTGTACAAGCTCGTAATGAGGGACGTGATCTTGCTCGTGAGGGTAATGAAATTATCCGTGAGGCTGCCAAATGGAGTCCTGAACTAGCTGCTGCTTGTGAAGTGTGGAAGGAGATTAA
>refbc_1027093_3_Bunchosia_mcvaughii
GATTCAAGGCTGGTGTTAAAGATTATAAATTGACTTATTATACTCCTGACTATGAAACCAAAGATACTGATATATTGGCAGCATTCCGAGTAACTCCTCAACCTGGAGTTCCGCCTGAGGAAGCAGGTGCTGCGGTAGCTGCTGAATCTTCTACTGGTACATGGACAACTGTGTGGACCGATGGGCTTACCAGTCTTGATCGTTATAAAGGGCGATGCTACCACATCGAGCCCGTTGCTGGAGAAGAAAGTCAATTTATTGCTTATGTAGCTTACCCCTTAGACCTTTTTGAAGAAGGTTCTGTTACTAACATGTTTACTTCCATTGTGGGTAACGTATTTGGGTTCAAAGCCCTACGCGCTCTACGTCTGGAGGATTTGCGAATCCCTCCTGCTTATTCGAAAACTTTCCAAGGCCCGCCTCATGGTATCCAAGTTGAGAGAGATAAATTGAACAAGTATGGTCGCCCCCTATTGGGCTGTACTATTAAACCTAAATTGGGGTTATCTGCTAAGAATTACGGTAGAGCTGTTTATGAATGTCTACGCGGTGGACTTGATTTTACCAAAGACGACGAGAACGTGAACTCCCAACCATTTATGCGTTGGAGAGACCGTTTCTTATTTTGTGCCGAAGCACTTTATAAAGCACAGGCAGAAACAGGTGAAATCAAAGGGCATTATTTGAATGCTACCGCAGGTACATGCGAAGAAATGATCAAAAGGGCTGTATTTGCCAGAGAATTGGGAGTTCCTATCGTAATGCATGACTATTTAACAGGGGGATTCACCGCAAATACTAGCTTGGCTCATTATTGCCGAGATAATGGTTTACTTCTGCACATCCATCGCGCAATGCATGCAGTTATTGATAGACAGAAGAATCATGGTATGCACTTTCGTGTACTAGCTAAAGCCTTACGCCTGTCCGGTGGAGATCATATTCACGCGGGTACTGTAGTAGGGAAACTTGAGGGGGAAAGAGATATCACTTTAGGCTTTGTTGATTTACTGCGTGATGATTTTGTTGAAAAAGATAGAAGCCGCGGGATTTATTTCACTCAAGACTGGGTCTCCCTACCAGGTGTTATACCCGTTGCTTCGGGAGGTATTCACGTTTGGCATATGCCTGCTCTGACCGAGATCTTTGGAGATGATTCCGTACTACAATTTGGTGGAGGAACTTTGGGGCACCCTTGGGGAAATGCACCTGGTGCCGTAGCTAATCGAGTAGCTCTAGAAGCATGTGTACAAGCTCGTAATGAGGGACGTGATCTTGCTCGTGAGGGTAATGAAATTATCCGTGAGGCTGCCAAATGGAGTCCTGAACTAGCTGCTGCTTGTGAAGTGTGGAAGGAGATTAA
>refbc_1027099_3_Bunchosia_ternata
CTGGTGTTAAAGATTATAAATTGACTTATTATACTCCTGACTATGAAACCAAAGATACTGATATCTTGGCAGCATTCCGAGTAACTCCTCAACCTGGAGTTCCGCCTGAGGAAGCAGGTGCTGCGGTAGCTGCTGAATCTTCTACTGGTACATGGACAGCTGTGTGGACCGATGGGCTTACCAGTCTTGATCGTTATAAAGGGCGATGCTACCACATCGAGCCCGTTGCTGGAGAAGAAAGTCAATTTATTGCTTATGTAGCTTACCCCTTAGACCTTTTTGAAGAAGGTTCTGTTACTAACATGTTTACTTCCATTGTGGGTAACGTATTTGGGTTCAAAGCCCTACGCGCTCTACGTCTGGAGGATTTGCGAATCCCTCCTGCTTATTCGAAAACTTTCCAAGGCCCGCCTCATGGTATCCAAGTTGAGAGAGATAAATTGAACAAGTATGGTCGCCCCCTATTGGGCTGTACTATTAAACCTAAATTGGGGTTATCTGCTAAGAATTACGGTAGAGCTGTTTATGAATGTCTACGCGGTGGACTTGATTTTACCAAAGACGACGAGAACGTGAACTCCCAACCATTTATGCGTTGGAGAGACCGTTTCTTATTTTGTGCCGAAGCACTTTATAAAGCACAGGCGGAAACAGGTGAAATCAAAGGGCATTATTTGAATGCTACCGCAGGTACATGCGAAGAAATGATGAAAAGGGCTGTATTTGCCAGAGAATTGGGAACTCCTATCGTAATGCATGACTATTTAACAGGGGGATTCACCGCAAATACTAGCTTGGCTCATTATTGCCGAGATAATGGTTTACTTCTGCACATCCATCGCGCAATGCATGCAGTTATTGATAGACAGAAGAATCATGGTATGCACTTTCGTGTACTAGCTAAAGCGTTACGCCTGTCCGGTGGAGATCATATTCACGCGGGTACTGTAGTAGGGAAACTTGAGGGGGAAAGAGATATCACTTTAGGCTTTGTTGATTTACTGCGTGATGATTTTGTTGAAAAAGATAGAAGCCGCGGGATTTATTTCACTCAAGACTGGGTCTCCCTACCAGGTGTTATACCCGTTGCTTCGGGAGGTATTCACGTTTGGCATATGCCTGCTCTGACCGAGATCTTTGGAGATGATTCCGTACTACAATTTGGTGGAGGAACTTTGGGGCACCCTTGGGGAAATGCACCTGGTGCCGTAGCTAATCGAGTAGCTCTAGAAGCATGTGTACAAGCTCGTAATGAGGGACGTGATCTTGCTCGTGAGGGTAATGAAATTATCCGTGAGGCTGCCAAATGGAGTCCTGAACTAGCTGCTGCTTGTGAAGTGTGGAAGGAGATTAA
>refbc_1027100_3_Bunchosia_veluticarpa
GATTCAAGGCTGGTGTTAAAGATTATAAATTGACTTATTATACTCCTGACTATGAAACCAAAGATACTGATATCTTGGCAGCATTCCGAGTAACTCCTCAACCTGGAGTTCCGCCTGAGGAAGCAGGTGCTGCGGTAGCTGCTGAATCTTCTACTGGTACATGGACAGCTGTGTGGACCGATGGGCTTACCAGTCTTGATCGTTATAAAGGGCGATGCTACCACATCGAGCCCGTTGCTGGAGAAGAAAGTCAATTTATTGCTTATGTAGCTTACCCCTTAGACCTTTTTGAAGAAGGTTCTGTTACTAACATGTTTACTTCCATTGTGGGTAACGTATTTGGGTTCAAAGCCCTACGCGCTCTACGTCTGGAGGATTTGCGAATCCCTCCTGCTTATTCGAAAACTTTCCAAGGCCCGCCTCATGGTATCCAAGTTGAGAGAGATAAATTGAACAAGTATGGTCGCCCCCTATTGGGCTGTACTATTAAACCTAAATTGGGGTTATCTGCTAAGAATTACGGTAGAGCTGTTTATGAATGTCTACGCGGTGGACTTGATTTTACCAAAGACGACGAGAACGTGAACTCCCAACCATTTATGCGTTGGAGAGACCGTTTCTTATTTTGTGCCGAAGCACTTTATAAAGCACAGGCGGAAACAGGTGAAATCAAAGGGCATTATTTGAATGCTACCGCAGGTACATGCGAAGAAATGATGAAAAGGGCTGTATTTGCCAGAGAATTGGGAACTCCTATCGTAATGCATGACTATTTAACAGGGGGATTCACCGCAAATACTAGCTTGGCTCATTATTGCCGAGATAATGGTTTACTTCTGCACATCCATCGCGCAATGCATGCAGTTATTGATAGACAGAAGAATCATGGTATGCACTTTCGTGTACTAGCTAAAGCGTTACGCCTGTCCGGTGGAGATCATATTCACGCGGGTACTGTAGTAGGGAAACTTGAGGGGGAAAGAGATATCACTTTAGGCTTTGTTGATTTACTGCGTGATGATTTTGTTGAAAAAGATAGAAGCCGCGGGATTTATTTCACTCAAGACTGGGTCTCCCTACCAGGTGTTATACCCGTTGCTTCGGGAGGTATTCACGTTTGGCATATGCCTGCTCTGACCGAGATCTTTGGAGATGATTCCGTACTACAATTTGGTGGAGGAACTTTGGGGCACCCTTGGGGAAATGCACCTGGTGCCGTAGCTAATCGAGTAGCTCTAGAAGCATGTGTACAAGCTCGTAATGAGGGACGTGATCTTGCTCGTGAGGGTAATGAAATTATCCGTGAGGCTGCCAAATGGAGTCCTGAACTAGCTGCTGCTTGTG
>refbc_1027101_3_Byrsonima_basiloba
GATTCAAGGCTGGTGTTAAAGATTATAAATTGACTTATTATACTCCTGACTATGAAACCAAGGATACTGATATCTTGGCAGCATTTCGAGTAACTCCTCAACCCGGAGTTCCGCCTGAGGAAGCAGGTGCTGCGGTAGCTGCTGAATCTTCTACTGGTACATGGACAACTGTGTGGACCGATGGGCTTACCAGCCTTGATCGTTATAAAGGGCGATGCTACCACATCGAGCCCGTTGCTGGAGAAGAAAATCAATATATTGCTTATGTAGCTTATCCCTTAGACCTTTTTGAAGAAGGTTCTGTTACTAACATGTTTACTTCCATTGTGGGTAATGTATTTGGGTTCAAAGCCCTACGCGCTCTACGTCTGGAGGATTTGCGAGTCCCTCCTGCTTATTCGAAAACTTTCCAAGGTCCGCCTCATGGCATCCAAGTTGAGAGAGATAAATTGAATAAGTATGGTCGCCCCCTATTGGGCTGTACTATTAAACCTAAATTGGGGTTATCCGCTAAGAATTACGGTAGAGCTGTTTATGAATGTCTACGCGGTGGACTTGATTTTACCAAAGACGATGAGAACGTGAACTCCCAACCATTTATGCGTTGGAGAGACCGTTTCTTATTTTGTGCCGAAGCACTTTTTAAAGCACAGGTGGAAACGGGTGAAATCAAAGGGCATTATTTGAATGCTACTGCAGGTACATGCGAAGAAATGATGAAAAGAGCTGTATTTGCCAGAGAATTGGGAGTTCCTATCGTAATGCATGACTACTTAACAGGGGGATTCACCGCAAATACCAGCTTGGCTCATTATTGCCGAGATAATGGTTTACTTCTGCACATCCATCGCGCAATGCATGCAGTTATTGATAGACAGAAGAATCATGGTATGCACTTTCGTGTACTAGCTAAAGCGTTACGCATGTCTGGTGGAGATCATATTCACGCGGGTACCGTAGTAGGGAAACTTGAAGGGGAAAGAGAGATCACTTTAGGTTTTGTTGATTTACTGCGTGATGATTTTATTGAAAAAGATAGAAGCCGCGGGATTTATTTCACTCAAGATTGGGTCTCCCTACCTGGTGTTATACCCGTGGCTTCAGGAGGTATTCACGTTTGGCATATGCCTGCTCTGACTGAGATCTTTGGAGATGATGCCGTACTACAATTCGGTGGAGGAACTTTGGGGCACCCTTGGGGAAATGCACCTGGTGCCGTAGCTAATCGAGTAGCTCTCGAAGCATGTGTACAAGCTCGTAATGAGGGACGTGATCTTGCTCGTGAGGGTAATGAAATTATCCGTGAGGCTAGCAAATGGAGTCCTGAACTAGCTGCTGCTTGTGAAGTGTGGAAGGAGATTAA
>refbc_1027102_3_Byrsonima_coccolobifolia
GATTCAAGGCTGGTGTTAAAGATTATAAATTGACTTATTATACTCCTGACTATGAAACCAAGGATACTGATATCTTGGCAGCATTTCGAGTAACTCCTCAACCCGGAGTTCCGCCTGAGGAAGCAGGTGCTGCGGTAGCTGCTGAATCTTCTACTGGTACATGGACAACTGTGTGGACCGATGGGCTTACCAGCCTTGATCGTTATAAAGGGCGATGCTACCACATCGAGCCCGTTGCTGGAGAAGAAAATCAATATATTGCTTATGTAGCTTATCCCTTAGACCTTTTTGAAGAAGGTTCTGTTACTAACATGTTTACTTCCATTGTGGGTAATGTATTTGGGTTCAAAGCCCTACGCGCTCTACGTCTGGAGGATTTGCGAGTCCCTCCTGCTTATTCGAAAACTTTCCAAGGTCCGCCTCATGGCATCCAAGTTGAGAGAGATAAATTGAATAAGTATGGTCGCCCCCTATTGGGCTGTACTATTAAACCTAAATTGGGGTTATCCGCTAAGAATTACGGTAGAGCTGTTTATGAATGTCTACGCGGTGGACTTGATTTTACCAAAGACGATGAGAACGTGAACTCCCAACCATTTATGCGTTGGAGAGACCGTTTCTTATTTTGTGCCGAAGCACTTTTTAAAGCACAGGTGGAAACGGGTGAAATCAAAGGGCATTATTTGAATGCTACTGCAGGTACATGCGAAGAAATGATCAAAAGAGCTGTATTTGCCAGAGAATTGGGAGTTCCTATCGTAATGCATGACTACTTAACAGGGGGATTCACCGCAAATACCAGCTTGGCTCATTATTGCCGAGATAATGGTTTACTTCTGCACATCCATCGCGCAATGCATGCAGTTATTGATAGACAGAAGAATCATGGTATGCACTTTCGTGTACTAGCTAAAGCGTTACGCATGTCTGGTGGAGATCATATTCACGCGGGTACCGTAGTAGGGAAACTTGAAGGGGAAAGAGAGATCACTTTAGGTTTTGTTGATTTACTGCGTGATGATTTTATTGAAAAAGATAGAAGCCGCGGGATTTATTTCACTCAAGATTGGGTCTCCCTACCTGGTGTTATACCCGTGGCTTCAGGAGGTATTCACGTTTGGCATATGCCTGCTCTGACTGAGATCTTTGGAGATGATGCCGTACTACAATTCGGTGGAGGAACTTTGGGGCACCCTTGGGGAAATGCACCTGGTGCCGTAGCTAATCGAGTAGCTCTCGAAGCATGTGTACAAGCTCGTAATGAGGGACGTGATCTTGCTCGTGAGGGTAATGAAATTATCCGTGAGGCTAGCAAATGGAGTCCTGAACTAGCTGCTGCTTGTGAAGTGTGGAAGGAGATTAA
>refbc_1027103_3_Byrsonima_crispa
CTGGTGTTAAAGATTATAAATTGACTTATTATACTCCTGACTATGAAACCAAGGATACTGATATCTTGGCAGCATTTCGAGTAACTCCTCAACCCGGAGTTCCGCCTGAGGAAGCAGGTGCTGCGGTAGCTGCTGAATCTTCTACTGGTACATGGACAACTGTGTGGACCGATGGGCTTACCAGCCTTGATCGTTATAAAGGGCGATGCTACCACATCGAGCCCGTTGCTGGAGAAGAAAATCAATATATTGCTTATGTAGCTTATCCCTTAGACCTTTTTGAAGAAGGTTCTGTTACTAACATGTTTACTTCCATTGTGGGTAATGTATTTGGGTTCAAAGCCCTACGCGCTCTACGTCTGGAGGATTTGCGAGTCCCTCCTGCTTATTCGAAAACTTTCCAAGGTCCGCCTCATGGCATCCAAGTTGAGAGAGATAAATTGAATAAGTATGGTCGCCCCCTATTGGGCTGTACTATTAAACCTAAATTGGGGTTATCCGCTAAGAATTACGGTAGAGCTGTTTATGAATGTCTACGCGGTGGACTTGATTTTACCAAAGACGATGAGAACGTGAACTCCCAACCATTTATGCGTTGGAGAGACCGTTTCTTATTTTGTGCCGAAGCACTTTTTAAAGCACAGGTGGAAACGGGTGAAATCAAAGGGCATTATTTGAATGCTACTGCAGGTACATGCGAAGAAATGATGAAAAGAGCTGTATTTGCCAGAGAATTGGGAGTTCCTATCGTAATGCATGACTACTTAACAGGGGGATTCACCGCAAATACCAGCTTGGCTCATTATTGCCGAGATAATGGTTTACTTCTGCACATCCATCGCGCAATGCATGCAGTTATTGATAGACAGAAGAATCATGGTATGCACTTTCGTGTACTAGCTAAAGCGTTACGCATGTCTGGTGGAGATCATATTCACGCGGGTACCGTAGTAGGGAAACTTGAAGGGGAAAGAGAGATCACTTTAGGTTTTGTTGATTTACTGCGTGATGATTTTATTGAAAAAGATAGAAGCCGCGGGATTTATTTCACTCAAGATTGGGTCTCCCTACCTGGTGTTATACCCGTGGCTTCAGGAGGTATTCACGTTTGGCATATGCCTGCTCTGACTGAGATCTTTGGAGATGATGCCGTACTACAATTCGGTGGAGGAACTTTGGGGCACCCTTGGGGAAATGCACCTGGTGCCGTAGCTAATCGAGTAGCTCTCGAAGCATGTGTACAAGCTCGTAATGAGGGACGTGATCTTGCTCGTGAGGGTAATGAAATTATCCGTGAGGCTAGCAAATGGAGTCCTGAACTAGCTGCTGCTTGTGAAGTGTGGAAGGAGATTAA
>refbc_1027106_3_Byrsonima_morii
GATTCAAGGCTGGTGTTAAAGATTATAAATTGACTTATTATACTCCTGACTATGAAACCAAGGATACTGATATCTTGGCAGCATTTCGAGTAACTCCTCAACCCGGAGTTCCGCCTGAGGAAGCAGGTGCTGCGGTAGCTGCTGAATCTTCTACTGGTACATGGACAACTGTGTGGACCGATGGGCTTACCAGCCTTGATCGTTATAAAGGGCGATGCTACCACATCGAGCCCGTTGCTGGAGAAGAAAATCAATTTATTGCTTATGTAGCTTATCCCTTAGACCTTTTTGAAGAAGGTTCTGTTACTAACATGTTTACTTCCATTGTGGGTAATGTATTTGGGTTCAAAGCCCTACGCGCTCTACGTCTGGAGGATTTGCGAATCCCTCCTGCTTATTCGAAAACTTTCCAAGGTCCGCCTCATGGCATCCAAGTTGAGAGAGATAAATTGAATAAGTATGGTCGCCCCCTATTGGGCTGTACTATTAAACCTAAATTGGGGTTATCCGCTAAGAATTACGGTAGAGCTGTTTATGAATGTCTACGCGGTGGACTTGATTTTACCAAAGACGATGAGAACGTGAACTCCCAACCATTTATGCGTTGGAGAGACCGTTTCTTATTTTGTGCCGAAGCACTTTATAAAGCACAGGCGGAAACGGGTGAAATCAAAGGGCATTATTTGAATGCTACTGCAGGTACATGCGAAGAAATGATGAAAAGAGCTGTATTTGCCAGAGAATTGGGAGTTCCTATCGTAATGCATGACTACTTAACAGGGGGATTCACCGCAAATACCAGCTTGGCTCAGTATTGCCGAGATAATGGTTTACTTCTGCACATCCATCGCGCAATGCATGCAGTTATTGATAGACAGAAGAATCATGGTATGCACTTTCGTGTACTAGCTAAAGCGTTACGCATGTCTGGTGGAGATCATATTCACGCGGGTACCGTAGTAGGGAAACTTGAAGGGGAAAGAGAGATCACTTTAGGTTTTGTTGATTTACTGCGTGATGATTTTATTGAAAAAGATAGAAGCCGCGGGATTTATTTCACTCAAGATTGGGTCTCCCTACCTGGTGTTATACCCGTGGCTTCAGGAGGTATTCACGTTTGGCATATGCCTGCTCTGACTGAGATCTTTGGAGATGATTCCGTACTACAATTCGGTGGAGGAACTTTGGGGCACCCTTGGGGAAATGCACCTGGTGCCGTAGCTAATCGAGTAGCTCTCGAAGCATGTGTACAAGCTCGTAATGAGGGACGTGATCTTGCTCGTGAGGGTAATGAAATTATCCGTGAGGCTAGCAAATGGAGTCCTGAACTAGCTGCTGCTTGTGAAGTGTGGAAGGAGATTAA
>refbc_1027107_3_Byrsonima_triopterifolia
GATTCAAGGCTGGTGTTAAAGATTATAAATTGACTTATTATACTCCTGACTATGAAACCAAGGATACTGATATCTTGGCAGCATTTCGAGTAACTCCTCAACCCGGAGTTCCGCCTGAGGAAGCAGGTGCTGCGGTAGCTGCTGAATCTTCTACTGGTACATGGACAACTGTGTGGACCGATGGGCTTACCAGCCTTGATCGTTATAAAGGGCGATGCTACCACATCGAGCCCGTTGCTGGAGAAGAAAATCAATTTATTGCTTATGTAGCTTATCCCTTAGACCTTTTTGAAGAAGGTTCTGTTACTAACATGTTTACTTCCATTGTGGGTAATGTATTTGGGTTCAAAGCCCTACGCGCTCTACGTCTGGAGGATTTGCGAATCCCTCCTGCTTATTCGAAAACTTTCCAAGGTCCGCCTCATGGCATCCAAGTTGAGAGAGATAAATTGAATAAGTATGGTCGCCCCCTATTGGGCTGTACTATTAAACCTAAATTGGGGTTATCCGCTAAGAATTACGGTAGAGCTGTTTATGAATGTCTACGCGGTGGACTTGATTTTACCAAAGACGATGAGAACGTGAACTCCCAACCATTTATGCGTTGGAGAGACCGTTTCTTATTTTGTGCCGAAGCACTTTATAAAGCACAGGCGGAAACGGGTGAAATCAAAGGGCATTATTTGAATGCTACTGCAGGTACATGCGAAGAAATGATGAAAAGAGCTGTATTTGCCAGAGAATTGGGAGTTCCTATCGTAATGCATGACTACTTAACAGGGGGATTCACCGCAAATACCAGCTTGGCTCAGTATTGCCGAGATAATGGTTTACTTCTGCACATCCATCGCGCAATGCATGCAGTTATTGATAGACAGAAGAATCATGGTATGCACTTTCGTGTACTAGCTAAAGCGTTACGCATGTCTGGTGGAGATCATATTCACGCGGGTACCGTAGTAGGGAAACTTGAAGGGGAAAGAGAGATCACTTTAGGTTTTGTTGATTTACTGCGTGATGATTTTATTGAAAAAGATAGAAGCCGCGGGATTTATTTCACTCAAGATTGGGTCTCCCTACCTGGTGTTATACCCGTGGCTTCAGGAGGTATTCACGTTTGGCATATGCCTGCTCTGACTGAGATCTTTGGAGATGATTCCGTACTACAATTCGGTGGAGGAACTTTGGGGCACCCTTGGGGAAATGCACCTGGTGCCGTAGCTAATCGAGTAGCTCTCGAAGCATGTGTACAAGCTCGTAATGAGGGACGTGATCTTGCTCGTGAGGGTAATGAAATTATCCGTGAGGCTAGCAAATGGAGTCCTGAACTAGCTGCTGCTTGTGAAGTGTGGAAGGAGATTAA
>refbc_1027109_3_Calcicola_parvifolia
GATTCAAGGCTGGTGTTAAAGATTATAAATTGACTTATTATACTCCTGACTATGAAACCAAAGATACTGATATCTTGGCAGCATTCCGAGTAACTCCTCAACCTGGAGTTCCGCCTGAGGAAGCAGGTGCTGCGGTAGCTGCTGAATCTTCTACTGGTACATGGACAACTGTGTGGACCGATGGGCTTACCAGTCTTGATCGTTATAAAGGGCGATGCTACCACATCGAGGCCGTTGTTGGAGAAGAAAATCAATATATTGCTTATGTAGCTTACCCCTTAGACCTTTTTGAAGAAGGTTCTGTTACTAACATGTTTACTTCCATTGTGGGTAATGTATTTGGGTTCAAAGCCCTACGCGCTCTCCGTCTGGAGGATTTGCGAATCCCTCCTGCTTATACGAAAACTTTCCAAGGCCCGCCTCATGGTATCCAAGTTGAGAGAGATAAATTGAACAAGTATGGTCGCCCCCTATTGGGCTGTACTATTAAACCTAAATTGGGGTTATCCGCTAAGAATTACGGTAGAGCTGTTTATGAATGTCTACGCGGTGGACTTGATTTTACCAAAGACGACGAGAACGTGAACTCCCAACCATTTATGCGTTGGAGAGACCGTTTCTTATTTTGTGCCGAAGCAATTTATAAAGCACAGGCGGAAACAGGTGAAATCAAAGGGCATTATTTGAATGCTACTGCAGGTACATGCGAAGAAATGATCAAAAGGGCTGTATTTGCCAGAGAATTGGGAGTTCCTATCGTAATGCATGACTACTTAACAGGGGGATTCACCGCAAATACTAGCTTGGCTCATTATTGCCGAGATAATGGTTTACTTCTGCACATCCACCGCGCAATGCATGCAGTTATTGATAGACAGAAGAATCATGGTATGCACTTTCGTGTACTAGCTAAAGCGTTACGCCTGTCTGGTGGAGATCATATTCACGCGGGTACTGTAGTAGGGAAACTTGAGGGGGAAAGAGAGATCACTTTAGGCTTTGTTGATTTACTGCGTGATGATTTTGTTGAAAAAGATAGAAGCCGCGGGATTTATTTCACTCAAGACTGGGTCTCCCTACCAGGTGTTATACCTGTGGCTTCGGGAGGTATTCACGTTTGGCATATGCCTGCTCTGACCGAGATCTTTGGAGATGATTCCGTACTACAATTCGGTGGAGGAACTTTGGGGCACCCTTGGGGAAATGCACCAGGTGCCGTAGCTAATCGAGTAGCTCTAGAAGCATGTGTACAAGCTCGTAATGAGGGACGTGATCTTGCTCGTGAGGGTAATGAAATTATCCGTGAAGCTAGCAAATGGAGTCCTGAACTAGCTGCTGCTTGTGAAGTGTGGAAAGAGATTAA
>refbc_1027110_3_Callaeum_antifebrile
TATAAATTGACTTATTATACTCCTGACTATGAAACCAAAGATACAGATATCTTGGCAGCATTCCGAGTAACTCCTCAACCTGGAGTTCCGCCTGAGGAAGCAGGTGCTGCGGTAGCTGCTGAATCTTCTACTGGTACATGGACAACTGTGTGGACCGATGGGCTTACCAGTCTTGATCGTTATAAAGGGCGATGCTACCACATCGAGCCCGTTGCTGGAGAAGAAAATCAATATATTGCTTATGTAGCTTACCCCTTAGACCTTTTTGAAGAAGGTTCTGTTACTAACATGTTTACTTCCATTGTGGGTAATGTATTTGGGTTCAAAGCCCTACGCGCTCTCCGTCTGGAGGATTTGCGAATCCCTCCTGCTTATTCGAAAACTTTCCAAGGCCCGCCTCATGGTATCCAAGTTGAGAGAGATAAATTGAACAAGTATGGTCGCCCCCTATTGGGCTGTACTATTAAACCTAAATTGGGGTTATCTGCTAAGAATTACGGTAGAGCTGTTTATGAATGTCTACGCGGTGGACTTGATTTTACCAAAGACGACGAGAACGTGAACTCCCAACCATTTATGCGTTGGAGAGACCGTTTCTTATTTTGTGCCGAAGCACTTTATAAAGCACAGGCGGAAACAGGTGAAATCAAAGGGCATTATTTGAATGCTACTGCAGGTACATGCGAAGAAATGATCAAAAGGGCTGTATTTGCCAGAGAATTGGGAGTTCCTATCGTAATGCATGACTACTTAACAGGGGGATTCACCGCAAATACTAGCTTGGCTCATTATTGCCGAGATAATGGTTTACTTCTGCACATCCATCGCGCAATGCATGCAGTTATTGATAGACAGAAGAATCATGGTATGCACTTTCGTGTACTAGCTAAAGCGTTACGCCTGTCTGGTGGAGATCATATTCACGCGGGTACTGTAGTAGGGAAACTTGAGGGGGAAAGAGAGATCACTTTAGGCTTTGTTGATTTACTGCGTGATGATTTTGTTGAAAAAGATAGAAGCCGCGGGATTTATTTCACTCAAGACTGGGTCTCCCTACCAGGTGTTATACCCGTGGCTTCGGGAGGTATTCACGTTTGGCATATGCCTGCTCTGACCGAGATCTTTGGAGATGATTCCGTACTACAATTCGGTGGAGGAACTTTGGGGCACCCTTGGGGAAATGCACCAGGTGCCGTAGCTAATCGAGTAGCTCTAGAAGCATGTGTACAAGCTCGTAATGAGGGACGTGATCTTGCTCGTGAGGGTAATGAAATTATCCGTGAGGCTAGCAAATGGAGTCCTGAACTAGCTGCTGCTTGTGAAGTGTGGAAAGAGATTAA
>refbc_1027111_3_Callaeum_clavipetalum
TATAAATTGACTTATTATACTCCTGACTATGAAACCAAAGATACTGATATCTTGGCAGCATTCCGAGTAACTCCTCAACCTGGAGTTCCGCCTGAGGAAGCAGGTGCTGCGGTAGCTGCTGAATCTTCTACTGGTACATGGACAACTGTGTGGACCGATGGGCTTACCAGTCTTGATCGTTATAAAGGGCGATGCTACCACATCGAGCCCGTTGCTGGAGAAGAAAATCAATATATTGCTTATGTAGCTTACCCCTTAGACCTTTTTGAAGAAGGTTCTGTTACTAACATGTTTACTTCCATTGTGGGTAATGTATTTGGGTTCAAAGCCCTACGCGCTCTCCGTCTGGAGGATTTGCGAATCCCTCCTGCTTATTCGAAAACTTTCCAAGGCCCGCCTCATGGTATCCAAGTTGAGAGAGATAAATTGAACAAGTATGGTCGCCCCCTATTGGGCTGTACTATTAAACCTAAATTGGGGTTATCTGCTAAGAATTACGGTAGAGCTGTTTATGAATGTCTACGCGGTGGACTTGATTTTACCAAAGACGACGAGAACGTGAACTCCCAACCATTTATGCGTTGGAGAGACCGTTTCTTATTTTGTGCCGAAGCAATTTATAAAGCACAGGCGGAAACAGGTGAAATCAAAGGGCATTATTTGAATGCTACTGCAGGTACATGCGAAGAAATGATCAAAAGGGCTGTATTTGCCAGAGAATTGGGAGTTCCTATCGTAATGCATGACTACTTAACAGGGGGATTCACCGCAAATACTAGCTTGGCTCATTATTGCCGAGATAATGGTTTACTTCTGCACATCCATCGCGCAATGCATGCAGTTATTGATAGACAGAAGAATCATGGTATGCACTTTCGTGTACTAGCTAAAGCGTTACGCCTGTCTGGTGGAGATCATATTCACGCGGGTACTGTAGTAGGGAAACTTGAGGGGGAAAGAGAGATCACTTTAGGCTTTGTTGATTTACTGCGTGATGATTTTGTTGAAAAAGATAGAAGCCGCGGGATTTATTTCACTCAAGACTGGGTCTCCCTACCAGGTGTTATACCCGTGGCTTCGGGAGGTATTCACGTTTGGCATATGCCTGCTCTGACCGAGATCTTTGGAGATGATTCCGTACTACAATTCGGTGGAGGAACTTTGGGGCACCCTTGGGGAAATGCACCAGGTGCCGTAGCTAATCGAGTAGCTCTAGAAGCATGTGTACAAGCTCGTAATGAGGGACGTGATCTTGCTCGTGAGGGTAATGAAATTATCCGTGAGGCTAGCAAATGGAGTCCTGAACTAGCTGCTGCTTGTGAAGTGTGGAAAGAGATTAA
>refbc_1027112_3_Callaeum_malpighioides
ATAAATTGACTTATTATACTCCTGACTATGAAACCAAAGATACTGATATCTTGGCAGCATTCCGAGTAACTCCTCAACCTGGAGTTCCGCCTGAGGAAGCAGGTGCTGCGGTAGCTGCTGAATCTTCTACTGGTACATGGACAACTGTGTGGACCGATGGGCTTACCAGTCTTGATCGTTATAAAGGGCGATGCTACCACATCGAGCCCGTTGCTGGAGAAGAAAATCAATATATTGCTTATGTAGCTTACCCCTTAGACCTTTTTGAAGAAGGTTCTGTTACTAACATGTTTACTTCCATTGTGGGTAATGTATTTGGGTTCAAAGCCCTACGCGCTCTCCGTCTGGAGGATTTGCGAATCCCTCCTGCTTATTCGAAAACTTTCCAAGGCCCGCCTCATGGTATCCAAGTTGAGAGAGATAAATTGAACAAGTATGGTCGCCCCCTATTGGGCTGTACTATTAAACCTAAATTGGGGTTATCTGCTAAGAATTACGGTAGAGCTGTTTATGAATGTCTACGCGGTGGACTTGATTTTACCAAAGACGACGAGAACGTGAACTCCCAACCATTTATGCGTTGGAGAGACCGTTTCTTATTTTGTGCCGAAGCAATTTATAAAGCACAGGCGGAAACAGGTGAAATCAAAGGGCATTATTTGAATGCTACTGCAGGTACATGCGAAGAAATGATCAAAAGGGCTGTATTTGCCAGAGAATTGGGAGTTCCTATCGTAATGCATGACTACTTAACAGGGGGATTCACCGCAAATACTAGCTTGGCTCATTATTGCCGAGATAATGGTTTACTTCTGCACATCCATCGCGCAATGCATGCAGTTATTGATAGACAGAAGAATCATGGTATGCACTTTCGTGTACTAGCTAAAGCGTTACGCCTGTCTGGTGGAGATCATATTCACGCGGGTACTGTAGTAGGGAAACTTGAGGGGGAAAGAGAGATCACTTTAGGCTTTGTTGATTTACTGCGTGATGATTTTGTTGAAAAAGATAGAAGCCGCGGGATTTATTTCACTCAAGACTGGGTCTCCCTACCAGGTGTTATACCCGTGGCTTCGGGAGGTATTCACGTTTGGCATATGCCTGCTCTGACCGAGATCTTTGGAGATGATTCCGTACTACAATTCGGTGGAGGAACTTTGGGGCACCCTTGGGGAAATGCACCAGGTGCCGTAGCTAATCGAGTAGCTCTAGAAGCATGTGTACAAGCTCGTAATGAGGGACGTGATCTTGCTCGTGAGGGTAATGAAATTATCCGTGAGGCTAGCAAATGGAGTCCTGAACTAGCTGCTGCTTGTGAAGTGTGGAAAGAGATTAA
>refbc_1027113_3_Callaeum_nicaraguense
TAAAGATTATAAATTGACTTATTATACTCCTGACTATGAAACCAAAGATACTGATATCTTGGCAGCATTCCGAGTAACTCCTCAACCTGGAGTTCCGCCTGAGGAAGCAGGTGCTGCGGTAGCTGCTGAATCTTCTACTGGTACATGGACAACTGTGTGGACCGATGGGCTTACCAGTCTTGATCGTTATAAAGGGCGATGCTACCACATCGAGCCCGTTGCTGGAGAAGAAAATCAATATATTGCTTATGTAGCTTACCCCTTAGACCTTTTTGAAGAAGGTTCTGTTACTAACATGTTTACTTCCATTGTGGGTAATGTATTTGGGTTCAAAGCCCTACGCGCTCTCCGTCTGGAGGATTTGCGAATCCCTCCTGCTTATTCGAAAACTTTCCAAGGCCCGCCTCATGGTATCCAAGTTGAGAGAGATAAATTGAACAAGTATGGTCGCCCCCTATTGGGCTGTACTATTAAACCTAAATTGGGGTTATCTGCTAAGAATTACGGTAGAGCTGTTTATGAATGTCTACGCGGTGGACTTGATTTTACCAAAGACGACGAGAACGTGAACTCCCAACCATTTATGCGTTGGAGAGACCGTTTCTTATTTTGTGCCGAAGCAATTTATAAAGCACAGGCGGAAACAGGTGAAATCAAAGGGCATTATTTGAATGCTACTGCAGGTACATGCGAAGAAATGATCAAAAGGGCTGTATTTGCCAGAGAATTGGGAGTTCCTATCGTAATGCATGACTACTTAACAGGGGGATTCACCGCAAATACTAGCTTGGCTCATTATTGCCGAGATAATGGTTTACTTCTGCACATCCATCGCGCAATGCATGCAGTTATTGATAGACAGAAGAATCATGGTATGCACTTTCGTGTACTAGCTAAAGCGTTACGCCTGTCTGGTGGAGATCATATTCACGCGGGTACTGTAGTAGGGAAACTTGAGGGGGAAAGAGAGATCACTTTAGGCTTTGTTGATTTACTGCGTGATGATTTTGTTGAAAAAGATAGAAGCCGCGGGATTTATTTCACTCAAGACTGGGTCTCCCTACCAGGTGTTATACCCGTGGCTTCGGGAGGTATTCACGTTTGGCATATGCCTGCTCTGACCGAGATCTTTGGAGATGATTCCGTACTACAATTCGGTGGAGGAACTTTGGGGCACCCTTGGGGAAATGCACCAGGTGCCGTAGCTAATCGAGTAGCTCTAGAAGCATGTGTACAAGCTCGTAATGAGGGACGTGATCTTGCTCGTGAGGGTAATGAAATTATCCGTGAGGCTAGCAAATGGAGTCCTGAACTAGCTGCTGCTTGTGAAGTGTGGAAAGAGATTAA
>refbc_1027114_3_Callaeum_psilophyllum
TATAAATTGACTTATTATACTCCTGACTATGAAACCAAAGATACTGATATCTTGGCAGCATTCCGAGTAACTCCTCAACCTGGAGTTCCGCCTGAGGAAGCAGGTGCTGCGGTAGCTGCTGAATCTTCTACTGGTACATGGACAACTGTGTGGACCGATGGGCTTACCAGTCTTGATCGTTATAAAGGGCGATGCTACCACATCGAGCCCGTTGCTGGAGAAGAAAATCAATATATTGCTTATGTAGCTTACCCCTTAGACCTTTTTGAAGAAGGTTCTGTTACTAACATGTTTACTTCCATTGTGGGTAATGTATTTGGGTTCAAAGCCCTACGCGCTCTCCGTCTGGAGGATTTGCGAATCCCTCCTGCTTATTCGAAAACTTTCCAAGGCCCGCCTCATGGTATCCAAGTTGAGAGAGATAAATTGAACAAGTATGGTCGCCCCCTATTGGGCTGTACTATTAAACCTAAATTGGGGTTATCTGCTAAGAATTACGGTAGAGCTGTTTATGAATGTCTACGCGGTGGACTTGATTTTACCAAAGACGACGAGAACGTGAACTCCCAACCATTTATGCGTTGGAGAGACCGTTTCTTATTTTGTGCCGAAGCACTTTATAAAGCACAGGCGGAAACAGGTGAAATCAAAGGGCATTATTTGAATGCTACTGCAGGTACATGCGAAGAAATGATCAAAAGGGCTGTATTTGCCAGAGAATTGGGAGTTCCTATCGTAATGCATGACTACTTAACAGGGGGATTCACCGCAAATACTAGCTTGGCTCATTATTGCCGAGATAATGGTTTACTTCTGCACATCCATCGCGCAATGCATGCAGTTATTGATAGACAGAAGAATCATGGTATGCACTTTCGTGTACTAGCTAAAGCGTTACGCCTGTCTGGTGGAGATCATATTCACGCGGGTACTGTAGTAGGGAAACTTGAGGGGGAAAGAGAGATCACTTTAGGCTTTGTTGATTTACTGCGTGATGATTTTGTTGAAAAAGATAGAAGCCGCGGGATTTATTTCACTCAAGACTGGGTCTCCCTACCAGGTGTTATACCCGTGGCTTCAGGAGGTATTCACGTTTGGCATATGCCTGCTCTGACCGAGATCTTTGGAGATGATTCCGTACTACAATTCGGTGGAGGAACTTTGGGGCACCCTTGGGGAAATGCACCAGGTGCCGTAGCTAATCGAGTAGCTCTAGAAGCATGTGTACAAGCTCGTAATGAGGGACGTGATCTTGCTCGTGAGGGTAATGAAATTATCCGTGAGGCTAGCAAATGGAGTCCTGAACTAGCTGCTGCTTGTGAAGTGTGGAAAGAGATTAA
>refbc_1027118_3_Carolus_sinemariensis
GATTCAAGGCTGGTGTTAAAGATTATAAATTGACTTATTATACTCCTGACTATGAAACCAAAGATACTGATATCTTGGCAGCATTCCGAGTAACTCCTCAACCTGGAGTTCCGCCTGAGGAAGCAGGTGCTGCGGTAGCTGCTGAATCTTCTACTGGTACATGGACAACTGTGTGGACCGATGGGCTTACCAGTCTTGATCGTTATAAAGGGCGATGCTACCACATCGAGCCCGTTGCTGGAGAAGACAATCAATATATTGCTTATGTAGCTTACCCCTTAGACCTTTTTGAAGAAGGTTCTGTTACTAACATGTTTACTTCCATTGTGGGTAATGTATTTGGGTTCAAAGCCCTACGCGCTCTCCGTCTGGAGGATTTGCGAATCCCTCCTGCTTATTCGAAAACTTTCCAAGGCCCGCCTCATGGTATCCAAGTTGAGAGAGATAAATTGAACAAGTATGGTCGCCCCCTATTGGGCTGTACTATTAAACCTAAATTGGGGTTATCCGCTAAGAATTACGGTAGAGCTGTTTATGAATGTCTACGCGGTGGACTTGATTTTACCAAAGACGACGAGAACGTGAACTCCCAACCATTTATGCGTTGGAGAGACCGTTTCTTATTTTGTGCCGAAGCACTTTATAAGGCACAGGCGGAAACAGGTGAAATCAAAGGGCATTATTTGAATGCTACTGCAGGTACATGCGAAGAAATGATCAAAAGGGCTGTATTTGCCAGAGAATTGGGAGTTCCTATCGTAATGCATGACTACTTAACAGGGGGATTCACCGCAAATACTAGCTTGGCTCATTATTGCCGAGATAATGGTTTACTTCTGCACATCCATCGCGCAATGCATGCAGTTATTGATAGACAGAAGAATCATGGTATGCACTTTCGTGTACTAGCTAAAGCGTTACGCCTGTCTGGTGGAGATCATGTTCACGCGGGTACTGTAGTAGGGAAACTTGAGGGGGAAAGAGAGATCACTTTAGGCTTTGTTGATTTACTGCGTGATGATTTTGTTGAAAAAGATAGAAGCCGCGGGGTTTATTTCACTCAAGACTGGGTCTCCCTACCAGGTGTTATACCCGTGGCTTCGGGAGGTATTCACGTTTGGCATATGCCTGCTCTGACCGAGATCTTTGGAGATGATTCCGTACTACAATTCGGTGGAGGAACTTTGGGGCACCCTTGGGGAAATGCACCAGGTGCCGTAGCTAATCGAGTAGCTCTAGAAGCATGTGTACAAGCTCGTAATGAGGGGCGTGATCTTGCTCGTGAGGGTAATGAAATTATCCGTGAGGCTAGCAAATGGAGTCCTGAACTAGCTGCTGCTTGTGAAGTGTGGAAAGAGATTAA
>refbc_1027120_3_Christianella_multiglandulosa
TGGTGTTAAAGATTATAAATTGACTTATTATACTCCTGACTATGAAACCAAAGATACTGATATCTTGGCAGCATTCCGAGTAACTCCTCAACCTGGAGTTCCGCCTGAGGAAGCAGGTGCTGCGGTAGCTGCTGAATCTTCTACTGGTACATGGACAACTGTGTGGACCGATGGGCTTACCAGTCTTGATCGTTATAAAGGGCGATGCTACCACATCGAGCCCGTTGCTGGAGAAGAAAATCAATATATTGCTTATGTAGCTTACCCCTTAGACCTTTTTGAAGAAGGTTCTGTTACTAACATGTTTACTTCCATTGTGGGTAATGTATTTGGGTTCAAAGCCCTACGCGCTCTCCGTCTGGAGGATTTGCGAATCCCTCCTGCTTATTCGAAAACTTTCCAAGGCCCGCCTCATGGTATCCAAGTTGAGAGAGATAAATTGAACAAGTATGGTCGCCCCCTATTGGGCTGTACTATTAAACCTAAATTGGGGTTATCTGCTAAGAATTACGGCAGAGCTGTTTATGAATGTCTACGCGGTGGACTTGATTTTACCAAAGACGACGAGAACGTGAACTCCCAACCATTTATGCGTTGGAGAGACCGTTTCTTATTTTGTGCCGAAGCACTTTATAAAGCACAGGCGGAAACAGGTGAAATCAAAGGGCATTATTTGAATGCTACTGCGGGTACATGCGAAGAAATGATCAAAAGGGCTGTATTTGCCAGAGAATTGGGAGTTCCTATCGTAATGCATGACTACTTAACAGGGGGATTCACCGCAAATACTAGCTTGGCTCATTATTGCCGAGATAATGGTTTACTTCTGCACATCCATCGCGCAATGCATGCAGTTATTGATAGACAGAAGAATCATGGTATGCACTTTCGTGTACTAGCTAAAGCGTTACGCCTGTCTGGTGGAGATCATATTCACGCGGGTACTGTAGTAGGGAAACTTGAGGGGGAAAGAGAGATCACTTTAGGCTTTGTTGATTTACTGCGTGATGATTTTGTTGAAAAAGATAGAAGCCGCGGGATTTATTTCACTCAAGACTGGGTCTCCCTACCAGGTGTTATACCCGTGGCTTCGGGAGGTATTCACGTTTGGCATATGCCTGCTCTGACCGAGATCTTTGGAGATGATTCCGTACTACAATTCGGTGGAGGAACTTTGGGGCACCCTTGGGGAAATGCACCAGGTGCCGTAGCTAATCGAGTAGCTCTAGAAGCATGTGTACAAGCTCGTAATGAGGGACGTGATCTTGCTCGTGAGGGTAATGAAATTATCCGTGAGGCTAGCAAATGGAGTCCTGAACTAGCTGCTGCTTGTGAAGTGTGGAAAGAGATTAA
>refbc_1027121_3_Christianella_surinamensis
GATTCAAGGCTGGTGTTAAAGATTATAAATTGACTTATTATACTCCTGACTATGAAACCAAAGATACTGATATCTTGGCAGCATTCCGAGTAACTCCTCAACCTGGAGTTCCGCCTGAGGAAGCAGGTGCTGCGGTAGCTGCTGAATCTTCTACTGGTACATGGACAACTGTGTGGACCGATGGGCTTACCAGTCTTGATCGTTATAAAGGGCGATGCTACCACATCGAGCCCGTTGCTGGAGAAGAAAATCAATATATTGCTTATGTAGCTTACCCCTTAGACCTTTTTGAAGAAGGTTCTGTTACTAACATGTTTACTTCCATTGTGGGTAATGTATTTGGGTTCAAAGCCCTACGCGCTCTCCGTCTGGAGGATTTGCGAATCCCTCCTGCTTATTCGAAAACTTTCCAAGGCCCGCCTCATGGTATCCAAGTTGAGAGAGATAAATTGAACAAGTATGGTCGCCCCCTATTGGGCTGTACTATTAAACCTAAATTGGGGTTATCTGCTAAGAATTACGGCAGAGCTGTTTATGAATGTCTACGCGGTGGACTTGATTTTACCAAAGACGACGAGAACGTGAACTCCCAACCATTTATGCGTTGGAGAGACCGTTTCTTATTTTGTGCCGAAGCACTTTATAAAGCACAGGCGGAAACAGGTGAAATCAAAGGGCATTATTTGAATGCTACTGCGGGTACATGCGAAGAAATGATCAAAAGGGCTGTATTTGCCAGAGAATTGGGAGTTCCTATCGTAATGCATGACTACTTAACAGGGGGATTCACCGCAAATACTAGCTTGGCTCATTATTGCCGAGATAATGGTTTACTTCTGCACATCCATCGCGCAATGCATGCAGTTATTGATAGACAGAAGAATCATGGTATGCACTTTCGTGTACTAGCTAAAGCGTTACGCCTGTCTGGTGGAGATCATATTCACGCGGGTACTGTAGTAGGGAAACTTGAGGGGGAAAGAGAGATCACTTTAGGCTTTGTTGATTTACTGCGTGATGATTTTGTTGAAAAAGATAGAAGCCGCGGGATTTATTTCACTCAAGACTGGGTCTCCCTACCAGGTGTTATACCCGTGGCTTCGGGAGGTATTCACGTTTGGCATATGCCTGCTCTGACCGAGATCTTTGGAGATGATTCCGTACTACAATTCGGTGGAGGAACTTTGGGGCACCCTTGGGGAAATGCACCAGGTGCCGTAGCTAATCGAGTAGCTCTAGAAGCATGTGTACAAGCTCGTAATGAGGGACGTGATCTTGCTCGTGAGGGTAATGAAATTATCCGTGAGGCTAGCAAATGGAGTCCTGAACTAGCTGCTGCTTGTGAAGTGTGGAAAGAGATTAA
>refbc_1027122_3_Dicella_bracteosa
TATAAATTGACTTATTATACTCCTGACTATGAAACCAAGGATACTGATATCTTGGCAGCATTCCGAGTAACTCCTCAACCTGGAGTTCCGCCTGAGGAAGCAGGTGCTGCGGTAGCTGCTGAATCTTCTACTGGTACATGGACAACTGTGTGGACCGATGGGCTTACCAGTCTTGATCGTTATAAAGGGCGATGCTACCACATCGAGCCCGTTGCTGGAGAAGAAAGTCAATTTATTGCTTATGTAGCTTACCCCTTAGACCTTTTTGAAGAAGGTTCTGTTACTAACATGTTTACTTCCATTGTGGGTAATGTATTTGGGTTCAAAGCCCTACGCGCTCTCCGTCTGGAGGATTTGCGAATCCCTCCTGCTTATTCGAAAACTTTCCAAGGCCCGCCTCATGGTATCCAAGTTGAGAGAGATAAATTGAACAAGTATGGTCGCCCCCTATTGGGCTGTACTATTAAACCTAAATTGGGGTTATCTGCTAAGAATTACGGTAGAGCTGTTTATGAATGTCTACGCGGTGGACTTGATTTTACCAAAGACGACGAGAACGTGAACTCCCAACCATTTATGCGTTGGAGAGACCGTTTCTTATTTTGTGCCGAAGCAATTTATAAATCACAGGCGGAAACAGGTGAAATCAAAGGGCATTATTTGAATGCTACTGCAGGTACATGCGAAGAAATGATCAAAAGGGCTGTATTTGCCAGAGAATTGGGAGTTCCTATCGTAATGCATGACTACTTAACAGGGGGATTCACCGCAAATACTAGCTTGGCTCATTATTGCCGAGATAATGGTTTACTTCTGCACATCCATCGCGCAATGCATGCAGTTATTGATAGACAGAAGAATCATGGTATGCACTTTCGTGTACTAGCTAAAGCGTTACGCCTGTCTGGTGGGGATCATATTCACGGGGGTACTGTAGTAGGGAAACTTGAGGGAGAAAGAGAGATCACTTTAGGCTTTGTTGATTTACTGCGTGATGATTTTGTTGAAAAAGATAGAAGCCGCGGGATTTATTTCACTCAAGACTGGGTCTCCCTACCAGGTGTTATACCCGTGGCTTCGGGAGGTATTCACGTTTGGCATATGCCTGCTCTGACCGAGATCTTTGGAGATGATTCCGTACTCCAATTCGGTGGAGGAACTTTGGGGCACCCTTGGGGAAATGCACCAGGTGCCGTAGCTAATCGAGTAGCTCTAGAAGCATGTGTACAAGCTCGTAATGAGGGACGTGATCTTGCTCGTGAGGGTAATGAGATTATCCGTGAGGCTAGCAAATGGAGTCCTGAACTAGCTGCTGCTTGTGAAGTGTGGAAAGAGATTAA
>refbc_1027123_3_Dicella_julianii
TATAAATTGACTTATTATACTCCTGACTATGAAACCAAGGATACTGATATCTTGGCAGCATTCCGAGTAACTCCTCAACCTGGAGTTCCGCCTGAGGAAGCAGGTGCTGCGGTAGCTGCTGAATCTTCTACTGGTACATGGACAACTGTGTGGACCGATGGGCTTACCAGTCTTGATCGTTATAAAGGGCGATGCTACCACATCGAGCCCGTTGCTGGAGAAGAAAATCAATATATTGCTTATGTAGCTTACCCCTTAGACCTTTTTGAAGAAGGTTCTGTTACTAACATGTTTACTTCCATTGTGGGTAATGTATTTGGGTTCAAAGCCCTACGCGCTCTCCGTCTGGAGGATTTGCGAATCCCTCCTGCTTATTCGAAAACTTTCCAAGGCCCGCCTCATGGTATCCAAGTTGAGAGAGATAAATTGAACAAGTATGGTCGCCCCCTATTGGGCTGTACTATTAAACCTAAATTGGGGTTATCTGCTAAGAATTACGGTAGAGCTGTTTATGAATGTCTACGCGGTGGACTTGATTTTACCAAAGACGACGAGAACGTGAACTCCCAACCATTTATGCGTTGGAGAGACCGTTTCTTATTTTGTGCCGAAGCACTTTATAAAGCACAGGCGGAAACAGGTGAAATCAAAGGGCATTATTTGAATGCTACTGCAGGTACATGCGAAGAAATGATCAAAAGGGCTGTATTTGCCAGAGAATTGGGAGTTCCTATCGTAATGCATGACTACTTAACAGGGGGATTCACCGCAAATACTAGCTTGGCTCATTATTGCCGAGATAATGGTTTACTTCTGCACATCCATCGCGCAATGCATGCAGTTATTGATAGACAGAAGAATCATGGTATGCACTTTCGTGTACTAGCTAAAGCGTTACGCCTGTCTGGTGGAGATCATATTCACGCGGGTACTGTAGTAGGGAAACTTGAGGGGGAAAGAGAGATCACTTTAGGCTTTGTTGATTTACTGCGTGATGATTTTGTTGAAAAAGATAGAAGCCGCGGGATTTATTTCACTCAAGACTGGGTCTCCCTACCAGGTGTTATACCCGTGGCTTCGGGAGGTATTCACGTTTGGCATATGCCTGCTCTGACCGAGATCTTTGGAGATGATTCCGTACTACAATTCGGTGGAGGAACTTTGGGTCACCCTTGGGGAAATGCACCAGGTGCCGTAGCTAATCGAGTAGCTCTAGAAGCATGTGTAAAAGCTCGTAATGAGGGACGTGATCTTGCTCGTGAGGGTAATGAGATTATCCGTGAAGCTAGCAAATGGAGCCCTGAACTAGCTGCTGCTTGTGAAGTGTGGAAAGAGATTAA
>refbc_1027126_3_Digoniopterys_microphylla
GATTCAAGGCTGGTGTTAAAGATTATAAATTGACTTATTATACTCCTGACTATGAAACCAAAGATACTGATATCTTGGCAGCATTCCGAGTAACTCCTCAACCTGGAGTTCCGCCTGAGGAAGCAGGTGCTGCGGTAGCTGCTGAATCTTCTACTGGTACATGGACAACTGTGTGGACCGATGGGCTTACCAGTCTTGATCGTTATAAAGGGCGATGCTACCACATCGAGGCCGTTGTTGGAGAAGAAAATCAATATATTGCTTATGTAGCTTACCCCTTAGACCTTTTTGAAGAAGGTTCTGTTACTAACATGTTTACTTCCATTGTGGGTAATGTATTTGGGTTCAAAGCCCTACGCGCTCTCCGTCTGGAGGATTTGCGAATCCCTACTGCTTATACGAAAACTTTCCAAGGCCCGCCTCATGGTATCCAAGTTGAGAGAGATAAATTGAACAAGTATGGTCGCCCCCTATTGGGCTGTACTATTAAACCTAAATTGGGGTTATCCGCTAAGAATTACGGTAGAGCTGTTTATGAATGTCTACGCGGTGGACTTGATTTTACCAAAGACGACGAGAACGTGAACTCCCAACCATTTATGCGTTGGAGAGACCGTTTCTTATTTTGTGCCGAAGCAATTTATAAATCACAGGCGGAAACAGGTGAAATCAAAGGGCATTATTTGAATGCTACTGCAGGTACATGCGAAGAAATGATGAAAAGGGCTATATTTGCCAGAGAATTGGGAGTTCCTATCGTAATGCATGACTACTTAACAGGGGGATTCACCGCAAATACTAGCTTGGCTCATTATTGCCGAGATAATGGTTTACTTCTGCACATCCACCGCGCAATGCATGCAGTTATTGATAGACAGAAGAATCATGGTATGCACTTTCGTGTACTAGCTAAAGCGTTACGCCTGTCTGGTGGAGATCATATTCACGCGGGTACTGTAGTAGGGAAACTTGAGGGGGAAAGAGATATCACTTTAGGCTTTGTTGATTTACTGCGTGATGATTTTATTGAAAAAGATAGAAGCCGCGGGATTTATTTCACTCAAGACTGGGTCTCCCTACCAGGTGTTATACCTGTGGCTTCGGGAGGTATTCACGTTTGGCATATGCCTGCTCTGACCGAGATCTTTGGAGATGATTCCGTACTACAATTCGGTGGAGGAACTTTGGGGCACCCTTGGGGAAATGCACCAGGTGCCGTAGCTAATCGAGTAGCTCTAGAAGCATGTGTACAAGCTCGTAATGAGGGACGTGATCTTGCTCGTGAGGGTAATGAAATTATCCGTGAAGCTAGCAAATGGAGTCCTGAACTAGCTGCTGCTTGTGAAGTGTGGAAAGAGATTAA
>refbc_1027127_3_Diplopterys_lutea
GATTCAAGGCTGGTGTTAAAGATTATAAATTGACTTATTATACTCCTGACTATGAAACCAAAGATACTGATATCTTGGCAGCATTCCGAGTAACTCCTCAACCTGGAGTTCCGCCTGAGGAAGCAGGTGCTGCGGTAGCTGCTGAATCTTCTACTGGTACATGGACAACTGTGTGGACCGATGGACTTACCAGTCTTGATCGTTATAAAGGGCGATGCTACCACATCGAGCCCGTTGCTGGAGAAGAAAATCAATATATTGCTTATGTAGCTTACCCCTTAGACCTTTTTGAAGAAGGTTCTGTTACTAACATGTTTACTTCCATTGTGGGTAATGTATTTGGGTTCAAAGCCCTACGCGCTCTCCGTCTGGAGGATTTGCGAATCCCTCCTGCTTATACGAAAACTTTCCAAGGCCCGCCTCATGGTATCCAAGTTGAGCGAGATAAATTGAACAAGTATGGTCGCCCCCTATTGGGCTGTACTATTAAACCTAAATTGGGGTTATCTGCTAAGAATTACGGTAGAGCTGTTTATGAATGTCTACGCGGTGGACTTGATTTTACCAAAGACGACGAGAACGTGAACTCCCAACCATTTATGCGTTGGAGAGACCGTTTCTTATTTTGTGCCGAAGCACTTTATAAAGCACAGGCGGAAACAGGTGAAATCAAAGGGCATTATTTGAATGCTACTGCAGGTACATGCGAAGAAATGATCAAAAGGGCTGTATGTGCCAGAGAATTGGGAGTTCCTATCGTAATGCATGACTACTTAACAGGGGGATTCACCGCAAATACTAGCTTGGCTCATTATTGCCGAGATAATGGTTTACTTCTGCACATCCATCGCGCAATGCATGCAGTTATTGATAGACAGAAGAATCATGGTATGCACTTTCGTGTACTAGCTAAAGCGTTACGCATGTCTGGTGGAGATCATATTCACGCGGGTACTGTAGTAGGGAAACTTGAGGGGGAAAGAGAGATCACTTTAGGCTTTGTTGATTTACTGCGTGATGATTTTGTTGAAAAAGATAGAAGCCGCGGGATTTATTTCACTCAAGACTGGGTCTCCCTACCAGGTGTTATACCTGTGGCTTCGGGAGGTATTCACGTTTGGCATATGCCGGCTCTGACCGAGATCTTTGGAGATGATTCCGTACTACAATTCGGTGGAGGAACTTTGGGGCACCCTTGGGGAAATGCACCAGGTGCCGTAGCTAATCGAGTAGCTCTAGAAGCATGTGTACAAGCTCGTAATGAGGGACGTGATCTTGCTCGTGAGGGTAATGAAATTATCCGTGAGGCTAGCAAATGGAGTCCTGAACTAGCTGCTGCTTGTGAAGTGTGGAAAGAGATTAA
>refbc_1027128_3_Diplopterys_nutans
ATAAATTGAATTATTATACTCCTAACTATGAAACCAAAGATACTGATATCTTGGCAGCATTCCGAGTAACTCCTCAACCTGGAGTTCCGCCTGAGGAAGCAGGTGCTGCGGTAGCTGCTGAATCTTCTACTGGCACATGGACAACTGTGTGGACCGATGGACTTACCAGTCTTGATCGTTATAAAGGGCGATGCTACCACATCGAGCCCGTTGCTGGAGAAGAAAATCAATATATTGCTTATGTAGCTTACCCCTTAGACCTTTTTGAAGAAGGTTCTGTTACTAACATGTTTACTTCCATTGTGGGTAATGTATTTGGGTTCAAAGCCCTACGCGCTCTCCGTCTGGAGGATTTGCGAATCCCTCCTGCTTATTCGAAAACTTTCCAAGGCCCGCCTCATGGTATCCAAGTTGAGAGAGATAAATTGAACAAGTATGGTCGCCCCCTATTGGGCTGTACTATTAAACCTAAATTGGGATTATCTGCTAAGAATTACGGTAGAGCTGTTTATGAATGTCTACGCGGTGGACTTGATTTTACCAAAGACGACGAGAACGTGAACTCCCAACCATTTATGCGTTGGAGAGACCGTTTCTTATTTTGTGCCGAAGCACTTTATAAAGCACAGGCGGAAACAGGTGAAATCAAAGGGCATTATTTGAATGCTACTGCAGGTACATGCGAAGAAATGATCAAAAGGGCTGTATTTGCCAGAGAATTGGGAGTTCCTATCGTAATGCATGACTACTTAACAGGGGGATTCACCGCAAATACTAGCTTGGCTCATTATTGCCGAGATAATGGTTTACTTCTGCACATCCATCGCGCAATGCATGCAGTTATTGATAGACAGAAGAATCATGGTATGCACTTTCGTGTACTAGCTAAAGCGTTACGCCTGTCTGGTGGAGATCATGTTCACGCGGGTACTGTAGTAGGGAAACTTGAGGGGGAAAGAGAGATCACTTTAGGCTTTGTTGATTTACTGCGTGATGATTTTGTTGAAAAAGATAGAAGCCGCGGGATTTATTTCACTCAAGACTGGGTCTCCCTACCAGGTGTTATACCTGTGGCTTCGGGAGGTATTCACGTTTGGCATATGCCTGCTCTGACCGAGATCTTTGGAGATGATTCCGTACTACAATTCGGTGGAGGAACTTTGGGGCACCCTTGGGGAAATGCACCAGGTGCCGTAGCTAATCGAGTAGCTCTAGAAGCATGTGTACAAGCTCGTAATGAGGGACGTGATCTTGCTCGTGAGGGTAATGAAATTATCCGTGAGGCTAGCAAATGGAGTCCTGAACTAGCTGCTGCTTGTGAAGTGTGGAAAGAGATTAA
>refbc_1027129_3_Diplopterys_pubipetala
TATAAATTGGGTTATAATACTCCTCCCTATGAAACCAAAGATACTGATATCTTGGCAGCATTCCGAGTAACTCCTCAACCTGGAGTTCCGCCTGAGGAAGCAGGTGCTGCGGTAGCTGCTGAATCTTCTACTGGCACATGGACAGCTGTGTGGACCGATGGACTTACCAGTCTTGATCGTTATAAAGGGCGATGCTACCACATCGAGCCCGTTGCTGGAGAAGAAACTCAATTTATTGCTTATGTAGCTTACCCCTTAGACCTTTTTGAAGAAGGTTCTGTTACTAACATGTTTACTTCCATTGTGGGTAATGTATTTGGGTTCAAAGCCCTACGCGCTCTCCGTCTGGAGGATTTGCGAATCCCTCCTGCTTATTCGAAAACTTTCCAAGGCCCGCCTCATGGTATCCAAGTTGAGAGAGATAAATTGAACAAGTATGGTCGCCCCCTATTGGGCTGTACTATTAAACCTAAATTGGGATTATCTGCTAAGAATTACGGTAGAGCTGTTTATGAATGTCTACGCGGTGGACTTGATTTTACCAAAGACGACGAGAACGTGAACTCCCAACCATTTATGCGTTGGAGAGACCGTTTCTTATTTTGTGCCGAAGCACTTTATAAAGCACAGGCGGAAACAGGTGAAATCAAAGGGCATTATTTGAATGCTACTGCAGGTACATGCGAAGAAATGATCAAAAGGGCTGTATTTGCCAGAGAATTGGGAGTTCCTATCGTAATGCATGACTACTTAACAGGGGGATTCACCGCAAATACTAGCTTGGCTCATTATTGCCGAGATAATGGTTTACTTCTGCACATCCATCGCGCAATGCATGCAGTTATTGATAGACAGAAGAATCATGGTATGCACTTTCGTGTACTAGCTAAAGCGTTACGCCTGTCTGGTGGAGATCATATTCACGCGGGTACTGTAGTAGGGAAACTTGAGGGGGAAAGAGAGATCACTTTAGGCTTTGTTGATTTACTGCGTGATGATTTTGTTGAAAAAGATAGAAGCCGCGGGATTTATTTCACTCAAGACTGGGTCTCCCTACCAGGTGTTATACCTGTGGCTTCGGGAGGTATTCACGTTTGGCATATGCCTGCTCTGACCGAGATCTTTGGAGATGATTCCGTACTACAATTCGGTGGAGGAACTTTGGGGCACCCTTGGGGAAATGCACCAGGTGCCGTAGCTAATCGAGTAGCTCTAGAAGCATGTGTACAAGCTCGTAATGAGGGACGTGATCTTGCTCGTGAGGGTAATGAAATTATCCGTGAGGCTAGCAAATGGAGTCCTGAACTAGCTGCTGCTTGTGAAGTGTGGAAAGAGATTAA
>refbc_1027130_3_Diplopterys_valvata
GCTGGTGTTAAAGATTATAAATTGACTTATTATACTCCTGACTATGAAACCAAAGATACTGATATCTTGGCAGCATTCCGAGTAACTCCTCAACCTGGGGTTCCGCCTGAGGAAGCAGGTGCTGCGGTAGCTGCTGAATCTTCTACTGGTACATGGACAACTGTGTGGACCGATGGACTTACCAGTCTTGATCGTTATAAAGGGCGATGCTACCACATCGAGCCCGTTGCTGGAGAAGAAAATCAATATATTGCTTATGTAGCTTACCCCTTAGACCTTTTTGAAGAAGGTTCTGTTACTAACATGTTTACTTCCATTGTGGGTAATGTATTTGGGTTCAAAGCCCTACGCGCTCTCCGTCTGGAGGATTTGCGAATCCCTCCTGCTTATACGAAAACTTTCCAAGGCCCGCCTCATGGTATCCAAGTTGAGAGAGATAAATTGAACAAGTATGGTCGCCCCCTATTGGGCTGTACTATTAAACCTAAATTGGGGTTATCCGCTAAGAATTACGGTAGAGCTGTTTATGAATGTCTACGCGGTGGACTTGATTTTACCAAAGACGACGAGAACGTGAACTCCCAACCATTTATGCGTTGGAGAGACCGTTTCTTATTTTGTGCCGAAGCACTTTATAAAGCACAGGCGGAAACAGGTGAAATCAAAGGGCATTATTTGAATGCTACTGCAGGTACATGTGAAGAAATGATCAAAAGGGCTGTATGTGCCAGAGAATTGGGAGTTCCTATCGTAATGCATGACTATTTAACAGGGGGATTCACCGCAAATACTAGCTTGGCTCATTATTGCCGAGATAATGGTTTACTTCTGCACATCCATCGCGCAATGCATGCAGTTATTGATAGACAGAAGAATCATGGTATGCACTTTCGTGTACTAGCTAAAGCGTTACGTATGTCTGGTGGAGATCATATTCACGCGGGTACTGTAGTAGGGAAACTTGAGGGGGAAAGAGAGATCACTTTAGGCTTTGTTGATTTACTGCGTGATGATTTTGTTGAAAAAGATAGAAGCCGCGGGATTTATTTCACTCAAGACTGGGTCTCCCTACCAGGTGTTATACCTGTGGCTTCGGGAGGTATTCACGTTTGGCATATGCCTGCTCTGACCGAGATCTTTGGAGATGATTCCGTACTACAATTCGGTGGAGGAACTTTGGGGCACCCTTGGGGAAATGCACCAGGTGCCGTAGCTAATCGAGTAGCTCTAGAAGCATGTGTACAAGCTCGTAATGAGGGACGTGATCTTGCTCGTGAGGGTAATGAAATTATCCGTGAGGCTAGCAAATGGAGTCCTGAACTAGCTGCTGCTTGTGAAGTGTGGAAAGAGATTAA
>refbc_1027132_3_Galphimia_brasiliensis
TATAAATTGACTTACTATACTCCTGACTATGAAACCAAAGATACTGATATCTTGGCAGCATTCCGAGTAACTCCTCAACCTGGAGTTCCGCCTGAGGAAGCAGGTGCTGCGGTAGCTGCTGAATCTTCTACTGGTACATGGACAACTGTGTGGACCGATGGGCTTACCAGCCTTGATCGTTATAAAGGGCGATGCTACCACATCGAGCCCGTTGCTGGGGAAGAAAGTCAATTTATTGCTTATGTAGCTTACCCCTTAGACCTTTTTGAAGAAGGTTCTGTTACTAACATGTTTACTTCCATTGTGGGTAATGTATTTGGGTTCAAAGCCCTACGCGCTCTACGTCTGGAGGATTTGCGAATCCCTCCTGCTTATACGAAAACTTTCCAAGGCCCGCCTCATGGCATCCAAGTTGAGAGAGATAAATTGAACAAGTATGGTCGCCCCCTATTGGGCTGTACTATTAAACCTAAATTGGGGTTATCTGCTAAGAATTACGGTAGAGCTGTTTATGAATGTTTACGCGGTGGACTTGATTTTACCAAAGACGACGAGAACGTGAACTCCCAACCATTTATGCGTTGGAGAGACCGTTTCTTATTTTGTGCCGAAGCCATTTATAAATCACAGGCGGAAACGGGTGAAATCAAAGGGCATTATTTGAATGCTACTGCAGGTACATGCGAAGAAATGATCAAAAGGGCTGTATTTGCCAGAGAATTGGGAGTTCCTATCGTAATGCATGACTACTTAACAGGGGGATTCACCGCAAATACTAGCTTGGCTCATTATTGCCGAGATAACGGTTTACTTCTGCACATCCATCGCGCAATGCATGCAGTTATTGATAGACAGAAAAATCATGGTATGCATTTTCGTGTACTAGCTAAAGCCTTACGCATGTCTGGTGGAGATCATATTCACGCGGGTACTGTAGTAGGGAAACTGGAAGGCGAAAGAGAGATCACTTTAGGTTTTGTTGATTTACTGCGTGATGATTTTGTTGAAAAAGATAGAAGCCGCGGGATTTATTTCACTCAAGATTGGGTCTCCCTACCAGGTGTTCTACCCGTAGCTTCAGGAGGTATTCACGTTTGGCATATGCCTGCTCTGACCGAGATCTTTGGAGATGATTCCGTACTACAATTCGGCGGAGGAACTTTGGGGCACCCTTGGGGAAATGCACCTGGTGCCGTAGCTAATCGAGTAGCTCTAGAAGCATGTGTACAAGCTCGTAATGAGGGACGTGATCTTGCTCGTGAGGGTAATGAAATTATCCGTGAGGCTAGCAAATGGAGTCCTGAATTAGCTGCTGCTTGTGAAGTGTGGAAGGAGATTAA
>refbc_1027135_3_Galphimia_multicaulis
TATAAATTGACTTACTATACTCCTGACTATGAAACCAAAGATACTGATATCTTGGCAGCATTCCGAGTAACTCCTCAACCTGGAGTTCCGCCTGAGGAAGCAGGTGCTGCGGTAGCTGCTGAATCTTCTACTGGTACATGGACAACTGTGTGGACCGATGGGCTTACCAGTCTTGATCGTTATAAAGGGCGATGCTACCACATCGAACCCGTTGCTGGAGAAGAAAATCAATTTATTGCTTATGTAGCTTACCCCTTAGACCTTTTTGAAGAAGGTTCTGTTACTAACATGTTTACTTCCATTGTGGGTAATGTATTTGGGTTCAAAGCCCTACGCGCTCTGCGTCTGGAGGATTTGCGAATCCCTCCTGCTTATACGAAAACTTTCCAAGGCCCGCCTCATGGCATCCAAGTTGAGAGAGATAAATTGAACAAGTATGGTCGCCCCCTATTGGGCTGTACTATTAAACCGAAATTGGGGTTATCTGCTAAGAATTACGGTAGAGCTGTTTATGAATGTTTACGCGGTGGACTTGATTTTACCAAAGACGACGAGAACGTGAACTCCCAACCATTTATGCGTTGGAGAGACCGTTTCTTATTTTGTGCCGAAGCCCTTTATAAAGCACAGGCGGAAACGGGTGAAATCAAAGGGCATTATTTGAATGCTACTGCAGGTACATGCGAAGAAATGATGAAAAGGGCTGTATTTGCCAGAGAATTGGGAGTTCCTATCGTAATGCATGACTACTTAACAGGGGGATTCACCGCAAATACTAGCTTGGCTCATTATTGCCGAGATAACGGTTTACTTCTGCACATCCATCGCGCAATGCATGCAGTTATTGATAGACAGAAAAATCATGGTATGCACTTTCGTGTACTAGCTAAAGCGTTACGCATGTCTGGTGGAGATCATATTCACGCGGGTACTGTCGTAGGGAAACTTGAAGGCGAAAGAGAGATCACTTTAGGTTTTGTTGATTTACTGCGTGATGATTTTATTGAAAAAGATAGAAGCCGCGGGATTTATTTCACTCAAGATTGGGTCTCCCTACCAGGTGTTCTACCCGTAGCTTCAGGAGGTATTCACGTTTGGCATATGCCTGCTCTGACCGAGATCTTTGGAGATGATTCCGTACTACAATTTGGTGGAGGAACTTTGGGGCACCCTTGGGGAAATGCACCTGGTGCCGTAGCTAATCGAGTAGCTCTAGAAGCATGTGTACAAGCTCGTAATGAGGGACGTGATCTTGCTCGTGAGGGTAATGAAATTATCCGTGAGGCTAGCAAATGGAGTCCTGAATTAGCTGCTGCTTGTGAAGTGTGGAAGGAGATTAA
>refbc_1027137_3_Galphimia_speciosa
TATAAATTGACTTACTATACTCCTGACTATGAAACCAAAGATACTGATATCTTGGCAGCATTCCGAGTAACTCCTCAACCTGGAGTTCCGCCTGAGGAAGCAGGTGCTGCGGTAGCTGCTGAATCTTCTACTGGTACATGGACAACTGTGTGGACCGATGGGCTTACCAGTCTTGATCGTTATAAAGGGCGATGCTACCACATCGAACCCGTTGCTGGAGAAGAAAATCAATTTATTGCTTATGTAGCTTACCCCTTAGACCTTTTTGAAGAAGGTTCTGTTACTAACATGTTTACTTCCATTGTGGGTAATGTATTTGGGTTCAAAGCCCTACGCGCTCTGCGTCTGGAGGATTTGCGAATCCCTACTGCTTATACGAAAACTTTCCAAGGCCCGCCTCATGGCATCCAAGTTGAGAGAGATAAATTGAACAAGTATGGTCGCCCCCTATTGGGCTGTACTATTAAACCGAAATTGGGGTTATCTGCTAAGAATTACGGTAGAGCTGTTTATGAATGTTTACGCGGTGGACTTGATTTTACCAAAGACGACGAGAACGTGAACTCCCAACCATTTATGCGTTGGAGAGACCGTTTCTTATTTTGTGCCGAAGCCATTTATAAAGCACAGGCGGAAACGGGTGAAATCAAAGGGCATTATTTGAATGCTACTGCAGGTACATGCGAAGAAATGATGAAAAGGGCTGTATTTGCCAGAGAATTGGGAGTTCCTATCGTAATGCATGACTACTTAACAGGGGGATTCACCGCAAATACTAGCTTGGCTCATTATTGCCGAGATAACGGTTTACTTCTGCACATCCATCGCGCAATGCATGCAGTTATTGATAGACAGAAAAATCATGGTATGCACTTTCGTGTACTAGCTAAAGCGTTACGCATGTCTGGTGGAGATCATATTCACGCGGGTACTGTCGTAGGGAAACTTGAAGGCGAAAGAGAGATCACTTTAGGTTTTGTTGATTTACTGCGTGATGATTTTATTGAAAAAGATAGAAGCCGCGGGATTTATTTCACTCAAGATTGGGTCTCCCTACCAGGTGTTCTACCCGTAGCTTCAGGAGGTATTCACGTTTGGCATATGCCTGCTCTGACCGAGATCTTTGGAGATGATTCCGTACTACAATTTGGTGGAGGAACTTTGGGGCACCCTTGGGGAAATGCACCTGGTGCCGTAGCTAATCGAGTAGCTCTAGAAGCATGTGTACAAGCTCGTAATGAGGGACGTGATCTTGCTCGTGAGGGTAATGAAATTATCCGTGAGGCTAGCAAATGGAGTCCTGAATTAGCTGCTGCTTGTGAAGTGTGGAAGGAGATTAA
>refbc_1027138_3_Gaudichaudia_cynanchoides
GATTCAAGGCTGGTGTTAAAGATTATAAATTGACTTATTATACTCCTGACTATGAAACCAAAGATACTGATATCTTGGCAGCATTCCGAGTAACTCCTCAACCTGGAGTTCCACCTGAGGAAGCAGGCGCTGCGGTAGCTGCTGAATCTTCTACTGGTACATGGACAACTGTGTGGACCGATGGACTTACCAGTCTTGATCGTTATAAAGGGCGATGCTACCATATCGAGCCCGTTGCTGGAGAAGAAACTCAATTTATTGCTTATGTAGCTTACCCCTTAGACCTTTTTGAAGAAGGTTCTGTTACTAACATGTTTACTTCCATTGTGGGTAATGTATTTGGGTTCAAAGCCCTACGCGCTCTCCGTCTGGAGGATTTGCGAATCCCTCCTGCTTATACGAAAACTTTCCAAGGCCCGCCTCATGGTATCCAAGTTGAGAGAGATAAATTGAACAAGTATGGTCGCCCCCTATTGGGCTGTACTATTAAACCGAAATTGGGGTTATCTGCTAAGAATTACGGTAGAGCTGTTTATGAATGTCTACGCGGTGGACTTGATTTTACCAAAGACGACGAGAACGTGAACTCCCAACCATTTATGCGTTGGAGAGACCGTTTCTTATTTTGTGCCGAAGCAATTTATAAAGCACAGGCGGAAACAGGTGAAATCAAAGGGCATTATTTGAATGCTACTGCAGGTACATGCGAAGAAATGATCAAAAGGGCTGTATGTGCCAGAGAATTGGGAGTTCCTATCGTAATGCATGACTACTTAACAGGTGGATTCACCGCAAATACTAGCTTGGCTCATTATTGCCGAGATAATGGTTTACTTCTGCACATCCACCGCGCAATGCATGCAGTTATTGATAGACAGAAGAATCATGGTATGCACTTTCGTGTACTAGCTAAAGCGTTACGCATGTCTGGTGGAGACCATATTCACGCGGGTACCGTAGTAGGGAAACTTGAGGGGGAAAGAGAGATCACTTTAGGCTTTGTTGATTTACTGCGTGATGATTTTGTTGAAAAAGATAGAAGCCGCGGGATTTATTTTACTCAAGACTGGGTCTCCCTACCAGGTGTTATACCTGTGGCTTCGGGAGGTATTCACGTTTGGCATATGCCTGCTCTGACCGAGATCTTTGGAGATGATTCCGTACTACAATTCGGTGGCGGAACTTTGGGTCACCCTTGGGGAAATGCACCAGGTGCCGTCGCTAATCGAGTAGCTCTAGAAGCATGTGTACAAGCTCGTAATGAGGGACGCGATCTTGCTCGTGAGGGTAATGAAATTATCCGTGAGGCTAGCAAATGGAGTCCTGAACTAGCTGCTGCTTGTGAAGTGTGGAAAGAGATTAA
>refbc_1027141_3_Gaudichaudia_sp._Anderson_13291B
GATTCAAGGCTGGTGTTAAAGATTATAAATTGACTTATTATACTCCTGACTATGAAACCAAAGATACTGATATCTTGGCAGCATTCCGAGTAACTCCTCAACCTGGAGTTCCACCTGAGGAAGCAGGCGCTGCGGTAGCTGCTGAATCTTCTACTGGTACATGGACAACTGTGTGGACCGATGGACTTACCAGTCTTGATCGTTATAAAGGGCGATGCTACCATATCGAGCCCGTTGCTGGAGAAGAAACTCAATTTATTGCTTATGTAGCTTACCCCTTAGACCTTTTTGAAGAAGGTTCTGTTACTAACATGTTTACTTCCATTGTGGGTAATGTATTTGGGTTCAAAGCCCTACGCGCTCTCCGTCTGGAGGATTTGCGAATCCCTCCTGCTTATACGAAAACTTTCCAAGGCCCGCCTCATGGTATCCAAGTTGAGAGAGATAAATTGAACAAGTATGGTCGCCCCCTATTGGGCTGTACTATTAAACCGAAATTGGGGTTATCTGCTAAGAATTACGGTAGAGCTGTTTATGAATGTCTACGCGGTGGACTTGATTTTACCAAAGACGACGAGAACGTGAACTCCCAACCATTTATGCGTTGGAGAGACCGTTTCTTATTTTGTGCCGAAGCACTTTATAAAGCACAGGCGGAAACAGGTGAAATCAAAGGGCATTATTTGAATGCTACTGCAGGTACATGCGAAGAAATGATCAAAAGGGCTGTATGTGCCAGAGAATTGGGAGTTCCTATCGTAATGCATGACTACTTAACAGGTGGATTCACCGCAAATACTAGCTTGGCTCATTATTGCCGAGATAATGGTTTACTTCTGCACATCCACCGCGCAATGCATGCAGTTATTGATAGACAGAAGAATCATGGTATGCACTTTCGTGTACTAGCTAAAGCGTTACGCATGTCTGGTGGAGACCATATTCACGCGGGTACCGTAGTAGGGAAACTTGAGGGGGAAAGAGAGATCACTTTAGGCTTTGTTGATTTACTGCGTGATGATTTTGTTGAAAAAGATAGAAGCCGCGGGATTTATTTTACTCAAGACTGGGTCTCCCTACCAGGTGTTATACCTGTGGCTTCGGGAGGTATTCACGTTTGGCATATGCCTGCTCTGACCGAGATCTTTGGAGATGATTCCGTACTACAATTCGGTGGCGGAACTTTGGGTCACCCTTGGGGAAATGCACCAGGTGCCGTCGCTAATCGAGTAGCTCTAGAAGCATGTGTACAAGCTCGTAATGAGGGACGCGATCTTGCTCGTGAGGGTAATGAAATTATCCGTGAGGCTAGCAAATGGAGTCCTGAACTAGCTGCTGCTTGTGAAGTGTGGAAAGAGATTAA
>refbc_1027142_3_Heteropterys_brachiata
GATTCAAGGCTGGTGTTAAAGATTATAAATTGACTTATTATACTCCTGACTATGAAACCAAAGATACTGATATCTTGGCAGCATTCCGAGTAACTCCTCAACCTGGGGTTCCGCCTGAGGAAGCAGGTGCTGCGGTAGCTGCTGAATCTTCTACTGGTACATGGACAACTGTGTGGACCGATGGGCTTACCAGTCTTGATCGTTATAAAGGGCGATGCTACCACATCGAGCCCGTTGCTGGAGAAGAAAGTCAATTTATTGCTTATGTAGCTTACCCCTTAGACCTTTTTGAAGAAGGTTCTGTTACTAACATGTTTACTTCCATTGTGGGTAATGTATTTGGATTCAAAGCCCTACGCGCTCTCCGTCTGGAGGATTTGCGAATCCCTACTGCTTATACGAAAACTTTCCAAGGCCCGCCTCATGGTATCCAAGTTGAGAGAGATAAATTGAACAAGTATGGTCGCCCCCTATTGGGCTGTACTATTAAACCTAAATTGGGGTTATCTGCTAAGAATTACGGCAGAGCTGTTTATGAATGTCTGCGCGGTGGACTTGATTTTACCAAAGACGACGAGAACGTGAACTCCCAACCATTTATGCGTTGGAGAGACCGTTTCTTATTTTGTGCCGAAGCAATTTATAAAGCACAGGCGGAAACAGGTGAAATCAAAGGGCATTATTTGAATGCTACTGCAGGTACATGCGAAGAAATGATCAAAAGGGCTGTATGTGCCAGAGAATTGGGAGTTCCTATCGTAATGCATGACTACTTAACAGGGGGATTCACCGCAAATACTAGCTTGGCTCATTATTGCCGAGATAATGGTTTACTTCTGCACATCCATCGCGCAATGCATGCAGTTATTGATAGACAGAAGAATCATGGTATGCACTTTCGTGTACTAGCTAAAGCGTTACGCATGTCCGGTGGAGATCATATTCACGCGGGTACTGTAGTAGGGAAACTTGAGGGGGAAAGAGATATCACTTTAGGCTTTGTTGATTTACTGCGTGATGATTTTGTTGAAAAAGATAGAAGCCGCGGTATTTATTTCACTCAAGACTGGGTCTCCCTACCAGGTGTTATACCCGTGGCTTCGGGGGGTATTCACGTTTGGCATATGCCTGCTCTGACCGAGATCTTTGGAGATGATTCCGTACTACAATTCGGTGGAGGAACTTTGGGGCACCCTTGGGGAAATGCACCAGGTGCCGTAGCTAATCGAGTAGCTCTAGAAGCATGTGTACAAGCTCGTAATGAGGGACGTGATCTTGCTCGTGAGGGTAATGAAATTATCCGTGAGGCTAGCAAATGGAGTCCTGAACTAGCTGCTGCTTGTGAAGTGTGGAAAGAGATTAA
>refbc_1027143_3_Heteropterys_conformis
GATTCAAGGCTGGTGTTAAAGATTATAAATTGACTTATTATACTCCTGACTATGAAACCAAAGATACTGATATCTTGGCAGCATTCCGAGTAACTCCTCAACCTGGAGTTCCGCCTGAGGAAGCAGGTGCTGCGGTAGCTGCCGAATCTTCTACTGGTACATGGACAACTGTGTGGACCGATGGGCTTACCAGTCTTGATCGTTATAAAGGGCGATGCTACGGCATCGAGCCCGTTGCTGGAGAAGAAAATCAATATATTGCTTATGTAGCTTACCCCTTAGACCTTTTTGAAGAAGGTTCTGTTACTAACATGTTTACTTCCATTGTGGGTAATGTATTTGGGTTCAAAGCCCTACGCGCTCTCCGTCTGGAGGATTTGCGAATCCCTCCTGCTTATACGAAAACTTTCCAAGGCCCGCCTCATGGTATCCAAGTTGAGAGAGATAAATTGAACAAGTATGGTCGCCCCCTATTGGGCTGTACTATTAAACCTAAATTGGGGTTATCTGCTAAGAATTACGGTAGAGCTGTTTATGAATGTCTACGCGGTGGACTTGATTTTACCAAAGACGACGAGAACGTGAACTCCCAACCATTTATGCGTTGGAGAGACCGTTTCTTATTTTGTGCCGAAGCACTTTATAAAGCACAGGCGGAAACAGGTGAAATCAAAGGGCATTATTTGAATGCTACTGCAGGTACATGCGAAGAAATGATCAAAAGGGCTGTATGTGCCAGAGAATTGGGAGTTCCTATCGTAATGCATGACTACTTAACAGGGGGATTCACCGCAAATACTAGCTTGGCTCATTATTGCCGAGATAATGGTTTACTTCTGCACATCCATCGCGCAATGCATGCAGTTATTGATAGACAGAAGAATCATGGTATGCACTTTCGTGTACTAGCTAAAGCGTTACGCCTGTCCGGTGGAGATCATATTCACGCGGGTACTGTAGTAGGGAAACTTGAGGGGGAAAGAGAGATCACTTTAGGCTTTGTTGATTTACTGCGTGATGATTTTGTTGAAAAAGATAGAAGCCGCGGGATTTATTTCACTCAAGACTGGGTCTCCCTACCAGGTGTTATACCCGTGGCTTCGGGAGGTATTCACGTTTGGCATATGCCTGCTCTGACCGAGATCTTTGGAGATGATTCCGTACTACAATTCGGTGGAGGAACTTTAGGGCACCCTTGGGGAAATGCACCAGGTGCCGTAGCTAATCGAGTAGCTCTAGAAGCATGTGTACAAGCTCGTAATGAAGGACGTGATCTTGCTCGTGAGGGTAATGAAATTATCCGTGAGGCTAGCAAATGGAGTCCTGAACTAGCTGCTGCTTGTGAAGTGTGGAAAGAGATTAA
>refbc_1027144_3_Heteropterys_cordifolia
TATAAATTGACTTATTATACTCCTGACTATGAAACCAAAGATACTGATATCTTGGCAGCATTCCGAGTAACTCCTCAACCTGGAGTTCCGCCTGAGGAAGCAGGTGCTGCGGTAGCTGCTGAATCTTCTACTGGTACATGGACAACTGTGTGGACCGATGGGCTTACCAGTCTTGATCGTTATAAAGGGCGATGCTACCACATCGAGCCCGTTGCTGGAGAAGAAAGTCAATTTATTGCTTATGTAGCTTACCCCTTAGACCTTTTTGAAGAAGGTTCTGTTACTAACATGTTTACTTCCATTGTGGGTAATGTATTTGGGTTCAAAGCCCTACGCGCTCTCCGTCTGGAGGATTTGCGAATCCCTCCTGCTTATTCGAAAACTTTCCAAGGCCCGCCTCATGGTATCCAAGTTGAGAGAGATAAATTGAACAAGTATGGTCGCCCCCTATTGGGCTGTACTATTAAACCGAAATTGGGGTTATCTGCTAAGAATTACGGTAGAGCTGTTTATGAATGTCTACGCGGTGGGCTTGATTTTACCAAAGACGACGAGAACGTGAACTCCCAACCATTTATGCGTTGGAGAGACCGTTTCTTATTTTGTGCCGAAGCAATTTATAAAGCACAGGCGGAAACAGGTGAAATCAAAGGGCATTATTTGAATGCTACTGCAGGTACATGCGAAGAAATGATCAAAAGGGCTGTATTTGCCAGAGAATTGGGAGTTCCTATCGTAATGCATGACTACTTAACAGGGGGATTCACCGCAAATACTAGCTTGGCTCATTATTGCCGAGATAATGGTTTACTTCTGCACATCCATCGCGCAATGCATGCAGTTATTGATAGACAGAAGAATCATGGTATGCACTTTCGCGTACTAGCTAAAGCGTTACGCCTGTCCGGTGGAGATCATATTCACGGGGGTACTGTAGTAGGGAAACTTGAGGGGGAAAGAGAGATCACTTTAGGCTTTGTTGATTTACTGCGTGATGATTTTGTTGAAAAAGATAGAAGCCGCGGGATTTATTTCACTCAAGACTGGGTCTCCCTACCAGGTGTTATACCCGTGGCTTCGGGAGGTATTCACGTTTGGCATATGCCTGCTCTGACCGAGATCTTTGGAGATGATTCCGTACTACAATTCGGTGGAGGAACTTTGGGGCACCCTTGGGGAAATGCACCAGGTGCCGTAGCTAATCGAGTAGCTCTAGAAGCATGTGTACAAGCTCGTAATGAGGGACGTGATCTTGCTCGTGAGGGTAATGAAATTATCCGTGAGGCTAGCAAATGGAGCCCTGAACTAGCTGCTGCTTGTGAAGTGTGGAAAGAGATTAA
>refbc_1027145_3_Heteropterys_dumetorum
GATTCAAGGCTGGTGTTAAAGATTATAAATTGACTTATTATACTCCTGACTATGAAACCAAAGATACTGATATCTTGGCAGCATTCCGAGTAACTCCTCAACCTGGAGTTCCGCCTGAGGAAGCAGGTGCTGCGGTAGCTGCTGAATCTTCTACTGGTACATGGACAACTGTGTGGACCGATGGGCTTACCAGTCTTGATCGTTATAAAGGGCGATGCTACCACATCGAGCCCGTTGCTGGAGAAGAAAGTCAATTTATTGCTTATGTAGCTTACCCCTTAGACCTTTTTGAAGAAGGTTCTGTTACTAACATGTTTACTTCCATTGTGGGTAATGTATTTGGGTTCAAAGCCCTACGCGCTCTCCGTCTGGAGGATTTGCGAATCCCTACTGCTTATACGAAAACTTTCCAAGGCCCGCCTCATGGTATCCAAGTTGAGAGAGATAAATTGAACAAGTATGGTCGCCCCCTATTGGGCTGTACTATTAAACCTAAATTGGGGTTATCTGCTAAGAATTACGGTAGAGCTGTTTATGAATGTCTGCGCGGTGGACTTGATTTTACCAAAGACGACGAGAACGTGAACTCCCAACCATTTATGCGTTGGAGAGACCGTTTCTTATTTTGTGCCGAAGCAATTTATAAAGCACAGGCGGAAACAGGTGAAATCAAAGGGCATTATTTGAATGCTACTGCAGGTACATGCGAAGAAATGATCAAAAGGGCTGTATGTGCCAGAGAATTGGGAGTTCCTATCGTAATGCATGACTACTTAACAGGGGGATTCACCGCAAATACTAGCTTGGCTCATTATTGCCGAGATAATGGTTTACTTCTGCACATCCATCGCGCAATGCATGCGGTTATTGATAGACAGAAGAATCATGGTATGCACTTTCGTGTACTAGCTAAAGCGTTACGCATGTCCGGTGGAGATCATATTCACGCGGGTACTGTAGTAGGGAAACTTGAGGGGGAAAGAGATATCACTTTAGGCTTTGTTGATTTACTGCGTGATGATTTTGTTGAAAAAGATAGAAGCCGCGGGATTTATTTCACTCAAGACTGGGTCTCCCTACCAGGTGTTATACCCGTGGCTTCTGGAGGTATTCACGTTTGGCATATGCCTGCTCTGACCGAGATCTTTGGAGATGATTCCGTACTACAATTCGGTGGAGGAACTTTGGGGCACCCTTGGGGAAATGCACCAGGTGCCGTAGCTAATCGAGTAGCTCTAGAAGCATGTGTACAAGCTCGTAATGAGGGACGTGATCTTGCTCGTGAGGGTAATGAAATTATCCGTGAGGCTAGCAAATGGAGTCCTGAACTAGCTGCTGCTTGTGAAGTGTGGAAAGAGATTAA
>refbc_1027146_3_Heteropterys_glabra
CTGGTGTTAAAGATTATAAATTGACTTATTATACTCCTGACTATGAAACCAAAGATACTGATATCTTGGCAGCATTCCGAGTAACTCCTCAACCTGGAGTTCCGCCTGAGGAAGCAGGTGCTGCGGTAGCTGCTGAATCTTCTACTGGTACATGGACAACTGTGTGGACCGATGGGCTTACCAGTCTTGATCGTTATAAAGGGCGATGCTACCACATCGAGCCCGTTGCTGGAGAAGAAAGTCAATTTATTGCTTATGTAGCTTACCCCTTAGACCTTTTTGAAGAAGGTTCTGTTACTAACATGTTTACTTCCATTGTGGGTAATGTATTTGGGTTCAAAGCCCTACGCGCTCTACGTCTGGAGGATTTGCGAATCCCTACTGCTTATACGAAAACTTTCCAAGGCCCGCCTCATGGTATCCAAGTTGAGAGAGATAAATTGAACAAGTATGGTCGCCCCCTATTGGGCTGTACTATTAAACCTAAATTGGGGTTATCTGCTAAGAATTACGGTAGAGCTGTTTATGAATGTCTGCGCGGTGGACTTGATTTTACCAAAGACGACGAGAACGTGAACTCCCAACCATTTATGCGTTGGAGAGACCGTTTCTTATTTTGTGCCGAAGCAATTTATAAAGCACAGGCGGAAACAGGTGAAATCAAAGGGCATTATTTGAATGCTACTGCAGGTACATGCGAAGAAATGATCAAAAGGGCTGTATGTGCCAGAGAATTGGGAGTTCCTATCGTAATGCATGACTACTTAACAGGGGGATTCACCGCAAATACTAGCTTGGCTCATTATTGCCGAGATAATGGTTTACTTCTGCACATCCATCGCGCAATGCATGCAGTTATTGATAGACAGAAGAATCATGGTATGCACTTTCGTGTACTAGCTAAAGCGTTACGCATGTCCGGTGGAGATCATATTCACGCGGGTACTGTAGTAGGGAAACTTGAGGGGGAAAGAGATATCACTTTAGGCTTTGTTGATTTACTGCGTGATGATTTTGTTGAAAAAGATAGAAGCCGCGGGATTTATTTCACTCAAGACTGGGTCTCCCTACCAGGTGTTATACCCGTGGCTTCTGGAGGTATTCACGTTTGGCATATGCCTGCTCTGACCGAGATCTTTGGAGATGATTCCGTACTACAATTCGGTGGAGGAACTTTGGGGCACCCTTGGGGAAATGCACCAGGTGCCGTAGCTAATCGAGTAGCTCTAGAAGCATGTGTACAAGCTCGTAATGAGGGACGTGATCTTGCTCGTGAGGGTAATGAAATTATCCGTGAGGCTAGCAAATGGAGTCCTGAACTAGCTGCTGCTTGTGAAGTGTGGAAAGAGATTAA
>refbc_1027147_3_Heteropterys_imperata
GATTCAAGGCTGGTGTTAAAGATTATAAATTGACTTATTATACTCCTGACTATGAAACCAAAGATACTGATATCTTGGCAGCATTCCGAGTAACTCCTCAACCTGGAGTTCCGCCTGAGGAAGCAGGTGCTGCGGTAGCTGCTGAATCTTCTACTGGTACATGGACAACTGTGTGGACCGATGGGCTTACCAGTCTTGATCGTTATAAAGGGCGATGCTACCACATCGAGCCCGTTGCTGGAGAAGAAAGTCAATTTATTGCTTATGTAGCTTACCCCTTAGACCTTTTTGAAGAAGGTTCTGTTACTAACATGTTTACTTCCATTGTGGGTAATGTATTTGGGTTCAAAGCCCTACGCGCTCTCCGTCTGGAGGATTTGCGAATCCCTCCTGCTTATTCGAAAACTTTCCAAGGCCCGCCTCATGGTATCCAAGTTGAGAGAGATAAATTGAACAAGTATGGTCGCCCCCTATTGGGCTGTACTATTAAACCTAAATTGGGGTTATCTGCTAAGAATTACGGTAGAGCTGTTTATGAATGTCTACGCGGTGGGCTTGATTTTACCAAAGACGACGAGAACGTGAACTCCCAACCATTTATGCGTTGGAGAGACCGTTTCTTATTTTGTGCCGAAGCACTTTATAAAGCACAGGCGGAAACAGGTGAAATCAAAGGGCATTATTTGAATGCTACTGCAGGTACATGCGAAGAAATGATCAAAAGGGCTGTATTTGCCAGAGAATTGGGAGTTCCTATCGTAATGCATGACTACTTAACAGGGGGATTCACCGCAAATACTAGCTTGGCTCATTATTGCCGAGATAATGGTTTACTTCTGCACATCCATCGCGCAATGCATGCAGTTATTGATAGACAGAAGAATCATGGTATGCACTTTCGCGTACTAGCTAAAGCGTTACGCCTGTCCGGTGGAGATCATATTCACGGGGGTACTGTAGTAGGGAAACTTGAGGGGGAAAGAGAGATCACTTTAGGCTTTGTTGATTTACTGCGTGATGATTTTGTTGAAAAAGATAGAAGCCGCGGGATTTATTTCACTCAAGACTGGGTCTCCCTACCAGGTGTTATACCCGTGGCTTCGGGAGGTATTCACGTTTGGCATATGCCTGCTCTGACCGAGATCTTTGGAGATGATTCCGTACTACAATTTGGTGGAGGAACTTTGGGGCACCCTTGGGGAAATGCACCAGGTGCCGTAGCTAATCGAGTAGCTCTAGAAGCATGTGTACAAGCTCGTAATGAGGGACGTGATCTTGCTCGTGAGGGTAATGAAATTATCCGTGAGGCTAGCAAATGGAGCCCTGAACTAGCTGCTGCTTGTGAAGTGTGGAAAGAGATTAA
>refbc_1027148_3_Heteropterys_leschenaultiana
GATTCAAGGCTGGTGTTAAAGATTATAAATTGACTTATTATACTCCTGACTATGAAACCAAAGATACTGATATCTTGGCAGCATTCCGAGTAACTCCTCAACCTGGAGTTCCGCCTGAGGAAGCAGGTGCTGCGGTAGCTGCTGAATCTTCTACTGGTACATGGACAACTGTGTGGACCGATGGGCTTACCAGTCTTGATCGTTATAAAGGGCGATGCTACGGCATCGAGCCCGTTGCTGGAGAAGAAAATCAATATATTGCTTATGTAGCTTACCCCTTAGACCTTTTTGAAGAAGGTTCTGTTACTAACATGTTTACTTCCATTGTGGGTAATGTATTTGGGTTCAAAGCCCTACGCGCTCTCCGTCTGGAGGATTTGCGAATCCCTACTGCTTATACGAAAACTTTCCAAGGCCCGCCTCATGGTATCCAAGTTGAGAGAGATAAATTGAACAAGTATGGTCGCCCCCTATTGGGCTGTACTATTAAACCTAAATTGGGGTTATCTGCTAAGAATTACGGTAGAGCTGTTTATGAATGTCTACGCGGTGGACTTGATTTTACCAAAGACGACGAGAACGTGAACTCCCAACCATTTATGCGTTGGAGAGACCGTTTCTTATTTTGTGCCGAAGCACTTTATAAAGCACAGGCGGAAACAGGTGAAATCAAAGGGCATTATTTGAATGCTACTGCAGGTACATGCGAAGAAATGATCAAAAGGGCTGTATTTGCCAGAGAATTGGGAGTTCCTATCGTAATGCATGACTACTTAACAGGGGGATTCACCGCAAATACTAGCTTGGCTCATTATTGCCGAGATAATGGTTTACTTCTGCACATCCATCGCGCAATGCATGCAGTTATTGATAGACAGAAGAATCATGGTATGCACTTTCGTGTACTAGCTAAAGCGTTACGCCTGTCCGGTGGAGATCATATTCACGCGGGTACCGTAGTAGGGAAACTTGAGGGGGAAAGAGAGATCACTTTAGGCTTTGTTGATTTACTGCGTGATGATTTTGTTGAAAAAGATAGAAGCCGCGGGATTTATTTCACTCAAGACTGGGTCTCCCTACCAGGTGTTATACCCGTGGCTTCGGGAGGTATTCACGTTTGGCATATGCCTGCTCTGACCGAGATCTTTGGAGATGATTCCGTACTACAATTCGGTGGAGGAACTTTGGGGCACCCTTGGGGAAATGCACCAGGTGCCGTAGCTAATCGAGTAGCTCTAGAAGCATGTGTACAAGCTCGTAATGAGGGACGTGATCTTGCTCGTGAGGGTAATGAAATTATCCGTGAGGCTAGCAAATGGAGTCCTGAACTAGCTGCTGCTTGTGAAGTGTGGAAAGAGATTAA
>refbc_1027150_3_Heteropterys_nordestina
GATTCAAGGCTGGTGTTAAAGATTATAAATTGACTTATTATACTCCTGACTATGAAACCAAAGATACTGATATCTTGGCAGCATTCCGAGTAACTCCTCAACCTGGAGTTCCGCCTGAGGAAGCAGGTGCTGCGGTAGCTGCTGAATCTTCTACTGGTACATGGACAACTGTGTGGACCGATGGGCTTACCAGTCTTGATCGTTATAAAGGGCGATGCTACCACATCGAGCCCGTTGCTGGAGAAGAAAGTCAATTTATTGCTTATGTAGCTTACCCCTTAGACCTTTTTGAAGAAGGTTCTGTTACTAACATGTTTACTTCCATTGTGGGTAATGTATTTGGGTTCAAAGCCCTACGCGCTCTCCGTCTGGAGGATTTGCGAATCCCTCCTGCTTATTCGAAAACTTTCCAAGGCCCGCCTCATGGTATCCAAGTTGAGAGAGATAAATTGAACAAGTATGGTCGCCCCCTATTGGGCTGTACTATTAAACCTAAATTGGGGTTATCTGCTAAGAATTACGGTAGAGCTGTTTATGAATGTCTACGCGGTGGGCTTGATTTTACCAAAGACGACGAGAACGTGAACTCCCAACCATTTATGCGTTGGAGAGACCGTTTCTTATTTTGTGCCGAAGCACTTTATAAAGCACAGGCGGAAACAGGTGAAATCAAAGGGCATTATTTGAATGCTACTGCAGGTACATGCGAAGAAATGATCAAAAGGGCTGTATTTGCCAGAGAATTGGGAGTTCCTATCGTAATGCATGACTACTTAACAGGGGGATTCACCGCAAATACTAGCTTGGCTCATTATTGCCGAGATAATGGTTTACTTCTGCACATCCATCGCGCAATGCATGCAGTTATTGATAGACAGAAGAATCATGGTATGCACTTTCGCGTACTAGCTAAAGCGTTACGCCTGTCCGGTGGAGATCATATTCACGGGGGTACTGTAGTAGGGAAACTTGAGGGGGAAAGAGAGATCACTTTAGGCTTTGTTGATTTACTGCGTGATGATTTTGTTGAAAAAGATAGAAGCCGCGGGATTTATTTCACTCAAGACTGGGTCTCCCTACCAGGTGTTATACCCGTGGCTTCGGGAGGTATTCACGTTTGGCATATGCCTGCTCTGACCGAGATCTTTGGAGATGATTCCGTACTACAATTCGGTGGAGGAACTTTGGGGCACCCTTGGGGAAATGCACCAGGTGCCGTAGCTAATCGAGTAGCTCTAGAAGCATGTGTACAAGCTCGTAATGAGGGACGTGATCTTGCTCGTGAGGGTAATGAAATTATCCGTGAGGCTAGCAAATGGAGCCCTGAACTAGCTGCTGCTTGTGAAGTGTGGAAAGAGATTAA
>refbc_1027151_3_Heteropterys_ovata
GCTGGTGTTAAAGATTATAAATTGACTTATTATACTCCTGACTATGAAACCAAAGATACTGATATCTTGGCAGCATTCCGAGTAACTCCTCAACCTGGAGTTCCGCCTGAGGAAGCAGGTGCTGCGGTAGCTGCTGAATCTTCTACTGGTACATGGACAACTGTGTGGACCGATGGGCTTACCAGTCTTGATCGTTATAAAGGGCGATGCTACCACATCGAGCCCGTTGCTGGAGAAGAAAGTCAATTTATTGCTTATGTAGCTTACCCCTTAGACCTTTTTGAAGAAGGTTCTGTTACTAACATGTTTACTTCCATTGTGGGTAATGTATTTGGGTTCAAAGCCCTACGCGCTCTCCGTCTGGAGGATTTGCGAATCCCTACTGCTTATACGAAAACTTTCCAAGGCCCGCCTCATGGTATCCAAGTTGAGAGAGATAAATTGAACAAGTATGGTCGCCCCCTATTGGGCTGTACTATTAAACCTAAATTGGGGTTATCTGCTAAGAATTACGGTAGAGCTGTTTATGAATGTCTGCGCGGTGGACTTGATTTTACCAAAGACGACGAGAACGTGAACTCCCAACCATTTATGCGTTGGAGAGACCGTTTCTTATTTTGTGCCGAAGCAATTTATAAAGCACAGGCGGAAACAGGTGAAATCAAAGGGCATTATTTGAATGCTACTGCAGGTACATGCGAAGAAATGATCAAAAGGGCTGTATGTGCCAGAGAATTGGGAGTTCCTATCGTAATGCATGACTACTTAACAGGGGGATTCACCGCAAATACTAGCTTGGCTCATTATTGCCGAGATAATGGTTTACTTCTGCACATCCATCGCGCAATGCATGCAGTTATTGATAGACAGAAGAATCATGGTATGCACTTTCGTGTACTAGCTAAAGCGTTACGCATGTCCGGTGGAGATCATATTCACGCGGGTACTGTAGTAGGGAAACTTGAGGGGGAAAGAGATATCACTTTAGGCTTTGTTGATTTACTGCGTGATGATTTTGTTGAAAAAGATAGAAGCCGCGGGATTTATTTCACTCAAGACTGGGTCTCCCTACCGGGTGTTATACCCGTGGCTTCGGGAGGTATTCACGTTTGGCATATGCCTGCTCTGACCGAGATCTTTGGAGATGATTCCGTACTACAATTCGGTGGAGGAACTTTGGGGCACCCTTGGGGAAATGCACCAGGTGCCGTAGCTAATCGAGTAGCTCTAGAAGCATGTGTACAAGCTCGTAATGAGGGACGTGATCTTGCTCGTGAGGGTAATGAAATTATCCGCGAGGCTAGCAAATGGAGTCCTGAACTAGCTGCTGCTTGTGAAGTGTGGAAAGAGATTAA
>refbc_1027152_3_Heteropterys_pteropetala
CTGGTGTTAAAGATTATAAATTGACTTATTATACTCCTGACTATGAAACCAAAGATACTGATATCTTGGCAGCATTCCGAGTAACTCCTCAACCTGGAGTTCCGCCTGAGGAAGCAGGTGCTGCGGTAGCTGCTGAATCTTCTACTGGTACATGGACAACTGTGTGGACCGATGGGCTTACCAGTCTTGATCGTTATAAAGGGCGATGCTACCACATCGAGGCCGTTGTTGGAGAAGAAAATCAATATATTGCTTATGTAGCTTACCCCTTAGACCTTTTTGAAGAAGGTTCTGTTACTAACATGTTTACTTCCATTGTGGGTAATGTATTTGGGTTCAAAGCCCTACGCGCTCTCCGTCTGGAGGATTTGCGAATCCCTCCTGCTTATACGAAAACTTTCCAAGGCCCGCCTCATGGTATCCAAGTTGAGAGAGATAAATTGAACAAGTATGGTCGCCCCCTATTGGGCTGTACTATTAAACCTAAATTGGGGTTATCCGCTAAGAATTACGGTAGAGCTGTTTATGAATGTCTACGCGGTGGACTTGATTTTACCAAAGACGACGAGAACGTGAACTCCCAACCATTTATGCGTTGGAGAGACCGTTTCTTATTTTGTGCCGAAGCAATTTATAAAGCACAGGCGGAAACAGGTGAAATCAAAGGGCATTATTTGAATGCTACTGCAGGTACATGCGAAGAAATGATCAAAAGGGCTGTATTTGCCAGAGAATTGGGAGTTCCTATCGTAATGCATGACTACTTAACAGGGGGATTCACCGCAAATACTAGCTTGGCTCATTATTGCCGAGATAATGGTTTACTTCTGCACATCCACCGCGCAATGCATGCAGTTATTGATAGACAGAAGAATCATGGTATGCACTTTCGTGTACTAGCTAAAGCGTTACGCCTGTCTGGTGGAGATCATATTCACGCGGGTACTGTAGTAGGGAAACTTGAGGGGGAAAGAGAGATCACTTTAGGCCTTGTTGATTTACTGCGTGATGATTTTGTTGAAAAAGATAGAAGCCGCGGGATTTATTTCACTCAAGACTGGGTCTCCCTACCAGGTGTTATACCTGTGGCTTCGGGAGGTATTCACGTTTGGCATATGCCTGCTCTGACCGAGATCTTTGGAGATGATTCCGTACTACAATTCGGTGGAGGAACTTTGGGGCACCCTTGGGGAAATGCACCAGGTGCCGTAGCTAATCGAGTAGCTCTAGAAGCATGTGTACAAGCTCGTAATGAGGGACGTGATCTTGCTCGTGAGGGTAATGAAATTATCCGTGAAGCTAGCAAATGGAGTCCTGAACTAGCTGCTGCTTGTGAAGTGTGGAAAGAGATTAA
>refbc_1027153_3_Heteropterys_racemosa
GCTGGTGTTAAAGATTATAAATTGACTTATTATACTCCTGACTATGAAACCAAAGATACTGATATCTTGGCAGCATTCCGAGTAACTCCTCAACCTGGAGTTCCGCCTGAGGAAGCAGGTGCTGCGGTAGCTGCTGAATCTTCTACTGGTACATGGACAACTGTGTGGACCGATGGGCTTACCAGTCTTGATCGTTATAAAGGGCGATGCTACCACATCGAGCCCGTTGCTGGAGAAGAAAGTCAATTTATTGCTTATGTAGCTTACCCCTTAGACCTTTTTGAAGAAGGTTCTGTTACTAACATGTTTACTTCCATTGTGGGTAATGTATTTGGGTTCAAAGCCCTACGCGCTCTCCGTCTGGAGGATTTGCGAATCCCTACTGCTTATACGAAAACTTTCCAAGGCCCGCCTCATGGTATCCAAGTTGAGAGAGATAAATTGAACAAGTATGGTCGCCCCCTATTGGGCTGTACTATTAAACCTAAATTGGGGTTATCTGCTAAGAATTACGGTAGAGCTGTTTATGAATGTCTGCGCGGTGGACTTGATTTTACCAAAGACGACGAGAACGTGAACTCCCAACCATTTATGCGTTGGAGAGACCGTTTCTTATTTTGTGCCGAAGCACTTTATAAAGCACAGGCGGAAACAGGTGAAATCAAAGGGCATTATTTGAATGCTACTGCAGGTACATGCGAAGAAATGATCAAAAGGGCTGTATGTGCCAGAGAATTGGGAGTTCCTATCGTAATGCATGACTACTTAACAGGGGGATTCACCGCAAATACTAGCTTGGCTCATTATTGCCGAGATAATGGTTTACTTCTGCACATCCATCGCGCAATGCATGCAGTTATTGATAGACAGAAGAATCATGGTATGCACTTTCGTGTACTAGCTAAAGCGTTACGCATGTCCGGTGGAGATCATATTCACGCGGGTACTGTAGTAGGGAAACTTGAGGGGGAAAGAGATATCACTTTAGGCTTTGTTGATTTACTGCGTGATGATTTTGTTGAAAAAGATAGAAGCCGCGGGATTTATTTCACTCAAGACTGGGTCTCCCTACCGGGTGTTATACCCGTGGCTTCGGGAGGTATTCACGTTTGGCATATGCCTGCTCTGACCGAGATCTTTGGAGATGATTCCGTACTACAATTCGGTGGAGGAACTTTGGGGCACCCTTGGGGAAATGCACCAGGTGCCGTAGCTAATCGAGTAGCTCTAGAAGCATGTGTACAAGCTCGTAATGAGGGACGTGATCTTGCTCGTGAGGGTAATGAAATTATCCGCGAGGCTAGCAAATGGAGTCCTGAACTAGCTGCTGCTTGTGAAGTGTGGAAAGAGATTAA
>refbc_1027154_3_Heteropterys_rufula
GTGTTAAAGATTATAAATTGACTTATTATACTCCTGACTATGAAACCAAAGATACTGATATCTTGGCAGCATTCCGAGTAACTCCTCAACCTGGAGTTCCGCCTGAGGAAGCAGGTGCTGCGGTAGCTGCTGAATCTTCTACTGGTACATGGACAACTGTGTGGACCGATGGGCTTACCAGTCTTGATCGTTATAAAGGGCGATGCTACCACATCGAGCCCGTTGCTGGAGAAGAAAGTCAATTTATTGCTTATGTAGCTTACCCCTTAGACCTTTTTGAAGAAGGTTCTGTTACTAACATGTTTACTTCCATTGTGGGTAATGTATTTGGGTTCAAAGCCCTACGCGCTCTCCGTCTGGAGGATTTGCGAATCCCTACTGCTTATACGAAAACTTTCCAAGGCCCGCCTCATGGTATCCAAGTTGAGAGAGATAAATTGAACAAGTATGGTCGCCCCCTATTGGGCTGTACTATTAAACCTAAATTGGGGTTATCCGCTAAGAATTACGGCAGAGCTGTTTATGAATGTCTGCGCGGTGGACTTGATTTTACCAAAGACGACGAGAACGTGAACTCCCAACCATTTATGCGTTGGAGAGACCGTTTCTTATTTTGTGCCGAAGCAATTTATAAAGCACAGGCGGAAACGGGTGAAATCAAAGGGCATTATTTGAATGCTACTGCAGGTACATGCGAAGAAATGATCAAAAGGGCTGTATGTGCCAGAGAATTGGGAGTTCCTATCGTAATGCATGACTACTTAACAGGGGGATTCACCGCAAATACTAGCTTGGCTCATTATTGCCGAGATAATGGTTTACTTCTGCACATCCATCGCGCAATGCATGCAGTTATTGATAGACAGAAGAATCATGGTATGCACTTTCGTGTACTAGCTAAAGCGTTACGCATGTCCGGTGGAGATCATATTCACGCGGGTACTGTAGTAGGGAAACTTGAGGGGGAAAGAGATATCACTTTAGGCTTTGTTGATTTACTGCGTGATGATTTTGTTGAAAAAGATAGAAGCCGCGGGATTTATTTCACTCAAGACTGGGTCTCCCTACCAGGTGTTATACCCGTGGCTTCGGGAGGTATTCACGTTTGGCATATGCCTGCTCTGACCGAGATCTTTGGAGATGATTCCGTACTACAATTCGGTGGAGGAACTTTGGGGCACCCTTGGGGAAATGCACCAGGTGCCGTAGCTAATCGAGTAGCTCTAGAAGCATGTGTACAAGCTCGTAATGAGGGACGTGATCTTGCTCGTGAGGGTAATGAAATTATCCGTGAGGCTAGCAAATGGAGTCCTGAACTAGCTGCTGCTTGTGAAGTGTGGAAAGAGATTAA
>refbc_1027155_3_Heteropterys_sp._Amorim_3671
GATTCAAGGCTGGTGTTAAAGATTATAAATTGACTTATTATACTCCTGACTATGAAACCAAAGATACTGATATCTTGGCAGCATTCCGAGTAACTCCTCAACCTGGAGTTCCGCCTGAGGAAGCAGGTGCTGCGGTAGCTGCTGAATCTTCTACTGGTACATGGACAACTGTGTGGACCGATGGGCTTACCAGTCTTGATCGTTATAAAGGGCGATGCTACCACATCGAGCCCGTTGCTGGAGAAGAAAGTCAATTTATTGCTTATGTAGCTTACCCCTTAGACCTTTTTGAAGAAGGTTCTGTTACTAACATGTTTACTTCCATTGTGGGTAATGTATTTGGGTTCAAAGCCCTACGCGCTCTCCGTCTGGAGGATTTGAGAATCCCTCCTGCTTATACGAAAACTTTCCAAGGCCCGCCTCATGGTATCCAAGTTGAGAGAGATAAATTGAACAAGTATGGTCGCCCCCTATTGGGCTGTACTATTAAACCTAAATTGGGGTTATCCGCTAAGAATTACGGTAGAGCTGTTTATGAATGTCTGCGCGGTGGACTTGATTTTACCAAAGACGACGAGAACGTGAACTCCCAACCATTTATGCGTTGGAGAGACCGTTTCTTATTTTGTGCCGAAGCAATTTATAAAGCACAGGCGGAAACAGGTGAAATCAAAGGGCATTATTTGAATGCTACTGCAGGTACATGCGAAGAAATGATCAAAAGGGCTGTATGTGCCAGAGAATTGGGAGTTCCTATCGTAATGCATGACTACTTAACAGGGGGATTCACCGCAAATACTAGCTTGGCTCATTATTGCCGAGATAATGGTTTACTTCTGCACATCCATCGCGCAATGCATGCAGTTATTGATAGACAGAAGAATCATGGTATGCACTTTCGTGTACTAGCTAAAGCGTTACGCATGTCCGGTGGAGATCATATTCACGCGGGTACTGTAGTAGGGAAACTTGAGGGGGAAAGAGAGATCACTTTAGGCTTTGTTGATTTACTGCGTGATGATTTTGTTGAAAAAGATAGAAGCCGCGGGATTTATTTCACTCAAGACTGGGTCTCCCTACCAGGTGTTATACCCGTGGCTTCGGGAGGTATTCACGTTTGGCATATGCCTGCTCTGACCGAGATCTTTGGAGATGATTCCGTACTACAATTCGGTGGAGGAACCTTGGGGCACCCTTGGGGAAATGCACCAGGTGCCGTAGCTAATCGAGTAGCTCTAGAAGCATGTGTACAAGCTCGTAATGAGGGGCGTGATCTTGCTCGTGAGGGTAATGAAATTATCCGTGAGGCTAGCAAATGGAGTCCTGAACTAGCTGCTGCTTGTGAAGTGTGGAAAGAGATTAA
>refbc_1027156_3_Hiptage_candicans
GCTGGTGTTAAAGATTATAAATTGACTTATTATACTCCTGACTATGAAACCAAAGATACTGATATCTTGGCAGCATTCCGAGTAACTCCTCAACCTGGAGTTCCGCCTGAGGAAGCAGGTGCTGCGGTAGCTGCTGAATCTTCTACTGGTACATGGACAACTGTGTGGACCGATGGGCTTACCAGTCTTGATCGTTATAAAGGGCGATGCTACGACATCGAGCCCGTTGCTGGAGAAGAAAATCAATATATTGCTTATGTAGCTTACCCCTTAGACCTTTTTGAAGAAGGTTCTGTTACTAACATGTTTACTTCCATTGTGGGTAATGTATTTGGGTTCAAAGCCCTACGCGCTCTCCGTCTGGAGGATTTGCGAATCCCTACTTCTTATACGAAAACTTTCCAAGGCCCGCCTCACGGTATCCAAGTTGAGAGAGATAAATTGAACAAGTATGGTCGCCCCCTATTGGGCTGTACTATTAAACCTAAATTGGGGTTATCTGCTAAGAATTACGGTAGAGCTGTTTATGAATGTCTACGCGGTGGACTTGATTTTACCAAAGACGACGAGAACGTGAACTCCCAACCATTTATGCGTTGGAGAGATCGTTTCTTATTTTGTGCCGAAGCAATTTATAAATCACAGGCGGAAACAGGTGAAATCAAAGGGCATTATTTGAATGCTACTGCGGGTACATGCGAAGAAATGATGAAAAGGGCTGTATTTGCCAGAGAATTGGGAGTTCCTATCGTAATGCATGACTACTTAACAGGGGGATTCACCGCAAATACTAGCTTGGCTCATTATTGCAGAGATAATGGTTTACTTCTGCACATCCATCGCGCAATGCATGCAGTTATTGATAGACAGAAGAATCATGGTATGCACTTTCGTGTACTAGCTAAAGCGTTACGCCTGTCTGGTGGAGATCATATTCACGCGGGTACTGTAGTAGGGAAACTTGAAGGGGAAAGAGAGATCACTTTAGGCTTTGTTGATTTACTGCGTGATGATTTTGTTGAAAAAGATAGAAGCCGCGGGATTTATTTCACTCAAGACTGGGTCTCCCTACCAGGTGTTATACCCGTGGCTTCGGGAGGTATTCACGTTTGGCATATGCCTGCTCTGACCGAGATCTTTGGAGATGATTCCGTACTACAATTCGGTGGAGGAACTTTGGGGCACCCTTGGGGAAATGCACCAGGTGCCGTAGCTAATCGAGTATCTCTAGAAGCATGTGTACAAGCTCGTAATGAGGGACGTGATCTTGCTCGTGAGGGTAATGAAATTATCCGTGAGGCTAGCAAATGGAGTCCTGAACTAGCTGCTGCTTGTGAAGTGTGGAAAGAGATTAA
>refbc_1027157_3_Hiptage_sp._Middleton_2496
CTGGTGTTAAAGATTATAAATTGACTTATTATACTCCTGACTATGAAACCAAAGATACTGATATCTTGGCAGCATTCCGAGTAACTCCTCAACCTGGAGTTCCGCCTGAGGAAGCAGGTGCTGCGGTAGCTGCTGAATCTTCTACTGGTACATGGACAACTGTGTGGACCGATGGGCTTACCAGTCTTGATCGTTATAAAGGGCGATGCTACGGCATCGAGCCCGTTGCTGGAGAAGAAAATCAATATATTGCTTATGTAGCTTACCCCTTAGACCTTTTTGAAGAAGGTTCTGTTACTAACATGTTTACTTCCATTGTGGGTAATGTATTTGGGTTCAAAGCCCTACGCGCTCTCCGTCTGGAGGATTTGCGAATCCCTACTTCTTATACGAAAACTTTCCAAGGCCCGCCTCACGGTATCCAAGTTGAGAGAGATAAATTGAACAAGTATGGTCGCCCCCTATTGGGCTGTACTATTAAACCTAAATTGGGGTTATCTGCTAAGAATTACGGTAGAGCTGTTTATGAATGTCTACGCGGTGGACTTGATTTTACCAAAGACGACGAGAACGTGAACTCCCAACCATTTATGCGTTGGAGAGACCGTTTCTTATTTTGTGCCGAAGCAATTTATAAATCACAGGCGGAAACAGGTGAAATCAAAGGGCATTATTTGAATGCTACTGCGGGTACATGCGAAGAAATGATCAAAAGGGCTGTATTTGCCAGAGAATTGGGAGTTCCTATCGTAATGCATGACTACTTAACAGGGGGATTCACCGCAAATACTAGCTTGGCTCATTATTGCAGAGATAATGGTTTACTTCTGCACATCCATCGCGCAATGCATGCAGTTATTGATAGACAGAAGAATCATGGTATGCACTTTCGTGTACTAGCTAAAGCGTTACGCCTGTCTGGTGGAGATCATATTCACGCGGGTACTGTAGTAGGGAAACTTGAAGGGGAAAGAGAGATCACTTTAGGCTTTGTTGATTTACTGCGTGATGATTTTGTTGAAAAAGATAGAAGCCGCGGGATTTATTTCACTCAAGACTGGGTCTCCCTACCAGGTGTTATACCCGTGGCTTCGGGAGGTATTCACGTTTGGCATATGCCTGCTCTGACCGAGATCTTTGGAGATGATTCCGTACTACAATTCGGTGGAGGAACTTTGGGGCACCCTTGGGGAAATGCACCAGGTGCCGTAGCTAATCGAGTAGCTCTAGAAGCATGTGTACAAGCTCGTAATGAGGGACGTGATCTTGCTCGTGAGGGTAATGAAATTATCCGTGAGGCTAGCAAATGGAGTCCTGAACTAGCTGCTGCTTGTGAAGTGTGGAAAGAGATTAA
>refbc_1027159_3_Hiraea_sp._Anderson_13813
CTGGTGTTAAAGATTATAAATTGACTTATTATACTCCTGACTATGAAACCAAAGATACTGATATCTTGGCAGCATTCCGAGTAACTCCTCAACCTGGAGTTCCGCCTGAGGAAGCAGGTGCTGCGGTAGCTGCTGAATCTTCTACTGGTACATGGACAACTGTGTGGACCGATGGGCTTACCAGTCTTGATCGTTATAAAGGGCGATGCTACGACATCGAGCCCGTTGCTGGAGAAGACAATCAATATATTGCTTATGTAGCTTACCCCTTAGACCTTTTTGAAGAAGGTTCTGTTACTAACATGTTTACTTCCATTGTGGGTAATGTATTTGGGTTCAAAGCCCTACGCGCTCTCCGTCTGGAGGATTTGCGAATCCCTCCTGCTTATTCGAAAACTTTCCAAGGCCCGCCTCATGGTATCCAAGTTGAGAGAGATAAATTGAACAAGTATGGTCGCCCCCTATTGGGCTGTACTATTAAACCTAAATTGGGGTTATCTGCTAAGAATTACGGTAGAGCTGTTTATGAATGTCTACGCGGTGGACTTGATTTTACCAAAGACGACGAGAACGTGAACTCCCAACCATTTATGCGTTGGAGAGACCGTTTCTTATTTTGTGCCGAAGCACTTTATAAAGCACAGGCGGAAACAGGTGAAATCAAAGGGCATTATTTGAATGCTACTGCAGGTACATGCGAAGAAATGATCAAAAGGGCTGTATTTGCCAGAGAATTGGGAGTTCCTATCGTAATGCATGACTACTTAACAGGGGGATTCACCGCAAATACTAGCTTGGCTCATTATTGCCGAGATAATGGTTTACTTCTGCACATCCATCGCGCAATGCATGCAGTTATTGATAGACAGAAGAATCATGGTATGCACTTTCGTGTACTAGCTAAAGCGTTACGCCTGTCTGGTGGAGATCATATTCACGCGGGTACTGTAGTAGGGAAACTTGAGGGGGAAAGAGAGATCACTTTAGGCTTTGTTGATTTACTGCGTGATGATTTTGTTGAAAAAGATAGAAGCCGCGGGATTTATTTCACTCAAGACTGGGTCTCCCTACCAGGTGTTATACCTGTAGCTTCGGGAGGTATTCACGTTTGGCATATGCCTGCTCTGACCGAGATCTTTGGAGATGATTCCGTACTACAATTCGGTGGAGGAACTTTGGGGCACCCTTGGGGAAATGCACCAGGTGCCGTAGCTAATCGAGTAGCTCTAGAAGCATGTGTACAAGCTCGTAATGAGGGACGTGATCTTGCTCGTGAGGGTAATGAAATTATCCGTGAGGCTAGCAAATGGAGTCCTGAACTAGCTGCTGCTTGTGAAGTGTGGAAAGAGATTAA
>refbc_1027160_3_Hiraea_wiedeana
CTGGTGTTAAAGATTATAAATTGACTTATTATACTCCTGACTATGAAACCAAAGATACTGATATCTTGGCAGCATTCCGAGTAACTCCTCAACCTGGAGTTCCGCCTGAGGAAGCAGGTGCTGCGGTAGCTGCTGAATCTTCTACTGGTACATGGACAACTGTGTGGACCGATGGGCTTACCAGTCTTGATCGTTATAAAGGGCGATGCTACGGCATCGAGCCCGTTGCTGGAGAAGACAATCAATATATTGCTTATGTAGCTTACCCCTTAGACCTTTTTGAAGAAGGTTCTGTTACTAACATGTTTACTTCCATTGTGGGTAATGTATTTGGGTTCAAAGCCCTACGCGCTCTCCGTCTGGAGGATTTGCGAGTCCCTCCTGCTTATTCGAAAACTTTCCAAGGCCCGCCTCATGGTATCCAAGTTGAGAGAGATAAATTGAACAAGTATGGTCGCCCCCTATTGGGCTGTACTATTAAACCTAAATTGGGGTTATCTGCTAAGAATTACGGTAGAGCTGTTTATGAATGTCTACGCGGTGGACTTGATTTTACCAAAGACGACGAGAACGTGAACTCCCAACCATTTATGCGTTGGAGAGACCGTTTCTTATTTTGTGCCGAAGCACTTTATAAAGCACAGGCGGAAACAGGTGAAATCAAAGGGCATTATTTGAATGCTACTGCAGGTACATGCGAAGAAATGATCAAAAGGGCTGTATTTGCCAGAGAATTGGGAGTTCCTATCGTAATGCATGACTACTTAACAGGGGGATTCACCGCAAATACTAGCTTGGCTCATTATTGCCGAGATAATGGTTTACTTCTGCACATCCATCGCGCAATGCATGCAGTTATTGATAGACAGAAGAATCATGGTATGCACTTTCGTGTACTAGCTAAAGCGTTACGCCTGTCTGGTGGAGATCATATTCACGCGGGTACTGTAGTAGGGAAACTTGAGGGGGAAAGAGAGATCACTTTAGGCTTTGTTGATTTACTGCGTGATGATTTTGTTGAAAAAGATAGAAGCCGCGGGATTTATTTCACTCAAGACTGGGTCTCCCTACCAGGTGTTATACCTGTAGCTTCGGGAGGTATTCACGTTTGGCATATGCCTGCTCTGACCGAGATCTTTGGAGATGATTCCGTACTACAATTCGGTGGAGGAACTTTGGGGCACCCTTGGGGAAATGCACCAGGTGCCGTAGCTAATCGAGTAGCTCTAGAAGCATGTGTACAAGCTCGTAATGAGGGACGTGATCTTGCTCGTGAGGGTAATGAAATTATCCGTGAGGCTAGCAAATGGAGTCCTGAGCTAGCTGCTGCTTGTGAAGTGTGGAAAGAGATTAA
>refbc_1027162_3_Janusia_hexandra
TATAAATTGACTTATTATACTCCTGACTATGAAACCAAAGATACTGATATCTTGGCAGCATTCCGAGTAACTCCTCAACCTGGAGTTCCACCTGAGGAAGCAGGCGCTGCGGTAGCTGCTGAATCTTCTACTGGTACATGGACAACTGTGTGGACCGATGGACTTACCAGTCTTGATCGTTATAAAGGGCGATGCTACCATATCGAGCCCGTTGCTGGAGAAGAAAATCAATATATTGCTTATGTAGCTTACCCCTTAGACCTTTTTGAAGAAGGTTCTGTTACTAACATGTTTACTTCCATTGTGGGTAATGTATTTGGGTTCAAAGCCCTACGCGCTCTCCGTCTGGAGGATTTGCGAATCCCTCCTGCTTATACGAAAACTTTCCAAGGCCCGCCTCATGGTATCCAAGTTGAGAGAGATAAATTGAACAAGTATGGTCGCCCCCTATTGGGCTGTACTATTAAACCTAAATTGGGGTTATCTGCTAAGAATTACGGTAGAGCTGTTTATGAATGTCTACGCGGTGGACTTGATTTTACCAAAGACGACGAGAACGTGAACTCCCAACCATTTATGCGTTGGAGAGACCGTTTCTTATTTTGTGCCGAAGCACTTTATAAAGCACAGGCGGAAACAGGTGAAATCAAAGGGCATTATTTGAATGCTACTGCAGGTACATGCGAAGAAATGATCAAAAGGGCTGTATGCGCCAGAGAATTGGGAGTTCCTATCGTAATGCATGACTACTTAACAGGCGGATTCACCGCAAATACTAGCTTGGCTCATTATTGCCGAGATAATGGTTTACTTCTGCACATCCACCGCGCAATGCATGCAGTTATTGATAGACAGAAGAATCATGGTATGCACTTTCGTGTACTAGCTAAAGCGTTACGCATGTCTGGTGGAGATCATATTCACGCGGGTACCGTAGTAGGGAAACTTGAGGGGGAAAGAGAGATCACTTTAGGCTTTGTTGATTTACTGCGTGATGATTTTGTTGAAAAAGATAGAAGCCGCGGGATTTATTTTACTCAAGACTGGGTCTCCCTACCAGGTGTTATACCTGTGGCTTCGGGAGGTATTCACGTTTGGCATATGCCTGCTCTGACCGAGATCTTTGGAGATGATTCCGTACTACAATTCGGTGGCGGAACTTTGGGGCACCCTTGGGGAAATGCACCAGGTGCCGTCGCTAATCGAGTAGCTCTAGAAGCATGTGTACAAGCTCGTAATGAGGGACGTGATCTTGCTCGTGAGGGTAATGAAATTATCCGTGAGGCTAGCAAATGGAGTCCTGAACTAGCTGCTGCTTGTGAAGTGTGGAAAGAGATTAA
>refbc_1027163_3_Janusia_janusioides
CTGGTGTTAAAGATTATAAATTGACTTATTATACTCCTGACTATGAAACCAAAGATACTGATATCTTGGCAGCATTCCGAGTAACTCCTCAACCTGGAGTTCCACCTGAGGAAGCAGGCGCTGCGGTAGCTGCTGAATCTTCTACTGGTACATGGACAACTGTGTGGACCGATGGACTTACCAGTCTTGATCGTTATAAAGGGCGATGCTACCATATCGAGCCCGTTGCTGGAGAAGAAAATCAATATATTGCTTATGTAGCTTACCCCTTAGACCTTTTTGAAGAAGGTTCTGTTACTAACATGTTTACTTCCATTGTGGGTAATGTATTTGGGTTCAAAGCCCTACGCGCTCTCCGTCTGGAGGATTTGCGAATCCCTCCTGCTTATACGAAAACTTTCCAAGGCCCGCCTCATGGTATCCAAGTTGAGAGAGATAAATTGAACAAGTATGGTCGCCCCCTATTGGGCTGTACTATTAAACCTAAATTGGGGTTATCTGCTAAGAATTACGGTAGAGCTGTTTATGAATGTCTACGCGGTGGACTTGATTTTACCAAAGACGACGAGAACGTGAACTCCCAACCATTTATGCGTTGGAGAGACCGTTTCTTATTTTGTGCCGAAGCACTTTATAAAGCACAGGCGGAAACAGGTGAAATCAAAGGGCATTATTTGAATGCTACTGCAGGTACATGCGAAGAAATGATCAAAAGGGCTGTATGTGCCAGAGAATTGGGAGTTCCTATCGTAATGCATGACTACTTAACAGGTGGATTCACCGCAAATACTAGCTTGGCTCATTATTGCCGAGATAATGGTTTACTTCTGCACATCCACCGCGCAATGCATGCAGTTATTGATAGACAGAAGAATCATGGTATGCACTTTCGTGTACTAGCTAAAGCGTTACGCATGTCTGGTGGAGATCATATTCACGCGGGTACCGTAGTAGGGAAACTTGAGGGGGAAAGAGAGATCACTTTAGGCTTTGTTGATTTACTGCGTGATGATTTTGTTGAAAAAGATAGAAGCCGCGGGATTTATTTTACTCAAGACTGGGTCTCCCTACCAGGTGTTATACCTGTGGCTTCGGGAGGTATTCACGTTTGGCATATGCCTGCTCTGACCGAGATCTTTGGAGATGATTCCGTACTACAATTCGGTGGCGGAACTTTGGGGCACCCTTGGGGAAATGCACCAGGTGCCGTCGCTAATCGAGTAGCTCTAGAAGCATGTGTACAAGCTCGTAATGAGGGACGTGATCTTGCTCGTGAGGGTAATGAAATTATCCGTGAGGCTAGCAAATGGAGTCCTGAACTAGCTGCTGCTTGTGAAGTGTGGAAAGAGATTAA
>refbc_1027164_3_Jubelina_riparia
TATAAATTGACTTATTATACTCCTGACTATGAAACCAAAGATACTGATATCTTGGCAGCATTCCGAGTAACTCCTCAACCTGGAGTTCCGCCTGAGGAAGCAGGTGCTGCGGTAGCTGCTGAATCTTCTACTGGTACATGGACAACTGTGTGGACCGATGGGCTTACCAGTCTTGATCGTTATAAAGGGCGATGCTACCACATCGAGCCCGTTGCTGGAGAAGAAAATCAATATATTGCTTATGTAGCTTACCCCTTAGACCTTTTTGAAGAAGGCTCTGTTACTAACATGTTTACTTCCATTGTGGGTAATGTATTTGGGTTCAAAGCCCTACGCGCTCTCCGTCTGGAGGATTTGCGAATCCCTCCTGCTTATTCGAAAACTTTCCAAGGCCCGCCTCATGGTATCCAAGTTGAGAGAGATAAATTGAACAAGTATGGTCGCCCCCTATTGGGCTGTACTATTAAACCTAAATTGGGGTTATCCGCTAAGAATTACGGTAGAGCTGTTTATGAATGTCTACGCGGTGGACTTGATTTTACCAAAGACGACGAGAACGTGAACTCCCAACCATTTATGCGTTGGAGAGACCGTTTCTTATTTTGTGCCGAAGCAATTTATAAAGCACAGGCGGAAACAGGTGAAATCAAAGGGCATTATTTGAATGCTACTGCAGGTACATGCGAAGAAATGATCAAAAGGGCTGTATTTGCCAGAGAATTGGGAGTTCCTATCGTAATGCATGACTACTTAACAGGGGGATTCACCGCAAATACTAGCTTGGCTCATTATTGCCGAGATAATGGTTTACTTCTGCACATCCATCGCGCAATGCATGCAGTTATTGATAGACAGAAGAATCATGGTATGCACTTTCGTGTACTAGCTAAAGCGTTACGCCTGTCTGGTGGAGATCATATTCACGCGGGTACTGTAGTAGGGAAACTTGAGGGGGAAAGAGAGATCACTTTAGGCTTTGTTGATTTACTGCGTGATGATTTTGTTGAAAAAGATAGAAGCCGCGGGATTTATTTCACTCAAGACTGGGTCTCCCTACCAGGTGTTATACCCGTGGCTTCGGGAGGTATTCACGTTTGGCATATGCCTGCTCTGACCGAGATCTTTGGAGATGATTCCGTACTACAATTCGGTGGAGGAACTTTGGGGCACCCTTGGGGAAATGCACCAGGTGCCGTAGCTAATCGAGTAGCTCTAGAAGCATGTGTACAAGCTCGTAATGAGGGACGTGATCTTGCTCGTGAGGGTAATGAAATTATCCGTGAGGCTAGCAAATGGAGTCCTGAACTAGCTGCTGCTTGTGAAGTGTGGAAAGAGATTAA
>refbc_1027165_3_Jubelina_uleana
TATAAATTGACTTATTATACTCCTGACTATGAAACCAAAGATACTGATATCTTGGCAGCATTCCGAGTAACTCCTCAACCTGGAGTTCCGCCTGAGGAAGCAGGTGCTGCGGTAGCTGCTGAATCTTCTACTGGTACATGGACAACTGTGTGGACCGATGGGCTTACCAGTCTTGATCGTTATAAAGGGCGATGCTACCACATCGAGCCCGTTGCTGGAGAAGAAAATCAATATATTGCTTATGTAGCTTACCCCTTAGACCTTTTTGAAGAAGGTTCTGTTACTAACATGTTTACTTCCATTGTGGGTAATGTATTTGGGTTCAAAGCCCTACGCGCTCTCCGTCTGGAGGATTTGCGAATCCCTCCGGCTTATTCGAAAACTTTCCAAGGCCCACCTCATGGTATCCAAGTTGAGAGAGATAAATTGAACAAGTATGGTCGCCCCCTATTGGGCTGTACTATTAAACCTAAATTGGGGTTATCTGCTAAGAATTACGGTAGAGCTGTTTATGAATGTCTACGCGGTGGACTTGATTTTACCAAAGACGACGAGAACGTGAACTCCCAACCATTTATGCGTTGGAGAGACCGTTTCTTATTTTGTGCCGAAGCAATTTATAAAGCACAGGCGGAAACAGGTGAAATCAAAGGGCATTATTTGAATGCTACTGCAGGTACATGCGAAGAAATGATCAAAAGGGCTGTATTTGCCAGAGAATTGGGAGTTCCTATCGTAATGCATGACTACTTAACAGGGGGATTCACCGCAAATACTAGCTTGGCTCATTATTGCCGAGATAATGGTTTACTTCTGCACATCCATCGCGCAATGCATGCAGTTATTGATAGACAGAAGAATCATGGTATGCACTTTCGTGTACTAGCTAAAGCGTTACGCCTGTCTGGTGGAGATCATATTCACGCGGGTACTGTAGTAGGGAAACTTGAGGGGGAAAGAGAGATCACTTTAGGCTTTGTTGATTTACTGCGTGATGATTTTGTTGAAAAAGATAGAAGCCGCGGGATTTATTTCACTCAAGACTGGGTCTCCCTACCAGGTGTTATACCCGTGGCTTCGGGAGGTATTCACGTTTGGCATATGCCTGCTCTGACCGAGATCTTTGGAGATGATTCCGTACTCCAATTCGGTGGAGGAACTTTGGGGCACCCTTGGGGAAATGCACCAGGTGCCGTAGCTAATCGAGTAGCTCTAGAAGCATGTGTACAAGCTCGTAATGAGGGACGTGATCTTGCTCGTGAGGGTAATGAAATTATCCGTGAGGCTAGCAAATGGAGTCCTGAACTAGCTGCTGCTTGTGAAGTGTGGAAAGAGATTAA
>refbc_1027166_3_Lophanthera_hammelii
TATAAATTGACTTATTATACTCCTGACTATGAAACCAAAGATACTGATATCTTGGCAGCATTCCGAGTAACTCCTCAACCTGGAGTTCCGCCTGAGGAAGCAGGTGCTGCGGTAGCTGCTGAATCTTCTACTGGTACATGGACAACTGTGTGGACCGATGGGCTTACCAGTCTTGATCGTTATAAAGGGCGATGCTACCACATTGAGCCCGTTGCTGGAGAAGAAAATCAATATATTGCTTATGTAGCTTACCCCTTAGACCTTTTTGAAGAAGGTTCTGTTACTAACATGTTTACTTCCATTGTGGGTAATGTATTTGGGTTCAAAGCCCTACGCGCTCTACGTCTGGAGGATTTGCGAATCCCTCCTGCTTATACGAAAACTTTCCAAGGCCCGCCTCATGGCATCCAAGTTGAGAGAGATAAATTGAACAAGTATGGTCGCCCCCTATTGGGCTGTACTATTAAACCTAAATTGGGGTTATCCGCTAAGAATTACGGTAGAGCTGTTTATGAATGTCTACGCGGTGGACTTGATTTTACCAAAGACGACGAGAACGTGAACTCCCAACCATTTATGCGTTGGAGAGACCGTTTCTTATTTTGTGCCGAAGCCATTTATAAAGCACAGGCGGAAACGGGTGAAATCAAAGGGCATTATTTGAATGCTACTGCAGGTACATGCGAAGAAATGATAAAAAGGGCTGTATTTGCCAGAGAATTGGGAGTTCCTATCGTAATGCATGACTACTTAACAGGGGGATTCACCGCAAATACTAGCTTGGCTCATTATTGCCGAGATAATGGTTTACTTCTGCACATCCATCGCGCAATGCATGCAGTTATTGATAGACAGAAAAATCATGGTATGCACTTTCGTGTACTAGCTAAAGCGTTACGCCTGTCTGGTGGAGATCATATTCACGCGGGTACTGTAGTAGGGAAACTTGAAGGCGAAAGAGAGATCACTTTAGGTTTTGTTGATTTACTGCGTGATGATTTTATTGAAAAAGATAGAAGCCGCGGGATTTATTTCACTCAAGATTGGGTCTCCCTACCAGGTGTTATACCCGTGGCTTCAGGAGGTATTCACGTTTGGCATATGCCTGCTCTGACCGAGATCTTTGGAGATGATTCCGTACTACAATTCGGTGGAGGAACTTTGGGGCACCCTTGGGGAAATGCACCTGGTGCCGTAGCTAATCGAGTAGCTCTAGAAGCATGTGTACAAGCTCGTAATGAGGGACGTGATCTTGCTCGTGAGGGTAATGAAATTATCCGTGAGGCTAGCAAATGGAGTCCTGAATTAGCTGCTGCTTGTGAAGTGTGGAAGGAGATTAA
>refbc_1027168_3_Malpighia_albiflora
ATTCAAGGCTGGTGTTAAAGATTATAAATTGACTTATTATACTCCTGACTATGAAACCAAAGATACTGATATCTTGGCAGCATTCCGAGTAACTCCTCAACCTGGAGTTCCGCCTGAGGAAGCAGGTGCTGCGGTAGCTGCTGAATCTTCTACTGGTACATGGACAGCTGTGTGGACCGATGGGCTTACCAGTCTTGATCGTTATAAAGGACGATGCTACCACATCGAGGCCGTTGCTGGAGAAGAAAATCAATATATTGCTTATGTAGCTTACCCCTTAGACCTTTTTGAAGAAGGTTCTGTTACTAACATGTTTACTTCCATTGTGGGTAATGTATTTGGGTTCAAAGCCCTACGCGCTCTCCGTCTGGAGGATTTGCGAATCCCTACTGCTTATACGAAAACTTTCCAAGGCCCGCCTCATGGTATCCAAGTTGAGAGAGATAAATTGAACAAGTATGGTCGCCCCCTATTGGGCTGTACTATTAAACCTAAATTGGGGTTATCCGCTAAGAATTACGGTAGAGCTGTTTATGAATGTCTACGCGGTGGACTTGATTTTACCAAAGACGACGAGAACGTGAACTCCCAACCATTTATGCGTTGGAGAGACCGTTTCTTATTTTGTGCCGAAGCACTTTATAAAGCACAGGCGGAAACAGGTGAAATCAAAGGGCATTATTTGAATGCTACTGCAGGTACATGCGAAGAAATGATGAAAAGGGCTATATTTGCCAGAGAATTGGGAGTTCCTATCGTAATGCATGACTACTTAACAGGGGGATTCACCGCAAATACTAGCTTGGCTCATTATTGCCGAGATAATGGTTTACTTCTGCACATCCACCGCGCAATGCATGCAGTTATTGATAGACAGAAGAATCATGGTATGCACTTTCGTGTACTAGCTAAAGCGTTACGCCTGTCTGGTGGAGATCATATTCACGCGGGTACTGTAGTAGGGAAACTTGAGGGGGAAAGAGATATCACTTTAGGCTTTGTTGATTTACTGCGTGATGATTTTATTGAAAAAGATAGAAGCCGCGGGATTTATTTCACTCAAGACTGGGTCTCCCTACCAGGTGTTATACCTGTGGCTTCGGGAGGTATTCACGTTTGGCATATGCCTGCTCTGACCGAGATCTTTGGAGATGATTCCGTACTACAATTCGGTGGAGGAACTTTGGGGCACCCTTGGGGAAATGCACCAGGTGCCGTAGCTAATCGAGTAGCTCTAGAAGCATGTGTACAAGCTCGTAATGAGGGACGTGATCTTGCTCGTGAGGGTAATGAAATTATCCGTGAAGCTAGCAAATGGAGTCCTGAACTAGCTGCTGCTTGTGAAGTGTGGAAAGAGATTAA
>refbc_1027170_3_Malpighia_incana
GATTCAAGGCTGGTGTTAAAGATTATAAATTGACTTATTATACTCCTGACTATGAAACCAAAGATACTGATATCTTGGCAGCATTCCGAGTAACTCCTCAACCTGGAGTTCCGCCTGAGGAAGCAGGTGCTGCGGTAGCTGCTGAATCTTCTACTGGTACATGGACAACTGTGTGGACCGATGGGCTTACCAGTCTTGATCGTTATAAAGGGCGATGCTACGGCATCGAGCCCGTTGCTGGAGAAGAAAATCAATATATTGCTTATGTAGCTTACCCCTTAGACCTTTTTGAAGAAGGTTCTGTTACTAACATGTTTACTTCCATTGTGGGTAATGTATTTGGGTTCAAAGCCCTACGCGCTCTCCGTCTGGAGGATTTGCGAATCCCTACTGCTTATACGAAAACTTTCCAAGGCCCGCCTCATGGTATCCAAGTTGAGAGAGATAAATTGAACAAGTATGGTCGCCCCCTATTGGGCTGTACTATTAAACCTAAATTGGGGTTATCCGCTAAGAATTACGGTAGAGCTGTTTATGAATGTCTACGCGGTGGACTTGATTTTACCAAAGACGACGAGAACGTGAACTCCCAACCATTTATGCGTTGGAGAGACCGTTTCTTATTTTGTGCCGAAGCAATTTATAAATCACAGGCGGAAACAGGTGAAATCAAAGGGCATTATTTGAATGCTACTGCAGGTACATGCGAAGAAATGATGAAAAGGGCTATATTTGCCAGAGAATTGGGAGTTCCTATCGTAATGCATGACTACTTAACAGGGGGATTCACCGCAAATACTAGCTTGGCTCATTATTGCCGAGATAATGGTTTACTTCTGCACATCCACCGCGCAATGCATGCAGTTATTGATAGACAGAAGAATCATGGTATGCACTTTCGTGTACTAGCTAAAGCGTTACGCCTGTCTGGTGGAGATCATATTCACGCGGGTACTGTAGTAGGGAAACTTGAGGGGGAAAGAGATATCACTTTAGGCTTTGTTGATTTACTGCGTGATGATTTTATTGAAAAAGATAGAAGCCGCGGGATTTATTTCACTCAAGACTGGGTCTCCCTACCAGGTGTTATACCTGTGGCTTCGGGAGGTATTCACGTTTGGCATATGCCTGCTCTGACCGAGATCTTTGGAGATGATTCCGTACTACAATTCGGTGGAGGAACTTTGGGGCACCCTTGGGGAAATGCACCAGGTGCCGTAGCTAATCGAGTAGCTCTAGAAGCATGTGTACAAGCTCGTAATGAGGGACGTGATCTTGCTCGTGAGGGTAATGAAATTATCCGTGAAGCTAGCAAATGGAGTCCTGAACTAGCTGCTGCTTGTGAAGTGTGGAAAGAGATTAA
>refbc_1027171_3_Malpighia_leticiana
AGGCTGGTGTTAAAGATTATAAATTGACTTATTATACTCCTGACTATGAAACCAAAGATACTGATATCTTGGCAGCATTCCGAGTAACTCCTCAACCTGGAGTTCCGCCTGAGGAAGCAGGTGCTGCGGTAGCTGCTGAATCTTCTACTGGTACATGGACAACTGTGTGGACCGATGGGCTTACCAGTCTTGATCGTTATAAAGGGCGATGCTACCACATCGAGGCCGTTGCTGGAGAAGAAAATCAATATATTGCTTATGTAGCTTACCCCTTAGACCTTTTTGAAGAAGGTTCTGTTACTAACATGTTTACTTCCATTGTGGGTAATGTATTTGGGTTCAAAGCCCTACGCGCTCTCCGTCTGGAGGATTTGCGAATCCCTACTGCTTATACGAAAACTTTCCAAGGCCCGCCTCATGGTATCCAAGTTGAGAGAGATAAATTGAACAAGTATGGTCGCCCCCTATTGGGCTGTACTATTAAACCTAAATTGGGGTTATCCGCTAAGAATTACGGTAGAGCTGTTTATGAATGTCTACGCGGTGGACTTGATTTTACCAAAGACGACGAGAACGTGAACTCCCAACCATTTATGCGTTGGAGAGACCGTTTCTTATTTTGTGCCGAAGCAATTTATAAATCACAGGCGGAAACAGGTGAAATCAAAGGGCATTATTTGAATGCTACTGCAGGTACATGCGAAGAAATGATGAAAAGGGCTATATTTGCCAGAGAATTGGGAGTTCCTATCGTAATGCATGACTACTTAACAGGGGGATTCACCGCAAATACTAGCTTGGCTCATTATTGCCGAGATAATGGTTTACTTCTGCACATCCACCGCGCAATGCATGCAGTTATTGATAGACAGAAGAATCATGGTATGCACTTTCGTGTACTAGCTAAAGCGTTACGCCTGTCTGGTGGAGATCATATTCACGCGGGTACTGTAGTAGGGAAACTTGAGGGGGAAAGAGATATCACTTTAGGCTTTGTTGATTTACTGCGTGATGATTTTATTGAAAAAGATAGAAGCCGCGGGATTTATTTCACTCAAGACTGGGTCTCCCTACCAGGTGTTATACCTGTGGCTTCGGGAGGTATTCACGTTTGGCATATGCCTGCTCTGACCGAGATCTTTGGAGATGATTCCGTACTACAATTCGGTGGAGGAACTTTGGGGCACCCTTGGGGAAATGCACCAGGTGCCGTAGCTAATCGAGTAGCTCTAGAAGCATGTGTACAAGCTCGTAATGAGGGACGTGATCTTGCTCGTGAGGGTAATGAAATTATCCGTGAAGCTAGCAAATGGAGTCCTGAACTAGCTGCTGCTTGTGAAGTGTGGAAAGAGATTAA
>refbc_1027177_3_Mascagnia_arenicola
GATTCAAGGCTGGTGTTAAAGATTATAAATTGACTTATTATACTCCTGACTATGAAACCAAAGATACTGATATCTTGGCAGCATTCCGAGTAACTCCTCAACCTGGAGTTCCGCCTGAGGAAGCAGGTGCTGCGGTAGCTGCTGAATCTTCTACTGGTACATGGACAACTGTGTGGACCGATGGGCTTACCAGTCTTGATCGTTATAAAGGGCGATGCTACCACATCGAGGCCGTTGTTGGAGAAGAAAATCAATATATTGCTTATGTAGCTTACCCCTTAGACCTTTTTGAAGAAGGTTCTGTTACTAACATGTTTACTTCCATTGTGGGTAATGTATTTGGGTTCAAAGCCCTACGCGCTCTCCGTCTGGAGGATTTGCGAATCCCTACTGCTTATACGAAAACTTTCCAAGGCCCGCCTCATGGTATCCAAGTTGAGAGAGATAAATTGAACAAGTATGGTCGCCCCCTATTGGGCTGTACTATTAAACCTAAATTGGGGTTATCCGCTAAGAATTACGGTAGAGCTGTTTATGAATGTCTACGCGGTGGACTTGATTTTACCAAAGACGACGAGAACGTGAACTCCCAACCATTTATGCGTTGGAGAGACCGTTTCTTATTTTGTGCCGAAGCACTTTATAAAGCACAGGCGGAAACAGGTGAAATCAAAGGGCATTATTTGAATGCTACTGCAGGTACATGCGAAGAAATGATGAAAAGGGCTATATTTGCCAGAGAGTTGGGAGTTCCTATCGTAATGCATGACTACTTAACAGGGGGATTCACCGCAAATACTAGCTTGGCTCATTATTGCCGAGATAATGGTTTACTTCTGCACATCCACCGCGCAATGCATGCAGTTATTGATAGACAGAAGAATCATGGTATGCACTTTCGTGTACTAGCTAAAGCGTTACGCCTGTCTGGTGGAGATCATATTCACGCGGGTACTGTAGTAGGGAAACTTGAGGGGGAAAGAGAGATCACTTTAGGCTTTGTTGATTTACTGCGTGATGATTTTGTTGAAAAAGATAGAAGCCGCGGGATTTATTTCACTCAAGACTGGGTCTCCCTACCAGGTGTTATACCTGTGGCTTCGGGAGGTATTCACGTTTGGCATATGCCTGCTCTGACCGAGATCTTTGGAGATGATTCCGTACTACAATTCGGAGGAGGAACTTTGGGGCACCCTTGGGGAAATGCACCAGGTGCCGTAGCTAATCGAGTAGCTGTAGAAGCATGTGTACAAGCTCGTAATGAGGGACGTGATCTTGCTCGTGAGGGTAATGAAATTATCCGTGAAGCTAGCAAATGGAGTCCTGAACTAGCTGCTGCTTGTGAAGTGTGGAAAGAGATTAA
>refbc_1027178_3_Mascagnia_australis
AAATTGACTTATTATACTCCTGACTATGAAACCAAAGATACTGATATCTTGGCAGCATTCCGAGTAACTCCTCAACCTGGAGTTCCGCCTGAGGAAGCAGGTGCTGCGGTAGCTGCTGAATCTTCTACTGGTACATGGACAACTGTGTGGACCGATGGGCTTACCAGTCTTGATCGTTATAAAGGGCGATGCTACCACATCGAGGCCGTTGTTGGAGAAGAAAATCAATATATTGCTTATGTAGCTTACCCCTTAGACCTTTTTGAAGAAGGTTCTGTTACTAACATGTTTACTTCCATTGTGGGTAATGTATTTGGGTTCAAAGCCCTACGCGCTCTCCGTCTGGAGGATTTGCGAATCCCTACTGCTTATACGAAAACTTTCCAAGGCCCGCCTCATGGTATCCAAGTTGAGAGAGATAAATTGAACAAGTATGGTCGCCCCCTATTGGGCTGTACTATTAAACCTAAATTGGGGTTATCCGCTAAGAATTACGGTAGAGCTGTTTATGAATGTCTACGCGGTGGACTTGATTTTACCAAAGACGACGAGAACGTGAACTCCCAACCATTTATGCGTTGGAGAGACCGTTTCTTATTTTGTGCCGAAGCACTTTATAAAGCACAGGCGGAAACAGGTGAAATCAAAGGGCATTATTTGAATGCTACTGCAGGTACATGCGAAGAAATGATGAAAAGGGCTATATTTGCCAGAGAGTTGGGAGTTCCTATCGTAATGCATGACTACTTAACAGGGGGATTCACCGCAAATACTAGCTTGGCTCATTATTGCCGAGATAATGGTTTACTTCTGCACATCCACCGCGCAATGCATGCAGTTATTGATAGACAGAAGAATCATGGTATGCACTTTCGTGTACTAGCTAAAGCGTTACGCCTGTCTGGTGGAGATCATATTCACGCGGGTACTGTAGTAGGGAAACTTGAGGGGGAAAGAGAGATCACTTTAGGCTTTGTTGATTTACTGCGTGATGATTTTGTTGAAAAAGATAGAAGCCGCGGGATTTATTTCACTCAAGACTGGGTCTCCCTACCAGGTGTTATACCTGTGGCTTCGGGAGGTATTCACGTTTGGCATATGCCTGCTCTGACCGAGATCTTTGGAGATGATTCCGTACTACAATTCGGTGGAGGAACTTTGGGGCACCCTTGGGGAAATGCACCAGGTGCCGTAGCTAATCGAGTAGCTGTAGAAGCATGTGTACAAGCTCGTAATGAGGGACGTGATCTTGCTCGTGAGGGTAATGAAATTATCCGTGAAGCTAGCAAATGGAGTCCTGAACTAGCTGCTGCTTGTGAAGTGTGGAAAGAGATTAA
>refbc_1027179_3_Mascagnia_brevifolia
GGCTGGTGTTAAAGATTATAAATTGACTTATTATACTCCTGACTATGAAACCAAAGATACTGATATCTTGGCAGCATTCCGAGTAACTCCTCAACCTGGAGTTCCGCCTGAGGAAGCAGGTGCTGCGGTAGCTGCTGAATCTTCTACTGGTACATGGACAACTGTGTGGACCGATGGGCTTACCAGTCTTGATCGTTATAAAGGGCGATGCTACCACATCGAGGCCGTTGTTGGAGAAGAAAATCAATATATTGCTTATGTAGCTTACCCCTTAGACCTTTTTGAAGAAGGTTCTGTTACTAACATGTTTACTTCCATTGTGGGTAATGTATTTGGATTCAAAGCCCTACGCGCTCTCCGTCTGGAGGATTTGCGAATCCCTACTGCTTATACGAAAACTTTCCAAGGCCCGCCTCATGGTATCCAAGTTGAGAGAGATAAATTGAACAAGTATGGTCGCCCCCTATTGGGCTGTACTATTAAACCTAAATTGGGGTTATCCGCTAAGAATTACGGTAGAGCTGTTTATGAATGTCTACGCGGTGGACTTGATTTTACCAAAGACGACGAGAACGTGAACTCCCAACCATTTATGCGTTGGAGAGACCGTTTCTTATTTTGTGCCGAAGCAATTTATAAAGCACAGGCGGAAACAGGTGAAATCAAAGGGCATTATTTGAATGCTACTGCAGGTACATGCGAAGAAATGATGAAAAGGGCTATGTGTGCCAGAGAATTGGGAGTTCCTATCGTAATGCATGACTACTTAACAGGGGGATTCACCGCAAATACTAGCTTGGCTCATTATTGCCGAGATAATGGTTTACTTCTGCACATCCACCGCGCAATGCATGCAGTTATTGATAGACAGAAGAATCATGGTATGCACTTTCGTGTACTAGCTAAAGCGTTACGCCTGTCTGGTGGAGATCATATTCACGCGGGTACTGTAGTAGGGAAACTTGAGGGGGAAAGAGAGATCACTTTAGGCTTTGTTGATTTACTGCGTGATGATTTTGTTGAAAAAGATAGAAGCCGCGGGATTTATTTCACTCAAGACTGGGTCTCCCTACCAGGTGTTATACCTGTGGCTTCGGGAGGTATTCACGTTTGGCATATGCCTGCTCTGACCGAGATCTTTGGAGATGATTCCGTACTACAATTCGGTGGAGGAACTTTGGGGCACCCTTGGGGAAATGCACCAGGTGCCGTAGCTAATCGAGTAGCTCTAGAAGCATGTGTACAAGCTCGTAATGAGGGACGTGATCTTGCTCGTGAGGGTAATGAAATTATCCGTGAAGCTAGCAAATGGAGTCCTGAATTAGCTGCTGCTTGTGAAGTGTGGAAAGAGATTAA
>refbc_1027180_3_Mascagnia_cordifolia
GATTCAAGGCTGGTGTTAAAGATTATAAATTGACTTATTATACTCCTGACTATGAAACCAAAGATACTGATATCTTGGCAGCATTCCGAGTAACTCCTCAACCTGGAGTTCCGCCTGAGGAAGCAGGTGCTGCGGTAGCTGCTGAATCTTCTACTGGTACATGGACAACTGTGTGGACCGATGGGCTTACCAGTCTTGATCGTTATAAAGGGCGATGCTACCACATCGAGGCCGTTGTTGGAGAAGAAAATCAATATATTGCTTATGTAGCTTACCCCTTAGACCTTTTTGAAGAAGGTTCTGTTACTAACATGTTTACTTCCATTGTGGGTAATGTATTTGGGTTCAAAGCCCTACGCGCTCTCCGTCTGGAGGATTTGCGAATCCCTACTGCTTATACGAAAACTTTCCAAGGCCCGCCTCATGGTATCCAAGTTGAGAGAGATAAATTGAACAAGTATGGTCGCCCCCTATTGGGCTGTACTATTAAACCTAAATTGGGGTTATCCGCTAAGAATTACGGTAGAGCTGTTTATGAATGTCTACGCGGTGGACTTGATTTTACCAAAGACGACGAGAACGTGAACTCCCAACCATTTATGCGTTGGAGAGACCGTTTCTTATTTTGTGCCGAAGCACTTTATAAAGCACAGGCGGAAACAGGTGAAATCAAAGGGCATTATTTGAATGCTACTGCAGGTACATGCGAAGAAATGATGAAAAGGGCTGTATTTGCCAGAGAATTGGGAGTTCCTATCGTAATGCATGACTACTTAACAGGGGGATTCACCGCAAATACTAGCTTGGCTCATTATTGCCGAGATAATGGTTTACTTCTGCACATCCACCGCGCAATGCATGCAGTTATTGATAGACAGAAGAATCATGGTATGCACTTTCGTGTACTAGCTAAAGCGTTACGCCTGTCTGGTGGAGATCATGTTCACGCGGGTACTGTAGTAGGGAAACTTGAGGGGGAAAGAGAGATCACTTTAGGCTTTGTTGATTTACTGCGTGATGATTTTGTTGAAAAAGATAGAAGCCGCGGGATTTATTTCACTCAAGACTGGGTCTCCCTACCAGGTGTTATACCTGTGGCTTCGGGAGGTATTCACGTTTGGCATATGCCTGCTCTGACCGAGATCTTTGGAGATGATTCCGTACTACAATTCGGTGGAGGAACTTTGGGGCACCCTTGGGGAAATGCACCAGGTGCCGTAGCTAATCGAGTAGCTGTAGAAGCATGTGTACAAGCTCGTAATGAGGGACGTGATCTTGCTCGTGAGGGTAATGAAATTATCCGTGAAGCTAGCAAATGGAGTCCTGAACTAGCTGCTGCTTGTGAAGTGTGGAAAGAGATTAA
>refbc_1027181_3_Mascagnia_dissimilis
TATAAATTGACTTATTATACTCCTGACTATGAAACCAAAGATACTGATATCTTGGCAGCATTCCGAGTAACTCCTCAACCTGGAGTTCCGCCTGAGGAAGCAGGTGCTGCGGTAGCTGCTGAATCTTCTACTGGTACATGGACAACTGTGTGGACCGATGGGCTTACCAGTCTTGATCGTTATAAAGGGCGATGCTACGGCATCGAGCCCGTTGCTGGAGAAGAAAATCAATATATTGCTTATGTAGCTTACCCCTTAGACCTTTTTGAAGAAGGTTCTGTTACTAACATGTTTACTTCCATTGTGGGTAATGTATTTGGGTTCAAAGCCCTACGCGCTCTCCGTCTGGAGGATTTGCGAATCCCTACTGCTTATACGAAAACTTTCCAAGGCCCGCCTCATGGTATCCAAGTTGAGAGAGATAAATTGAACAAGTATGGTCGCCCCCTATTGGGCTGTACTATTAAACCTAAATTGGGGTTATCCGCTAAGAATTACGGTAGAGCTGTTTATGAATGTCTACGCGGTGGACTTGATTTTACCAAAGACGACGAGAACGTGAACTCCCAACCATTTATGCGTTGGAGAGACCGTTTCTTATTTTGTGCCGAAGCACTTTATAAAGCACAGGCGGAAACAGGTGAAATCAAAGGGCATTATTTGAATGCTACTGCAGGTACATGCGAAGAAATGATGAAAAGGGCTGTATTTGCCAGAGAATTGGGAGTTCCTATCGTAATGCATGACTACTTAACAGGGGGATTCACCGCAAATACTAGCTTGGCTCATTATTGCCGAGATAATGGTTTACTTCTGCACATCCACCGCGCAATGCATGCAGTTATTGATAGACAGAAGAATCATGGTATGCACTTTCGTGTACTAGCTAAAGCGTTACGCCTGTCTGGTGGAGATCATGTTCACGCGGGTACTGTAGTAGGGAAACTTGAGGGGGAAAGAGAGATCACTTTAGGCTTTGTTGATTTACTGCGTGATGATTTTGTTGAAAAAGATAGAAGCCGCGGGATTTATTTCACTCAAGACTGGGTCTCCCTACCAGGTGTTATACCTGTGGCTTCGGGAGGTATTCACGTTTGGCATATGCCTGCTCTGACCGAGATCTTTGGAGATGATTCCGTACTACAATTCGGTGGAGGAACTTTGGGGCACCCTTGGGGAAATGCACCAGGTGCCGTAGCTAATCGAGTAGCTGTAGAAGCATGTGTACAAGCTCGTAATGAGGGACGTGATCTTGCTCGTGAGGGTAATGAAATTATCCGTGAAGCTAGCAAATGGAGTCCTGAACTAGCTGCTGCTTGTGAAGTGTGGAAAGAGATTAA
>refbc_1027182_3_Mascagnia_divaricata
GATTCAAGGCTGGTGTTAAAGATTATAAATTGACTTATTATACTCCTGACTATGAAACCAAAGATACTGATATCTTGGCAGCATTCCGAGTAACTCCTCAACCTGGAGTTCCGCCTGAGGAAGCAGGTGCTGCGGTAGCTGCTGAATCTTCTACTGGTACATGGACAACTGTGTGGACCGATGGGCTTACCAGTCTTGATCGTTATAAAGGGCGATGCTACGACATCGAGGCCGTTGCTGGAGAAGAAAATCAATATATTGCTTATGTAGCTTACCCCTTAGACCTTTTTGAAGAAGGTTCTGTTACTAACATGTTTACTTCCATTGTGGGTAATGTATTTGGGTTCAAAGCCCTACGCGCTCTCCGTCTGGAGGATTTGCGAATCCCTACTGCTTATACGAAAACTTTCCAAGGCCCGCCTCATGGTATCCAAGTTGAGAGAGATAAATTAAACAAGTATGGTCGCCCTCTATTGGGCTGTACTATTAAACCTAAATTGGGGTTATCCGCTAAGAATTACGGTAGAGCTGTTTATGAATGTCTACGCGGTGGACTTGATTTTACCAAAGACGACGAGAACGTGAACTCCCAACCATTTATGCGTTGGAGAGACCGTTTCTTATTTTGTGCCGAAGCACTTTATAAAGCACAGGCGGAAACGGGTGAAATCAAAGGGCATTATTTGAATGCTACTGCAGGTACATGCGAAGAAATGATGAAAAGGGCTATATTTGCCAGAGAATTGGGAGTTCCTATCGTAATGCATGACTACTTAACAGGGGGATTCACCGCAAATACTAGCTTGGCTCATTATTGCCGAGATAATGGTTTACTTCTGCACATCCACCGCGCAATGCATGCAGTTATTGATAGACAGAAGAATCATGGTATGCACTTTCGTGTACTAGCTAAAGCGTTACGCCTGTCTGGTGGAGATCATATTCACGCGGGTACTGTAGTAGGGAAACTTGAGGGGGAAAGAGAGATCACTTTAGGCTTTGTTGATTTACTGCGTGATGATTTTGTTGAAAAAGATAGAAGCCGCGGGATTTATTTCACTCAAGACTGGGTCTCCCTACCAGGTGTTATACCTGTGGCTTCGGGAGGTATTCACGTTTGGCATATGCCTGCTCTGACCGAGATCTTTGGAGATGATTCCGTACTACAATTCGGTGGAGGAACTTTGGGGCACCCTTGGGGAAATGCACCAGGTGCCGTAGCTAATCGAGTAGCTCTAGAAGCATGTGTACAAGCTCGTAATGAGGGACGTGATCTTGCTCGTGAGGGTAATGAAATTATCCGTGAAGCTAGCAAATGGAGTCCTGAACTAGCTGCTGCTTGTGAAGTGTGGAAAGAGATTAA
>refbc_1027183_3_Mascagnia_lilacina
CTGGTGTTAAAGATTATAAATTGACTTATTATACTCCTGACTATGAAACCAAAGATACTGATATCTTGGCAGCATTCCGAGTAACTCCTCAACCTGGAGTTCCGCCTGAGGAAGCAGGTGCTGCGGTAGCTGCTGAATCTTCTACTGGTACATGGACAACTGTGTGGACCGATGGGCTTACCAGTCTTGATCGTTATAAAGGGCGATGCTACCACATCGAGGCCGTTGTTGGAGAAGAAAATCAATATATTGCTTATGTAGCTTACCCCTTAGACCTTTTTGAAGAAGGTTCTGTTACTAACATGTTTACTTCCATTGTGGGTAATGTATTTGGGTTCAAAGCCCTACGCGCTCTCCGTCTGGAGGATTTGCGAATCCCTACTGCTTATACGAAAACTTTCCAAGGCCCGCCTCATGGTATCCAAGTTGAGAGAGATAAATTGAACAAGTATGGTCGCCCCCTATTGGGCTGTACTATTAAACCTAAATTGGGGTTATCCGCTAAGAATTACGGTAGAGCTGTTTATGAATGTCTACGCGGTGGACTTGATTTTACCAAAGACGACGAGAACGTGAACTCCCAACCATTTATGCGTTGGAGAGACCGTTTCTTATTTTGTGCCGAAGCAATTTATAAATCACAGGCGGAAACAGGTGAAATCAAAGGGCATTATTTGAATGCTACTGCAGGTACATGCGAAGAAATGCTCAAAAGGGCTGTATTTGCCAGAGAATTGGGAGTTCCTATCGTAATGCATGACTACTTAACAGGGGGATTCACCGCAAATACTAGCTTGGCTCATTATTGCCGAGATAATGGTTTACTTCTGCACATCCACCGCGCAATGCATGCAGTTATTGATAGACAGAAGAATCATGGTATGCACTTTCGTGTACTAGCTAAAGCGTTACGCCTGTCTGGTGGTGATCATATTCACGCGGGTACTGTAGTAGGGAAACTTGAGGGGGAAAGAGAGATCACTTTAGGCTTTGTTGATTTACTGCGTGATGATTTTGTTGAAAAAGATAGAAGCCGCGGGATTTATTTCACTCAAGACTGGGTCTCCCTACCAGGTGTTATACCTGTGGCTTCGGGAGGTATTCACGTTTGGCATATGCCTGCTCTGACCGAGATCTTTGGAGATGATTCCGTACTACAGTTCGGTGGAGGAACTTTGGGGCACCCTTGGGGAAATGCACCAGGTGCCGTAGCTAATCGAGTAGCTCTAGAAGCATGTGTACAAGCTCGTAATGAGGGACGTGATCTTGCTCGTGAGGGTAATGAAATTATCCGTGAAGCTAGCAAATGGAGTCCTGAACTAGCTGCTGCTTGTGAAGTGTGGAAAGAGATTAA
>refbc_1027186_3_Mascagnia_tomentosa
[truncated: 35,932,068 more chars]
