# Supplementary material for: DDQR (dynamic DNA QR coding): An efficient algorithm to represent DNA barcode sequences
Source: PLoS One. 2023 Jan 17;18(1):e0279994. doi: 10.1371/journal.pone.0279994 (PMC9844917; doi:10.1371/journal.pone.0279994)
Supplement: S2 File — (FASTA) [file pone.0279994.s002.fasta]

>refbc_1000412_4_Paphiopedilum_spicerianum_x_Paphiopedilum_venustum
TTCTTTGCATTTATTGCGATTTCTTTTCCACGAATATCATAATTTGAATAGTCTCGTTACTTCAAAGAAATTCATTTACACCTTTTCAAAAAGAAAGAAAAAATTCCTTTGGTTCCTATATAATTCTTATGTATATGAATGCGAATATTTATTCCTATTTATTCGTAAACAATCTTATTATTTACGATCAACATCCTCTGGAGTCTTTCTTGAGCGAACACATTTCTATGTAAAAATAGAGCATCTTATAGTAGTGTGTTGTAATTCTTTTCAGAAGATCCTATGCTTTCTCAAGGATACTTTCATGCATTATGTTCGATATCAAGGAAAGGCAATTCTGGCTTCAAAGGGAACTCTTATTCTGATGAATAAATGGAAATTTCATCTTGTGAATTTTTGGCAATCTTATTTTCACTTTTGGTCTCAACCGTATAGGATCCATATAAAGCAATTATCCAACTATTCCTTCGATTTTCTGGGGTATTTTTCAAGTGTACTAGAAAATCATTTGGTAGTAAGAAATAAAATGCTAGAGAATTCATTTATAATAAATATTATGACTCATAGATTATATACCATAGTCCCAGTCATGTCTCTTATTGGATCATTGGCGAAAGCTCAATTTTGTACTGTATTGGGTCATCCTATTAGTAAACCGATCTGGACCGATTTATCGGATTCTGATATTATTGATCGATTTTGCCGGATATGTAAAAATCTTTGTCATTATCACAGTGGATCCTCAAAAA
>refbc_1001066_4_Cochemiea_pondii
ATGGAAGAATTCAAAAGATATATAGAACTAGATAGGTCTTGGCAACACAACTTTTTCTATCCACTTATCTTTCAGGAATATATTTATGGATTTGCATATGATCATGGTTTAAATAAATCTATTTTGTTGGAAAATGCAGGCGACAAGAAATATAGTTTACTGATTGTAAAACGTTTAATTAACCGAATGTATCAACAGACTCATTTGATTCTTTCTGCTAATAATTCTAATCAAAATGACTTTTTTGGGCACAAGCACAAGAAGAATTTGTATTATCAAATAATATCAGAAGGATTTGCAGTCATTGTGGAAATTCCATTTTCCCTACTGTTAATATCTGCCCTGGAAACAGAAGAAAATAAAATAGTAAAATCCCATAATTTGCGATCAATTCATTCAATCTTTCCTTTTTTCGAGGACAAATTTTTACATTTAAATTATGTGTTAGAAATATTAATACCTTACCCCATTCATCTGGAAATCTTGGTTCAAACTCTTCGTTACTGGGTGAAAGATGCTTCTTCTTTGCATTTATTACGATTCTTTCTTTATGAGTATCGTAATTGGAATAGTCTTATTACTCCCCAAAAATCCAATTCGATTTTTTCAAAAAGGAATCAACGATTATTCTTGTTCCTCTATAATTTTCATGTATGTGAATACGAATCCATTTTCTTTTTTCTCTGTAACCAATCCTCTCATTTACGATCAACATCTTTTGGAGCCCTTCTTGAACGAAATTATTTTTATGGAAAGCTAGAATATCTAGTAAAAGTCAAAACTTTTACTAAGGATTTTTGCCTTATCTTATGGCTTTTCAAAGACCCTTTCCTGCATTATGTTAGGTATCGAGGAAAATCAATTCTGGCTTCAAAAGGGACATCTCTTCTGATGCATAAATGGAAATATTATCTTCTCAATTTTTGGCAATGTCATTTTTCCCTGTGGTCTCAACCAAGAAGAATCTATATCAATCGGTTATCAAAGCACTCTCTCGACTTTATGGGTTTTTTTTCAAGTGTTCGACTCAATTCTTCAGTGATACGGAGTCAAATGGTAGCAAATTCTTTTCTAATAGATAATCGTATTAAGAAATTCGATACCATAGTTCGAATTATTCCTCTGGTTGGATCGTTGGCTAAAGCGAAATTTTGTAACGTATTAGGACATCCCATTAGTAAGTCGGTCTGGACCGATTTATTAGATTCTGATATTATTGATCGGTTTGGGCGCATATGCAGAAATCTTTCTCATTATTATGGTGGCTCTTCGAGAAAAAAGAGTTTGTATCGAATAAAGTATATACTTCTACTTTCTTGTGCTAGAACTTTGGCTCGTAAACACAAAAGTACTGTACGCGCTTTTTTGAAAAGATTAGGTTCAGCATTTTTGGAAGAATTCTTTACTACAGAGGAAGAAAAAGTTCTTTCTTTGATCTTACCAAGAGATTCTTCTATCTCAGGAGGATTATATAGGGGTCCTTTTTGGTATTTGGATATTATTTGTATCCATGATTTGGCCAATGATGAATGA
>refbc_1001068_4_Echinomastus_intertextus
ATGGAAGAATTCCAAAGATATATAGAACTAGATAGGTCTTGGCAACACAACTTTTTCTATCCACTTATTTTTCAGGAATATATTTATGGATTTGCATATGATCATGGTTTTAAAAAATCGATTTTTTTTGAAAATGCAGGCGACAAGAAATATAGTTTACTGATTGTAAAACGTTTAATTAACCGAATGTATCAACAGACTCATTTGATTCTTTCTGCTAATCATTCTAATCAAAATGACTTTTTTGGGCACAAGCACAAGAAGAATTTTTATTATCAAATAATATCAGAAGTATTTGCAGTCATTGTGGAAATTCCATTTTCCCTACTGTTAATATCTTCCCTAGAGGCAAAAGAAAATAAAATAGTAAAATCCCATAATTTGCGATCAATTCATTCAATATTTCCTTTTTTTGAGGACAAATTCTTACATTTCAATTATGTGTTAGAAATATTAATACCTTACCCCATTCATCTGGAAATCTTGGTTCAAACTCTTCGTTACTGGGTGAAAGATGCTTCTTCTTTGCATTTATTACGATTCTTTCTTTATGAGTATCGTAATTGGAATAGTCTTATTACTCCCCAAAAATCCAATTCTATTTTTTCAAAAAGGAATCAACGATTATTCTTGTTCCTATATAATTTCCATGTATGTGAATACGAATCCATTTTCGTTTTTCTCTGTAACCAATCCTCTCATTTACGATCAACATCTTTTGGAGCCCTTCTTGAACGAAATTTTTTTTATGGAAAGCTAGAATATCTAGTAAAAGTAAAAACTTTTACTAAGGATTTTTGCGTTATCTTATGGCTTTTCAAAGACCCTTTCCTGCATTATGTTAGGTATCGAGGAAAATCAATTCTGGCTTCAAAGGGGACATCTCTTCTGATGGATAAATGGAAATATTATCTTATAAATTTTTGGCAATGTCATTTTTCCCTGTGGTCTCAACCAAGAAGAATCTATATCAATCGGTTATCAAAGCATTCTCTCGACTTTATGGGTTTTTTTTCAAATGTTCGACTCAATTCTTCAGTGGTACGGAGTCAAATGGTAGAAAATTCTTTTCTAATAGATAATCGTATTAAGAAATTCGATACCATAGTTCGAATTATTCCTCTGGTTGGATCGTTGGCTAAAGCGAAATTTTGTAACATATTAGGACATCCCATTAGTAAGTCGGTCTGGACCGATTTATTAGATTCTGATATTATTGATCGGTTTGGGCGCATATGCAGAAATCTTTCTCATTATTATGGTGGCTCTTCAAGAAAAAAGAGTTTGTATCGAATAAAGTATATACTTCTACTTTCTTGTGCTAGAACTTTGGCTCGTAAACACAAAAGTACTGTACGCGCTTTTTTGAAAAGATTAGGTTCAGCATTTTTGGAAGAATTCTTTACAGAGGAAGAAAAAGTTCTTTCTTTGATCTTACCAAGAGATTCTTCTATCTCAGGGGGATTATATAGGGGCCCTTTTTGGTATTTGGATATTATTTGTATCCATGATTTGGCCAATGATGAATGA
>refbc_1001070_4_Miqueliopuntia_miquelii
ATGGAAGAATTCCAAAGATATATAGAACTAGATAGGTCTTGGCAACACAACTTTTTCTATCCACTTATTTTTCAGGAATATATTTATGGATTTGCATATGATCATGGTTTAAATAAATCTATTTTGTTGGAAAATGCAGGCCACAAGAAATACAGTTTACCGATTGTAAAACGTTTAATTACCCGAATGTATCAACAGAATCATTTGATTCTTTCTGCTAATCATTCTAACCAAAATGACTTTTTTGGGCACAAGCACAAGAAGAATTTGTATTATCAAATAATATCAGAAGGATTTGCAGTCATTGTGGAAATTCCATTTTCCCTACTGTTAATATCTTCCCTAGGGGCAAAAGAAAAAAAAAMAGTAAAATCTCATAATTTGCGATCAATTCATTCAATATTTCCCTTTTTCGAGGACAAATTCTTACATTTAAATTATGTGTTAAAAATATTAATACCTTACCCCATTCATCTAGAAATCTTGGTTCAAACTCTTCGTTACTGGGTGAAAGATGCTTCTTCTTTGCATTTATTACGATTCTTTCTTTATGAGTATCGTAATTGGAATAGTCTTATTACTCCCCAAAAATCCATTTCTATTTTTTCAAAAAAGAATCAACGACTATTCTTGTTCCTATATAATTTCCATGTATGTGAATACGAATCCATTTTCGTTTTTCTCTGTAACCAATCCTCTCATTTACGATCAACATCTTTTGGAGCCCTTCTTGAACGAATCTATTTTTATGGAAAGCTAGAATATCTAGTAAAAGTAAAAACTTTTACTAAGGATTTTCGTCTTATCTTATGGCTTTTCAAAGACCCTTTCCTGCATTATGTTAGGTATCGAGGAAAATCAATTCTGGCTTCAAAGGGTACATCTCTTCTGATGTATAAATGGAAATATTATCTTATAAATTTTTGGCAATGTCATTTTTCCCTGTGGTCTCAACCAAGAAGAATCTATATCAATCGATTATCAAAGCATTCTCTCGACTTTATGAGTTTTTTTTCAAGTGTTCGACTCAATTCTTCAGTGGTACGGAGTCAAATGGTAGAAAATTCATTTCTAATAGATAATCCTATTAAGAAATTCGATACCGTAGTTCGAATTATTCCTTTGGTTGGATCGTTGGCTAAAGCGAAATTTTGTAACGTATTAGGACATCCCGTTAGTAAGTCGGCCTGGACCGATTTTTTAGATTTTGATATTATTGATCGGTTTGGGCGCATATGCAGAAATCTTTCTCATTATTATAGTGGCTCTTCAAGAAAAAAGAGTTTGTATCGAATAAAGTATATACTTCGACTTTCTTGTGCTAGAACTTTGGCTCGTAAACACAAAAGTACTGTACGCGCTTTTTTGAAAAGATTAGGTTCAGAATTTTTGGAAGAATTCTTTACAGAGGAAGAAAAAGTTCTTTCTTTGATCTTACCAAGAAATTTTTCTATCTCACGGGGATTATATAGGGGTCCTCTTTGGTATTTGGATATTATTTGTATCCATGATTTGGCCAATGATGAATGA
>refbc_1001072_4_Pygmaeocereus_bylesianus
ATGGAAGAATTCCAAAGATATATAGAACTAGATAGGTCTTGGCAACACAACTTTTTCTATCCACTTATCTTTCAGGAATATATTTATGGATTTGCATATGATCATGGTTTAAATAAATCGATTTTGTTGGAAAATGCAGGCGACAAGAAATACAGTTTACTGATTGTAAAACGTTTAATTAACCGAATGTATCAACAGACTCATTTGATTATTTCTGCTAATCATTCTAACCAAAATGATTTTTTTGGGCACAAGCACAAGAAGAATTTGTATTATCAAATAATATCAGAAGGATTTGCAGTCATTGTGGAAATTCCATTTTCCCTACTGTTAATATCTTCCCTAGAGGCAAAAGAAAAAAAAATAGTCAAATCCCATAATTTGCGATCAATTCATTCAATATTTCCTTTTTTCGAGGACAAATTCTTACATTTAAATTATGTGTTAGAAATATTAATACCTTACCCCATCCATCTGGAAATCTTGGTTCAAACTCTTCGTTACTGGGTGAAAGATGCTTCTTCTTTGCATTTTTTACGATTCTTTCTTTATGAATATCGTAATTGGAATAGTCTTATTACTCCCCAAAAATCCATTTCTATTTTTTCGAATCAACGATTATTCTTGTTCCTATATAATTTCTATGTATGTGAATACGAATCCATTTTCGTTTTTCTCTGTAACCAATCCTCTCATTTACGATCAACATCTTTTGGAGCCCTTCTTGAACGAAATTATTTTTATGGAAAGCTAGAATATCTAGTAAAAGTTTTGACTTTTACTAAGGATTTTTGCGTTATCTTATGGCTTTTCAAAGACCCTTTCCTGCATTATGTTAGGTATCGCGGAAAATCAATTTTGGCTTCAAAAGGGACATCTCTTCTGATGCATAAATGGAAATATTATCTTTTCAATTTTTGGCAATGTCATTTTTCCCTGTGGTCTCCACCAAGAAGAATCTATATCAATCGGTTATCAAAGCATTCTCTCGACTTTATGGGTTTTTTTTCAAGTGTTCGACTCAATTCTTCAGTGGTACGGAGTCAAATGGTAGAAAATTCATTTCTAATAGATAATCCTATTAATAAATTCGATACCATAGTTCGAATTATTCCTCTGGTTGGATCGTTGGCTAAAGCGAAATTTTGTAACGTATTAGGACATCCCATTAGTAAGTCGGTCTGGACCGATTTATTGGATTCTGATATTATTGATCGGTTTGGGCGCATATGCAGAAATCTTTCTCATTATTATAGTGGCTCTTCAAGAAAAAAGAGTTTGTATCGAATAAAGTATATACTTCGACTTTCTTGTGCTAGAACTTTGGCTCGTAAACACAAAAGTACTGTACGCGCTTTTTTGAAAAGATTAGGTTCAGAATTTTTGGAAGAATTCTTTACAGAGGAAGAAAAAGTTCTTTCTTTGATCTTACCAAGAGATTCTTCTATCTCACGAGGATTATATAGGGGTCCTTTTTGGTATTTGGATATTATTTGTATCCATGATTTGGCCAATGATGAATGA
>refbc_1001074_4_Weberbauerocereus_johnsonii
ATGGAAGAATTCCAAAGATATATAGAACTAGATAGGTCTTGGCAACACAACTTTTTCTATCCACTTATCTTTCAGGAATATATTTATGGATTTGCATATGATCATGGTTTAAATAAATCGATTTTGTTGGAAAATGCAGGCGACAAGAAATACAGTTTACTGATTGTAAAACGTTTAATTAACCGAATGTATCAACAGACTCATTTGATTATTTCTGCTAATCATTCTAACCAAAATGATTTTTTTGGGCACAAGCACAAGAAGAATTTGTATTATCAAATAATATCAGAAGGATTTGCAGTCATTGTGGAAATTCCATTTTCCCTACTGTTAATATCTTCCCTAGAGGCAAAAGAAAAAAAAATAGTCAAATCCCATAATTTGCGATCAATTCATTCAATATTTCCTTTTTTCGAGGACAAATTCTTACATTTAAATTATGTGTTAGAAATATTAATACCTTACCCCATCCATCTGGAAATCTTGGTTCAAACTCTTCGTTACTGGGTGAAAGATGCTTCTTCTTTGCATTTATTACGATTCTTTCTTTATGAATATCGTAATTGGAATAGTCTTATTACTCCCCAAAAATCCATTTCTATTTTTTCGAATCAACGATTATTCTTGTTCCTATATAATTTCTATGTATGTGAATACGAATCCATTTTCGTTTTTCTCTGTAACCAATCCTCTCATTTACGATCAACATCTTTTGGAGCCCTTCTTGAACGAAATTATTTTTATGGAAAGCTAGAATATCTAGTAAAAGTTTTGACTTTTACTAAGGATTTTTGCGTTATCTTATGGCTTTTCAAAGACCCTTTCCTGCATTATGTTAGGTATCGCGGAAAATCAATTTTGGCTTCAAAAGGGACATCTCTTCTGATGCATAAATGGAAATATTATCTTTTCAATTTTTGGCAATGTCATTTTTCCCTGTGGTCTCCACCAAGAAGAATCTATATCAATCGGTTATCAAAGCATTCTCTCGACTTTATGGGTTTTTTTTCAAGTGTTCGACTCAATTCTTCAGTGGTACGGAGTCAAATGGTAGAAAATTCATTTCTAATAGAGAATCCTATTAATAAATTCGATACCATAGTTCGAATTATTCCTCTGGTTGGATCGTTGGCTAAAGCGAAATTTTGTAACGTATTAGGACATCCCATTAGTAAGTCGGTCTGGACCGATTTATTGGATTCTGATATTATTGATCGGTTTGGGCGCATATGCAGAAATCTTTCTCATTATTATAGTGGCTCTTCAAGAAAAAAGAGTTTGTATCGAATAAAGTATATACTTCGACTTTCTTGTGCTAGAACTTTGGCTCGTAAACACAAAAGTACTGTACGCGCTTTTTTGAAAAGATTAGGTTCAGAATTTTTGGAAGAATTCTTTACAGAGGAAGAAAAAGTTCTTTCTTTGATCTTACCAAGAGATTCTTCTATCTCACGAGGATTATATAGGGGTCCTTTTTGGTATTTGGATATTATTTGTATCCATGATTTGGCCAATGATGAATGA
>refbc_1001078_4_Notocactus_concinnus
ATGGAAGAATTCCAAAGATATATAGAACTAGATAGGTCTTGGCAACACAACTTTTTCTATCCACTTATCTTTCAGGAATATATTTATGGATTTGCATATGATCATGGTTTAAATAAATCGTTGGAAAATGCAGGCGACAAGAAATACAGTTTACTTATTGTAAAACGTTTAATTAACCGAATGTATCAACAGACTCATTTGATTATTTCTGCTAATCATTCTAACCAAAATGATTTTTTTGGGCACAAGCACAAGAAGAATTTGTATTATCAAATAATATCTGAAGGATTTGCAGTCATTGTGGAAATTCCATTTTCCCTATTGTTAATATCTTGCCTAGAGGCAAAAGAAAAAAAAATAGTAAAATCCCATAATTTGCGATCAATTCATTCAATATTTCCTTTTTTCGAGGACAAATTCTTACATTTAAATTATGTGTTAGAAATATTTATACCTTACCCCATCCATCTGGAAATCTTGGTTCAAACTCTTCGTTACTGGGTGAAAGATGCTTCTTCTTTGCATTTATTACGATTCTTTCTTTATGAGTATCGTAATTGGAATAGTCTTATTACTCCCCAAAAATCAATTTATAATTTTTCAAAAAGGAATCAACGATTATTCTTGTTCCTATATAATTTCCATGTATGTGAATACGAATCCATTTTCGTTTTTCTCTGTAACCAATCCTCTCATTTACGATCAACATCTTTTGGAGCCCTTCTTGAACGAAATTATTTTTATGGAAAGCTAGAATATATAGTAAAAGTCAAAACTTTGACTAAGGATTTTTGCGTTATCTTATGGCTTTTCAAAGACCCTTTCCTGCATTATGTTAGGTATCGAGGAAAATCAATTCTGGCTTCAAAAGGGACATCTCTTCTGATGCATAAATGGAAATATTATCTTTTCCATTTTTGGCAATGTAATTTTTCCCTGTGGTCTCCACCAAGAAGAATCTATATCAATCGGTTATCAAAGCATTCTCTCGACTTTATGGGTTTTTTTTCAAGTGTTCGACTCAATTCTTCAGTGGTACGTAGTCAAATGGTAGAAAATTCATTTCTAATAGATAATCCTATTAATAAATTCGATACCATAGTTCGAATTATTCCTCTGGTTGGATCGTTGGCTAAAGCGAAATTTTGTAACGTATTAGGACATCCCATTAGTAAGTCGGTCTGGACCGATTTATTGGATTCTGATATTATTGATCGGTTTGGGCGCATATGCAGAAATCTTTCTCAGTATTATAGTGGCTCTTCAAGAAAAAAGAGTTTGTATCGAATAAAGTATATACTTCGACTTTCTTGTGCTAGAACTTTGGCTCGTAAACACAAAAGTACTGTACGCGCTTTTTTGAAAAGATTAGGTTCAGAATTTTTGGAAGAATTCTTTACAGAGGAAGAAAAAGTTCTTTCTTTGATCTTACCATCTTCTATCTCACGAGGATTATATAGGGGTCCTTTTTGGTATTTGGATATTATTTGTATCCATGATTTGGCCAATGATGAATGA
>refbc_1001083_4_Monvillea_spegazzinii
ATGGAAGAATTCCAAAGATATATAGAACTAGATAGGTCTTGGCAACACAACTTTTTCTATCCACTTATCTTTCAGGAATATATTTATGGATTTGCATATGATCATGGTTTAAATAAATCGATTTTGTTGGAAAATGCAGGCGACAAGAAATACAGTTTACTGATTGTAAAACGTTTAATTAACCGAATGTATCAACAGACTCATTTGATTATTTCTGCTAATCATTCTAACCAAAATGATTTTTTTGGGCACAAGCACAAGAAGAATTTGTATTATCAAATAATATCAGAAGGATTTGCAGTCATTGTGGAAATTCCATTTTCCCTACTGTTAATATCTTCCCTAGAGGCAAAAGAAAAAAAAATAGTCAAATCCCATAATTTGCGATCAATTCATTCAATATTTCCTTTTTTCGAGGACAAATTCTTACATTTAAATTATGTGTTAGAAATATTAATACCTTACCCCATCCATCTGGAAATCTTGGTTCAAACTCTTCGTTACTGGGTGAAAGATGCTTCTTCTTTGCATTTATTACGATTCTTTCTTTATGAATATCGTAATTGGAATAGTCTTATTACTCCCCAAAAATCCATTTCTATTTTTTCGAATCAACGATTATTCTTGTTCCTATATAATTTCTATGTATGTGAATACGAATCCATTTTCGTTTTTCTCTGTAACCAATCCTCTCATTTACGATCAACATCTTTTGGAGCCCTTCTTGAACGAAATTATTTTTATGGAAAGCTAGAATATCTAGTAAAAGTAAAAACTTTTACTAAGGATTTTTGCGTTATCTTATGGCTTTTCAAAGACCCTTTCCTGCATTATGTTAGGTATCGCGGAAAATCAATTTTGGCTTCAAAAGGGACATCTCTTCTGATGCATAAATGGAAATATTATCTTTTCAATTTTTGGCAATGTCATTTTTCCCTGTGGTCTCCACCAAGAAGAATCTATATCAATCGGTTATCAAAGCATTCTCTCGACTTTATGGGTTTTTTTTCAAGTGTTCGACTCAATTCTTCAGTGGTACGGAGTCAAATGGTAGAAAATTCATTTCTAATAGATAATCCTATTAAGAAATTCGATACCATAGTTCGAATTATTTCCTTGGTTGGATCGTTGGCTAAAGCGAAATTTTGTAACGTATTAGGACATCCCATTAGTAAGTCGGTCTGGACCGATTTATTGGATTCTGATATTATTGATCGGTTTGGGCGCATATGCAGAAATCTTTCTCATTATTATAGTGGCTCTTCAAGAAAAAAGAGTTTGTATCGAATAAAGTATATACTTCGACTTTCTTGTGCTAGAACTTTGGCTCGTAAACACAAAAGTACTGTACGCGCTTTTTTGAAAAGATTAGGTTCAGAATTTTTGGAAGAATTCTTTACAGAGGAAGAAAAAGTTCTTTCTTTGATCTTACCAAGAGATTCTTCTATCTCACGAGGATTATATAGGGGTCCTTTTTGGTATTTGGATATTATTTGTATCCATGATTTGGCCAATGATGAATGA
>refbc_1001084_4_Acanthocalycium_spiniflorum
ATGGAAGAATTCCAAAGATATATAGAACTAGATAGGTCTTGGCAACACAACTTTTTCTATCCACTTATCTTTCAGGAATATATTTATGGATTTGCATATGATCATGGTTTAAATAAATCGATTTTGTTGGAAAATGCAGGCGACAAGAAATACAGTTTACTGATTGTAAAACGTTTAATTAACCGAATGTATCAACAGACTCATTTGATTATTTCTGCTAATCATTCTAACCAAAATGATTTTTTTGGGCACAAGCACAAGAAGAATTTGTATTATCAAATAATATCAGAAGGATTTGCAGTCATTGTGGAAATTCCATTTTCCCTACTGTTAATATCTTCCCTAGAGGCAAAAGAAAAAAAAATAGTCAAATCCCATAATTTGCGATCAATTCATTCAATATTTCCTTTTTTCGAGGACAAATTCTTACATTTAAATTATGTGTTAGAAATATTAATACCTTACCCCATCCATCTGGAAATCTTGGTTCAAACTCTTCGTTACTGGGTGAAAGATGCTTCTTCTTTGCATTTATTACGATTCTTTCTTTATGAATATCGTAATTGGAATAGTCTTATTACTCCCCAAAAATCCATTTCTATTTTTTCGAATCAACGATTATTCTTGTTCCTATATAATTTCTATGTATGTGAATACGAATCCATTTTCGTTTTTCTCTGTAACCAATCCTCTCATTTACGATCAACATCTTTTGGAGCCCTTCTTGAACGAAATTATTTTTATGGAAAGCTAGAATATCTAGTAAAAGTTTTGACTTTTACTAAGGATTTTTGCTTATGGCTTTTCAAAGACCCTTTCCTGCATTATGTTAGGTATCGCGGAAAATCAATTTTGGCTTCAAAAGGGACATCTCTTCTGATGCATAAATGGAAATATTATCTTTTCAATTTTTGGCAATGTCATTTTTCCCTGTGGTCTCCACCAAGAAGAATCTATATCAATCGGTTATCAAAGCATTCTCTCGACTTTATGGGTTTTTTTTCAAGTGTTCGACTCAATTCTTCAGTGGTACGGAGTCAAATGGTAGAAAATTCATTTCTAATAGATAATCCTATTAATAAATTCGATACCATAGTTCGAATTATTCCTCTGGTTGGATCGTTGGCTAAAGCGAAATTTTGTAACGTATTAGGACATCCCATTAGTAAGTCGGTCTGGACCGATTTATTGGATTCTGATATTATTGATCGGTTTGGGCGCATATGCAGAAATCTTTCTCATTATTATAGTGGCTCTTCAAGAAAAAAGAGTTTGTATCGAATAAAGTATATACTTCGACTTTCTTGTGCTAGAACTTTGGCTCGTAAACACAAAAGTACTGTACGCGCTTTTTTGAAAAGATTAGGTTCAGAATTTTTGGAAGAATTCTTTACAGAGGAAGAAAAAGTTCTTTCTTTGATCTTACCAAGAGATTCTTCTATCTCACGAGGATTATATAGGGGTCCTTTTTGGTATTTGGATATTATTTGTATCCATGATTTGGCCAATGATGAATGA
>refbc_1001085_4_Armatocereus_procerus
ATGGAAGAATTCCAAAGATATATAGAACTAGATAGGTCTTGGCAACACAACTTTTTCTATCCACTTATCTTTCAGGAATATATTTATGGATTTGCATATGATCATGGTTTAAATAAATCGATTTTGTTGGAAAATGCAGGCGACAAGAAATACAGTTTACTGATTGTAAAACGTTTAATTAACCGAATGTATCAACAGACTCATTTGATTATTTCTGCTAATCATTCTAACCAAAATGATTTTTTTGGGCACAAGCACAAGAAGAATTTGTATTATCAAATAATATCAGAAGGATTTGCAGTCATTGTGGAAATTCCATTTTCCCTACTGTTAATATCTTCCCTAGAGGCAAAAGAAAAAAAAATAGTCAAATCCCATAATTTGCGATCAATTCATTCAATATTTCCTTTTTTCGAGGACAAATTCTTACATTTAAATTATGTGTTAGAAATATTAATACCTTACCCCATCCATCTGGAAATCTTGGTTCAAACTCTTCGTTACTGGGTGAAAGATGCTTCTTCTTTGCATTTATTACGATTCTTTCTTTATGAATATCGTAATTGGAATAGTCTTATTACTCCCCAAAAATCCATTTCTATTTTTTCGAATCAACGATTATTCTTGTTCCTATATAATTTCTATGTATGTGAATACGAATCCATTTTCGTTTTTCTCTGTAACCAATCCTCTCATTTACGATCAACATCTTTTGGAGCCCTTCTTGAACGAAATTATTTTTATGGAAAGCTAGAATATCTAGTAAAAGTAAAAACTTTTACTAAGGATTTTTGCGTTATCTTATGGCTTTTCAAAGACCCTTTCCTGCATTATGTTAGGTATCGCGGAAAATCAATTTTGGCTTCAAAAGGGACATCTCTTCTGATGCATAAATGGAAATATTATCTTTTCAATTTTTGGCAATGTCATTTTTCCCTGTGGTCTCCACCAAGAAGAATCTATATCAATCGGTTATCAAAGCATTCTCTCGACTTTATGGGTTTTTTTTCAAGTGTTCGACTCAATTCTTCAGTGGTACGGAGTCAAATGGTAGAAAATTCATTTCTAATAGATAATCCTATTAAGAAATTCGATACCATAGTTCGAATTATTCCTCTGGTTGGATCGTTGGTAAAAGCGAAATTTTGTAACGTATTAGGACATCCCATTAGTAAGTCGGTCTGGACCGATTTATTGGATTCTGATATTATTGATCGGTTTGGGCGCATATGCAGAAATCTTTCTCATTATTATAGTGGCTCTTCAAGAAAAAAGAGTTTGTATCGAATAAAGTATATACTTCGACTTTCTTGTGCTAGAACTTTGGCTCGTAAACACAAAAGTACTGTACGCGCTTTTTTGAAAAGATTAGGTTCAGAATTTTTGGAAGAATTCTTTACAGAGGAAGAAAAAGTTCTTTCTTTGATCTTACCAAGAGATTCTTCTATCTCACGAGGATTATATAGGGGTCCTTTTTGGTATTTGGATATTATTTGTATCCATGATTTGGCCAATGATGAATGA
>refbc_1001086_4_Cleistocactus_icosagonus
ATGGAAGAATTCCAAAGATATATAGAACTAGATAGGTCTTGGCAACACAACTTTTTCTATCCACTTATCTTTCAGGAATATATTTATGGATTTGCATATGATCATGGTTTAAATAAATCTATTTTGTTGGAAAATGCAGGCCACAAGAAATACAGTTTACTGATTGTAAAACGTTTAATTACCCGAATGTATCAACAGAATCATTTGATTCTTTCTGCTAATCATTCTAATCAAAATGACTTTTTTGGGCACAAGCACAAAAAGAATTTGTATTATCAAAAAATATCAGAAGGATTGCAGTCATTGTGGAAATTCCATTTTCCCTACTGTTAATATCTTCCCTAGAGGCAAAAGAAAAAAAAATAGTCAAATCCCATAATTTGCGATCAATTCATTCAATATTTCCTTTTTTCGAGGACAAATTCTTACATTTAAATTATGTGTTAGAAATATTAATACCTTACCCCATCCATCTGGAAATCTTGGTTCAAACTCTTCGTTACTGGGTGAAAGATGCTTCTTCTTTGCATTTATTACGATTCTTTCTTTATGAATATCGTAATTGGAATAGTCTTATTACTCCCCAAAAATCCATTTCTATTTTTTCGAATCAACGATTATTCTTGTTCCTATATAATTTCTATGTATGTGAATACGAATCCATTTTCGTTTTTCTCTGTAACCAATCCTCTCATTTACGATCAACATCTTTTGGAGCCCTTCTTGAACGAAATTATTTTTATGGAAAGCTAGAATATCTAGTAAAAGTCAAAACTTTTACTAAGGATTTTTGCGTTATCTTATGGCTTTTCAAAGACCCTTTCCTGCATTATGTTAGGTATCGCGGAAAATCAATTTTGGCTTCAAAAGGGACATCTCTTCTGATGCATAAATGGAAATATTATCTTTTCAATTTTTGGCAATGTCATTTTTCCCTGTGGTCTCCACCAAGAAGAATCTATATCAATCGGTTATCAAAGCATTCTCTCGACTTTATGGGTTTTTTTTCAAGTGTTCGACTCAATTCTTCAGTGGTACGGAGTCAAATGGTAGAAAATTCATTTCTAATAGATAATCCTATTAATAAATTCGATACCATAGTTCGAATTATTCCTCTGGTTGGATCGTTGGCTAAAGCGAAATTTTGTAACGTATTAGGACATCCCATTAGTAAGTCGGTCTGGACCGATTTATTGGATTCTGATATTATTGATCGGTTTGGGCGCATATGCAGAAATCTTTCTCATTATTATAGTGGCTCTTCAAGAAAAAAGAGTTTGTATCGAATAAAGTATATACTTCGACTTTCTTGTGCTAGAACTTTGGCTCGTAAACACAAAAGTACTGTACGCGCTTTTTTGAAAAGATTAGGTTCAGAATTTTTGGAAGAATTCTTTACAGAGGAAGAAAAAGTTCTTTCTTTGATCTTACCAAGAGATTCTTCTATCTCACGAGGATTATATAGGGGTCCTTTTTGGTATTTGGATATTATTTGTATCCATGATTTGGCCAATGATGAATGA
>refbc_1001087_4_Cleistocactus_parviflorus
ATGGAAGAATTCCAAAGATATATAGAACTAGATAGGTCTTGGCAACACAACTTTTTCTATCCACTTATCTTTCAGGAATATATTTATGGATTTGCATATGATCATGGTTTAAATAAATCGATTTTGTTGGAAAATGCAGGCGACAAGAAATACAGTTTACTGATTGTAAAACGTTTAATTAACCGAATGTATCAACAGACTCATTTGATTATTTCTGCTAATCATTCTAACCAAAATGATTTTTTTGGGCACAAGCACAAGAAGAATTTGTATTATCAAATAATATCAGAAGGATTTGCAGTCATTGTGGAAATTCCATTTTCCCTACTGTTAATATCTTCCCTAGAGGCAAAAGAAAAAAAAATAGTCAAATCCCATAATTTGCGATCAATTCATTCAATATTTCCTTTTTTCGAGGACAAATTCTTACATTTAAATTATGTGTTAGAAATATTAATACCTTACCCCATCCATCTGGAAATCTTGGTTCAAACTCTTCGTTACTGGGTGAAAGATGCTTCTTCTTTGCATTTATTACGATTCTTTCTTTATGAATATCGTAATTGGAATAGTCTTATTACTCCCCAAAAATCCATTTCTATTTTTTCGAATCAACGATTATTCTTGTTCCTATATAATTTCTATGTATGTGAATACGAATCCATTTTCGTTTTTCTCTGTAACCAATCCTCTCATTTACGATCAACATCTTTTGGAGCCCTTCTTGAACGAAATTATTTTTATGGAAAGCTAGAATATCTAGTAAAAGTTTTTACTTTTACTAAGGATTTTTGCGTTATCTTATGGCTTTTCAAAGACCCTTTCCTGCATTATGTTAGGTATCGCGGAAAATCAATTTTGGCTTCAAAAGGGACATCTCTTCTGATGCAAAAATGGAAATATTATCTTTTCCATTTTTGGCAATGTCATTTTTCCCTGTGGTCTCCACCAAGAAGAATCTATATCAATCGGTTATCAAAGCATTCTCTCGACTTTATGGGTTTTTTTTCAAGTGTTCGACTCAATTCTTCAGTGGTACGGAGTCAAATGGTAGAAAATTCATTTCTAATAGATAATCCTATTAATAAATTCGATACCATAGTTCGACCTCTGGTTGGATCGTTGGCTAAAGCGAAATTTTGTAACGTATTAGGACATCCCATTAGTAAGTCGGTCTGGACCGATTTATTGGATTCTGATATTATTGATCGGTTTGGGCGCATATGCAGAAATCTTTCTCATTATTATAGTGGCTCTTCAAGAAAAAAGAGTTTGTATCGAATAAAGTATATACTTCGACTTTCTTGTGCTAGAACTTTGGCTCGTAAACACAAAAGTACTGTACGCGCTTTTTTGAAAAGATTAGGTTCAGAATTTTTGGAAGAATTCTTTACAGAGGAAGAAAAAGTTCTTTCTTTGATCTTACCAAGAGATTCTTCTATCTCACGAGGATTATATAGGGGTCCTTTTTGGTATTTGGATATTATTTGTATCCATGATTTGGCCAATGATGAATGA
>refbc_1001088_4_Cleistocactus_tupizensis
ATGGAAGAATTCCAAAGATATATAGAACTAGATAGGTCTTGGCAACACAACTTTTTCTATCCACTTATCTTTCAGGAATATATTTATGGATTTGCATATGATCATGGTTTAAATAAATCGATTTTGTTGGAAAATGCAGGCGACAAGAAATACAGTTTACTGATTGTAAAACGTTTAATTAACCGAATGTATCAACAGACTCATTTGATTATTTCTGCTAATCATTCTAACCAAAATGATTTTTTTGGGCACAAGCACAAGAAGAATTTGTATTATCCAATAATATCAGAAGGATTTGCAGTCATTGTGGAAATTCCATTTTCCCTACTGTTAATATCTTCCCTAGAGGCAAAAGAAAAAAAAATAGTCAAATCCCATAATTTGCGATCAATTCATTCAATATTTCCTTTTTTCGAGGACAAATTCTTACATTTAAATTATGTGTTAGAAATATTAATACCTTACCCCATCCATCTGGAAATCTTGGTTCAAACTCTTCGTTACTGGGTGAAAGATGCTTCTTCTTTGCATTTATTACGATTCTTTCTTTATGAATATCGTAATTGGAATAGTCTTATTACTCCCCAAAAATCCATTTCTATTTTTTCGAATCAACGATTATTCTTGTTCCTATATAATTTCTATGTATGTGAATACGAATCCATTTTCGTTTTTCTCTGTAACCAATCCTCTCATTTACGATCAACATCTTTTGGAGCCCTTCTTGAACGAAATTATTTTTATGGAAAGCTAGAATATCTAGTAAAAGTTTTTACTTTTACTAAGGATTTTTGCGTTATCTTATGGCTTTTCAAAGACCCTTTCCTGCATTATGTTAGGTATCGCGGAAAATCAATTTTGGCTTCAAAAGGGACATCTCTTCTGATGCATAAATGGAAATATTATCTTTTCCATTTTTGGCAATGTCATTTTTCCCTGTGGTCTCCACCAAGAAGAATCGATATCAATCGGTTATCAAAGCATTCTCTCGACTTTATGGGTTTTTTTTCAAGTGTTCGACTCAATTCTTCAGTGGTACGGAGTCAAATGGTAGAAAATTCATTTCTAATAGATAATCCTATTAATAAATTCGATACCATAGTTCGACCTCTGGTTGGATCGTTGGCTAAAGCGAAATTTTGTAACGTATTAGGACATCCCATTAGTAAGTCGGTCTGGACCGATTTATTGGATTCTGATATTATTGATCGGTTTGGGCGCATATGCAGAAATCTTTCTCATTATTATAGTGGCTCTTCAAGAAAAAAGAGTTTGTATCGAATAAAGTATATACTTCGACTTTCTTGTGCTAGAACTTTGGCTCGTAAACACAAAAGTACTGTACGCGCTTTTTTGAAAAGATTAGGTTCAGAATTTTTGGAAGAATTCTTTACAGAGGAAGAAAAAGTTCTTTCTTTGATCTTACCAAGAGATTCTTCTATCTCACGAGGATTATATAGGGGTCCTTTTTGGTATTTGGATATTATTTGTATCCATGATTTGGCCAATGATGAATGA
>refbc_1001089_4_Cochemiea_poselgeri
ATGGAAGAATTCAAAAGATATATAGAACTAGATAGGTCTTGGCAACACAACTTTTTCTATCCACTTATCTTTCAGGAATATATTTATGGATTTGCATATGATCATGGTTTAAATAAATCTATTTTGTTGGAAAATGCAGGCGACAAGAAATATAGTTTACTGATTGTAAAACGTTTAATTAACCGAATGTATCAACAGACTCATTTGATTCTTTCTGCTAATAATTCTAATCAAAATGACTTTTTTGGGCACAAGCACAAGAAGAATTTGTATTATCAAATAATATCAGAAGGATTTGCAGTCATTGTGGAAATTCCATTTTCCCTACTGTTAATATCTGCCCTGGAAACAGAAGAAAATAAAATAGTAAAATCCCATAATTTGCGATCAATTCATTCAATCTTTCCTTTTTTCGAGGACAAATTCTTACATTTAAATTATGTGTTAGAAATATTAATACCTTACCCCATTCATCTGGAAATCTTGGTTCAAACTCTTCGTTACTGGGTGAAAGATGCTTCTTCTTTGCATTTATTACGATTCTTTCTTTATGAGTATCGTAATTGGAATAGTCTTATTACTCCCCAAAAATCCAATTCGATTTTTTCAAAAAGGAATCAACGATTATTCTTGTTCCTCTATAATTTTCATGTATGTGAATACGAATCCATTTTCTTTTTTCTCTGTAACCAATCCTCTCATTTACGATCAACATCTTTTGGAGCCCTTCTTGAACGAAATTATTTTTATGGAAAGCTAGAATATCTAGTAAAAGTCAAAACTTTTACTAAGGATTTTTGCCTTATCTTATGGCTTTTCAAAGACCCTTTCCTGCATTATGTTAGGTATCGAGGAAAATCAATTCTGGCTTCAAAAGGGACATCTCTTCTGATGCATAAATGGAAATATTATCTTCTCAATTTTTGGCAATGTCATTTTTCCCTGTGGTCTCAACCAAGAAGAATCTATATCAATCGGTTATCAAAGCACTCTCTCGACTTTATGGGGTTTTTTTCAAGTGTTCGACTCAATTCTTCAGTGATACGGAGTCAAATGGTAGCAAATTCTTTTCTAATAGATAATCGTATTAAGAAATTCGATACCATAGTTCGAATTATTCCTCTGGTTGGATCGTTGGCTAAAGCGAAATTTTGTAACGTATTAGGACCTCCCATTAGTAAGTCGGTCTGGACCGATTTATTAGATTCTGATATTATTGATCGGTTTGGGCGCATATGCAGAAATCTTTCTCATTATTATGGTGGCTCTTCGAGAAAAAAGAGTTTGTATCGAATAAAGTATATACTTCTACTTTCTTGTGCTAGAACTTTGGCTCGTAAACACAAAAGTACTGTACGCGCTTTTTTGAAAAGATTAGGTTCAGCATTTTTGGAAGAATTCTTTACTACAGAGGAAGAAAAAGTTCTTTCTTTGATCTTACCAAGAGATTCTTCTATCTCAGGAGGATTATATAGGGGTCCTTTTTGGTATTTGGATATTATTTGTATCCATGATTTGGCCAATGATGAATGA
>refbc_1001090_4_Copiapoa_cinerascens
ATGGAAGAATTCCAAAGATATATAGAACTAGATAGGTCTTGGCAACACAACTTTTTATATCCACTTATCTTTCAGGAATATATTTATGGATTTGCATATGATCATGGTTTAAATAAATCCATTTTCTTGGAAAATGCGGGCGACAAGAAATACAGTTTACTGATTGTAAAACGTTTAATTAACCGAATGTATCAACAGACTCATTTGATTCTTTCTGCTAATCATTCTAACCAAAATGACTTTTTTGGGCACAAGCACAAGAAGAATTTGTATTATCAAATAATATCAGAAGGATTTGCAGTCATTGTGGAAATTCCATTTTCCCTACTGTTAATATCTTCCCTAGAGGCAAAAGAAAAAAAAATAGTAAAATCCCATAATTTGCGATCAATTCATTCAATATTTCCTTTTTTCGAGGACAAATTCTTACATTTAAATTATGTGTTAGAAATATTAATACCTTACCCCATCCATCTGGAAATCTTGGTTCAAACTCTTCGTTACTGGGTGAAAGATGCTTCTTCTTTGCATTTATTACGATTCTTTCTTTATGAGTATCCTAATTGGAATAGTCTTATTACTCCTCAAAAATCCATTTCTATTTTTTCAAAAAGGAATCAACGATTATTCTTGTTCCTATATAATTTCCATGTATGTGAATACGAATCCATTTTCGTTTTTCTCTGTAACCAATCCTCTCATTTACGATCAACATCTTTTGGAGCCCTTCTTGAACGAAATTTTTTTTATGGAAAGCTAGAATATCTAGTAAAAGTCAAAACTTTTACCAAGGATTTTTGCGTTATCTTATGGCTTTTCAAAGACCCTTTCCTGCATTATGTTAGGTATCGAGGAAAATCAATTCTGGCTTCAAAAGGGACATCTCTTCTGATGCATAAATGGAAATATTATATTTTCAATTTGTGGCAATGTCATTTTTCCCTGTGGTCTCCACCAAGAAGAATCTATATCAATCGGTTATCAAAGCATTCTCTCGACTTTATGGGTTTTTTTTCAAGTGTTCGACTCAATTCTTCAGTGGTACGGAGTCAAATGGTAGAAAATTCATTTCTAATAGATAATCCTATTAAGAAATTCGATACCCGAATTGTTCCTCTGGTTGGATCGTTGGCTAAAGCGAAATTTTGTAACCTATTAGGACATCCCATTAGTAAGTCGGTCTGGACCGATTTATTGGATTCTGATATTATTGATCGGTTTGGGCGCATATGCAGAAATCTTTCTCATTATTATAGTGGCTCTTCAAGAAAAAAGAGTTTGTATCGAATAAAGTATATACTTCGACTTTCTTGTGCTAGAACTTTGGCTCGTAAACACAAAAGTACTGTACGCGCTTTTTTGAAAAGATTAGGTTCAGAATTTTTGGAAGAATTCTTTACAGAGGAAGAAAAAGTTCTTTCTTTGATCTTACCAAGAGATTCTTCTATCTCACGAGGATTATATAGGGGTCCTTTTTGGTATTTGGATATTATTTGTATCCATGATTTGACCAATGATGAATGA
>refbc_1001091_4_Copiapoa_humilis
ATGGAAGAATTCCAAAGATATATAGAACTAGATAGGTCTTGGCAACACAACTTTTTATATCCACTTATCTTTCAGGAATATATTTATGGATTTGCATATGATCATGGTTTAAATAAATCCATTTTCTTGGAAAATGCGGGCGACAAGAAATACAGTTTACTGATTGTAAAACGTTTAATTAACCGAATGTATCAACAGACTCATTTGATTCTTTCTGCTAATCATTCTAACCAAAATGACTTTTTTGGGCACAAGCACAAGAAGAATTTGTATTATCAAATAATATCAGAAGGATTTGCAGTCATTGTGGAAATTCCATTTTCCCTACTGTTAATATCTTCCCTAGAGGCAAAAGAAAAAAAAATAGTAAAATCCCATAATTTGCGATCAATTCATTCAATATTTCCTTTTTTCGAGGACAAATTCTTACATTTAAATTATGTGTTAGAAATATTAATACCTTACCCCATCCATCTGGAAATCTTGGTTCAAACTCTTCGTTACTGGGTGAAAGATGCTTCTTCTTTGCATTTATTACGATTCTTTCTTTATGAGTATCGTAATTGGAATAGTCTTATTACTCCTCAAAAATCCATTTCTATTTTTTCAAAAAGGAATCAACGATTATTCTTGTTCCTATATAATTTCCATGTATGTGAATACGAATCCATTTTCGTTTTTCTCTGTAACCAATCCTCTCATTTACGATCAACATCTTTTGGAGCCCTTCTTGAACGAAATTTTTTTTATGGAAAGCTAGAATATCTAGTAAAAGTCAAAACTTTTACCAAGGATTTTTGCGTTATCTTATGGCCTTTCAAAGACCCTTTCCTGCATTATGTTAGGTATCGAGGAAAATCAATTCTGGCTTCAAAAGGGACATCTCTTCTGATGCATAAATGGAAATATTATATTTTCAATTTGTGGCAATGTCATTTTTCCCTGTGGTCTCCACCAAGAAGAATCTATATCAATCGGTTATCAAAGCATTCTCTCGACTTTATGGGTTTTTTTTCAAGTGTTCGACTCAATTCTTCAGTGGTACGGAGTCAAATGGTAGAAAATTCATTTCTAATAGATAATCCTATTAAGAAATTCGATACCCGAATTGTTCCTCTGGTTGGATCGTTGGCTAAAGCGAAATTTTGTAACCTATTAGGACATCCCATTAGTAAGTCGGTCTGGACCGATTTATTGGATTCTGATATTATTGATCGGTTTGGGCGCATATGCAGAAATCTTTCTCATTATTATAGTGGCTCTTCAAGAAAAAAGAGTTTGTATCGAATAAAGTATATACTTCGACTTTCTTGTGCTAGAACTTTGGCTCGTAAACACAAAAGTACTGTACGCGCTTTTTTGAAAAGATTAGGTTCAGAATTTTTGGAAGAATTCTTTACAGAGGAAGAAAAAGTTCTTTCTTTGATCTTACCAAGAGATTCTTCTATCTCACGAGGATTATATAGGGGTCCTTTTTGGTATTTGGATATTATTTGTATCCATGATTTGACCAATGATGAATGA
>refbc_1001092_4_Corryocactus_aureus
ATGGAAGAATTCCAAAGATATATAGAACTAGATAGGTCTTGGCAACACAACTTTTTCTATCCACTTATCTTTCAGGAATATATTTATGGATTTGCATATGATCGTGGTTTAAATAAATCCATTTTGTTGGAAAATGCAGGCGACAAGAAATACAGTTTACTGATTGTAAAACGTTTAATTAACCGAATGTATCAACAGACTCATTTGATTCTTTCTGCTAATCATTCTAACCAAAATGACTTTTTTGGGCACAAGCACAAGAAGAATTTGTATTATCAAATAATATCAGAAGGATTTGCAGTCATTATGGAAATTCCATTTTCCTTACTGTTAATATCTTCCCTAGAGGCAAAAGAAAAAAAAATAGTAAAATCCCATAATTTGCGATCAATTCATTCAATATTTCCTTTTTTCGAGGACAAATTCTTACATTTCAATTATGTGTTAGAAATATTAATACCTTACCCCATCCATCTGGAAATCTTGGTTCAAACTCTTCGTTACTGGGTGAAAGATGCTTCTTCTTTGCATTTATTACGATTCTTTCTTTATGAGTATCGTAATTGGAATAGTCTTATTACTCCCCAAAAATCCATTTCTATTTTTTCAAAAAGGAATCAACGATTATTCTTGTTCCTATATAATTTCCATGTATGTGAATACGAATCCATTTTCGTTTTTCTCTGTAACCAATCCTCTCATTTACGATCAACATCTTTTGGAGCCCTTCTTGAACGAAATTATTTTTCTGGAAAGCTAGAATATCTAGTAAAAGTCAAAACTTTTACTAAGGATTTTTGTGTTATCTTATGGCTTTTCAAAGACCCTTTCCTGCATTATGTTAGGTATCGAGGAAAATCAATTCTGGCTTCAAAGGGGACAACTCTTCTGATGCATAAATGGAAATATTATCTTTTCAATTTTTGGCAATGTCATTTTTCCCTGTGGTCTCCACCAAGAAGAATCTATATCAATCGGTTATCAAAGCATTCTCTCGACTTTATGGGTTTTTTTTCAAGTGTTCGACTCAATTCTTCAGTGGTACGGAGTCAAATGGTAGAAAATTCATTTCTAATAGATAATCCTATTAAGAAATTCGATACCATAGTTCGAATTATTCCTCTGGTTGGATCGTTGGCTAAAGCGAAATTTTGTAACGTATTAGGACATCCCATTAGTAAGTCGGTCTGGACCGATTTATTGGATTCTGATATTATTGATCGGTTTGGGCGCATATGCAGAAATCTTTCTCATTATTATAGTGGCTCTTCAAGAAAAAAGAGTTTGTATCGAATAAAGTATATACTTCGACTTTCTTGTGCTAGAACTTTGGCTCGTAAACACAAAAGTACTGTACGCGCTTTTTTGAAAAGATTAGGTTCAGAATTTTTGGAAGAATTCTTTACAGAGGAAGAAAAAGTTCTTTCTTTGATCTTACCAAGAGATTCTTCTATCTCACGAGGATTATATAGGGGTCCTTTTTGGTATTTGGATATTATTTGTATCCATGATTTGGCCAATGATGAATGA
>refbc_1001093_4_Coryphantha_aff._salinensis_THH-2011
ATGGAAGAATTCAAAAGATATATAGAACTAGATAGGTCTTGGCAACACAACTTTTTCTATCCACTTATCTTTCAGGAATATATTTATGGATTTGCATATGATCATGGTTTAAATAAATCGATTTTGTTGGAAAATGCGGGCGACAAGAAATATAGTTTACTGATTGTAAAACGTTTAATTAAACGAATGTATCAACAGACTCATTTGATTCTTTCTGCTAATTATTCTAATCAAAATGACTTTTTTGGGCACAAGCACAAGAAGAATTTGTATTCTCAAATAATATCAGAAGGATTTGCAGTCATTGTGGAAATTCCATTTTCCCTACTGTTAATATCTTCCCTGAAGGCAGAAGAAAATAAAATAGTAAAATCCCATAATTTGGGATCAATTCATTCAATCTTTCCTTTTTTCGAGGACAAATTCTTACATTTAAATTATGTGTTAGAAATATTAATACCTTACCCCATTCATCTGGAAATCTTGGTTCAAACTCTTCGTTACTGGGTGAAAGATGCTTCTTCTTTGCATTTATTACGATTCTTTCTTTATGAGTATCGTAATTGGAATAGTCTTATTACTTCCCAAAAATCCAATTCGATTTTTTCAAAAAGGAATCAACGATTATTCTTGTTCCTATATAATTTTCATGTATGTGAATATGAATCCATTTTCTTTTTTCTCTGTAACCAATCCTCTCATTTACGATCAACATCTTTTGGAGCCCTTCTTGAACGAAATTCTTTTTATGGAAAGCTAGAATATCTAGTAAAAGTCAAAACTTTTACTAAGGATTTTTGCCTTATCTTATGGCCTTTCAAAGACCCTTTCCTGCATTATGTTAGGTATCGAGGAAAGTCAATTCTGGCTTCAAAAGGGACATCTCTTCTGATGCATAAATGGAAATATTATCTTCTCAATTTTTGGCAATGTCATTTTTCCCTGTGGTCTCAACCAAGAAGAATCTATATCAATCGGTTATCAAAGCATTCTCTCGACTTTATGGGTTTTTTTTCAAGTGTTCGACTCAATTCTTCAGTGATACGGAGTCAAATGGTAGCAAATTCTTTTCTAATAGATAATCGTATTAAGAAATTCGATACCATAGTTCGAATTATTCCTCTGGTTGGATCGTTGGCTAAAGCGAAATTTTGTAACGTATTAGGACATCCCATTAGTAAGTCGGTCTGGACCGATTTATTAGATTCTGATATTATTGATCGGTTTGAGCGCATATGCAGAAATCTTTCTCATTATTATGGTGGCTCTTCAAGAAAAAAGAGTTTGTATCGAATAAAGTATATACTTCTACTTTCTTGTGCTAGAACTTTGGCTCGTAAACACAAAAGTACTGTACGTGCTTTTTTGAAAAGATTAGGTTCAGCATTTTTGGAAGAATTCTTTACTACAGAGGAAGAAAAAGTTCTTTCTTTGATCTTACCAAGAGATTCTTCTATCTCAGGAGGATTATATAGGGGTCCTTTTTGGTATTTGGATATTATTTGTATCCATGATTTGGCCAATGATGAATGA
>refbc_1001094_4_Echinomastus_unguispinus
ATGGAAGAATTCCAAAGATATATAGAACTAGATAGGTCTTGGCAACACAACTTTTTCTATCCACTTATTTTTCAGGAATATATTTATGGATTTGCATATGATCATGGTTTTAAAAAATCGATTTTTTTGGAAAATGCAGGCGACAAGAAATATAGTTTACTGATTGTAAAACGTTTAATTAACCGAATGTATCAACAGACTCATTTGATTCTTTCTGCTAATCATTCTAATCAAAATGACTTTTTTGGGCACAAGCACAAGAAGAATTTTTATTATCAAATAATATCAGAAGTATTTGCAGTCATTGTGGAAATTCCATTTTCCCTACTGTTAATATCTTCCCTAGAGGCAAAAGAAAATAAAATAGTAAAATCCCATAATTTGCGATCAATTCATTCAATATTTCCTTTTTTTGAGGACAAATTCTTACATTTCAATTATGTGTTAGAAATATTAATACCTTACCCCATTCATCTGGAAATCTTGGTTCAAACTCTTCGTTACTGGGTGAAAGATGCTTCTTCTTTGCATTTATTAAGATTCTTTCTTTATGAGTATCGTAATTGGAATAGTCTTATTACTCCTCAAAAATCCAATTCTATTTTTTCAAAAAGGAATCAACGATTATTCTTGTTCCTATATAATTTCCATGTATGTGAATACGAATCCATTTTCGTTTTTCTCTGTAACCAATCCTCTCATTTACGATCAACATCTTTTGGAGCCCTTCTTGAACGAAATTTTTTTTATGGAAAGCTAGAATATCTAGTAAAAGTTTTTACTTTTACTAAGGATTTTTGCGTTATCTTATGGCTTTTCAAAGACCCTTTCCTGCATTATGTTAGGTATCGAGGAAAATCAATTCTGGCTTCAAAGGGGACATCTCTTCTGATGGATAAATGGAAATATTATCTTATAAATTTTTGGCAATGTCATTTTTCCCTGTGGTCTCAACCAAGAAGAATCTATATCAATCGGTTATCAAAGCATTCTCTCGACTTTATGGGTTTTTTTTCAAATGTTCGACTCAATTCTTCAGTGGTACGGAGTCAAATGGTAGAAAATTCTTTTCTAATAGATAATCGTATTAAGAAATTCGATACCATAGTTCGAATTATTCCTCTGGTTGGATCGTTGGCTAAAGCGAAATTTTGTAACGTATTAGGACATCCCCTTAGTAAGTCGGTCTGGACCGATTTATTAGATTNTGATATTATTGATCGGTTTGGGCGCATATGCAGAAATCTTTCTCATTATTATGGTGGCTCTTCAAGAAAAAAGAGTTTGTATCGAATAAAGTATATACTTCTACTTTCTTGTGCTAGAACTTTGGCTCGTAAACACAAAAGTACTGTACGCGCTTTTTTGAAAAGATTAGGTTCAGCATTTTTGGAAGAATTCTTTACAGAGGAAGAAAAAGTTCTTTCTTTGATCTTACCAAGAGATTCTTCTATCTCAGGGGGATTATATAGGGGTCCTTTTTGGTATTTGGATATTATTTGTATCCATGATTTGGCCAATGATGAATGA
>refbc_1001096_4_Echinopsis_leucantha
ATGGAAGAATTCCAAAGATATATAGAACTAGATAGGTCTTGGCAACACAACTTTTTCTATCCACTTATCTTTCAGGAATATATTTATGGATTTGCATATGATCATGGTTTAAATAAATCGATTTTGTTGGAAAATGCAGGCGACAAGAAATACAGTTTACTGATTGTAAAACGTTTAATTAACCGAATGTATCAACAGACTCATTTGATTATTTCTGCTAATCATTCTAACCAAAATGATTTTTTTGGGCACAAGCACAAGAAGAATTTGTATTATCAAATAATATCAGAAGGATTTGCAGTCATTGTGGAAATTCCATTTTCCCTACTGTTAATATCTTCCCTAGAGGCAAAAGAAAAAAAAATAGTCAAATCCCATAATTTGCGATCAATTCATTCAATATTTCCTTTTTTCGAGGACAAATTCTTACATTTAAATTATGTGTTAGAAATATTAATACCTTACCCCATCCATCTGGAAATCTTGGTTCAAACTCTTCGTTACTGGGTGAAAGATGCTTCTTCTTTGCATTTATTACGATTCTTTCTTTATGAATATCGTAATTGGAATAGTCTTATTACTCCCCAAAAATCCATTTCTATTTTTTCGAATCAACGATTATTCTTGTTCCTATATAATTTCTATGTATGTGAATACGAATCCATTTTCGTTTTTCTCTGTAACCAATCCTCTCATTTACGATCAACATCTTTTGGAGCCCTTCTTGAACGAAATTATTTTTATGGAAAGCTAGAATATCTAGTAAAAGTCAAAACTTTTACTAAGGATTTTTGCGTTATCTTATGGCTTTTCAAAGACCCTTTCCTGCATTATGTTAGGTATCGCGGAAAATCCATTTTGGCTTCAAAAGGGACATCTCTTCTGATGCATAAATGGAAATATTATCTTTTCAATTTTTGGCAATGTCATTTTTCCCTGTGGTCTCCACCAAGAAGAATCTATATCAATCGGTTATCAAAGCATTCTCTCGACTTTATGGGTTTTTTTTCAAGTGTTCGACTCAATTCTTCAGTGGTACGGAGTCAAATGGTAGAAAATTCATTTCTAATAGATAATCCTATTAATAAATTCGATACCATAGTTCGAATTATTCCTCTGGTTGGATCGTTGGCTAAAGCGAAATTTTGTAACGTATTAGGACATCCCATTAGTAAGTCGGTCTGGACCGATTTATTGGATTCTGATATTATTGATCGGTTTGGGCGCATATGCAGAAATCTTTCTCATTATTATAGTGGCTCTTCAAGAAAAAAGAGTTTGTATCGAATAAAGTATATACTTCGACTTTCTTGTGCTAGAACTTTGGCTCGTAAACACAAAAGTACTGTACGCGCTTTTTTGAAAAGATTAGGTTCAGAATTTTTGGAAGAATTCTTTACAGAGGAAGAAAAAGTTCTTTCTTTGATCTTACCAAGAGATTCTTCTATCTCACGAGGATTATATAGGGGTCCTTTTTGGTATTTGGATATTATTTGTATCCATGATTTGGCCAATGATGAATGA
>refbc_1001097_4_Echinopsis_pachanoi
ATGGAAGAATTCCAAAGATATATAGAACTAGATAGGTCTTGGCAACACAACTTTTTCTATCCACTTATCTTTCAGGAATATATTTATGGATTTGCATATGATCATGGTTTAAATAAATCGATTTTGTTGGAAAATGCAGGCGACAAGAAATACAGTTTACTGATTGTAAAACGTTTAATTAACCGAATGTATCAACAGACTCATTTGATTATTTCTGCTAATCATTCTAACCAAAATGATTTTTTTGGGCACAAGCACAAGAAGAATTTGTATTATCAAATAATATCAGAAGGATTTGCAGTCATTGTGGAAATTCCATTTTCCCTACTGTTAATATCTTCCCTAGAGGCAAAAGAAAAAAAAATAGTCAAATCCCATAATTTGCGATCAATTCATTCAATATTTCCTTTTTTCGAGGACAAATTCTTACATTTAAATTATGTGTTAGAAATATTAATACCTTACCCCATCCATCTGGAAATCTTGGTTCAAACTCTTCGTTACTGGGTGAAAGATGCTTCTTCTTTGCATTTATTACGATTCTTTCTTTATGAATATCGTAATTGGAATAGTCTTATTACTCCCCAAAAATCCATTTCTATTTTTGCGAATCAACGATTATTCTTGTTCCTATATAATTTCTATGTATGTGAATACGAATCCATTTTCGTTTTTCTCTGTAACCAATCCTCTCATTTACGATCAACATCTTTTGGAGCCCTTCTTGAACGAAATTATTTTTATGGAAAGCTAGAATATCTAGTAAAAGTTTTGACTTTTACTAAGGATTTTTGCGTTATCTTATGGCTTTTCAAAGACCCTTTCCTGCATTATGTTAGGTATCGCGGAAAATCAATTTTGGCTTCAAAAGGGACATCTCTTCTGATGCATAAATGGAAATATTATCTTTTCAATTTTTGGCAATGTCATTTTTCCCTGTGGTCTCCACCAAGAAGAATCTATATCAATCGGTTATCAAAGCATTCTCTCGACTTTATGGGTTTTTTTTCAAGTGTTCGACTCAATTCTTCAGTGGTACGGAGTCAAATGGTAGAAAATTCATTTCTAATAGATAATCCTATTAATAAATTCGATACCATAGTTCGAATTATTCCTCTGGTTGGATCGTTGGCTAAAGCGAAATTTTGTAACGTATTAGGACATCCCATTAGTAAGTCGGTCTGGACCGATTTATTGGATTCTGATATTATTGATCGGTTTGGGCGCATATGCAGAAATCTTTCTCATTATTATAGTGGCTCTTCAAGAAAAAAGAGTTTGTATCGAATAAAGTATATACTTCGACTTTCTTGTGCTAGAACTTTGGCTCGTAAACACAAAAGTACTGTACGCGCTTTTTTGAAAAGATTAGGTTCAGAATTTTTGGAAGAATTCTTTACAGAGGAAGAAAAAGTTCTTTCTTTGATCTTACCAAGAGATTCTTCTATCTCACGAGGATTATATAGGGGTCCTTTTTGGTATTTGGATATTATTTGTATCCATGATTTGGCCAATGATGAATGA
>refbc_1001099_4_Echinopsis_sucrensis
ATGGAAGAATTCCAAAGATATATAGAACTAGATAGGTCTTGGCAACACAACTTTTTCTATCCACTTATCTTTCAGGAATATATTTATGGATTTGCATATGATCATGGTTTAAATAAATCGATTTTGTTGGAAAATGCAGGCGACAAGAAATACAGTTTACTGATTGTAAAACGTTTAATTAACCGAATGTATCAACAGACTCATTTGATTATTTCTGCTAATCATTCTAACCAAAATGATTTTTTTGGGCACAAGCACAAGAAGAATTTGTATTATCAAATAATATCAGAAGGATTTGCAGTCATTGTGGAAATTCCATTTTTGTTAATATCTTCCCTAGAGGCAAAAGAAAAAAAAATAGTCAAATCCCATAATTTGCGATCAATTCATTCAATATTTCCTTTTTTCGAGGACAAATTCTTACATTTAAATTATGTGTTAGAAATATTAATACCTTACCCCATCCATCTGGAAATCTTGGTTCAAACTCTTCGTTACTGGGTGAAAGATGCTTCTTCTTTGCATTTATTACGATTCTTTCTTTATGAATATCGTAATTGGAATAGTCTTATTACTCCCCAAAAATCCATTTCTATTTTTTCGAATCAACGATTATTCTTGTTCCTATATAATTTCTATGTATGTGAATACGAATCCATTTTCGTTTTTCTCTGTAACCAATCCTCTCATTTACGATCAACATCTTTTGGAGCCCTTCTTGAACGAAATTATTTTTATGGAAAGCTAGAATATCTAGTAAAAGTTTTGACTTTTACTAAGGATTTTTGCGTTATCTTATGGCTTTTCAAAGACCCTTTCCTGCATTATGTTAGGTATCGCGGAAAATCCATTTTGGCTTCAAAAGGGACATCTCTTCTGATGCATAAATGGAAATATTATCTTTTCAATTTTTGGCAATGTCATTTTTCCCTGTGGTCTCCACCAAGAAGAATCTATATCAATCGGTTATCAAAGCATTCTCTCGACTTTATGGGTTTTTTTTCAAGTGTTCGACTCAATTCTTCAGTGGTACGGAGTCAAATGGTAGAAAATTCATTTCTAATAGATAATCCTATTAATAAATTCGATACCATAGTTCGAATTATTCCTCTGGTTGGATCGTTGGCTAAAGCGAAATTTTGTAACGTATTAGGACATCCCATTAGTAAGTCGGTCTGGACCGATTTATTGGATTCTGATATTATTGATCGGTTTGGGCGCATATGCAGAAATCTTTCTCATTATTATAGTGGCTCTTCAAGAAAAAAGAGTTTGTATCGAATAAAGTATATACTTCGACTTTCTTGTGCTAGAACTTTGGCTCGTAAACACAAAAGTACTGTACGCGCTTTTTTGAAAAGATTAGGTTCAGAATTTTTGGAAGAATTCTTTACAGAGGAAGAAAAAGTTCTTTCTTTGATCTTACCAAGAGATTCTTCTATCTCACGAGGATTATATAGGGGTCCTTTTTGGTATTTGGATATTATTTGTATCCATGATTTGGCCAATGATGAATGA
>refbc_1001100_4_Eriosyce_taltalensis
ATGGAAGAATTCCAAAGATATATAGAACTAGATAGGTCTTGGCAACACAACTTTTTCTATCCACTTATCTTTCAGGAATATATTTATGGATTTGCATATGATCATGGTTTAAATAAATCGATTTTGTTGGAAAATGCAGGCGACAAGAAATACAGTTTACTGATTGTAAAACGTTTAATTAACCGAATGTATCAACAGACTCATTTGATTATTTCTGCTAATCATTCTAACCAAAATGATTTTTTTGGGCACAAGCACAAGAAGAATTTGTATTATCAAATAATATCAGAAGGATTTGCAGTCATTGTGGAAATTCCATTTTCCCTATTGTTAATATCTTCCCTAGAGGCAAAAGAAAAAAAAATAGTCAAATCCCATAATTTGCGATCAATTCATTCAATATTTCCTTTTTTCGAGGACAAATTCTTACATTTAAATTATGTGTTAGAAATATTAATACCTTACCCCATCCATCTGGAAATCTTGGTTCAAACTCTTCGTTACTGGGTGAAAGATGCTTCTTCTTTGCATTTATTACGATTCTTTCTTTATGAGTATCGTAATTGGAATAGTCTTATTACTCCACAAAAATCCATTTCTAATTTTTCAAAAAGGAATCAACGATTATTCTTGTTCCTATATAATTTCCATGTATGTGAATACGAATCCATTTTCGTTTTTCTCTGTAACCAATCCTCTCATTTACGATCAACATCTTTTGGAGCCCTTCTTGAACGAAATTATTTTTATGGAAAGCTAGAATATCTAGTAAAAGTCAAAACTTTTACTAAGGATTTTTGCGTTATCTTATGGCTTTTCAAAGACCCTTTCCTGCATTATGTTAGGTATCGAGGAAAATCAATTCTGGCTTCAAAAGGGACATCTCTTCTGATGCATAAATGGAAATATTATCTTTTCAATTTTTGGCAATGTCATTTTTCCCTGTGGTCTCCACCAAGAAGAATCTATATCAATCGGTTATCAAAGCATTCTCTCGACTTTATGGGTTTTTTTTCAAGTGTTCGACTCAATTCTTCAGTGGTACGGAGTCAAATGGTAGAAAATTCATTTCTAATAGATAATCCTATTAAGAAATTCGATACCATAGTTCGAATTATTCCTCTGGTTGGATCGTTGGCTAAAGCGAAATTTTGTAACGTATTAGGACATCCCATTAGTAAGTCGGTCTGGACCGATTTATTGGATTCTGATATTATTGATCGGTTTGGGCGCATATGCAGAAATCTTTCTCATTATTATAGTGGCTCTTCAAGAAAAAAGAGTTTGTATCGAATAAAGTATATACTTCGACTTTCTTGTGCTAGAACTTTGGCTCGTAAACACAAAAGTACTGTACGCGCTTTTTTGAAAAGATTAGGTTCAGAATTTTTGGAAGAATTCTTTACAGAGGAAGAAAAAGTTCTTTCTTTGATCTTACCATCTTCTATCTCACGAGGATTATATAGGGGTCCTTTTTGGTATTTGGATATTATTTGTATCCATGATTTGGCCAATGATGAATGA
>refbc_1001101_4_Espostoa_nana
ATGGAAGAATTCCAAAGATATATAGAACTAGATAGGTCTTGGCAACACAACTTTTTCTATCCACTTATCTTTCAGGAATATATTTATGGATTTGCATATGATCATGGTTTAAAGAAATCGATTTTGTTGGAAAATGCAGGCGACAAGAAATACAGTTTACTGATTGTAAAACGTTTAATTAACCGAATGTATCAACAGACTCATTGGATTATTTCTGCTAATCATTCTAACCAAAATGATTTTTTTGGGCACAAGCACAAGAAGAATTTGTATTATCAAATAATATCAGAAGGATTTGCAGTCATTGTGGAAATTCCATTTTCCCTACTGTTAATATCTTCCCTAGAGGCAAAAGAAAAAAAAATAGTCAAATCCCATAATTTGCGATCAATTCATTCAATATTTCCTTTTTTCGAGGACAAATTCTTACATTTAAATTATGTGTTAGAAATATTAATACCTTACCCCATCCATCTGGAAATCTTGGTTCAAACTCTTCGTTACTGGGTGAAAGATGCTTCTTCTTTGCATTTATTACGATTCTTTCTTTATGAATATCGTAATTGGAATCGTCTTATTACTCCCCAAAAATCCATTTCTATTTTTTCGAATCAACGATTATTCTTGTTCCTATATAATTTCTATGTATGTGAATACGAATCCATTTTCGTTTTTCTCTGTAACCAATCCTCTCATTTACGATCAACATCTTTTGGAGCCCTTCTTGAACGAAATTATTTTTATGGAAAGCTAGAATATCTAGTAAAAGTCAAAACTTTTACTAAGGATTTTTGCGTTATCTTATGGCTTTTCAAAGACCCTTTCCTGCATTATGTTAGGTATCGCGGAAAATCCATTTTGGCTTCAAAAGGGACATCTCTTCTGATGCATAAATGGAAATATTATCTTTTCCATTTTTGGCAATGTCATTTTTCCCTGTGGTCTCCACCAAGAAGAATCTATATCAATCGGTTATCAAAGCATTCTCTCGACTTTATGGGTTTTTTTTCAAGTGTTCGACTCAATTCTTCAGTGGTACGGAGTCAAATGGTAGAAAATTCATTTCTAATAGATAATCCTATTAAAAAATTCGATACCATAGTTCGAATTCTTCCTCTGGTTGGATCGTTGGCTAAAGCGAAATTTTGTAACGTATTAGGACATCCCATTAGTAAGTCGGTCTGGACCGATTTATTGGATTCTGATATTCTTGATCGGTTTGGGCGCATATGCAGAAATCTTTCTCATTATTATAGTGGCTCTTCAAGAAAAAAGAGTTTGTATCGAATAAAGTATATACTTCGACTTTCTTGTGCTAGAACTTTGGCTCGTAAACACAAAAGTACTGTACGCGCTTTTTTGAAAAGATTAGGTTCAGAATTTTTGGAAGAATTCTTTACAGAGGAAGAAAAAGTTCTTTCTTTGATCTTACCAAGAGATTCTTCTATCTCACGAGGATTATATAGGGGTCCTTTTTGGTATTTGGATATTCTTTGTATCCATGATTTGGCCAATGATGAATGA
>refbc_1001102_4_Frailea_pumila
ATGGAAGAATTCCAAAGATATATAGAATTAGATGGGTCTTGGCAACACAACTTTTTCTATCCACTTATCTTTCAGGAATATATTTATGGATTTGCATATGATCATGGTTTAAATAAATCGATTTTGTTGGAAAATGCAGGCGACAAGAAATACAGTTTACTGATTGTAAAACGTTTAATTAACCGAATGTATCAACAGACTCATTTGATTCTTTCTGCTAATCATTCTAACCAAAATGACTTTTTTGGGCACAAGCACAAAAAGAATTTGTATTATCAAATAATATCAAAAGGATTTGCAGTCATTGTGGAAATTCCATTTTCCCTACTGTTAATATCTTCCCTAGAGGCAAAAGAAAAAAAAATAGTAAAATCCCATAATTTGCGATCAATTCATTCAATATTTCCTTTTTTCGAGGACAAATTCTTACATTTCAATTATGTGTTAGAAATATTTATACCTTACCCCATCCATCTGGAAATCTTGGTTCAAACTCTTCGTTACTGGGTGAAAGATGCTTCTTCTTTGCATTTATTACGATTCTTTCTTTATGAGTATCGTAATTGGAATAGTCTTATTACTCCCCAAAAATCCATTTCTATTTTTTCAAAAAGGAATCAACGATTATTCTTGTTCCTATATAATTTCCATGTATGTGAATACGAATCCATTTTCGTTTTTCTCTGTAACCAATCCTCTCATTTACGATCAACATCTTTTGGAGCCCTTCTTGAACGAAATTTTTTTTATGGAAAACTAGAATATCTAGTAAAAGTCAAAACTTTTACTAAGGATTTTTGCGTTATCTTATGGCTTTTCAAAGACCCTTTCCTGCATTATGTTAGGTATCGAGGAAAATCAATTCTGGCTTCAAAAGGAACATCTCTTCTGATGCATAAATGGAAATATTATCTTTTCAATTTTTGGCAATGTCATTTTTCCCTGTGGTCTCCACCAAGAAGAATCTATATTAATCGGTTATCAAAGCATTCTCTCGACTTTATGGGTTTTTTTTCAAGTGTTCGACTCAATTCTTCAGTGGTACGGAGTCAAATGGTAGAAAATTCATTTCTTATAGATAATCCTATTAAGAAATTCGATACCATAGTTCGAATTATTCCTCTGGTTAGATCGTTGGCTAAAGCGAAATTTTGTAACGTATTAGGACATCCCATTAGTAAGTCGGTCTGGACCGATTTATTAGATTCTGATATTATTGATCGGTTTGGGCGCATATGCAGAAATCTTTCTCATTATTATAGTGGCTCTTCAAGAAAAAAGAGTTTATATCGAATAAAGTATATACTTCGACTTTCTTGTGCTAGAACTTTGGCTCGTAAACACAAAAGTACTGTACGCGCTTTTTTGAAAAGATTAGGTTCAGAATTTTTGGAAGAATTCTTTACAGAGGAAGAAAAAGTTCTTTCTTTGATCTTACCAAGAGATTCTTCTATCTCACGAGGATTATATAGGGGTCCTTTTTGGTATTTGGATATTATTTGTATCCACGATTTGGCCAATGATGAATGA
>refbc_1001103_4_Haageocereus_decumbens
ATGGAAGAATTCCAAAGATATATAGAACTAGATAGGTCTTGGCAACACAACTTTTTCTATCCACTTATCTTTCAGGAATATATTTATGGATTTGCATATGATCATGGTTTAAATAAATCGATTTTGTTGGAAAATGCAGGCGACAAGAAATACAGTTTACTGATTGTAAAACGTTTAATTAACCGAATGTATCAACAGACTCATTTGATTATTTCTGCTAATCATTCTAACCAAAATGATTTTTTTGGGCACAAGCACAAGAAGAATTTGTATTATCAAATAATATCAGAAGGATTTGCAGTCATTGTGGAAATTCCATTTTCCCTACTGTTAATATCTTCCCTAGAGGCAAAAGAAAAAAAAATAGTCAAATCCCATAATTTGCGATCAATTCATTCAATATTTCCTTTTTTCGAGGACAAATTCTTACATTTAAATTATGTGTTAGAAATATTAATACCTTACCCCATCCATCTGGAAATCTTGGTTCAAACTCTTCGTTACTGGGTGAAAGATGCTTCTTCTTTGCATTTTTTACGATTCTTTCTTTATGAATATCGTAATTGGAATAGTCTTATTACTCCCCAAAAATCCATTTCTATTTTTTCGAATCAACGATTATTCTTGTTCCTATATAATTTCTATGTATGTGAATACGAATCCATTTTCGTTTTTCTCTGTAACCAATCCTCTCATTTACGATCAACATCTTTTGGAGCCCTTCTTGAACGAAATTATTTTTATGGAAAGCTAGAATATCTAGTAAAAGTTTTGACTTTTACTAAGGATTTTTGCGTTATCTTATGGCTTTTCAAAGACCCTTTCCTGCATTATGTTAGGTATCGCGGAAAATCAATTTTGGCTTCAAAAGGGACATCTCTTCTGATGCATAAATGGAAATATTATCTTTTCAATTTTTGGCAATGTCATTTTTCCCTGTGGTCTCCACCAAGAAGAATCTATATCAATCGGTTATCAAAGCATTCTCTCGACTTTATGGGTTTTTTTTCAAGTGTTCGACTCAATTCTTCAGTGGTACGGAGTCAAATGGTAGAAAATTCATTTCTAATAGATAATCCTATTAATAAATTCGATACCATAGTTCGAATTATTCCTCTGGTTGGATCGTTGGCTAAAGCGAAATTTTGTAACGTATTAGGACATCCCATTAGTAAGTCGGTCTGGACCGATTTATTGGATTCTGATATTATTGATCGGTTTGGGCGCATATGCAGAAATCTTTCTCATTATTATAGTGGCTCTTCAAGAAAAAAGAGTTTGTATCGAATAAAGTATATACTTCGACTTTCTTGTGCTAGAACTTTGGCTCGTAAACACAAAAGTACTGTACGCGCTTTTTTGAAAAGATTAGGTTCAGAATTTTTGGAAGAATTCTTTACAGAGGAAGAAAAAGTTCTTTCTTTGATCTTACCAAGAGATTCTTCTATCTCACGAGGATTATATAGGGGTCCTTTTTGGTATTTGGATATTATTTGTATCCATGATTTGGCCAATGATGAATGA
>refbc_1001104_4_Haageocereus_limensis
ATGGAAGAATTCCAAAGATATATAGAACTAGATAGGTCTTGGCAACACAACTTTTTCTATCCACTTATCTTTCAGGAATATATTTATGGATTTGCATATGATCATGGTTTAAATAAATCTATTTTGTTGGAAAATGCAGGCGACAAGAAATACAGTTTACTGATTGTAAAACGTTTAATTAACCGAATGTATCAACAGACTCATTTGATTATTTCTGCTAATCATTCTAACCAAAATGATTTTTTTGGGCACAAGCACAAGAAGAATTTGTATTATCAAATAATATCAGAAGGATTTGCAGTCATTGTGGAAATTCCATTTTCCCTACTGTTAATATCTTCCCTAGAGGCAAAAGAAAAAAAAATAGTCAAATCCCATAATTTGCGATCAATTCATTCAATATTTCCTTTTTTCGAGGACAAATTCTTACATTTAAATTATGTGTTAGAAATATTAATACCTTACCCCATCCATCTGGAAATCTTGGTTCAAACTCTTCGTTACTGGGTGAAAGATGCTTCTTCTTTGCATTTTTTACGATTCTTTCTTTATGAATATCGTAATTGGAATAGTCTTATTACTCCCCAAAAATCCATTTCTATTTTTTCGAATCAACGATTATTCTTGTTCCTATATAATTTCTATGTATGCGAATACGAATCCATTTTCGTTTTTCTCTGTAACCAATCCTCTCATTTACGATCAACATCTTTTGGAGCCCTTCTTGAACGAAATTATTTTTATGGAAAGCTAGAATATCTAGTAAAAGTTTTGACTTTTACTAAGGATTTTTGCGTTATCTTATGGCTTTTCAAAGACCCTTTCCTGCATTATGTTAGGTATCGCGGAAAATCAATTTTGGCTTCAAAAGGGACATCTCTTCTGATGCATAAATGGAAATATTATCTTTTCCATTTTTGGCAATGTCATTTTTCCCTGTGGTCTCCACCAAGAAGAATCTATATCAATCGGTTATCAAAGCATTCTCTCGACTTTATGGGTTTTTTTTCAAGTGTTCGACTCAATTCTTCAGTGGTACGGAGTCAAATGGTAGAAAATTCATTTCTAATAGATAATCCTATTAATAAATTCGATACCATAGTTCGAATTATTCCTCTGGTTGGATCGTTGGCTAAAGCGAAATTTTGTAACGTATTAGGACATCCCATTAGTAAGTCGGTCTGGACCGATTTATTGGATTCTGATATTATTGATCGGTTTGGGCGCATATGCAGAAATCTTTCTCATTATTATAGTGGCTCTTCAAGAAAAAAGAGTTTGTATCGAATAAAGTATATACTTCGACTTTCTTGTGCTAGAACTTTGGCTCGTAAACACAAAAGTACTGTACGCGCTTTTTTGAAAAGATTAGGTTCAGAATTTTTGGAAGAATTCTTTACAGAGGAAGAAAAAGTTCTTTCTTTGATCTTACCAAGAGATTCTTCTATCTCACGAGGATTATATAGGGGTCCTTTTTGGTATTTGGATATTATTTGTATCCATGATTTGGCCAATGATGAATGA
>refbc_1001105_4_Harrisia_martinii
ATGGAAGAATTCCAAAGATATATAGAACTAGATAGGTCTTGGCAACACAACTTTTTCTATCCACTTATCTTTCAGGAATATATTTATGGATTTGCATATGATCATGGTTTAAATAAATCGATTTTGTTGGAAAATGCAGGCGACAAGAAATACAGTTTACTGATTGTAAAACGTTTAATTAACCGAATGTATCAACAGACTCATTTGATTATTTCTGCTAATCATTCTAACCAAAATGATTTTTTTGGGCACAAGCACAAGAAGAATTTGTATTATCAAATAATATCAGAAGGATTTGCAGTCATTGTGGAAATTCCATTTTCCCTACTGTTAATATCTTCCCTAGAGGCAAAAGAAAAAAAAATAGTCAAATCCCATAATTTGCGATCAATTCATTCAATATTTCCTTTTTTCGAGGACAAATTCTTACATTTAAATTATGTGTTAGAAATATTAATACCTTACCCCATCCATCTGGAAATCTTGGTTCAAACTCTTCGTTACTGGGTGAAAGATGCTTCTTCTTTGCATTTATTACGATTCTTTCTTTATGAATATCGTAATTGGAATAGTCTTATTACTCCCCAAAAATCCATTTCTATTTTTTCGAATCAACGATTATTCTTGTTCCTATATAATTTCTATGTATGTGAATACGAATCCATTTTCGTTTTTCTCTGTAACCAATCCTCTCATTTACGATCAACATCTTTTGGAGCCCTTCTTGAACGAAATTATTTTTATGGAAAGCTAGAATATCTAGTAAAAGTTTTGACTTTTACTAAGGATTTTTGCGTTATCTTATGGCTTTTCAAAGACCCTTTCCTGCATTATGTTAGGTATCGCGGAAAATCAATTTTGGCTTCAAAAGGGACATCTCTTCTGATGCATAAATGGAAATATTATCTTTTCAATTTTTGGCAATGTCATTTTTCCCTGTGGTCTCCACCAAGAAGAATCTATATCAATCGGTTATCAAAGCATTCTCTCGACTTTATGGGTTTTTTTTCAAGTGTTCGACTCAATTCTTCAGTGGTACGGAGTCAAATGGTAGAAAATTCATTTCTAATAGATAATCCTATTAATAAATTCGATACCATAGTTCGAATTATTCCTCTGGTTGGATCGTTGGCTAAAGCGAAATTTTGTAANGTATTAGGACATCCCATTAGTAAGTCGGTCTGGACCGATTTATTGGATTCTGATATTATTGATCGGTTTGGGCGCATATGCAGAAATCTTTCTCATTATTATAGTGGCTCTTCAAGAAAAAAGAGTTTGTATCGAATAAAGTATATACTTAGACTTTCTTGTGCTAGAACTTTGGCTCGTAAACACAAAAGTACTGTACGCGCTTTTTTGAAAAGATTAGGTTCAGAATTTTTGGAAGAATTCTTTACAGAGGAAGAAAAAGTTCTTTCTTTGATCTTACCAAGAGATTCTTCTATCTCACGAGGATTATATAGGGGTCCTTTTTGGTATTTGGATATTATTTGTATCCATGATTTGGCCAATGATGAATGA
>refbc_1001106_4_Maihueniopsis_atacamensis
ATGGAAGAATTCCAAAGATATATAGAACTAGATAGGTCTTGGCAACACAACTTTTTATATCCACTTATCTTTCAGGAATATATTTATGGATTTGCATATGATCATGGTTTAAATAAATCCATTTTCTTGGAAAATGCGGGCGACAAGAAATACAGTTTACTGATTGTAAAACGTTTAATTAACCGAATGTATCAACAGACTCATTTGATTCTTTCTGCTAATCATTCTAACCAAAATGACTTTTTTGGGCACAAGCACAAGAAGAATTTGTATTATCAAATAATATCAGAAGGATTTGCAGTCATTATGGAAATTCCATTTTCCCTACTGTTAATATCTTCCCTAGAGGCAAAAGAAAAAAAAATAGTAAAATCTCATAATTTGCGATCAATTCATTCAATATTTCCCTTTTTCGAGGACAAATTCTTACATTTAAATTATGTGTTAAAAATATTAATACCTTACCCCATTCATCTAGAAATCTTGGTTCAAACTCTTCGTTACTGGGTGAAAGATGCTTCTTCTTTGCATTTATTACGATTCTTTCTTTATGAGTATCGTAATTGGAATAGTCTTATTACTCCCCAAAAATCCATTTCTATTTTTTCAAAAAAGAATCAACGATTATTCTTATTCCTGTATAATTTCCATATATGTGAATACGAATCCATTTTCGTTTTTCTCTGTAACCAATCCTCTCATTTACGATCAACATCTTTTGGAGCCCTTCTTGAACGAATCTATTTTTATGGAAAGCTAGAATATCTATTAAAAGTAAAAACTTTGACTAAGGATTTTCGTCTTATCTTATGGCTTTTCAAAGACCCTTTCCTGCATTATGTTAGGTATCGAGGAAAATCAATTCTGGCTTCAAAGGGGACATCTCTTCTGATGTATAAATGGAAATATTATCTTATAAATTTTTGGCAATGTCATTTTTCCCTGTGGTCTCAACCAAGAAGAATCTATATCAATCGATTATCAAAGCATTCTCTCGACTTTATGAGTTTTTTTTCAAGTGTTCGACTCAATTCTTCAGTGGTACGGAGTCAAATGGTAGAAAATTCATTTCTAATAGATAATCCTATTAAGAAATTCGATACCATAGTTCGAATTATTCCTCTGGTTGGATCGTTGGCTAAAGCGAAATTTTGTAACGTATTAGGACATCCCGTTAGTAAGTCGGTCTGGACCGATTTATTAGATTCTGATATTATTGATCGGTTTGGGCGCATATGCAGAAATCTTTCTCATTATTATAGCGGCTCTTCAAGAAAAAAGAGTTTGTATCGAATAAAGTATATACTTCGACTTTCTTGTGCTAGAACTTTGGCTCGTAAACACAAAAGTACTGTACGCGCTTTTTTGAAAAGATTAGGTTCAGAATTTTTGGAAGAATTCTTTACAGAGGAAGAAAAAGTTCTTTCTTTGATCTTACCAAGAAATTCTTCTATCTCACGGGGATTATATAGGGGTCCTCTTTGGTATTTGGATATTATTTGTATCCATGATTTGGCCAATGATGAATGA
>refbc_1001107_4_Matucana_madisoniorum
ATGGAAGAATTCCAAAGATATATAGAACTAGATAGGTCTTGGCAACACAACTTTTTCTATCCACTTATCTTTCAGGAATATATTTATGGATTTGCATATGATCATGGTTTAAATAAATCGATTTTGTTGGAAAATGCAGGCGACAAGAAATACAGTTTACTGATTGTAAAACGTTTAATTAACCGAATGTATCAACAGACTCATTTGATTATTTCTGCTAATCATTCTAACCAAAATGATTTTTTTGGGCACAAGCACAAGAAGAATTTGTATTATCAAATAATATCAGAAGGATTTGCAGTCATTGTGGAAATTCCATTTTCCCTACTGTTAATATCTTCCCTAGAGGCAAAAGAAAAAAAAATAGTCAAATCCCATAATTTGCGATCAATTCATTCAATATTTCCTTTTTTCGAGGACAAATTCTTACATTTAAATTATGTGTTAGAAATATTAATACCTTACCCCATCCATCTGGAAATCTTGGTTCAAACTCTTCGTTACTGGGTGAAAGATGCTTCTTCTTTGCATTTATTACGATTCTTTCTTTATGAATATCGTAATTGGAATAGTCTTATTACTCCCCAAAAATCCATTTCTATTTTTTCGAATCAACGATTATTCTTGTTCCTATATAATTTCTATGTATGTGAATACGAATCCATTTTCGTTTTTCTCTGTAACCAATCCTCTCATTTACGATCAACATCTTTTGGAGCCCTTCTTGAACGAAATTCTTTTTATGGAAAGCTAGAATATCTAGTAAAAGTCAAAACTTTTACTAAGGATTTTTGCGTTATCTTATGGCTTTTCAAAGACCCTTTCCTGCATTATGTTAGGTATCGCGGAAAATCAATTTTGGCTTCAAAAGGGACATCTCTTCTGATGCATAAATGGAAATATTATCTTTTCCATTTTTGGCAATGTCATTTTTCCCTGTGGTCTCCACCAAGAAGAATCTATATCAATCGGTTATCAAAGCATTCTCTCGACTTTATGGGTTTTTTTTCAAGTGTTCGACTCAATTCTTCAGTGGTACGGAGTCAAATGGTAGAAAATTCATTTCTAATAGATAATCCTATTAATAAATTCGATACCATAGTTCGAATTATTCCTCTGGTTGGATCGTTGGCTAAAGCGAAATTTTGTAACGTATTAGGACATCCCATTAGTAAGTCGGTCTGGACCGATTTATTGGATTCTGATATTATTGATCGGTTTGGGCGCATATGCAGAAATCTTTCTCATTATTATAGTGGCTCTTCAAGAAAAAAGAGTTTGTATCGAATAAAGTATATACTTCGACTTTCTTGTGCTAGAACTTTGGCTCGTAAACACAAAAGTACTGTACGCGCTTTTTTGAAAAGATTAGGTTCAGAATTTTTGGAAGAATTCTTTACAGAGGAAGAAAAAGTTCTTTCTTTGATCTTACCAAGAGATTCTTCTATCTCACGAGGATTATATAGGGGTCCTTTTTGGTATTTGGATATTATTTGTATCCATGATTTGGCCAATGATGAATGA
>refbc_1001108_4_Melocactus_curvispinus
ATGGAAGAATTCCAAAGATATATAGAACTAGATAGGTCTTGGCAACACAACTTTTTCTATCCACTTATCTTTCAGGAATATATTTATGGATTTGCATATGATCATGGTTTAAATAAATCGATTTTGTTGGAAAATGCAGGCGACAAGAAATACAGTTTACTGATTGTAAAACGTTTAATTAACCGAATGTATCAACAGACTCATTTGATTATTTCTGCTAATCATTCTAACCAAAATGATTTTTTTGGGCACAAGCACAAGAAGAATTTGTATTATCAAATAATATCAGAAGGATTTGCAGTCATTGTGGAAATTCCATTTTCCCTACTGTTAATATCTTCCCTAGAGGCAAAAGAAAAAAAAATAGTCAAATCCCATAATTTGCGATCAATTCATTCAATATTTCCTTTTTTCGAGGACAAATTCTTACATTTAAATTATGTGTTAGAAATATTAATACCTTACCCCATCCATCTGGAAATCTTGGTTCAAACTCTTCGTTACTGGGTGAAAGATGCTTCTTCTTTGCATTTATTACGATTCTTTCTTTATGAATATCGTAATTGGAATAGTCTTATTACTCCCCAAAAATCCATTTCTATTTTTTCGAATCAACGATTATTCTTGTTCCTATATAATTTCTATGTATGTGAATACGAATCCATTTTCGTTTTTCTCTGTAACCAATCCTCTCATTTACGATCAACATCTTTTGGAGCCCTTCTTGAACGAAATTATTTTTATGGAAAGCTAGAATATCTAGTAAAAGTAAAAACTTTTACTAAGGATTTTTGCGTTATCTTATGGCTTTTCAAAGACCCTTTCCTGCATTATGTTAGGTATCGCGGAAAATCCATTTTGGCTTCAAAAGGGACATCTCTTCTGATGCATAAATGGAAATATTATCTTTTCCATTTTTGGCAATGTCATTTTTCCCTGTGGTCTCCACCAAGAAGAATCTATATCAATCGGTTATCAAAGCATTCTCTCGACTTTATGGGTTTTTTTTCAAGTGTTCGACTCAATTCTTCAGTGGTACGGAGTCAAATGGTAGAAAATTCATTTCTAATAGATAATCCTATTAAGAAATTCGATACCATAGTTCGAATTATTCCTCTGGTTGGATCGTTGGCTAAAGCGAAATTTTGTAACGTATTAGGACATCCCATTAGTAAGTCGGTCTGGACCGATTTATTGGATTCTGATATTATTGATCGGTTTGGGCGCATATGCAGAAATCTTTCTCATTATTATAGTGGCTCTTCAAGAAAAAAGAGTTTGTATCGAATAAAGTATATACTTCGACTTTCTTGTGCTAGAACTTTGGCTCGTAAACACAAAAGTACTGTACGCGCTTTTTTGAAAAGATTAGGTTCAGAATTTTTGGAAGAATTCTTTACAGAGGAAGAAAAAGTTCTTTCTTTGATCTTACCAAGAGATTCTTCTATCTCACGAGGATTATATAGGGGTCCTTTTTGGTATTTGGATATTATTTGTATCCATGATTTGGCCAATGATGAATGA
>refbc_1001109_4_Melocactus_intortus
ATGGAAGAATTCCAAAGATATATAGAACTAGATAGGTCTTGGCAACACAACTTTTTCTATCCACTTATCTTTCAGGAATATATTTATGGATTTGCATATGATCATGGTTTAAATAAATCGATTTTGTTGGAAAATGCAGGCGACAAGAAATACAGTTTACTGATTGTAAAACGTTTAATTAACCGAATGTATCAACAGACTCATTTGATTATTTCTGCTAATCATTCTAACCAAAATGATTTTTTTGGGCACAAGCACAAGAAGAATTTGTATTATCAAATAATATCAGAAGGATTTGCAGTCATTGTGGAAATTCCATTTTCCCTACTGTTAATATCTTCCCTAGAGGCAAAAGAAAAAAAAATAGTCAAATCCCATAATTTGCGATCAATTCATTCAATATTTCCTTTTTTCGAGGACAAATTCTTACATTTAAATTATGTGTTAGAAATATTAATACCTTACCCCATCCATCTGGAAATCTTGGTTCAAACTCTTCGTTACTGGGTGAAAGATGCTTCTTCTTTGCATTTATTACGATTCTTTCTTTATGAATATCGTAATTGGAATAGTCTTATTACTCCCCAAAAATCCATTTCTATTTTTTCGAATCAACGATTATTCTTGTTCCTATATAATTTCTATGTATGTGAATACGAATCCATTTTCGTTTTTCTCTGTAACCAATCCTCTCATTTACGATCAACATCTTTTGGAGCCCTTCTTGAACGAAATTATTTTTATGGAAAGCTAGAATATCTAGTAAAAGTCAAAACTTTTACTAAGGATTTTTGCGTTATCTTATGGCTTTTCAAAGACCCTTTCCTGCATTATGTTAGGTATCGCGGAAAATCCATTTTGGCTTCAAAAGGGACATCTCTTCTGATGCATAAATGGAAATATTATCTTTTCCATTTTTGGCAATGTCATTTTTCCCTGTGGTCTCCACCAAGAAGAATCTATATCAATCGGTTATCAAAGCATTCTCTCGACTTTATGGGTTTTTTTTCAAGTGTTCGACTCAATTCTTCAGTGGTACGGAGTCAAATGGTAGAAAATTCATTTCTAATAGATAATCCTATTAAGAAATTCGATACCATAGTTCGAATTATTCCTCTGGTTGGATCGTTGGCTAAAGCGAAATTTTGTAACGTATTAGGACATCCCATTAGTAAGTCGGTCTGGACCGATTTATTGGATTCTGATATTATTGATCGGTTTGGGCGCATATGCAGAAATCTTTCTCATTATTATAGTGGCTCTTCAAGAAAAAAGAGTTTGTATCGAATAAAGTATATACTTCGACTTTCTTGTGCTAGAACTTTGGCTCGTAAACACAAAAGTACTGTACGCGCTTTTTTGAAAAGATTAGGTTCAGAATTTTTGGAAGAATTCTTTACAGAGGAAGAAAAAGTTCTTTCTTTGATCTTACCAAGAGATTCTTCTATCTCACGAGGATTATATAGGGGTCCTTTTTGGTATTTGGATATTATTTGTATCCATGATTTGGCCAATGATGAATGA
>refbc_1001110_4_Nopalea_dejecta
ATGGAAGAATTCCAAAGATATATAGAACTAGATAGGTCTTGGCAACACAACTTTTTCTATCCACTTATCTTTCAGGAATATATTTATGGATTTGCATATGATCATGGTTTAAATAAATCTATTTTGTTGGAAAATGCAGGCCACAAGAAATACAGTTTACTGATTGTAAAACGTTTAATTACCCGAATGTATCAACAGAATCATTTGATTCTTTCTGCTAATCATTCTAACCAAAATGACTTTTTTGGGCACAAGCACAAGAAGAATTTGTATTATCAAATAATATCAGAAGGATTTGCAGTCATTGTGGAAATTCCATTTTCCCTACTGTTAATATCTTCCCTAGGGGCAAAAGAAAAAAAAATAGTAAAATCTCATAATTTGCGATCAATTCATTCAATATTTCCCTTTTTCGAGGACAAATTCTTACATTTAAATTATGTGTTAAAAATATTAATACCTTACCCCATTCATCTAGAAATCTTGGTTCAAACTCTTCGTTACTGGGTGAAAGATGCTTCTTCTTTGCATTTATTACGATTCTTTCTTTATGAGTATCGTAATTGGAATAGTCTTATTACTCCCCAAAAATCCATTTCTATTTTTTCAAAAAAGAATCAACGACTATTCTTGTTCCTATATAATTTCCATGTATGTGAATACGAATCCATTTTCGTTTTTCTCTGTAACCAATCCTCTCATTTACGATCAACATCTTTTGGAGCCCTTCTTGAACGAATCTATTTTTATGGAAAGCTAGAATATCTAGTAAAAGTAAAAACTTTTACTAAGGATTTTCGTCTTATCTTATGGCTTTTCAAAGACCCTTTCCTGCATTATGTTAGGTATCGAGGAAAATCAATTCTGGCTTCAAAGGGTACATCTCTTCTGATGTATAAATGGAAATATTATCTTATAAATTTTTGGCAATGTCATTTTTCCCTGTGGTCTCAACCAAGAAGAATCTATATCAATCGATTATCAAAGCATTCTCTCGACTTTATGAGTTTTTTTTCAAGTGTTCGACTCAATTCTTCAGTGGTATGGAGTCAAATGGTAGAAAATTCATTTCTAATAGATAACCCTATTAAGAAATTCGATACCGTAGTTCGAATTATTCCTCTGGTTGGATCGTTGGCTAAAGCGAAATTTTGTAACGTATTAGGACATCCCGTTAGTAAGTCGGCCTGGACCGATTTATTAGATTCTGATATTATTGATCGGTTTGGGCGCATATGCAGAAATCTTTCTCATTATTATAGTGGCTCTTCAAGAAAAAAGAGTTTGTATCGAATAAAGTATATACTTCGACTTTCTTGTGCTAGAACTTTGGCTCGTAAACACAAAAGTACTGTACGCGCTTTTTTGAAAAGATTAGGTTCAGAATTTTTGGAAGAATTCTTTACAGAGGAAGAAAAAGTTCTTTCTTTGATCTTACCAAGAAATTTTTCTATCTCACGGGGATTATATAGGGGTCCTCTTTGGTATTTGGATATTATTTGTATCCATGATTTGGCCAATGATGAATGA
>refbc_1001111_4_Nopalea_gaumeri
ATGGAAGAATTCCAAAGATATATAGAACTAGATAGGTCTTGGCAACACAACTTTTTCTATCCACTTATCTTTCAGGAATATATTTATGGATTTGCATATGATCATGGTTTAAATAAATCTATTTTGTTGGAAAATGCAGGCCACAAGAAATACAGTTTACTGATTGTAAAACGTTTAATTACCCGAATGTATCAACAGAATCATTTGATTCTTTCTGCTAATCATTCTAACCAAAATGACTTTTTTGGGCACAAGCACAAAAAAAATTTGTATTATCAAATAATATCAGAAGGATTTGCAGTCATTGTGGAAATTCCATTTTCCCTACTGTTAATATCTTCCCTAGGGGCAAAAGAAAAAAAAATAGTAAAATCTCATAATTTGCGATCAATTCATTCAATATTTCCCTTTTTCGAGGACAAATTCTTACATTTAAATTATGTGTTAAAAATATTAATACCTTACCCCATTCATCTAGAAATCTTGGTTCAAACTCTTCGTTACTGGGTGAAAGATGCTTCTTCTTTGCATTTATTACGATTCTTTCTTTATGAGTATCGTAATTGGAATAGTCTTATTACTCCCCAAAAATCCATTTCTATTTTTTCAAAAAAGAATCAACGACTATTCTTGTTCCTATATAATTTCCATGTATGTGAATACGAATCCATTTTCGTTTTTCTCTGTAACCAATCCTCTCATTTACGATCAACATCTTTTGGAGCCCTTCTTGAACGAATCTATTTTTATGGAAAGCTAGAATATCTAGTAAAAGTAAAAACTTTTACTAAGGATTTTCGTCTTATCTTATGGCTTTTCAAAGACCCTTTCCTGCATTATGTTAGGTATCGAGGAAAATCAATTCTGGCTTCAAAGGGTACATCTCTTCTGATGTATAAATGGAAATATTATCTTATAAATTTTTGGCAATGTCATTTTTCCCTGTGGTCTCAACCAAGAAGAATCTATATCAATCGATTATCAAAGCATTCTCTCGACTTTATGAGTTTTTTTTCAAGTGTTCGACTCAATTCTTCAGTGGTATGGAGTCAAATGGTAGAAAATTCATTTCTAATAGATAATCCTATTAAGAAATTCGATACCGTAGTTCGAATTATTCCTCTGGTTGGATCGTTGGCTAAAGCGAAATTTTGTAACGTATTAGGACATCCCGTTAGTAAGTCGGCCTGGACCGATTTATTAGATTCTGATATTATTGATCGGTTTGGGCGCATATGCAGAAATCTTTCTCATTATTATAGTGGCTCTTCAAGAAAAAAGAGTTTGTATCGAATAAAGTATATACTTCGACTTTCTTGTGCTAGAACTTTGGCTCGTAAACACAAAAGTACTGTACGCGCTTTTTTGAAAAGATTAGGTTCAGAATTTTTGGAAGAATTCTTTACAGAGGAAGAAAAAGTTCTTTCTTTGATCTTACCAAGAAATTTTTCTATCTCACGGGGATTATATAGGGGTCCTCTTTGGTATTTGGATATTATTTGTATCCATGATTTGGCCAATGATGAATGA
>refbc_1001112_4_Nopalea_karwinskiana
ATGGAAGAATTCCAAAGATATATAGAACTAGATAGGTCTTGGCAACACAACTTTTTCTATCCACTTATCTTTCAGGAATATATTTATGGATTTGCATATGATCATGGTTTAAATAAATCTATTTTGTTGGAAAATGCAGGCCACAAGAAATACAGTTTACTGATTGTAAAACGTTTAATTACCCGAATGTATCAACAGAATCATTTGATTCTTTCTGCTAATCATTCTAACCAAAATGACTTTTTTGGGCACAAGCACAAGAAGAATTTGTATTATCAAATAATATCAGAAGGATTTGCAGTCATTGTGGAAATTCCATTTTCCCTACTGTTAATATCTTCCCTAGGGGCAAAAGAAAAAAAAATAGTAAAATCTCATAATTTGCGATCAATTCATTCAATATTTCCCTTTTTCGAGGACAAATTCTTACATTTAAATTATGTGTTAAAAATATTAATACCTTACCCCATTCATCTAGAAATCTTGGTTCAAACTCTTCGTTACTGGGTGAAAGATGCTTCTTCTTTGCATTTATTACGATTCTTTCTTTATGAGTATCGTAATTGGAATAGTCTTATTACTCCCCAAAAATCCATTTCTATTTTTTCAAAAAAGAATCAACGACTATTCTTGTTCCTATATAATTTCCATGTATGTGAATACGAATCCATTTTCGTTTTTCTCTGTAACCAATCCTCTCATTTACGATCAACATCTTTTGGAGCCCTTCTTGAACGAATCTATTTTTATGGAAAGCTAGAATATCTAGTAAAAGTAAAAACTTTTACTAAGGATTTTCGTCTTATCTTATGGCTTTTCAAAGACCCTTTCCTGCATTATGTTAGGTATCGAGGAAAATCAATTCTGGCTTCAAAGGGTACATCTCTTCTGATGTATAAATGGAAATATTATCTTATAAATTTTTGGCAATGTCATTTTTCCCTGTGGTCTCAACCAAGAAGAATCTATATCAATCGATTATCAAAGCATTCTCTCGACTTTATGAGTTTTTTTTCAAGTGTTCGACTCAATTCTTCAGTGGTATGGAGTCAAATGGTAGAAAATTCATTTCTAATAGATAACCCTATTAAGAAATTCGATACCGTAGTTCGAATTATTCCTCTGGTTGGATCGTTGGCTAAAGCGAAATTTTGTAACGTATTAGGACATCCCGTTAGTAAGTCGGCCTGGACCGATTTATTAGATTCTGATATTATTGATCGGTTTGGGCGCATATGCAGAAATCTTTCTCATTATTATAGTGGCTCTTCAAGAAAAAAGAGTTTGTATCGAATAAAGTATATACTTCGACTTTCTTGTGCTAGAACTTTGGCTCGTAAACACAAAAGTACTGTACGCGCTTTTTTGAAAAGATTAGGTTCAGAATTTTTGGAAGAATTCTTTACAGAGGAAGAAAAAGTTCTTTCTTTGATCTTACCAAGAAATTTTTCTATCTCACGGGGATTATATAGGGGTCCTCTTTGGTATTTGGATATTATTTGTATCCATGATTTGGCCAATGATGAATGA
>refbc_1001113_4_Nopalea_lutea
ATGGAAGAATTCCAAAGATATATAGAACTAGATAGGTCTTGGCAACACAACTTTTTCTATCCACTTATCTTTCAGGAATATATTTATGGATTTGCATATGATCATGGTTTAAATAAATCTATTTTGTTGGAAAATGCAGGCCACAAGAAATACAGTTTACTGATTGTAAAACGTTTAATTACCCGAATGTATCAACAGAATCATTTGATTCTTTCTGCTAATCATTCTAACCAAAATGACTTTTTTGGGCACAAGCACAAGAAGAATTTGTATTATCAAATAATATCAGAAGGATTTGCAGTCATTGTGGAAATTCCATTTTCCCTACTGTTAATATCTTCCCTAGGGGCAAAAGAAAAAAAAATAGTAAAATCTCATAATTTGCGATCAATTCATTCAATATTTCCCTTTTTCGAGGACAAATTCTTACATTTAAATTATGTGTTAAAAATATTAATACCTTACCCCATTCATCTAGAAATCTTGGTTCAAACTCTTCGTTACTGGGTGAAAGATGCTTCTTCTTTGCATTTATTACGATTCTTTCTTTATGAGTATCGTAATTGGAATAGTCTTATTACTCCCCAAAAATCCATTTCTATTTTTTCAAAAAAGAATCAACGACTATTCTTGTTCCTATATAATTTCCATGTATGTGAATACGAATCCATTTTCGTTTTTCTCTGTAACCAATCCTCTCATTTACGATCAACATCTTTTGGAGCCCTTCTTGAACGAATCTATTTTTATGGAAAGCTAGAATATCTAGTAAAAGTAAAAACTTTTACTAAGGATTTTCGTCTTATCTTATGGCTTTTCAAAGACCCTTTCCTGCATTATGTTAGGTATCGAGGAAAATCAATTCTGGCTTCAAAGGGTACATCTCTTCTGATGTATAAATGGAAATATTATCTTATAAATTTTTGGCAATGTCATTTTTCCCTGTGGTCTCAACCAAGAAGAATCTATATCAATCAATTATCAAAGCATTCTCTCGACTTTATGAGTTTTTTTTCAAGTGTTCGACTCAATTCTTCAGTGGTATGGAGTCAAATGGTAGAAAATTCATTTCTAATAGATAACCCTATTAAGAAATTCGATACCGTAGTTCGAATTATTCCTCTGGTTGGATCGTTGGCTAAAGCGAAATTTTGTAACGTATTAGGACATCCCGTTAGTAAGTCGGCCTGGACCGATTTATTAGATTCTGATATTATTGATCGGTTTGGGCGCATATGCAGAAATCTTTCTCATTATTATAGTGGCTCTTCAAGAAAAAAGAGTTTGTATCGAATAAAGTATATACTTCGACTTTCTTGTGCTAGAACTTTGGCTCGTAAACACAAAAGTACTGTACGCGCTTTTTTGAAAAGATTAGGTTCAGAATTTTTGGAAGAATTCTTTACAGAGGAAGAAAAAGTTCTTTCTTTGATCTTACCAAGAAATTTTTCTATCTCACGGGGATTATATAGGGGTCCTCTTTGGTATTTGGATATTATTTGTATCCATGATTTGGCCAATGATGAATGA
>refbc_1001114_4_Nopalea_sp._THH-2011
ATGGAAGAATTCCAAAGATATATAGAACTAGATAGGTCTTGGCAACACAACTTTTTCTATCCACTTATCTTTCAGGAATATATTTATGGATTTGCATATGATCATGGTTTAAATAAATCTATTTTGTTGGAAAATGCAGGCCACAAGAAATACAGTTTACTGATTGTAAAACGTTTAATTACCCGAATGTATCAACAGAATCATTTGATTCTTTCTGCTAATCATTCTAACCAAAATGACTTTTTTGGGCACAAGCACAAAAAAAATTTGTATTATCAAATAATATCAGAAGGATTTGCAGTCATTGTGGAAATTCCATTTTCCCTACTGTTAATATCTTCCCTAGGGGCAAAAGAAAAAAAAATAGTAAAATCTCATAATTTGCGATCAATTCATTCAATATTTCCCTTTTTCGAGGACAAATTCTTACATTTAAATTATGTGTTAAAAATATTAATACCTTACCCCATTCATCTAGAAATCTTGGTTCAAACTCTTCGTTACTGGGTGAAAGATGCTTCTTCTTTGCATTTATTACGATTCTTTCTTTATGAGTATCGTAATTGGAATAGTCTTATTACTCCCCAAAAATCCATTTCTATTTTTTCAAAAAAGAATCAACGACTATTCTTGTTCCTATATAATTTCCATGTATGTGAATACGAATCCATTTTCGTTTTTCTCTGTAACCAATCCTCTCATTTACGATCAACATCTTTTGGAGCCCTTCTTGAACGAATCTATTTTTATGGAAAGCTAGAATATCTAGTAAAAGTAAAAACTTTTACTAAGGATTTTCGTCTTATCTTATGGCTTTTCAAAGACCCTTTCCTGCATTATGTTAGGTATCGAGGAAAATCAATTCTGGCTTCAAAGGGTACATCTCTTCTGATGTATAAATGGAAATATTATCTTATAAATTTTTGGCAATGTCATTTTTCCCTGTGGTCTCAACCAAGAAGAATCTATATCAATCGATTATCAAAGCATTCTCTCGACTTTATGAGTTTTTTTTCAAGTGTTCGACTCAATTCTTCAGTGGTATGGAGTCAAATGGTAGAAAATTCATTTCTAATAGATAACCCTATTAAGAAATTCGATACCGTAGTTCGAATTATTCCTCTGGTTGGATCGTTGGCTAAAGCGAAATTTTGTAACGTATTAGGACATCCCGTTAGTAAGTCGGCCTGGACCGATTTATTAGATTCTGATATTATTGATCGGTTTGGGCGCATATGCAGAAATCTTTCTCATTATTATAGTGGCTCTTCAAGAAAAAAGAGTTTGTATCGAATAAAGTATATACTTCGACTTTCTTGTGCTAGAACTTTGGCTCGTAAACACAAAAGTACTGTACGCGCTTTTTTGAAAAGATTAGGTTCAGAATTTTTGGAAGAATTCTTTACAGAGGAAGAAAAAGTTCTTTCTTTGATCTTACCAAGAAATTTTTCTATCTCACGGGGATTATATAGGGGTCCTCTTTGGTATTTGGATATTATTTGTATCCATGATTTGGCCAATGATGAATGA
>refbc_1001115_4_Opuntia_helleri
ATGGAAGAATTCCAAAGATATATAGAACTAGATAGGTCTTGGCAACACAACTTTTTATATCCACTTATCTTTCAGGAATATATTTATGGATTTGCATATGATCATGGTTTAAATAAATCCATTTTCTTGGAAAATGCGGGCGACAAGAAATACAGTTTACTGATTGTAAAACGTTTAATTAACCGAATGTATCAACAGACTCATTTGATTCTTTCTGCTAATCATTCTAACCAAAATGACTTTTTTGGGCACAAGCACAAGAAGAATTTGTATTATCAAATAATATCAGAAGGATTTGCAGTCATTGTGGAAATTCCATTTTCCCTACTGTTAATATCTTCCCTAGGGGCAAAAGAAAAAAAAATAGTAAAATCTCATAATTTGCGATCAATTCATTCAATATTTCCCTTTTTCGAGGACAAATTCTTACATTTAAATTATGTGTTAAAAATATTAATACCTTACCCCATTCATCTAGAAATCTTGGTTCAAACTCTTCGTTACTGGGTGAAAGATGCTTCTTCTTTGCATTTATTACGATTCTTTCTTTATGAGTATCGTAATTGGAATAGTCTTATTACTCCCCAAAAATCCATTTCTATTTTTTCAAAAAAGAATCAACGACTATTCTTGTTCCTATATAATTTCCATGTATGTGAATACGAATCCATTTTCGTTTTTCTCTGTAACCAATCCTCTCATTTACGATCAACATCTTTTGGAGCCCTTCTTGAACGAATCTATTTTTATGGAAAGCTAGAATATCTAGTAAAAGTAAAAACTTTTACTAAGGATTTTCGTCTTATCTTATGGCTTTTCAAAGACCCTTTCCTGCATTATGTTAGGTATCGAGGAAAATCAATTCTGGCTTCAAAGGGTACATCTCTTCTGATGTATAAATGGAAATATTATCTTATAAATTTTTGGCAATGTCATTTTTCCCTGTGGTCTCAACCAAGAAGAATCTATATCAATCGATTATCAAAGCATTCTCTCGATTTTATGAGTTTTTTTTCAAGTGTTCGACTCAATTCTTCAGTGGTACGGAGTCAAATGGTAGAAAATTCATTTCTAATAGATAATCCTATTAAGAAATTCGATACCGTAGTTCGAATTATTCCTCTGGTTGGATCGTTGGCTAAAGCGAAATTTTGTAACGTATTAGGACATCCCGTTAGTAAGTCGGCCTGGACCGATTTATTAGATTTTGATATTATTGATCGGTTTGGGCGCATATGCAGAAATCTTTCTCATTATTATAGTGGCTCTTCAAGAAAAAAGAGTTTGTATCGAATAAAGTATATACTTCGACTTTCTTGTGCTAGAACTTTGGCTCGTAAACACAAAAGTACTGTACGCGCTTTTTTGAAAAGATTAGGTTCAGAATTTTTGGAAGAATTCTTTATAGAGGAAGAAAAAGTTCTTTCTTTGATCTTACCAAGAAATTTTTCTATCTCACGGGGATTATATAGGGGTCCTCTTTGGTATTTGGATATTATTTGTATCCATGATTTGGCCAATGATGAGTGA
>refbc_1001116_4_Opuntia_macbridei
ATGGAAAAATTCCAAAAATATATAGAACTAGATAGGTCTTGGCAACACAACTTTTTCTATCCACTTATCTTTCAGGAATATATTTATGGATTTGCATATGATCATGGTTTAAATAAATCTATTTTGTTGGAAAATGCAGGCCACAAAAAATACAGTTTACTGATTGTAAAACGTTTAATTACCCGAATGTATCAACAGAATCATTTGATTCTTTCTGCTAATCATTCTAACCAAAATGACTTTTTTGGGCACAAGCACAAAAAAAATTTGTATTATCAAATAATATCAAAAGGATTTGCAGTCATTGTGGAAATTCCATTTTCCCTACTGTTAATATCTTCCCTAGGGGCAAAAGAAAAAAAAATAGTAAAATCTCATAATTTGCGATCAATTCATTCAATATTTCCCTTTTTCGAGGACAAATTCTTACATTTAAATTATGTGGTAAAAATATTAATACCTTACCCCATTCATCTAGAAATCTTGGTTCAAACTCTTCGTTACTGGGTGAAAGATGCTTCTTCTTTGCATTTATTACGATTCTTTCTTTATGAGTATCGTAATTGGAATAGTCTTATTACTCCCCAAAAATCCATTTCTATTTTTTCAAAAAAGAATCAACGACTATTCTTGTTCCTATATAATTTCCATGTATGTGAATACGAATCCATTTTCGTTTTTCTCTGTAACCAATCCTCTCATTTACGATCAACATCTTTTGGAGCCCTTCTTGAACGAATTTATTTTTATGGAAAGCTAGAATATCTAGTAAAAGTAAAAACTTTTACTAAGGATTTTCGTCTTATCTTATGGCTTTTCAAAGACCCTTTCCTGCATTATGTTAGGTATCGAGGAAAATCAATTCTGGCTTCAAAGGGTACATCTCTTCTGATGTATAAATGGAAATATTATCTTATAAATTTTTGGCAATGTCATTTTTCCCTGTGGTCTCAACCAAGAAGAATCTATATCAATCGATTATCAAAGCATTCTCTCGACTTTATGAGTTTTTTTTCAAGTGTTCGACTCAATTCTTCAGTGGTACGGAGTCAAATGGTAGAAAATTCATTTCTAATAGATAATCCTATTAAGAAATTCGATACCGTAGTTCGAATTATTCCTCTGGTTGGATCGTTGGCTAAAGCGAAATTTTGTAACGTATTAGGACATCCCGTTAGTAAGTCGGCCTGGACCGATTTATTAGATTCTGATATTATTGATCGGTTTGGGCGCATATGCAGAAATCTTTCTCATTATTATAGTGGCTCTTCAAGAAAAAAGAGTTTGTATCGAATAAAGTATATACTTCGACTTTCTTGTGCTAGAACTTTGGCTCGTAAACACAAAAGTACTGTACGCGCTTTTTTGAAAAGATTAGGTTCAGAATTTTTGGAAGAATTCTTTACAGAGGAAGAAAAAGTTCTTTCTTTGATCTTACCAAGAAATTTTTCTATCTCACGGGGATTATATAGGGGTCCTCTTTGGTATTTGGATATTATTTGTATCCATGATTTGGCCAATGATGAATGA
>refbc_1001117_4_Opuntia_megasperma
ATGGAAGAATTCCAAAGATATATAGAACTAGATAGGTCTTGGCAACACAACTTTTTCTATCCACTTATCTTTCAGGAATATATTTATGGATTTGCATATGATCATGGTTTAAATAAATCTATTTTGTTGGAAAATGCAGGCCACAAGAAATACAGTTTACTGATTGTAAAACGTTTAATTACCCGAATGTATCAACAGAATCATTTGATTCTTTCTGCTAATCATTCTAACCAAAATGACTTTTTTGGGCACAAGCACAAGAAGAATTTGTATTATCAAATAATATCAGAAGGATTTGCAGTCATTGTGGAAATTCCATTTTCCCTACTGTTAATATCTTCCCTAGGGGCAAAAGAAAAAAAAATAGTAAAATCTCATAATTTGCGATCAATTCATTCAATATTTCCCTTTTTCGAGGACAAATTCTTACATTTAAATTATGTGTTAAAAATATTAATACCTTACCCCATTCATCTAGAAATCTTGGTTCAAACTCTTCGTTACTGGGTGAAAGATGCTTCTTCTTTGCATTTATTACGATTCTTTCTTTATGAGTATCGTAATTGGAATAGTCTTATTACTCCCCAAAAATCCATTTCTATTTTTTCAAAAAAGAATCAACGACTATTCTTGTTCCTATATAATTTCCATGTATGTGAATACGAATCCATTTTCGTTTTTCTCTGTAACCAATCCTCTCATTTACGATCAACATCTTTTGGAGCCCTTCTTGAACGAATCTATTTTTATGGAAAGCTAGAATATCTAGTAAAAGTAAAAACTTTTACTAAGGATTTTCGTCTTATCTTATGGCTTTTCAAAGACCCTTTCCTGCATTATGTTAGGTATCGAGGAAAATCAATTCTGGCTTCAAAGGGTACATCTCTTCTGATGTATAAATGGAAATATTATCTTATAAATTTTTGGCAATGTCATTTTTCCCTGTGGTCTCAACCAAGAAGAATCTATATCAATCGATTATCAAAGCATTCTCTCGATTTTATGAGTTTTTTTTCAAGTGTTCGACTCAATTCTTCAGTGGTACGGAGTCAAATGGTAGAAAATTCATTTCTAATAGATAATCCTATTAAGAAATTCGATACCGTAGTTCGAATTATTCCTCTGGTTGGATCGTTGGCTAAAGCGAAATTTTGTAACGTATTAGGACATCCCGTTAGTAAGTCGGCCTGGACCGATTTATTAGATTCTGATATTATTGATCGGTTTGGGCGCATATGCAGAAATCTTTCTCATTATTATAGTGGCTCTTCAAGAAAAAAGAGTTTGTATCGAATAAAGTATATACTTCGACTTTCTTGTGCTAGAACTTTGGCTCGTAAACACAAAAGTACTGTACGCGCTTTTTTGAAAAGATTAGGTTCAGAATTTTTGGAAGAATTCTTTATAGAGGAAGAAAAAGTTCTTTCTTTGATCTTACCAAGAAATTTTTCTATCTCACGGGGATTATATAGGGGTCCTCTTTGGTATTTGGATATTATTTGTATCCATGATTTGGCCAATGATGAGTGA
>refbc_1001118_4_Opuntia_palmadora
ATGGAAGAATTCCAAAGATATATAGAACTAGATAGGTCTTGGCAACACAACTTTTTCTATCCACTTATCTTTCAGGAATATATTTATGGATTTGCATATGATCATGGTTTAAATAAATCTATTTTGTTGGAAAATGCAGGCCACAAGAAATACAGTTTACCGATTGTAAAACGTTTAATTACTCGAATGTATCAACAGAATCATTTGATTCTTTCTGCTAATCATTCTAACCAAAATGACTTTTTTGGGCACAAGCACAAGAAGAATTTGTATTATCAAATAATATCAGAAGGATTTGCAGTCATTGTGGAAATTCCATTTTCCCTACTGTTAATATCTTCCCTAGAGGCAAAAGAAAAAAAAATAGTAAAATCTCATAATTTGCGATCAATTCATTCAATATTTCCCTTTTTCGAGGACAAATTCTTACATTTAAATTATGTGTTAAAAATATTAATACCTTACCCCATTCATCTAGAAATCTTGGTTCAAACTCTTCGTTACTGGGTGAAAGATGCTTCTTCTTTGCATTTATTACGATTCTTTCTTTATGAGTATCGTAATTGGAATAGTCTTATTACTCCCCAAAAATCCATTTCTATTTTTTCAAAAAAGAATCAACGACTATTCTTGTTCCTATATAATTTCCATGTATGTGAATACGAATCCATTTTCGTTTTTCTCTGTAACCAATCCTCTCATTTACGATCAACATCTTTTGGAGCCCTTCTTGAACGAATCTATTTTTATGGAAAGCTAGAATATCTAGTAAAAGTAAAAACTTTTACTAAGGATTTTCGTCTTATCTTATGGCTTTTCAAAGACCCTTTCCTGCATTATGTTAGGTATCGAGGAAAATCAATTCTGGCTTCAAAGGGTACATCTCTTCTGATGTATAAATGGAAATATTATCTTATAAATTTTTGGCAATGTCATTTTTCCCTGTGGTCTCAACCAAGAAGAATCTATATCAATCGATTATCAAAGCATTCTCTCGACTTTATGAGTTTTTTTTCAAGTGTTCGACTCAATTCTTCAGTGGTACGGAGTCAAATGGTAGAAAATTCATTTCTAATAGATAATCCTATTAAGAAATTCGATACCGCAGTTCGAATTATTCCTCTGGTTGGATCGTTGGCTAAAGCGAAATTTTGTAACGTATTAGGACATCCCGTTAGTAAGTCGGCCTGGACCGATTTATTAGATTCTGATATTATTGATCGGTTTGGGCGCATATGCAGAAATCTTTCTCATTATTATAGTGGCTCTTCAAGAAAAAAGAGTTTGTATCGAATAAAGTATATACTTCGACTTTCTTGTGCTAGAACTTTGGCTCGTAAACACAAAAGTACTGTACGCGCTTTTTTGAAAAGATTAGGTTCAGAATTTTTGGAAGAATTCTTTACAGAGGAAGAAAAAGTTCTTTCTTTGATCTTACCAAGAAATTTTTCTATCTCACGGGGATTATATAAGGGTCCTCTTTGGTATTTGGATATTATTTGTATCCATGATTTGGCCAATGATGAATGA
>refbc_1001119_4_Pachycereus_sp._THH-2011
ATGGAAGAATTCCAAAGATATATAGAACTAGATAGGTCTTGGCAACACAACTTTTTCTATCCACTTATCTTTCAGGAATATATTTATGGATTTGCATATGATCGTGGTTTAAATAAATCCATTTTGTTGGAAAATGCAGGCGACAAGAAATACAGTTTCCTGATTGTAAAACGTTTAATTAACCGAATGTATCAACAGACTCATTTGATTCTTTCTGCTAATCATTCTAACCAAAATGACTTTTTTGGGCACAAGCACAAGAAGAATTTGTATTATCAAATAATATCAGAAGGATTTGCAGGCATTATGGAAATTCCATTTTCCTTACTGTTAATATCTTCCCTAGAGGCAAAAGAAAAAAAAATAGTAAAATCCCATAATTTGCGATCAATTCATTCAATATTTCCTTTTTTCGAGGACAAATTCTTACATTTAAATTATGTGTTAGAAATATTAATACCTTACCCCATCCATCTGGAAATTTTGGTTCAAACTCTTCGTTACTGGGTGAAAGATGCTTCTTCTTTGCATTTATTACGATTCTTTCTTTATGAGTATCGTAATTGGAATAGTCTTATTACTCCCCAAAAATCCATTTCTATTTTTTCAAAAAGGAATCAACGATTATTCTTGTTCCTATATAATTTCTATGTATGTGAATACGAATCCATTTTCGTTTTTCTCTGTAACCAATCCTCTCATTTACGATCAACATCTTTTGGAGCCCTTCTTGAACGAAATTATTTTTCTGGAAAGCTAGAATATCTAGTAAAAGTAAAAACTTTTACTAAGGATTTTTGTGTTATCTTATGGCTTTTCAAAGACCCTTTCCTGCATTATGTTAGGTATCGAGGAAAATCAATTCTGGCTTCAAAGGGGACATCTCTTCTGATGCATAAATGGAAATATTATCTTTTCAATTTTTGGCAATGTCATTTTTCCCTGTGGTCTCCACCAAGAAGAATCTATATCAATCGGTTATCAAAGCATTCTCTCGACTTTATGGGTTTTTTTTCAAGTGTTCGACTCAATTCTTCAGTGGTACGGAGTCAAATGGTAGAAAATTCATTTCTAATAGATAATCCTATTAAGAAATTCGATACCATAGTTCGAATTATTCCTCTGGTTGGATCGTTGGCTAAAGCGCAATTTTGTAACGTATTAGGACATCCCATTAGTAAGTCGGTCTGGACCGATTTATTGGATTCTGATATTATTGATCNGTTTGGGCGCATATGCAGAAATCTTTCTCATTATTATAGTGGCTCTTCAAGAAAAAAGAGTTTGTATCGAATAAAGTATATACTTCGACTTTCTTGTGCTAGAACTTTGGCTCGTAAACACAAAAGTACTGTACGCGCTTTTTTGAAAAGATTAGGTTCAGAATTTTTGGAAGAATTCTTTACAGAGGAAGAAAAAGTTCTTTCTTTGATCTTACCAAGAGATTCTTCTATCTCACGAGGATTATATAGGGGTCCTTTTTGGTATTTGGATATTATTTGTATCCATGATTTGGCCAATGATGAATGA
>refbc_1001120_4_Pereskiopsis_sp._THH-2011
ATGGAAGAATTCCAAAGATATATAGAACTAGATAGGTCTTGGCAACACAACTTTTTCTATCCACTTATCTTTCAGGAATATATTTATGGATTTGCATATGATCATGTTTTAAATAAATCTATTTTGTTGGAAAATGCAGGCCACAAGAAATACAGTTTACTGATTGTAAAACGTTTAATTACCCGAATGTATCAACAGAATCATTTGATTCTTTCTGCTAATCATTCTAACCAAAATTACTTTTTTGGGCACAAGCACAAGAAGAATTTGTATTATCAAATAATATCAGAAGGATTTGCAGTTATTGTGGAAATTCCATTTTCCCTACTGTTAATATCTTCCCTAGAGGCAAAAGAAAAAAAAATAGTAAAATCTCATAATTTGCGATCAATTCATTCAATATTTCCCTTTTTCGAGGATAAATTCTTACATTTAAATTATGTATTAAAAATATTAATACCTTACCCCATTCATCTAGAAATCTTGGTTCAAACTCTTCGTTACTGGGTAAAAGATGCTTCTTCTTTGCATTTATTACGATTCTTTCTTTATGAGTATCGTAATTGGAATAGTCTTATTACTCCCCAAAAATCCATTTCTATTTTTTCAAAAAAGAATCAACGATTATTCCTGTTCCTATATAATTTCCATGTATATGAATACGAATCCATTTTCGTTTTTCTCTGTAACCAATCCTCTCATTTACGATCAACATCTTTTGGAGTCCTTCTTGAACGAATCTATTTTTATGGAAAGCTAGAATATCTAGTAAAAGTAAAAACTTTTACTAAGGATTTTCGTCTTATCTTATGGCTTTTCAAAGACCCTTTCCTGCATTATGTTAGGTATCTAGGAAAATCAATTCTGGCTTCAAAGGGGACATCTCTTCTGATGTCTAAATGGAAATATTATCTTATAAATTTTTGGCAATGTCATTTTTCCCTGTGGTCTCAACCAAGAAGAATCTATATCAATCGATTATCAAAGCATTCTCTCGACTTTATGAGTTTTTTTTCAAGTGTTCGACTCAATTCTTCAGTGGTACGGAGTCAAATGGTAGAAAATTCATTTCTTATAGAGAATCCTATTAAGAAATTCGATACCATAGTTCGAATTATTCCTCTGGTTGGATCGTTGGCTAAAGCGAAATTTTGTAACGTATTAGGACAGCCCGTTAGTAAGTCGGTCTGGACCGATTTATTAGATTCTGATATTATTGATCGGTTTGGGTGCATATGCAGAAATCTTTCTCATTATTATAGTGGCTCTTCAAGAAAAAAGAGTTTGTATCGAATAAAGTATATACTTCGACTTTCTTGTGCTAGAACTTTGGCTCGTAAACACAAAAGTACTGTACGCGCTTTTTTGAAAAGATTAGGTTCAGAATTTTTGGAAGAATTCTTTACAGAGGAAGAAAAAGTTCTTTCTTTGATCTTACCAAGAAATTCTTCTATCTCACGGGGATTATATAGGGTTTGGTATTTGGATATTATTTGTATCCATGATTTGGCCAATGATGAATAATTG
>refbc_1001121_4_Pterocactus_gonjianii
ATGGAAGAATTCCAAAGATATATAGAACTAGATAGGTCTTGGCAACACAACTTTTTCTATCCACTTATCTTTCAGGAATATATTTATGGATTTGCATATGATCATGGTTTAAATAAATCTATTTTGTTGGAAAATGCAGGCCACAAGAAATACAGTTTACTGATTGTAAAACGTTTAATTACCCGAATGTATCAACAGAATCATTTGATTCTTTCTGCTAATCATTCTAATCAAAATGACTTTTTTGGGCACAAGCACAAAAANAATTTGTATTATCAAAAAATATCAGAAGGATTTGCAGTCATTATGGAAATTCCATTTTCCCTACTGTTAATATCTTCCCTAGAGGCAAAAGAAAAAAAAATAGTAAAATCTCATAATTTGCGATCAATTCATTCAATATTTCCCTTTTTCGAGGACAAATTCTTACATTTAAATTATGTGTTAAAAATATTAATACCTTACCCCATTCATCTAGAAATCTTGGTTCAAACTCTTCGTTACTGGGTGAAAGATGCTTCTTCTTTGCATTTATTACGATTCTTTCTTTATGAGTATCGTAATTGGAATAGTCTTATTACTCCCCAAAAATCCATTTCTATTTTTTCAAAAAAGAATCAACGATTATTCTTGTTCCTATATAATTTCTATGTATGTGAATACGAATCCATTTTCGTTTTTCTCTGTAACCAATCCTCTCATTTACGATCAACATCTTTTGGAGCCCTTCTTGAGCGAATCTATTTTTATGGAAAGATAGAATATCTAGTAAAAGTAAAAACTTTTACTAAGGATTTTCGTCTTATCTTATGGCTTTTCAAAGACCCTTTCCTGCATTATGTTAGGTATCGAGGAAAATCAATTCTGGCTTCAAAGGGTACATCTCTTCTGATGTATAAATGGAAATATTATTTTATAAATTTTTGGCAATGTCATTTTTCCCTGTGGTCTCAACCAAGAAGAATCTATATCAATCGATTATCAAAGCATTCTCTCGACTTTATGAGTTTTTTTTCAAGTGTTCGACTCAATTCTTCAGTGGTACGGAGTCAAATGGTAGAAAATTCATTTCTA
>refbc_1001123_4_Pterocereus_foetidus
ATGGAAGAATTCCAAAGATATATAGAACTAGATAGGTCTTGGCAACACAACTTTTTCTATCCACTTATCTTTCAGGAATATATTTATGGATTTGCATATGATCGTGGTTTAAATAAATCCATTTTGTTGGAAAATGCAGGCGACAAGAAATACAGTTTACTGATTGTAAAACGTTTAATTAACCGAATGTATCAACAGACTCATTTTATTCTTTCTGCTAATCATTCTAACCAAAATGACTTTTTTGGGCACAAGCACAAGAAGAATTTGTATTATCAAATAATATCAGAAGGATTTGCAGTCATTATGGAAATTCCATTTTCCTTACTGTTAATATCTTCTCTAGAGGCAAAAGAAAAAAAAATAGTAAAATCCCATAATTTGCGATCAATTCATTCAATATTTCCTTTTTTCGAGGACAAATTCTTACATTTAAATTATGTGTTAGAAATATTAATACCTTACCCCATCCATCTGGAAATTTTGGTTCAAACTCTTCGTTACTGGGTGAAAGATGCTTCTTCTTTGCATTTATTACGATTCTTTCTTTATGAGTATCGTAATTGGAATAGTCTTATTACTCCCCAAAAATCCATTTCTATTTTTTCAAAAAGGAATCAACGATTATTCTTGTTCCTATATAATTTCTATGTATGTGAATACGAATCCATTTTAGTTTTTCTCTGTAACCAATCCTCTCATTTACGATCAACATCTTTTGGAGCCCTTCTTGAACGAAATTATTTTTCTGGAAAGCTAGAATATCTAGTAAAAGTAAAAACTTTTACTAAGGATTTTTGTGTTATCTTATGGCTTTTCAAAGACCCTTTCCTGCATTATGTTAGGTATCGAGGAAAATCAATTCTGGCTTCAAAGGGGACATCTCTTCTGATGCATAAATGGAAATATTATCTTTTCAATTTGTGGCAATGTCATTTTTCCCTGTGGTCTCCACCAAGAAGAATCTATATCAATCGGTTATCAAAGCATTCTCTCGACTTTATGGGTTTTTTTTCAAGTGTTCGACTCAATTCTTCAGTGGTACGGAGTCAAATGGTAGAAAATTCATTTCTAATAGATAATCCTATTAAGAAATTCGATACCATATTTCGAATTATTCCTCTGGTTGGATCGTTGGCTAAAGCGCAATTTTGTAACGTATTAGGACATCCCATTAGTAAGTCGGTCTGGACCGATTTAATGGATTCTGATATTATTGATCGGTTTGGGCGCATATGCAGAAATCTTTCTCATTATTATAGTGGCTCTTCAAGAAAAAAGAGTTTGTATCGAATAAAGTATATACTTCGACTTTCTTGTGCTAGAACTTTGGCTCGTAAACACAAAAGTACTGTACGCGCTTTTTTGAAAAGATTAGGTTCAGAATTTTTGGAAGAATTCTTTACAGAGGAAGAAAAAGTTCTTTCTTTGATCTTACCAAGAGATTCTTCTATCTCACGAGGATTATATAGGGGTCCTTTTTGGTATTTGGATATTATTTGTATCCATGATTTGGCCAATGATGAATGA
>refbc_1001124_4_Quiabentia_chacoensis
ATGGAAGAATTCCAAAGATATATAGAACTAGATAGGTCTTGGCAACACAACTTTTTCTATCCACTTATCTTTCAGGAATATATTTATGGATTTGCATATGATCATGTTTTAAATAAATCTATTTTGTTGGAAAATGCAGGCCGCAAGAAATACAGTTTACTGGTTGTAAAACGTTTAATTACCCGAATGTATCAACAGAATCATTTGATTCTTTCTGCTAATCATTCTAACCAAAATGACTTTTTTGGGCACAAGCACAAGAAGAATTTGTATTATCAAATAATATCAGAAGGATTTGCAGTCATTGTGGAAATTCCATTTTCCCTACTGTTAATATCTTCCCTAGAGGCAAAAGAAAAAAAAATAGTAAAATCTCATAATTTGCGATCAATTCATTCAATATTTCCCTTTTTCGAGGATAAATTCTTACATTTAAATTATGTGTTAAAAATATTAATACCTTACCCCATTCATCTAGAAATCTTGGTTCAAACTCTTCGTTACTGGGTGAAAGATGCTTCTTCTTTGCATTTATTACGATTCTTTCTTTATGAGTATCGTAATTGGAATAGTCTTATTACTCCCCAAAAATCCATTTCTATTTTTTCAAAAAAGAATCAACGATTATTCTTGTTCCTATATAATTTCCATGTATGTGAATACGAATCCATTTTCGTTTTTCTATGTAACCAATCCTCTCATTTACGATCAACATCTTTTGGAGTCCTTCTTGAACGAATCTATTTTTATGGAAAGATAGAATATCTAGTAAAAGTAAAAACTTTTACTAAGGATTTTCGTCTTATCTTATGGCTTTTCAAAGACCCTTTCCTGCATTATGTTAGGTATCGAGGAAAATCAATTCTGGCTTCAAAGGGGGCATCTCTTCTAATGTATAAATGGAAATATTATCTTATAAATTTTTGGCAATGTCATTTTTCCCTGTGGTCTCAACCAAGAAGAATCTATATCAATCGATTATCAAAACATTCTCTCGACTTTATGAGTTTTTTTTCAAGTGTTCGACTCAATTCTTCAGTGGTACGGAGTCAAATGGTAGAAAATTCATTTCTAATAGAGAATCCTATTAAGAAATTCGATACCATAGTTCGAATTATTCCTCTGGTTGGATCGTTGGCTAAAGCGAAATTTTGTAACGTATTAGGACATCCCGTTAGTAAGTCGGTCTGGACCGATTTATTAGATTCTGATATTATTGATCGGTTTGGGCGCATATGCAGAAATCTTTCTCATTATTATAGTGGCTCTTCAAGAAAAAAGAGTTTGTATCGAATAAAGTATATACTTCGACTTTCTTGTGCTAGAACTTTGGCTCGTAAACACAAAAGTACTGTACGCGCTTTTTTGAAAAGATTAGGTTCAGAATTTTTGGAAGAATTCTTTACAGAGGAAGAAAAAGTTCTTTCTTTGATCTTACCAAGAAATTCTTCTATCTCACGGAGATTATATAGGGTTTGGTATTTGGATATTATTTGTATCCATGATTTGGCCAATGATGAATGA
>refbc_1001125_4_Rauhocereus_sp._THH-2011
ATGGAAGAATTCCAAAGATATATAGAACTAGATAGGTCTTGGCAACACAACTTTTTCTATCCACTTATCTTTCAGGAATATATTTATGGATTTGCATATGATCATGGTTTAAATAAATCGATTTTGTTGGAAAATGCAGGCGACAAGAAATACAGTTTACTGATTGTAAAACGTTTAATTACCCGAATGTATCAACAGACTCATTTGATTATTTCTGCTAATCATTCTAACCAAAATGATTTTTTGGGGCACAAGCACAAGAAGAATTTGTATTATCAAATAATATCAGAAGGATTTGCAGTCATTGTGGAAATTCCATTTTCCCTACTGTTAATATCTTCCCTAGAGGCAAAAGAAAAAAAAATAGTCAAATCCCATAATTTGCGATCAATTCATTCAATATTTCCTTTTTTCGAGGACAAATTCTTACATTTAAATTATGTGTTAGAAATATTAATACCTTACCCCATCCATCTGGAAATCTTGGTTCAAACTCTTCGTTACTGGGTGAAAGATGCTTCTTCTTTGCATTTCTTACGATTCTTTCTTTATGAATATCGTAATTGGAATAGTCTTATTACTCCCCAAAAATCCATTTCTATTTTTTCGAATCAACGATTATTCTTGTTCCTATATAATTTCTATGTATGTGAATACGAATCCATTTTCGTTTTTCTCTGTAACCAATCCTCTCATTTACGATCAACATCTTTTGGAGCCCTTCTTGAACGAAATTATTTTTATGGAAAGCTAGAATATCTAGTAAAAGTTTTGACTTTTACTAAGGATTTTTGCGTTATCTTATGGCTTTTCAAAGACCCTTTCCTGCATTATGTTAGGTATCGCGGAAAATCAATTTTGGCTTCAAAAGGGACATCTCTTCTGATGCATAAATGGAAATATTATCTTTTCAATTTTTGGCAATGTCATTTTTCCCTGTGGTCTCCACCAAGAAGAATCTATATCAATCGGTTATCAAAGCATTCTCTCGACTTTATGGGTTTTTTTTCAAGTGTTCGACTCAATTCTTCAGTGGTACGGAGTCAAATGGTAGAAAATTCATTTCTAATAGATAATCCTATTAATAAATTCGATACCATAGTTCGAATTATTCCTCTGGTTGGATCGTTGGCTAAAGCGAAATTTTGTAACGTATTAGGACATCCCATTAGTAAGTCGGTCTGGACCGATTTATTGGATTCTGATATTATTGATCGGTTTGGGCGCATATGCAGAAATCTTTCTCATTATTATAGTGGCTCTTCAAGAAAAAAGAGTTTGTATCGAATAAAGTATATACTTCGACTTTCTTGTGCTAGAACTTTGGCTCGTAAACACAAAAGTACTGTACGCGCTTTTTTGAAAAGATTAGGTTCAGAATTTTTGGAAGAATTCTTTACAGAGGAAGAAAAAGTTCTTTCTTTGATCTTACCAAGAGATTCTTCTATCTCACGAGGATTATATAGGGGTCCTTTTTGGTATTTGGATATTATTTGTATCCATGATTTGGCCAATGATGAATGA
>refbc_1001127_4_Selenicereus_donkelaarii
ATGGAAGAATTCCAAAGATATATAGAACTAGATAGGTCTTGGCAACACAACTTTTTCTATCCACTTATCTTTCAGGAATATATTTATGGATTTGCATATGATCGTGGTTTAAATAAATCCATTTTGTTGGAAAATGCAGGCGACAAGAAATACAGTTTACTGATTGTAAAACGTTTAATTAACCGAATGTATCAACAGACTCATTTGATTCTTTCTGCTAATCATTCTAACCAAAATGACTTTTTTGGGCACAAGCACAAGAAGAATTTGTATTATCAAATAATATCAGAAGGATTTGCAGTCATTATGGAAATTCCATTTTCCTTACTGTTAATATCTTCCCTAGAGGCAAAAGAAAAAAAAATAGTAAAATCCCATAATTTGCGATCAATTCATTCAATATTTCCTTTTTTCGAGGACAAATTCTTACATTTAAATTATGTGTTAGAAATATTAATACCTTACCCCATCCATCTGGAAATTTTGGTTCAAACTCTTCGTTACTGGGTGAAAGATGCTTCTTCTTTGCATTTATTACGATTCTTTCTTTATGAGTATCGTAATTGGAATAGTCTTATTACTCCCCAAAAATCCATTTCTATTTTTTCAAAAAGGAATCAACGATTATTCTTGTTCCTATATAATTTCCATGTATGTGAATACGAATCCATTTTCGTTTTTCTCTGTAACCAATCCTCTCATTTACGATCAACATCTTTTGGAGCCCTTCTTGAACGAAATTATTTTTCTGGAAAGCTAGAATATCTAGTAAAAGTCAAAACTTTTACTAAGGATTTTTGTGTTATCTTATGGCTTTTCAAAGACCCTTTCCTGCATTATGTTAGGTATCGAGGAAAATCAATTCTGGCTTCAAAGGGGACATCTCTTCTGATGCATAAATGGAAATATTATCTTTTCAATTTTTGGCAATGTCATTTTTCCCTGTGGTCTCCACCAAGAAGAATCTATATCAATCGGTTATCAAAGCATTCTCTCGACTTTATGGGTTTTTTTTCAAGTGTTCGACTCAATTCTTCAGTGGTACGGAGTCAAATGGTAGAAAATTCATTTCTAATAGATAATCCTATTAAGAAATTCGATACCATAGTTCGAATTATTCCTCTGGTTGGATCGTTGGCTAAAGCGCAATTTTGTAACGTATTAGGACATCCCATTAGTAANTCGGTCTGGNCCGATTTATTGGATTCTGATATTATTGATCGGTTTGGGCGCATATGCAGAAATCTTTCTCATTATTATAGTGGCTCTTCAAGAAAAAAGAGTTTGTATCGAATAAAGTATATACTTCGACTTTCTTGTGCTAGAACTTTGGCTCGTAAACACAAAAGTACTGTACGCGCTTTTTTGAAAAGATTAGGTTCAGAATTTTTGGAAGAATTCTTTACAGAGGAAGAAAAAGTTCTTTCTTTGATCTTACCAAGAGATTCTTCTATCTCACGAGGATTCTATAGGGGTCCTTTTTGGTATTTGGATATTATTTGTATCCATGATTTGGCCAATGATGAATGA
>refbc_1001128_4_Selenicereus_sp._THH-2011
ATGGAAGAATTCCAAAGATATATAGAACTAGATAGGTCTTGGCAACACAACTTTTTCTATCCACTTATCTTTCAGGAATATATTTATGGATTTGCATATGATCGTGGTTTAAATAAATCCATTTTGTTGGAAAATGCAGGCGACAAGAAATACAGTTTACTGATTGTAAAACGTTTAATTAACCGAATGTATCAACAGACTCATTTGATTCTTTCTGCTAATCATTCTAACCAAAATGACTTTTTTGGGCACAAGCACAAGAAGAATTTGTATTATCAAATAATATCAGAAGGATTTGCAGTCATTATGGAAATTCCATTTTCCTTACTGTTAATATCTTCCCTAGAGGCAAAAGAAAAAAAAATAGTAAAATCCCATAATTTGCGATCAATTCATTCAATATTTCCTTTTTTCGAGGACAAATTCTTACATTTAAATTATGTGTTAGAAATATTAATACCTTACCCCATCCATCTGGAAATTTTGGTTCAAACTCTTCGTTACTGGGTGAAAGATGCTTCTTCTTTGCATTTATTACGATTCTTTCTTTATGAGTATCGTAATTGGAATAGTCTTATTACTCCCCAAAAATCCATTTCTATTTTTTCAAAAAGGAATCAACGATTATTCTTGTTCCTATATAATTTCCATGTATGTGAATACGAATCCATTTTCGTTTTTCTCTGTAACCAATCCTCTCATTTACGATCAACATCTTTTGGAGCCCTTCTTGAACGAAATTATTTTTCTGGAAAGCTAGAATATCTAGTAAAAGTCAAAACTTTTACTAAGGATTTTTGTGTTATCTTATGGCTTTTCAAAGACCCTTTCCTGCATTATGTTAGGTATCGAGGAAAATCAATTCTGGCTTCAAAGGGGACATCTCTTCTGATGCATAAATGGAAATATTATCTTTTCAATTTTTGGCAATGTCATTTTTCCCTGTGGTCTCCACCAAGAAGAATCTATATCAATCGGTTATCAAAGCATTCTCTCGACTTTATGGGTTTTTTTTCAAGTGTTCGACTCAATTCTTCAGTGGTACGGAGTCAAATGGTAGAAAATTCATTTCTAATAGATAATCCTATTAAGAAATTCGATACCATAGTTCGAATTATTCCTCTGGTTGGATCGTTGGCTAAAGCGCAATTTTGTAACGTATTAGGACATCCCATTAGTAAGTCGGTCTGGACCGATTTATTGGATTCTGATATTATTGATCGGTTTGGGCGCATATGCAGAAATCTTTCTCATTATTATAGTGGCTCTTCAAGAAAAAAGAGTTTGTATCGAATAAAGTATATACTTCGACTTTCTTGTGCTAGAACTTTGGCTCGTAAACACAAAAGTACTGTACGCGCTTTTTTGAAAAGATTAGGTTCAGAATTTTTGGAAGAATTCTTTACAGAGGAAGAAAAAGTTCTTTCTTTGATCTTACCAAGAGATTCTTCTATCTCACGAGGATTATATAGGGGTCCTTTTTGGTATTTGGATATTATTTGTATCCATGATTTGGCCAATGATGAATGA
>refbc_1001129_4_Stenocactus_sp._THH-2011
ATGGAANAATTCCAAAGATATATAGAACTAGATAGGTCTTGGCAACGCAACTTTTTCTATCCACTTATCTTTCAGGAATATATTTATGGATTTGCATATGATCATGGTTTAAATAAATCGATTTTGTTGGAAAATGCAGGCGACAAGAAATATAGTTTACTGATTGTAAAACGTTTAATTAACCGAATGTATCAACAGACTCATTTGATTCTTTCTGCTAATCATTCTAATCAAAATGACTTTTTTGGGCACAAGCACAAAAAGAATTTGTATTATCAATAATATCAGAAGGATTTGCAGTCATTGTGGAAATTCCATTTTCCCTACTGTTAATATCTTCCCTAGAGGCAAAAGAAAATATAATAGTAAAATCCCAGAATTTGCGATCAATTCATTCAATATTTCCTTTTTTCGAGGACAAATTCTTACATTTAAATTATGTGTTAGAAATATTTATACCTTACCCCATTCATCTGGAAATCTTGGTTCAAACTCTTCGTTACTGGGTGAAAGATGCTTCTTCTTTGCATTTATTACGATTCTTTCTTTATGAGTATCGTAATTGGAATAGTCTTATTACTCCCCAAAAATCCAATTCTATTTTTTCAAAAAGGAATCAACGATTATTCTTGTTCCTATATAATTTCTATGTATGTGAATACGAATCCATTTTCGTTTTTCTCTGTAACCAATCCTCTCATTTACGATCAACATCTTTTGGAGCCCTTCTTGAACGAAATTTTTTTTATGGAAAGCTAGAATATCTAGTAAAAGTCAAAACTTTTACTAAGGATTTTTGCGTTATCTTATGTCTTTTCAAAGACCCTTTCCTGCATTATGTTAGGTATCGAGGAAAATCAATTCTGGCTTCAAAAGGGACATCTCTTCTGATGCATAAATGGAAATATTATCTTCTTAATTTTTGGCAATGTCATTTTTTCCTGTGGTCTCAACCAAGAAGAATCTATATCAATCGGTTATCAAAGCATTCTCTCGACTTTATGGGTTTTTTTTCAAGTGTTCGACTCAATTCTTCAGTGGTACGGAGTCAAATGGTAGCAAATTCTTTTCTAATAGATAATCGTATTAAGAAATTCGATACCATAGTTCGAATTATTCCTCTGGTTGGATCGTTGGCTAAAGCGAAATTTTGTAACGTATTAGGACATCCCATTAGTAAGTCGGTCTGGACCGATTTATTAGATTCTGATATTATTGATCGGTTTGGGCGCATATGTAGAAATCTTTCTCATTATTATGGTGGCTCTTCAAGAAAAAAGAGTTTGTATCGAATAAAGTATATACTTCTACTTTCTTGTGCTAGAACTTTGGCTCGTAAACACAAAAGTACTGTACGCGCTTTTTTGAAAAGATTAGGTTCAGCAGAAGAATTCTTTACAGAGGAAGAAAAAGTTCTTTCTTTGATCTTACCAAGAGATTCTTCTATCTCAGGGGGATTATATAGGGGTCCTTTTTGGTATTTGGATATTATTTGTATCCATGATTTGGCCAATGATGAATGA
>refbc_1001130_4_Sulcorebutia_candiae
ATGGAAGAATTCCAAAGATATATAGAACTAGATAGGTCTTGGCAACACAACTTTTTCTATCCACTTATCTTTCAGGAATATATTTATGGATTTGCATATGATCATGGTTTAAATAAATCGATTTTGTTGGAAAATGCAGGCGACAAGAAATACAGTTTACTGATTGTAAAACGTTTAATTACCCGAATGTATCAACAGACTCATTTGATTATTTCTGCTAATCATTCTAACCAAAATGATTTTTTTGGGCACAAGCACAAGAAGAATTTGTATTATCAAATAATATCAGAAGGATTTGCAGTCATTGTGGAAATTCCATTTTCCCTACTGTTAATATCTTCCCTAGAGGCAAAAGAAAAAAAAATAGTCAAATCCCATAATTTGCGATCAATTCATTCAATATTTCCTTTTTTCGAGGACAAATTCTTACATTTAAATTATGTGTTAGAAATATTAATACCTTACCCCATCCATCTGGAAATCTTGGTTCAAACTCTTCGTTACTGGGTGAAAGATGCTTCTTCTTTGCATTTATTACGATTCTTTCTTTATGAATATCGTAATTGGAATAGTCTTATTACTCCCCAAAAATCCATTTCTATTTTTTCGAATCAACGATTATTCTTGTTCCTATATAATTTCTATGTATGTGAATACGAATCCATTTTCGTTTTTCTCTGTAACCAATCCTCTCATTTACGATCAACATCTTTTGGAGCCCTTCTTGAACGAAATTATTTTTATGGAAAGCTAGAATATCTAGTAAAAGTCAAAACTAATACTAAGGATTTTTGCGTTATCTTATGGCTTTTCAAAGACCCTTTCCTGCATTATGTTAGGTATCGCGGAAAATCAATTTTGGCTTCAAAAGGGACATCTCTTCTGATGCATAAATGGAAATATTATCTTTTCCATTTTTGGCAATGTCATTTTTCCCTGTGGTCTCCACCAAGAAGAATCTATATCAATCGGTTATCAAAGCATTCTCTCGACTTTATGGGTTTTTTTTCAAGTGTTCGACTCAATTCTTCAGTGGTACGGAGTCAAATGGTAGAAAATTCATTTCTAATAGATAATCCTATTAAGAAATTCGATACCATAGTTCGAATTATTCCTCTGGTTGGATCGTTGGCTAAAGCGAAATTTTGTAACGTATTAGGACATCCCATTAGTAAGTCGGTCTGGACCGATTTATTGGATTCTGATATTATTGATCGGTTTGGGCGCATATGCAGAAATCTTTCTCATTATTATAGTGGCTCTTCAAGAAAAAAGAGTTTGTATCGAATAAAGTATATACTTCGACTTTCTTGTGCTAGAACTTTGGCTCGTAAACACAAAAGTACTGTACGCGCTTTTTTGAAAAGATTAGGTTCAGAATTTTTGGAAGAATTCTTTACAGAGGAAGAAAAAGTTCTTTCTTTGATCTTACCAAGAGATTCTTCTATCTCACGAGGATTATATAGGGGTCCTTTTTGGTATTTGGATATTATTTGTATCCATGATTTGGCCAATGATGAATGA
>refbc_1001131_4_Tephrocactus_alexanderi
ATGGAAGAATTCCAAAGATATATAGAACTAGATAGGTCTTGGCAACACAACTTTTTCTATCCACTTATCTTTCAGGAATATATTTATGGATTTGCATATGATCATGGTTTAAATAAATCGATTTTGTTGGAAAATGCAGGCGACAAGAAATACAGTTTACTGATTGTAAAACGTTTAATTAACCGAATGTATCAACAGACTCATTTGATTATTTCTGCTAATCATTCTAACCAAAATGATTTTTTTGGGCACAAGCACAAGAAGAATTTGTATTATCAAATAATATCAGAAGGATTTGCAGTCATTGTGGAAATTCCATTTCCCCTACTGTTAATATCTTCCCTAGAGGCAAAAGAAAAAAAAATAGTAAAATCTCATAATTTGCGATCAATTCATTCAATATTTCCCTTTTTCGAGGACAAATTCTTACATTTAAATTATGTGTTAAAAATATTAATACCTTACCCCGTTCATCTAGAAATCTTGGTTCAAACTCTTCGTTACTGGGTGAAAGATGCTTCTTCTTTGCATTTATTACGATTCTTTCTTTATGAGTATCGTAATTGGAATAGGCTTTTTACTCCCCAAAAATCCATTTCTATTTTTTCAAAAGAGAATCAACGATTATTCTTGTTCCTATATAATTTCCATGTATGTGAATACGAATCCATTTTCGTTTTTCTCTGTAGCCAATCCTCTCATTTACGATCAACATCTTTTGGAGCCCTTCTTGAACGAATCTATTTTTATGGAAAGCTAGAATATCAAGTAAAAGTAAAAACTTTTACTAAGGATTTTCGTCTTATCTTATGGCTTTTCAAAGACCCTTTCCTGCATTATGTTAGGTATCGAGGAAAATCAATTCTGGCTTCAAAGGGGACATCTCTTCTAATGTATAAATGGAAATATTATCTTCTAAATTTTTGGCAATGTCATTTTTCCCTGTGGTCTCAACCAAGAAGAATCTATATCAATCGATTATCAAAGCATTCTTTCGACTTTATGGGTTTTTTTTCAAGTGTTCGACTCAATTCTTCAGTGGTACGGAGTCAAATGGTAGAAAATTCATTTCTAATAGATAATCCTATTAAGAAATTCGATACCATAGTTCGAATTATTCCTCTGGTTGGATCGTTGGCTAAAGCGAAATTTTGTAACGTATTAGGACATCCCGTTAGTAAGTCGGTCTGGACCGATTTATTAGATTCTGATATTATTGATCGGTTTGGGCGCATATGCAGAAATCTTTCTCATTATTATAGTGGCTCTTCAAGAAAAAAGAGTTTGTATCGAATAAAGTATATACTTCGACTTTCTTGTGCTAGAACTTTGGCTCGTAAACACAAAAGTACTGTACGCGCTTTTTTGAAAAGATTAGGTTCAGAATTTTTGGAAGAATTCTTTACAGAGGAAGAAAAAGTTCTTTCTTTGATCTTACCAAGAAATTCTTCTATTTCACGGGGATTATATAGGGGTCCTCTTTGGTATTTGGATATTATTTGTATCCATGATTTGGCCAATGATGAATGA
>refbc_1001132_4_Trichocereus_taquimbalensis
ATGGAAGAATTCCAAAGATATATAGAACTAGATAGGTCTTGGCAACACAACTTTTTCTATCCACTTATCTTTCAGGAATATATTTATGGATTTGCATATGATCATGGTTTAAATAAATCGATTTTGTTGGAAAATGCAGGCGACAAGAAATACAGTTTACTGATTGTAAAACGTTTAATTAACCGAATGTATCAACAGACTCATTTGATTATTTCTGCTAATCATTCTAACCAAAATGATTTTTTTGGGCACAAGCACAAGAAGAATTTGTATTATCAAATAATATCAGAAGGATTTGCAGTCATTGTGGAAATTCCATTTTCCCTACTGTTAATATCTTCCCTAGAGGCAAAAGAAAAAAAAATAGTCAAATCCCATAATTTGCGATCAATTCATTCAATATTTCCTTTTTTCGAGGACAAATTCTTACATTTAAATTATGTGTTAGAAATATTAATACCTTACCCCATCCATCTGGAAATCTTGGTTCAAACTCTTCGTTACTGGGTGAAAGATGCTTCTTCTTTGCATTTATTACGATTCTTTCTTTATGAATATCGTAATTGGAATAGTCTTATTACTCCCCAAAAATCCATTTCTATTTTTTCGAATCAACGATTATTCTTGTTCCTATATAATTTCTATGTATGTGAATACGAATCCATTTTCGTTTTTCTCTGTAACCAATCCTCTCATTTACGATCAACATCTTTTGGAGCCCTTCTTGAACGAAATTATTTTTATGGAAAGCTAGAATATCTAGTAAAAGTTTTGACTTTTACTAAGGATTTTTGCGTTATCTTATGGCTTTTCAAAGACCCTTTCCTGCATTATGTTAGGTATCGCGGAAAATCAATTTTGGCTTCAAAAGGGACATCTCTTCTGATGCATAAATGGAAATATTATCTTTTCAATTTTTGGCAATGTCATTTTTCCCTGTGGTCTCCACCAAGAAGAATCTATATCAATCGGTTATCAAAGCATTCTCTCGACTTTATGGGTTTTTTTTCAAGTGTTCGACTCAATTCTTCAGTGGTACGGAGTCAAATGGTAGAAAATTCATTTCTAATAGATAATCCTATTAATAAATTCGATACCATAGTTCGAATTATTCCTCTGGTTGGATCGTTGGCTAAAGCGAAATTTTGTAACGTATTAGGACATCCCATTAGTAAGTCGGTCTGGACCGATTTATTGGATTCTGATATTATTGATCGGTTTGGGCGCATATGCAGAAATCTTTCTCATTATTATAGTGGCTCTTCAAGAAAAAAGAGTTTGTATCGAATAAAGTATATACTTCGACTTTCTTGTGCTAGAACTTTGGCTCGTAAACACAAAAGTACTGTACGCGCTTTTTTGAAAAGATTAGGTTCAGAATTTTTGGAAGAATTCTTTACAGAGGAAGAAAAAGTTCTTTCTTTGATCTTACCAAGAGATTCTTCTATCTCACGAGGATTATATAGGGGTCCTTTTTGGTATTTGGATATTATTTGTATCCATGATTTGGCCAATGATGAATGA
>refbc_1001133_4_Tunilla_corrugata
ATGGAAGAATTCCAAAGATATATAGAACTAGATAGGTCTTGGCAACACAACTTTTTCTATCCACTTATCTTTCAGGAATATATTTATGGATTTGCATATGATCATGGTTTAAATAAATCTATTTTGTTGGAAAATGCAGGCCACAAGAAATACAGTTTACCGATTGTAAAACGTTTAATTACCCGAATGTATCAACAGAATCATTTGATTCTTTCTGCTAATCATTCTAACCAAAATGACTTTTTTGGGCACAAGCACAAGAAGAATTTGTATTATCAAATAATATCAGAAGGATTTGCAGTCATTGTGGAAATTCCATTTTCCCTACTGTTAATATCTTCCCTAGAGGCAAAAGAAAAAAAAATAGTAAAATCTCATAATTTGCGATCAATTCATTCAATATTTCCCTTTTTCGAGGACAAATTCTTACATTTAAATTATGTGTTAAAAATATTAATACCTTACCCCATTCATCTAGAAATCTTGGTTCAAACTCTTCGTTACTGGGTGAAAGATGCTTCTTCTTTGCATTTATTACGATTCTTTCTTTATGAGTATCGTAATTGGAATAGTCTTATTACTCCCCAAAAATCCATTTCTATTTTTTCAAAAAAGAATCAACGACTATTCTTGTTCCTATATAATTTCCATGTATGTGAATACGAATCCATTTTCGTTTTTCTCTGTAACCAATCCTCTCATTTACGATCAACATCTTTTGGAGCCCTTCTTGAACGAATCTATTTTTATGGAAAGCTAGAATATCTAGTAAAAGTAAAAACTTTTACTAAGGATTTTCATCTTATCTTATGGCTTTTCAAAGACCCTTTCCTGCATTATGTTAGGTATCGAGGAAAATCAATTCTGGCTTCAAAGGGTACATCTCTTCTGATGTATAAATGGAAATATTATCTTATAAATTTTTGGCAATGTCATTTTTCCCTGTGGTCTCAACCAAGAAGAATCTATATCAATCGATTATCAAAGCATTCTCTCGACTTTATGAGTTTTTTTTCAAGTGTTCGACTCAATTCTTCAGTGGTACGGAGTCAAATGGTAGAAAATTCATTTCTAATAGATAATCCTATTAAGAAATTCGATACCGTAGTTCGAATTATTCCTCTGGTTGGATCGTTGGCTAAAGCGAAATTTTGTAACGTATTAGGACATCCCGTTAGTAAGTCGGCCTGGACCGATTTATTAGATTCTGATATTATTGATCGGTTTGGGCGCATATGCAGAAATCTTTCTCATTATTATAGTGGCTCTTCAAGAAAAAAGAGTTTGTATCGAATAAAGTATATACTTCGACTTTCTTGTGCTAGAACTTTGGCTCGTAAACACAAAAGTACTGTACGCGCTTTTTTGAAAAGATTAGGTTCAGAATTTTTGGAAGAATTCTTTACAGAGGAAGAAAAAGTTCTTTCTTTGATCTTACCAAGAAATTTTTCTATCTCACGGGGATTATATAGGGGTCCTATTTGGTATTTGGATATTATTTGTATCCATGATTTGGCCAATGATGAATGA
>refbc_100135_4_Machaerium_sp._Pennington_703
ATGGAGGACTATCAAATAGATTTAGAACTAGATAGATCTCGCCAACAGAACTTCCTATACCCACTTATTTTTCGGGAGTATATTTATGGACTCGCCTACGGTCATGATTTAAATATAAATCGATCCATGGAAAATGAGGATTATGATAAGAAATCTAGTTTACTAATTGTAAAACGTTTAATTACTCGAATGTATCAACAGAATCATTTGATTCTTTTTGCTAACGATTCTAACAAAAAAAAACCATTTTGGGGGTATAACAAGAATTTGTATTCTCAAATAATATCAGAGGGTTTTGCCGTCGTCGTGGAAATTCCATTTTCCCGACAATTACAATTCTGTTCTTTTTTAGAGGAGTCGGAAATCGTAAAATCTTTTAATAATTTGCGATCAATCCATTCCATTTTTTCCTTTTTCGAGGATAAATTTACATATTTTAATTTTGTTTCAGATGTACAAATACCCTATCCTATTCATCTGGAAATCTTGGTTCAAAGTNNNNNNNNNNNNNNNNNNNNNNNNCCCTTCTTTCATTTATTAAGATTGTTTATTTATGAGTATTGTAATTGGAATAGCCTTATTACTAAAAAAAAACTTATTTCTACTTTTTCAAAAAGTAATCCAAGAATTCTCTTGTTCCTATATAATTTTTATGTATGTGAACACGAATCCATCTTCCTTTTTCTACGTAAGAAATCCTCTTATTTACGATTAAACTCTTTTATCGTTATTTTTGAACGAATCGATTTCTATGCAAAAATCGAACATCTTGTGGAAGTCTTTTCTAAGAATTTTTCGTCTACCTTATCATTCTTCAAGGATCCTTTGATTCATTATGTTAGATATCAAGGAAAAGCCATTCTGGCTTCAAAGAATGCACCTCTTTTGATGAATAAATGGAAACACTATCTCATCTATTTATGGCAATGTAATTTTAATGTTTGGTCTCAACCTGAAACGATCCATATAAACCCATTATTATCCGAGCATTCATTTCATTTTTTTTGGGGGGGCTATCTTTCAAATGTGCGACTAAATTTTTCAGTGGTACGGAATCAAATGCTAGAAAATTCATTTCTAATCGATANNNNNNNNNNNNNNNNNNNNNNNNNNNNNNNNNNNNNNNCTTTAATTAGATCCTTGGGTAAAGCGAAATTTTGTAATATATTAGGGCATCCCATTAGTAAGCCTGTTTGGGCTGATTCATCCGATTTTGATATTATTAACCGATTTTTGCGGATATGCAGAAATTTTTCTCATTATTATAATGGATCCTCAAAAAAAAAANGTTTGTATCGAATAAAATATATACTTCGGCTTTCTTGTATTAAAACTTTGGCTCGTAAACACAAGAGTACTGTACGCACTTTTTTGAAAAGATTATATTCAGAAGAATTATTGGAAGAATTCTTTACAGAGGAAGAAGAGATTCTTTCGTTGATCTTTCCAAGAGTTTCTTCTACTTTGCAGAGGTTATATAGAGGTCGGATTTGGTATTTGGATATTCTTTTCAGCAACGATCTGGTCAATTGTAAATGA
>refbc_100136_4_Acosmium_panamense
GTGGAGGAATATCAAGTATATTTAGAACTAGATAGATCTCCCCAACAGGACTTCCTATACCCACTTCTTTTTCGGGAGTCTATTTATGGACTCGCTTATGGTCATGATTTTAATAGATCAATCTTTGTGGAAAATGTAGGTTATGNCAATAAATCTAGTTTACTAATTGTAAAACGTTTAATTACTCGAATGTATCAACAGAATCATTTGATTATTTCTGCTAATGATTCTAAAAAAAAAAATAAATTCTTGGGGTATAACAAGAATTTGTATTCTCAAATAATATCAGAGGGTTTTGCCGTCGTCGTGGAAATTCCATTTTCCCTACAATTAAGCTCTTCCTTAGAGGAGGCAGAAATCGTAAAATCTTATAATAATTTGCGATCAATTCATTCCATTTTTCCATTTTTTGAGGATAAATTTACATATTTAAATTATGTGTCAGATGTACGAATACCCTATCCTATCCATCTGGAAANNNNNNNNNNNNNNNNNNNNNNNNNNNNNNNNNNNNNCCCTTTCTTTCATTTATTAAGGTTGTTTCTTTATGAATATTGTAATTGGAATAGTCTTATTACTCCAAAAAAAAAATCGATTTCTACCCTTTCAAGAAGGAATCCAAGATTTTTCTTGTTCCTATATAATTTTTATGTATGTGAATACGAATCTATCTTCCTTTTTCTACGTAACAAATCCTCTCATTTACGATTAACATCTTTTAGCGTTCTTTTTGAGCGAATCTATTTCTATGCAAAAATAGAACATCTTGTAGAAGTCTTTGCTAAGGATTTTTCGTCTACCTTATCATTCTTTAAGGATCCTTTCATTCATTATGTTAGATATCAAGGAAAATCCATTCTGGCTTCAAAGAATGCGCCCCTTTTGATGAATAAATGGAAATACTATCTTATCCATTTACGGCAATGTCATTTTGATGTTTGGTCTCAACCAGGAACGATCCATATAAACCAATTCCCCGAGCATTCATTTCACTTTTTGGGCTATTTTTCAAATGTGCGGTTAAATCTTTCAGTGGTACGGAGTCNNNNNNNNNNNNNNNNNNNNNNNNNNNNNNNNNNNNNNNNNNNNNNNNNNNNNNNNNNNNNNNNNNNNNNNNNNNNNNNNNNNNNNNNNNNNNNNNNNNNNNNNNNNNNNNNNNNNNNNNNNNNNNNNNNNNNNNNNNNNNNNNNNNNNNNNNNNNNNNNNNNNNNNNNNNNNNNNNNNNNNNNNNNNNNNNNNNNNNNNNNNNNNNNNNNNNNNNNNNNAAAAAAAAAGAGTTTGTATCGAATAAAATATATACTTCGGCTTTCGTGTATTAAAACTTTGGCTCGTAAACACAAAAGTACTGTACGTGCTTTTTTGAAAAGATTAGGTTCAGAAAAATTATTGGAAGAATTCTTTACAGAGGAAGAAGAGATTCTTTCTTTGATCTTTCAAAGAGCTTCTTCTACTTTGCAGAGGTTATATAGAGGTCGGATTTGGTATTTGGATATTATTTTCAGCAACGATCTGGTCAATCATGAATGA
>refbc_100137_4_Aeschynomene_fascicularis
ATGGAGGCCTATCAAATATATTTAGAACTAGATAGATCTCGCCAACAGAACTTCCTATACCCACTTATTTTTCGGGAGTATATTTATGGACTCGCCTACGGTCATGATTTAAATATAAATCGATCCATTTTAGTGGAAAATGAGGATTATGATAAGAAATCTAGTTTACTAATTGTAAAACGTTTAATTACTCGAATGTATCAACAGAATCATTTGATTCTTTTTGATAATGATTCTAAAAAAAAACCATTTTGGGGGTATAACAAGAATTTGTATTCTCAAAAAATATCAGAGGGTTTTGCCGTCGTCGTGGAAATTTCATTTTCTCGACAATTACAATTCCGTTCTTTTTTAGAGGAGTCGGAAATCGTAAAATCTTTTAATAATTTGCGATCAATTCATTCCATTTTTTCCTTTTTCGAGGATAAATTTACATATGTGAATCTTATTTCAGATGTACAAATACCCTATCCTATTCATCTGGAAATCTTGGTTGAAAGTNNNNNNNNNNNNNNNNNNNNNNNNCCCTTCTTTCATTTATTAAGATTGTTTATTTATGAGTATTGTAATTGGAATAGTCTTATTACTAAAAAAAAACTTATTTCTACTTTTTCAAAAAGTCATCCAAGAATTCTCTTGTTCCTATATAATTTTTATGTATGTGAACACGAATCCATCTTCCTTTTTCTACGTAAGAAATCCTCTTATTTACGATTAAACTCTTTTATCGTTATTTTTGAGCGAATCTATTTCTATGCAAAAATCCAACATCTTGTGGAAGTCTTTTCTAATAATTTTTCGTCTACCTTATCATTCTTCAAGGATCCTTTGATTCATTATGTTAGATATCAAGGAAAAACCATTCTGGCTTCAAAGAATGCGCCTCTTTTGATGAATAAATGGAAACACTATCTCATCTATTTCTGGCAATCTAATTTTGATGTTTGGTCTCAACCTAAAACGATCCATATAAACCCATTATTATCTGAGCATTCATTTCATTTTTTTGGGGGGGGTTATCTTTCAAATGTCCGGCTAAATTTTTCAGTGGTACGGAATCAAATGCTAGAAAATTCATTTCTAATTGAAATTTTTATGAAAAAGCTTGATACAATAGTTCCAATTGTTCCTTTAATTAGATCTTTGGCTAAAGCGAAATTTTGTAATATATTAGGGCATCCCATTAGTAAGCCTGTTTGGGCCGATTCATCCGATTTTGATATTATTAACCGATTTTTGCGGATATGCAGAAATTTTTCTCATTATTATAATGGATCCTCAAAAAAAAAAAGTTTGTATCGAATAAAATATATACTTCGGCTTTCTTGTATTAAAACTTTGGCTCGTAAACACAAGAGTACTGTACGCACTTTTTTGAACAGATTCTATTCAGAAGAATTATTGGAAGAATTCTTTACAGAGGAAGAAGAGATTCTTTCTTTGATCTTTCCAAGAGTTTCTTCTACTTTGCAGAGGTTATATAGAGGTCGGATTTGGTATTTGGATATTCTTTTCAGCAACGATCTGATCAATGTAAATGGATAA
>refbc_100139_4_Brachypterum_robustum
ATGGAGGAATATCAAGTATATTTAGAACTAGATAGATCTCGCCACCATGACTTCCTATACCCACTTCTTTTTCGGGAATATATTTATGGACTTGCTTATGATCATGATTTAAATAGATCCATTTTTGTAGAAAATATAGGTTATGACAATAAATCTAGTTTACTAATTGTAAAACGTTTAATTACTCGAATGTATCAACAGACTCATTTGATCATTTATGCTAATGAGTCTAACAAAAATCCATTTTGGGGATATAACAATCATTTTTATTCTCAAATAATATTAGAAGGTTTTGTTGTTGTCGTGGAAATTCCATTTTCACTACAATTTCGTTTTTCTTTAGGGGGGGGAGAAATCATAAAATATTTTTCTAATTTGCGATCAATTCATTCCATTTTTCCCCTTTTCGAAGATAAATTTACATATTTCAATTATAAGTCAGATATACAAATACCCTATCCTATCCATCTGGAAATCTTGATTCAAATCCTTCGATACTGGATGAAAGATGTCTCTTTCTTTCATTTATTAAGATTGTTTTATTATTATTGTAATTGGAATAGTCTTATTAATTCAAAGAAATCAATTTCTATTTTTTCAAATTCAAAAAGTAATCCAAGAATTTTCTTGTTCCTATATAATTTATATGTATGGGAATATGAATATATCTTTTTTTTTCTCCGTAACAAATCCTCTCATTTACGATTAGAATCTTTTTGCGTTCTTTTTGAACGAATTTATTTCTGTGCAAAAATAGAACATATTGTACAAGTCGTTGATAAGCATTTTTCGTATACCTTATCATTCTTCAAGGATCCTTTCATCCATTATGTTAGATATCAAGAAAAATCAATTCTGGTTTCGAAGAATACGCCTCTTTTGGTGAATAAATGGAAATACTATTTGATTTATTTATGGCAATGTCATTTTGATGTTTGGTCTCAACCAGGAACGATCCATATCAAAAAATTATCCGAACATTCATTTCACTTTTTGGGCTATTTTTTAAATATGCAGTTAAATCTTTCAGTGGTACGGAGTCAAATGTTGCAAAATTCATTTCTAATTGAAATTGTTATGAAAAAGCTTGAGACAATAGTTCCAATTATTCTTCTAATTAGATCATTAATTAAAGCGAAATTTTGTAATTANTKGGGGTATCCTATTAGTAAGTCGGTTTGGACCGATTCATCCGATTTTGATATTCTTGACCGATTTTTGCGGATATGCAGAAATTTTGTTCATTATTACAMCGGATCCTCNAAAAGAAGGAGTTTGTATCGAATAAAATATATACTTCGGCTTTCTTGTATTAAAACTTTGGCTCGTAAACACAAAAGTACTGTACGTGCTTTTTTGAAAAGATTAGGATCCGAAAAATTGTTGGAAGAATTCTTTTTTACAGAAGAAGAAGAGATTTTTTCTTTGATCTTTCAAAGAACTTCTTCTTCTTTCCAGAGATTACGTAGAGGTCGAATTTGGTATTTAGATATTCTTTTCAGCAATGATCTGATCAATCATTTATAA
>refbc_100143_4_Cyamopsis_senegalensis
ATGGAGGAATATCAAGTATATTTACAACTAGATAGATCTCGTCAACAGGACTTCCTATACCCACTTATTTTTCGGGAGTATATTTATGGACTCGCTTATAGTCATGATTTAAATAGATCCATTTTTGTAGAAAATGTAGGTTCTGACAATAAATCTAGTTTACTAATTGTAAAACGTTTAATTACTCGAATGTATCAACAGACTCATTTGAGCATTTCTACTAATGATTCTAACAAGAATCCATTTTTGGGGTATAAAAAGAATTTTTATTCTCAAATAATATCAGAGGGTTTTGCCGTTGTCGTGGAAATTCCATTTTCCCTACAATTAAGCTCTTCCTTAGAGGAGGCAGAAATCGTAAAATCTTATAATAATTTGCGATCAATTCATTCCATTTTTCCCTTTTTCGAGGATAAATTTACATATTTAAATTATGTGTCAGATATACGAATACCCTATCCTATCCATCTGGAAATCTTGGTTCAAACCCTTCGATACTGGGTGAAAGATGCCCCTTTCTTTCATTTATTAAGGTTGTTTATTTATTACTATTGTAATTGGAATAGTCTTATTACTCCAATTACTCCAAAAAAATCGATTTCGACTTTTTCAAAAAGTAATACAAGATTTTTCTTGTTCCTATATAATTTTTATGTATGTGAATACGAATCTATCTTCCTTTTTCTACGTAACAAATCCTCTAATTTACGATTCAAATCTTTTAGCGTTCTTTTTGAGCGAATCTTTTTCTATGCAAAAATAGAACATCTTGGGGAAGTTTTTGCTAAGGATTTTTCGTCAACCCTATTATTCTTCAAGGATCCTTTCATTCATTATGTTCGATATCAAGGAAAATCTATTCTGGCTTCAAAGAATGCGCCTCTTTTGATGAATAAATGGAAATACTATTTTATCCATTTATGGCAGTTTCATTTTTATGTTTGGTCTCAACCAKGAACCATCCATATAAAATTCTCCGAACATTCATTTCACTATTTGGGCTATTTTTCAAATGTGCGGCTAAATCGTTCAGTAGTACGGAGTCAAATGCTGCAAAATTCATTTCTAATCGAAATTGTTATGAAAAAGCTTGATACAATAGTTCCAATTATTCCTCTAATTAGATCATTAGCTAAAGCGAAATTTTGTAATGTATTAGGGCATCCCATTAGTAAGCCGGTCTGGGCGGATTCATCCGATTTTGATATTATTGATCGATTTTTGCGGATATGCAGAAATTTTTCTCATTATTACAATGGATGCTCAAAAAAAAAGAGTTTGTATCGAATAAAATATATACTTCGGCTTTCTTGTATTAAAACTTTGGCTCGTAAACATAAAAGTACTGTGCGCGCTTTTTTGAAAAGATTAGGTTCAGAAGAATTATTGGAAGAATTCTTTACAGAGGAAGAAGAGATTCTTTCTTTGATCTTTCCAAGAGCTTCTTCTACTTTGCAGAGGTTATATAGAGGTCGGATTTGGTATTTGGATATTCTGTTCAGCAATGATATGGTCAATCATGAATGA
>refbc_100148_4_Harpalyce_arborescens
ATGGAGGAATATCAAGTATATTTAGAACTAGATAGATCTCACCAACAGGACTTCCTATACCCACTTATTTTTCGAGAGTATATTTATGGACTCGCTTATGGTCATGATCTTAATGGATCCAATTTTGTGGAAAATGGGGGTTATGACAATAAATCTAGTTTACTAATTGTAAAACGTTTAATTACTCGAATGTATCAACAGAATCATTTTCTTATTTTTTCTAATGATTCTAAAAAAAATCCATTTTTGGGATATAACAAGGATTTGTATTCTCAAATAATAGCAGAGGGTTTTGCTGTCGTCGTGGAAATTCCATTTTCCCTACAATTAAGCTCTTCCTTAGAGGAGGCGAAAATCATAAAATCCTATAATAATTTGCGATCAATTCATTCCATTTTTCCATTTTTCGAGGATAAATTTACATATTTAAATTATGTGTCAGATGTACGAATACCCTATCCTATCCATCTCGAAATCTTAGTTCAAGTCCTTCGATACTGGGTGAAGGATGTCCCCCTTTTTCATTTATTAAGGTTGTTTTTTTATGAGTATTGTAATTGCAACAGTAATAGTAATAAGATTATTACTCCAAAAAAATCGATTTCTACTTTTTCAAAAAGGAATCCAGGATTTTTTTTGTTCCTATATAATTTTTATCTATGTGAATACGAATCCATCTTCCTGTTTCTCCGTAACAAATCTTCTCATTTACGATTAACATCTTTTAGCGTTATCTTTGAGCGAATCTATTTCTATGCAAAAATAGAGCATCTTGTAGAAGTCTTTGCTAAAGATTTTTCGTATACCTTATCATTCTTCAAGGATCCTTTGATTCATTATGTTAGATATCAAGGAAAATCCATTCTTGGTTCAAAGAATGTGCCTCTTTTGATGAATAAATGGAAATACTATCTTATCCATTTATGCCAATCTCATTTTGATGTTTGGTCTCAACCAGGAATGACCCATATAAATCAATTCTCCAAGCATCCATTTCTCTTTTTGGGCTATTATTCAAATGTGCGATTAAATCTTTCAGTGGTACGGAGTCAAATGTTGGAAAATTCATTTCTAATCGAAATTGTTTTGAAAAAATTTGATACAATAGTTCCAATTATTCTTCTAATTAGATCATTGGCTAAAGCGAAATTTTGTAATGTATTAGGGCATCCCATTAGTAAGCCGGTCTGGGCCGATTCATCCGATTTTGATATTATTGACCGATTTTTGCGGATATGCAGAAATCTTTCTCATTATTACAATGGATCCTCAAAAAAAAAGAATTTGTATCAAATAAGATATACACTTCGACTTTCGTGTATTAAAACTTTGGCTCGTAAACACAAGAGTACTGTACGTGCTTTTTTGAAAAGATTAGGTTCAGAAGAATTATTGGAAGAATTCTTTACAGAGGAAGAAGAGATTATTTCTTTGATCTTTCCACGAGCTTCTTCTATTTTGCAGAAGTTATATAGAGGTCGGATTTGGTATTTGGATATTCTTTTCAGGAACGATCTAGTCAATTATGAATAA
>refbc_100149_4_Indigofera_suffruticosa
ATGGAGGAATATCAAGTATATTTACAACTAAATAGATCTCGTCAACAGGACTTCCTATACCCACTTATTTTTCGGGAGTATATTTATGGACTCGCTTATAGTCATGATTTAAATAGATCTATTTTTGTAGAAAATGTAGGTTATGACAATAAATCTAGTTTACTAATTGTAAAACGTTTAATTACTCGAATGTATCAACAGACTCATTTGATTATTTCTACGAATGATTCTAACAAAAATCCATTTTGGGGGTATAATAATCATTTTTATTCTCAAATAATATCAGAGGGTTTTGCCGTCGTCGTGGAAATTCCATTTTCCCTACAATTAAGCTCTTCTTTAGAGGAGGCAGAAATCGTAAAATCTTATAATAATTTGAGATCAATTCATTCCATTTTTCCTTTTTTCGAAGATAAATTTACATATTTAAATTATGTGTCAGATATACGAATACCCTATCCTATCCATCTGGAAATCTTGGTTCAAACCCTTCGATACTGGGTGAAAGATGCCCCTTTCTTTCATTTATTAAGGTTGTTTATTTATTACTATTGTAATTGGAATAGTCTTATTACTCCAAAAAAATCGATTTCTACTTTTTCAAAAAGGAATACAAGATTTTTCTTGTTCCTATATAATTTTTATGTATATGAATACGAATCTATCTTCCTTTTTCTACATAACAAATCCTCTAATTTACGATTCAAATCTTTTAGCGTTCTTTTTGAGCGAATCTTTTTCTATGCAAAAATAGAACATCTTGTGGAAGTCTTTGCTAAGGATTTTTCGTCGACCTTATCATTCTTCAAGTTCAAGGATCCCTTCATTCATTATGTTCGATATCAAGGAAAATCTATTCTGGCTTCAAAGAATGCACCTCTTTTGATGAATAAATGGAAATACTATTTTTTCCATTTATGGCAATGTCATTTTTTTGTTTGGTTTCAACCAGGAACGATCCATATAAACCAATTATCCGAACATTCATTTTACTATTTGGGCTATTTTTCAAATGTGCGGCTAAATCTTTCAGTAGTACGGAGTCAAATGCTACAAAATTCATTTCTAATCGAAATTGTTATGAAAAAGTTTGATACAATAGTTCCAATTATTCCTCTAATTAGATCATTGGCTAAAGCGAAATTTTGTAATGTATTAGGGCATCCCATTAGTAAGTCGGTCTGGGCCGATTCATCCGATTTTGATATTATTGATCGATTTTTGCGGATATGCAGAAATTTTTCTCATTATTACAATGGATCCTCAAAAAAAAAAAGTTTGTATCGAATAAAATATATACTTCGGCTTTCTTGTATTAAAACTTTGGCTCGTAAACATAAAAGTACTGTACGCGCTTTTTTGAAAAGATTAGGTTCAGAAGAATTATTGGAAGAATTCTTTACAGAGGAAGAAGAGATTCTTTCTTTGATCTTTCCAAGAGCGTCTTCTACTTTGCAGAGGTTATATAGAGGTCGGATTTGGTATTTGGATATTATTTTCAGCAATGATATGGTTAATCATGAATGA
>refbc_100150_4_Lonchocarpus_lanceolatus
ATGGAGGAATATCAAGTATATTTAGAACTAGATAGATCTCGCCATCATGGCTTCCTATACCCACTTATTTTTCGGGAGTATATTTATGGACTTGCTTATGATCATGATTTAAATAGATCCATTTTTGTAGAAAATATAGGTTATGACAATAAATCTAGTTTACTAATTGTAAAACGTTTAATTACTCGAATGTATCAACAGACTCATTTGATCATTTATGCTACTGAGTCTAACAAAAATCCATTTTGGGGATATAACAATAATTTATATTCTCAAATAATATTAGAAGGTTTTGTTGTTGTCGTGGAAATTCCATTTTCCCTACAATTTAGTTTTTCTTTAGGGGGGGGAGAAATCATAAAATATTTTTCTAATTTGCGATCAATTCATTCCATTTTTCCCCTTTTCGAAGATAAATTTACATATTTAAATTATAAGTCAGATATACAAATACCCTATCTTATCCATCTGGAAATCTTGATTCAAATCCTTCGATACTGGATGAAAGATGTCTCTTTCTTTCATTTATTAAGATTGTTTTATTATTATTGTAATTGGAATAGTCTTATTAATTCAAAGAAATCCATTTCCATTTTTTCAAATTCAAAAAGTAATCCAAGATTTTTCTTGTTCCTATATAATTTATATGTATGGGAATATGAATATATCTTTTTTTTTCTACGTAACAAATCCTCTCATTTACGATTAGAATCTTTTTGCGTTCTTTTTGAACGAATTTATTTCTGTACAAAAATAGAACATCTTGTACAAGTCGTTGATAAGAATTTTTCATATACCTTATCATTCTTCAAGGATCCTTTCATCCATTATGTTAGATATCAAGAAAAATCAATTCTGGTTTCAAAGAATACGCCTCTTTTGATGAATAAATGGAAATACTATTTTATTTATTTATGGCAATGTCATTTTGATGTTTGGTCTCAACCAGGAACGATCCATATAAATCAATTATCCAAACATTCATTTCACTTTTTGGGATATTTTTTAAATATACAGTTAAATCTTTTAGTGGTACGGAGTCAAATGTTGCAAAATTCATTTCTAATTGAAATTGTTATGAAAAAGCTTGAGACAATAGTTCCAATTATTCTTCTAATTAGATCATTGATTAAAGCGAAATTTTGTAATGTATTGGGGCATCCTATTAGTAAGTCGGTTTGGACCGATTCATCCGATTTTGATATTATTGACCGATTTTTGCGGATATGCAGAAATTTTTCTCATTATTACAACGGATCCTCAAAAGGAAGGAGTTTGTATCGAATAAAATATATACTTCGGCTTTCTTGTATTAAAACTTTGGCTCGTAAACACAAACGTACTGTACGTGCTTTTTTGAAAAGATTAGGATCCGAAAAATTATTGGAAGAATTCTTTACAGAAGAAGAAGAGATTTTTTCTTTGATCTTTCAAAGAACTTCTTCTCCTTTCCAGAGATTACATAGAGGTCGAATTTGGTATTTAGATATTCTTTTCAGCAATGATCTGATCAATCATTTATAA
>refbc_100151_4_Acmispon_americanus
ATGGAGGAATATCAGTTATATTTGGAACTAGATAGATATCGTCAACAGGACTTCCTATACCCACTTGTTTTTCACGAATATATTTATGGACTCGCTTATAGTCATGATTTAAATAGATCGATTTTTGTAGAAAATATAGGTTATGATAAAAAATATAGTTTACTAATTGTAAAACGTTTAATTACTCGAATGTATCGACAAAATCATTTGATTATTTCGGCTAAAGATTCTAATAAAAATAGATTTTTGCGGTATAATAAGAATTTTTATTCTCAAATAATATCAGAGGGTTTTGCCATCGTCGTGGAAATTCTATTTTCTTTACAATTAAGCGGGTCCTTAGAGGAGGCAGAAATCATAAAATCTTATAAAAATCTGCGATCAATTCATTCTATTTTTCCCTTTTTCGAGGATAAAGTTACATATTTAAATTATATATCAGATATACGAGTCCCTTATCCTATCAATCTGGAAATCTTAGTCCAAATCCTTCGATACTGGGTGAAAGATGCCCCTTTGTTTCATTTATTAAGATTGTTTCTTTATGATTATTGTAATTGGAATAGTATTATTATTCCAAAAAAATCTATTTTTCTTTTTTCAAAAAATAATCCAAGATTTTTCTTCTTCCTATATAATTTTTATCTATGTGAATTTGAATCTATCTTTTTTTTTCTACGTACCAAATCTTCTCATTTACGATTAAAATCTTTTAGAGTTTTTTTTGAGCGAATCTTTTTCTATGCAAAAAAAGGACATCTTGTAGAAGTATTTCTTAAGGATTTTTTTTCTACCTTAACATTCTTTAAGGATCCTTTTATCCATTATGTTCGATATCAGGGAAAATCCATTCTGGCTTCCAAGAATTTGCCTATTTTAATGAATAAATGGAAATACTTTTTTATCCATTTATGGCAATGTTATTTTGATGTTTGGTCTCAACCGCGAACAATCCATATCAACCAATTATCCGAATATTCATTTCACTTTTTGGGCTATTTTTTAAAGGTGGGGCTGAAGCATTCAGTGGTACGGGGTCAAATGCTGCAAAATGGATTTCTAATCAAAATTCTTATCAAAAAACTTGATATAATAGTTCCAATTATTCCAATAATTAGATTATTGGCTAAATCGAAATTTTGTAATGTATTAGGGAATCCCCTTAGTAAGCCGTCCTGGGCCGACTTATCCGATTTTGAGATTATTGCCCGATTTTTGCGGATATGCAGAAATCTTTCTCATTATTACAACGGATCCTCAAAAAAAAAGAGTTTGTATCGAATAAAATATATACTTCGGCTTTCGTGTATTAAAACTTTGGCCTGTAAACACAAAAGTAGCGTACGCGCTTTTTTGAAAAGATTAGGTTCAGAAGAATTATTGGAAGAATTCTTTACAGAGGAAGAAGAGATTCTTTCTTTGATCTTTCCAAGAACTTCTTCTACTTTAAGGAGGTTACATAGAAATCGGATTTGGTATTTGGATATTCTTTTTAGCAACGATAACGATATAATCAATCATGACTGA
>refbc_100152_4_Millettia_leptobotrya
ATGGGGGAATATCAAGTATATTTAGAACTAGATAGATCTCGCCACCAGGACTTTCTCTACCCACTTATTTTTCGGGAGTATATTTATGGACTTGCTTATGGTCATGATTTTAATAGATCCATTTTTGTAGAAAATGTAGGTTATAACAATAAATCTAGTTTACTAATTGTAAAACGTTTAATTACTAGAATGTATCAACAGACTCATTTGATCATTTCTGCTAATGACTCTAACAAAAATTCATTTTGGGGATATAACAATAATTTTTATTCTCAAATAATATTAGATGGTTTTGTTGTCGTCGTGGAAATTCCATTTTCCCTACAATTTAGTTCTTCTTTAGAGGGGGCAGAAATCATAAAATATTTTAATAATTTGCGATCAATTCATTCCATTTTTCCCCTTTTCGAAGATAAATTTACATATTTTAATTATAAGTCAGATATACAAATACCCTATCCTATCCATCTGGAAATCTTGGTTCAAATCCTTCGATACTGGATGAAAGATGTCTCTTTCTTTCATTTATTAAGATTGTTTTATTATTATTGTAATTGGAATAGTTTTATTACCCCAAAGAAATCAATTTCTACTTTTTCAAATTCAAAAAGTAATCAAAGATTTTTCTTCTTCCTATATAATTTATATGTAGGGGAATACGAATCTATCTTTCTTTTTTTACGTAACAAATCCTCTCATTTACGATTAGAATCTTTTTGCGTTCTTTTTGAACGAATTTATTTCTATGCAAAAATAGAACATCTTGTACAAGTCGTTGCTAAGAATTTTTTGTATATCTTATCATTCTTCAAGGATCCTTTTATCCATTATGTTAGATATCAAGAAAAATCAATTCTGGTTTCAAGGAATACGCCCCTTTTGATGAATAAGTGGAAATACTATTTTATTAATTTATGGCAGTGTCATTTTGATGTTTGGTCTGAACCAGGAACGATTTATATAAATCAATTATCCGAGCATTCATTTCGCTTTTTGGGCTATTTTTTAAATGTGCAGTTAAATCTTTCAGTGGTACGGAGTCAAATGTTAGAAAATTCATTTCTAATCAAAATTGTTATGAAAAAGCTTGATACAATAGTTCCAATTATTCTCCTAATTAGATTATTGGGTAAAGCAAAATTTTGTAATGTATTGGGGCATCCCATTAGTAAGTCGGTCTGGGCCGATTCATCCGATTTTGATATTATTGACCGATTTTTGCGGATATGTAGAAATTTTTCTCATTATTACAATGGATCCTCAAAAAAAAAGAGTTTGTATCGAATAAAATATATACTTCGCCTTTCTTGTATTAAAACTTTGGCTCGTAAACACAAAAGTACTGTACGCGCTTTTCTGAAAAGATTAAGTTCAGAAAAATTGTTGGAAGAATTCTTTACAGAAGAAGAAGAGATTTTTTCTTTGATCTTTCAAAGAACTTCTTCTACTTTCCAGAGGTTATATAGAGGTCGGATTTGGTATTTGGATATTCTTTTCAGCAACGATTTGGTCAATCATTTATAA
>refbc_1001547_4_Sternbergia_candida
ATGGAAGAATTACAAGGATATTTAGAAAAGGATAGATCTCGGCAACAACACTTCCTATATCCGCTACTCTTTCAGGAGTATATTTATGCACTTGCTCATGATTATGATTTAAATGATTCGATTTTTTACGAATCCGCGGAAGTTTTTGGTTATGACAATAAATCTAGTTTAGGACTTGTAAAACGTTTAATTACTCGAATCTATCAACAGAAATCTTTGATTTCTTTGGTTAATTATTCTAACCAAAATCGATTTGTTGGGCACACCCACAACAATTTTTTTTATTCTCGTTTTTATTCTCAAATGATATCAGAAAGTTTTTCAATTATTGTAGAAATTTTATTCTCGCTGCGATTAGTATCTTATTTCAAAGAAAAAGAAATATCAAAATATCATAATTTACGATCAATTCATTCAATTTTTCCCTTTTTAGAGGACAAATTATCGCATTTAAATTATGTCTCAGATATACTAATACCTCATCCCATCCATATGGAAATCTTGGTTCAAATTCTTCAATGCTGGATCCAAGATGTTCCCTTTTTGCATTTATTGCGATTCTTTCTTCACGAATATCATAATTGGAATAGTCTTCTCATTACTCAGAAGAAATCCATTTTCTTTTTTTCAAAAGAAAATAAAAAACGATTTCGGTTCATATACAATTTTTATGTGTTTGAATGTGAATTTTTATTTGTTTTTATTCGTAAACAATCCTCTTATTTACGATTAACATCTTTTGGAACTTTTCTTGAACGAACACATTTCTATGGAAAAATAGAACATCTTCAAATAGAAAAATTTATAGTAATTTGTCGTAACGATTTTCATAGGACCCTCTGGTTCTTCAAAGATCCTTTCATGCATTATGTTCGATATCAAGGAAAAGCAATTCTTGCTTCAAAGGGTACTCATCTTCTGATGACGAAATGGAAATATCATTTTGTCAATTTCTGGCAATATTATTTTAACTTTTGGTCTCAACCGTACAGGATCCGTATAAATCAATTATCAAACTATTCTTTCTATTTTCTGGGTTATCTTTCAAGTCTACTAAGAAATTCTTCGGCAGTAAGGAATCAAATGTTAGAGAATTCATTTATAATAGATACCGTTACTAATAAATTTGATACCATAGTCCCAGTTATTCTTCTTATTGGATCCTTGTCTAAAGCTAAATTTTGTACCGTATCGGGCCATCCTATTAGTAAGCCGATCTGGACCGATTTATCGGATTCTGATATTCTTGATCGATTCGGTCGGATATGTAGAAATCTTTTTCATTATCACAGTGGATCTTCAAAAAAACAGGGTTTGTATCGAATAAAGTATATACTTCGACTTTCGTGTGCTAGAACTTTAGCTCGTAAACATAAAAGTACGGTACGCACCTTTTTGCGAAGATTAGGTTCGGGGTTATTAGAAGCATTTTTTACGGAAGAAGAAGAGGTTCTTTCTTTGATGTTTCCCAAAACAACTCTTTTTACTTTACATGGATCACATAGAGAACGTATTTGGTTTTTGGATATTATCCGTATTAATGACCTAGTGAATCGTTCATGA
>refbc_1001548_4_Sternbergia_clusiana
ATGGAAGAATTACAAGGATATTTAGAAAAGGATAGACCTCGGCAACAACACTTCCTATATCCGCTACTCTTTCAGGAGTATATTTATGCACTTGCTCATGATTATGATTTAAATGATTCGATTTTTTACGAATCCGCGGAAGTTTTTGGTTATGACAATAAATCTAGTTTAGGACTTGTAAAACGTTTAATTATTCGAATCTATCAACAGAAATCTTTGATTTCTTTGGTTAATTATTCTAACCAAAATCGATTTGTTGGGCACACCCACAACAATTTTTTTTATTCTCGTTTTTATTCTCAAATGATATCAGAAAGTTTTTCAATTATTGTAGAAATTTTATTCTCGCTGCGATTAGTATCTTATTTCAAAGAAAAAGAAATATCAAAATATCATAATTTACGATCAATTCATTCAATTTTTCCCTTTTTAGAGGACAAATTATCGCATTTAAATTATGTCTCAGATATACTAATACCTCATCCCATCCATATGGAAATCTTGGTTCAAATTCTTCAATGCTGTATCCAAGATGTTCCCTTTTTGCATTTATTGCGATTCTTTCTTCACGAATATCATAATTGGAATAGTCTTCTCATTACTCAGAAGAAATCCATTTTCTTTTTTTCAAAAGAAAATAAAAAACGATTTCGGTTCATATACAATTTTTATGTGTTTGAATGTGAATTTTTATTTGTTTTTATTCGTAAACAATCCTCTTATTTACGATTAACATCTTTTGGAACTTTTCTTGAACGAACACATTTCTATGGAAAAATAGAACATCTTCAAATAGAAAAATTTATAGTAATTTGTCGTAACGATTTTCATAGGACCCTCTGGTTCTTCAAAGATCCTTTCATGCATTATGTTCGATATCAAGGAAAAGCAATTCTTGCTTCAAAGGGTACTCATCTTCTGATGACGAAATGGAAATATCATTTTGTCAATTTCTGGCAATATTATTTTAACTTTTGGTCTCAACCGTACAGGATCCGTATAAATCAATTATCAAACTATTCTTTCTATTTTCTGGGTTATCTTTCAAGTCTACTAAGAAATTCTTCGGCAGTAAGGAATCAAATGTTAGAGAATTCATTTATAATAGATACCGTTACTAATAAATTTGATACCATAGTCCCAGTTATTCTTCTTATTGGATCCTTGTCTAAAGCTAAATTTTGTACCGTATCGGGCCATCCTATTAGTAAGCCGATCTGGACCGATTTATCGGATTCTGATATTCTTGATCGATTCGGTCGGATATGTAGAAATCTTTTTCATTATCACAGTGGATCTTCAAAAAAACAGGGTTTGTATCGAATAAAGTATATACTTCGACTTTCGTGTGCTAGAACTTTAGCTCGTAAACATAAAAGTACGGTACGCACCTTTTTGCGAAGATTAGGTTCGGGGTTATTAGAAGCATTTTTTACGGAAGAAGAAGAGGTTCTTTCTTTGATGTTTCCCAAAACAACTCTTTTTACTTTACATGGATCACATAGAGAACGTATTTGGTTTTTGGATATTATCCATATTAATGACCTAGTGAATCGTTCATGA
>refbc_1001549_4_Sternbergia_pulchella
ATGGAAGAATTACAAGGATATTTAGAAAAGGATAGATCTCGGCAACAACACTTCCTATATCCGCTACTCTTTCAGGAGTATATTTATGCACTTGCCCATGATTATGATTTAAATGATTCGATTTTTTACGAATCCGCGGAAGTTTTTGGTTATGACAATAAATCTAGTTTAGCACTTGTAAAACGTTTAATTACTCGAATCTATCAACAGAAATCTTTGATTTCTTTGGTTAATGATTCTAACCAAAATCGATTTGTTGGGCACACCCACAACAATTTTTTTTATTCTCGTTTTTATTCTCAAATGATATCAGAAAGTTTTTCAATTATTGTAGAAATTTTATTCTCGCTGCGATTAGTATCTTATTTCAAAGAAAAAGAAATACCAAAATATCATAATTTACGATCAATTCATTCAACTTTTCCCTTTTTAGAGGACAAATTATCACATTTAAATTATGTCTCAGATATACTAATACCTCATCCCATCCACATGGAAATCTTGGTTCAAATTCTTCAATGCTGGATCCAAGATGTTCCCTTTTTGCATTTATTGCGATTCTTTCTTCACGAATATCATAATTGGAATAGTCTTCTCATTACTCAGAATAAACCCATTTTCTTTTTTTCAAAAGAAAATAAAAAACGATTTCGGTTCATATACAATTTTTATGTGTTTGAATGTGAATTTTTATTTGTTTTTATTCGTAAACAATCCTCTTATTTACGATTAACATCTTTTGGAACTTTTCTTGAACGAACACATTTCTATGGAAAAATAGAACATCTTCAAATAGAAAAATTTATAGTAATTTGTTGTAACGATTTTCATAGGACCCTCTGGTTCTTCAAAGATCCTTTCATGCATTATGTTCGATATCAAGGAAAAGCAATTCTTGCTTCAAAGGGTACTCATCTTCTGATGACGAAATGGAAATATCATTTTGTCAATTTCTGGCAATATTATTTTAACTTTTGGTCTCAACCGTACAGGATCCGTATAAATCAATTATCAAACTATTCTTTCTATTTTCTGGGTTATCTTTCAAGTCTACTAAGAAATTCTTCGGCAGTAAGGAATCAAATGTTAGATAATTCATTTATAATAGATACCGTTACTAATAAATTTGATACCATAGTCCCAGTTATTCTTCTTATTGGATCCTTGTCTAAAGCTAAATTTTGTACCGTATCGGGCCATCCTATTAGTAAGCCGATCTGGGCCGATTTATCAGATTCTGATATTCTTGATCGATTCGGTCGGATATGTAGAAATCTTTTTCATTATCACAGTGGATCTTCAAAAAAACAGGGTTTGTATCGAATAAAGTATATACTTCGACTTTCGTGTGCTAGAACTTTAGCTCGTAAACATAAAAGTACGGTACGCACCTTTTTGCGAAGATTAGGTTCGGGGTTATTAGAAGCATTTTTTACGGAAGAGGAAGAGGTTCTTTCTTTGATGTTTCCCAAAACAACTCTTTTTACTTTACATGGATCACATAGAGAACGTATTTGGTTTTTGGATATTATCCGTATTAATGACCTAGTGAATCGTTCATGA
>refbc_1001550_4_Sternbergia_vernalis
TCGGCAACAACACTTCCTATATCCGCTACTCTTTCAGGAGTATATTTATGCACTTGCTCATGATTATGATTTAAATGATTCGATTTTTTACGAATCCGCGGAAGTTTTTGGTTATGACAATAAATCTAGTTTAGGACTTGTAAAACGTTTAATTACTCGAATCTATCAACAGAAATCTTTGATTTCTTTGGTTAATTATTCTAACCAAAATCGATTTGTTGGGCACACCCACAACAATTTTTTTTATTCTCGTTTTTATTCTCAAATGATATCAGAAAGTTTTTCAATTATTGTAGAAATTTTATTCTCGCTGCGATTAGTATCTTATTTCAAAGAAAAAGAAATATCAAAATATCATAATTTACGATCAATTCATTCAATTTTTCCCTTTTTAGAGGACAAATTATCGCATTTAAATTATGTCTCAGATATACTAATACCTCATCCCATCCATATGGAAATCTTGGTTCAAATTCTTCAATGCTGGATCCAAGATGTTCCCTTTTTGCATTTATTGCGATTCTTTCTTCACGAATATCATAATTGGAATAGTCTTCTCATTACTCAGAAGAAATCCATTTTCTTTTTTTCAAAAGAAAATAAAAAACGATTTCGGTTCATATACAATTTTTATGTGTTTGAATGTGAATTTTTATTTGTTTTTATTCGTAAACAATCCTCTTATTTACGATTAACATCTTTTGGAACTTTTCTTGAACGAACACATTTCTATGGAAAAATAGAACATCTTCAAATAGAAAAATTTATAGTAATTTGTCGTAACGATTTTCATAGGACCCTCTGGTTCTTCAAAGATCCTTTCATGCATTATGTTCGATATCAAGGAAAAGCAATTCTTGCTTCAAAGGGTACTCATCTTCTGATGACGAAATGGAAATATCATTTTGTCAATTTCTGGCAATATTATTTTAACTTTTGGTCTCAACCGTACAGGATCCGTATAAATCAATTATCAAACTATTCTTTCTATTTTCTGGGTTATCTTTCAAGTCTACTAAGAAATTCTTCGGCAGTAAGGAATCAAATGTTAGAGAATTCATTTATAATAGATACCGTTACTAATAAATTTGATACCATAGTCCCAGTTATTCTTCTTATTGGATCCTTGTCTAAAGCTAAATTTTGTACCGTATCGGGCCATCCTATTAGTAAGCCGATCTGGACCGATTTATCGGATTCTGATATTCTTGATCGATTCGGTCGGATATGTAGAAATCTTTTTCATTATCACAGTGGATCTTCAAAAAAACAGGGTTTGTATCGAATAAAGTATATACTTCGACTTTCGTGTGCTAGAACTTTAGCTCGTAAACATAAAAGTACGGTACGCACCTTTTTGCGAAGATTAGGTTCGGGGTTATTAGAAGCATTTTTTACGGAAGAAGAAGAGGTTCTTTCTTTGATGTTTCCCAAAACAACTCTTTTTACTTTACATGGATCACATAGAGAACGTATTTGGTTTTTGGATATTATCCGTATTAATGACCTAGTGAATCGTTCATGA
>refbc_100158_4_Ormosia_formosana
ATGGAAGAATATCAAGTATATTTAGAACTAGATAGATCTCGCCAGCAGGACTTCCTATACCCACTTATTTTTCGGGAGTATATTTATGGACTCGCTTATGGTCATGATTTAAATATAAATAGATCAATTTTGGTGGAAAATGTAGGTTATGACAATAAATCTAGTTTATTAATTGTAAAACGTTTAATTACTCGAATGTATCAACAGAATCATTTGATTATTTCTGCTAATGATTCTAACAAAAATCAATTTGGGTATAAGAAGAATTTTTATTCTCAAAAAATATCAGAGGTTTTTGCCGTCGTCGTGGAAATTCCATTTTCCCTACAATTAAGTTCTTCCTTAGAGGAGGCAGAAATCGTAAAATCTTATAATAATTTGCGATCAATTCATTCAATTTTTCCGTTTTTCGAGGATAAATTTACATATTTAAATTATGTGTCAGATGTACGAATACCCTATCCTATCTATCTGGAAATCTTGGTTCAAATCCTTCGATACTGGGTGAAAGATGCCCCTTTCTTTCATTTATTAAGGTTCTTTCTTTATGAGTATTGTAATTGGAATACTTTTATTACTCCAAAAAACTCGATTTCTACTTTTTCAAAAAGTAATCCAAGATTTTTCTTGTTCTTATATAATTTTTATGTATGTGAATACGAATCTATCTTCCTTTTTCTACATAACAAATCCTCTCATTTACGATTAATATCTTTTAGCATTCTTTTTGAGCGAATCTATTTCTATGCAAAAATAGAACATCTTGTAGAAGTCTTTGCTAAGGATTTTTCGTCTACCTTATCATTCTTCAAGGATCCTTTCATTCATTATGTTAGATATCGAGGAAAATCCATTCTGGTTTCAAAGAATGTGCCCCTTTTGATGAATAAATGGAAATACTATCTTATCCATTTATGGCAATGTCATTTTGATGTTTGGTCTCAACCAGGAACGATCCATATAAACCAATTATTCGAGCATTCATTTCACTTTTTGGGATATTTTTCAAACGTGCGGTTAAATCTTTCAGTAGTACGGAGTCAAATGCTGGAAAATTCATTTATAATCGAAATTGTTATGAAAAAGCTTGATACAATAGTTCCAATTATTCCTCTAATTAGATCATTGGCTAAAGCGAAATTTTGTAATGTATTAGGGCATCCCATTAGTAAGCCGGTCCGGGCCGATTCATCCGATTTTGATATTATTGACCGATTTTTGCGGATATGCAGAAATCTTTCTCATTATTACAATGGATCCTCAAAAAAAAAGAGTTTGTATCGAATAAAATATATACTTCGGCTTTCTTGTATTAAAACTTTGGCTCGTAAACACAAAAGTACTGTACGCGCTTTTTTGAAAAGATTAGGGTCAGAAAAATTATTGGAAGAATTCTTTACAGAGGAAGAAGAGATTCTTTCTTTGATATTTCCAAGAGCTTCTTCTACTTTGCAGAGGTTATATAGAGGTCGGATTTGGTATTTGGATATTATTTTCAGCAACGATTTGGTCAATCATGAATGA
>refbc_100164_4_Philenoptera_eriocalyx
ATGGGGGAATATCAAGTATATTTAGAACTAGATAGATCTCGCCACCAGGACTTCCTATACCCACTTATTTTTCGGGAGTATATTTATGGACTTGCTTATGGTCATGATTTTAATAAATCCATTTTTGTCGAAAATGTAGGTTATGACAATAAATCTAGTTTACTAATTGTAAAACGTTTAATTGCTAGAATGTATCAACAGACTCATTTGATTATTTCTGCTAATGACTCTAACAAAAATCCATTTTGGGGATATAACAATAATTTATATTCTGAAATAATATTAGATGGTTTTGTTGTCGTCGTGGAAATTCCATTTTCCCGACAATTTAGTTCTTCTTTAGAGGGGGCAGAAATCATAAAATATTTTAATAATTTGCGATCAATTCATTCCATTTTTCCCCTTTTCGAAGATAAATTTACATATTTAAATTATAAGTCAGATATACAAATACCCTATCCTATCCATCTGGAAATCTTGGTTCAAATCCTTCGATACTGGATGAAAGATGTCTCTTTCTTTCATTTATTAAGATTGTTTTATTATTATTATTGTAATTGTAATAGTCTTATTAACCCAAAGAAATCAATTTCTACTTTTTCAAATTTAAAAAGTAATCAAAGATTTTTCTTATTCCTATATAATTTATATGTATGGGAATACGAATCTATCTTTCTTTTTTTACGTAACAAATCCTCTCATTTACGATTAGAATCTTTTTGCGTTCTTTTTGAACGAATTTATTTCTATGCAAAAATAGAACATCTTGTACAAGTCGTTGCTAAGAATTTTTTGTATATCTTATCATTCTGCAAGGATCCTTTTATCCATTATGTTAGATATCAAGAAAAATCAATTCTGGTTTCAAGGAATACACCTCTTTTTATGAATAAATGGAAATACTATTTTATTCATTTATGGCAGTGTCATTTTGATGTTTGGTCTGAACCAGGAACGATCTATATAAATCAATTATCCGAGCATTCATTTCGCTTTTTGGACTATTTTTTAAATGTGCAGTTAAATCTTTCAGTGGTACGGAGTCAAATGTTACAAAATTCATTTCTAATCAAAATTGTTATGAAAAAGCTTGATACAATAGTTCCAATTATTCTTCTAATTAGATCATTGGTTAAAGCAAAATTTTGTAATGTATTGGGCCATCCCATTAGTAAGTCGGTCTGGGCCGATTCATCCGATTTTGATATTATTGACCGATTTTTGCGGRTATGTAGAAATTTTTCTCATTATTACAACGGATCCTCAAAAAGAAAGAGTTTGTATCGAATAAAATATATACTTCGCCTTTCTTGTATTAAAACTTTGGCTCGTAAACACAAAAGTACTGTACGCGCTCTTCTAAAAAGATTAGGCTCAGAAAAATTATTGGAAGAATTCTTTACAGAAGAAGATATTTTTTCTTTGATCTTTCAAAGAACTTCTTCTACTTCCCAGAGGTTATATAGAGGTCGGATTTGGTATTTGGATATTCTTTTCAGCAACGATTTGGTCAATCATTTATAA
>refbc_100165_4_Philenoptera_laxiflora
ATGGGGGAATATCAAGTATATTTAGAACTAGATAGATCTCGCCACCAGGACTTCCTATACCCACTTATTTTTCGGGAGTATATTTATGGACTTGCTTATGGTCATGATTTTAATAGATCCATTTTTGTAGAAAATGTAGGTTATGACAATAAATCTAGTTTACTAATTGTAAAACGGTTAATTGCTAGAATGTATCAACAGACTCATTTGATCATTTCTGCTAATGACTCTAACAAAAATCCATTTTGGGGATATAAAAATAATTTTTATTCTGAAATAATATTAGATGGTTTTGTTGTCGTCGTGGAAATTCCATTTTCCCTACAATTTAGTTCTTCTTTAGAGGGGACAGAAATCATAAAATATTTTAATAATTTGCGATCAATTCATTCCATTTTTCCCCTTTTCGAAGATAAATTTACATATTTCAATTATAAGTCAGATATACAAATACCCTATCCTATCCATCTGGAAATCTTGGTTCAAATCCTTCGATACTGGATGAAAGATGTCTCTTTCTTTCATTTATTAAGATTGTTTTATTATTATTGTAATTGGAATAGTCTTATTAACCCAAAGAAATCAATTTCTACTTTTTCAAATTTAAAAAGTAATCAAAGATTTTTCTTCTTCCTATATAATTTATATGTATGGGAATACGAATCTATCTTTCTTTTTTTATGTAACAAATCCTCTCATTTACGGTTAGAATCTTTTTGCGTTCTTTTTGAACGAATTTATTTCTATGCAAAAATAGAACATCTTGTACAAGTCGTTGCTAAGAATTTTTTGTATATCTTATCATTCTTCAAGGATCCTTTTATCCATTATGTTAGATATAAAGAAAAATCAATTCTGGTTTCAAGGAATACACCTCTTTTGATGAATAAATGGAAATACTATTTTATTCATTTATGGCAGTGTCGTTTTGATGTTTGGTCTGAACCAGGAACGATGTATATAAATCAATTATCCGAGCATTCATTTCGCTTTTTGGGCTATTTTTTAAATGTGCAGTTAAATCTTTCAGTGGTACGGAGTCAAATGTTCCAAAATTCATTTCTAATCAAAATTGTTATGAAAAAGCTTGATACAATAGTTCCAATTATTCTTCTAATTAGATCATTGGTTAAAGCAAAATTTTGTAATGTATTGGGCCATCCCATTAGTAAGTCGGTCTGGGCCGATTCATCCGATTTTGATATTATTGACCGATTTTTGCGGATATGTAGAAATTTTTCTCATTATTACAACGGATCCTCAAAAAGAAAGAGTTTGTATCAAATAAAATATATACTTCGCCTTTCTTGTATTAAAACTTTGGCTCGTAAACACAAAAGTAGTGTACGCGCTCTTCTAAAAAGATTAGGCTCAGAAAAATTATTGGAAGAATTCTTTACAGAAGAAGATATTTTTTCGTTGATCTTTCAAAGAACTTCTTCTACTTCCCATAGGTTATATAGAGGTCGGATTTGGTATTTGGATATTCTTTTCAGCAACGATTTGGTCAATCATTTATAA
>refbc_100168_4_Cullen_cinereum
ATGGAGGAATATCGAGCATATTTAGAACTCCATAGATCTCGACACCAGGACACCCTATACCCACTTTTTTTTCGGGAATATATTTATGGACTAGCTTGTGGTTATGGGTCCATTTTTGTAGAAAATGTAGGTTATAACAAAAAATTTAGTTTACTAATTGTAAAACGTTTAATTACTCGAATGTATCAACAGACCCATTTCATCATTTTTGCTAACGATTCTAACAAAAATCCTTTTAGGGGTTATAATAATCATTTTAATTCTCAAATAATATTAGAAGGTTTTGTTGTCGTCGTGGAGATTCTATTTTCCCTACAATTATTTACCTCTTCCTTAAGGGAATTAGAAATCGTAAAATCTTATAATAATTTACGATCAATTCATTCCATTTTTCCCTTTTTCGAAGATAAACTGATATATTTAAATCATGAGTCAGATATACGAATACCCTATCCTATCCATCTGGAAATCTTGGTTCAAATCCTTCGATATTGGATAAAAGATGTCTCTTTCTTTCATTTATTAAGGTTTTTTTTTTCTTACTATTATAATAATAATTGGAATAGTCTTTTTACTCCAAAAAAAAGGATTTCTACTTTTTTTTCAAAAAGTAATCCAAGATTTTTCTTGTTCCTATATAATTTATATGTATGGGAATATGAATCTATCTTTCTTTTTCTACGTACCAAATCCTCTCAGTTACGGTTAAAAGATTTTCGCTTTTTTTTTGAGCGAATTTTTTTCTATGAAAAAATAGAACATCTTGTAGAAGTATCTGTTAAGGATTGTTCATATACCTTATCTTTCTTTAAGGATACTTTCATCCATTATGTTAGATATCAAGGAAAATCTATTCTGGTTTCAAAGAATACTCCTCTTTTGATAAATAAATGGAAATACTATTTTATCTATTTATGGCAATGTCATTTTGATATTTGGTCTCGACCAGGAACGATCCATATAAACCAATTATCCCAGCATTCATTTCACTTTTTGGGCTATTTTTTAAGTATTCAGCTCAATCTTTCAGTGGTACGAAGTCAGATGTTGCAAAATTCATTTCTAATCAAAATTATTATGAAAAAGCTTGATACAATAGTTCCAATTATTCCTATAATTCGATCTTTGGCTAAAGCAAAAATTTGTAATGGATTTGGTCACCCCAATAGTAAACCGGGTTGGGCCCANTTATCTGATTTTGAAAANAATGGCCGGGTTTTGCGGAAATGCCGAAATTTTTCTCATTATTACAAAGGATCCCCCAAAAAAAAAAGTTTGTATCAAATAAGATATATACTTCGGCTTTNTTGNATAAAAACCTTGGCTNGTAAGCNCNAAANTACTGCGGGCNCTTTTTTNAAAANATTAGGTTCAGAAAAATTATTGGAAGAATTNTTTACANAAGAANAAGANATTTTTTCTTTGATTTTTCCAANAACTTNTGNTACTTTGCANAGGTTANATANAGGTCGGATTTGGNATTTGGANATTCTTTTCAGAAACGATTTCGTCAATCATTTATAA
>refbc_100170_4_Pterocarpus_indicus
ATGAAACAATATCAAATATATTTAGAACTAGATAGATCTCGCCAACGGAGCTTCCTATACCCACTTATTTTTCGGGAGTCTATTTATGGACTCGCCTATGGTCATGATTTAAATATAAATCGATCCATTTTTGTGGAAAATGTGGATTATGATAAGAAATCTAGTTTACTAATTGTAAAACGTTTAATTACTCGAATGTATCAACAGAATCATTTGATCCTTTTTGCTAATGATTCTAACAAAAATCCATTTTGGGGGTATAACAAGAATTTGTATTCTCAAATAATATCGGAGGGTTTTGCCGTCGTCGTGGAAATTCCATTTTCCCGACAATTAAGTTCTTCTTTAGAGAAGGCGGAAATCGTCAAATCTTTTCAAAATTTGCGATCAATTCATTCCATTTTTTCCTTTTTCGAGGATAAATTTACATATTTAAATTTTGTTTCAGATGTACGAATACCCTATCCTATCCATCTGGAAATCTTAGTTCAAACCCTTCGATACTGGGTGAAAGATCCCCCCTTCTTTCATTTATTAAGATTGTTTCTTTATGAGTATTGTAATTGGAATAGTCTTATTACTCAAAAAAAAGGGATTTCCACTTTTTCAAAAAGTAATCCAAGATTTTTCTTGTTCCTATATAATTTTTATGTATGTGAACACGAATCCATCTTCCTTTTTCTACGTAATAAATCCTCTCATTTACGATTAAACTCTTATAGCGTTCTTTTTGAGCGAATCTATTTCTATGCAAAAATCGAACATCTTGTGGAAGTCTTTTCTAATAATTTTTCGTCTACCTTATCCTTCTTCAAGAATCCTTTGATTCATTATGTTAGATATCAAGGAAAATCCATTCTGGCTTCAAAGAATGCCCCTCTTTCGATGAATAAATGGAAATACTATCTCATCTATTTCTGGCAATGTCATTTTGATGTTTGGTCTCAACCAGGAACGATCCATATAAACCAATTATTATCCGAGCATTCATTTAACTTTTTTTGGGGGGGTTATCTTTCAAATGTGCGGCTAAATTTTTCAGTGGTACGGAGTCAAATGCTAGAAAATTCATTTCTAATCGAAATTGTTATGAAAAAACTTGATACAATAGTTCCAATTATTCCTTTAATTAGATCTTTGGCTAAAGCGAAATTTTGTAATATATTAGGGCATCCCATTAGTAAGCCCGTTTGGACCGATTCATCCGATTTTGATATTATTGACCGATTTTTGCGGATATGCAGAAATCTTTCTCATTATTATAATGGATGCTCAAAAAAAAANNGTTTGTATCGAATAAAATATATACTTCGGCTTTCTTGTATTAAAACTTTGGCTCGTAAACACAAGAGTACTGTACGCGCTTTTTTGAAAAGATTAGATTCCGAAGAATTATTGGAAGAATTCTTTACAGAGGAAGAAGAGATTCTTTCTTTGATCTTTCCAAGAGCTTCTTCTACTTTGCAGAGATTATATAGAGGTCGGATTTGGTATTTGGATATTCTTTTCAGCAACGATCTGATCAATGTAAATGGATAA
>refbc_100173_4_Vataireopsis_surinamensis
ATGGAGGAATATCAAGTATTTTTAGAACGAGATAGATCTCGCCAACAGGACTTCCTATACCCACTTATTTTTCGGGAGTATATTTATGGACTCGCTTATGGTCATGATTTAAATAGATCCATTTTGGTGGAAAATGTAGGTTATGGCAATAAATCTAGTTTACTAATTGTAAAACGTTTAATTACTCGAATGTATCAACAGAATCATTTGATTATTTCTGCTAATGATTCTAACAAAAATCAATTGTGGGGGTATAACAAGAATTTGTATTCTCAAATAATATCAGAGGGTTTTGCTGTCGTCGTGGAAATTCCATTTTCCCTCCAATTAAGCTCTTCCTTAGAGGAGGCAGAAATCGTAAAATCTTATAATAATTTGCGATCAATTCATTCCATTTTTCCTTTTTTGGAGGATCAATTTACATATTTAAATTATGTGTCAGATGTACGAATACCCTATCCTATCCATCTGGAAATCTTGGTTCAAACCCTTCGATACTGGGTGAAAGATGCCCCTTTCTTTCATTTATTAAGGTTGTTTCTTTATGAGTATTGTAATTGTAATTGGAATAGTCTTATTCCTCCCCAAAAATCGATTTCTACTTTTTCAAAAAAAAAAANTAATTCAACATTTTNCTTGTTCCTATATAATTTTTATGTATNTGAATACAAATCTATCTNCCTTTTTCTACNTAACAAATCCTCTCATTTACAATTAACATCTTTTAGCGTTCTTTTTGAGCGAATCTATTTCTATGCAAAAATAAAACATCTTGTAAAATTCTTTGCTAAGGATTTTTCGTCTACCTTATCATTCTTCAAGGATCCTTTCATTCATTATGTTAAATATCAAGGAAAATCCATTCTGGCTTCAAAAAATGCGCCTCTTTTGATAAATAAATGGAAATACTATCTTATCCATTTATGGCAATNTCNTTTTGATNTTNGGTCTCAACCAGGAACAATCCATNTNAACCAATTATCCGAACATTCATTTCACTTTTTGGGCTATTTTTCAAATNTGCGGCTAAATCTTTCAGTGGTACGGATTCAAATGCTGGAAAATTNNNNNNNNNNNNNNNNNNNNNNNNNNNNNNNNNNNNNNNNNNNNNNNNNNNNNNNNNNNNNNNNNNNNNNNNNNNNNNNNNNNNNNNNNNNNNNNNNNNNNNNNNNNNNNNNNNAGCCGGTCTGGGCCGATTCANCCGATTTGGATATTATTGACCGATTTTTGAGGATATGCAGAAATCTTTCTTATTATTACAATGGATCCTCAAAAAAAAAGAGTTTGTATCGAATACAATATATACTTCGGCTTTCGTGTATTAAAACTTTGGCTCGTAAACACAAAAGTACTGTACGCGCTTTTTTGAAAAGATTAGGTTCAGAAGAATTATTGGAAGAATTCTTTACAGAGGAAGAAGAGATTCTTTCTTTGATCTTTCCAAGAGCTTCTTCTACTTTGCAGAGGTTATATAGAGGTCGGATTTGGTATTTGGATATTCTTTTCAGCAACGATCTGGTCAATTATTCATGA
>refbc_1001904_4_Silene_subconica
ATGGACGAATTCCAAGGATATATAGAACTAGAGGGTTCTTGGCAACACAACTTTTTCTATCCACTTATCTTTCAGGAATATATTTTTTCGTTTGCATATGGTCATGATTTAAATAAATCTATTTTGTTGGAAACTTCAGGTAATAGGAAATATAGTTTACTAATTGTGAAACGTTTAATTGCTCGAATGTATCAACATAATCATTTGATTCTTTCGTCTAACGATTCTAACCAAAATGACTTTTGGGGGCACAAACGCAATTTTTATTCGCAAATGATATCAGAAGTATTTTCAGTCATTGTGGAAATTCCATTTTATCTTCGATTAATAGCTTCTCCAGAGAAACAAAAAATAGTCAAATCTTATAATTTGCGATCAATTCATTCAATATTTCCTTTTTTAGAGGACAAATGTTTACATTTAAATTCTGTGTTAGATATATTACTACCTTACCCTGCCCATCTAGAAATCTTGGTTCAAACACTTCGGTACTGGATAAGAGATGCCTCGTCTTTGCATTTATTACGATTATTTCTTTATGAGTATCATAATTGGAATAGTCTTTTTATTCCAAAAAAATCTATTTTTTTTTTAAAAGGAATCAAAGATTATTCTTATTCTTATATAATTTCCATGTATGTGAATACGAATCTATTTTATTTTTTATTTACAACCAATCCTCTCATTTACGAGCAACATCTTATGGAGCCCTTCTTGAACGCACTTTTTTCTACGGAAAATTAGAATACTTAGTAAAACTTTTTACTAAGGATTTTGCCGGGATCCTCTCGCTTTTCAAGGATCCTTCCCCACATTCTGTTAGGTATAAAGGAAAATCCCTTCTGGCATCAAAAGGGACATTCTTTTTGATGCATAAATGGAAATTTTACCTTATTCATTTCTGGCAATGTAATTTTTCTGTGTGGTCTCACCCCAGAAGAATCTATATTAATCGATTATCAACGCATTGTCTTGACTTTATTGGTTTTCTTTCAAATGTACAACTCACTTCTTTAGTGGTACGGAGTCAAATATTAGAAAATGCATTTCTAATAGATAATACGATTAAGAAGTTCGATCCGAAAATCCCAATTAGTACTCTGATTGGATCATTAGCTAAAGCGCAATTTTGTAACCGATTAGGGCATCCTATTAGTAAGTCGGTCTGGATCGATTTATCGGATTCGGATATTATTGATCGATTTGGGCGTATATGCAGACATCTTTCTCATTATTATAGTGGCTCTTCAAGAAAAAAGAGTTTGTATCAATTAAAGTATATACTTCAAATTTCTTGTGCTAGAACTTTGGCTCGTAAACACAAAAGTGCTGTGCGTGCTTTTTTGAAAAGATTAGGTTCAGAATTTGTAGAAGAATTCTTTACGGAGCAAGAAAAAGTGCTTTCCTTGATCTTACCAAAAAACGGATTTAACTCGCCAGGATTCTATGGAGGGTCCATTTGGTATTTGGATATTATTTGTATTCAAAATTTGGTTAATGATGAATGA
>refbc_1001905_4_Calophyllum_sp._Ruhfel_108
TATGTGTCAAACGGGTTACTACCCTACCCCATTCATCTAGAAAAATTGGTTCAAACCCTTCGCTACTGGCTTAAAGATCCTTCTTCTTTACATTTATTACGACTCTTTTTGCACGAGTATTGGAATTGGAACAGTCCCTTTTTTCCAAACACTTCGATTTCCTTTATTGCAAAAAGGAATCTAAGATTATTCGTGTTTTTATATAATTCTCATGTATATGAATACGAATCCATTCTCTTTTTTCTTCGTATCCAATCCTTTCATTTACGATCCAATTTTTTTCAAGTTCTTTTTGAGCGAATATATTTCTATGGAAAACTAAAGAATTTTAGAGAAGTTTTTGCTAATCATTTTCACGTCACCCTACAGTTATTCAAGGATCTTAACATGCATTATGCTAGGTATCAAGGAAAATTCTTTTTTGCTTCAAAGGGTACGCCTGTGCTGATGAAAAAATGGAAATATTACTTTGTTAATTTATGTCAATATCATTTTTATGTGTGGTTTCAACCAGAAAAGATTTATCTAAACTTATTATCTAAGCATTCTCTCGACTTTGTGGGTTATCTTTCAAGTGTTCAATTAAATCCTTCAGTGGTACGAAGTCAAATGCTACAAAATTCATTTATAATAGATAATACTATGAAGAAACTCGATACAACAGTTCCAATTATTTCTTTAATTGGATCATTGGCAAAAATGAAATTTTGTAACACAGTAGGACATCCTGTTAGTAAACCAACCTGGGCTGATTCATTGGATTCTGATATTATCGATCGATTTGCGCGTATATGCAGAAATCTTTCTCATTATTATAGTGGATCTTCAAAAAAAAAGAGTTTGTATCAAATAAAATATATACTTCGATTTTCTTGTCTTAAAACCTTGGCTCGTAAACACAAAACTACTGTACGGGCTTTTTTGAAAAAATTAAGTTCGGGTTTTTTGGAAGAATTTTTGACAGAGGAAGAACAGATTCTTTCTTTGATCTTCCCAAGAGCTTCATCTATTTCTCGAAAGTTATATAAAGGGCGGGTTTGGTATTTGGATATTGTTTGTATTAACGATCTAGCCAATCATGACTAA
>refbc_1001906_4_Calophyllum_sp._Ruhfel_113
TATGTGTCAAACGGGTTACTACCCTACCCCATTCATCTAGAAAAATTGGTTCAAACCCTTCGCTACTGGCTTAAAGATCCTTCTTCTTTACATTTATTACGACTCTTTTTGCACGAGTATTGGAATTGGAACAGTCCCTTTTTTCCAAACACTTCGATTTCCTTTATTGCAAAAAGGAATCTAAGATTATTCGTGTTTTTATATAATTCTCATGTATATGAATACGAATCCATTCTCTTTTTTCTTCGTATCCAATCCTTTCATTTACGATCCAATTTTTTTCAAGTTCTTTTTGAGCGAATATATTTCTATGGAAAACTAAAGAATTTTAGAGAAGTTTTTGCTAATCATTTTCACGTCACCCTACAGTTATTCAAGGATCTTAACATGCATTATGCTAGGTATCAAGGAAAATTCTTTTTTGCTTCAAAGGGTACGCCTGTGCTGATGAAAAAATGGAAATATTACTTTGTTAATTTATGTCAATATCATTTTTATGTGTGGTTTCAACCAGAAAAGATTTATCTAAACTTATTATCTAAGCATTCTCTCGACTTTGTGGGTTATCTTTCAAGTGTTCAATTAAATCCTTCAGTGGTACGAAGTCAAATGCTACAAAATTCATTTATAATAGATAATACTATGAAGAAACTCGATACAACAGTTCCAATTATTTCTTTAATTGGATCATTGGCAAAAATGAAATTTTGTAACACAGTAGGACATCCTGTTAGTAAACCAACCTGGGCTGATTCATTGGATTCTGATATTATCGATCGATTTGCGCGTATATGCAGAAATCTTTCTCATTATTATAGTGGATCTTCAAAAAAAAAGAGTTTGTATCAAATAAAATATATACTTCGATTTTCTTGTCTTAAAACCTTGGCTCGTAAACACAAAACTACTGTACGGGCTTTTTTGAAAAAATTAAGTTCGGGTTTTTTGGAAGAATTTTTGACAGAGGAAGAACAGATTCTTTCTTTGATCTTCCCAAGAGCTTCATCTATTTCTCGAAAGTTATATAAAGGGCGGGTTTGGTATTTGGATATTGTTTGTATTAACGATCTAGCCAATCATGACTAA
>refbc_1001907_4_Calophyllum_sp._Ruhfel_114
TATGTGTCAAACGGGTTACTACCCTACCCCATTCATCTAGAAAAATTGGTTCAAACCCTTCGCTACTGGCTTAAAGATCCTTCTTCTTTACATTTATTACGACTCTTTTTGCACGAGTATTGGAATTGGAACAGTCCCTTTTTTCCAAACACTTCGATTTCCTTTATTGCAAAAAGGAATCTAAGATTATTCGTGTTTTTATATAATTCTCATGTATATGAATACGAATCCATTCTCTTTTTTCTTCGTATCCAATCCTTTCATTTACGATCCAATTTTTTTCAAGTTCTTTTTGAGCGAATATATTTCTATGGAAAACTAAAGAATTTTAGAGAAGTTTTTGCTAATCATTTTCACGCCACCCTACAGTTATTCAAGGATCTTAACATGCATTATGCTAGGTATCAAGGAAAATTCTTTTTTGCTTCAAAGGGTACGCCTGTGCTGATGAAAAAATGGAAATATTACTTTGTTAATTTATGTCAATATCATTTTTATGTGTGGTTTCAACCAGAAAAGATTTATCTAAACTTATTATCTAAGCATTCTCTCGACTTTGTGGGTTATCTTTCAAGTGTTCAATTAAATCCTTCAGTGGTACGAAGTCAAATGCTACAAAATTCATTTATAATAGATAATACTATGAAGAAACTCGATACAACAGTTCCAATTATTTCCTTAATTGGATCATTGGCAAAAATGAAATTTTGTAACACAGTAGGACATCCTGTTAGTAAACCAACCTGGGCTGATTCATTGGATTCTGATATTATCGATCGATTTGCGCGTATATGCAGAAATCTTTCTCATTATTATAGTGGATCTTCAAAAAAAAAGAGTTTGTATCAAATAAAATATATACTTCGATTTTCTTGTCTTAAAACCTTGGCTCGTAAACACAAAACTACTGTACGGGCTTTTTTGAAAAAATTAAGTTCGGGTTTTTTGGAAGAATTTTTGACAGAGGAAGAACAGATTCTTTCTTTGATCTTCCCAAGAGCTTCATCTATTTCTCGAAAGTTATATAAAGGGCGGGTTTGGTATTTGGATATTGTTTGTATTAACGATCTAGCCAATCATGACTAA
>refbc_1001908_4_Mammea_sp._Laman_et_al._TL_727
TATGTGTCAGATGGGTTACTACCCTACCCCATTCATCTAGAAAAATTGGTTCAAACCCTTCGCTACTGGCTTAAAGATCCTTCTTCTTTACATTTATTACGACTCTTTCTTCACGAGTATTGGAATTGGAACAGTCCTTTTTTTCCAAACAATTCAATTTCCTTTTTTGCAAAAAGGAATCTAAGATTATTCGTGTTTTTATATAATTCTCATGTATATGAATACGAATTCATTCTCTTTTTTCTTCGTATCCAATCCTTTCATTTACGATCCAATTTTTTTCAGGTTCTTTTTGAGCGAATATATTTCTATGAAAAAGTAGAGAATTTTAGAGAAGTTTTTGCTAATCATTTTCACGCCACCCTACAGTTATTCAAGGATCTTAACATGCATTATGGTAGGTATCGAGGAAAATTCTTTTTTGCTTCAAAGGGTATGCCTGTGCTGATGAAAAAATGGAAATATTACTTTGTTAATTTATGTCAATGTCATTTTTATGTGTGGTTTCAACCAGAAAAGATTTATCTAAAACTATTATCTAAGCATTCTCTCGACTTTGTGGGTTATCTTTCAAGTGTCCAATTAAATCCTTCAGCGATACGAAGTCAAATGCT
>refbc_1001909_4_Mammea_sp._Sweeney_1305
TATGTGTCAGATGGGTTACTACCCTACCCCATTCATCTAGAAAAATTGGTTCAAACCCTTCGCTACTGGCTTAAAGATCCTTCTTCTTTACATTTATTACGACTCTTTCTTCACGAGTATTGGAATTGGAACAGTCCTTTTTTTCCAAACAATTCAATTTCCTTTTTTGCAAAAAGGAATCTAAGATTATTCGTGTTTTTATATAATTCTCATGTATATGAATACGAATTCATTCTCTTTTTTCTTCGTATCCAATCCTTTCATTTACGATCCAATTTTTTTCAGGTTCTTTTTGAGCGAATATATTTCTATGGAAAAGTAGAGAATTTTAGAGAAGTTTTTGCTAATCATTTTCACGCCACCCTACAGTTATTCAAGGATCTTAACATGCATTATGTTAGGTATCGAGGAAAATTCTTTTTTGCTTCAAAGGGTATGCCTGTGCTGATGAAAAAATGGAAATATTACTTTGTTAATTTATGTCAATGTCATTTTTATGTGTGGTTTCAACCAGAAAAGATTTATCTAAACCTATTATCTAAGCATTCTCTCGACTTTGTGGGTTATCTTTCAAGTGTCCAATTAAATCCTTCAGTGGTACGAAGTCAAATGCTACAAAATTCATTTATAATAGATAATACTATGAAGAAACTCGATACAAGAGTTCCAATTATTTCTTTAATTGGATCATTGGCAAAAATGAAATTTTGTAACACAGTAGGACATCCTGTTAGTAAACCAACCTGGGCTGATTCATTGGATTCTGATATTATCGACCGATTTGCGCGTATATGCAGAAATCTTTCTCATTATTATAGTGGATCCTCAAAAAAAAAGAGTTTGTATCAAATAAAATATATACTTCGATTTTCTTGTCTTAAAACCTTGGCTCGTAAACACAAAACTACTGTACGGGCTTTTTTGAAAAAATTAAGTTCGGGTTTTTTGGAAAAATTTTTGACAGAGGAAGAACAGATTCTTTCTTTGATCTTCCCAAGAGCTTCATCTATTTCTCGAAAGTTATATAAAGGGCGGGTTTGGTATTTGGATATTATTTGTATTAACGATCTANCCAATCATGATTAA
>refbc_100302_4_Scirpus_microcarpus
TTTATTATTTAAATAATGTATTGGATATACTAATACCTTATCCTGTCCATTTTGAAATCTTAGTTCAAATCCTTCAATGCTGGATCCAAGATATTCCTTCTTTGCATTTATTGCGATTCTTTCTCTTCGATTATTCTAATTCGAATAGTATCATTACTTCAAAGAAATCTTTTTCTATATTCTCAAAAGAAAATATAAGACTCTCTCGTTTCTTATATAATTCTTATGTATCAGAATATGAGTTTTTATTCCTGTTTATTCGTCAAAAATCTTCTTGTTTACGATTAAGATCTTTTAGAAGCTTTCTTGAAAGAATTTACTTCTATGGAAAAATAGAACATTTTAGAATAGTGCATCATATTTTTTTGAAGAAAACTTTATGGATCTTCACAGATCCTCTCATGCACTATGTTCGATATCAAGGTAAAGCTATTCTAGCATCAAAAGGGACTGATCTTTTTATGAAGAAATTGAAATCTTACCTTGTCTGTTTTTGGCAATATTACTTTCATTTTTGGTCTGAGCCTAATAGGTTTCATAGAAACCAATTCTCTTATTATTCATTCTACTTTATCGGTTATTTTTTAAGTGTAAAAAGAAATTACTTGGTGGTAAGGAGTCAAATACTAGAGGATTCTGTATTAATAGATACTCTTATTAAGAGATTTGATACTTTAGTTCCAGTCCTTCCTCTCATTAGATCATTGTCTAAAGCTTCACTTTGTACTGTATTAGGACATCCTACTAGTAAGCCAATCTGGACAGATTTATCAGATTGTGATATTATTAGTCGATTTGGTCGAATATATCAAA
>refbc_100320_4_Mitella_furusei
TTTTGTTGGATAATTTTGGTTATGACAATAAATCCAGTTCACTAATTGTGAAACGTTTAATTACTCGAATGTGTCAACCGAATCATTTTATTATTTCTGCTAATGATTCGAACCAAAATCAATTTTTTGGGCATAACAAGAATTTATATTCTCAAATGATATCAGAGGGATTTGCAGTCATTGTGGAAATTCCGTTTTCCCTACGATTTGTATCTTCCTTAGAAAAGAAAGAATTAGTAAAATCTCATAATTTACGATCAATTCATTCAATATTTCCTTTTTTAGAAGACAATTTTTTACATTTAAATTATGTGTCAGATATACTAATACCCCACCCCATCCATCTTGAAATATTGGTTCAAACTCTTCGCTACTGGGTGAAAGATGCCTCTTCATTGCATTTATTACGATTCTTTCTCTATGAGTATCAGAATTGGAATAGTCTTATTACTCCAACTCCAAAGAAATCCATTTCTATTGTTTCAAAAAGGAATCAAAGATTATTCTTATTTTTATATAATTCTTATGTATGTGAATACGAATCTATCTTCATTTTTCTTTGTAACCAATCTTCTCGTTTACGATCAACATCTTCTGGAACTCTTTTTGAGAGAATACATTTCTATGGAAAAATAAAACATGTTGTAGAAGTCTTTTCTAATGATTTTCCGACCGTCCTATGGTTGTTCAAAGATCCGTTCATGCATTATGTTAGGTATCAACAAGGAAAATCAATTCTGGCATCAAAAGGTACCCCCCTTCTGCTGAATAAATGGAAATATTACCTTGTCAATTTATGGCAATGTAATTTTTACGTATGGTCTCAACCAGGAAGGATCCATATAAACCAATTATCCAATCATTCCCTCGACTTTCTGGGCTATCTTTCGAGTGTGCAACTAAATCCTTCAGTAGTGCGGAGTCAAATGTTAGAAAATTCATTTATAATGGATAATGCTATTAAGAAGTTGGATATCATAGTTCCAATTATTCCTTTAATTAGATCATTGGCTAAAGCTAAATTCTGTAACGTAGTAGGGGATCCCATTAGTAAGCCGGCCTGGGCCGATTCATCAGATTCTGATATTATCGATAGATTTGTGCGCATATGCAGAAATATTTCTCATTATCACAGCGGATCCTCAAAAAAAAAGAGTTTGTATCGAATAAAGTATATACTTCGACTTTCTTGTGCTCGAACTTTGGCTCGTAAACACAAAAGTACTGTACGTGCTTTTTTGAAAAGATTAGGTTCGGAATTATTAGAAGAATTCCTTACGGAGGACGAACAAGTGCTTTCTT
>refbc_1003828_4_Colocasia_heterochroma
TTTATTACGATTCTTTTTTCACGAATATTATAATTGGAATAATCTCATTACTCCAAAGAAATCTAACTATTATGGGTTTTCAAAAGAGAATCCAAGACTTTTTTTGTTCCTATATAATTCTTATGTAGTTGAATGCGAATCCATATTAGTTTTTCTCCGTAAACAATCCTCTTATTTACAATCAACATCTTCTGGAACCTTTCTTGAGCGAACACATTTCTATGAAAAAATAGAACAACATCTCGTAGTACTTTGTTGTAATGATTTGCAGAAAACCCTATGGTTGTTCAAGGATCCTTTCATACATTATGTTAGATATCAAGGAAAATCAATTCTGGCTTCAAAAGGGACTCATCTTCTGATGAAGAAATGGAAATCTTACTTTGTCAATTTTTGGCAATGTTATTTTCACTTTTGGTCTCAACCCAGTAGGATCCACATAAGCCAATTCTCCAATTTTTCTTTCTATTTTCTGGGTTATCTTTCAAGTGTACCAATAAATCCTTCAGCGGTAAAGAGTCAAATGCTAGAGAGTTCTTTTTTAATAGATACTGTTACTAAAAAATTCGAAACTATAGTTCCAATTATTCCAATGATTGGATCATTGTCAAAAGCTAAATTTTGTAACGTATCGGGGAATCCTATTAGTAAGCCAGTTTGGACCGATTTGTCAGAT
>refbc_1003829_4_Colocasia_yunnanensis
TTTATTACGATTCTTTTTTCACGAATATTATAATTGGAATAATCTCATTACTCCAAAGAAATCTAACTATTATGGGTTTTCGAAAGAGAATCCAAGACTTTTTTTGTTCCTATATAATTCTTATGTAGTTGAATGCGAATCCATATTAGTTTTTCTCCGTAAACAATCCTCTTATTTACAATCAACATCTTCTGGAACCTTTCTTGAGCGAACACATTTCTATGAAAAAATAGAACAACATCTCGTAGTACTTTGTTGTAATGATTTGCAGAAAACCCTATGGTTGTTCAAGGATCCTTTCATACATTATGTTAGATATCAAGGAAAATCAATTCTGGCTTCAAAAGGGACTCATCTTCTGATGAAGAAATGGAAATCTTACTTTGTCAATTTTTGGCAATGTCATTTTCACTTTTGGTCTCAACCCAGTAGGATCCACATAAGCCAATTCTCCAATTTTTCTTTCTATTTTCTGGGTTATCTTTCAAGTGTACCAATAAATCCTTCAGCGGTAAAGAGTCAAATGCTAGAGAGTTCTTTTTTAATAGATACTGTTACTAAAAAATTCGAAACTATAGTTCCAATTATTCCAATGATTGGATCATTGTCAAAAGCTAAATTTTGTAACGTATCGGGGAATCCTATTAGTAAGCCAGTTTGGACCGATTTGTCAGAT
>refbc_1003830_4_Pinellia_sp._YL-2011
CGATTCTTTTTTCACGAATATTATAATTGGAATAATCTCATTACTCCAAAGAAATCTAACTATTATGGTTTTTCGAAAGAGAATCCAAGACTTTTTTTGTTCCTATATAATTCTTATGTAGTTGAATGCGAATCCATATTAGTTTTTCTCCGTAAACAATCCTCTTATTTACGATCAACATCTTCTGGAACCTTTCTTGAGCGAACACATTTCTATGAAAAAATAGAACAACATCTTGTAGTACTTTGTTGTAATGATTTTAAGAAAACCCTATGGTTGTTCAAGGATCCTTTCATACATTATGTTAGATATCAAGGAAAATCCATTCTGGCTTCAAAAGGGACTCATCTTCTGATGAAGAAATGGAAATCTTACTTTGTCAATTTTTGGCAATGTCATTTTAACTTTTGGTCTCAACCCAGTAGGATCCACATAAGCCAATTCTCAAATTTTTCTTTCTATTTTCTGGGTTATCTTTCAAGTGTCCCGCTAAATCCTTTAGCGGTAAAGAGTCAAATGCTAGAGAGTTCTTTTTTAATAGATACTGTTACTAAAAAATTCGAAACTATAGTTCCAATTATTCCAATGATTGGATCATTGTCAAAAGCTAAATTTTGTAACGTATCGGGGAATCCTATTAGTAAGCCAGTTTGGGCCGATTTGTCAGATTCTGATATTATTGATCGATTTGGTCGTA
>refbc_1004255_4_Vaccinium_yakushimense
ATGGAGGAATTCAAAAGATATTTAGAACTAGATAGATCTCAGCAACATGACTTCATATATCCACTTATTTTTCAGGAGTATATTTATGCACTTGCTCATGATCGTGGTTTAAATAGATCTATTGTTTTTCAAAATGCAGATTATGACAATAAATCTAGCTTACTAATTATGAAACGTTTAATCACTCATTTAATTACTCAAATGTATCAACAGAATAATTTTATTTTTTATACTAATGATTTAAATCCAAATAAATTTTTGGGGTACAGTACTAATTTGTATTCTCAAATGATATTTGAAGGATTTGCAGTCGTTGTGGAAATTCCATTTTATCTACAATTACTATCTTTTCTAGAAGGGAAAGAAAGAGTCAAATCTCATAATTTACGATCACTTCATTCAATATTTCCGTTTTTAGAGGACAAATTTTCCCATTTAAATTATGTGTTAGATATACTAATACCTCATCCCGTCCATCTGGAAATCTTGGTTCAAACTCTTCGCTACTGGGTAAAAGATCCCTCTTCTTTGCATTTATTACGATTTTTTTTACACGAGTATCCTAATCGGAATAGTCTTATTACTCCAAAGAAATATAGTTTTTCTTTTTCAAAAATAAATCAAAAATTCTTCTTGTTCCTATATAATTTTCATGTATGTGAGTACGAATCTATCTTCGTTTTTCTTCGCAATCAATCTTCTCATTTATGCTCAATATCTTTTGAAACCTTTCTAGAACGAATCTTGTTCTATAAAAAAATAGAACTAGAAGTCTTTGTTAAGGATTTTAAGGGCATTCTATGGGTTTTCAAAGACCCTTTCCTGCATTATGTTAGATATCGAGGAAAATCAATTTTGGCTTCAAACGGTTCGTCTCTTTTGATGAATAAATGGAAATATTACCTTGTCAATTTCTGGGAATGTTATTTTTCCATATGGGCTCAACCAAGAAGGATCCATATAAACCAATTATCCAATAATTCCCTCAACTTTCTGGGCTATCTTTCAAGCGTACGATTAAAACCTTCAATGGTACGGAGTCAAATGATAGAAAATTCATTTCTAATAGAGAATGCTAGTAAGAAGTTCGATACTCTAGTGCCAATTACTCCAATGATTGCATCATTGTCTAAAGCGAAATTTTGTAACGTGTTAGGACATCCCATGAGTAAGCCGGTCTGGAGCGGTTTATCAGATTCTGATATTATTGAACGATTCGGGCGTATATATAGAAATCTTTCTCATTATTATAGCGGATCATTAAAAAAAATGAGTTTGTATCGAATAAAGTATATACTTCGACTTTCTTGTGCTAGAACTTTGGCACGTAAACACAAAAGTACGGTACGTTCTTTTTTGAAAAGATTAGGAGTGGGATTATTAGAAGAATTTTTTACGGAGGAAGAGCAGGTTTTTTATTTGACCTTTCCAAAAGCTTCTTCGACTTCAAGGAAGTTATATCAAAGGCGGATTTGGTATTTGGATATTTTTTGTGTTAATGATACGGCAAATCATGAATGA
>refbc_1004256_4_Vaccinium_boninense
ATGGAGGAATTCAAAAGATATTTAGAACTAGATAGATCTCAGCAACATGACTTCATATATCCACTTATTTTTCAGGAGTATATTTATGCACTTGCTCATGATCGTGGTTTAAATAGATCTATTGTTTTTCAAAATGCAGATTATGACAATAAATCTAGCTTACTAATTATGAAACGTTTAATCGCTCATTTAATTACTCAAATGTATCAACAGAATCATTTTCTTTTTTATACTAATGATTTTAATCCAAATAAATTTTTGGGGTACAATACAAATTTGTATTCTCAAATGATATTTGAAGGATTTGCGGTCGTTGTGGAAATTCCATTTTATCTACAATTACTATCTTTTCTAAAAGGGAAAGAAAGAGTCAAATCTCATAATTTACGATCACTTCATTCAATATTTCCCTTTTTAGAGGACAAATTTTCCCATTTAAATTATGTGTTAGATATACTAATACCTCATCCCGTCCATCTGGAAATCTTGGTTCAAACTCTTCGCTACTGGGTAAAAGATCCCTCTTCTTTGCATTTATTACGATTTTTTCTCCACGAGTATCCTAATCGGAATAGTCTTATTACTCCAAAGAAATATAGTTTTTCTTTTTCAAAAAGAAATCAAAAATTCTTCTTGTTCCTATATAATTTTCATGTATGTGAATACGAATCTATCTTCGTTTTTCTTCGCAATCAATCTTCTCATTTATGCTCAATATCTTTTAAAACCTTTCTAGAACGAATCTTGTTCTATAAAAAAATAGAACTAGAAGTCTTTGTTAAGGATTTTAAGGGCATTCTATGGGTTTTCAAAGACCCTTTCCTGCATTATGTTAGATATCGAGGAAAATCAATTTTGGCTTCAAATGGTTCGTCTCTTTTGATGAATAAATGGAAATATTACCTTGTCAATTTCTGGGAATGTTATTTTTCCATATGGGCTCAACCAAGAAGGATCCATATAAACCAATTATCCAATAATTCCCTCGACTTTCTGGGCTATCTTTCAAGCGTACGATTAAAACCTTCAATCGTACGGAGTCAAATGATAGAAAATTCATTTCTAATAGAGAATGCTAGTAAGAAGTTCGATACTCTAGTGCCAATTACTCCAATGATTGCATCATTGTCTAAAGCGAAATTTTGTAACGTGTTAGGACATCCCATGAGTAAGCCGGTCTGGAGCGGTTTATCAGATTCTGATATTATTGAACGATTTGGGCGTATATATAGAAATCTTTCTCATTATTATAGCGGATCATTAAAAAAAATGAGTTTGTATCGAATAAAGTATATACTTCGACTTTCTTGTGCTAGAACTTTGGCACGTAAACACAAAAGTACGGTACGTTCTTTTTTGAAAAGATTAGGAGTGGGATTATTAGAAGAATTTTTTACGGAGGAAGAGCAGGTTTTTTATTTGACCTTTCCAAAAGCTTCTTCGACTTCAAGGAAGTTATATCAAAGGCGGATTTGGTATTTGGATATTTTTTGTGTTAATGATACGGCAAATCATGAATGA
>refbc_1004257_4_Vaccinium_smallii_var._glabrum
ATGGAGGAATTCAAAAGATATTTAGAACTAGATAGATCTCAGCAACATGACTTCATATATCCACTTATTTTTCAGGAGTATATTTATGCACTTGCTCATGATCGTGGTTTAAATAGATCTATTGTTTTTCAAAATGCAGATTATGACAATAAATCTAGCTTACTAATTATGAAACGTTTAATCACTCATTTAATTACTCAAATGTATCAACAGAATAATTTTATTTTTTATACTAATGATTTAAATCCAAATAAATTTTTGGGGTACAGTACTAATTTGTATTCTCAAATGATATTTGAAGGATTTGCAGTCGTTGTGGAAATTCCATTTTATCTACAATTACTATCTTTTCTAGAAGGGAAAGAAAGAGTCAAATCTCATAATTTACGATCACTTCATTCAATATTTCCGTTTTTAGAGGACAAATTTTCCCATTTAAATTATGTGTTAGATATACTAATACCTCATCCCGTCCATCTGGAAATCTTGGTTCAAACTCTTCGCTACTGGGTAAAAGATCCCTCTTCTTTGCATTTATTACGATTTTTTTTACACGAGTATCCTAATCGGAATAGTCTTATTACTCCAAAGAAATATAGTTTTTCTTTTTCAAAAAGAAATAAAAAATTCTTCTTGTTCCTATATAATTTTCATGTATGTGAATACGAATCTATCTTCGTTTTTCTTCGCAATCAATCTTCTCATTTATGCTCAATATCTTTTGAAACCTTTCTAGAACGAATCTTGTTCTATAAAAAAATAGAACTAGAAGTCTTTGTTAAGGATTTTAAGGGCATTCTATGGGTTTTCAAAGACCCTTTCCTGCATTATGTTAGATATCGAGGAAAATCAATTTTGGCTTCAAACGGTTCGTCTCTTTTGATGAATAAATGGAAATATTACCTTGTCAATTTCTGGGAATGTTATTTTTCCATATGGGCTCAACCAAGAAGGATCCATATAAACCAATTATCCAATAATTCCCTCAACTTTCTGGGCTATCTTTCAAGCGTACGATTAAAACCTTCAATGGTACGGAGTCAAATGATAGAAAATTCATTTCTAATAGAGAATGCTAGTAAGAAGTTCGATACTCTAGTGCCAATTACTCCAATGATTGCATCATTGTCTAAAGCGAAATTTTGTAACGTGTTAGGACATCCCATGAGTAAGCCGGTCTGGAGCGGTTTATCAGATTCTGATATTATTGAACGATTCGGGCGTATATATAGAAATCTTTCTCATTATTATAGCGGATCATTAAAAAAAATGAGTTTGTATCGAATAAAGTATATACTTCGACTTTCTTGTGCTAGAACTTTGGCACGTAAACACAAAAGTACGGTACGTTCTTTTTTGAAAAGATTAGGAGTGGGATTATTAGAAGAATTTTTTACGGAGGAAGAGCAGGTTTTTTATTTGACCTTTCCAAAAGCTTCTTCGACTTCAAGGAAGTTATATCAAAGGCGGATCTGGTATTTGGATATTTTTTGTGTTAATGATACGGCAAATCATGAATGA
>refbc_1004259_4_Vaccinium_wrightii
ATGGAGGAATTCAAAAGATATTTAGAACTAGATAGATCTCAGCAACATGACTTCATATATCCACTTATTTTTCAGGAGTATATTTATGCACTTGCTCATGATCGTGGTTTAAATAGATCTATTGTTTTTCAAAATGCAGATTATGACAATAAATCTAGCTTACTAATTATGAAACGTTTAATCGCTCATTTAATTACTCAAATGTATCAACAGAATCATTTTCTTTTTTATACTAATGATTTTAATCCAAATAAATTTTTGGGGTACAATACAAATTTGTATTCTCAAATGATATTTGAAGGATTTGCGGTCGTTGTGGAAATTCCATTTTATCTAAAATTACTATCTTTTCTAAAAGGGAAAGAAAGAGTCAAATCTCATAATTTACGATCACTTCATTCAATATTTCCCTTTTTAGAGGACAAATTTTCCCATTTAAATTATGTGTTAGATATACTAATACCTCATCCCGTCCATCTGGAAATCTTGGTTCAAACTCTTCGCTACTGGGTAAAAGATCCCTCTTCTTTGCATTTATTACGATTTTWTCTCCACGAGTATCCTAATCGGAATAGTCTTATTACTCCAAAGAAATATAGTTTTTCTTTTTCAAAAAGAAATCAAAAATTCTTCTTGTTCCTATATAATTTTCATGTATGTGAATACGAATCTATCTTCGTTTTTCTTCGCAATCAATCTTCTCATTTATGCTCAATATCTTTTAAAACCTTTCTAGAACGAATCTTGTTCTATAAAAAAATAGAACTAGAAGTCTTTGTTAAGGATTTTAAGGGCATTCTATGGGTTTTCAAAGACCCTTTCCTGCATTATGTTAGATATCGAGGAAAATCAATTTTGGCTTCAAATGGTTCGTCTCTTTTGATGAATAAATGGAAATATTACCTTGTCAATTTCTGGGAATGTTATTTTTCCATATGGGCTCAACCAAGAAGGATCCATATAAACCAATTATCCAATAATTCCCTCGACTTTCTGGGCTATCTTTCAAGCGTACGATTAAAACCTTCAATCGTACGGAGTCAAATGATAGAAAATTCATTTCTAATAGAGAATGCTAGTAAGAAGTTCGATACTCTAGTGCCAATTACTCCAATGATTGCATCATTGTCTAAAGCGAAATTTTGTAACGTGTTAGGACATCCCATGAGTAAGCCGGTCTGGAGCGGTTTATCAGATTCTGATATTATTGAACGATTTGGGCGTATATATAGAAATCTTTCTCATTATTATAGCGGATCATTAAAAAAAATGAGTTTGTATCGAATAAAGTATATACTTCGACTTTCTTGTGCTAGAACTTTGGCACGTAAACACAAAAGTACGGTACGTTCTTTTTTGAAAAGATTAGGAGTGGGATTATTAGAAGAATTTTTTACGGAGGAAGAGCAGGTTTTTTATTTGACCTTTCCAAAAGCTTCTTCGACTTCAAGGAAGTTATATCAAAGGCGGATTTGGTATTTGGATATTTTTTGTGTTAATGATACGGCAAATCATGAATGA
>refbc_100492_4_Heteropolygonatum_pendulum
ATGGAAGAATTACAAGGATATTTAGAAAAGGATAGATCTCGGCAACAACACTTCCTATATCCGCTACTCTTTCAGGAATATATTTATGCACTTGCTCATAATCATGGGTTAAATGGTTCGGTTTTTTACGAACCTGTGGAAGTTTTTGGTTATGACAATAAATCTAGTTTAGTACTTGTAAAACGTTTAATTACTCGAATCTATCAACAGAATTTTTTGATTTCTTTGGTTAATGATTCTAATCAAAATCGATTCGTTGGATACAACCACAATAATTTTTTTTTTTCTCATTTTCATTCTCAAATGATATCAGAAAGTTTTGCAATTATTGTAGAAATTCCATTCTCGTTGCGATTAGTATCTTATTTCGAAGAAAAAGAAATACCAAAATATCATAATTTACGATCAATTCATTCCATTTTTCCCTTTTTAGAGGACAAATTATCACATTTAAATTATGTCTCAGATATACTAATACCTCATCCCATACATATGGAAATCTTGGTTCAAATTCTTCAATGCTGGATTCAAGATGTTCCTTTTTTACATTTATTGCGGTTCTTTCTTCACGAATATCATAATTTGAATAGTCTTCTCATTACTCAGAATAAATCTATTTTCGTTTTTTCAAAAGAAAATAAAAGATTATTTCGGTTCCTATACAATTCTTATGTATTTGAATGGGAATTTTTCTTAGTTTTTATTCGTAAACAATCTTCTTATTTACGATTAACATCTTCTGGAACCTTTCTTGAGCGAACACATTTCTATGAAAAAATAGAACATCTTCAAATAGAACATTTTGTAGTAGTATGTCGTAACTATTTTCATAGAACCCTATGGTTCTGCAAAGATCCTTTTATGCATTATGTTCGATATCAAGGAAAAGCAATTCTTGCTTCAAAGGGGACTCATCTTCTGATGAAGAAATGGAAATATCATTTTTTCAATTTCTGGCAATATTATTTTCATGTTTGGTCGCAACCGTACAGGATCCATATAAACCAATTATCAAACTATTCTTTTTATTTTCTGGGTTATCTTTCAAGTCTACTACTCAATTTTTCGGCGGTAAGGAATCAAATGTTAGAGAATTCATTTCTAATAGATACCATTACTAATAAATTTGATACCATAGTCCCAGTTATTTTTCTTATTGGATCTTTGGCTAAAGCTAAATTTTGTACTGTATCGGGCCATCCTATTAGTAAACCGATCTGGACCGATTTATCGGATTCTGATATTCTTGATCGATTCGGTCGGATATGTAGAAATCTTTCTCATTATCATAGTGGATCCTCAAAAAAACAGGGTTTGTATCGAATAAAGTATATACTTCGACTTTCGTGTGCTAGAACTTTGGCTCGTAAACATAAAAGTACAGTACGCACTTTTTTGCGAAGATTGGGTTCGGGGTTATTAGAAGAATTCTTTACGGAAGAAGAACAGGTTCTTTCTTTGATCTTCCCCAAAACAACTCCTTTTATTTTACATGGATCACATAGAGAACGTATTTGGTATTTTGATATTATCCGTATTAATGACCTAGTGAATCATTCATGA
>refbc_100498_4_Tupistra_albiflora
ATGGAAGAATTACAAGGATATTTAGAAAAGGATAGATCTCGGCAACAACACTTCCTATATCCGCTACTCTTTCAGGAATATATTTATTCACTTGCTCATAATCATGGGTTAAATGGTTCGATTTTTTACGAACCTGTGGAAGTTTTTGGTTATGACAATAAATCTAGTTTAGTACTTGTAAAACGTTTAATTACTCGAATCTATCAACAGAATTTTTGGATTTCTTTGGTTAATGATTCTAATCAAAATCGATTCGTTGGATACAACCACAATAATTTTTTTTTTTCTCATTTTCATTCTCAAATGATATCAGAAAGTTTNGCAATTATTGTAGAAATNCCATTCTCGTTGCGATTAGTNTCTTATTTCGAAGAAAAAGAAATACCAAAATATCATAATTTACGATCAATTCATTCAATTTTTCCCTTTTTAGAGGACAAATTATCACATTTAAATTATGTCTCAGATATACTAATACCTCATCCCATACATATGGAAATCTTGGTTCAAATTCTTCAATGTTGGATTCAAGATGTTCCTTTTTTACATTTATTGCGGTTCTTTCTTCACGAATATCATAATTTGAATAGTCTTCTCATTACTCAGAAGAAATCTATTTATGTTTTTTCAAAAGAAAATAAAAGATTATTTCGGTTCCTATACAATTCTTATGTATTTGAATGGGAATTTTTATTAGTTTTTATTCGTAAACAATTTTCTTATTTACGATTAACATCTTATGGAACCTTTCTTGAGCGAACACATTTCTATGAAAAAATAGAACATCTTCAAATAAAAGATTTTGTAGTAGTATGTCGTAACTATTTTCATAGAACCCTATGGTTCTGCAAAGATCCTTTCATGCATTATGTTCGATATCAAGGAAAAGCAATTCTTGCTTCAAAGGGTACTCATCTTCTGATGAAGAAATGGAAATATCATTTTTTCAATTTCTGGCAATATTATTTTCATGTTTGGTCGCAACCGTACAGGATCCATATAAACCAATTATCAAACTATTCTTTTTATTTTCTGGGTTATCTTTCAAGTCTACTACTCAATTTTTCGGCGGTAAGGAATCAAATGTTAGAGAATTCATTTCTAATAGATACCATTACTAAGAAATTTGATACCATAGTCCCAGTTATTTTTCTTATTGGATCTTTGGCTAAAGCTAAATTTTGTACTGTATCGGGCCATCCTATTAGTAAACCGATCTGGACCGATTTATCGGATTCTGATATTCTTAATCGATTCGGTCGGATATGTAGAAATCTTTCTCATTATCATAGTGGATCCTCAAAAAAACAGGGTTTGTATCGAATAAAGTATATACTTCGACTTTCGTGTGCTAGAACTTTGGCTCGTAAACATAAAAGTACAGTACGCACTTTTTTGCGAAGATTGGGTTCGGGGTTATTAGAAGAATTCTTTACGGAAGAAGAACAGGTTCTTTCTTTGATCTTCCCCAAAACAACTCCTTTTTTTTTACATGGATCACATAGAGAACGTATTTGGTATTTGGATATTATCCGTATTAATGACCTAGTGAATCATTCATGA
>refbc_100499_4_Tupistra_grandis
ATGGAAGAATTACAAGGATATTTAGAAAAGGATAGATCTCGGCAACAACACTTCCTATATCCGCTACTCTTTCAGGAATATATTTATGCACTTGCTCATAATCATGGGTTAAATGGTTCGATTTTTTACGAACCTGTGGAAGTTTTTGGTTATGACAATAAATCTAGTTTAGTACTTGTAAAACGTTTAATTACTCGAATCTATCAACAGAATTTTTTGATTTCTTTGGTTAATGATTCTAATCAAAATCGATTCGTTGGATACAACCACAATAATTTTTTTTTTTCTCATTTTCATTCTCANATGATATCAGAAAGTTTTGCAATTATTGTAGAAATTCCATTCTCGTTGCGATTAGTATCTTATTTCGAAGAAAAAGAAATACCAAAATATCATAATTTACGATCAATTCATTCAATTTTTCCCTTTTTAGAGGACAAATTATCACATTTAAATTATGTCTCAGATATACTAATACCTCATCCCATACATATGGAAATCTTGGTTCAAATTCTTCAATGTTGGATTCAAGATGTTCCTTTTTTACATTTATTGCGGTTCTTTCTTCACGAATATCATAATTTGAATAGTCTTCTAATTACTCAGAAGAAATCTATTTATGTTTTTTCAAAAGAAAATAAAAGATTATTTCGGTTCCTATACAATTCTTATGTATTTGAATGGGAATTTTTATTAGTTTTTATTCGTAAACAATCTTCTTATTTACGATTAACATCTTATGGAACCTTTCTTGAGCGAACACATTTCTATGAAAAAATAGAACATCTTCAAATAAAAGATTTTGTAGTAGTATGTCGTAACTATTTTCATAGAACCCTATGGTTCTGCAAAGATCCTTTCGTGCATTATGTTCGATATCAAGGAAAAGCAATTCTTGCTTCAAAGGGTACTCATCTTCTGATGAAGAAATGGAAATATCATTTTTTCAATTTCTGGCAATATTATTTTCATGTTTGGTCGCAACCGTACAGGATCCATATAAACCAATTATCAAACTATTCTTTTTATTTTCTGGGTTATCTTTCAAGTCTACTACTCAATTTTTCGGCGGTAAGGAATCAAATGTTAGAGAATTCATTTATAATAGATACCATTACTAAGAAATTTGATACCATAGTCCCAGTTATTTTTCTTATTGGATCTTTGGCTAAAGCTAAATTTTGTACTGTATCGGGCCATCCTATTAGTAAACCGATCTGGACCGATTTATCGGATTCTGATATTCTTAATCGATTCGGTCGGATATGTAGAAATCTTTCTCATTATCATAGTGGATCCTCAAAAAAACAGGGTTTGTATCGAATAAAGTATATACTTCGACTTTCGTGTGCTAGAACTTTGGCTCGTAAACATAAAAGTACAGTACGCACTTTTTTGCGAAGATTGGGTTCGGGGTTATTAGAAGAATTCTTTACGGAAGAAGAACAGGTTCTTTCTTTGATCTTCCCCAAAACAACTCCTTTTTTTTTACATGGATCACATAGAGAACGTATTTGGTATTTGGATATTATCCGTATTAATGACCTAGTGAATCATTCATGA
>refbc_100501_4_Tricalistra_ochreata
ATGGAAGAATTACAAGGATATTTAGAAAAGGATAGATCTCGGCAACAACACTTCCTATATCCGCTACTCTTTCAGGAATATATTTATGCACTTGCTCATAATCATGGGTTAAATGGTTCGATTTTTTACGAACCTGTGGAAGTTTTTGGTTATGACAATAAATCTAGTTTAGTACTTGTAAAACGTTTAATTACTCGAATCTATCAACAGAATTTTTTGATTTCTTTGGTTAATGATTCTAATCAAAATCGATTCGTTGGATACAACCACAATAATTTTTTTTTTNCTCATTTTCATTCTCAAATGATATCAGAAAGTTTTGCAATTATTGTAGAAATTCCATTCTCGTTGCGATTAGTATCTTATTTCGAAGAAAAAGAAATACCAAAATATCATAATTTACGATCAATTCATTCAATTTTTCCCTTTTTAGAGGACAAATTATCACATTTAAATTATGTCTCAGATATACTAATACCTCATCCCATACATATGGAAATCTTGGTTCAAATTCTTCAATGTTGGATTCAAGATGTTCCTTTTTTACATTTATTGCGGTTCTTTCTTCACGAATATCATAATTTGAATAGTCTTCTAATTACTCAGAAGAAATCTATTTATGTTTTTTCAAAAGAAAATAAAAGATTATTTCGGTTCCTATACAATTCTTATGTATTTGAATGGGAATTTTTATTAGTTTTTATTCGTAAACAATCTTCTTATTTACGATTAACATCTTATGGAACCTTTCTTGAGCGAACACATTTCTATGAAAAAATAGAACATCTTCAAATAAAAGATTTTGTAGTAGTATGTCGTAACTATTTTCATAGAACCCTATGGTTCTGCAAAGATCCTTTCGTGCATTATGTTCGATATCAAGGAAAAGCAATTCTTGCTTCAAAGGGTACTCATCTTCTGATGAAGAAATGGAAATATCATTTTTTCAATTTCTGGCAATATTATTTTCATGTTTGGTCGCAACCGTACAGGATCCATATAAACCAATTATCAAACTATTCTTTTTATTTTCTGGGTTATCTTTCAAGTCTACTACTCAATTTTTCGGCGGTAAGGAATCAAATGTTAGAGAATTCATTTATAATAGATACCATTACTAAGAAATTTGATACCATAGTCCCAGTTATTTTTCTTATTGGATCTTTGGCTAAAGCTAAATTTTGTACTGTATCGGGCCATCCTATTAGTAAACCGATCTGGACCGATTTATCGGATTCTGATATTCTTAATCGATTCGGTCGGATATGTAGAAATCTTTCTCATTATCATAGTGGATCCTCAAAAAAACAGGGTTTGTATCGAATAAAGTATATACTTCGACTTTCGTGTGCTAGAACTTTGGCTCGTAAACATAAAAGTACAGTACGCACTTTTTTGCGAAGATTGGGTTCGGGGTTATTAGAAGAATTCTTTACGGAAGAAGAACAGGTTCTTTCTTTGATCTTCCCCAAAACAACTCCTTTTTTTTTACATGGATCACATAGAGAACGTATTTGGTATTTGGATATTATCCGTATTAATGACCTAGTGAATCATTCATGA
>refbc_100503_4_Ophiopogon_brevipes
ATGGAAGAATTACAAGGATATTTAGAAAAGGATGGATCTCGGCAACAACACTTCCTATATCCGCTACTCTTTCAGGAATATATTTATGCACTTGCTCATAATCATGGGTTAAATGGTTCGATTTTTTACGAACCTGTGGAAGTTTTTGGTTATGACAATAAATCTAGTTTAGTACTTGTAAAACGTTTAATTACTCGAATCTATCAACAGAATTTTTTGATTTCTTTGGTTAATGATTCTAATCAAAATCGATTCGTTGGATACAACTACAATAATTTTTTTTTTTCTCATTTTCATTCTCAAATGATATCAGAAAGTTTTGCAATTATTGTAGAAATTCCATTCTCGTTGCGATTAGTATCTTATTTCGAAGAAAAAGAAATACAAAAATATCATAATTTACGATCAATTCATTCAATTTTTCCCTTTTTAGAGGACAAATTATCACATTTAAATTATGTCTCAGATATACTAATACCTCATCCCATACATATGGAAATCCTGGTTCAAATCCTTCAATGCTGGATTCAAGATGTTCCTTTTTTACATTTATTGCGGTTCTTTCTTCACGAATATCATAATTTGAATAGTCTTCTCATTACTCAGAAGAAATCTATTTACGTTTTTTCAAAAGAAAATAAAAGATTATTTCGGTTCCTATACAATTCTTATGTATTTGAATGGGAATTTTTATTAGTTTTTATTCGTAAACAATCTTCTTATTTACGATTAACATCTTCTGGAACCTTTCTTGAGCGAACACATTTCTATGAAAAAATAGAACATCTTCAAATAGAACATTTTGTAGTAGTATGTCGTAACTATTTTCATAGAACCCTATGGTTCTGCAAAGATCCTTTCATGCATTATGTTCGATATCAAGGAAAAGCAATTCTTGCTTCAAAGGGGACTCATCTTCTGATGAAGAAATGGAAATATCATTTTTTCAATTTCTGGCAATATTATTTTCATGTTTGGACGCAACCGTACAGGATCCATATAAACCAATTATCAAACTATTCTTTTTATTTTCTGGGTTATCTTTCAAGTCTACTACTCAATTTTTCGGCGGTAAGGAATCAAATGTTAGAGAATTCATTTCTAATAGATACCATTACTAAGAAATTTGATACCATAGTCCCAGTTATTTTTCTTATNGGAGCTTTGGCTAAAGCTAAATTTTGTACTGTATCGGGCCATCCTATTAGTAAACCGATCTGGACCGATTTATCGGATTCTGATATTCTTGATCGATTCGGTCGGATATGTAGAAATCTTTCTCATTATCATAGTGGATCCTCAAAAAAACAGGGTTTGTATCGAATAAAGTATATACTTCGACTTTCGTGTGCTAGAACTTTGGCTCGTAAACATAAAAGTACAGTACGCACTTTTTTGCGAAGATTGGGTTCGGGGTTATTAGAAGAATTCTTTACGGAAGAAGAACAGGTTCTTTCTTTGATCTTCCCAAAAACAACTCCTTTTATTTTACATGGGTCACATAGAGAACGTATTTGGTATTTGGATATTATCCGTATTAATGACTTAGTGAATCATTCATGA
>refbc_100504_4_Ophiopogon_intermedius
ATGGAAGAATTACAAGGATATTTAGAAAAGGATGGATCTCGGCAACAACACTTCCTATATCCGCTACTCTTTCAGGAATATATTTATGCACTTGCTCATAATCATGGTGGTTCGATTTTTTACGAACCTGTGGAAGTTTTTGGTTATGACAATAAATCTAGTTTAGTACTTGTAAAACGTTTAATTACTCGAATCTATCAACAGAATTTTTTGATTTCTTTGGTTAATGATTCTAATCAAAATCGATTCGTTGGATACAACTACAATAATTTTTTTTTTTCTCATTTTCATTCTCAAATGATATCAGAAAGTTTTGCAATTATTGTAGAAATTCCATTCTCGTTGCGATTAGTATCTTATTTCGAAGAAAAAGAAATACCAAAATATCATAATTTACGATCAATTCATTCAATTTTTCCCTTTTTAGAGGACAAATTATCACATTTAAATTATGTCTCAGATATACTAATACCTCATCCCATACATATGGAAATCCTGGTTCAAATCCTTCAATGCTGGATTCAAGATGTTCCTTTTTTACATTTATTGCGGTTCTTTCTTCACGAATATCATAATTTGAATAGTCTTCTCATTACTCAGAAGAAATCTATTTACGTTTTTTCAAAAGAAAATAAAAGATTATTTCGGTTCCTATACAATTCTTATGTATTTGAATGGGAATTTTTATTAGTTTTTATTCGTAAACAATCTTCTTATTTACGATTAACATCTTCTGGAACCTTTCTTGAGCGAACACATTTCTATGAAAAAATAGAACATCTTCAAATAGAACATTTTGTAGTAGTATGTCGTAACTATTTTCATAGAACCCTATGGTTCTGCAAAGATCCTTTCATGCATTATGTTCGATATCAAGGAAAAGCAATTCTTGCTTCAAAGGGGACTCATCTTCTGATGAAGAAATGGAAATATCATTTTTTCAATTTCTGGCAATATTATTTTCATGTTTGGACGCAACCGTACAGGATCCATATAAACCAATTATCAAACTATTCTTTTTATTTTCTGGGTTATCTTTCAAGTCTACTACTCAATTTTTCGGCGGTAAGGAATCAAATGTTAGAGAATTCATTTCTAATAGATACCATTACTAAGAAATTTGATACCATAGTCCCAGTTATTTTTCTTATTGGAGCTTTGGCTAAAGCTAAATTTTGTACTGTATCGGGCCGTCCTATTAGTAAACCGATCTGGACCGATTTATCGGATTCTGATATTCTTGATCGATTCGGTCGGATATGTAGAAATCTTTCTCATTATCATAGTGGATCCTCAAAAAAACAGGGTTTGTATCGAATAAAGTATATACTTCGACTTTCGTGTGCTAGAACTTTGGCTCGTAAACATAAAAGTACAGTACGCACTTTTTTGCGAAGATTGGGTTCGGGGTTATTAGAAGAATTCTTTACGGAAGAAGAACAGGTTCTTTCTTTGATCTTCCCCAAAACAACTCCTTTTATTTTACATGGGTCACATAGAGAACGTATTTGGTATTTGGATATTATCCGTATTAATGACTTAGTGAATCATTCATGA
>refbc_100507_4_Ophiopogon_japonicus_var._japonicus
ATGGAAGAATTACAAGGATATTTAGAAAAGGATGGATCTCGGCAACAACACTTCCTATATCCGCTACTCTTTCAGGAATATATTTATGCACTTGCTCATAATCATAGGTTAAATGGTTCGATTTTTTACGAACCTGTGGAAGTTTTTGGTTATGACAATAAATCTAGTTTAGTACTTGTAAAACGTTTAATTACTCGAATCTATCAACAGAATTTTTTGATTTCTTTGGTTAATAATTCTAATCAAAATCGATTCGTTGGATACAACCACAATAATTTTTTTTTTTCTCGTTTTCATTCTCAAATGATATCAGAAGGTTTTGCAATTATTGTAGAAATTCCATTCTCGTTGCGATTAGTATCTTATTTCGAAGAAAAAGAAATACCAAAATATCATAATTTACGATCAATTCATTCAATTTTTCCCTTTTTAGAGGACAAATTATCACATTTAAATTATGTCTCAGATATACTAATACCTCATCCCATACATATGGAAATCTTGGTTCAAATCCTTCAATGCTGGATTCAAGATGTTCCTTTTTTACATTTATTGCGGTTCTTTCTTCACGAATATCATAATTTGAATAGTCTTCTCATTACTCAGAAGAAATCTATTTACGTTTTTTCAAAAGAAAATAAAAGATTATTTCGGTTCCTATACAATTCTTATGTATTTGAATGGGAATTTTTATTAGTTTTTATTCGTAAACAATCTTCTTATTTACGATTAACATCTTCTGGAACCTTTCTTGAGCGAACACATTTCTATGAAAAAATAGAACATCTTCAAATAGAACATTTTGTAGTAGTATGTCGTAACTATTTTCATAGAACCCTATGGTTCTGCAAAGATCCTTTCATGCATTATGTTCGATATCAAGGAAAAGCAATTCTTGCTTCAAAGGGGACTCATCTTCTGATGAAGAAATGGAAATATCATTTTTTCAATTTCTGGCAATATTATTTTCATGTTTGGACGCAACCGTACAGGATCCATATAAACCAATTATCAAACTATTCTTTTTATTTTCTGGGTTATCTTTCAAGTCTACTACTCAATTTTTCGGCGGTAAGGAATCAAATGTTAGAGAATTCATTTCTAATAGATACCATTACTAAGAAATTTGATACCATAGTCCCAGTTATTTTTCTTATTGGAGCTTTGGCTAAAGCTAAATTTTGTACTGTATCGGGCCATCCTATTAGTAAACCGATCTGGACCGATTTATCGGATTCTGATATTCTTGATCGATTCGGTCGGATATGTAGAAATCTTTCTCATTATCATAGTGGATCCTCAAAAAAACAGGGTTTGTATCGAATAAAGTATATACTTCGACTTTCGTGTGCTAGAACTTTGGCTCGTAAACATAAAAGTACAGTACGCACTTTTTTGCGAAGATTGGGTTCGGGGTTATTAGAAGAATTCTTTACGGAAGAAGAACAGGTTCTTTCTTTGATCTTCCCCAAAACAACTCCTTTTATTTTACATGGGTCACATAGAGAACGTATTTGGTATTTGGATATTATCCGTATTAATGACTTAGTGAATCATTCATGA
>refbc_100508_4_Ophiopogon_japonicus_var._umbrosus
ATGGAAGAATTACAAGGATATTTAGAAAAGGATGGATCTCGGCAACAACACTTCCTATATCCGCTACTCTTTCAGGAATATATTTATGCACTTGCTCATAATCATAGGTTAAATGGTTCGATTTTTTACGAACCTGTGGAAGTTTTTGGTTATGACAATAAATCTAGTTTAGTACTTGTAAAACGTTTAATTACTCGAATCTATCAACAGAATTTTTTGATTTCTTTGGTTAATAATTCTAATCAAAATCGATTCGTTGGATACAACCACAATAATTTTTTTTTTTCTCGTTTTCATTCTCAAATGATATCAGAAGGTTTTGCAATTATTGTAGAAATTCCATTCTCGTTGCGATTAGTATCTTATTTCGAAGAAAAAGAAATACCAAAATATCATAATTTACGATCAATTCATTCAATTTTTCCCTTTTTAGAGGACAAATTATCACATTTAAATTATGTCTCAGATATACTAATACCTCATCCCATACATATGGAAATCTTGGTTCAAATCCTTCAATGCTGGATTCAAGATGTTCCTTTTTTACATTTATTGCGGTTCTTTCTTCACGAATATCATAATTTGAATAGTCTTCTCATTANNNAGAAGAAATCTATTTACGTTTTTTCAAAAGAAAATAAAAGATTATTTCGGTTCCTATACAATTCTTATGTATTTGAATGGGAATTTTTATTAGTTTTTATTCGTAAACAATCTTCTTATTTACGATTAACATCTTCTGGAACCTTTCTTGAGCGAACACATTTCTATGAAAAAATAGAACATCTTCAAATAGAACATTTTGTAGTAGTATGTCGTAACTATTTTCATAGAACCCTATGGTTCTGCAAAGATCCTTTCATGCATTATGTTCGATATCAAGGAAAAGCAATTCTTGCTTCAAAGGGGACTCATCTTCTGATGAAGAAATGGAAATATCATTTTTTCAATTTCTGGCAATATTATTTTCATGTTTGGACGCAACCGTACAGGATCCATATAAACCAATTATCAAACTATTCTTTTTATTTTCTGGGTTATCTTTCAAGTCTACTACTCAATTTTTCGGCGGTAAGGAATCAAATGTTAGAGAATTCATTTCTAATAGATACCATTACTAAGAAATTTGATACCATAGTCCCAGTTATTTTTCTTATTGGAGCTTTGGCTAAAGCTAAATTTTGTACTGTATCGGGCCATCCTATTAGTAAACCGATCTGGACCGATTTATCGGATTCTGATATTCTTGATCGATTCGGTCGGATATGTAGAAATCTTTCTCATTATCATAGTGGATCCTCAAAAAAACAGGGTTTGTATCGAATAAAGTATATACTTCGACTTTCGTGTGCTAGAACTTTGGCTCGTAAACATAAAAGTACAGTACGCACTTTTTTGCGAAGATTGGGTTCGGGGTTATTAGAAGAATTCTTTACGGAAGAAGAACAGGTTCTTTCTTTGATCTTCCCCAAAACAACTCCTTTTATTTTACATGGGTCACATAGAGAACGTATTTGGTATTTGGATATTATCCGTATTAATGACTTAGTGAATCATTCATGA
>refbc_100509_4_Ophiopogon_marmoratus
ATGGAAGAATTACAAGGATATTTAGAAAAGGATGGATCTCGGCAACAACACTTCCTATATCCGCTACTCTTTCAGGAATATATTTATGCACTTGCTCATAATCATGGGTTAAATGGTTCGATTTTTTACGAACCTGTGGAAGTTTTTGGTTATGACAATAAATCTAGTTTAGTACTTGTAAAACGTTTAATTACTCGAATCTATCAACAGAATTTTTTGATTTCTTTGGTTAATGATTCTAATCAAAATCGATTCGTTGGATACAACCACAATAATTTTTTTTTTTCTCATTTTCATTCTCAAATGATATCAGAAAGTTTTGCAATTATTGTAGAAATTCCATTCTCGTTGCGATTANTATCTTATTTCGAAGAAAAAGAAATACCAAAATATCATAATTTACGATCAATTCATTCAATTTTTCCCTTTTTAGAGGACAAATTATCACATTTAAATTATGTCTCAGATATACTAATACCTCATCCCATACATATGGAAATCCTGGTTCAAATCCTTCAATGCTGGATTCAAGATGTTCCTTTTTTACATTTATTGCGGTTCTTTCTTCGCGAATATCATAATTTGAATAGTCTTCTCATTACTCAGAAGAAATCTATTTACGTTTTTTCAAAAGAAAATAAAAGATTATTTCGGTTCCTATACAATTCTTATGTATTTGAATGGGAATTTTTATTAGTTTTTATTCGTAAACAATCTTCTTATTTACGATTAACATCTTCTGGAACCTTTCTTGAGCGAACACATTTCTATGAAAAAATAGAACATCTTCAAATAGAACATTTTGTAGTAGTATGTCGTAACTATTTTCATAGAACCCTATGGTTCTGCAAAGATCCTTTCATGCATTATGTTCGATATCAAGGAAAAGCAATTCTTGCTTCAAAGGGGACTCATCTTCTGATGAAGAAATGGAAATATCATTTTTTCAATTTCTGGCAATATTATTTTCATGTTTGGACGCAACCGTACAGGATCCATATAAACCAATTATCAAACTATTCTTTTTATTTTCTGGGTTATCTTTCAAGTCTACTACTCAATTTTTCGGCGGTAAGGAATCAAATGTTAGAGAATTCATTTCTAATAGATACCATTACTAAGAAATTTGATACCATAGTCCCAGTTATTTTTCTTATTGGAGCTTTGGCTAAAGCTAAATTTTGTACTGTATCGGGCCATCCTATTAGTAAACCGATCTGGACCGATTTATCGGATTCTGATATTCTTGATCGATTCGGTCGGATATGTAGAAATCTTTCTCATTATCATAGTGGATCCTCAAAAAAACAGGGTTTGTATCGAATAAAGTATATACTTCGACTTTCGTGTGCTAGAACTTTGGCTCGTAAACATAAAAGTACAGTACGCACTTTTTTGCGAAGATTGGGTTCGGGGTTATTAGAAGAATTCTTTACGGAAGAAGAACAGGTTCTTTCTTTGATCTTCCCCAAAACAACCCCTTTTATTTTACATGGGTCACATAGAAAACGTATTTGGTATTTGGATATTATCCGTATTAATGACTTAGTGAATCATTCATGA
>refbc_100510_4_Ophiopogon_planiscapus
ATGGAAGAATTACAAGGATATTTAGAAAAGGATGGATCTCGGCAACAACACTTCCTATATCCGCTACTCTTTCAGGAATATATTTATGCACTTGCTCATAATCATGGGTTAAATGGTTCGATTTTTTACGAACCTGTGGAAGTTTTTGGTTATGACAATAAATCTAGTTTAGTACTTGTAAAACGTTTAATTACTCGAATCTATCAACAGAATTTTTTGATTTCTTTGGTTAATGATTCTAATCAAAATCGATTCGTTGGATACAACCACAATAATTTTTTTTTTTCTCATTTTCATTCTCAAATGATATCAGAAAGTTTTGCAATTATTGTAGAAATTCCATTCTCGTTGCGATTAGTATCTTATTTCGAAGAAAAAGAAATACCAAAATATCATAATTTACGATCAATTCATTCAATTTTTCCCTTTTTAGAGGACAAATTATCACATTTAAATTATGTCTCAGATATACTAATACCTCATCCCATACATATGGAAATCCTGGTTCAAATCCTTCAATGCTGGATTCAAGATGTTCCTTTTTTACATTTATTGCGGTTCTTTCTTCGCGAATATCATAATTTGAATAGTCTTCTCATTACTCAGAAGAAATCTATTTACGTTTTTTCAAAAGAAAATAAAAGATTATTTCGGTTCCTATACAATTCTTATGTATTTGAATGGGAATTTTTATTAGTTTTTATTCGTAAACAATCTTCTTATTTACGATTAACATCTTCTGGAACCTTTCTTGAGCGAACACATTTCTATGAAAAAATAGAACATCTTCAAATAGAACATTTTGTAGTAGTATGTCGTAACTATTTTCATAGAACCCTATGGTTCTGCAAAGATCCTTTCATGCATTATGTTCGATATCAAGGAAAAGCAATTCTTGCTTCAAAGGGGACTCATCTTCTGATGAAGAAATGGAAATATCATTTTTTCAATTTCTGGCAATATTATTTTCATGTTTGGACGCAACCGTACAGGATCCATATAAACCAATTATCAAACTATTCTTTTTATTTTCTGGGTTATCTTTCAAGTCTACTACTCAATTTTTCGGCGGTAAGGAATCAAATGTTAGAGAATTCATTTCTAATAGATACCATTACTAAGAAATTTGATACCACAGTCCCAGTTATTTTTCTTATTGGAGCTTTGGCTAAAGCTAAATTTTGTACTGTATCGGGCCATCCTATTAGTAAACCGATCTGGACCGATTTATCGGATTCTGATATTCTTGATCGATTCGGTCGGATATGTAGAAATCTTTCTCATTATCATAGTGGATCCTCAAAAAAACAGGGTTTGTATCGAATAAAGTATATACTTCGACTTTCGTGTGCTAGAACTTTGGCTCGTAAACATAAAAGTACAGTACGCACTTTTTTGCGAAGATTGGGTTCGGGGTTATTAGAAGAATTCTTTACGGAAGAAGAACAGGTTCTTTCTTTGATCTTCCCCAAAACAACTCCTTTTATTTTACATGGGTCACATAGAGAACGTATTTGGTATTTGGATATTATCCGTATTAATGACTTAGTGAATCATTCATGA
>refbc_100511_4_Ophiopogon_revolutus
ATGGAAGAATTACAAGGATATTTAGAAAAGGATGGATCTCGGCAACAACACTTCCTATATCCGCTACTCTTTCAGGAATATATTTATGCACTTGCTCATAATCATGGGTTAAATGGTTCGATTTTTTACGAACCTGTGGAAGTTTTTGGTTATGACAATAAATCTAGTTTAGTACTTGTAAAACGTTTAATTACTCGAATCTATCAACAGAATTTTTTGATTTCTTTGGTTAATGATTCTAATCAAAATCGATTCGTTGGATACAACCACAATAATTTTTTTTTTTCTCATTTTCATTCTCAAATGATATCAGAAAGTTTTGCAATTATTGTAGAAATTCCATTCTCGTTGCGATTAGTATCTTATTTCGAAGAAAAAGAAATACCAAAATATCATAATTTACGATCAATTCATTCAATTTTTCCCTTTTTAGAGGACAAATTATCACATTTAAATTATGTCTCAGATATACTAATACCTCATCCCATACATATAGAAATCCTGGTTCAAATCCTTCAATGCTGGATTCAAGATGTTCCTTTTTTACATTTATTGCGGTTCTTTCTTCGCGAATATCATAATTTGAATAGTCTTCTCATTACTCAGAAGAAATCTATTTACGTTTTTTCAAAAGAAAATAAAAGATTATTTCGGTTCCTATACAATTCTTATGTATTTGAATGGGAATTTTTATTAGTTTTTATTCGTAAACAATCTTCTTATTTACGATTAACATCTTCTGGAACCTTTCTTGAGCGAACACATTTCTATGAAAAAATAGAACATCTTCAAATAGAACATTTTGTAGTAGTATGTCGTAACTATTTTCATAGAACCCTATGGTTCTGCAAAGATCCTTTCATGCATTATGTTCGATATCAAGGAAAAGCAATTCTTGCTTCAAAGGGGACTCATCTTCTGATGAAGAAATGGAAATATCATTTTTTCAATTTCTGGCAATATTATTTTCATGTTTGGACGCAACCGTACAGGATCCATATAAACCAATTATCAAACTATTCTTTTTATTTTCTGGGTTATCTTTCAAGTCTACTACTCAATTTTTCGGCGGTAAGGAATCAAATGTTAGAGAATTCATTTCTAATAGATACCATTACTAAGAAATTTGATACCACAGTCCCAGTTATTTTTCTTATTGGAGCTTTGGCTAAAGCTAAATTTTGTACTGTATCGGGCCATCCTATTAGTAAACCGATCTGGACCGATTTATCGGATTCTGATATTCTTGATCGATTCGGTCGGATATGTAGAAATCTTTCTCATTATCATAGTGGATCCTCAAAAAAACAGGGTTTGTATCGAATAAAGTATATACTTCGACTTTCGTGTGCTAGAACTTTGGCCCGTAAACATAAAAGTACAGTACGCACTTTTTTGCGAAGATTGGGTTCGGGGTTATTAGAAGAATTCTTTACGGAAGAAGAACAGGTTCTTTCTTTGATCTTCCCCAAAACAACTCCTTTTATTTTACATGGGTCACATAGAGAACGTATTTGGTATTTGGATATTATCCGTATTAATGACTTAGTGAATCATTCATGA
>refbc_100512_4_Ophiopogon_siamensis
ATGGAAGAATTACAAGGATATTTAGAAAAGGATGGATCTCGGCAACAACACTTCCTATATCCGCTACTCTTTCAGGAATATATTTATGCACTTGCTCATAATCATGGGTTAAATGGTTCGATTTTTTACGAACCTGTGGAAGTTTTTGGTTATGACAATAAATCTAGTTTAGTACTTGTAAAACGTTTAATTACTCGAATCTATCAACAGAATTTTTTGATTTCTTTGGTTAATGATTCTAATCAAAATCGATTCGTTGGATACAACCACAATAATTTTTTTTTTTCTCATTTTCATTCTCAAATGATATCAGAAAGTTTTGCAATTATTGTAGAAATTCCATTCTCGTTGCGATTAGTATCTTATTTCGAAGAAAAAGAAATACCAAAATATCATAATTTACGATCAATTCATTCAATTTTTCCCTTTTTAGAGGACAAATTATCACATTTAAATTATGTCTCAGATATACTAATACCTCATCCCATACATATGGAAATCCTGGGTCAAATCCTTCAATGCTGGATTCAAGATGTTCCTTTTTTACATTTATTGCGGTTCTTTCTTCGCGAATATCATAATTTGAATAGTCTTCTCATTACTCAGAAGAAATCTATTTACGTTTTTTCAAAAGAAAATAAAAGATTATTTCGGTTCCTATACAATTCTTATGTATTTGAATGGGAATTTTTATTAGTTTTTATTCGTAAACAATCTTCTTATTTACGATTAACATCTTCTGGAACCTTTCTTGAGCGAACACATTTCTATGAAAAAATAGAACATCTTCAAATAGAACATTTTGTAGTAGTATGTCGTAACTATTTTCATAGAACCCTATGGTTCTGCAAAGATCCTTTCATGCATTATGTTCGATATCAAGGAAAAGCAATTCTTGCTTCAAAGGGGACTCATCTTCTGATGAAGAAATGGAAATATCATTTTTTCAATTTCTGGCAATATTATTTTCATGTTTGGACGCAACCGTACAGGATCCATATAAACCAATTATCAAACTATTCTTTTTATTTTCTGGGTTATCTTTCAAGTCTACTACTCAATTTTTCGGCGGTAAGGAATCAAATGTTAGAGAATTCATTTCTAATAGATACCATTACTAAGAAATTTGATACCACAGTCCCAGTTATTTTTCTTATTGGAGCTTTGGCTAAAGCTAAATTTTGTACTGTATCGGGCCATCCTATTAGTAAACCGATCTGGACCGATTTATCGGATTCTGATATTCTTGATCGATTCGGTCGGATATGTAGAAATCTTTCTCATTATCATAGTGGATCCTCAAAAAAACAGGGTTTGTATCGAATAAAGTATATACTTCGACTTTCGTGTGCTAGAACTTTGGCTCGTAAACATAAAAGTACAGTACGCACTTTTTTGCGAAGATTGGGTTCGGGGTTATTAGAAGAATTCTTTACGGAAGAAGAACAGGTTCTTTCTTTGATCTTCCCCAAAACAACTCCTTTTATTTTACATGGGTCACATAGAGAACGTATTTGGTATTTGGATATTATCCGTATTAATGACTTAGTGAATCATTCATGA
>refbc_100515_4_Asparagus_filicinus
ATGGAAGACTTACAAGGATATTTAGAAAAGTATCGACCTCGGCAACAACACTTCCTATATCCGCTACTCTTTCAGGAGTATATTTATGCACTTGCTCATAATCGTGGTTTAAATGGTTCGATTTTTTACGAACCTGTGGAAGTTTTTGGTTATGACAATAAATCTAGTTTAGCACTTGTAAAACGTTTAATTACTCGAATCTATCAACAGAATTCTTTGATTTCTTTGGTTAATGATTCTAACCAAAATCGATTCGTTGGACACAACAATTTTTTTTATTCTCATTTTTATTCTCAAATGATATCAGAAAGTTTTGCAATTATTGTAGAAATTCCATTCTCGTTGAGATTAGTATCTTATTTTGAAGAAAAAGAAATACCAAAATATCATAATTTACGATCAATTCATTCAATTTTTCCCTTTTTAGAGGACAAATTATCGCATTTAAATTATGTCTCAGATATACTAATACCCCATCCCATCCATATGGAAATCTTGGTTCAAATTCTTCAATGCTGGATTCAGGATGTTCCTTTTTTACATTTATTGCGATTTTTTCTTCACGAATATCATAATTGGAATAGTCTTCTCATTTCTCAGAAGAAATCTATTTACCGTTTTTCAAAAGAAAATAAAAGATTATTTCGGTTCCTATACAATTCTTATATATTTGAATGTGAATTTTTATTAGTTTTTATTCGTAAACAATCTTCTTATTTACGATTAACATCTTCTGGAACTTTTCTTGAACGAACACATTTCTATGGAAAAATAGAACATCTTCAAATAGAACATTTTATAGTAGTATGTCGTAACTATTTTCATAGAACCTTATGGTTCTTCAAAGATCCTTTCATGCATTATGTTCGATATCAAGGAAAAGCAATTCTTGCTTCAAAGGGGACTCATCTTCTGATGAAGAAGTGGAAATATCATTTTGTCAATTTCTGGCAATATTATTTTCACTTTTGGTCTCAACCATACAGGATCCATATAAACCAATTATCAAACTATTCTTTTTATTTTCTGGGTTATCTTTCAAGTCTACTAATCAATTTTTCGCCGGTAAGGAATCAAATGTTAGAGAATTCATTTCTAATAGATACCGTTACTAAGAAATTTGATACCGTAGTTCCGGTTATTCTTCTTATTCGATCCTTGNNTAAAGCTAAATTTTGTACCGTATCAGGCCATCCTATTAGTAAGCCGATCTGGGCCGATTTATCAGATTCTGATATTCTTGATCGATTCGGTCGGATATGTAGAAATCTTTCTCATTATCACAGTGGATCCTCAAGAAAACGGGGTTTGTATCGAATAAAGTATATACTTCGACTTTCATGTGCTAGAACTTTAGCTCGTAAACATAAAAGTACAGTACGCACTTTTTTGCGAAGATTAGGTTCGGGGTTATTAGAAGAATTCTTTACGGAAGAAGAACAGGTTCTTTCTTTGATCTTTCCCAAAACAACTCCTTTTACTTTACGTGGATCATATAGAGAACGTATTTGGTATTTGGATATTCTTCGTATTAATGACCTAGTGAATCATTCATGA
>refbc_100516_4_Aspidistra_attenuata
ATGGAAGAATTACAAGGATATTTAGAAAAGGATAGATCTCGGCAACAACACTTCCTATATCCGCTACTCTTTCAGGAATATATTTATGCACTTGCTCATAATCATGGGTTAAATGGTTCGATTTTTTACGAACCTGTGGAAGTTTTTGGTTATGACAATAAATCTAGTTTAGTACTTGTAAAACGTTTAATTACTCGAATCTATCAACAGAATTTTTTGATTTCTTTGGTTAATGATTCTAATCAAAATCGATTCGTTGGATACAACCACAATAATTTTTTTTTTTCTCATTTTCATTCTCAAATGATATCAGAAAGTTTTGCAATTATTGTAGAAATTCCATTCTCGTTGCGATTAGTATCTTATTTCGAAGAAAAAGAAATACCAAAATATCATAATTTACGATCAATTCATTCAATTTTTCCCTTTTTAGAGGACAAATTATCACATTTAAATTATGTCTCAGATATACTAATACCTCATCCCATACATATGGAAATCTTGGTTCAAATTCTTCAATGTTGGATTCAAGATGTTCCTTTTTTACATTTATTGCGGTTCTTTCTTCACGAATATCATAATTTGAATAGTCTTCTCATTACTCAGAAGAAATCTATTTACGTTTTTTCAAAAGAAAATAAAAGATTATTTCGGTTCCTATACAATTCTTATGTATTTGAATGGGAATTTTTATTCGTTTTTATTCGTAAACAATTTTCTTATTTACGATTAACATCTTATGGAACCTTTCTTGAGCGAACACATTTCTATGAAAAAATAGAACATCTTCAAATAAAAGATTTTGTAGTAGTATGTCGTAACTATTTTCATAGAACCCTATGGTTCTGCAAAGATCCTTTCATGCATTATGTTCGATATCAAGGAAAAGCAATTCTTGCTTCAAAGGGTACTCATCTTCTGATGAAGAAATGGAAATATCATTTTTTCAATTTCTGGCAATATTATTTTCATGTTTGGTCGCAACCGTACAGGATCCATATAAACCAATTATCAAACTATTCTTTTTATTTTCTGGGTTATCTTTCAAGTTTACTACTCAATTTTTCGGCGGTAAGGAATCAAATGTTAGAGAATTCATTTCTAATAAATACCATTACTAAGAAATTTGATACCATAGTCCCAGTTATTTTTCTTATTGGATCTTTGGCTAAAGCTAAATTTTGTACTGTATCGGGCCATCCTATTAGTAAACCGATCTGGACCGATTTATCGGATTCTGATATTCTTAATCGATTCGGTCGGATATGTAGAAATCTTTCTCATTATCATAGTGGATCCTCAAAAAAACAGGGTTTGTATCGAATAAAGTATATACTTCGACTTTCGTGTGCTAGAACTTTGGCTCGTAAACATAAAAGTACAGTACGCACTTTTTTGCGAAGATTGGGTTCGGGGTTATTAGAAGAATTCTTTACGGAAGAAGAACAGGTTCTTTCTTTGATCTTCCCCAAAACAACTCCTTTTTTTTTACATGGATCACATAGAGAACGTATTTGGTATTTGGATATTATCCGTATTAATGACCTAGTGAATCATTCATGA
>refbc_100517_4_Aspidistra_daibuensis
ATGGAAGAATTACAAGGATATTTAGAAAAGGATAGATCTCGGCAACAACACTTCCTATATCCGCTACTCTTTCAGGAATATATTTATGCACTTGCTCATAATCATGGGTTAAATGGTTCGATTTTTTACGAACCTGTGGAAGTTTTTGGTTATGACAATAAATCTAGTTTAGTACTTGTAAAACGTTTAATTACTCGAATCTATCAACAGAATTTTTTGATTTCTTTGGTTAATGATTCTAATCAAAATCGATTCGTTGGATACAACCACAATAATTTTTTTTTTTCTCATTTTCATTCTCAAATGATATCAGAAAGTTTTGCAATTATTGTAGAAATTCCATTCTCGTTGCGATTAGTATCTTATTTCGAAGAAAAAGAAATACCAAAATATCATAATTTACGATCAATTCATTCAATTTTTCCCTTTTTAGAGGACAAATTATCACATTTAAATTATGTCTCAGATATACTAATACCTCATCCCATACATATGGAAATCTTGGTTCAAATTCTTCAATGTTGGATTCAAGATGTTCCTTTTTTACATTTATTGCGGTTCTTTCTTCACGAATATCATAATTTGAATAGTCTTCTCATTACTCAGAAGAAATCTATTTACGTTTTTTCAAAAGAAAATAAAAGATTATTTCGGTTCCTATACAATTCTTATGTATTTGAATGGGAATTTTTATTCGTTTTTATTCGTAAACAATTTTCTTATTTACGATTAACATCTTATGGAACCTTTCTTGAGCGAACACATTTCTATGAAAAAATAGAACATCTTCAAATAAAAGATTTTGTAGTAGTATGTCGTAACTATTTTCATAGAACCCTATGGTTCTGCAAAGATCCTTTCATGCATTATGTTCGATATCAAGGAAAAGCAATTCTTGCTTCAAAGGGTACTCATCTTCTGATGAAGAAATGGAAATATCATTTTTTCAATTTCTGGCAATATTATTTTCATGTTTGGTCGCAACCGTACAGGATCCATATAAACCAATTATCAAACTATTCTTTTTATTTTCTGGGTTATCTTTCAAGTTTACTACTCAATTTTTCGGCGGTAAGGAATCAAATGTTAGAGAATTCATTTCTAATAAATACCATTACTAAGAAATTTGATACCATAGTCCCAGTTATTTTTCTTATTGGATCTTTGGCTAAAGCTAAATTTTGTACTGTATCGGGCCATCCTATTAGTAAACCGATCTGGACCGATTTATCGGATTCTGATATTCTTAATCGATTCGGTCGGATATGTAGAAATCTTTCTCATTATCATAGTGGATCCTCAAAAAAACAGGGTTTGTATCGAATAAAGTATATACTTCGACTTTCGTGTGCTAGAACTTTGGCTCGTAAACATAAAAGTACAGTACGCACTTTTTTGCGAAGATTGGGTTCGGGGTTATTAGAAGAATTCTTTACGGAAGAAGAACAGGTTCTTTCTTTGATCTTCCCCAAAACAACTCCTTTTTTTTTACATGGATCACATAGAGAACGTATTTGGTATTTGGATATTATCCGTATTAATGACCTAGTGAATCATTCATGA
>refbc_100518_4_Aspidistra_longifolia
ATGGAAGAATTACAAGGATATTTAGAAAAGGATAGATCTCGGCAACAACACTTCCTATATCCGCTACTCTTTCAGGAATATATTTATGCACTTGCTCATAATCATGGGTTAAATGGTTCGATTTTTTACGAACCTGTGGAAGTTTTTGGTTATGACAATAAATCTAGTTTAGTACTTGTAAAACGTTTAATTACTCGAATCTATCAACAGAATTTTTTGATTTCTTTGGTTAATGATTCTAATCAAAATCGATTCGTTGGATACAACCACAATAATTTTTTTTTTTCTCATTTTCATTCTCAAATGATATCAGAAAGTTTTGCAATTATTGTAGAAATTCCATTCTCGTTGCGATTAGTATCTTATTTCGAAGAAAAAGAAATACCAAAATATCATAATTTACGATCAATTCATTCAATTTTTCCCTTTTTAGAGGACAAATTATCACATTTAAATTATGTCTCAGATATACTAATACCTCATCCCATACATATGGAAATCTTGGTTCAAATTCTTCAATGTTGGATTCAAGATGTTCCTTTTTTACATTTATTGCGGTTCTTTCTTCACGAATATCATAATTTGAATAGTCTTCTCATTACTCAGAAGAAATCTATTTACGTTTTTTCAAAAGAAAATAAAAGATTATTTCGGTTCCTATACAATTCTTATGTATTTGAATGGGAATTTTTATTCGTTTTTATTCGTAAACAATCTTCTTATTTACGATTAACATCTTATGGAACCTTTCTTGAGCGAACACATTTCTATGAAAAAATAGAACATCTTCAAATAAAAGATTTTGTAGTAGTATGTCGTAACTATTTTCATAGAACCCTATGGTTCTGCAAAGATCCTTTCATGCATTATGTTCGATATCAAGGAAAAGCAATTCTTGCTTCAAAGGGTACTCATCTTCTGATGAAGAAATGGAAATATCATTTTTTCAATTTCTGGCAATATTATTTTCATGTTTGGTCGCAACCGTACAGGATCCATATAAACCAATTATCAAACTATTCTTTTTATTTTCTGGGTTATCTTTCAAGTTTACTACTCAATTTTTCGGCGGTAAGGAATCAAATGTTAGAGAATTCATTTCTAATAAATACCATTACTAAGAAATTTGATACCATAGTCCCAGTTATTTTTCTTATTGGATCTTTGGCTAAAGCTAAATTTTGTACTGTATCGGGCCATCCTATTAGTAAACCGATCTGGACCGATTTATCGGATTCTGATATTCTTAATCGATTCGGTCGGATATGTAGAAATCTTTCTCATTATCATAGTGGATCCTCAAAAAAACAGGGTTTGTATCGAATAAAGTATATACTTCGACTTTCGTGTGCTAGAACTTTGGCTCGTAAACATAAAAGTACAGTACGCACTTTTTTGCGAAGATTGGGTTCGGGGTTATTAGAAGAATTCTTTACGGAAGAAGAACAGGTTCTTTCTTTGATCTTCCCCAAAACAACTCCCTTTTTTTTACATGGATCACATAGAGAACGTATTTGGTATTTGGATATTATCCGTATTAATGACCTAGTGAATCATTCATGA
>refbc_100519_4_Aspidistra_sutepensis
ATGGAAGAATTACAAGGATATTTAGAAAAGGATAGATCTCGGCAACAACACTTCCTATATCCGCTACTCTTTCAGGAATATATTTATGCACTTGCTCATAATCATGGGTTAAATGGTTCGATTTTTTACGAACCTGTGGAAGTTTTTGGTTATGACAATAAATCTAGTTTAGTACTTGTAAAACGTTTAATTACTCGAATCTATCAACAGAATTTTTTGATTTCTTTGGTTAATGATTCTAATCAAAATCGATTCGTTGGATACAACCACAATAATTTTTTTTTTTCTCATTTTCATTCTCAAATGATATCAGAAAGTTTTGCAATTATTGTAGAAATTCCATTCTCGTTGCGATTAGTATCTTATTTCGAAGAAAAAGAAATACCAAAATATCATAATTTACGATCAATTCATTCAATTTTTCCCTTTTTAGAGGACAAATTATCACATTTAAATTATGTCTCAGATATACTAATACCTCATCCCATACATATGGAAATCTTGGTTCAAATTCTTCAATGTTGGATTCAAGATGTTCCTTTTTTACATTTATTGCGGTTCTTTCTTCACGAATATCATAATTTGAATAGTCTTCTCATTACTCAGAAGAAATCTATTTACATTTTTTCAAAAGAAAATAAAAGATTATTTCGGTTCCTATACAATTCTTATGTATTTGAATGGGAATTTTTATTCGTTTTTATTCGTAAACAATCTTCTTATTTACGATTAACATCTTATGGAACCTTTCTTGAGCGAACACATTTCTATGAAAAAATAGAACATCTTCAAATAAAAGATTTTGTAGTAGTATGTCGTAACTATTTTCATAGAACCCTATGGTTCTGCAAAGATCCTTTCATGCATTATGTTCGATATCAAGGAAAAGCAATTCTTGCTTCAAAGGGTACTCATCTTCTGATGAAGAAATGGAAATATCATTTTTTCAATTTCTGGCAATATTATTTTCATGTTTGGTCGCAACCGTACAGGATCCATATAAACCAATTATCAAACTATTCTTTTTATTTTCTGGGTTATCTTTCAAGTTTACTACTCAATTTTTCGGCGGTAAGGAATCAAATGTTAGAGAATTCATTTCTAATAAATACCATTACTAAGAAATTTGATACCATAGTCCCAGTTATTTTTCTTATTGGATCTTTGGCTAAAGCTAAATTTTGTACTGTATCGGGCCATCCTATTAGTAAACCGATCTGGACCGATTTATCGGATTCTGATATTCTTAATCGATTCGGTCGGATATGTAGAAATCTTTCTCATTATCATAGTGGATCCTCAAAAAAACAGGGTTTGTATCGAATAAAGTATATACTTCGACTTTCGTGTGCTAGAACTTTGGCTCGTAAACATAAAAGTACAGTACGCACTTTTTTGCGAAGATTGGGTTCGGGGTTATTAGAAGAATTCTTTACGGAAGAAGAACAGGTTCTTTCTTTGATCTTCCCCAAAACAACTCCCTTTTTTTTACATGGATCACATAGAGAACGTATTTGGTATTTGGATATTATCCGTATTAATGACCTAGTGAATCATTCATGA
>refbc_100520_4_Liriope_minor
ATGGAAGAATTACAAGGATATTTAGAAAAGGATGGATCTCGGCAACAACACTTCCTATATCCGCTACTCTTTCAGGAATATATTTATGCACTTGCTCATAATCATGGGTTAAATGGTTCGATTTTTTACGAACCTGTGGAAGTTTTTGGTTATGACAATAAATCTAGTTTAGTACTTGTAAAACGTTTAATTACTCGAATCTATCAACAAAATTTTTTGATTTCTTTGGTTAATGATTCTAATCAAAATCGATTCGTTGGATACAACCACAATAATTTTTTTTTTTCTCATTTTCATTCTCAAATGATATCAGAAAGTTTTGCAATTATTGTAGAAATTCCATTCTCGTTGCGATTAGTATCTTATTTCGAAGAAAAAGAAATACCAAAATATCATAATTTACGATCAATTCATTCAATTTTTACCTTTTTAGAGGACAAATTATCACATTTAAATTATGTCTCAGATATACTAATACCTCATCCCATACATATGGAAATCCTGGTTCAAATCCTTCAATGCTGGATTCAAGATGTTCCTTTTTTACATTTATTGCGGTTCTTTCTTCACGAATATCATAATTTGAATAGTCTTCTCATTACTCAGAAGAAATCCATTTACGTTTTTTCAAAAGAAAATAAAAGATTATTTCGGTTCCTATACAATTCTTATGTATTTGAATGGGAATTTTTATTAGTTTTTATTCGTAAACAATCTTCTTATTTACGATTAACATCTTCTGGAACCTTTCTTGGGCGAACACATTTCTATGAAAAAATAGAACATCTTCAAATAAAACATTTTGTAGTAGTATGTCGTAACTATTTTCATAGAACCCTATGGTTCTGCAAAGATCCTTTCATGCATTATGTTCGATATCAAGGAAAAGCAATTCTTGCTTCAAAGGGGACTCATCTTCTGATGAAGAAATGGAAATATCATTTTTTCAATTTCTGGCAATATTATTTTCATGTTTGGACGCAACCGTACAGGATCCATATAAACCAATTATCAAACTATTCTTTTTATTTTCTGGGTTATCTTTCAAGTCTACTACTCAATTTTTCGGCGGTAAGGAATCAAATGTTAGAGAATTCATTTCTAATAGATACCATTACTAAGAAATTTGATACCATAGTCCCAGTTATTTTTCTTATTGGATCTTTGGCTAAAGCTAAATTTTGTACTGTATCGGGCCATCCTATTAGTAAACCGATCTGGACCGATTTATCAGATTCTGATATTCTTGATCGATTCGGTCGGATATGTAGAAATCTTTCTCATTATCATAGTGGATCCTCAAAAAAACAGGGTTTGTATCGAATAAAGTATATACTCCGACTTTCGTGTGCTAGAACTTTGGCTCGTAAACATAAAAGTACAGTACGCACTTTTTTGCGAAGATTGGGTTCGGGGTTATTAGAAGAATTCTTTACGGAAGAAGAACAGGTTCTTTCTTTGATCTTCCCCAAAACAACTCCTTTTATTTTACACGGATCACATAGAGAACGTATTTGGTATTTGGATATTATCCGTATTAATGACTTAGTGAATCATTCATGA
>refbc_100522_4_Peliosanthes_arisanensis
ATGGAAGAATTACAAGGATATTTAGAAAAGGATGGATCTCGGCAACAACACTTCCTATATCCGCTACTCTTTCAGGAATATATTTATGCACTTGCTCATAATCATGGGTTAAATGGTTCGATTTTTTACGAACCTGTGGAAGTTTTTGGTTATGACAATAAATCTAGTTTAGTACTTGTAAAACGTTTAATTATTCGAATCTATCAACAGAATTTTTTGATTTCTTTGGTTAATGATTCTAATCAAAATCGATTCGTTGGATACAACCACAATAATTTTTTTTTTTCTCATTTTCATTCTCAAATGATATCAGAAAGTTTTGGAATTATTGTAGAAATTCCATTCTCGTTGCGATTAGTATCTTATTTCGAAGAAAAAGAAATACCAAAATATCATAATTTACGATCAATTCATTCAATTTTTCCCTTTTTAGAGGACAAATTATCACATTTAAATTATGNCTCAGATATACTAATACCTCATCCCATACATATGGAAATCCTGGTTCAAATTCTTCAATGCTGGATTCAAGATGTTCCTTTTTTACATTTATTGCGGTTCTTTCTTCACGAATATCATAATTTGAATAGTCTTCTCATTACTCAGAATAAATCTATTTACGTTTTTTCAAAAGAAAATAAAAGATTATTTCGGNTCCTATACAATTCTTATGTATTTGAATGGGAATTTTTATTAGTTTTTATTCGTAAACAATCTTCTTATTTACGATTAACATCTTCTGGAACCTTTCTTGAGCGAACACATTTCTATGAAAAAATAGAACATCTTCAAATAGAACATTTTGTAGTAGTATGTCGTAACTATTTTCATATAACCCTATGGTTCTGCAAAGATCCTTTCATGCATTATGTTCGATATCAAGGAAAAGCAATTCTTGCTTCAAAGGGGACTCATCTTCTGATGAAGAAATGGAAATATCATTTTTTCAATTTCTGGCAATATTATTTTCATGTTTGGACGCAACCGTACAGGATCCATATAAACCAATTATCAAATTATTCTTTTTATTTTCTGGGTTATCTTTCAAGTCTACTACTCAATTTTTCGGCGGTAAAGAATCAAATGTTAGAGAATTCATTTCTAATAGATACCATTACTAAGAAATTTGATACCATAGTCCCAGTTATTTTTCTTATTGGATCTTTGGCTAAAGCTAAATTTTGTACTGTATCGGGCCATCCTATTAGTAAACCGATCTGGACCGATTTATCGGATTCTGATATTCTTGATCGATTCGGTCGGATATGTAGAAATCTTTCTCATTATCATAGTGGATCCTCAAAAAAACAGGGTTTGTATCGAATAAAATATATACTTCGACTTTCGTGTGCTAGAACCTTGGCTCGTAAACATAAAAGTACAGTACGCACTTTTTTGCGAAGATTGGGTTCGGGGTTATTAGAAGAATTCTTTACGGAAGAAGAACAGGTTCTTTCTTTGATCTTCCCCAAAACAACTCCTTTTATTTTACATGGATCACATAGAGAACGTATTTGGTATTTGGATATTATCCGTATTAATGACTTAGTGAATCATTCATGA
>refbc_100529_4_Maianthemum_robustum
ATGGAAGAATTACAAGGATATTTAGAAAAGGATAGATCTCGGCAACAACACTTCCTATATCCGCTACTCTTTCAGGAATATATTTATGCACTTGCTCATAATCATGGGTTAAATGGTTCGGTTTTTTACGAACCTGTGGAAGTTTTTGGTTATGACAATAAATCTAGTTTAGTACTTGTAAAACGTTTAATTACTCGAATCTATCAACAGAATTTTTTGATTTCTTTGGTTAACGATTCTAATCAAAATCGATTCGTTGGATACAACCACAATAATTTTTTTTTTTCTCATTTTCATTCTCAAATGATATCAGAAAGTTTTGCAATTATTGTAGAAATTCCATTCTCGTTGCGATTAGTATCTTATTTCGAAGAAAAAGAAATACCAAAATATCATAATTTACGATCAATTCATTCCATTTTTCCCTTTTNAGAGGACAAATTATCACATTTAAATTATGTCTCAGATATACTAATACCTCATCCCATACATATGGAAATCTTGGTTCAAATTCTTCAATGCTGGATTCAAGATGTTCCTTTTTTACATTTATTGCGGTTCTTTCTTCACGAATATCATAATTTGAATAGTCTTCTCATTACTCAGAAGAAATCTATTTACGTTTTTTCAAAAGAAAATAAAAGATTCTTTCGGTTCCTATACAATTCTTATGTATTTGAATGGGAATTTTTATTAGTTTTTATTCGTAAACAATCTTCTTATTTACGATTAATATCTTCTGGAACCTTTCTTGAGCGAATACATTTCTATGAAAAAATGGAACATCTTCAAATGGAACATTTTGTAGTAGTATGTCGTAACTATTTTCATAGAACCCTATGGTTCTGCAAAGATTCTTTCATGCATTATGTTCGATATCAAGGAAAAGCAATTCTTGCTTCAAAGGGGACTCATCTTCTGATGAAGAAATGGAAATATCATTTTTTAAATTTCTGGCAATATTATTTTCATGTTTGGTCGCAACCGTACAGGATCCATATAAACCAATTATCAAACTATTCCTTTTATTTTCTGGGTTATCTTTCAAGTCTACTACTCAATTTATCGGCGGTAAGGAATCAAATGTTAGAGAATTCATTTCTAATAGATACCATTACTAAGAAATTTGATACCATAGTCCCAGTTATTTTTCTTATTGGATCTTTGGCTAAAGCTCAATTTTGTACTGTATCGGGCCATCCTATTAGTAAACCGATCTGGGCCGATTTATCGGATTCTGATATTCTTGATCGATTCGGTCGGATATGTAGAAATATTTCTCATTATCATAGTGGATCCTCAAAAAAACAGGGTTTGTATCGAATAAAGTATATACTTCGACTTTCGTGTGCTAGAACTTTGGCTCGTAAACATAAAAGTACAGTACGCACTTTTTTGCGAAGATTGGGTTCGGGGTTATTAGAAGAATTCTTTACGGAAGAAGAACAGGTTCTTTCTTTGATCTTCCCCAAAACAACTCCTTTTATTTTACATAGATCACATAGAGAACGTATTTGGTATTTGGATATTATCCGTATTAATTACTTAGTGAATCATTCATGA
>refbc_100530_4_Chlorophytum_laxum
ATGGAAGAATTACAAGGATATTTAGAAAAGGATAAATCTTGGCAACAACACCTCCTATATCCGCTACTCTTTCAGGAGTATATTTATGCACTTGCTCATGATCATAGTTTAAGTGGTTCGATTTTTTACGAACCTGTCGAAGTTTTTGGTTATGACAATAAATCTAGTTTAGCACTTGTAAAACGCCTAATTACTCGAATCTATCAACAGAATTTTTTGATTTCCTCGGTTAATGGTTCTAACCAAAAGAGGTTAATTGGGCATAACAATTTTTTTTATTCTCTTTTTTATTCTCAAATGATATCAGAAAGTTTTGCAATTTTTGGAGAAATTCTGTTCTTGCAACGATTAGTATCTTTTTTCTCCGAAAAAAAAGAAATAAAAAAATATCATAATTTACGATCAATTCATTCAATTTTTCCCTTTTTAGAAGACAAATTACCGCATTTAAATTATGTCTCAGATATACTAATACCCCATCCCATCCATATGGAAATCTTGATTCAAATTCTTCAATGCTGGATTCAAGATGTTCCTTTTTTGCATTCATTGCGATTCTTTCTTCATGAATATCATAATTGGAATAGTCTTCTCATTACGCATAAGAAATCTATTTGTTTTTTTTCAAAAGAAAATAAAAGACTATTTCGGTTCCTATACAATTCTTATGTATCTGAATTTGAATTTTTATTAGTTTTTTTTCGTAAACAATCTTCTTATTTACAATTAAGATCTTCTGGAACTTTTCTTGAGCGAACACATTTTTATGGAAAAATAGAACATTTTCAAATAAAACATTTGCATTTTATAATAGTATGTCCTAACTATTTCCTGTGGTCCTTTAAAGAACCTTTCATGCATTATGTTCGATATCAAGGAAAAGCCCTTCTTGCTTCAAAGGGNACTTATCTTGTAATGAAGAAATGGAAATATCATTTTGTCAATCTTTGGCAATATTATTTTCACTTTTGGTCTCAACTGTACAGGATCCATATAAATAAATTATCAAACTATTCCTTCTATTTTCTGGGTTATCTTTCAAGTGTACTAATAAATTTTTCGGTAGTAAGGAATCAAATGTTAGAGAATTCATTTCTAATAGATATCATTACTAAGAAATTTGATAGCATAATCCCTGTTATTGTTCTTATTGAATCCTTGTCTAAAGCTCAATTTTGTACCGTATCGGGCCATCCTATTAGTAAGCCGATCTGGGCCGATTTATCAGATTCTGATATTCTTGATCGATTCGGTTGGATATGTAGAAATCTTTCTCATTATCATAGTGGATCCTCAAAAAAACAGGATTTGTATCGAATAAAGTATATACTTCGACTTTCGTGTGCTAGAACTTTGGCTCGTAAACATAAAAGTACAGTACGTACTTTTTTGCGACGATTAGGTCCAGGGTTATTAGAAGAATTCTTCACAGAGGAAGAACGGGTTCTTTCTTTGATCTTCCCTAAAACAATTTCTTTTATTTTACATGGATCACATAAAGAACGTATTTGGTATTTGGATATTATCCGTATGAATGACCTAGTGAATTATTCATGA
>refbc_100531_4_Dracaena_angustifolia
ATGGAAGAATTACAAGGATATTTAGAAAAGGATAGATCTTGGCAACAACACTTCCTATATCCGCTACTCTTTCAGGAATATATTTATGCATTTGCTCATAATCATGGGTTAAATGGTTCGATTTTTTACGAACTTGTGGAAGTTTTTGGTTATGACAATAAATCTAGTTTAGTACTTATAAAACGTTTAATTACTCAAATCTATCAACAAAATTATTTGATTTCTTTGGTTAATGATTCTAATCAAAATCGATTGGTTGAATACAACCACAATAATTTTTTTTTTTCTCATTTTCATTCTCAAATGATATCAGAAAGTTTTGGAATTATTGTAGAAATTCCATTCTTGTTGCGATTAGTATCTTATTTCAAAGAAAAAGAAATACCAAGATATCATAATTTACGATCAATTCATTCAATTTTTCCCTTTTTAGAGGACAAATTCTCATATTTAAATTATGTCTCAGATATACTAATACCTCATTCCATACATATGGAAATCTTGGTTCAAATTCTTNNATGCTGGGTTCAAGATGTTCCCTTTTTACATTTATTGCGGTTCTTTCTTCACGAATATCATAATTTGAATAGTTTTCTCATTACTCAGAAGAAATCCATTTGCCTTTTTTCAAAAGAAAATAAAAGATTATTTCGGTTCCTATACAATTCTTATGTATTTGAATGGGAATTTTTATTCGTTTTTATTCGTAAACAATCTTCTTATTTACGATTAACATCTTCTGGAACCTTTCTTGAGCGAACACATTTGTATGAAAAAATGGAACATCTTCAAATAGAACATTTTGTAGTAGTATGTCGTAACTATTTTCATAGAACCCTATGGTTCTGTAAAGATCCTTTCATGCATTATGTTCGATATCAAGGAAAAGCAATTCTTGCTTCAAAGGGGNCTCATCCTCTGATGAAGAAATGGAAATATTATTTTTTCAATTTCTGGCAATATTATTTTCATATTTGGTCGCAACCGTACAGGATCCATATAAACCAATTATCAAACTATTCTTTTTATTTTCTGGGTTATCTTTCAAGTCTACTATTCTATTTTTCGGCGGTAAGGAATCAAATGTTAGAGAATTCATTTCTAATAGATACCATTACTAAGAAATTTGATACCATAGTCCCAGTTATTTTTCTTATTGGATCTTTGGCTAAAGCTAAATTTTGTACTGTATCGGGCCATCCTATTAGTAAACCGATCTGGACCGATTTATCGGATTCTGATATTCTTGATCGATTCGGTCGGGTATGTAGAACTCTTTCTCATTATTATAGTGGATCCTCAAAAAAACAGGGTTTGTATCGAATAAAGTATATACTTCGACTTTCGTGTGCTAGAACTTTGGCTCGTAAACATAAAAGTACAGTACGCACTTTTTTGCGAAGATTGGGTTCGGGGTTATTAGAAGAATTCTTTACGGAAGAAGAACAGGTTCTTTCTTTGATCTTTCCCAAAACAACTCCTTTTATTTTACCACATAAAGAACGTATTTGGTATTTGGATATTATCCGTATTAATGACTTAGTGAATCATTCATGA
>refbc_100534_4_Disporopsis_aspersa
ATGGAAGAATTACAAGGATATTTAGAAAAGGATAGATCTCGGCAACAACACTTCCTATATCCGCTACTCTTTCAGGAATATATTTATGCACTTGCTCATAATCATGGGTTAAATGGTTCGGTTTTTTACGAACCTGTGGAAGTTTTTGGTTATGACAATAAATCTAGTTTAGTACTTGTAAAACGTTTAATTACTCGAATCTATCAACAGAATTTTTTGATTTCTTTGGTTAATGATTCTAATCAAAATCGATTCGTTGGATACAACCACAATAATTTTTTTTTTTCTCATTTTCATTCTCAAATGATATCAGAAAGTTTTGCAATTATTGTAGAAATTCCATTCTCGTTGCGATTAGTATCTTATTTCGAAGAAAAAGAAATACCAAAATATCATAATTTACGATCAATTCATTCCATTTTTCCCTTTTTAGAGGACAAATTATCACATTTAAATTATGTCTCAGATATACTAATACCTCATCCCATACATATGGAAATCTTGGTTCAAATTCTTCAATGCTGGATTCAAGATGTTCCTTTTTTACATTTATTGCGGTTCTTTCTTCACGAATATCATAATTTGAATAGTCTTCTCATTACTCAGAAGAAATCTATTTACGTTTTTTCAAAAGAAAATAAAAGATTATTTCGGTTCCTATACAATTCTTATGTATTTGAATGGGAATTTGTATTAGTTTTTATTCGTAAACAATCTTCTTATTTACGNTTAACATCTTCTGGAACCTTTCTTGAGCGAACACATTTCTATGAAAAAATAGAACATCTTCAAATAGAACATTTTGTAGTAGTATGTCGTAACTATTTTCATAGAACCCTATGGTTCTGCAAAGATCCTTTCATGCATTATGTTCGATATCAAGGAAAAGCAATTCTTGCTTCAAAGGGGACTCATCTTCTGATGAAGAAATGGAAATATCATTTTTTCAATTTCTGGCAATATTATTTTCATGTTTGGTCGCAACCGTACAGGATCCATATAAACCAATTAGCAAACTATTCTTTTTATTTTTTGGGTTATCTTTCAAGTCTACTACTCCATTTTTCGGTGGTAAGGAATCAAATGTTAGAGAATTCATTTCTAATGGATACCATTACTACAAAATTTGATACTATAGTCCCAGTTATTTTTCTTATTGGATCTTTGGCTAAAGCTAAATTTTGTACTGTATCGGGCCATCCTATTAGTAAACCGACCTGGACCGATTTATCGGATTCTGATATTCTTGATCGATTCGGTCGGATATGTAGAAATCTTTCTCATTATCATAGTGGATCCTCAAAAAAACAGGGTTTGTATCGAATAAAGTATATACTTCGACTTTCGTGTGCTAGAACTTTGGCTCGTAAACATAAAAGTACAGTACGCACTTTTTTGCGAAGATTGGGTTCGGGGTTATTAGAAGAATTCTTTACGGAAGAAGAACAGGTTCTTTCTTTGATCTTCCCCCAAACAACTCCTTTTATTTTACATGGATCACATAGAGAACGTATTTGGTATTTGGATATTATCCGTATTAATGACCTAGTGAATCATTCATGA
>refbc_100535_4_Disporopsis_longifolia
ATGGAAGAATTACAAGGATATTTAGAAAAGGATAGATCTCGGCAACAACACTTCCTATATCCGCTACTCTTTCAGGAATATATTTATGCACTTGCTCATAATCATGGGTTAAATGGTTCGGTTTTTTACGAACCTGTGGAAGTTTTTGGTTATGACAATAAATCTAGTTTAGTACTTGTAAAACGTTTAATTACTCGAATCTATCAACAGAATTTTTTGATTTCTTTGGTTAATGATTCTAATCAAAATCGATTCGTTGGATACAACCACAATAATTTTTTTTTTTCTCATTTTCATTCTCAAATGATATCAGAAAGTTTTGCAATTATTGTAGAAATTCCATTCTCGTTGCGATTAGTATCTTATTTCGAAGAAAAAGAAATACCAAAATATCATAATTTACGATCAATTCATTCCATTTTTCCTTTTTTAGAGGACAAATTATCACATTTAAATTATGTCTCAGATATACTAATACCTCATCCCATACATATGGAAATCTTGGTTCAAATTCNNCAATGCTGGATTCAAGATGTTCCTTTTTTACATTTATTGCGGTTCTTTCTTCACGAATATCATAATTTGAATAGTCTTCTCATTACTCAGAAGAAATCTATTTACGTTTTTTCAAAAGAAAATAAAAGATTATTTCGGTTCCTATACAATTCTTATGTATTTGAATGGGAATTTGTATTAGTTTTTATTCGTAAACAATCTTCTTATTTACGATTAACATCTTCTGGAACCTTTCTTGAGCGAACACATTTCTATGAAAAAATAGAACATCTTCAAATAGAACATTTTGTAGTAGTATGTCGTAACTATTTTCATAGAACCCTATGGTTCTGCAAAGATCCTTTCATGCATTATGTTCGATATCAAGGAAAAGCAATTCTTGCTTCAAAGGGGACTCATCTTCTGATGAAGAAATGGAAATATCATTTTTTCAATTTCTGGCAATATTATTTTCATGTTTGGTCGCAACCGTACAGGATCCATATAAACCAATTAGCAAACTATTCTTTTTATTTTTGGGGTTATCTTTCAAGTCTACTACTCCATTTTTCGGCGGTAAGGAATCAAATGTTAGAGAATTCATTTCTAATGGATACCATTACTAAAAAATTTGATACCATAGTCCCAGTTATTTTTCTTATTGGATCTTTGGCTAAAGCTAAATTTTGTACTGTATCGGGCCATCCTATTAGTAAACCGACCTGGACCGATTTATCGGATTCTGATATTCTTGATCGATTCGGTCGGATATGTAGAAATCTTTCTCATTATCATAGTGGATCCTCAAAAAAACAGGGTTTGTATCGAATAAAGTATATACTTCGACTTTCATGTGCTAGAACTTTGGCTCGTAAACATAAAAGTACAGTACGCACTTTTTTGCGAAGATTGGGTTCGGGGTTATTAGAAGAATTCTTTACGGAAGAAGAACAGGTTCTTTCTTTGATCTTCCCCCAAACAACTCCTTTTATTTTACATGGATCACATAGAGAACGTATTTGGTATTTGGATATTATCCGTATTAATGACCTAGTGAATCATTCATGA
>refbc_100536_4_Disporopsis_undulata
ATGGAAGAATTACAAGGATATTTAGAAAAGGATAGATCTCGGCAACAACACTTCCTATATCCGCTACTCTTTCAGGAATATATTTATGCACTTGCTCATAATCATGGGTTAAATGGTTCGGTTTTTTACGAACCTGTGGAAGTTTTTGGTTATGACAATAAATCTAGTTTAGTACTTGTAAAACGTTTAATTACTCGAATCTATCAACAGAATTTTTTGATTTCTTTGGTTAATGATTCTAATCAAAATCGATTCGTTGGATACAACCACAATAATTTTTTTTTTTCTCATTTTCATTCTCAAATGATATCAGAAAGTTTTGCAATTATTGTAGAAATTCCATTCTCGTTGCGATTAGTATCTTATTTCGAAGAAAAAGAAATACCAAAATATCATAATTTACGATCAATTCATTCCATTTTTCCCTTTTTAGAGGACAAATTATCACATTTAAATTATGTCTCAGATATACTAATACCTCATCCCATACATATGGAAATCTTGGTTCAAATTCTTCAATGCTGGATTCAAGATGTTCCTTTTTTACATTTATTGCGGTTCTTTCTTCACGAATATCATAATTTGAATAGTCTTCTCATTACTCAGAAGAAATCTATTTACGTTTTTTCAAAAGAAAATAAAAGATTATTTCGGTTCCTATACAATTCTTATGTATTTGAATGGGAATTTGTATTAGTTTTTATTCGTAAACAATCTTCTTATTTACGATTAACATCTTCTGGAACCTTTCTTGAGCGAACACATTTCTATGAAAAAATAGAACATCTTCAAATAGAACATTTTGTAGTAGTATGTCGTAACTATTTTCATAGAACCCTATGGTTCTGCAAAGATCCTTTCATGCATTATGTTCGATATCAAGGAAAAGCAATTCTTGCTTCAAAGGGGACTCATCTTCTGATGAAGAAATGGAAATATCATTTTTTCAATTTCTGGCAATATTATTTTCATGTTTGGTCGCAACCGTACAGGATCCATATAAACCAATTAGCAAACTATTCTTTTTATTTTTTGGGTTATCTTTCAAGTCTACTACTCCATTTTTCGGTGGTAAGGAATCAAATGTTAGAGAATTCATTTCTAATGGATACCATTACTACAAAATTTGATACCATAGTCCCAGTTATTTTTCTTATTGGATCTTTGGCTAAAGCTAAATTTTGTACTGTATCGGGCCATCCTATTAGTAAACCGACCTGGACCGATTTATCGGATTCTGATATTCTTGATCGATTCGGTCGGATATGTAGAAATCTTTCTCATTATCATAGTGGATCCTCAAAAAAACAGGGTTTGTATCGAATAAAGTATATACTTCGACTTTCGTGTGCTAGAACTTTGGCTCGTAAACATAAAAGTACAGTACGCACTTTTTTGCGAAGATTGGGTTCGGGGTTATTAGAAGAATTCTTTACGGAAGAAGAACAGGTTCTTTCTTTGATCTTCCCCCAAACAACTCCTTTTATTTTACATGGATCACATAGAGAACGTATTTGGTATTTGGATATTATCCGTATTAATGACCTAGTGAATCATTCATGA
>refbc_100543_4_Ficus_bernaysii
TTTTTCTTCNCGACTATTATAATTGGAATAGTTTTATTATTCCAAATAAATATATTTCTATTTTTTCAAAAAGTAATCCAAGATTATTCTTGTTCTTATATAATTCTCATGTTTTTGAATACGAATCCATCTTACTTTTTCTACGTAACCAATCTTCTCATTTACGATTAACATCTTCTGGGGGCTTTTTTGAGCGAATATATTTCTATGGAAAAATAAAACATCCCGTAGAAGAAGTCTTTGCTAATGATTTTCCGACTAGCTTATGGTTCTTCGAGGATTTCTTCATGCATTATGTTAGATATCAAGGAAAATCAATTCTGACTTCAAAAGATACGCCTCTTTTCATGAATAAATGGAGATATTACCTTGTCCTTTTATGGCAATGTCATTTTTCTGTGTGGTCTCAACCAGGAAGGATGTATATAAATCAATTATGCAAACATTCCCTCAGCTTTTTGGGCTATCTTTCAAATATGCAAATAAATCTTTCAGTAGTACAGAGTCAAATGCTAGAAAATTCATTTCTAATGGATAATGCTATGAAGAAGATTGATACATTAGTTCCAATTAGTCTTCTGATTGGATCGTTGGCTAAAATGCGATTTTGTAACGTATTAGGACNTCCCGTTAGTAAGTCGACCTGGGCTGATTCATCGGATTTTGATATTATCGACCGATTTGCGTATATATGCAGAAATCTT
>refbc_100555_4_Ficus_insipida
CTTCTTTGCATTTATTACGGTTTTTTCTTCACGACTATTATAATTGGAATAGTTTTATTATTCCAAATAAATATATTTCTATTTTTTCAAAAAGTAATCCAAGATTATTCTTGTTCTTATATAATTCTCATGTTTTTGAATACGAANCCATCTTACTTTTTCTACGTAACCAATCTTCTCATTTACGATTAACATCTTCTGGGGGCTTTTTTGAGCGAATATATTTCTATGGAAAAATAAAGCATCCCGTAGAAGAAGTCTTTGCTAATGATTTTCCGACTAGCTTATGGTTCTTCGAGGATTTCTTCATGCATTATGTTAAATATCAAGGAAAATCAATTCTGACTTCAAAAGATACGCCTCTTTTCATGAATAAATGGAGATATTACCTTGTCCTTTTATGGCAATGTCATTTTTTTGTGTGGTCTCAACCAGGAAGGATGTATATAAACCAATTATGCAAACATTCCCTCAGCTTTTTGGGCTATCTTTCAAATATGCAAATAAATCTTTCAGTAGTACGGAGTCAAATGCTAGAAAATTCATTTCTAATGGATAATGCT
>refbc_100557_4_Ficus_maxima
TAAAGATGCCTCTTCTTTGCATTTATTACGGTTTTTTCTTCACGACTATTATAATTGGAATAGTTTTATTATTCCAAATAAATATATTTCTATTTTTTCAAAAAGTAATCCAAGATTATTCTTGTTCTTATATAATTCTCATGTTTTTGAATACGAATCCATCTTACTTTTTCTACGTAACCAATCTTCTCATTTACGATTAACATCTTCTGGGGGCTTTTTTGAGCGAATATATTTCTATGGAAAAATAAAACATCCCGTAGAAGAAGTCTTTGCTAATGATTTTCCGACTAGCTTATGGTTCTTCGAGGATTTCTTCATGCATTATGTTAGATATCAAGGAAAATCAATTCTGACTTCAAAAGATACGCCTCTTTTCATGAATAAATGGAGATATTACCTTGTCCTTTTATGGCAATGTCATTTTTTTGTGTGGTCTCAACCAGGAAGGATGTATATAAACCAATTATGCAAACATTCCCTCAGCTTTTTGGGCTATCTTTCAAATATGCAAATAAATCTTTCAGTAGTACGGAGTCAAATGCTAGAAAATTCATTTCTAATGGATAATGCTATGAATAAGATTGATACATTAGTTCCAATTAGTCCTCTGATTGGATCGTTGGCTAAAATGCGATTTTGTAACGTATTAGGACATCCCGTTAGTAAGTCGACCTGGGCTGATTCATCGGATTTTGATATTATCGACCGATTTGCGTATATATGCAGAAATCTTTTTCATTATTACAGTGGATCCTCAAAAAAAAATAGTTTGTATCGAGTAAAAT
>refbc_1005744_4_Senecio_calocephalus
TTGGGCGTATATACAGAAATCTTTCTCATTATCATAGTGGATCTTCAAAAAAAAAGAGTTTGTATCGCGTAAAGTATATACTTCGACTTTCTTGTGCTAGAACTTTAGCTCGTAAGCATAAAAGTACTGTACGTGCTTTTTTGAAAAGATTAGGTTCGGAATTATTGGAAGAATTCTTTACGGAAGAAGAACAAGTTTTTTCCTTGACCTTTCCAAGAGTTTCTTCTATTTCGAGAAGGTTATCTAGAGGGCGGATTTGGTATTTGGATATTATTTGTATCAATGATTTGGCCAATCATGAATGA
>refbc_1005745_4_Senecio_candidans
ATTTGGGCCGATTTCTCAGATTCTGATATTATTGAGCGCTTTGGGCGTATATACAGAAATCTTTCTCATTATCATAGTGGATCTTCAAAAAAAAAGAGTTTGTATCGCGTAAAGTATATACTTCGACTTTCTTGTGCTAGAACTTTAGCTCGTAAGCATAAAAGTACTGTACGTGCTTTTTTGAAAAGATTAGGTTCGGAATTATTGGAAGAATTCTTTACGGAAGAAGAACAAGTTTTTTCCTTGACCTTTCCAAGAGTTTCTTCTATTTCGAGAAGGTTATCTAGAGGGCGGATTTGGTATTTGGATATTATTTGTATCAATGATTTGGCCAATCATGAATGA
>refbc_1005746_4_Senecio_trifurcatus
TGGGCCGATTTCTCAGATTCTGATATTATTGAGCGCTTTGGGCGTATATACAGAAATCTTTCTCATTATCATAGTGGATCTTCAAAAAAAAAGAGTTTGTATCGCGTAAAGTATATACTTCGACTTTCTTGTGCTAGAACTTTAGCTCGTAAGCATAAAAGTACTGTACGTGCTTTTTTGAAAAGATTAGGTTCGGAATTATTGGAAGAATTCTTTACGGAAGAAGAACAAGTTTTTTCCTTGACCTTTCCAAGAGTTTCTTCTATTTCGAGAAGGTTATCTAGAGGGCGGATTTGGTATTTGGATATTTTTTGTATCAAYGATTTGGCCAATCATGAATGA
>refbc_1005749_4_Spathicarpeae_sp._EGG-2011
ACAACACTTCCTATATCCGCTTCTCTTTCAAGAGTATATTTACGTACTTGCTCATGATCATGGTTTAAATGTAAATGGATCAATTTTTTATGAACCCGCAGGATTTTCAGGTTATGACAAAAAATTTAGCTCATTACTTGTGAAACGTTTAATTACTCGAATGGACCAACAGAATTATTTGATCAATTCTGTTAATGATTCTAACCAAAATAGATTCGTTGGGCACAACAAGAATTTTTATTCTCAAATGATATCAGAGGGTTTTGCTGTCATTGTGGAAATTCCTTTTTCGTTGCGATTAGTATCCTCCCTCGAAGAAAAAAAAGAAATACCAAAATTTCAGAATTTACGATCTATTCATTCAATATTTCCATTTTTTGAGGACAAATTCTCACATTTAAATTATGTATCAGATATACTAATACCCTATCCCGTCCATCTAGAAATCTTGGTTCAAATTCTACAATGCTGGATACAAGATGTTCCCTCTTTACATTTATTACGATTCTTTTTTCACGAATATCATAATTGGAATAATCTCATTACTCCAAAAAAATCTAGTTATGGTTTTTCAAAAGAGAATCAAAGACTATTTCGGTTCCTATATAACTCTTATGTAGTTGAATGCSAATCCMTATTAGTTTTTCTCCGTAAACAATCCTCTTATTTACGATCAACATCTTCTGGAACCTTTCTTGAGCGAACACATTTCTATGAAAAAATAGAACAACATCTTGTAGTACTTTGTTGTAATAGAAAACCCTATGGTTGTTCAAGGATCCTTTCATGCATTATGTTAGATATCAAGGAAAATCAATTCTGGCTTCAAAAGGGACTCATCTTCTGATGAAGAAATGGAAATCTTACTTTGTCAATTTTTGGCAATGTCATTTTAACTTTTGGTCTCAACCCTGTAGGATCCMCATAAACCAATTCTCAAATTTTTATTTCTACTTTCTGGGTTATCTTTCAAATGTACCAATAAAGCCTTCGGCGGTAAAGAGTCAAATGCTAGAGAATTACTTTTTAATAGATACTGTTACTAAAAAATTCGAAACTATAGTTCCAATTATTCCTATGATCGGATCATTGTCAAAAGCTAAATTTTGTAACGTATCGGGGAATCCTATTAGTAAGCCAGTTTGGGCCGATTTGTCAGATTCTGATATTATTGATCGATTTGGTCGGATATGTAGAAATCTTTCTCATTATTATAGTGGGTCTTCAAAAAAACAAAGTTTGTATCGAATAAAGTATATACTTCGACTTTCGTGTGCTARAACTTTGGCCCGTAAAMATAAAAGTMCGGTACGCSCTTTTTTGCAAAGATTAGGTTCMGAATTTTTAGAARAATTTTTTACGGAAGAAGAAAAAGTYCTTTCTTTAATCTTACCAASAATTTCTTATCCTTTACATAAGCCTTATAGAGAACGCATTTGGTATTTGGATATTATTCGTATAAATGACTKGGTGAATCATTAATGATTCATTAGTCA
>refbc_100575_4_Ficus_sur
GCATTTATTACGGTTTTTTCTTCACGACTATTATAATTGGAATAGTTTTATTATTCCAAATAAATATATTTCTATTTTTTCAAAAAGTAATCCAAGATTATTCTTGTTCTTATATAATTCTCATGTTTTTGAATACGAATCCATCTTACTTTTTCTACGTAACCAATCTTCTCATTTACGATTAACATCTTCTGGGGGCTTTTTTGAGCGAATATATTTCTATGGAAAAATAAAACATCCCGTAGAAGAAGTCTTTGCTAATGATTTTCCGACTAGCTTATGGTTCTTCGAGGATTTCTTCATGCATTATGTTAGATATCAAGGAAAATCAATTCTGACTTCAAAAGATACGCCTCTTTTCATGAATAAATGGAGATATTACCTTGTCCTTTTATGGCAATGTCATTTTTCTGTGTGGTCTCAACCAGGAAGGATGTATATAAACCAATTATGCAAACATTCCCTCAGCTTTTTGGGCTATCTTTCAAATATGCAAATAAATCTTTCAGTAGTACGGAGTCAAATGCTAGAAAATTCATTTCTAATGGATAATGCTATGAAGAAGATTGATACATTAGTTCCAATTAGTCCTCTGATTGGATCGTTGGCTAAAATGCGATTTTGTAACGTATTAGGACATCCCGTTAGTAAGTCGACCTGGGCTGATTCATCGGATTTTGATATTATCGACCGATTTGCGTATATATGCAGAAATCTTTTTCATTATTACAGTGGATCCTCAAAAAAAAATAGTTTGTAT
>refbc_100580_4_Ficus_virens
TGCCTCTTCTTTGCATTTATTACGGTTTTTTCTTCACGACTATTATAATTGGAATAGTTTTATTATTCCAAATAAATATATTTCTATTTTTTCAAAAAGTAATCCAAGATTATTCTTGTTCTTATATAATTCTCATGTTTTTGAATACGAATCCATCTTACTTTTTCTACGTAACCAATCTTCTCATTTACGATTAACATCTTCTGGGGGCTTTTTTGAGCGAATATATTTCTATGGAAAAATAAAACATCCCGTAGAAGAAGTCGTTGCTAATGATTTTCCGACTAGCTTATGGTTCTTCGAGGATTTCTTCATGCATTATGTTAGATATCAAGGAAAATCAATTCTGACTTCAAAAGATACGCCTCTTTTGATGAATAAATGGAGATATTACCTTGTCCTTTTATGGCAATGTCATTTTTCTGTGTGGTCTCAACCAGGAAGGATGTATATAAACCAATTATGCAAACATTCCCTCAGCTTTTTGGGCTATCTTTCAAATATGCAAATAAATCTTTCAGTAGTACGGAGTCAAATGCTAGAAAATTCATTTCTAATGGATAATGCTATGAAGAAGATTGATACATTAGTTCCAATTAGTCCTCTGATTGTATCGTTGGCTAAAATGCGATTTTGTAACGTATTAGGACATCCCCTTAGTAAGTCGACCTGGGCTGATTCATCGGATTTTGATATTATCGACCGATTTGCGTATA
>refbc_100603_4_Peliosanthes_cf._sinica_Tamura_&_Pooma_7031
ATGGAAGAATTACAAGGATATTTAGAAAAGGATGGATCTCGGCAACAACACTTCCTATATCCGCTACTCTTTCAGGAATATATTTATGCACTTGCTCATAATCATGGGTTAAATGGTTCGATTTTTTACGAACCTGTGGAAGTTTTTGGTTATGACAATAAATCTAGTTTAGTACTTGTAAAACGTTTAATTATTCGAATCTATCAACAGAATTTTTTGATTTCTTTGGTTAATGATTCTAATCAAAATCGATTCGTTGGATACAACCACAATAATTTTTTTTTTTCTCATTTTCATTCTCAAATGATATCAGAAAGTTTTGCAATTATTGTAGAAATTCCATTCTCGTTGCGATTAGTATCTTATTTCGAAGAAAAAGAAATACCAAAATATCATAATTTACGATCAATTCATTCAATTTTTCCCTTTTTAGAGGACAAATTATCACATTTAAATTATGTCTCAGATATACTAATACCTCATCCCATACATATGGNAATCCTGGTTCAAATTCTTCAATGCTGGATTCAAGATGTTCCTTTTTTACATTTATTGCGGTTCTTTCTTCACGAATATCATAATTTGAATAGTCTTCTCATTACTCAGAAGAAATCTATTTACGTTTTTTCAAAAGAAAATAAAAGATTATTTCGGTTCCTATACAATTCTTATGTATTTGAATGGGAATTTTTATTAGTTTTTATTCGTAAACAATCTTCTTATTTACGATTAACATCCTCTGGAACCTTTCTTGAGCGAACACATTTCTATGAAAAAATAGAACATCTTCAAATAGAACATTTTGTAGTAGTATGTCGTAACTATTTTCATAGAACCCTATGGTTCTGCAAAGATCCTTTCATGCATTATGTTCGATATCAAGGAAAAGCAATTCTTGCTTCAAAGGGGACTCATCTTCTGATGAAGAAATGGAAATATCATTTTTTCAATTTCTGGCAATATTATTTTCATGTTTGGACGCAACCGTACAGGATCCATATAAACCAATTATCAAACTATTCTTTTTATTTTCTGGGTTATCTTTCAAGTCTACTACTAAATTTTTCGGCGGTAAGGAATCAAATGTTAGAGAATTCATTTCTAATAGATACCATTACTAAGAAATTTGATACCATAGTCCCAGTTATTTTTCTTATTGGATCTTTGGCTAAAGCTAAATTTTGTACTGTATCGGGCCATCCTATTAGTAAACCGATCTGGACCGATTTATCGGATTCTGATATTCTTGATCGATTCGGTCAGATATGTAGAAATCTTTCTCATTATCATAGTGGATCCTCAAAAAAACAGGGTTTGTATCGAATAAAGTATATACTTCGACTTTCGTGTGCTAGAACCTTGGCTCGTAAACATAAAAGTACAGTACGCACTTTTTTGCGAAGATTGGGTTCGGGGTTATTAGAAGAATTCTTTACGGAAGAAGAACAGGTTCTTTCTTTGATCTTCCCCAAAACAACTCCTTTTATTTTACATGGATCACATAGAGAACGTATTTGGTATTTGGATATTATCCGTATTAATGACTTAGTGAATCATTCATGA
>refbc_100605_4_Campylandra_sp._Tamura_&_Yamashita_6033
ATGGAAGAATTACAAGGATATTTAGAAAAGGATAGATCTCGGCAACAACACTTCCTATATCCGCTACTCTTTCAGGAATATATTTATGCACTTGCTCATAATCATGGGTTAAATGGTTCGATTTTTTACGAACCTGTGGAAGTTTTTGGTTATGACAATAAATCTAGTTTAGTACTTGTAAAACGTTTAATTACTCGAATCTATCAACAGAACTTTTTTATTTCTTTGGTTAATGATTCTAATCAAAATCGATTCGTTGGATACAACCACAATAATTTTTTTTTTTCTCATTTTCATTCTCAAATGATATCAGAAAGTTTTGCAATTATTGTAGAAATTCCATTCTCGTTGCGATTAGTATCTTATTTCGAAGAAAAAGAAATACCAAAATATCATAATTTACGATCAATTCATTCCATTTTTCCCTTTTTAGAGGACAAATTATCACATTTAAATTATGTCTCAGATATACTAATACCTCATCCCATACATATGGAAATCTTGGTTCAAATTCTTCAATGCTGGATTCAAGATGTTCCTTTTTTACATTTATTGCGGTTCTTTCTTCACGAATATCATAATTTGAATAGTCTTCTCATTACTCAGAAGAAATCTATTTACGTTTTTTCAAAAGAAAATAAAAGATTATTTCGGTTCCTATACAATTCTTATGTATTTGAATGGGAATTTTTATTCGTTTTTATTCGTAAACAATCTTCTTATTTACGATTAACATCTTATGGAACCTTTCTTGAGCGAACACATTTCTATGAAAAAATAGAACATCTTCAAATAAAAGATTTTGTAGTAGTATGTCGTAACTATTTTCATAGAACCCTATGGTTCTGCAAAGATCCTTTCATGCATTATGTNCGATATCAAGGAAAAGCAATTCTTGCTTCAAAGGGTACTCATCTTCTGATGAAGAAATGGAAATATAATTTTTTCAATTTCTGGCAATATTATTTTCATGTTTGGGCGCAACCGTACAGGATCCATATAAACCAATTATCAAACTATTCTTTTTATTTTCTGGGTTATCTTTCAAGTCTACTACTCAATTTTTCGGCGGTAAGGAATCAAATGTTAGAGAATTCATTTCTAATAGATACCATTACTAAGAAATTTGATACCATAGTCCCAGTTATTTTTCTTATTGGATCTTTGGCTAAAGCTAAATTTTGTACTGTATTGGGCCATCCTATTAGTAAACCAATCTGGACCGATTTATCGGATTCTGATATTCTTAATCGATTCGGTCGGATATGTAGAAATCTTTCTCATTATCATAGTGGATCCTCAAAAAAACAGGGTTTGTATCGAATAAAGTATATACTTCGACTTTCGTGTGCTAGAACTTTGGCTCGTAAACATAAAAGTACAGTACGCACTTTTTTGCGAAGATTGGGTTCGGGGTTATTAGAAGAATTCTTTACGGAAGAAGAACAGGTTCTTTCTTTGATCTTCCCCAAAACAACTCCTTTTATTTTACATGGATCACATAGAGAACGTATTTGGTATTTGGAGATTATCCGTATTAATGACCTAGTGAATCATTCATGA
>refbc_1006066_4_Haplophyllum_armenum
ATGGAAGAATTTCAAGTAGATTTAGAACGAGATAGATCTCAACAACACGACTTCCTATACCCACTTCTTTTTCGGGAGTATATTTATGCACTTGCTCATGATCATGGTTTAAATAGCTCGAGGATGCCGTTGGAAAGTGGGTTTTATGACAAGAAATCTAGTTCACTAAGTGTGAAACGTTTAATTACTCGAATGTATCAACGGATTAATTTGAGTATTGTTTCCAATGATTCTAATCCAAATCAAATTTTTGGGCACAACAATAGGTTGGATTCTCAAATTATATCAGAGGTATTTGTTGCCGTGGCGGAAATTCCATTTTCCCTAAAGTGGGTAGCTTTTTTAGAAGGGAAAGAAATTGAAAAATCTCCTAATTTTCAATCAATTCATTCAATATTTCCTTTTTTAGAGGACAAATTGTACCATTTAAATTATGTGTTAGATGTACGAATACCCCACCCCATTTGTCCCGAAATCTTGGTTCAAATCCTTCGCGACTGGGTAAAGGATGCCTCTTCGTTACATTTATTACGGTTCTTTCTCCACGAGTATTTGAATTCGAACCGTCTTATTACTGCAAAGAACTCTATTACTGGTTTTTTAAAAAGTAATTCAAGATTGTTATTGTTTCTATATAATTCTCATGTATATGAATATGAATCCATCCTCTTTTTTCTCTGTAACCAATCGTCTCATTTACAATCAACATCCTCTCGAGTCCTCGTCGAGCGAACGTATTTCTATAGAAAAGTAGAATATCTTGTTGAAGTCTTTGCTAATGATTTTCCGGACATCTTATCGTTCGTCAAGGATCCTAACGTGCATTATGTTAGATATCAAGGAAAATTGATTCTGGCTTCAAAGGATACACCTCTTTTGATTACTAAATGGAAATATTACCTGGTCGGTTTATGGAAATGGAAGTTTCACGTGTCGTCTCAACCGGGAGGGGTTCAGCTAAACCCCTTAGGCAAGTACGCTATCGACTTTCTGGGCTATCGTTCCGGTGTGCGACTAAATTCTTGGTTGGTACGGAGTCAAATGCTAGAAAATGCATTTCTAATAGGTAAGTCGATGAAGAAGGTCGATATGACCGTTCCAATTATTCATCTGGTTGGATCATTGACTAAAGCGCGATTTTGTAACGCATTAGGGCATCCCATCAGTAAGTCGACTTGGGCCGATTTTTCTGATTCTAATCTTATCGACCGATTTCTGCGTATATGCAGAAATCTTTCTCATTATTACAGCGGATCTTCAAAAAAAAAAAGTTTGTATCGAGTAAAATATATACTTCGGCTTTCTTGTGTTAAAAGTTTGGCTCGGAAACATAAAAGTACTGTACGCGCTTTTTTAAAAAGATTAGGTTCGGAATTATTCGAAGAATTCCTTATGGAGGAAGAACACGTTCTTTCTTTAATCTTTCCAAGAGTCTCATCTACTTCGCGTAGCTTTTATTTATATAGAGGGCGAATTTGGTATTTGGATATTTTTTGTATTAACGATCTAGTTAATTATGAATGA
>refbc_1006068_4_Haplophyllum_boissierianum
ATGGAAGAATTTCAAGTAGATTTAGAACGAGATAGATCTCAACAACACGACTTTCTATACCCACTTCTTTTTCGGGAGTATATTTATGCACTTGCTCATGATCATGGTTTAAATAGCTCGAGGATGCCGTTGGAAAGTGGGTTTTATGACAAGAAATCTAGTTCACTAAGTGTGAAACGTTTAATTACTCGAATGTATCAACGGATTAATTTGAGTATTGTTTCCAATGATTCTAATCCAAATCAAATTTTTGGGCACAACAATAGCTTGGATTCTCAAATTATATCAGAGGTATTTGTTGTCGTGGCGGAAATTCCATTTTCCCTAAAGTGGGTAGCTTTTTTAGAAGGGAAAGAAATTGAAAAATCTCCTAATTTTCAATCAATTCATTCAATATTTCCTTTTTTAGAGGACAAATTGTACCATTTAAATTATGTGTTAGATGTACGAATACCCCACCCCATTTGTCCCGAAATCTTGGTTCAAATCCTTCGCGACTGGGTAAAGGATGCCTCTTCGTTCCATTTATTACGGTTCTTTCTTCACGAGTATTTGAATTCGAACCGTCTTATTACTACAAAGAACTCTATTACTAAAAGTAATCCAAGATTGTTATTGTTTCTATATAATTCTCATGTATATGAATATGAATCCATCCTCTTTTTTCTCTGTAAGCAATCGTCTCATTTACAATCAACATCCTCTCGAGTCCTCGTCGAGCGAACGTATTTCTATAGAAAAGTCGAATATATTGTTGAAGTCTTTGCTAATGATTTTCCGGACATTTTATCGTTCGTCAAGGATCCTAACGTGCATTATGTTAGATATCAAGGAAAATTGATTCTGACTTCAAAGGATACACTTCTTTTGATTACTAAATGGAAATATTACCTGGTCGGTTTATGGAAATGGAAGTTTCACGTGTCGTCTCAACCGGGAGGGGTTCAGCTAAACCCCTTAGGCAAGTACGCGATCGACTTTCTGGGCTATCGTTCCGGTGTGCGACTAAATTCTTGGTTGGTACGGAGTCAAATGCTAGAAAATGCATTTCTAATAGGTAAGTCGATGAAGAAGGTCGATATGACCGTTCCAATTATTCATCTGGTTGGATCGTTGACTAAAGCGCGATTTTGTAACGCATTAGGGCATCCCATCAGTAAGTCGACTTGGGCCGATTTTTCTGATTCTAATCTTATCGACCGATTTCTGCGTATATGCAGAAATCTTTCTCATTATTACAGCGGATCTTCAAAAAAAAAAAGTTTGTATCGAGTAAAATATATACTTCGGCTTTCTTGTGTTAAAAGTTTGGCTCGGAAACATNNNNNNNNNNNNNNNNNNNNNNNNNNNNNATTAGGTTCGGAATTATTCGAAGACTTCCTTATGGAGGAAGAACACGTTCTTTCTTTAATCTTTCCAAGAGTCTCATCTACTTCGCGTAGCTTTTATTTATATAGAGGGCGGATTTGGTATTTGGATATTTTTTGTATCAACGATCTAGTTAATTATGAATGA
>refbc_1006069_4_Haplophyllum_bucharicum
TTTCAAGTAGATTTAGAACGAGATAGATCTCAACAACACGACTTCCTATACCCACTTCTTTTTCGGGAGTATATTTATGCACTTGCTCATGATCATGGTTTAAATAGCTCGAGGATGCCGTTGGAAAGTGGGTTTTATGACAAGAAATCTAGTTCACTAAGTGTGAAACGTTTAATTACTCGAATGTATCAACGGATTAATTTGAGTATTGTTTCCAATGATTCTAATCCAAATCAAATTTTTGGGCACAACAATAGGTTGGATTCTCAAATTATATCAGAGGTTTTTGTTGCCGTGGCGGAAATTCCATTTTCCCTAAAGTGGGTAGCTTTTTTAGAAGGGAAAGAAATTGAAAAATCTCCTAATTTTCAATCAATTCATTCAATATTTCCTTTTTTAGAGGACAAATTGTACCATTTAAATTATGTGTTAGATGTACGAATACCCCACCCCATTTGTCCCGAAATCTTGGTTCAAATCCTTCGCGACTGGGTAAAGGATGCCTCTTCGTTACATTTATTATGGTTCTTTCTCCACGAGTATTTGAATTCGAACCATCTTATTACTGCAAAGAACTCTATTACTGGTTTTTTAAAAAGTAATCCAAGATTGTTATTGTTTCTATATAATTCTCATGTATATGAATATGAATCCATCCTCTTTTTTCTCTGTAACCAATCGTCTCATTTACAATCAACATCCTCTCGAGTCCTCGTCGAGCGAACGTATTTCTATAGAAAAGTAGAATATCTTGTTGAAGTCTTTGCTAATGATTTTCCGGACATCTTATCGTTCGTCAAGGATCCTAACGTGCATTATGGTAGATATCAAGGAAAATTGTATCTGGCTTCAAAGGATACACCTCTTTTGATTACTAAATGGAAATATTACCTAGTCGGTTTATGGAAATGGAAGTTTCACGTGTCGTCTCAACCGGGAAGGGTTCAGCTAAACCCCTTAGGCAAGTATGCTATCGACTTTCTGGGCTATCGTTCCGGTGTGCGACTAAATTCTTGGTTGGTACGGAGTCAAATGCTAGAAAATGCATTTCTAATAGGTAAGTCGATGAAGAAGGTCGATATGACCGTTCCTATTATTCATCTGGTTGGATCGTTGACTAAAGCGCGATTTTGTAACGCATTAGGGCATCCCATCAGTAAGTCGACTTGGGCCGATTTTTCTGATTCTAATCTTATCGACCGATTTCTGCGTATATGCAGAAATCTTTCTCATTATTACAGCGGATCTTCAAAAAAAAAAAGTTTGTATCGAGTAAAATATATACTTCGGCTTTCTTGTGTTAAAAGTTTGGCTCGGAAACATAAAAGTACTGTACGCGCTTTTTTAAAAAGATTAGGTTCGGAATTATTCGAAGAATTCCTTATGGAGGAAGAACACGTTCTTTCTTTAATCTTTCCAAGAGTCTCATCTACTTCGCGTAGCTTTTATTTATATAGAGGGCGAATTTGGTATTTGGATATTTTTTGTATCAACGATCTAGTTAATTATGAATGA
>refbc_1006071_4_Haplophyllum_dasygynum
ATGGAAGAATTTCAAGTAGATTTAGAACGAGATAGATCTCAACAACACGACTTCCTATACCCACTTCTTTTTCGGGAGTATATTTATGCACTTGCTCATGATCATGGTTTAAATCGCTCGAGGATGCCGTTGGAAAGTGGGTTTTATGACAAGAAATCTAGTTCACTAAGTGTGAAACGTTTAATTACTCGAATGTATCAACGGATTAATTTGAGTATTGTTTCCAATGATTCTAATCCAAATCAAATTTTTGGGCACAACAATAGCTTGGATTCTCAAATTATATCAGAGGTATTTGTTGCCGTGGCGGAAATTCCATTTTCCCTAAAGTGGGTAGCCTTTTTAGAAGGGAAAGAAATTGAAAAATCTCCTAATTTTCAATCAATTCATTCAATATTTCCTTTTTTAGAGGACAAATTGTACCATTTAAATTATGTGTTAGATGTACGAATACCCCACCCCATTTGTCCCGAAATCTTGGTTCAAATCCTTCGCGACTGGGTAAAGGATGCCTCTTCGTTCCATTTATTACGGTTCTTTCTTCACGAGTATTTGAATTCGAACCGTCTTATTACTACAAAGAACTCTATTACTAAAAGTAATCCAAGATTGTTATTGTTTCTATATAATTCTCATGTATATGAATATGAATCCATCCTCTTTTTTCTCTGTAAGCAATCGTCTCATTTACAATCAACATCCTCTCGAGTCCTCGTCGAGCGAACGTATTTCTATAGAAAAGTCGAATATATTGTTGAAGTCTTTGCTAATGATTTTCCGGACATTTTATTGTTCGTCAAGGATCCTAACGTGCNNNNNNNNNNNNNNNNNNNNNNNNNNNNNNNNNNNNNNNNNNNNNNNNNNNNNNNNNNNNNNNNNNNNNNNTATTACCTGGTCGGTTTATGGAAATGGAAGTTTTACGTGTCGTCTCAACCGGGAGGGGTAAACCCCTTAGGCAAGTACGCGATCGACTTTCTGGGCTATCGTTCCGGTGTGCGACTAAATTCTTGGTTGGTACGGAGTCAAATGCTAGAAAATGCATTTCTAATAGGTAAGTCGATGAAGAAGGTCGATATGACCGTTCCAATTATTCATCTGGTTGGATCGTTGACTAAAGCGCGATTTTGTAACGCATTAGGGCATCCCATCAGTAAGTCGACTTGGGCCGATTTTTCTGATTCTAATCTTATCGACCGATTTCTGCGTATATGCAGAAATCTTTCTCATTATTACAGCGGATCTTCAAAAAAAAAAAGTTTGTATCGAGTAAAATATATACTTCGGCTTTCTTGTGTTAAAAGTTTGGCTCGGAAACATAAAAGTACTGTACGCGCTTTTTTAAAAAGATTAGGTTCGGAATTATTCGAAGACTTCCTTATGGAGGAAGAACACGTTCTTTCTTTAATCTTTCCAAGAGTCTCATCTACTTCGCGTAGCTTTTATTTATATAGAGGGCGGATTTGGTATTTGGATATTTTTTGTATCAACGATCTAGTTAATTATGAATGA
>refbc_1006073_4_Haplophyllum_dshungaricum
ATGGAAGAATTTCAAGTAGATTTAGAACGAGATAGATCTCAACAACACGACTTCCTATACCCACTTCTTTTTCGGGAGTATATTTATGCACTTGCTCATGATCATGGTTTAAATAGCTCGAGGATGCCGTTGGAAAGTGGGTTTTATGACAAGAAATCTAGTTCACTCAGTGTGAAACGTTTAATTACTCGAATGTATCAACGGATTAATTTGAGTATTGTTTCCAATGATTCTAATCCAAATCAAATTTTTGGGCACAACAATAGGTTGAATTCTCAAATTATATTAGAGGTATTTGTTGCCGTGGAGGAAATTCCATTTTCCCTAAAGTGGGTAGCTTTTTTAGAAGGGAACAAAATTGAAAAATCTCCTAATTTTCAATCAATTCATTCAATATTTCCTTTTTTAGAGGACAAATTGTACCATTTAAATTATGTGTTAGATGTACGAATACCCCACCCCATTTGTCCCGAAATCTTGGTTCAAATCCTTCGCGACTGGGTAAAGGATGCCTCTTCGTTACATTTATTACGGTTCTTTCTCCACGAGTATTTGAATTCGAACCGTCTTATTACTGCAAAGAACTCTATTACTGGTTTTTTAAAAAGTAATCCAAGATTTTTATTGTTTCTATATAATTCTCATGTATATGAATATGAATCCATCTTCTTTTTTCTCTGTAACCAATCGTCTCATTTACAATCAACATCCTCTCGAGTCCTCGTCGAGCGAACGTATTTCTATAGAAAAATAGAATATCTTGTTGAAGTCTTTGCTAATGANNNNNNNNNNNNNNNNNNNNNNNNNNNNNNNNNNNNNNNNNNNNNNNNNNNNNNNNNNNNNNNNNNNNNNNNNNNNNNNNNNNNNNNNNNNNNNNNNNNNNNNNNNNNNNNNTGGAAATATTACCAGGTCGATTTATGGAAATGGAAGTTTCACGTGTCGTCTCAACCGGGAGGGGTTCAGCTAAACCCCTTAGGCAAGTACGCTATCGACTTTTTGGGCTATCGTTCCGGTGTGCGACTAAATTCTTGGTTGGTACGGAGTCAAATGCTAGAAAATGCATTTCTAATAGGTAAGTCGGTGGAGAAGGTCGATATGACCGTTCCAATTATTCATCTGGTTGGATCGTTGACTAAAGCGCGATTTTGTAACGCATTAGGGCATCCNNNNNNNNNNNNNNNNNNNNNNNNNNNNNNNNNNNNNNNNNNNNNNNNNNNNNNNNNNNNNNNNNNNNNNNNNNNNNNNNNNNNNNNNNNNNNNNNNNNNNNNNNNNNNNNNNNNNNNNNNNNNNNNNNNNNNNNNNNNNNNNNNNNNNNNNNNNNNNNNNNNNNNNNNNNNNNNNNNNNNNNNNNNNNNNNNNNNNNNNNNNNNNNTTCGGAATTATTCGAAGAATTCCTTATGGAGGAAGAACACGTTCTTTCTTTAATCTTTCCAAGAGTCTCATCTACTTCGCGTAGCTTTTATTTATATAGAGGGCGGATTTGGTATTTGGATATTTTTTGTATCAACGATCTAGTTAATTATGAATGA
>refbc_1006075_4_Haplophyllum_griffithianum
ATGGAAGAATTTCAAGTAGATTTAGAACGAGATAGATCTCAACAACACGACTTCCTATACCCACTTCTTTTCCGGGAGTATATTTATGCACTTGCTCATGATCATGGTTTAAATAGCTCGAGGATGCCGTTGGAAAGTGGGTTTTATGACAAGAAATCTAGTTCACTAAGTGTGAAACGTTTAATTACTCGAATATATCAACGGATTAATTTGAGTATTGTTTCCAATGATTCTAATCCAAATCAAATTTTTGGGCACAACAATAGGTTGGATTCTCAAATTATATCAGAGGTATTTGTTGCCGTGGCGGAAATTCCATTTTCCCTAAAGTGGGTAGCTTTTTTAGAAGGGAAAGAAATTGAAAAATCTCCTAATTTTCAATCAATTCATTCAATATTTCCTTTTTTAGAGGACAAATTGTACCATTTAAATTATGTGTTAGATGTACGAATACCCCACCCCATTTGTCCCGAAATCTTGGTTCAAATCCTTCGCGACTGGGTAAAGGATGCCTCTTCGTTACATTTATTACGGTTCTTTCTCCACGAGTATTTGAATTCGAACCGTCTTATTACTGCAAAGAACTCTATTACTGGTTTTTTAAAAAGTAATCCAAGATTGTTATTGTTTCTATATAATTCTCATGTATATGAATATGAATCCATCCTCTTTTTTCTCTGGAACCAATCGTCTCATTTACAATCAACATCCTCTCGAGTCCTCGTCGAGCGAACGTATTTCTATAGAAAAGTAGAATATCTTGTTGAAGTCTTTGCTAATGATTTTCCGGACATCTTATCATTCGTCAAGGATCTTAANNNNNNNNNNNNNNNNNNNNAAGGAAAATTGATTCTGGCTTTAAAGGATACACCTCTTTTGATTACTAAATGGAAATATTACCTAGTCGGTTTATGGAAATGGAAGTTTCACGTGTCGTCTCAACCGGGAGGGGTTCATCTAAATCCCTTAGGCAAGTATGCTATCGACTTTCTGGGCTATCGTTCCGGTGTGCGACTAAATTCTTGGTTGGTACGGAGTCAAATGCTAGAAAATGCATTTCTAATAGGTAAGTCGATGAAGAAGGTCGATATGACCGTTCCAATTATTCATCTGGTTGGATCGTTGACTAAAGCGCGATTTTGTAACGCATTAGGGCATCCCATCAGTAAGTCGACTTGGGCCGATTTTTCTGATTCTAATCTTATCGACCGATTTCTGCGTATATGCAGAAATCTTTCTCATTATTACAGCGGATCTTCAAAAAAAAAAAGTTTGTATCGAGTAAAATATATACTTCGGCTTTCTTGTGTTAAAAGTTTGGCTCGGAAACATAAAAGTACTGTACGCGCTTTTTTAAAAAGATTAGGTTCGGAATTATTCGAAGAATTCCTTATGGAGGAAGAACACGTTCTTTCTTTAATCTTTCCAAGAGTCTCATCTACTTCGCGTAGCTTTTATTTATATAGAGGGCGAATTTGGTATTTGGATATTTTTTGTATCAACGATCTAGTTAATTATGAATGA
>refbc_1006080_4_Haplophyllum_rechingeri
ATGGAAGAATTTCAAGTAGATTTAGAACGAGATAGATCTCAACAACACGACTTCCTATACCCACTTCTTTTTCGGGAGTATATTTATGCACTTGCTCATGATCATGGTTTAAATAGCTCGAGGATGCCGTTGGAAAATGGGTTTTATGACAAGAAATCTAGTTCACTAAGTGTGAAACGTTTAATTACTCGAATGTATCAACGGATTAATTTGAGTATTGTTTCCAATGATTCTAATCCAAATCAAATTTTTGGGCACAACAATAGCTTGGATTCTCAAATTATATCAGAGGTATTTGTTGCCGTGGCGGAAATTCCATTTTCCCTAAAGTGGGTAGCTTGTTTAGAAGGGAAAGAAATTGAAAAATCTCCTAATTTTCAATCAATTCATTCAATATTTCCTTTTTTAGAGGACAAATTGTACCATTTAAATTATGTGTTAGATGTACGAATACCCCACCCCATTTGTCCCGAAATCTTGGTTCAAATCCTTCGCGACTGGGTAAAGGATGCCTCTTCGTTCCATTTATTACGGTTCTTTCTTCACGAGTATTTGAATTCGAACCGTCTTATTACTACAAAGAACTCTATTACTAAAAGTAATCCAAGATTGTTATTGTTTCTATATAATTCTCATGTATATGAATATGAATCCATCCTCTTTTTTCTCTGTAAGCAATCGTCTCATTTACAATCAACATCCTCTCGAGTCCTCGTCGAGCGAACGTATTTCTATAGAAAAGTCGAATATCTTGTTGAAGTCTTTGCTAATGATTTTCCGGACATTTTATCGTTCGTCAAGGATCCTAACGTGCATTATGTTAGATATCAAGGAAAATTGATTCTGGCTTCAAAGGATACACCTCTTTTGATTACTAAATGGAAATATTACCTGGTCGGTTTATGGAAATGGAAGTTTCACGTGTCGTCTCAACCGGGAGGGGTTCAGCTAAACCCCTTAGGCAAGTACGCGATCGACTTTCTGGGCTATCGTTCCGGTGTGCGACTAAATTCTTGGTTGGTACGGAGTCAAATGCTAGAAAAAGCATTTCTAATAGGTAAGTCGATGAAGAAGGTCGATATGACCGTTCCAATTATTCATCTGGTTGGATCGTTGACTAAAGCGCGATTTTGTAACGCATTAGGGCATCCCATCAGTAAGTCGACTTGGACCGATTTTTCTGATTCTAATCTTATCGACCGATTTCTGCGTATATGCAGAAATCTTTCTCATTATTACAGCGGATCTTCAAAAAAAAAAAGTTTGTATCGAGTAAAATATATACTTCGGCTTTCTTGTGTTAAAAGTTTGGCTCGGAAACATAAAAGTACTGTACGCGCTTTTTTAAAAAGATTAGGTTCGGAATTATTCGAAGACTTCCTTATGGAGGAAGAACACGTTCTTTCTTTAATCTTTCCAAGAGTCTCATCTACTTCGCGTAGCTTTTTTTTATATAGAGGGCGGATTTGGTATTTGGATATTTTTTGTATCAACGATTTAGTTAATTATGAATGA
>refbc_1006082_4_Haplophyllum_tenue
ATGGAAGAATTTCAAGTAGATTTAGAACGAGATAGATCTCAACAACACGACTTCCTATACCCACTTCTTTTTCGGGAGTATATTTATGCACTTGCTCATGATCATGGTTTAAATAGCTCGAGGATGCCGTTGGAAAGTGGGTTTTATGACAAGAAATCTAGTTCACTAAGTGTGAAACGTTTAATTACTCGAATGTATCAACGGATTAATTTGAGTATTGTTTCCAATGATTCTAATCCAAATCAAATTTTTGGGCACAACAATAGCTTGGATTCTCAAATTATATCAGAGGTATTTGTTGCCGTGGCGGAAATTCCATTTTCCCTAAAGTGGGTAGCTTTTTTAGAAGGGAAAGAAATTGAAAAATCTCCTAATTTTCAATCAATTCATTCAATATTTCCTTTTTTAGAGGACAAATTGTACCATTTAAATTATGTGTTAGATGTACGAATACCCCACCCCATTTGTCCCGAAATCTTGGTTCAAATCCTTCGCGACTGGGTAAAGGATGCCTCTTTGTTCCATTTATTACGGTTCTTTCTTCACGAGTATTTGAATTCGAACCGTCTTATTACTACAAAGAACTCTATTACTAAAAGTAATCCAAGATTGTTATTGTTTCTATATAATTCTCATGTATATGAATATGAATCCATCCTCTTTTTTCTCTGTAAGCAATCGTCTCATTTACAATCAACATCCTCTCGAGTCCTCGTCGAGCGAACGTATTTCTATAGAAAAGTCGAATATCTTGTTGAAGTCTTTGCTAATGATTTTCCGGACATTTTATCGTTCGTCAAGGATCCTAACGTGCATTATGTTAGATATCNNNNNNNNNNNNNNNNNNNNNNNNNNNNNNNNNNNCTTTTGATTACTAAATGGAAATATTACCTGGTCGGTTTATGGAAATGGAAGTTTCACGTGTCGTCTCAACCGGGAGGGGTTCAGCTAAACCCCTTAGGCAAGTACGCGATCGACTTTCTGGGCTATCGTTCCGGTGTGCGACTAAATTCTTGGTTGGTACGGAGTCAAATGCTAGAAAATGCATTTCTAATAGGTAAGTCGATGAAGAAGGTTGATATGACCGTTCCAATTATTCATCTGGTTGGATCGTTGACTAAAGCGCGATTTTGTAACGCATTAGGGCATCCCATCAGTAAGTCGACTTGGGCCGATTTTTCTGATTCTAATCTTATCGACCGATTTCTGCGTATATGCAGAAATCTTTCTCATTATTACAGCGGATCTTCAAAAAAAAAAAGTTTGTATCGAGTAAAATATATACTTCGGCTTTCTTGTGTTAAAAGTTTGGCTCGGAAACATAAAAGTACTGTACGCGCTTTTTTAAAAAGATTAGGTTCGGAATTATTCGAAGACTTCCTTATGGAGGAAGAACACGTTCTTTCTTTAATCTTTCCAAGAGTCTCATCTACTTCGCGTAGCTTTTATTTATATAGAGGGCGGATTTGGTATTTGGATATTTTTTGTATCAACGATCTAGTTAATTATGAATGA
>refbc_1006084_4_Haplophyllum_viridulum
ATGGAAGAATTTCAAGTAGATTTAGAACGAGATAGATCTCAACAACACGACTTCCTATACCCACTTCTTTTTCGGGAGTATATTTATGCACTTGCTCATGATCATGGTTTAAATAGCTCGAGGATGCCGTTGGAAAGTGGGTTTTATGACAAGAAATCTAGTTCACTAAGTGTGAAACGTTTAATTACTCGAATGTATCAACGGATTAATTTGAGTATTGTTTCCAATGATTCTAATCCAAATCAAATTTTTGGGCACAACAATAGCTTGGATTCTCAAATTATATCAGAGGTATTTGTTGCCGTGGCGGAAATTCCATTTTCCCTAAAGTGGGTAGCTTTTTTAGAAGGGAAAGAAATTGAAAAATCTCCTAATTTTCAATCAATTCATTCAATATTTCCTTTTTTAGAGGACAAATTGTACCATTTAAATTATGTGTTAGATGTACGAATACCCCACCCCATTTGTCCCGAAATCTTGGTTCAAATCCTTCGCGACTGGGTAAAGGATGCCTCTTCGTTCCATTTATTACGGTTCTTTCTTCACGAGTATTTGAATTCGAACCGTCTTATTACTACAAAGAACTCTATTACTAAAAGTAATCCAAGATTGTTATTGTTTCTATATAATTCTCATGTATATGAATATGAATCCATCCTCTTTTTTCTCTGTAAGCAATCGTCTCATTTACAATCAACATCCTCTCGAGTCCTCGTCGAGCGAACGTATTTCTATAGAAAAGTCGAATATCTTGTTGAAGTCTTTGCTAATGATTTTCCGGACATTTTATCGTTCGTCAAGGATCCTCACGTGCATTATGTTAGATATCAAGGAAAATCGATTCTGGCTTCAAAGGATACACCTCTTTTGATTACTAAATGGAAATATTACCTGGTCGGTTTATGGAAATGGAAGTTTCACGTGTCGTCTCAACCGGGAGGGGTTCAGCTAAACCCCTTAGGCAAGTACGCGATCGACTTTCTGGGCTATCGTTCCGGTGTGCGACTAAATTCTTGGTTGGTACGGAGTCAAATGCTAGAAAATGCATTTCTAATAGGTAAGTCGATGAAGAAGGTCGATATGACCGTTCCAATTATTCATCTGGTTGGATCGTTGACTAAAGCGCGATTTTGTAACGCATTAGGGCATCCCATCAGTAAGTCGACTTGGGCCGATTTTTCTGATTCTAATCTTATCGACCGATTTCTGCGTATATGCAGAAATCTTTCTCATTATTACAGCGGATCTTCAAAAAAAAAAAGTTTGTATCGAGTAAAATATATACTTCGGCTTTCTTGTGTTAAAAGTTTGGCTCGGAAACATAAAAGTACTGTACGCGCTTTTTTAAAAAGATTAGGTTCGGAATTATTCGAAGACTTCCTTATGGAGGAAGAACACGTTCTTTCTTTAATCTTTCCAAGAGTCTCATCTACTTCGCGTAGCTTTTTTTTATATAGAGGGCGGATTTGGTATTTGGATATTTTTTGTATCAACGATCTAGTTAATTATGAATGA
>refbc_1006085_4_Triadica_cochinchinensis
TACCTTACCCCATCCATCTAGAAAAATTGGTTCAAACCCTTCGCTATTGGGTGAAAGATCCTTCTTCTTTGCATTTATTACGACTCTTTCTTCATCAGTATTGGAATTGGAACAGTCTTATTATTCCAAAGAAATCGATTTCTATTTTTAGAAAGAGGAATCCAAGATTTTTCTTGTTCCTATATAATTCTCATGTATATGAATATGAATCCATCTTCTTTTTTCTCCGTAACCAGTCCTTTCATTTACGATCAACATTTTCTCGAGTCTTTCTTGAACGAATTTATTTCTATGGAAAAATAGAACATTTTGCAGAAGTTTTTGCTAATGCTAATGATTTTCGGGCCATCCTATGGTTGTTCAAGGATCCTTTCATGCATTATGTTAGATATCAAGGAAAATCAATTCTGGCTTTAAAAGATAGGTCTCTTCTGATGAAAAAATGGAAATATTACTTTGTCAATTTATGTCAATGTCATTTTTATGTGTGGTTTCAACCAGAAAAGATCTATATAAATTCATTATCCAAGCATTCTCTCAACTTTTTGGGCTATCTTTCAAATGTACAAATAAATCCTTTGGTAGTACGGAGTCAAATGCTAGAAAATTCATATCTAATAGATAAAGATAATACTATGAAGAAACTCGATACAATAGTTCCAATTATTCCTTTAATTGGATCATTAGCAAAAACGAAATTTTGTAACGCAGTAGGGCATCCTATTAGTAAACCGACCCGGGCTGATTCATCGGATTCTGATATTATCGACCGATTTGTGCATATATGCACAAATCTTTCTCATTATTATAGTGGATCCTCAAAAAAAAAGAGTTTGTATCGAATAAAA
>refbc_1006600_4_Acanthoprasium_frutescens
CTGGATTATGACAATAAATCCAGTTTACTGATCGTGAAACGGTTAATTACTCGACTGTATCAACAGAATCATTTTCTGATTTCTCCTAATGATTCTAACCAAAATCCATTTTGGGCTCGCAACAAAAATTTGTATTCTCAAATCATATCAGAGGGGTTTGCTTTTATTGTCGAAATCCCATTTTCTTTACAATTCCTATCTTGTCTAGAAGGGGAAACGAACAAGATAGGAAAATCTCAGAATTTACGATCAATTCATTCAATATTTCCTTTTTTCGAGGACACTTTTTCACATTTTAATTTTGTGTTAGATATGGTAATACCTCGCCCTGTTCATGTGGAAATCTTGGTTCAAATCCTTCGCTATTGGGTAAAAGATGCTTCCTCCTTGCATTTATTACGAGTCTTTCTCAACGAATATTGTAATTGGAATAGTCTTCTTATTCCAAAGAAAGCCAGTTCTCCTCCTTCAAAAAAAAATAAAAGATTATTCTTATTCTTATATAATTCTCATGTATGTGAATATGAATCCATTTTCGTCTTTCTACGTAACCAATCTTTTCATTTACGATCAACATCTTCTGGATTTTTTCTTGAACGAATCTATTTCTATATAAAAATAGAACGTCTTGTGAACGTCTTTGTTAAGATTAAGGATTTGGGGGCAAACCCGCGGTTGGTCAAGGAACCTTTCATGCATTATATTAGGTATCAAAAAAGATCCATTCTGGCTTCAAAAGGGACATTTCTTTTCATGAAGAAATGGAAATTTTACCTTGTCACTTTTTGGCAATGGCATTTTTCGGTGTGGTTTCATCCAAGAAGCATTTATATAAACCAATTATCCAAGCATTCCCTTGAGTTTTTGGGCTATCTTTCAAGCGTGCAAATGAACCCTTCCGTAGTACGCAGTCAAATTCTAGAAAATTCATTTCTAATCAATAATGCTATTAAGAAGTTTGAGACTCTTGTTCCAATTATTCCTCTGATTGCGTCATTGGCTAAAGCAAAATTTTGTAACGTATCGGGGCATCCCGTTAGTAAGCCGATTCGGACTGATTTATCAGATTCTAATATTATTGACCGATTTGGGCGTATATGCAGAAATCTTTCTCGT
>refbc_100681_4_Cottendorfia_florida
ATGGAAGAATTACAAGGATATTTAGAAAAAGATAGATCTCGGCAACAACACTTCCTATATCCGCTTCTTTTTCAGGAGTATATTTACGCGTTTGCTCATGATCATGGTTTAAATGATTCAATTTTTTACGAACCCGTGGAAATTATTGGTTATGACAATAAATCTAGTTCAGTACTTGTGAAACGTTTAATTATTCGAATGTATCAACAGAATTATTTGATTAATTCGGTTAATTATTCTAACCAAAATCGATTCGTTGGGCACAACAATTATTTTTATTCTCATTTTTTTTATCTGATGATATCAGAAGGTTTTGCGGTCATTGTGGAAATTCCATTCTTGCTGCGATTAGTATCTTTTCCCGAAGAAAAAGAAATAGCAAAATGTCAGAATTTACGATCTATTCATTCAATATTTCCCTTTTTAGAGGACAAATTATCACATTTAAATTATGTGTCAGATATACTAATACCCTATCCTATCCATTTGGAAATCTTGGTTCAAATCCTTCAATGCCGGATTCAAGATGTTCCATCTTTGCATTTATTGCGATTCTTTCTCCACGAATATCATAATTGGAATAGTCTCATTACTCCGAAGAAATCAATTTACGTTTTTTCAAAAGAAAATAAAAGACTATTTTTGTTCCTATATAATTCTTATGTATCTGAATGCGAATTTGTATTCGTTTTTCTTCGTAAACAATCTTCTTATTTACGATTAACATCTTCTGGAACCTTTCTTGAACGAATACAGTTCTATGGAAAAATAGAACATCTTATAGTAGTGTACCATAATTATTTTCAGAAAACTTTATGGTTCTTCACGGATCCTTTCATGCATTATGTTCGATATCAAGGAAAAGCAATTCTGGCTTCAAAAGGGACTCATCTTTTGATGAAGAAGTGGAAATGTTACCTTGTCAATCTCTGGCAATATTATTTTCATTTTTGGTCTCAACCACACAGGATTCATATAAACCAATTATCAAACTATTCCTTCTATTTTCTGGGTTATCTTTCAAGTGTACTAAGAAATCCTTTGGTGGTAAGGAATCAAATGCTGGAGAATTCATTTCTAATAGAAACTGGTATTAAGAAATTCGATACCATAGTCCCAGTTATTCCTCTCATTGGATCATTGTCTAAAGCTAAATTTTGTACCGTATCGGGACATCCTATTAGTAAGCCAATCTGGACCGATTTATCAGATTGTGATATTATTGATCGATTTGGTCGGATATGTAGAAATCTTTCTCATTATCATAGTGGATCCTCCGAAAAACGGAGTTTGTATCGAATAAAGTATATACTTAGACTTTCGTGTGCTAGAACTTTGGCTCGTAAACATAAGAGTACGGTACGCTCTTTTTTGCAGAGATTAGGTTCGGTATTATTAGAAGAATTTTTTACGGAAGAAGAACAAGTTCTTTCTTTGATCTTCCCCAAATCAACCCCTTTTTATTTACATGGATCACGTCGAGAACGTATTTGGTATTTGGATATTATCCGTATCAATAACCTGGTGAATCATTGA
>refbc_100686_4_Dyckia_dawsonii
ATGGAAGAATTCCAAGGATATTTAGAAAAAGATAGATCTCGGCAACAACACTTCCTATATCCGCTTCTTTTTCAGGAGTATATTTACGCGTTTGCTCATGATCATGGTTTAAATGATTCGATTTTTTACGAACCCGTGGAAATTTTTGGTTATGACAATAAATCTAGTTCAATACTTGTGAAACGTTTAATTATTCGAATGTATCAACAGAATTATTTGATTAATTCGGTTAATTATTCTAACCAAAATCGATTCGTTGGGCACAACGCTTATTTTTATTCTCATTTTTTTTCTCAGATGATATCAGAAGGTTTTGCGGTCATTGTGGAAATTCCATTCTCGCTGCGATTAGTATCTTTTCCCGAAGAAAAAGAAATACCAAAATGTCAGAATTTACGATCTATTCATTCAATATTTCCCTTTTTAGAGGACAAATTATCACATTTAAATTATGTGATAGATATACTAATACCCTATCCTATCCATTTGGAAATCCTGGTTCAAATCCTTCAATGCCGGATCCAAGATGTTCCATCTTTGCATTTATTGCGATTCTTTCTCCACGAATATCATAATTGTAATAGTCTCATTACTCCGACGAAATCCATTTACGTTTTTTCAAAAGAAAATAAAAGACTATTTTGGTTCCTATATAATTCTTATGTATCTGAATGCGAATTTGTATTCGTTTTTCTTCGTAAACAATCTTCTTATTTACGATTAACATCTTCTGGAACCTTTCTTGAGCGAATACAGTTCTATGGAAAAATAGAACATCTTATAGTAGTGTACCGTAATTCTTTTCAGAAAACTCTATGGTTCTTCACGGATCCTTTCATGCATTATGTTCGATATCAAGGAAAAGCAGTTCTGGCTTCAAAAGGGACTCATCTTTTGATGAAGAAGTGGAAATTTTACCTTGTCAATCTCTGGCAATATTATTTTCATTTTTGGTCTCAACCACACAGGATTCACATAAACCAATTATCAAACTATTCCTTCTATTTTCTGGGTTATCTTTCAAGTGTACTAAGAAATCCTTTGGTGGTAAGGAATCAAATGTTGGAGAATTCATTTCTAATAGAAACTGGTATTAAGAAATTCGATACCATAGTCCCAGTTATTCCTCTCATTGGATCATTGTCTAAAGCTAAATTTTGTACTGTATCGGGACACCCCATTAGTAAGCCGATCTGGACCGATTTATCAGATTGTGATATTATTGATCGATTTGGTCGGATATGTAGAAATCTTTCTCATTATCATAGTGGATCCTCCGAAAAACGGAGTTTGTATCGAATAAAGTATATACTTAGACTTTCGTGTGCTAGAACTTTGGCTCGTAAACATAAGAGTACGGTACGCTCTTTTTTGCAGAGATTAGGTTCGGTATTATTAGAAGAATTTTTTACGGAAGAAGAACAAGTTCCTTCTTTGATCTTCCCCCAACCAACCCCTTTTTCTTTACATGGATCACGTCGAGAACGTATTTGGTATTTGGATATTATCCGTATCAATAACCTGGTGAATCATTGA
>refbc_100687_4_Dyckia_ferox
ATGGAAGAATTCCAAGGATATTTAGAAAAAGATAGATCTCGGCAACAACACTTCCTATATCCGCTTCTTTTTCAGGAGTATATTTACGCGTTTGCTCATGATCATGGTTTAAATGATTCGATTTTTTACGAACCCGTGGAAATTTTTGGTTATGACAATAAATCTAGTTCAATACTTGTGAAACGTTTAATTATTCGAATGTATCAACAGAATTATTTGATTAATTCGGTTAATTATTCTAACCAAAATCGATTCGTTGGGCACAACGCTTATTTTTATTCTCATTTTTTTTCTCAGATGATATCAGAAGGTTTTGCGGTCATTGTGGAAATTCCATTCTCGCTGCGATTAGTATCTTTTCCCGAAGAAAAAGAAATACCAAAATGTCAGAATTTACGATCTATTCATTCAATATTTCCCTTTTTAGAGGACAAATTATCACATTTAAATTATGTATTAGATATACTAATACCCTATCCTATCCATTTGGAAATCCTGGTTCAAATCCTTCAATGCCGGATCCAAGATGTTCCATCTTTGCATTTATTGCGATTCTTTCTCCACGAATATCATAATTGTAATAGTCTCATTACTCCGACGAAATCCATTTACGTTTTTTCAAAAGAAAATAAAAGACTATTTTGGTTCCTATATAATTCTTATGTATCTGAATGCGAATTTGTATTCGTTTTTCTTCGTAAACAATCTTCTTATTTACGATTAACATCTTCTGGAACCTTTCTTGAGCGAATACAGTTCTATGGAAAAATAGAACATCTTATAGTAGTGTACCGTAATTCTTTTCAGAAAACTCTATGGTTCTTCACGGATCCTTTCATGCATTATGTTCGATATCAAGGAAAAGCAGTTCTGGCTTCAAAAGGGACTCATCTTTTGATGAAGAAGTGGAAATTTTACCTTGTCAATCTCTGGCAATATTATTTTCATTTTTGGTCTCAACCACACAGGATTCACATAAACCAATTATCAAACTATTCCTTCTATTTTCTGGGTTATCTTTCAAGTGTACTAAGAAATCCTTTGGTGGTAAGGAATCAAATGTTGGAGAATTCATTTCTAATAGAAACTGGTATTAAGAAATTCGATACCATAGTCCCAGTTATTCCTCTCATTGGATCATTGTCTAAAGCTAAATTTTGTACTGTATCGGGACACCCCATTAGTAAGCCGATCTGGACCGATTTATCAGATTGTGATATTATTGATCGATTTGGTCGGATATGTAGAAATCTTTCTCATTATCATAGTGGATCCTCCGAAAAACGGAGTTTGTATCGAATAAAGTATATACTTAGACTTTCGTGTGCTAGAACTTTGGCTCGTAAACATAAGAGTACGGTACGCTCTTTTTTGCAGAGATTAGGTTCGGTATTATTAGAAGAATTTTTTACGGAAGAAGAACAAGTTCCTTCTTTGATCTTCCCCCAACCAACCCCTTTTTCTTTACATGGATCACGTCGAGAACGTATTTGGTATTTGGATATTATCCGTATCAATAACCTGGTGAATCATTGA
>refbc_100688_4_Encholirium_inerme
ATGGAAGAATTACAAGGATATTTAGAAAAAGATAGATCTCGGCAACAACACTTCCTATATCCGCTTCTTTTTCAGGAGTATATTTACGCGTTTGCTCATGATCATGGTTTAAATGATTCGATTTTTTACGAACCCGTGGAAATTTTTGGTTATGACAATAAATCTAGTTCAATACTTGTGAAACGTTTAATTATTCGAATGTATCAACAGAATTATTTGATTAATTCGGTTAATTATTCTAACCAAAATCGATTCGTTGGGCACAACGCTTATTTTTATTCTCATTTTTTTTCTCAGATGATATCAGAAGGTTTTGCGGTCATTGTGGAAATTCCATTCTCGCTGCGATTAGTATCTTTTCCCGAAGAAAAAGAAATACCAAAATGTCAGAATTTACGATCTATTCATTCAATATTTCCCTTTTTAGAGGACAAATTATCACATTTAAATTATGTGATAGATATACTAATACCCTATCCTATCCATTTGGAAATCCTGGTTCAAATCCTTCAATGCCGGATCCAAGATGTTCCATCTTTGCATTTATTGCGATTCTTTCTCCACGAATATCATAATTGTAATAGTCTCATTACTCCGACGAAATCCATTTACGTTTTTTCAAAAGAAAATAAAAGACTATTTTGGTTCCTATATAATTCTTATGTATCTGAATGCGAATTTGTATTCGTTTTTCTTCGTAAACAATCTTCTTATTTACGATTAACATCTTCTGGAACCTTTCTTGAGCGAATACAGTTCTATGGAAAAATAGAACATCTTATAGTAGTGTACCGTAATTATTTTCAGAAAACTCTATGGTTCTTCACGGATCCTTTCATGCATTATGTTCGATATCAAGGAAAAGCAGTTCTGGCTTCAAAAGGGACTCATCTTTTGATGAAGAAGTGGAAATTTTACCTTGTCAATCTCTGGCAATATTATTTTCATTTTTGGTCTCAACCACACAGGATTCACATAAACCAATTATCAAACTATTCCTTCTATTTTCTGGGTTATCTTTCAAGTGTACTAAGAAATCCTTTGGTGGTAAGGAATCAAATGTTGGAGAATTCATTTCTAATAGAAACTGGTATTAAGAAATTCGATACCATAGTCCCAGTTATTCCTCTCATTGGATCATTGTCTAAAGCTAAATTTTGTACTGTATCGGGACACCCCATTAGTAAGCCGATCTGGACCGATTTATCAGATTGTGATATTATTGATCGATTTGGTCGGATATGTAGAAATCTTTCTCATTATCATAGTGGATCCTCCGAAAAACGGAGTTTGTATCGAATAAAGTATATACTTAGACTTTCGTGTGCTAGAACTTTGGCTCGTAAACATAAGAGTACGGTACGCTCTTTTTTGCAGAGATTAGGTTCGGTATTATTAGAAGAATTTTGTACGGAAGAAGAACAAGTTCCTTCTTTGATCTTCCCCCAACCAACCCCTTTTTCTTTACATGGATCACGTCGAGAACGTATTTGGTATTTGGATATTATCCGTATCAATAACCTGGTGAATCATTGA
>refbc_100689_4_Encholirium_irwinii
ATGGAAGAATTACAAGGATATTTAGAAAAAGATAGATCTCGGCAACAACACTTCCTATATCCGCTTCTTTTTCAGGAGTATATTTACGCGTTTGCTCATGATCATGGTTTAAATGATTCGATTTTTTACGAACCCGTGGAAATTTTTGGTTATGACAATAAATCTAGTTCAATACTTGTGAAACGTTTAATTATTCGAATGTATCAACAGAATTATTTGATTAATTCGGTTAATTATTCTAACCAAAATCGATTCGTTGGGCACAACGCTTATTTTTATTCTCATTTTTTTTCTCAGATGATATCAGAAGGTTTTGCGGTCATTGTGGAAATTCCATTCTCGCTGCGATTAGTATCTTTTCCCGAAGAAAAAGAAATACCAAAATGTCAGAATTTACGATCTATTCATTCAATATTTCCCTTTTTAGAGGACAAATTATCACATTTAAATTATGTGATAGATATACTAATACCCTATCCTATCCATTTGGAAATCCTGGTTCAAATCCTTCAATGCCGGATCCAAGATGTTCCATCTTTGCATTTATTGCGATTCTTTCTCCACGAATATCATAATTGTAATAGTCTCATTACTCCGACGAAATCCATTTACGTTTTTTCAAAAGAAAATAAAAGACTATTTTGGTTCCTATATAATTCTTATGTATCTGAATGCGAATTTGTATTCGTTTTTCTTCGTAAACAATCTTCTTATTTACGATTAACATCTTCTGGAACCTTTCTTGAGCGAATACAGTTCTATGGAAAAATAGAACATCTTATAGTAGTGTACCGTAATTATTTTCAGAAAACTCTATGGTTCTTCACGGATCCTTTCATGCATTATGTTCGATATCAAGGAAAAGCAGTTCTGGCTTCAAAAGGGACTCATCTTTTGATGAAGAAGTGGAAATTTTACCTTGTCAATCTCTGGCAATATTATTTTCATTTTTGGTCTCAACCACACAGGATTCACATAAACCAATTATCAAACTATTCCTTCTATTTTCTGGGTTATCTTTCAAGTGTACTAAGAAATCCTTTGGTGGTAAGGAATCAAATGTTGGAGAATTCATTTCTAATAGAAACTGGTATTAAGAAATTCGATACCATAGTCCCAGTTATTCCTCTCATTGGATCATTGTCTAAAGCTAAATTTTGTACTGTATCGGGACACCCCATTAGTAAGCCGATCTGGACCGATTTATCAGATTGTGATATTATTGATCGATTTGGTCGGATATGTAGAAATCTTTCTCATTATCATAGTGGATCCTCCGAAAAACGGAGTTTGTATCGAATAAAGTATATACTTAGACTTTCGTGTGCTAGAACTTTGGCTCGTAAACATAAGAGTACGGTACGCTCTTTTTTGCAGAGATTAGGTTCGGTATTATTAGAAGAATTTTTTACGGAAGAAGAACAAGTTCCTTCTTTGATCTTCCCCCAACCAACCCCTTTTTCTTTACATGGATCACGTCGAGAACGTATTTGGTATTTGGATATTATCCGTATCAATAACCTGGTGAATCATTGA
>refbc_100691_4_Epidryos_allenii
ATGGAAGAATTACAAGAATATTTAGAAAAAGATAAATCTCGGCAACAAGACTTCCTATATCCACTTCTTTTTCAGGAGTATATTTACACATTTGCTCATGATCATGGTTTAAATGGTTCGATTTTTTACGAACCCGTGGAAATTCTTGGTTATGACAATAAATCTAGTTCAGTACTTGTGAAACGTTTAATTATTCGAATGTATCAACAGAATTATTTGATTAATTCTGTTAATCATTCGAAGCAAAATAGATTCATTGAGCATAACGATTATTTTTATTCTCTTTTTTATTCTCAGATGATATCTGAAGGGTTTTCGGTCATTGTAGAAATTCCATTCTCACTACGACTAGTATCTTCTCCCGAACAAAAAGAAATACCAAAATTTCAGAATTTACGATCTGTTCATTCAATATTTCCCTTTTTAGAGGACAAATTAACACATTTGAATTATGTGTCAGATATACTAATACCCTATCCTATCCATTTTGAAATGTTGGTTCAAATACTTCAATGTAAGATTAAGGATGTTCCATCTTTGCATTTATTGCGATTCCTTTTTCACGAATATTCTAATTGGAATAGTCTCACCACTTCGAAGAAATCTATTTACGTTTTTTCAAAAGAAAATAAAAGACTATTTCAGTTCCTATATAATTCTTATGTATCAGAATGCGAATTTCTATTCCTTTTTCTTCGTAAACAATCTTCTTATCTACGATTAACATCTTTTGGAACCTTTCTTGAGCGAATACACTTCTATGGAAAAATAGAACGTTTTTTAATAGTGTATTGTCATTTTTYTCAAAA
>refbc_100692_4_Fosterella_elata
ATGGAAGAATTACAAGGATATTTAGAAAAAGATAGATCTCGGCAACAACACTTCCTATATCCGCTTCTTTTTCAGGAGTATATTTACGCGGTTGCTCATGATCATGGTTTAAATGATTCGATTTTTTACGAACCCGTGAAAATTATTGGTTATGACAATAAATCTAGTTCAGTACTTGTGAAACGTTTAATTATTCGAATGTATCAACAGAATTATTTGATTAATTCGGTTAATTATTCTAACCAAAATCGATTCGTTGGGCACAACGCTTATTTTTATTCTCATTTTSTTTCTCAGATGATATCAGAAGGTTTTGCGGTCATTGTGGAAATACCATTCTCGCTGCGATTAGTATCTTTTCCCGAAGAAAAAGATATACCAAAATGTCAGAATTTACGATCTATTCATTCAATATTTCCCTTTTTAGAGGACAAATTATCACATTTAAATTATGTGTCAGATATACTAATACCCTATCCTATCCATTTTGAAATCTTGGTTCAAATCCTTCAATGCCGGATCCAAGATGTTCCTTCTTTGCATTTATTGCGATTCTTTCTCCACGAATATCATAATTGGAATAGTCTCATTACTCCGAAGAAATCCATTTACGTTTTTTCAAAAGAAAATAAAAGACTATTTTGGTTCCTATATAATTCTTATGTATCTGAATGCGAATTTGTATTCGTTTTTCTTCGTAAACAATCTTCTTATTTACGATTAACATCTTCTGGAACCTTTCTTGAGCGAATGCAGTTCTATGGAAAAATAGAACATCTTATAGTAGTGTACCATAATTATTTTCAGAAAACTTTATGGTTCTTCAC
>refbc_100693_4_Fosterella_petiolata
ATGGAAGAATTACAAGGATATTTAGAAAAAGATAGATCTCGGCAACAACACTTCCTATATCCGCTTCTTTTTCAGGAGTATATTTACGCGGTTGCTCATGATCATGGTTTAAATGATTCGATTTTTTACGAACCCGTGAAAATTATTGGTTATGACAATAAATCTAGTTCAGTACTTGTGAAACGTTTAATTATTCGAATGTATCAACAGAATTATTTGATTAATTCGGTTAATTATTCTAACCAAAATCGATTCGTTGGGCACAACGCTTATTTTTATTCTCATTTTTTTTCTCAGATGATATCAGAAGGTTTTGCGGTCATTGTGGAAATACCATTCTCGCTGCGATTAGTATCTTTTCCCGAAGAAAAAGAAATACCAAAATGTCAGAATTTACGATCTATTCATTCAATATTTCCCTTTTTAGAGGACAAATTATCACATTTAAATTTTGTGTCAGATATACTAATACCCTATCCTATCCATTTTGAAATCTTGGTTCAAATCCTTCAATGCCGGATCCAAGATGTTCCATCTTTGCATTTATTGCGATTCTTTCTCCACGAATATCATAATTGGAATAGTCTCATTACTCCGAAGAAATCAATTTACGTTTTTTCAAAAGAAAATAAAAGACTATTTTGGTTCCTATATAATTCTTATGTATCTGAATGCGAATTTGTATTCGTTTTTCTTCGTAAACAATCTTCTTATTTACGATTAACATCTTCTGGAACCTTTCTTGAGCGAATGCAGTTCTATGGAAAAATAGAACATCTTATAGTAGTGTACCATAATTATTTTCAGAAAACTTTATGGTTCTTCACGGATCCTTTCATGCATTATGTTCGATATCAAGGAAAAGCAATTCTGGCTTCAAAAGGGACTCATCTTTTGATGAAGAGGTGGAAATGCTACTTTGTCAATCTCTGGCAATATTATTTTCATTTTTGGTCTCAACCACACAGGATTCATATAAACCAATTATCAAACTATTCCTTCTATTTTATGGGTTATCTTTCAAGTGTACTAAGAAATCCTTTGGTGGTAAGGAATCAAATGTTGGAGAATTCATTTCTAATAGAAACTGGTATTAAGAAATTCGATACCATAGTCCCAGTTATTCCTCTCATTGGATCATTGTCTAAAGCTAAATTTTGTACTGTATCGGGACACCCTATTAGTAAGCCGGTCTGGACCGATTTATCAGATTGTGATATTATTGATCGATTTGGTCGGATATGTAGAAATCTTTCTCATTATCATAGCGGATCCTCCGAAAAACGGAGTTTGTATCGAATAAAGTATATACTTAGACTTTCGTGTGCTAGAACTTTGGCTCGTAAACATAAGAGTACGGTACGCTCTTTTTTGCAGCGATTAGGTTCGGTATTATTAGAAGAATTTTTTATGGAAGAAGAACAAGTTCTTTCTTTGATCTTCCCCCAACCAACCCCTTTTTCTTTACATGGATCACGTCGAGAACGTATTTGGTATTTGGATATTATCCGTATCAATAACCTGGTGAATCATTGA
>refbc_100694_4_Hechtia_glabra
ATGGAAGAATTACAAGGATATTTAGAAAAAGATAGATCTCGGCAACAACACTTCCTATATCCGCTTCTTTTTCAGGAGTATATTTACGCGTTTGCTCATGATCATGGTTTAAAGGATTCGATTTTTTACGAACCCGTGGAAATTATTGGTTATGACAATAAATCTAGTTCAGTACTTGTGAAACGTTTAATTATTCGAATGTATCAACAGAATTATTTGATTAATTCGGTTAATTATTCTAACCAAAATCGATTCGTTGGGCACAACAATTATTTTTATTCTCATTTTTTTTCTCAAATGATATCAGAAGGTTTTGCGGTCATTGTGGAAATTCCATTCTCGCTGCGATTAGTATCTTTTCCCGAAGAAAAAGAAATACCAAAATGTCAAAATTTACGATCTATTCATTCAATATTTCCCTTTTTAGAGGACAAATTATCACATTTAAATTATGTGTCAGATATACTAATACCCTATCCTATCCATTTTGAAATCTTGGTTCAAATCCTTCAATGCCGGATCCGAGATGTTCCATCTTTGCATTTATTGCGATTCTTTCTCCACGAATATCATAATTGGAATAGTCTCATTACTCCGAAGAAATCAATTTACGTTTTTTCAAAAGAAAATAAAAGACTATTTTTGTTCCTATATAATTCTTATGTATCTGAATGCGAATTTTTATTCGTTTTTCTTCGTAAACAATCTTCTTATTTACGATTAACATCTTCTGGAACCTTTCTTGAGCGAATACAGTTCTATGGAAAAATAGAACATCTTATAATAGTGTACCGTAATTCTTTTCAGAAAACTTTATGGTTCTTCAC
>refbc_100695_4_Hechtia_glomerata
ATGGAAGAATTACAAGGATATTTAGAAAAAGATAGATCTCGGCAACAACACTTCCTATATCCGCTTCTTTTTCAGGAGTATATTTACGCGTTTGCTCATGATCATGGTTTAAAGGATTCGATTTTTTACGAACCCGTGGAAATTATTGGTTATGACAATAAATCTAGTTCAGTACTTGTGAAACGTTTAATTATTCGAATGTATCAACAGAATTATTTGATTAATTCGGTTAATTATTCTAACCAAAATCGATTCGTTGGGCACAACAATTATTTTTATTCTCATTTTTTTTCTCAAATGATATCAGAAGGTTTTGCGGTCATTGTGGAAATTCCATTCTCGCTGCGATTAGTATCTTTTCCCGAAGAAAAAGAAATACCAAAATGTCAAAATTTACGATCTATTCATTCAATATTTCCCTTTTTAGAGGACAAATTATCACATTTAAATTATGTGTCAGATATACTAATACCCTATCCTATCCATTTTGAAATCTTGGTTCAAATCCTTCAATGCCGGATCCGAGATGTTCCATCTTTGCATTTATTGCGATTCTTTCTCCACGAATATCATAATTGGAATAGTCTCATTACTCCGAAGAAATCAATTTACGTTTTTTCAAAAGAAAATAAAAGACTATTTTTGTTCCTATATAATTCTTATGTATCTGAATGCGAATTTTTATTCGTTTTTCTTCGTAAACAATCTTCTTATTTACGATTAACATCTTCTGGAACCTTTCTTGAGCGAATACAGTTCTATGGAAAAATAGAACATCTTATAATAGTGTACCGTAATTCTTTTCAGAAAACTTTAAGGTTCTTCAC
>refbc_100696_4_Hechtia_guatemalensis
ATGGAAGAATTACAAGGATATTTAGAAAAAGATAGATCTCGGCAACAACACTTCCTATATCCGCTTCTTTTTCAGGAGTATATTTACGCGTTTGCTCATGATCATGGTTTAAAGGATTCGATTTTTTACGAACCCGTGGAAATTATTGGTTATGACAATAAATCTAGTTCAGTACTTGTGAAACGTTTAATTATTCGAATGTATCAACAGAATTATTTGATTAATTCGGTTAATTATTCTAACCAAAATCGATTCGTTGGGCACAACAATTATTTTTATTCTCATTTTTTTTCTCAGATGATATCAGAAGGTTTTGCGGTCATTGTGGAAATTCCATTCTCGCTGCGATTAGTATCTTTTCCCGAAGAAAAAGAAATACCAAAATGTCAGAATTTACGATCTATTCATTCAATATTTCCCTTTTTAGAGGACAAATTATCACATTTAAATTATGTGTCAGATATACTAATACCCTATCCTATCCATTTTGAAATCTTGGTTCAAATCCTTCAATGCCGGATCCAAGATGTTCCATCTTTGCATTTATTGCGATTCTTTCTCCACGAATATCATAATTGGAATAGTCTCATTACTCCGAAGAAATCAATTTACGTTTTTTCAAAAGAAAATAAAAGACTATTTTTGTTCCTATATAATTCTTATGTATCTGAATGCGAATTTTTATTCGTTTTTCTTCGTAAACAATCTTCTTATTTACGATTAACATCTTCTGGAACCTTTCTTGAGCGAATACAGTTCTATGGAAAAATAGAACATCTTATAATAGTGTACCGTAATTCTTTTCAGAAAACTTTATGGTTCTTCAC
>refbc_100697_4_Hechtia_lindmanioides
ATGGAAGAATTACAAGGATATTTAGAAAAAGATAGATCTCGGCAACAACACTTCCTATATCCGCTTCTTTTTCAGGAGTATATTTACGCGTTTGCTCATGATCATGATTTAAATGATTCGATTTTTTACGAACCCGTGGAAATTATTGGTTATGACAATAAATCTAGTTCAGTACTTGTGAAACGTTTAATTATTCGAATGTATCAACAGAATTATTTGATTAATTCGGTTAATTATTCTAACCAAAATCGATTCGTTGGGCACAACAATTATTTTTATTCTCATTTTTTTTCTCAGATGATATCAGAAGGTTTTGCGGTCATTGTGGAAATTCCATTCTCGCTACGATTAGTATCTTTTCCCGAAGAAAAAGAAATACCAAAATGTCAGAATTTACGATCTATTCATTCAATATTTCCCTTTTTAGAGGACAAATTATCACATTTAAATTATGTGTCAGATATACTAATACCCTATCCTATCCATTTTGAAATCTTGGTTCAAATCCTTCAATGCCGGATCCAAGATGTTCCATCTTTGCATTTATTGCGATTCTTTCTCCACGAATATCATAATTGGAATAGTCTCATTACTCCGAAGAAATCAATTTACGTTTTTTCAAAAGAAAATAAAAGACTATTTTTGTTCCTATATAATTCTTATGTATCTGAATGCGAATTTTTATTCGTTTTTCTTCGTAAACAATCTTCTTATTTACGATTAACATCTTCTGGAACCTTTCTTGAGCGAATACAGTTCTATGGAAAAATAGACCATCTTATAGTAGTGTACCGTAATCATTTTCAGAAAACTTTATGGTTCTTCAC
>refbc_100699_4_Navia_phelpsiae
ATGGAAGAATTACAAGGATATTTAGAAAAAGATAGATCTCGGCAACAACACTTCCTATATCCGCTTCTTTTTCAGGAGTATATTTACGCGTTTGCTCATGATCATGGTTTAAATGATTCGATTTTTTACGAACCCGTGGAAATTATTGGTTATGACAATAAATCTAGTTCAGTACTTGTGAAACGTTTAATTATTCGAATGTATCAACAGAATTATTTGATTAATTCGGTTAATTATTCTAACCAAAATCGATTCGTTGGGCACAACAATTATTTTTATTCTCATTTTTTTTCTCAGATGATATCAGAAGGTTTTGCGGTCATTGTGGAAATTCCATTCTTGCTGCGATTAGTATCCTTTCCCGAAGAAAAAGAAATACCAAAATGTCAGAATTTACGATCTATTCATTCAATATTTCCCTTTTTAGAGGACAAATTATCACATTTAAATTATGTGTCAGATATACTAATACCCTATCCTATCCATTTGGAAATCTTGGTTCAAATCCTTCAATGCCGGATTCAAGATGTTCCATCTTTGCATTTATCGCGATTCTTTCTCCACGAATATCATAATTGGAATAGTCTCATTACTCCGAAGAAATCAATTTACGTTTTTTCAAAAGAAAATAAAAGACTATTTCGGTTCCTATATAATTCTTATGTATCTGAATACGAATTTGTATTCGTTTTTCTTCGTAAACAATCTTCTTATTTACGATTAACATCTTCTGGAACCTTTCTTGAGCGAATACAGTTCTATGGAAAAATAGAACATCTTATAGTAGTGTACCATAATTATTTTCAGAAAACTTTATGGTTCTTCACGGATACTTTCATGCATTATGTTCGATATCAAGGAAAAGCAATTCTGGCTTCAAAAGGGACTCATCTTTTGATGAAGAAGTGGAAATGTTACCTTGTCAATCTCTGGCAATATTATTTTCATTTTTGGTCTCAACCACACAGGATTCATATAAACCAATTATCAAACTATTCCTTCTATTTTCTGGGTTATCTTTCAAGTGTACTAAGAAATCCTTTGGTGGTAAGGAATCAAATGCTGGAGAATTCATTTCTAATAGAAACTGGTATTAAGAAATTCGATACCATAGTCCCAGTTATTCCTCTCATTGGATCATTGTCTAAAGCTAAATTTTGTACCGTATCGGGACATCCTATTAGTAAGCCGATCTGGACCGATTTATCAGATTGTGATATTATTGATCGATTTGGTCGGATATGTAGAAATCTTTCTCATTATCATAGTGGATCCTCCGAAAAACGGAGTTTGTATCGAATAAAGTATATACTTAGACTTTCGTGTGCTAGAACTTTGGCTCGTAAACATAAGAGTACGGTACGCTCTTTTTTGCAGAGATTAGGTTCGGTATTATTAGAAGAATTTTTTACGGAAGAAGAACAAGTTCTTTCTTTGATCTTCCCCAAACCAACCCCTTTTTCTTTACATGGATCACGTCGAGAACGTATTTGGTATTTGGATATTATCCGTATCAATAACCTGGTGAATCATTGA
>refbc_100700_4_Pepinia_beachiae
ATGGAAGAATTACAAGGATATTTAGAAAAAGATAGATCTCGGCAACAACACTTCCTATATCCGCTTCTTTTTCAGGAGTATATTTACGCGTTTGCTCATGATCGTGGTTTAAATGATTCGATTTTTTACGAACCCGCGGAAATTATTGGTTATGACAATAAATCTAGTTCAGTACTTGTGAAACGTTTAATTATTCGAATGTATCAACAGAATTATTTGATTAATTCGGTTAATTATTCTAACCAAAATCGATTCGTTGGGCACAACACTTATTTTNATTCTCATTTTTTTTCTCAGATGATATCAGAAGGTTTTGCGGTCATTGTGGAAATTCCATTCTCGCTGCGATTAGTATCTTTTCCCGAAGAAAAAGAAATACCAAAATGTCAGAATTTACGATCTATTCATTCAATATTTCCCTTTTTAGAGGACAAATTATCACATTTAAATTATGTGTCAGATATACTAATACCCTATCCTATCCATTTGGAAATCTTGGTTCAAATCCTTCAATGCCGGATCCAAGATGTTCCCTCTTTGCATTTATTGCGATTCTTTCTCCACGAATATCATAATTGGAATAGTCTCATTACTACGAAGAAATCTATTTACGTTTTTTCAAAAGAAAATAAAAGACTATTTGGGTTCCTATATAATTCTTATGTATCTGAATGCGAATTTGTATTCGTTTTTCTTCGTAAACAATCTTCTTATTTACGATTAACATCTTCTGGAACCTTTCTTGAGCGAATACAGTTCTATGGAAAAATAGAACATCTTATAGTAGTGTACCGTAATTATTTTCAGAAAACTTTAAGGTTCTTCAC
>refbc_100701_4_Pepinia_corallina
ATGGAAGAATTACAAGGATATTTAGAAAAAGATAGATCTCGGCAACAACACTTCCTATATCCGCTTCTTTTTCAGGAGTATATTTACGCGTTTGCTCATGATCGTGGTTTAAATGATTCGATTTTTTACGAACCCGCGGAAATTATTGGTTATGACAATAAATCTAGTTCAGTACTTGTGAAACGTTTAATTATTCGAATGTATCAACAGAATTATTTGATTAATTCGGTTAATTATTCTAACCAAAATCGATTCGTTGGGCACAACACTTATTTTTATTCTCATTTTTTTTCTCAGATGATATCAGAAGGTTTTGCGGTCATTGTGGAAATTCCATTCTCGCTGCGATTAGTATCTTTTCCCGAAGAAAAAGAAATACCAAAATGTCAGAATTTACGATCTATTCATTCAATATTTCCCTTTTTAGAGGACAAATTATCACATTTAAATTATGTGTCAGATATACTAATACCCTATCCTATCCATTTGGAAATCTTGGTTCAAATCCTTCAATGCCGGATCCAAGATGTTCCCTCTTTGCATTTATTGCGATTCTTTCTCCACGAATATCATAATTGGAATAGTCTCATTACTACGAAGAAATCTATTTACGTTTTTTCAAAAGAAAATAAAAGACTATTTGGGTTCCTATATAATTCTTATGTATCTGAATGCGAATTTGTATTCGTTTTTCTTCGTAAACAATCTTCTTATTTACGATTAACATCTTCTGGAACCTTTCTTGAGCGAATACAGTTCTATGGAAAAATAGAACATCTTATAGTAGTGTACCGTAATTATTTTCAGAAAACTTTATGGTTCTTCAC
>refbc_100702_4_Pepinia_sprucei
ATGGAAGAATTACAAGGATATTTAGAAAAAGATAGATCTCGGCAACAACACTTCCTATATCCGCTTCTTTTTCAGGAGTATATTTACGCGTTTGCTCATGATCGTGGTTTAAATGATTCGATTTTTTACGAACCCGCGGAAATTATTGGTTATGACAATAAATCTAGTTCAGTACTTGTGAAACGTTTAATTATTCGAATGTATCAACAGAATTATTTGATTAATTCGGTTAATTATTCTAACCAAAATCGATTCGTTGGGCACAACACTTATTTTTATTCTCATTTTTTTTCTCAGATGATATCAGAAGGTTTTGCGGTCATTGTGGAAATTCCATTCTCGCTGCGATTAGTATCTTTTCCCGAAGAAAAAGAAATACCAAAATGTCAGAATTTACGATCTATTCATTCAATATTTCCCTTTTTAGAGGACAAATTATCACATTTAAATTATGTGTCAGATATACTAATACCCTATCCTATCCATTTGGAAATCTTGGTTCAAATCCTTCAATGCCGGATCCAAGATGTTCCCTCTTTGCATTTATTGCGATTCTTTCTCCACGAATATCATAATTGGAATAGTCTCATTACTACGAAGAAATCTATTTACGTTTTTTCAAAAGAAAATAAAAGACTATTTGGGTTCCTATATAATTCTTATGTATCTGAATGCGAATTTGTATTCGTTTTTCTTCGTAAACAATCTTCTTATTTACGATTAACATCTTCTGGAACCTTTCTTGAGCGAATACAGTTCTATGGAAAAATAGAACATCTTATAGTAGTGTACCGTAATTATTTTCAGAAAACTTTATGGTTCTTCAC
>refbc_100703_4_Pitcairnia_heterophylla
ATGGAAGAATTACAAGGATATTTAGAAAAAGATAGATCTCGGCAACAACACTTCCTATATCCGCTTCTTTTTCAGGAGTATATTTACGCGTTTGCTCATGATCATGGTTTAAATGATTCGATTTTTTACGAACCCGTGGAAATTAGTGGTTATGACAATAAATCTAGTTCAGTACTTGTGAAACGTTTAATTATTCGAATGTATCAACAGAATTATTTGATTAATTCGGTTAATTATTCTAACCAAAATCGATTCGTTGGACACAACACTTATTTTTATTCTCATTTTTTTTCTCAGATGATATCAGAAGGTTTTGCGGTCATTGTGGAAATTCCATTCTCGCTGCGATTAGTATCTTTTCCCGAAGAAAAAGAAATAGCAAAATGTCAGAATTTACGATCTATTCATTCAATATTTCCCTTTTTAGAGGACAAATTATCACATTTAAATTATGTGTCAGATATACTAATACCCTATCCTATCCATTTGGAAATCTTGGTTCAAATCCTTCAATGCCGGATCCAAGATGTTCCATCTTTGCATTTATTGCGATTCTTTCTCCACGAATATCATAATTCGAATAGTCTCATTACTCCGAAGAAATCAATTTACGTTTTTTCAAAAGAAAATAAAAGACTATTTTGGTTCCTATATAATTCTTATGTATCTGAATGCGAATTTTTATTCGTTTTTCTTCGTAAACAATCTTCTTATTTACGATTAACATCTTCTGGAACCCTTCTTGAGCGAATACAGTTCTATGGAAAAATTGAACATCTTTTAGTAGTGTACCGTAATTATTTTCAGAAAACTTTATGGTTCTTCACGGATCCTTTTATGCATTATGTTCGATATCAAGGAAAAGCAATTCTGGCTTCAAAAGGGACTCATCTTTTGATGAAGAAGTGGAAATGTTACCTTGTCAATCTCTGGCAAGATTATTTTCATTTTTGGTCTCAACCACACAGGATTCATATAAACCAATTATCAAACTATTCCTTCTATTTTCTGGGTTATCTTTCAAGTGTACTAAGAAATCCTTTGGTGGTAAGGAATCAAATGTTGGAGAATTCATTTCTAATAGAAACTGGTATTAAGAAATTCGATACCATAGTCCCTGTTATTCCTCTCATTGGATCATTGTCTAAAGCTAAATTTTGTACTGTATTGGGACACCCTATTAGTAAGCCGATCTGGACTGATTTATCAGATTGTGATATTATTGATCGATTTGGTCGGATATGTAGAAATCTTTCTCATTATCATAGTGGATCCTCCGAAAAACGGAGTTTGTATCGAATAAAGTATATACTTAGACTTTCGTGTGCTAGAACTTTGGCTCGTAAACATAAGAGTACGGTACGCTCTTTTTTGCAGAGATTAGGTTCGGTATTATTAGAAGAATTTTTTACGGAAGAAGAACAAGTTCTTTCTTTGATCTTCCCCCAACCTTTTTCTTTACATGGATCACGTCGAGAACGTATTTGGTATTTGGATATTATCCGTATCAATAACCTGGTGAATCATTGA
>refbc_100705_4_Pitcairnia_recurvata
ATGGAAGAATTACAAGGATATTTAGAAAAAGATAGATCTCGGCAACAACACTTCCTATATCCGCTTCTTTTTCAGGAGTATATTTACGCGTTTGCTCATGATCATGGTTTAAATGATTCGATTTTTTACGAACCCGCGGAAATTATTGGTTATGACAATAAATCTAGTTCAGTACTTGTGAAACGTTTAATTATTCGAATGTATCAACAGAATTATTTGATTAATTCGGTTAATTATTCTAACCAAAATCGATTCGTTGGGCACAACACTTATTTTTATTCTCATTTTTTTTCTCAGATGATATCAGAAGGTTTTGCGGTCATTGTGGAAATTCCATTCTCGCTGCGATTAGTATCTTTTCCCGAAGAAAAAGAAATACCAAAATGTCAGAATTTACGATCTATTCATTCAATATTTCCCTTTTTAGAGGACAAATTATCACATTTAAATTATGTGTCAGATATACTAATACCCTATCCTATCCATTTGGAAATCTTGGTTCAAATCCTTCAATGCCGGATCCAAGATGTTCCATCTTTGCATTTAWTGCGATTCTTTCTCCACGAATATCATAATTGGAATAGTCTCATTACTACGAAGAAATCTATTTACGTTTTTTCAAAAGAAAATAAAAGACTATTTGGGTTCCTATATAATTCTTAYGTATCTGAATGCGAATTTGTAATCGTTTTTCTTCGTAAACAATCTTCTTATTTACGATTAACATCTTCTGGAACCTTTCTTGAGCGAATACAGTTCTATGGAAAAATAGAGCATCCTATACTAGTGTACCGTAAKTATTTTCAGGAAACTTTATGGGTCTTCAG
>refbc_100707_4_Pitcairnia_smithiorum
ATGGAAGAATTACAAGGATATTTAGAAAAAGATAGATCTCGGCAACAACACTTCCTATATCCGCTTCTTTTTCAGGAGTATATTTACGCGTTTGCTCATGATCGTGGTTTAAATGATTCGATTTTTTACGAACCCGCGGAAATTATTGGTTATGACAATAAATCTAGTTCAGTACTTGTGAAACGTTTAATTATTCGAATGTATCAACAGAATTATTTGATTAATTCGGTTAATTATTCTAACCAAAATCGATTCGTTGGACACAACACTTATTTTTATTCTCATTTTTTTTCTCAGATGATATCAGAAGGTTTTGCGGTCATTGTGGAAATTCCATTCTCGCTGCGATTAGTATCTTTTCCCGAAGAAAAAGAAATACCAAAATGTCAGAATTTACGATCTATTCATTCAATATTTCCCTTTTTAGAGGACAAATTATCACATTTAAATTATGTGTCAGATATACTAATACCCTATCCTATCCATTTGGAAATCTTGGTTCAAATCCTTCAATGCCGGATCCAAGATGTTCCATCTTTGCATTTATTGCGATTCTTTCTCCACGAATATCATAATTGGAATAGTCTCATTACTACGAAGAAATCTATTTACGTTTTTTCAAAAGAMAATAAAAGACTATTTGGGTTCCTATATAATTCNTATGTATCTGAATGCNAATTTGTATTCGTTTTTCTTCGTAAACAATCTTCTTATTTACGATTAACATCTTCTGGAACCTTTCTTGAGCGAATACAGTTCTATGGAAAAATAGAACATCTTATAGTAGTGTACCGTAATTATTTTCAGAAAACTTTAAGGGTCTTCAC
>refbc_100708_4_Pitcairnia_squarrosa
ATGGAAGAATTACAAGGATATTTAGAAAAAGATAGATCTCGGCAACAACACTTCCTATATCCGCTTCTTTTTCAGGAGTATATTTACGCGTTTGCTCATGATCATGGTTTAAATGATTCGATTTTTTACGAACCCGCGGAAATTGTTGGTTATGACAATAAATCTAGTTCAGTACTTGTGAAACGTTTAATTATTCGAATGTATCAACAGAATTATTTGATTAATTCGGTTAATTATTCTAACCAAAATCGATTCGTTGGGCACAACACTTATTTTTATTCTCATTTTTTTTCTCAGATGATATCAGAAGGTTTTGCGGTCATTGTGGAAATTCCATTCTCGCTGCGATTAGTATCTTTTCCCGAAGAAAAAGAAATACCAAAATGTCAGAATTTACGATCTATTCATTCAATATTTCCCTTTTTAGAGGACAAATTATCACATTTAAATTATGTGTCAGATATACTAATACCCTATCCTATCCATTTGGAAATCTTGGTTCAAATCCTTCAATGCCGGATCCAAGATGTTCCATCTTTGCATTTATTGCGATTCTTTCTCCACGAATATCATAATTGGAATAGTCTCATTACTACGAAGAAATCTATTTACGTTTTTTCAAAAGAAAATAAAAGACTATTTGGGTTCCTATATAATTCTTATGTATCTGAATGCGAATTTGTATTCGTTTTTCTTCGTAAACAATCTTCTTATTTACGATTAACATCTTCTGGAACCTTTCTTGAGCGAATACAGTTCTATGGAAAAATAGAACATCTTATAGTAGTGTACCGTAATTATTTTCAGAAAACTTTATGGTTCTTCAC
>refbc_100709_4_Puya_humilis
ATGGAAGAATTACAAGGATATTTTGAAAAAGATAGATCTCGGCAACAACACTTCCTATATCCGCTTCTTTTTCAGGAGTATATTTACGCGTTTGCTCATGATCATGGTTTAAATGATTCGATTTTTTACGAACCCGTGGAAATTATTGGTTATGACAATAAATCTAGTTCAGTACTTGTGAAACGTTTAATTATTCGAATGTATCAACAGAATTATTTGATTAATTCGGTTAATTATTCTAATCAAAATTCTAATCAAAATCGATTCGTTGGGCACAACACTTATTTTTATTCTCATTTTTTTTCTCAGATGATATCAGAAGGTTTTGCGGTCATTGTGGAAATTCCATTCTCGCTGCGATTAGTATCTTTTCCCGAAGAAAAAGAAATACCAAAATGTCAGAATTTACGATCTATTCATTCAATATTTCCCTTTTTAGAGGACAAATTATCACATTTAAATTATGTGTCAGATATACTAATACCCTATCCTATCCATTTGGAAATCTTGGTTCAAATCCTTCAATGCCGGATCCAAGATGTTCCATCTTTGCATTTATTGCGATTCTTTCTCCACGAATATCATAATTGGAATAGTCTCATTACTCCGAAGAAATCAATTTACGTTTTTTCAAAAGAAAATAAAAGACTATTTTGGTTCCTATATAATTCTTATGTATCTGAATGCGAATTTGTATTCGTTTTTCTTCGTAAACAATCTTCTTATTTACGATTAACATCTTCTGGAACCTTTCYTGAGCGAATACAGTTCTATGGAAAAATAAAACATCTTATAGT
>refbc_100711_4_Puya_werdermannii
ATGGAAGAATTACAAGGATATTTAGAAAAAGATAGATCTCGGCAACAACACTTCCTATATCCGCTTCTTTTTCAGGAGTATATTTACGCGTTTGCTCATGATCATGGTTTAAATGATTCGATTTTTTACGAACCCGTGGAAATTATTGGTTATGACAATAAATCTAGTTCAGTACTTGTGAAACGTTTAATTATTCGAATGTATCAACAGAATTATTTGATTAATTCGGTTAATTATTCTAATCAAAATTCTAATCAAAATCGATTCGTTGGGCACAACACTTATTTTTATTCTCATTTTTTTTCTCAGATGATATCAGAAGGTTTTGCGGTCATTGTGGAAATTCCATTCTCGCTGCGATTAGTATCTTTTCCCGAAGAAAAAGAAATACCAAAATGTCAGAATTTACGATCTATTCATTCAATATTTCCCTTTTTAGAGGACAAATTATCACATTTAAATTATGTGTCAGATATACTAATACCCTATCCTATCCATTTGGAAATCTTGGTTCAAATCCTTCAATGCCGGATCCAAGATGTTCCATCTTTGCATTTATTGCGATTCTTTCTCCACGAATATCATAATTGGAATAGTCTCATTACTCCGAAGAAATCAATTTACGTTTTTTCAAAAGAAAATAAAAGACTATTTTGGTTCCTATATAATTCTTATGTATCTGAATGCGAATTTGTATTCGTTTTTCTTCGTAAACAATCTTCTTATTTACGATTAACATCTTCTGGAACCTTTCTTGAGCGAATACAGTTCTATGGAAAAATAAAACATCTTATAGTAGTGTACCATAATTATTTTCAGAAAACCTTAAGGTTCTTCAC
>refbc_1007721_4_Gladiolus_abbreviatus
TTATGTATCAGATATACTAATACCCCATCCCATTCATATGGAAATCTTGGTTCAAATCCTTCAATGCTGGATTCAAGATGTTCCCCTTTTGCATTTCTTGCGATTCTTTATTCACGAATATACTAATTGGAATAGTTTTTTCATTACTCAGAATAAATCTATTTATCGTTTTTCAAAAGAAACTAAAAGACTATTTCGGTTCCTATACAATTCTTATGTATATGAATGTGAATTTGTATTCGTTTTTCTTCGTAAGCACTCTTCTTATTTACGATTCACATCCTTTCGAACTTTTCTTGAGCGAAGATATTTCTATGGAAAAATGGAACATCTTCAAACGGAACATCTTATAATAGTATGTTGTTATTATTTTAATGGAACCCTATGGTCCTTCAAAGATCCTTTCATGCATTATGCTCGATGTCAAGGAAAGGCAATTCTGGCTTCAAAAGGGACTCATTTTCTGATGAAGAAATGGAAATATAATTTTGTCAATTTATGGCAATATTATTTTCACTTTTGGTATCAATCATACAGGATCCATATAAACCAACTATCAAACCATTCTTTCCATTTTCTGGGTTATCTTTCAAGTTTACTAAAAAATTCTTCGACGGTAAGGAATAAAATGTTAGATAATTCATTTCTAATAGATACTCTTACTACGAAATTTGATACCGCAGTCCCAGTTATTTTTCTTATTGGAGCTTTATCTAAAGCTCAATTTTGTACCGTATCGGGACATCCCATCAGTAAGCCCATCTGGACYGATTTATCAGATTCTGGTATTATTGAGCGATTTGGTCGGATATGTAGAAATCTTTCTCATTATCATAGTGGGTCCTCAAA
>refbc_1007722_4_Gladiolus_acuminatus
TTATGTATCAGATATACTAATACCCCATCCCATTCATATGGAAATCTTGGTTCAAATCCTTCAATGCTGGATTCAAGATGTTCCCCTTTTGCATTTCTTGCGATTCTTTCTTCACGAATATACTAATTGGAATAGTTTTTTCATTACTCAGAATAAATCTATTTATCGTTTTTCAAAAGAAACTAAAAGACTATTTCGGTTCCTATACAATTCTTATGTATATGAATGTGAATTTGTATTCGTTTTTATTCGTAAGCACTCTTCTTATTTACGATTCACATCCTTTCGAACTTTTCTTGAGCGAAGATATTTCTATGGAAAAATGGAACATCTTCAAACAGAACATCTTATAATAGTATGTTGTTATTATTTTAATGGAACCCTATGGTCCTTCAAAGATCCTTTCATGCATTATGCTCGATGTCAAGGAAAGGCAATTCTGGCTTCAAAAGGGACTCATCTTCTGATGAAGAAATGGAAATATAATTTTGTCAATTTATGGCAATATTATTTTCACTTTTGGTATCAATCATACAGGATCCATATAAACCAACTATCAAACCATTCTTTCCATTTTCTGGGTTATCTTTCAAGTTTACTAAAAAATTCTTCGACGGTAAGGAATAAAATGTTAGATAATTCATTTCTAATAGATACTCTTACTACGAAATTTGATACCGCAGTCCCAGTTATTTTTCTTATTGGAGCTTTATCTAAAGCTCAATTTTGTACTGTATCGGGACATCCCATCAGTAAGCCCATCTGGACCGATTTATCAGATTCTGGTATTATTGAGCGATTTGGTCGGATATGTAGAAACCTTTCTCATTATCATAGTGGGTCCTCAAA
>refbc_1007723_4_Gladiolus_aequinoctialis
TTATGTATCAGATATACTAATACCCCATCCCATTCATATGGAAATCTTGGTTCAAATCCTTCAATGCTGGATTCAAGATGTTTCCCTTTTGCATTTCTTGCGATTCTTTCTTCACGAATATACTAATTGGAATAGTTTTTTCATTACTCAGAATAAATCTATTTATCGTTTTTCAAAAGAAACTAAAAGACTATTTCGGTTCCTATACAATTATTATGTATATGAATGTGAATTTGTATTCGTTTTTATTCGTAAGCACTCTTCTTATTTACGATTCACATCCTTTCGAACTTTTCTTGAGCGAAGATATTTCTATGGAAAAATGGAACATCTTCAAACGGAACATCTTATAATAGTATGTTGTTATTATTTTAATGGAACCCTATGGTCCTTCAAAGATCCTTTCATGCATTATGCTCGATGTCAAGGAAAGGCAATTCTGGCTTCAAAAGGGACTCATCTTCTGATGAAGAAATGGAAATATAATTTTGTCAATTTATGGCAATATTATTTTCACTTTTGGTATCAATCATACAGGATCCATATAAACCAACTATCAAACCATTCTTTCCATTTTCTGGGTTATCTTTCAAGTTTACTAAAAAATTATTCGACGGTAAGGAATAAAATGTTAGATAATTCATTTCTAATAGATACTCTTACTACGAAATTTGATACCGCAGTCCCAGTTATTTTTCTTATTGGAGCTTTATCTAAAGCTCAATTTTGTACCGTATCGGGACATCCCATCAGTAAGCCCATCTGGACCGATTTATCAGATTCTGGTATTATTGAGCGATTTGGTCGGATATGTAGAAATCTTTCTCATTATCATAGTGGGTCCTCAAA
>refbc_1007724_4_Gladiolus_alatus
TTATGTATCAGATATACTAATACCCCATCCCATTCATATGGAAATCTTGGTTCAAATCCTTCAATGCTGGATTCAAGATGTTCCCCTTTTGCATTTCTTGCGATTCTTTCTTCACGAATATACTAATTGGAATAGTTTTTTCATTACTCAGAATAAATCTATTTATCGTTTTTCAAAAGAAACTAAAAGACTATTTCGGTTCCTATACAATTCTTATGTATATGAATGTGAATTTGTATTCGTTTTTATTCGCAAGCACTCTTCTTATTTACGATTCACATCCTTTCGAACTTTTCTTGAGCGAAGATATTTCTATGGAAAAATAGAACATCTTCAAACAGAACATCTTATAATAGTATGTTGTTATTATTTTAATGGAACCCTATGGTCCTTCAAAGATCCTTTCATGCATTATGCTCGATGTCAAGGAAAGGCAATTCTGGCTTCAAAAGGGACTCATTTTCTGATGAAGAAATGGAAATATAATTTTGTCAATTTATGGCAATATTATTTTCACTTTTGGTATCAATCATACAGGATCCATATAAACCAACTATCAAACCATTCTTTCCATTTTCTGGGTTATCTTTCAAGTTTACTAAAAAATTCTTCGACGGTAAGGAATAAAATGTTAGATAATTCATTTCTAATAGATACTCTTACTACGAAATTTGATACCGCAGTCCCAGTTATTTTTCTTATTGGAGCTTTATCTAAAGCTCAATTTTGTACCGTATCGGGACATCCCATCAGTAAGCCCATCTGGACCGATTTATCAGATTCTGGTATTATTGAGCGATTTGGTCGGATATGTAGAAATCTTTCTCATTATCATAGTGGGTCCTCAAA
>refbc_1007725_4_Gladiolus_albens
TTATGTATCAGATATACTAATACCCCATCCCATTCATATGGAAATCTTGGTTCAAATCCTTCAATGCTGGATTCAAGATGTTCCCCTTTTGCATTTCTTGCGATTCTTTCTTCACGAATATACTAATTGGAATAGTTTTTTCATTACTCAGAATAAATCTATTTATCGTTTTTCAAAAGAAACTAAAAGACTATTTCGGTTCCTATACAATTCTTATGTATATGAATGTGAATTTGTATTCGTTTTTATTCGCAAGCACTCTTCTTATTTACGATTCACATCCTTTCGAACTTTTCTTGAGCGAAGATATTTCTATGGAAAAATGGAACATCTTCAAACAGAACATCTTATAATAGTATGTTGTTATTATTTTAATGGAACCCTATGGTCCTTCAAAGATCCTTTCATGCATTATGCTCGATGTCAAGGAAAGGCAATTCTGGCTTCAAAAGGGACTCATCTTCTGATGAAGAAATGGAAATATAATTTTGTCAATTTATGGCAATATTATTTTCACTTTTGGTATCAATCATACAGGATCCATATAAACCAACTATCAAACCATTCTTTCCATTTTCTGGGTTATCTTTCAAGTTTACTAAAAAATTCTTCGACGGTAAGGAATAAAATGTTAGATAATTCATTTCTAATAGATACTCTTACTACGAAATTTGATACCGCAGTCCCAGTTATTTTTCTTATTGGAGCTTTATCTAAAGCTCAATTTTGTACCGTATCGGGACATCCCATCAGTAAGCCCATCTGGACCGATTTATCAGATTCTGGTATTATTGAGCGATTTGGTCGGATATGTAGAAATCTTTCTCATTATCATAGTGGGTCCTCAA
>refbc_1007726_4_Gladiolus_anatolicus
TTATGTATCAGATATACTAATACCCCATCCCATTCATATGGAAATCTTGGTTCAAATCCTTCAATGCTGGATTCAAGATGTTCCCCTTTTGCATTTCTTGCGATTCTTTCTTCACGAATATACTAATTGGAATAGTTTTTTCATTACTCAGAATAAATCTATTTATCGTTTTTCAAAAGAAACTAAAAGACTATTTCGGTTCCTATACAATTATTATGTATATGAATGTGAATTTGTATTCGTTTTTATTCGTAAGCACTCTTCTTATTTACGATTCACATCCTTTCGAACTTTTCTTGAGCGAAGATATTTCTATGGAAAAATGGAACATCTTCAAACGGAACATCTTATAATAGTATGTTGTTATTATTTTAATGGAACCCTATGGTCCTTCAAAGATCCTTTCATGCATTATGCTCGATGTCAAGGAAAGGCAATTCTGGCTTCAAAAGGGACTCATCTTCTGATGAAGAAATGGAAATATAATTTTGTCAATTTATGGCAATATTATTTTCACTTTTGGTATCAATCATACAGGATCCATATAAACCAACTATCAAACCATTCTTTCCATTTTCTGGGTTATCTTTCAAGTTTACTAAAAAATTATTCGACGGTAAGGAATAAAATGTTAGATAATTCATTTCTAATAGATACTCTTACTACGCAATTTGATACCGCAGTCCCAGTTATTTTTCTTATTGGAGCTTTATCTAAAGCTCAATTTTGTACCGTATCGGGACATCCCATCAGTAAGCCCATCTGGACCGATTTATCAGATTCTGGTATTATTGAGCGATTTGGTCGGATATGTAGAAATCTTTCTCATTATCATAGTGGGTCCTCAAA
>refbc_1007727_4_Gladiolus_angustus
TTATGTATCAGATATACTAATACCCCATCCCATTCATATGGAAATCTTGGTTCAAATCCTTCAATGCTGGATTCAAGATGTTCCCCTTTTGCACTTCTTGCGATTCTTTCTTCACGAATATACTAATTGGAATAGTTTTTTCATTACTCAGAATAAATCTATTTATCGTTTTTCAAAAGAAACTAAAAGACTATTTCGGTTCCTATACAATTCTTATGTATATGAATGTGAATTTGTATTCGTTTTTATTCGCAAGCACTCTTCTTATTTACGATTCACATCCTTTCGAACTTTTCTTGAGCGAAGATATTTCTATGGAAAAATGGAACATCTTCAAACAGAACATCTTATAATAGTATGTTGTTATTATTTTAATGGAACCCTATGGTCCTTCAAAGATCCTTTCATGCATTATGCTCGATGTCAAGGAAAGGCAATTCTGGCTTCAAAAGGGACTCATCTTCTGATGAAGAAATGGAAATATAATTTTGTCAATTTATGGCAATATTATTTTCACTTTTGGTATCAATCATACAGGATCCATATAAACCAACTATCAAACCATTCTTTCCATTTTCTGGGTTATCTTTCAAGTTTACTAAAAAATTCTTCGACGGTAAGGAATAAAATGTTAGATAATTCATTTCTAATAGATACTCTTACTACGAAATTTGATACCGCAGTCCCAGTTATTTTTCTTATTGGAGCTTTATCTAAAGCTCAATTTTGTACCGTATCGGGACATCCCATCAGTAAGCCCATCTGGGCCGATTTATCAGATTCTGGTATTATTGAGCGATTTGGTCGGATATGTAGAAATCTTTCTCATTATCATAGTGGGTCCTCAAA
>refbc_1007728_4_Gladiolus_appendiculatus
TTATGTATCAGATATACTAATACCCCATCCCATTCATATGGAAATCTTGGTTCAAATCCTTCAATGCTGGATTCAAGATGTTCCCCTTTTGCATTTCTTGCGATTCTTTCTTCACGAATATACTAATTGGAATAGGTTTTTCATTACTCAGAATAAATCTATTTATCGTTTTTCAAAAGAAACTAAAAGACTATTTCGGTTCCTATACAATTATTATGTATATGAATGTGAATTTGTATTCGTTTTTATTCGTAAGCACTCTTCTTATTTACGATTCACATCCTTTCGAACTTTTCTTGAGCGAAGATATTTCTATGGAAAAATGGAACATCTTCAAACGGAACATCTTATAATAGTATGTTGTTATTATTTTAATGGAACCCTATGGTCCTTCAAAGATCCTTTCATGCATTATGCTCGATGTCAAGGAAAGGCAATTCTGGCTTCAAAAGGGACTCATTTTCTGATGAAGAAATGGAAATATAATTTTGTCAATTTATGGCAATATTATTTTCACTTTTGGTATCAATCATACAGGATCCATATAAACCAACTATCAAACCATTCTTTCCATTTTCTGGGTTATCTTTCAAGTTTACTAAAAAATTATTCGACGGTAAGGAATAAAATGTTAGATAATTCATTTCTAATAGATACTCTTACTACGCAATTTGATACCGCAGTCCCAGTTATTTTTCTTATTGGAGCTTTATCTAAAGCTCAATTTTGTACCGTATCGGGACATCCCATCAGTAAGCCCATCTGGACCGATTTATCAGATTCTGGTATTATTGAGCGATTTGGTCGGATATGTAGAAATCTTTCTCATTATCATAGTGGGTCCTCAAA
>refbc_1007729_4_Gladiolus_aquamontanus
TTATGTATCAGATATACTAATACCCCATCCCATTCATATGGAAATCTTGGTTCAAATCCTTCAATGCTGGATTCAAGATGTTCCCCTTTTGCATTTCTTGCGATTCTTTCTTCACGAATATACTAATTGGAATAGTTTTTTCATTACTCAGAATAAATCTATTTATCGTTTTTCAAAAGAAACTAAAAGACTATTTCGGTTCCTATACAATTCTTATGTATATGAATGTGAATTTGTATTCGTTTTTCTTCGTAAGCACTCTTCTTATTTACGATTCACATCCTTTCGAACTTTTCTTGAGCGAAGATATTTCTATGGAAAAATGGAACATCTTCAAACGGAACATCTTATAATAGTATGTTGTTATTATTTTAATGGAACCCTATGGTCCTTCAAAGATCCTTTCATGCATTATGCTCGATGTCAAGGAAAGGCAATTCTGGCTTCAAAAGGGACTCATTTTCTGATGAAGAAATGGAAATATAATTTTGTCAATTTATGGCAATATTATTTTCACTTTTGGTATCAATCATACAGGATCCATATAAACCAACTATCAAACCATTCTTTCCATTTTCTGGGTTATCTTTCAAGTTTACTAAAAAATTCTTCGACGGTAAGGAATAAAATGTTAGATAATTCATTTCTAATAGATACTCTTACTACGAAATTTGATACCGCAGTCCCAGTTATTTTTCTTATTGGAGCTTTATCTAAAGCTCAATTTTGTACCGTATCGGGACATCCCATCAGTAAGCCCATCTGGACCGATTTATCAGATTCTGGTATTATTGAGCGATTTGGTCGGATATGTAGAAATCTTTCTCATTATCATAGTGGGTCCTCAAA
>refbc_1007730_4_Gladiolus_arcuatus
ATCAGATATACTAATACCCCATCCCATTCATATGGAAATCTTGGTTCAAATCCTTCAATGCTGGATTCAAGATGTTCCCCTTTTGCATTTCTTGCGATTCTTTCTTCACGAATATACTAATTGGAATAGTTTTTCCATTACTCAGAATAAATCTATTTATCGTTTTTCAAAAGAAACTAAAAGACTTTTTCGGTTCCTATACAATTCTTATGTATATGAATGTGAATTTTTATTTGTTTTTCTTCGTAAGCACTCTTCTTATTTACGATTCACATCCTTTCGAACTTTTCTTGAGCGAAGATATTTCTATGGAAAAATGGAACATCTTCAAACGGAACATCTTATAATAGTATGTTGTTATTATTTTAATGGAACCCTATGGTCCTTCAAAGATCCTTTCATGCATTATGCTCGATGTCAAGGAAAGGCAATTCTGGCTTCAAAAGGGACTCATCTTATGATGAAGAAATGGAAATATAATTTTGTCAATTTATGGCAATATTATTTTAACTTTTGGTATCAATCATACAGGATCCATATAAACCAACTATCAAACCATTCTTTCCATTTTCTGGGTTATCTTTCAAGTTTACTAAAAAATTCTTCGACGGTAAGGAATAAAATGTTAGATAATTCATTTCTAATAGATACTCTTACTACGAAATTTGATACCGCAGTCCCAGTTATTTTTCTTATTGGAGCTTTATCTAAAGCTCAATTTTGTACCGTATCGGGACATCCCATCAGTAAGCCCATCTGGACCGATTTATCAGATTCTGGTATTATTGAGCGATTTGGTCGGATATGTAGAAATCTTTCTCATTATCATAGTGGGTCCTCAAA
>refbc_1007731_4_Gladiolus_atroviolaceus
ATGTTCCCCTTTTGCATTTCTTGCGATTCTTTCTTCACGAATATACTAATTGGAATAGTTTTTTCATTACTCAGAATAAATCTATTTATCGTTTTTCAAAAGAAACTAAAAGACTATTTCGGTTCCTATACAATTCTTATGTATATGAATGTGAATTTGTATTCGTTTTTATTCGTAAGCACTCTTCTTATTTACGATTCACATCCTTTCGAACTTTTCTTGAGCGAAGATATTTCTATGGAAAAATGGAACATCTTCAAACGGAACATCTTATAATAGTATGTTGTTATTATTTTAATGGAACCCTATGGTCCTTCAAAGATCCTTTCATGCATTATGCTCGATGTCAAGGAAAGGCAATTCTGGCTTCAAAAGGGACTCATCTTCTGATGAAGAAATGGAAATATAATTTTGTCAATTTATGGCAATATTATTTTCACTTTTGGTATCAATCATACAGGATCCATATAAACCAACTATCAAACCATTCTTTCCATTTTCTGGGNTATCTTTCAAGTTTACTAAAAAATTATTCGACGGTAAGGAATAAAATGTTAGATAATTCATTTCTAATAGATACTCTTACTACGAAATTTGATACCGCAGTCCCAGTTATTTTTCTTATTGGAGCTTTATCTAAAGCTCAATTTTGTACCGTATCGGGACATCCCATCA
>refbc_1007732_4_Gladiolus_aurantiacus
ATGTTCCCCTTTTGCATTTCTTGCGATTCTTTCTTCACGAATATACTAATTGGAATAGTTTTTTCATTACTCAGAATAAATCTATTTATCGTTTTTCAAAAGAAACTAAAAGACTATTTCGGTTCCTATACAATTATTATGTATATGAATGTGAATTTGTATTCGTTTTTATTCGTAAGCACTCTTCTTATTTACGATTCACATCCTTTCGAACTTTTCTTGAGCGAAGATATTTCTATGGAAAAATGGAACATCTTCAAACGGAACATCTTATAATAGTATGTTGTTATTATTTTAATGGAACCCTATGGTCCTTCAAAGATCCTTTCATGCATTATGCTCGATGTCAAGGAAAGGCAATTCTGGCTTCAAAAGGGACTCATCTTCTGATGAAGAAATGGAAATATAATTTTGTCAATTTATGGCAATATTATTTTAACTTTTGGTATCAATCATACAGGATCCATATAAACCAACTATCAAACCATTCTTTCCATTTTCTGGGTTATCTTTCAAGTTTACTAAAAAATTATTCGACGGTAAGGAATAAAATGTTAGATAATTCATTTCTAATAGATACTCTTACTACGCAATTTGATACCGCAGTCCCAGTTATTTTTCTTATTGGAGCTTTATCTAAAGCTCAATTTTGTACCGTATCGGGACATCCCATCAGTAAGCCCATCTGGACCGATTTATCAGATTCTGGTATTATTGAGCGATTTGGTCGGATATGTAGAAATCTTTCTCATTATCATAG
>refbc_1007734_4_Gladiolus_bilineatus
GATATACTAATACCCCATCCCATTCATATGGAAATCTTGGTTCAAATCCTTCAATGCTGGATTCAAGATGTTCCCCTTTTGCATTTCTTGCGATTCTTTCTTCACGAATATACTAATTGGAATAGTTTTTTCATTACTCAGAATAAATCTATTTATCGTTTTTCAAAAGAAACTAAAAGACTATTTCGGTTCCTATACAATTCTTATGTATATGAATGTGAATTTGTATTCGTTTTTATTCGCAAGCACTCCTCTTATTTACGATTCACATCCTTTCGAACTTTTCTTGAGCGAAGATATTTCTATGGAAAAATGGAACATCTTCAAACAGAACATCTTATAATAGTATGTTGTTATTATTTTAATGGAACCCTATGGTCCTTCAAAGATCCTTTCATGCATTATGCTCGATGTCAAGGAAAGGCAATTCTGGCTTCAAAAGGGACTCATCTTCTGATGAAGAAATGGAAATATAATTTTGTCAATTTATGGCAATATTATTTTCACTTTTGGTATCAATCATACAGGATCCATATAAACCAACTATCAAACCATTCTTTCCATTTTCTGGGTTATCTTTCAAGTTTACTAAAAAATTCTTCGACGGTAAGGAATAAAATGTTAGATAATTCATTTCTAATAGATACTCTTACTACGAAATTTGATACCGCAGTCCCAGTTATTTTTCTTATTGGAGCTTTATCTAAAGCTCAATTTTGTACCGTATCGGGACATCCCATCAGTAAGCCCATCTGGACCGATTTATCAGATTCTGGTATTATTGAGCGATTTGGTCGGATATGTAGAAATCTTTCTCATTATCATAGTGGGTCCTCAAA
>refbc_1007735_4_Gladiolus_blommesteinii
TTATGTATCAGATATACTAATACCCCATCCCATTCATATGGAAATCTTGGTTCAAATCCTTCAATGCTGGATTCAAGATGTTCCCCTTTTGCATTTCTTGCGATTCTTTCTTCACGAATATACTAATTGGAATAGTTTTTTCATTACTCAGAATAAATCTATTTATCGTTTTTCAAAAGAAACTAAAAGACTATTTCGGTTCCTATACAATTCTTATGTATATGAATGTGAATTTGTATTCGTTTTTATTCGCAAGCACTCTNCTTATTTACGATTCACATCCTTTCGAACTTTTCTTGAGCGAAGATATTTCTATGGAAAAATGGAACATCTTCAAACAGAACATCTTATAATAGTATGTTGTTATTATTTTAATGGAACCCTATGGTCCTTCAAAGATCCTTTCATGCATTATGCTCGATGTCAAGGAAAGGCAATTCTGGCTTCAAAAGGGACTCATCTTCTGATGAAGAAATGGAAATATAATTTTGTCAATTTATGGCAATATTATTTTCACTTTTGGTATCAATCATACAGGATCCATATAAACCAACTATCAAACCATTCTTTCTATTTTCTGGGTTATCTTTCAAGTTTACTAAAAAATTCTTCAACGGTAAGGAATAAAATGTTAGATAATTCATTTCTAATAGATACTCTTACTACGAAATTTGATACCGCAGTCCCAGTTATTTTTCTTATTGGAGCTTTAGATAAAGCTCAATTTTGTACCGTATCGGGACATCCCATCAGTAAGCCCATCTGGACCGATTTATCAGATTCTGGTATTATTGAGCGATTTGGTCGGATATGTAGAAATCTTTCTCATTATCATAGTGGGTCCTCAAA
>refbc_1007736_4_Gladiolus_bonaespei
TTATGTATCAGATATACTAATACCCCATCCCATTCATATGGAAATCTTGGTTCAAATCCTTCAATGCTGGATTCAAGATGTTCCCCTTTTGCATTTCTTGCGATTCTTTCTTCACGAATATACTAATTGGAATAGTTTTTTCATTACTCAGAATAAATCTATTTATCGTTTTTCAAAAGAAACTAAAAGACTATTTCGGTTCCTATACAATTCTTATGTATATGAATGTGAATTTGTATTCGTTTTTATTCGCAAGCACTCTTCTTATTTACGATTCACATCCTTTCGAACTTTTCTTGAGCGAAGATATTTCTATGGAAAAATGGAACATCTTCAAACAGAACATCTTATAATAGTATGTTGTTATTATTTTAATGGAACCCTATGGTCCTTCAAAGATCCTTTCATGCATTATGCTCGATGTCAAGGAAAGGCAATTCTGGCTTCAAAAGGGACTCATCTTCTGATGAAGAAATGGAAATATAATTTTGTCAATTTATGGCAATATTATTTTCACTTTTGGTATCAATCATACAGGATCCATATAAACCAACTATCAAACCATTCTTTCTATTTTCTGGGTTATCTTTCAAGTTTACTAAAAAATTCTTCAACGGTAAGGAATAAAATGTTAGATAATTCATTTCTAATAGATACTCTTACTACGAAATTTGATACCGCAGTCCCAGTTATTTTTCTTATTGGAGCTTTATCTAAAGCTCAATTTTGTACCGTATCGGGACATCCCATCAGTAAGCCCATCTGGACCGATTTATCAGATTCTGGTATTATTGAGCGATTTGGTCGGATATGTAGAAATCTTTCTCATTATCATAGTGGGTCCTCAAA
>refbc_1007737_4_Gladiolus_brevifolius
TTATGTATCAGATATACTAATACCCCATCCCATTCATATGGAAATCTTGGTTCAAATCCTTCAATGCTGGATTCAAGATGTTCCCCTTTTGCATTTCTTGCGATTCTTTCTTCACGAATATACTAATTGGAATAGTTTTTTCATTACTCAGAATAAATCTATTTATCGTTTTTCAAAAGAAACTAAAAGACTATTTCGGTTCCTATACAATTCTTATGTATATGAATGTGAATTTGTATTCGTTTTTATTCGCAAGCACTCTTCTTATTTACGATTCACATCCTTTCGAACTTTTCTTGAGCGAAGATATTTCTATGGAAAAATGGAACATCTTCAAACAGAACATCTTATAATAGTATGTTGTTATTATTTTAATGGAACCCTATGGTCCTTCAAAGATCCTTTCATGCATTATGCTCGATGTCAAGGAAAGGCAATTCTGGCTTCAAAAGGGACTCATCTTCTGATGAAGAAATGGAAATATAATTTTGTCAATTTATGGCAATATTATTTTCACTTTTGGTATCAATCATACAGGATCCATATAAACCAACTATCAAACCATTCTTTCTATTTTCTGGGTTATCTTTCAAGTTTACTAAAAAATTCTTCAACGGTAAGGAATAAAATGTTAGATAATTCATTTCTAATAGATACTCTTACTACGAAATTTGATACCGCAGTCCCAGTTATTTTTCTTATTGGAGCTTTATCTAAAGCTCAATTTTGTACCGTATCGGGACATCCCATCAGTAAGCCCATCTGGACCGATTTATCAGATTCTGGTATTATTGAGCGATTTGGTCGGATATGTAGAAATCTTTCTCATTATCATAGTGGGTCCTCAAA
>refbc_1007738_4_Gladiolus_brevitubus
TTATGTATCAGATATACTAATACCCCATCCCATTCATATGGAAATCTTGGTTCAAATCCTTCAATGCTGGATTCAAGATGTTCCCCTTTTGCATTTCTTGCGATTCTTTCTTCACGAATATACTAATTGGAATAGTTTTTTAATTACTCAGAATAAATCTATTTATCGTTTTTCAAAAGAAACTAAAAGACTATTTCGGTTCCTATACAATTCTTATGTATATGAATGTGAATTTGTATTCGTTTTTCTTCGTAAGCACTCTTCTTATTTACGATTCACATCCTTTCGAACTTTTCTTGAGCGAAGATATTTCTATGGAAAAATGGAACATCTTCAAACGGAACATCTTATAATAGTATATTGTTATTATTTTAATGGAACCCTATGGTCCTTCAAAGATCCTTTAATGCATTATGCTCGATGTCAAGGAAAGGCAATTCTGGCTTCAAAAGGGACTCATTTTCTGATGAAGAAATGGAAATATAATTTTGTCAATTTATGGCAATATTATTTTCACTTTTGGTATCAATCATACAGGATCCATATAAACCAACTATCAAACCATTCTTTCCATTTTCTGGGTTATCTTTCAAGTTTACTAAAAAATTCTTCGACGGTAAGGAATAAAATGTTAGATAATTCATTTCTAATAGATACTCTTACTACGAAATTTGATACCGCAGTCCCAGTTATTTTTCTTATTGGAGCTTTATCTAAAGCTCAATTTTGTACCGTATCGGGACATCCCATCAGTAAGCCCATCTGGACTGATTTATCAGATTCTGGTATTATTGAGCGATTTGGTCGGATATGTAGAAATCTTTCTCATTATCATAGTGGGTCCTCAAA
>refbc_1007739_4_Gladiolus_bullatus
TTATGTATCAGATATACTAATACCCCATCCCATTCATATGGAAATCTTGGTTCAAATCCTTCAATGCTGGATTCAAGATGTTCCCCTTTTGCATTTCTTGCGATTCTTTCTTCACGAATATACTAATTGGAATAGTTTTTTCATTACTCAGAATAAATCTATTTATCGTTTTTCAAAAGAAACTAAAAGACTATTTCGGTTCCTATACAATTCTTATGTATATGAATGTGAATTTGTATTCGTTTTTCTTCGTAAGCACTCTTCTTATTTACGATTCACATCCTTTCGAACTTTTCTTGAGCGAAGATATTTCTATGGAAAAATGGAACATCTTCAAACGGAACATCTTATAATAGTATGTTGTTATTATTTTAATGGAACCCTATGGTCCTTCAAAGATCCTTTAATGCATTATGCTCGATGTCAAGGAAAGGCAATTCTGGCTTCAAAAGGGACTCATTTTCTGATGAAGAAATGGAAATATAATTTTGTCAATTTATGGCAATATTATTTTCACTTTTGGTATCAATCATACAGGATCCATATAAACCAACTATCAAACCATTCTTTCCATTTTCTGGGTTATCTTTCAAGTTTACTAAAAAATTCTTCGACGGTAAGGAATAAAATGTTAGATAATTCATTTCTAATAGATACTCTTACTACGAAATTTGATACCGCAGTCCCAGTTATTTTTCTTATTGGAGCTTTATCTAAAGCTCAATTTTGTACCGTATCGGGACATCCCATCAGTAAGCCCATCTGGACCGATTTATCAGATTCTGGTATTATTGAGCGATTTGGTCGGATATGTAGAAATCTTTCTCATTATCATAGTGGGTCCTCAAA
>refbc_1007740_4_Gladiolus_caeruleus
TTATGTATCAGATATACTAATACCCCATCCCATTCATATGGAAATCTTGGTTCAAATCCTTCAATGCTGGATTCAAGATGTTCCCCTTTTGCATTTCTTGCGATTCTTTCTTCACGAATATACTAATTGGAATAGTTTTTTCATTACTCAGAATAAATCTATTTATCGTTTTTCAAAAGAAACTAAAAGACTATTTCGGTTCCTATACAATTCTTATGTATATGAATGTGAATTTGTATTCGTTTTTATTCGCAAGCACTCTTCTTATTTACGATTCACATCCTTTCGAACTTTTCTTGAGCGAAGATATTTCTATGGAAAAATGGAACATCTTCAAACAGAACATCTTATAATAGTATGTTGTTATTATTTTAATGGAACCCTATGGTCCTTCAAAGATCCTTTCATGCATTATGCTCGATGTCAAGGAAAGGCAATTCTGGCTTCAAAAGGGACTCATCTTCTGATGAAGAAATGGAAATATAATTTTGTCAATTTATGGCAATATTATTTTCACTTTTGGTATCAATCATACAGGATCCATATAAACCAACTATCAAACCATTCTTTCTATTTTCTGGGTTATCTTTCAAGTTTACTAAAAAATTCTTCAACGGTAAGGAATAAAATGTTAGATAATTCATTTCTAATAGATACTCTTACTACGAAATTTGATACCGCAGTCCCAGTTATTTTTCTTATTGGAGCTTTATCTAAAGCTCAATTTTGTACCGTATCGGGACATCCCATCAGTAAGCCCATCTGGACCGATTTATCAGATTCTGGTATTATTGAGCGATTTGGTCGGATATGTAGAAATCTTTCTCATTATCATAGTGGGTCCTCAAA
>refbc_1007741_4_Gladiolus_calcaratus
TTATGTATCAGATATACTAATACCCCATCCCATTCATATGGAAATCTTGGTTCAAATCCTTCAATGCTGGATTCAAGATGTTCCCCTTTTGCATTTCTTGCGATTCTTTCTTCACGAATATACTAATTGGAATAGGTTTTTCATTACTCAGAATAAATCTATTTATCGTTTTTCAAAAGAAACTAAAAGACTATTTCGGTTCCTATACAATTATTATGTATATGAATGTGAATTTGTATTCGTTTTTATTCGTAAGCACTCTTCTTATTTACGATTCACATCCTTTCGAACTTTTCTTGAGCGAAGATATTTCTATGGAAAAATGGAACATCTTCAAACGGAACATCTTATAATAGTATGTTGTTATTATTTTAATGGAACCCTATGGTCCTTCAAAGATCCTTTCATGCATTATGCTCGATGTCAAGGAAAGGCAATTCTGGCTTCAAAAGGGACTCATCTTCTGATGAAGAAATGGAAATATAATTTTGTCAATTTATGGCAATATTATTTTCACTTTTGGTATCAATCATACAGGATCCATATAAACCAACTATCAAACCATTCTTTCCATTTTCTGGGTTATCTTTCAAGTTTACTAAAAAATTATTCGACGGTAAGGAATAAAATGTTAGATAATTCATTTCTAATAGATACTCTTACTACGCAATTTGATACCGCAGTCCCAGTTATTTTTCTTATTGGAGCTTTATCTAAAGCTCAATTTTGTACCGTATCGGGACATCCCATCAGTAAGCCCATCTGGACCGATTTATCAGATTCTGGTATTATTGAGCGATTTGGTCGGATATGTAGAAATCTTTCTCATTATCATAGTGGGTCCTCAAA
>refbc_1007742_4_Gladiolus_candidus
TATGTATCAGATATACTAATACCCCATCCCATTCATATGGAAATCTTGGTTCAAATCCTTCAATGCTGGATTCAAGATGTTCCCCTTTTGCATTTCTTGCGATTCTTTCTTCACGAATATACTAATTGGAATAGTTTTTTCATTACTCAGAATAAATCTATTTATCGTTTTTCAAAAGAAACTAAAAGACTATTTCGGTTCCTATACAATTATTATGTATATGAATGTGAATTTGTATTCGTTTTTATTCGTAAGCACTCTTCTTATTTACGATTCACATCCTTTCGAACTTTTCTTGAGCGAAGATATTTCTATGGAAAAATGGAACATCTTCAAACGGAACATCTTATAATAGTATGTTGTTATTATTTTAATGGAACCCTATGGTCCTTCAAAGATCCTTTCATGCATTATGCTCGATGTCAAGGAAAGGCAATTCTGGCTTCAAAAGGGACTCATCTTCTGATGAAGAAATGGAAATATAATTTTGTCAATTTATGGCAATATTATTTTCACTTTTGGTATCAATCATACAGGATCCATATAAACCAACTATCAAACCATTCTTTCCATTTTCTGGGTTATCTTTCAAGTTTACTAAAAAATTATTCGACGGTAAGGAATAAAATGTTAGATAATTCATTTCTAATAGATACTCTTACTACGAAATTTGATACCGCAGTCCCAGTTATTTTTCTTATTGGAGCTTTATCTAAAGCTCAATTTTGTACCGTATCGGGACATCCCATCAGTAAGCCCATCTGGACCGATTTATCAGATTCTGGTATTATTGAGCGATTTGGTCGGATATGTAGAAATCTTTCTCATTATCATAGTGGGTCCTCAAA
>refbc_1007743_4_Gladiolus_carmineus
TTATGTATCAGATATACTAATACCCCATCCCATTCATATGGAAATCTTGGTTCAAATCCTTCAATGCTGGATTCAAGATGTTCCCCTTTTGCATTTCTTGCGATTCTTTCTTCACGAATATACTAATTGGAATAGTTTTTTCATTACTCAGAATAAATCTATTTATCGTTTTTCAAAAGAAACTAAAAGACTATTTCGGTTCCTATACAATTCTTATGTATATGAATGTGAATTTGTATTCGTTTTTATTCGCAAGCACTCTTCTTATTTACGATTCACATCCTTTCGAACTTTTCTTGAGCGAAGATATTTCTATGGAAAAATGGAACATCTTCAAACAGAACATCTTATAATAGTATGTTGTTATTATTTTAATGGAACCCTATGGTCCTTCAAAGATCCTTTCATGCATTATGCTCGATGTCAAGGAAAGGCAATTCTGGCTTCAAAAGGGACTCATCTTCTGATGAAGAAATGGAAATATAATTTTGTCAATTTATGGCAATATTATTTTCACTTTTGGTATCAATCATACAGAATCCATATAAACCAACTATCAAACCATTCTTTCCATTTTCTGGGTTATCTTTCAAGTTTACTAAAAAATTCTTCGACGGTAAGGAATAAAATGTTAGATAATTCATTTCTAATAGATACTCTTACTACGAAATTTGATACCGCAGTCCCAGTTATTTTTCTTATTGGAGCTTTATCTAAAGCTCAATTTTGTACCGTATCGGGACATCCCATCAGTAAGCCCATCTGGACCGATTTATCAGATTCTGGTATTATTGAGCGATTTGGTCGGATATGTAGAAATCTTTCTCATTATCATAGTGGGTCCTCAAA
>refbc_1007745_4_Gladiolus_caryophyllaceus
TTATGTATCAGATATACTAATACCCCATCCCATTCATATGGAAATCTTGGTTCAAATCCTTCAATGCTGGATTCAAGATGTTCCCCTTTTGCATTTCTTGCGATTCTTTCTTCACGAATATACTAATTGGAATAGTTTTTTCATTACTCAGAATAAATCTATTTATCGTTTTTCAAAAGAAACTAAAAGACTATTTCGGTTCCTATACAATTCTTATGTATATGAATGTGAATTTGTATTCGTTTTTATTCGCAAGCACTCTTCTTATTTACGATTCACATCCTTTCGAACTTTTCTTGAGCGAAGATATTTCTATGGAAAAATGGAACATCTTCAAACAGAACATCTTATAATAGTATGTTGTTATTATTTTAATGGAACCCTATGGTCCTTCAAAGATCCTTTCATGCATTATGCTCGATGTCAAGGAAAGGCAATTCTGGCTTCAAAAGGGACTCATCTTCTGATGAAGAAATGGAAATATAATTTTGTCAATTTATGGCAATATTATTTTCACTTTTGGTATCAATCATACAGGATCCATATAAACCAACTATCAAACCATTCTTTCTATTTTCTGGGTTATCTTTCAAGTTTACTAAAAAATTCTTCAACGGTAAGGAATAAAATGTTAGATAATTCATTTCTAATAGATACTCTTACTACGAAATTTGATACCGCAGTCCCAGTTATTTTTCTTATTGGAGCTTTATCTAAAGCTCAATTTTGTACCGTATCGGGACATCCCATCAGTAAGCCCATCTGGACCGATTTATCAGATTCTGGTATTATTGAGCGATTTGGTCGGATATGTAGAAATCTTTCTCATTATCATAGTGGGTCCTCAAA
>refbc_1007746_4_Gladiolus_ceresianus
TTATGTATCAGATATACTAATACCCCATCCCATTCATATGGAAATCTTGGTTCAAATCCTTCAATGCTGGATTCAAGATGTTCCCCTTTTGCATTTCTTGCGATTCTTTCTTCACGAATATACTAATTGGAATAGTTTTTTCATTACTCAGAATAAATCTATTTATCGTTTTTCAAAAGAAACTAAAAGACTATTTCGGTTCCTATACAATTCTTATGTATATGAATGTGAATTTGTATTCGTTTTTCTTCGTAAGCACTCTTCTTATTTACGATTCACATCCTTTCGAACTTTTCTTGAGCGAAGATATTTCTATGGAAAAATGGAACATCTTCAAACGGAACATCTTATAATAGTATGTTGTTATTATTTTAATGGAACCCTATGGTCCTTCAAAGATCCTTTCATGCATTATGCTCGATGTCAAGGAAAGGCAATTCTGGCTTCAAAAGGGACTCATTTTCTGATGAAGAAATGGAAATATAATTTTGTCAATTTATGGCAATATTATTTTCACTTTTGGTATCAATCATACAGGATCCATATAAACCAACTATCAAACCATTCTTTCCATTTTCTGGGTTATCTTTCAAGTTTACTAAAAAATTCTTCGACGGTAAGGAATAAAATGTTAGATAATTCATTTCTAATAGATACTCTTACTACGAAATTTGATACCGCAGTCCCAGTTATTTTTCTTATTGGAGCTTTATCTAAAGCTCAATTTTGTACCGTATCGGGACATCCCATCAGTAAGCCCATCTGGACCGATTTATCAGATTCTGGTATTATTGAGCGATTTGGTCGGATATGTAGAAATCTTTCT
>refbc_1007747_4_Gladiolus_comptonii
TTATGTATCAGATATACTAATACCCCATCCCATTCATATGGAAATCTTGGTTCAAATCCTTCAATGCTGGATTCAAGATGTTCCCCTTTTGCATTTCTTGCGATTCTTTCTTCACGAATATACTAATTGGAATAGTTTTTTCATTACTCAGAATAAATCTATTTATCGTTTTTCAAAAGAAACTAAAAGACTATTTCGGTTCCTATACAATTCTTATGTATATGAATGTGAATTTGTATTCGTTTTTATTCGCAAGCACTCTTCTTATTTACGATTCACATCCTTTCGAACTTTTCTTGAGCGAAGATATTTCTATGGAAAAATGGAACATCTTCAAACAGAACATCTTATAATAGTATGTTGTTATTATTTTAATGGAACCCTATGGTCCTTCAAAGATCCTTTCATGCATTATGCTCGATGTCAAGGAAAGGCAATTCTGGCTTCAAAAGGGACTCATCTTCTGATGAAGAAATGGAAATATCATTTTGTCAATTTATGGCAATATTATTTTCACTTTTGGTATCAATCATACAGGATCCATATAAACCAACTATCAAACCATTCTTTCTATTTTCTGGGTTATCTTTCAAGTTTACTAAAAAATTCTTCAACGGTAAGGAATAAAATGTTAGATAATTCATTTCTAATAGATACTCTTACTACGAAATTTGATACCGCAGTCCCAGTTATTTTTCTTATTGGAGCTTTATCTAAAGCTCAATTTTGTACCGTATCGGGACATCCCATCAGTAAGCCCATCTGGACCGATTTATCAGATTCTGGTATTATTGAGCGATTTGGTCGGATATGTAGAAATCTTTCTCATTATCATAGTGGGTCCTCAAA
>refbc_1007748_4_Gladiolus_crassifolius
TTATGTATCAGATATACTAATACCCCATCCCATTCATATGGAAATCTTGGTTCAAATCCTTCAATGCTGGATTCAAGATGTTCCCCTTTTGCATTTCTTGCGATTCTTTCTTCACGAATATACTAATTGGAATAGTTTTTTCATTACTCAGAATAAATCTATTTATCGTTTTTCAAAAGAAACTAAAAGACTATTTCGGTTCCTATACAATTATTATGTATATGAATGTGAATTTGTATTCGTTTTTATTCGTAAGCACTCTTCTTATTTACGATTCACATCCTTTCGAACTTTTCTTGAGCGAAGATATTTCTATGGAAAAATGGAACATCTTCAAACGGAACATCTTATAATAGTATGTTGTTATTATTTTAATGGAACCCTATGGTCCTTCAAAGATCCTTTCATGCATTATGCTCGATGTCAAGGAAAGGCAATTCTGGCTTCAAAAGGGACTCATCTTCTGATGAAGAAATGGAAATATAATTTTGTCAATTTATGGCAATATTATTTTCACTTTTGGTATCAATCATACAGGATCCATATAAACCAACTATCAAACCATTCTTTCCATTTTCTGGGTTATCTTTCAAGTTTACTAAAAAATTATTCGACGGTAAGGAATAAAATGTTAGATAATTCATTTCTAATAGATACTCTTACTACGCAATTTGATACCGCAGTCCCAGTTATTTTTCTTATTGGAGCTTTATCTAAAGCTCAATTTTGTACCGTATCGGGACATCCCATCAGTAAGCCCATCTGGACCGATTTATCAGATTCTGGTATTATTGAGCGATTTGGTCGGATATGTAGAAATCTTTCTCATTATCATAGTGGGTCCTCAAA
>refbc_1007749_4_Gladiolus_cruentus
TTATGTATCAGATATACTAATACCCCATCCCATTCATATGGAAATCTTGGTTCAAATCCTTCAATGCTGGATTCAAGATGTTCCCCTTTTGCATTTCTTGCGATTCTTTCTTCACGAATATACTAATTGGAATAGTTTTTTCATTACTCAGAATAAATCTATTTATCGTTTTTCAAAAGAAACTAAAAGACTATTTCGGTTCCTATACAATTATTATGTATATGAATGTGAATTTGTATTCGTTTTTATTCGTAAGCACTCTTCTTATTTACGATTCACATCCTTTCGAACTTTTCTTGAGCGAAGATATTTCTATGGAAAAATGGAACATCTTCAAACGGAACATCTTATAATAGTATGTTGTTATTATTTAAATGGAACCCTATGGTCCTTCAAAGATCCTTTCATGCATTATGCTCGATGTCAAGGAAAGGCAATTCTGGCTTCAAAAGGGACTCATCTTCTGATGAAGAAATGGAAATATAATTTTGTCAATTTATGGCAATATTATTTTCACTTTTGGTATCAATCATACAGGATCCATATAAACCAACTATCAAACCATTCTTTCCATTTTCTGGGTTATCTTTCAAGTTTACTAAAAAATTATTCGACGGTAAGGAATAAAATGTTAGATAATTCATTTCTAATAGATACTCTTACTACGCAATTTGATACCGCAGTCCCAGTTATTTTTCTTATTGGAGCTTTATCTAAAGCTCAATTTTGTACCGTATCGGGACATCCCATCAGTAAGCCCATCTGGACCAATTTATCAGATTCTGGTATTATTGAGCGATTTGGTCGGATATGTAGAAATCTTTCTCATTATCATAGTGGGTCCTCAAA
>refbc_1007750_4_Gladiolus_cunonius
TTATGTATCAGATATACTAATACCCCATCCCATTCATATGGAAATCTTGGTTCAAATCCTTCAATGCTGGATTCAAGATGTTCCCCTTTTGCATTTCTTGCGATTCTTTCTTCACGAATATACTAATTGGAATACTTTTTTCATTACTCAGAATAAATCTATTTATCGTTTTTCAAAAGAAACTAAAAGACTATTTCGGTTCCTATACAATTCTTATGTATATGAATGTGAATTTGTATTCGTTTTTATTCGTAAGCACTCTTCTTATTTACGATTCACATCCTTTCGAACTTTTCTTGAGCGAAGATATTTCTATGGAAAAATGGAACATCTTCAAACAGAACATATTATAATAGTATGTTGTTATTATTTTAATGGAACCCTATGGTCCTTCAAAGATCCTTTCATGCATTATGCTCGATGTCAAGGAAAGGCAATTCTGGCTTCAAAAGGGACTCATCTTCTGATGAAGAAATGGAAATATAATTTTGTCAATTTATGGCAATATTATTTTCACTTTTGGTATCAATCATACAGGATCCATATAAACCAACTATCAAACCATTCTTTCCATTTTCTGGGTTATCTTTCAAGTTTACTAAAAAATTCTTCGACGGTAAGGAATAAAATGTTAGATAATTCATTTCTAATAGATACTCTTACTACGAAATTTGATACCGCAGTCCCAGTTATTTTTCTTATTGGAGCTTTATCTAAAGCTCAATTTTGTACCGTATCGGGACATCCCATCAGTAAGCCCATCTGGACCGATTTATCAGATTCTGGTATTATTGAGCGATTTGGTCGGATATGTAGAAATCTTTCTCATTATCATAGTGGGTCCTCAAA
>refbc_1007751_4_Gladiolus_cylindraceus
TTATGTATCAGATATACTAATACCCCATCCCATTCATATGGAAATCTTGGTTCAAATCCTTCAATGCTGGATTCAAGATGTTCCCCTTTTGCATTTCTTGCGATTCTTTCTTCACGAATATACTAATTGGAATAGTTTTTTCATTACTCAGAATAAATCTATTTATCGTTTTTCAAAAGAAACTAAAAGACTATTTCGGTTCCTATACAATTCTTATGTATATGAATGTGAATTTGTATTCGTTTTTCTTCGTAAGCACTCTTCTTATTTACGATTCACATCCTTTCGAACTTTTCTTGAGCGAAGATATTTCTATGGAAAAATGGAACATCTTCAAACGGAACATCTTATAATAGTATGTTGTTATTATTTTAATGGAACCCTATGGTCCTTCAAAGATCCTTTCATGCATTATGCTCGATGTCAAGGAAAGGCAATTCTGGCTTCAAAAGGGACTCATTTTCTGATGAAGAAATGGAAATATAATTTTGTCAATTTATGGCAATATTATTTTCACTTTTGGTATCAATCATACAGGATCCATATAAACCAACTATCAAACCATTCTTTCCATTTTCTGGGTTATCTTTCAAGTTTACTAAAAAATTCTTTGACGGTAAGGAATAAAATGTTAGATAATTCATTTCTAATAGATACTCTTACTACGAAATTTGATACCGCAGTCCCAGTTATTTTTCTTATTGGAGCTTTATCTAAAGCTCAATTTTGTACCGTATCGGGACATCCCATCAGTAAGCCCATCTGGACCGATTTATCAGATTCTGGTATTATTGAGCGATTTGGTCGGATATGTAGAAATCTTTCTCATTAT
>refbc_1007752_4_Gladiolus_dalenii
ATGTATCAGATATACTAATACCCCATCCCATTCATATGGAAATCTTGGTTCAAATCCTTCAATGCTGGATTCAAGATGTTCCCCTTTTGCATTTCTTGCGATTCTTTCTTCACGAATATACTAATTGGAATAGTTTTTTCATTACTCAGAATAAATCTATTTATCGTTTTTCAAAAGAAACTAAAAGACTATTTCGGTTCCTATACAATTATTATGTATATGAATGTGAATTTGTATTCGTTTTTATTCGTAAGCACTCTTCTTATTTACGATTCACATCCTTTCGAACTTTTCTTGAGCGAAGATATTTCTATGGAAAAATGGAACATCTTCAAACGGAACATCTTATAATAGTATGTTGTTATTATTTTAATGGAACCCTATGGTCCTTCAAAGATCCTTTCATGCATTATGCTCGATGTCAAGGAAAGGCAATTCTGGCTTCAAAAGGGACTCATCTTCTGATGAAGAAATGGAAATATAATTTTGTCAATTTATGGCAATATTATTTTCACTTTTGGTATCAATCATACAGGATCCATATAAACCAACTATCAAACCATTCTTTCCATTTTCTGGGTTATCTTTCAAGTTTACTAAAAAATTATTCGACGGTAAGGAATAAAATGTTAGATAATTCATTTCTAATAGATACTCTTACTACGCAATTTGATACCGCAGTCCCAGTTATTTTTCTTATTGGAGCTTTATCTAAAGCTCAATTTTGTACCGTATCGGGACATCCCATCAGTAAGCCCATCTGGACCGATTTATCAGATTCTGGTATTATTGAGCGATTTGGTCGGATATGTAGAAATCTTTCTCATTATCATAGTGGGTCCTCAAA
>refbc_1007753_4_Gladiolus_debilis
TTATGTATCAGATATACTAATACCCCATCCCATTCATATGGAAATCTTGGTTCAAATCCTTCAATGCTGGATTCAAGATGTTCCCCTTTTGCATTTCTTGCGATTCTTTCTTCACGAATATACTAATTGGAATAGTTTTTTCATTACTCAGAATAAATCTATTTATCGTTTTTCAAAAGAAACTAAAAGACTATTTCGGTTCCTATACAATTCTTATGTATATGAATGTGAATTTGTATTCGTTTTTATTCGCAAGCACTCTTCTTATTTACGATTCACATCCTTTCGAACTTTTCTTGAGCGAAGATATTTCTATGGAAAAATGGAACATCTTCAAACAGAACATCTTATAATAGTATGTTGTTATTATTTTAATGGAACCCTATGGTCCTTCAAAGATCCTTTCGTGCATTATGCTCGATGTCAAGGAAAGGCAATTCTGGCTTCAAAAGGGACTCATCTTCTGATGAAGAAATGGAAATATAATTTTGTCAATTTATGGCAATATTATTTTCACTTTTGGTATCAATCATACAGGATCCATATAAACCAACTATCAAACCATTCTTTCTATTTTCTGGGTTATCTTTCAAGTTTACTAAAAAATTCTTCGACGGTAAGGAATAAAATGTTAGATAATTCATTTCTAATAGATACTCTTACTACGAAATTTGATACCGCAGTCCCAGTTATTTTTCTTATTGGAGCTTTATCTAAAGCTCAATTTTGTACCGTATCGGGACATCCCATCAGTAAGCCCATCTGGACCGATTTATCAGATTCTGGTATTATTGAGCGATTTGGTCGGATATGTAGAAATCTTTCTCATTATCATAGTGGGTCCTCAAA
>refbc_1007754_4_Gladiolus_decoratus
ATCAGATATACTAATACCCCATCCCATTCATATGGAAATCTTGGTTCAAATCCTTCAATGCTGGATTCAAGATGTTCCCCTTTTGCATTTCTTGCGATTCTTTCTTCACGAATATACTAATTGGAATAGTTTTTTCATTACTCAGAATAAATCTATTTATCGTTTTTCAAAAGAAACTAAAAGACTATTTCGGTTCCTATACAATTATTATGTATATGAATGTGAATTTGTATTCGTTTTTATTCGTAAGCACTCTTCTTATTTACGATTCACATCCTTTCGAACTTTTCTTGAGCGAAGATATTTCTATGGAAAAATGGAACATCTTCAAACGGAACATCTTATAATAGTATGTTGTTATTATTTTAATGGAACCCTATGGTCCTTCAAAGATCCTTTCATGCATTATGCTCGATGTCAAGGAAAGGCAATTCTGGCTTCAAAAGGGACTCATCTTCTGATGAAGAAATGGAAATATAATTTTGTCAATTTATGGCAATATTATTTTCACTTTTGGTATCAATCATACAGGATCCATATAAACCAACTATCAAACCATTCTTTCCATTTTCTGGGTTATCTTTCAAGTTTACTAAAAAATTATTCGACGGTAAGGAATAAAATGTTAGATAATTCATTTCTAATAGATACTCTTACTACGAAATTTGATACCGCAGTCCCAGTTATTTTTCTTATTGGAGCTTTATCTAAAGCTCAATTTTGTACCGTATCGGGACATCCCATCAGTAAGCCCATCTGGACCGATTTATCAGATTCTGGTATTATTGAGCGATTTGGTCGGATATGTAGAAATCTTTCTCATTATCATAGTGGGTCCTCAAA
>refbc_1007755_4_Gladiolus_densiflorus
TATGTATCAGATATACTAATACCCCATCCCATTCATATGGAAATCTTGGTTCAAATCCTTCAATGCTGGATTCAAGATGTTCCCCTTTTGCATTTCTTGCGATTCTTTCTTCACGAATATACTAATTGGAATAGTTTTTTCATTACTCAGAATAAATCTATTTATCGTTTTTCAAAAGAAACTAAAAGACTATTTAGGTTCCTATACAATTATTATGTATATGAATGTGAATTTGTATTCGTTTTTATTCGTAAGCACTCTTCTTATTTACGATTCACATCCTTTCGAACTTTTCTTGAGCGAAGATATTTCTATGGAAAAATGGAACATCTTCAAACGGAACATCTTATAATAGTATGTTGTTATTATTTTAATGGAACCCTATGGTCCTTCAAAGATCCTTTCATGCATTATGCTCGATGTCAAGGAAAGGCAATTCTGGCTTCAAAAGGGACTCATCTTCTGATGAAGAAATGGAAATATAATTTTGTCAATTTATGGCAATATTATTTTCACTTTTGGTATCAATCATACAGGATCCATATAAACCAACTATCAAACCATTCTTTCCATTTTCTGGGTTATCTTTCAAGTTTACTAAAAAATTATTCGACGGTAAGGAATAAAATGTTAGATAATTCATTTCTAATAGATACTCTTACTACGCAATTTGATACCGCAGTCCCAGTTATTTTTCTTATTGGAGCTTTATCTAAAGCTCAATTTTGTACCGTATCGGGACATCCCATCAGTAAGCCCATCTGGACCGATTTATCAGATTCTGGTATTATTGAGCGATTTGGTCGGATATGTAGAAATCTTTCTCATTATCATAG
>refbc_1007756_4_Gladiolus_deserticola
CCTTCAATGCTGGATTCAAGATGTTCCCCTTTTGCATTTCTTGCGATTCTTTCTTCACGAATATACTAATTGGAATAGTTTTTTCATTACTCAGAATAAATCTATTTATCGTTTTTCAAAAGAAACTAAAAGACTTTTTCGGTTCCTATACAATTCTTATGTATATGAATGTGAATTTTTATTTGTTTTTCTTCGTAAGCACTCTTCTTATTTACGATTCACATCCTTTCGAACTTTTCTTGAGCGAAGATATTTCTATGGAAAAATGGAACATCTTCAAACGGAACATCTTATAATAGTATGTTGTTATTATTTTAATGGAACCCTATGGTCCTTCAAAGATCCTTTCATGCATTATGCTCGATGTCAAGGAAAGGCAATTCTGGCTTCAAAAGGGACTCATCTTATGATGAAGAAATGGAAATATAATTTTGTCAATTTATGGCAATATTATTTTAACTTTTGGTATCAATCATACAGGATCCATATAAACCAACTATCAAACCATTCTTTCCATTTTCTGGGTTATCTTTCAAGTTTACTAAAAAATTCTTCGACGGTAAGGAATAAAATGTTAGATAATTCATTTCTAATAGATACTCTTACTACGAAATTTGATACCGCAGTCCCAGTTATTTTTCTTATTGGAGCTTTATCTAAAGCTCAATTTTGTACCGTATCGGGACATCCCATCAGTAAGCCCATCTGGACCGATTTATCAGATTCTGGTATTATTGAGCGATTTGGTCGGATATGTAGAAATATTTCTCATTATCATAGTGGGTCCTCAAA
>refbc_1007757_4_Gladiolus_dolomiticus
TCTTGGTTCAAATCCTTCAATGCTGGATTCAAGATGTTCCCCTTTTGCATTTCTTGCGATTCTTTCTTCACGAATATACTAATTGGAATAGTTTTTTCATTACTCAGAATAAATCTATTTATCGTTTTTCAAAAGAAACTAAAAGACTATTTCGGTTCCTATACAATTATTATGTATATGAATGTGAATTTGTATTCGTTTTTATTCGTAAGCACTCTTCTTATTTACGATTCACATCCTTTCGAACTTTTCTTGAGCGAAGATATTTCTATGGAAAAATGGAACATCTTCAAACGGAACATCTTATAATAGTATGTTGTTATTATTTTAATGGAACCCTATGGTCCTTCAAAGATCCTTTCATGCATTATGCTCGATGTCAAGGAAAGGCAATTCTGGCTTCAAAAGGGACTCATCTTCTGATGAAGAAATGGAAATATAATTTTGTCAATTTATGGCAATATTATTTTCACTTTTGGTATCAATCATACAGGATACATATAAACCAACTATCAAACCATTCTTTCCATTTTCTGGGTTATCTTTCAAGTTTACTAAAAAATTATTCGACGGTAAGGAATAAAATGTTAGATAATTCATTTCTAATAGATACTCTTACTACGCAATTTGATACCGCAGTCCCAGTTATTTTTCTTATTGGAGCTTTATCTAAAGCTCAATTTTGTACCGTATCGGGACATCCCATCAGTAAGCCCATCTGGACCGATTTATCAGATTCTGGTATTATTGAGCGATTTGGTCGGATATGTAGAAATCTTTCTCATTATCATAGTGGGTCCTCAAA
>refbc_1007758_4_Gladiolus_ecklonii
TTATGTATCAGATATACTAATACCCCATCCCATTCATATGGAAATCTTGGTTCAAATCCTTCAATGCTGGATTCAAGATGTTCCCCTTTTGCATTTCTTGCGATTCTTTCTTCACGAATATACTAATTGGAATAGTTTTTTCATTACTCAGAATAAATCTATTTATCGTTTTTCAAAAGAAACTAAAAGACTATTTCGGTTCCTATACAATTATTATGTATATGAATGTGAATTTGTATTCGTTTTTATTCGTAAGCACTCTTCTTATTTACGATTCACATCCTTTCGAACTTTTCTTGAGCGAAGATATTTCTATGGAAAAATGGAACATCTTCAAACGGAACATCTTATAATAGTATGTTGTTATTATTTTAATGGAACCCTATGGTCCTTCAAAGATCCTTTCATGCATTATGCTCGATGTCAAGGAAAGGCAATTCTGGCTTCAAAAGGGACTCATCTTCTGATGAAGAAATGGAAATATAATTTTGTCAATTTATGGCAATATTATTTTCACTTTTGGTATCAATCATACAGGATCCATATAAACCAACTATCAAACCATTCTTTCCATTTTCTGGGTTATCTTTCAAGTTTACTAAAAAATTATTCGACGGTAAGGAATAAAATGTTAGATAATTCATTTCTAATAGATACTCTTACTACGCAATTTGATACCGCAGTCCCAGTTATTTTTCTTATTGGAGCTTTATCTAAAGCTCAATTTTGTACCGTATCGGGACATCCCATCAGTAAGCCCATCTGGACCGATTTATCAGATTCTGGTATTATTGAGCGATTTGGTCGGATATGTAGAAATCTTTCTCATTATCATAGTGGGTCCTCAA
>refbc_1007759_4_Gladiolus_elliotii
TTATGTATCAGATATACTAATACCCCATCCCATTCATATGGAAATCTTGGTTCAAATCCTTCAATGCTGGATTCAAGATGTTCCCCTTTTGCATTTCTTGCGATTCTTTCTTCACGAATATACTAATTGGAATAGTTTTTTCATTACTCAGAATAAATCTATTTATCGTTTTTCAAAAGAAACTAAAAGACTATTTCGGTTCCTATACAATTATTATGTATATGAATGTGAATTTGTATTCGTTTTTATTCGTAAGCACTCTTCTTATTTACGATTCACATCCTTTCGAACTTTTCTTGAGCGAAGATATTTCTATGGAAAAATGGAACATCTTCAAACGGAACATCTTATAATAGTATGTTGTTATTATTTTAATGGAACCCTATGGTCCTTCAAAGATCCTTTCATGCATTATGCTCGATGTCAAGGAAAGGCAATTCTGGCTTCAAAAGGGACTCATCTTCTGATGAAGAAATGGAAATATAATTTTGTCAATTTATGGCAATATTATTTTCACTTTTGGTATCAATCATACAGGATCCATATAAACCAACTATCAAACCATTCTTTCCATTTTCTGGGTTATCTTTCAAGTTTACTAAAAAATTATTCGACGGTAAGGAATAAAATGTTAGATAATTCATTTCTAATAGATACTCTTACTACGCAATTTGATACCGCAGTCCCAGTTATTTTTCTTATTGGAGCTTTATCTAAAGCTCAATTTTGTACCGTATCGGGACATCCCATCAGTAAGCCCATCTGGACCGATTTATCAGATTCTGGTATTATTGAGCGATTTGGTCGGATATGTAGAAATCTTTCTCATTATCATAG
>refbc_1007760_4_Gladiolus_emiliae
TTATGTATCAGATATACTAATACCCCATCCCATTCATATGGAAATCTTGGTTCAAATCCTTCAATGCTGGATTCAAGATGTTCCCCTTTTGCATTTCTTGCGATTCTTTCTTCACGAATATACTAATTGGAATAGTTTTTTCATTACTCAGAATAAATCTATTTATCGTTTTTCAAAAGAAACTAAAAGACTATTTMGGTTCCTATACAATTCTTATGTATATGAATGTGAATTTGTATTCGTTTTTATTCGCAAGCACTCTTCTTATTTACGATTCACATCCTTTCGAACTTTTCTTGAGCGAAGATATTTCTATGGAAAAATGGAACATCTTCAAACAGAACATCTTATAATAGTATGTTGTTATTATTTTAATGGAACCCTATGGTCCTTCAAAGATCCTTTCATGCATTATGCTCGATGTCAAGGAAAGGCAATTCTGGCTTCAAAAGGGACTCATCTTCTGATGAAGAAATGGAAATATAATTTTGTCAATTTATGGCAATATTATTTTCACTTTTGGTATCAATCATACAGGATCCATATAAACCAACTATCAAACCATTCTTTCTATTTTCTGGGTTATCTTTCAAGTTTACTAAAAAATTCTTCGACGGTAAGGAATAAAATGTTAGATAATTCATTTCTAATAGATACTCTTACTACGAAATTTGATACCGCAGTCCCAGTTATTTTTCTTATTGGAGCTTTATCTAAAGCTCAATTTTGTACCGTATCGGGACATCCCATCAGTAAGCCCATCTGGACCGATTTATCAGATCCTGGTATTATTGAGCGATTTGGTCGGATATGTAGAAATCTTTCTCATTATCATAGTGGG
>refbc_1007761_4_Gladiolus_engysiphon
TTATGTATCAGATATACTAATACCCCATCCCATTCATATGGAAATCTTGGTTCAAATCCTTCAATGCTGGATTCAAGATGTTCCCCTTTTGCATTTCTTGCGATTCTTTCTTCACGAATATACTAATTGGAATAGTTTTTTCATTACTCAGAATAAATCTATTTATCGTTTTTCAAAAGAAACTAAAAGACTATTTCGGTTCCTATACAATTCTTATGTATATGAATGTGAATTTGTATTCGTTTTTATTCGCAAGCACTCTTCTTATTTACGATTCACATCCTTTCGAACTTTTCTTGAGCGAAGATATTTCTATGGAAAAATGGAACATCTTCAAACAGAACATCTTATAATAGTATGTTGTTATTATTTTAATGGAACCCTATGGTCCTTCAAAGATCCTTTCATGCATTATGCTCGATGTCAAGGAAAGGCAATTCTGGCTTCAAAAGGGACTCATCTTCTGATGAAGAAATGGAAATATAATTTTGTCAATTTATGGCAATATTATTTTCACTTTTGGTATCAATCATACAGGATCCATATAAACCAACTATCAAACCATTCTTTCTATTTTCTGGGTTATCTTTCAAGTTTACTAAAAAATTCTTCAACGGTAAGGAATAAAATGTTAGATAATTCATTTCTAATAGATACTCTTACTACGAAATTTGATACCGCAGTCCCAGTTATTTTTCTTATTGGAGCTTTATCTAAAGCTCAATTTTGTACCGTATCGGGACATCCCATCAGTAAGCCCATCTGGACCGATTTATCAGATTCTGGTATTATTGAGCGATTTGGTCGGATATGTAGAAATCTTTCTCATTAT
>refbc_1007762_4_Gladiolus_equitans
TTATGTATCAGATATACTAATACCCCATCCCATTCATATGGAAATCTTGGTTCAAATCCTTCAATGCTGGATTCAAGATGTTCCCCTTTTGCATTTCTTGCGATTCTTTCTTCACGAATATACTAATTGGAATAGTTTTTTCATTACTCAGAATAAATCTATTTATCGTTTTTCAAAAGAAACTAAAAGACTATTTCGGTTCCTATACAATTCTTATGTATATGAATGTGAATTTGTATTCGTTTTTATTCGCAAGCACTCTTCTTATTTACGATTCACATCCTTTCGAACTTTTCTTGAGCGAAGATATTTCTATGGAAAAATAGAACATCTTCAAACAGAACATCTTATAATAGTATGTTGTTATTATTTTAATGGAACCCTATGGTCCTTCAAAGATCCTTTCATGCATTATGCTCGATGTCAAGGAAAGGCAATTCTGGCTTCAAAAGGGACTCATCTTCTGATGAAGAAATGGAAATATAATTTTGTCAATTTATGGCAATATTATTTTCACTTTTGGTATCAATCATACAGGATCCATATAAACCAATTATCAAACCATTCTTTCCATTTTCTGGGTTATCTTTCAAGTTTACTAAAAAATTCTTCGACGGTAAGGAATAAAATGTTAGATAATTCATTTCTAATAGATACTCTTACTACGAAATTTGATACCGCAGTCCCAGTTATTTTTCTTATTGGAGCTTTATCTAAAGCTCAATTTTGTACCGTATCGGGACATCCCATCAGTAAGCCCATCTGGACCGATTTATCAGATTCTGGTATTATTGAGCGATTTGGTCGGATATGTAGAAATCTTTCTCATTATCATAGTGGGTCCTCAAA
>refbc_1007763_4_Gladiolus_erectiflorus
TTATGTATCAGATATACTAATACCCCATCCCATTCATATGGAAATCTTGGTTCAAATCCTTCAATGCTGGATTCAAGATGTTCCCCTTTTGCATTTCTTGCGATTCTTTCTTCACGAATATACTAATTGGAATAGTTTTTTCATTACTCAGAATAAATCTATTTATCGTTTTTCAAAAGAAACTAAAAGACTATTTCGGTTCCTATACAATTATTATGTATATGAATGTGAATTTCTATTCGTTTTTATTCGTAAGCACTCTTCTTATTTACGATTCACATCCTTTCGAACTTTTCTTGAGCGAAGATATTTCTATGGAAAAATGGAACATCTTCAAACGGAACATCTTATAATAGTATGTTGTTATTATTTTAATGGAACCCTATGGTCCTTCAAAGATCCTTTCATGCATTATGCTCGATGTCAAGGAAAGGCAATTCTGGCTTCAAAAGGGACTCATCTTCTGATGAAGAAATGGAAATATAATTTTGTCAATTTATGGCAATATTATTTTCACTTTTGGTATCAATCATACAGGATCCATATAAACCAACTATCAAACCATTCTTTCCATTTTCTGGGTTATCTTTCAAGTTTACTAAAAAGTTATTCGACGGTAAGGAATAAAATGTTAGATAATTCATTTCTAATAGATACTCTTACTACGCAATTTGATACCGCAGTCCCAGTTATTTTTCTTATTGGAGCTTTATCTAAAGCTCAATTTTGTACCGTATCGGGACATCCCATCAGTAAGCCCATCTGGACCGATTTATCAGATTCTGGTATTATTGAGCGATTTGGTCGGATATGTAGAAATCTTTCTCATTATCATAGCGGGTCCTCAA
>refbc_1007764_4_Gladiolus_exiguus
TTATGTATCAGATATACTAATACCCCATCCCATTCATATGGAAATCTTGGTTCAAATCCTTCAATGCTGGATTCAAGATGTTCCCCTTTTGCATTTCTTGCGATTCTTTCTTCACGAATATACTAATTGGAATAGTTTTTTCATTACTCAGAATAAATCTATTTATCGTTTTTCAAAAGAAACTAAAAGACTATTTCGGTTCCTATACAATTATTATGTATATGAATGTGAATTTGTATTCGTTTTTATTCGTAAGCACTCTTCTTATTTACGATTCACATCCTTTCGAACTTTTCTTGAGCGAAGATATTTCTATGGAAAAATGGAACATCTTCAAACGGAACATCTTATAATAGTATGTTGTTATTATTTTAATGGAACCCTATGGTCCTTCAAAGATCCTTTCATGCATTATGCTCGATGTCAAGGAAAGGCAATTCTGGCTTCAAAAGGGACTCATCTTCTGATGAAGAAATGGAAATATAATTTTGTCAATTTATGGCAATATTATTTTCACTTTTGGTATCAATCATACAGGATCCATATAAACCAACTATCAAACCATTCTTTCCATTTTCTGGGTTATCTTTCAAGTTTACTAAAAAATTATTCGACGGTAAGGAATAAAATGTTAGATAATTCATTTCTAATAGATACTCTTACTACGCAATTTGATACCGCAGTCCCAGTTATTTTTCTTATTGGAGCTTTATCTAAAGCTCAATTTTGTACCGTATCGGGACATCCCATCAGTAAGCCCATCTGGACCGATTTATCAGATTCTGGTATTATTGAGCGATTTGGTCGGATATGTAGAAATCTTTCTCATTATCATAGTGGGTCCTCAAA
>refbc_1007765_4_Gladiolus_exilis
TTATGTATCAGATATACTAATACCCCATCCCATTCATATGGAAATCTTGGTTCAAATCCTTCAATGCTGGATTCAAGATGTTCCCCTTTTGCATTTCTTGCGATTCTTTCTTCACGAATATACTAATTGGAATAGTTTTTTCATTACTCAGAATAAATCTATTTATCGTTTTTCAAAAGAAACTAAAAGACTATTTCGGTTCCTATACAATTCTTATGTATATGAATGTGAATTTGTATTCGTTTTTATTCGCAAGCACTCTTCTTATTTACGATTCACATCCTTTCGAACTTTTCTTGAGCGAAGATATTTCTATGGAAAAATGGAACATCTTCAAACAGAACATCTTATAATAGTATGTTGTTATTATTTTAATGGAACCCTATGGTCCTTCAAAGATCCTTTCATGCATTATGCTCGATGTCAAGGAAAGGCAATTCTGGCTTCAAAAGGGACTCATCTTCTGATGAAGAAATGGAAATATAATTTTGTCAATTTATGGCAATATTATTTTCACTTTTGGTATCAATCATACAGGATCCATATAAACCAACTATCAAACCATTCTTTCTATTTTCTGGGTTATCTTTCAAGTTTACTAAAAAATTCTTCAACGGTAAGGAATAAAATGTTAGATAATTCATTTCTAATAGATACTCTTACTACGAAATTTGATACCGCAGTCCCAGTTATTTTTCTTATTGGAGCTTTATCTAAAGCTCAATTTTGTACCGTATCGGGACATCCCATCAGTAAGCCCATCTGGACTGATTTATCAGATTCTGGTATTATTGAGCGATTTGGTCGGATATGTAGAAATCTTTCTCATTATCATAGT
>refbc_1007766_4_Gladiolus_ferrugineus
TTATGTATCAGATATACTAATACCCCATCCCATTCATATGGAAATCTTGGTTCAAATCCTTCAATGCTGGATTCAAGATGTTCCCCTTTTGCATTTCTTGCGATTCTTTCTTCACGAATATACTAATTGGAATAGGTTTTTCATTACTCAGAATAAATCTATTTATCGTTTTTCAAAAGAAACTAAAAGACTATTTCGGTTCCTATACAATTATTATGTATATGAATGTGAATTTGTATTCGTTTTTATTCGTAAGCACTCTTCTTATTTACGATTCACATCCTTTCGAACTTTTCTTGAGCGAAGATATTTCTATGGAAAAATGGAACATCTTCAAACGGAACATCTTATAATAGTATGTTGTTATTATTTTAATGGAACCCTATGGTCCTTCAAAGATCCTTTCATGCATTATGCTCGATGTCAAGGAAAGGCAATTCTGGCTTCAAAAGGGACTCATCTTCTGATGAAGAAATGGAAATATAATTTTGTCAATTTATGGCAATATTATTTTCACTTTTGGTATCAATCATACAGGATCCATATAAACCAACTATCAAACCATTCTTTCCATTTTCTGGGTTATCTTTCAAGTTTACTAAAAAATTATTCGACGGTAAGGAATAAAATGTTAGATAATTCATTTCTAATAGATACTCTTACTACGCAATTTGATACCGCAGTCCCAGTTATTTTTCTTATTGGAGCTTTATCTAAAGCTCAATTTTGTACCGTATCGGGACATCCCATCAGTAAGCCCATCTGGACCGATTTATCAGATTCTGGTATTATTGAGCGATTTGGTCGGATATGTAGAAATCTTTCTCATTATCATAGTGGGTCCTCAAA
>refbc_1007767_4_Gladiolus_flanaganii
TTATGTATCAGATATACTAATACCCCATCCCATTCATATGGAAATCTTGGTTCAAATCCTTCAATGCTGGATTCAAGATGTTCCCCTTTTGCATTTCTTGCGATTCTTTCTTCACGAATATACTAATTGGAATAGTTTTTTCATTACTCAGAATAAATCTATTTATCGTTTTTCAAAAGAAACTAAAAGACTATTTCGGTTCCTATACAATTATTATGTATATGAATGTGAATTTGTATTCGTTTTTATTCGTAAGCACTCTTCTTATTTACGATTCACATCCTTTCGAACTTTTCTTGAGCGAAGATATTTCTATGGAAAAATGGAACATCTTCAAACGGAACATCTTATAATAGTATGTTGTTATTATTTTAATGGAACCCTATGGTCCTTCAAAGATCCTTTCATGCATTATGCTCGATGTCAAGGAAAGGCAATTCTGGCTTCAAAAGGGACTCATCTTCTGATGAAGAAATGGAAATATAATTTTGTCAATTTATGGCAATATTATTTTCACTTTTGGTATCAATCATACAGGATCCATATAAACCAACTATCAAACCATTCTTTCCATTTTCTGGGTTATCTTTCAAGTTTACTAAAAAATTATTCGACGGTAAGGAATAAAATGTTAGATAATTCATTTCTAATAGATACTCTTACTACGCAATTTGATACCGCAGTCCCAGTTATTTTTCTTATTGGAGCTTTATCTAAAGCTCAATTTTGTACCGTATCGGGACATCCCATCAGTAAGCCCATCTGGACCGATTTATCAGATTCTGGTATTATTGAGCGATTTGGTCGGATATGTAGAAATCTTTCTCATTATCATAGTGGGTCCTCAAA
>refbc_1007768_4_Gladiolus_floribundus
TTATGTATCAGATATACTAATACCCCATCCCATTCATATGGAAATCTTGGTTCAAATCCTTCAATGCTGGATTCAAGATGTTCCCCTTTTGCATTTCTTGCGATTCTTTCTTCACGAATATACTAATTGGAATAGTTTTTTCATTACTCAGAATAAATCTATTTATCGTTTTTCAAAAGAAACTAAAAGACTATTTCGGTTCCTATACAATTCTTATGTATATGAATGTGAATTTGTATTCGTTTTTATTCGCAAGCACTCTTCTTATTTACGATTCACATCCTTTCGAACTTTTCTTGAGCGAAGATATTTCTATGGAAAAATGGAACATCTTCAAACAGAACATCTTATAATAGTATGTTGTTATTATTTTAATGGAACCCTATGGTCCTTCAAAGATCCTTTCATGCATTATGCTCGATGTCAAGGAAAGGCAATTCTGGCTTCAAAAGGGACTCATCTTCTGATGAAGAAATGGAAATATAATTTTGTCAATTTATGGCAATATTATTTTCACTTTTGGTATCAATCATACAGGATCCATATAAACCAACTATCAAACCATTCTTTCCATTTTCTGGGTTATCTTTCAAGTTTACTAAAAAATTCTTCGACGGTAAGGAATAAAATGTTAGATAATTCATTTCTAATAGATACTCTTACTACGAAATTTGATACCGCAGTCCCAGTTATTTTTCTTATTGGAGCTTTATCTAAAGCTCAATTTTGTACCGTATCGGGACATCCCATCAGTAAGCCCATCTGGACCGATTTATCAGATTCTGGTATTATTGAGCGATTTGGTCGGATATGTAGAAATCTTTCTCATTATCATAGTGGGTCCTCAAA
>refbc_1007769_4_Gladiolus_fourcadei
TTATGTATCAGATATACTAATACCCCATCCCATTCATATGGAAATCTTGGTTCAAATCCTTCAATGCTGGATTCAAGATGTTCCCCTTTTGCATTTCTTGCGATTCTTTCTTCACGAATATACTAATTGGAATAGTTTTTTCATTACTCAGAATAAATCTATTTATCGTTTTTCAAAAGAAACTAAAAGACTATTTCGGTTCCTATACAATTCTTATGTATATGAATGTGAATTTGTATTCGTTTTTCTTCGTAAGCACTCTTCTTATTTACGATTCACATCCTTTCGAACTTTTCTTGAGCGAAGATATTTCTATGGAAAAATGGAACATCTTCAAACGGAACATCTTATAATAGTATGTTGTTATTATTTTAATGGAACCCTATGGTCCTTCAAAGATCCTTTCATGCATTATGCTCGATGTCAAGGAAAGGCAATTCTGGCTTCAAAAGGGACTCATTTTCTGATGAAGAAATGGAAATATAATTTTGTCAATTTATGGCAATATTATTTTCACTTTTGGTATCAATCATACAGGATCCATATAAACCAACTATCAAACCATTCTTTCCATTTTCTGGGTTATCTTTCAAGTTTACTAAAAAATTCTTCGACGGTAAGGAATAAAATGTTAGATAATTCATTTCTAATAGATACTCTTACTACGAAATTTGATACCGCAGTCCCAGTTATTTTTCTTATTGGAGCTTTATCTAAAGCTCAATTTTGTACCGTATCGGGACATCCCATCAGTAAGCCCATCTGGACTGATTTATCAGATTCTGGTATTATTGAGCGATTTGGTCGGATATGTAGAAATCTTTCTCATTATCATAGTGGGTCCTCAAA
>refbc_1007770_4_Gladiolus_geardii
TTATGTATCAGATATACTAATACCCCATCCCATTCATATGGAAATCTTGGTTCAAATCCTTCAATGCTGGATTCAAGATGTTCCTCTTTTGCATTTCTTGCGATTCTTTCTTCACGAATATACTAATTGGAATAGTTTTTTCATTACTCAGAATAAATCTATTTATCGTTTTTCAAAAGAAACTAAAAGACTATTTCGGTTCCTATACAATTCTTATGTATATGAATGTGAATTTGTATTCGTTTTTCTTCGTAAGCACTCTTCTTATTTACGATTCACATCCTTTCGAACTTTTCTTGAGCGAAGATATTTCTATGGAAAAATGGAACATCTTCAAACGGAACATCTTATAATAGTATGTTGTTATTATTTTAATGGAACCCTATGGTCCTTCAAAGATCCTTTCATGCATTATGCTCGATGTCAAGGAAAGGCAATTCTGGCTTCAAAAGGGACTCATTTTCTGATGAAGAAATGGAAATATAATTTTGTCAATTTATGGCAATATTATTTTCACTTTTGGTATCAATCATACAGGATCCATATAAACCAACTATCAAACCATTCTTTCCATTTTCTGGGTTATCTTTCAAGTTTACTAAAAAATTCTTCGACGGTAAGGAATAAAATGTTAGATAATTCATTTCTAATAGATACTCTTACTACGAAATTTGATACCGCAGTCCCAGTTATTTTTCTTATTGGAGCTTTATCTAAAGCTCAATTTTGTACCGTATCGGGACATCCCATCAGTAAGCCCATCTGGACCGATTTATCAGATTCTGGTATTATTGAGCGATTTGGTCGGATATGTAGAAATCTTTCTCATTATCATAGTGGGTCCTCAAA
>refbc_1007771_4_Gladiolus_gracilis
TTATGTATCAGATATACTAATACCCCATCCCATTCATATGGAAATCTTGGTTCAAATCCTTCAATGCTGGATTCAAGATGTTCCCCTTTTGCATTTCTTGCGATTCTTTCTTCACGAATATACTAATTGGAATAGTTTTTTCATTACTCAGAATAAATCTATTTATCGTTTTTCAAAAGAAACTAAAAGACTATTTCGGTTCCTATACAATTCTTATGTATATGAATGTGAATTTGTATTCGTTTTTATTCGCAAGCACTCTTCTTATTTACGATTCACATCCTTTCGAACTTTTCTTGAGCGAAGATATTTCTATGGAAAAATGGAACATCTTCAAACAGAACATCTTATAATAGTATGTTGTTATTATTTTAATGGAACCCTATGGTCCTTCAAAGATCCTTTCATGCATTATGCTCGATGTCAAGGAAAGGCAATTCTGGCTTCAAAAGGGACTCATCTTCTGATGAAGAAATGGAAATATAATTTTGTCAATTTATGGCAATATTATTTTCACTTTTGGTATCAATCATACAGGATCCATATAAACCAACTATCAAACCATTCTTTCTATTTTCTGGGTTATCTTTCAAGTTTACTAAAAAATTCTTCAACGGTAAGGAATAAAATGTTAGATAATTCATTTCTAATAGATACTCTTACTACGAAATTTGATACCGCAGTCCCAGTTATTTTTCTTATTGGAGCTTTATCTAAAGCTCAATTTTGTACCGTATCGGGACATCCCATCAGTAAGCCCATCTGGACCGATTTATCAGATTCTGGTATTATTGAGCGATTTGGTCGGATATGTAGAAATCTTTCTCATTATCATAGTGGGTCCTCAAA
>refbc_1007773_4_Gladiolus_gregarius
TTATGTATCAGATATACTAATACCCCATCCCATTCATATGGAAATCTTGGTTCAAATCCTTCAATGCTGGATTCAAGATGTTCCCCTTTTGCATTTCTTGCGATTCTTTCTTCACGAATATACTAATTGGAATAGTTTTTTCATTACTCAGAATAAATCTATTTATCGTTTTTCAAAAGAAACTAAAAGACTATTTCGGTTCCTATACAATTCTTATGTATATGAATGTGAATTTGTATTCGTTTTTATTCGTAAGCACTCTTCTTATTTACGATTCACATCCTTTCGAACTTTTCTTGAGCGAAGATATTTCTATGGAAAAATGGAACATCTTCAAACGGAACATCTTATAATAGTATGTTGTTATTATTTTAATGGAACCCTATGGTCCTTCAAAGATCCTTTCATGCATTATGCTCGATGTCAAGGAAAGGCAATTCTGGCTTCAAAAGGGACTCATCTTCTGATGAAGAAATGGAAATATAATTTTGTCAATTTATGGCAATATTATTTTCACTTTTGGTATCAATCATACAGGATCCATATAAACCAACTATCAAACCATTCTTTCCATTTTCTGGGTTATCTTTCAAGTTTACTAAAAAATTATTCGACGGTAAGGAATAAAATGTTAGATAATTCATTTCTAATAGATACTCTTACTACGAAATTTGATACCGCAGTCCCAGTTATTTTTCTTATTGGAGCTTTATCTAAAGCTCAATTTTGTACCGTATCGGGACATCCCATCAGTAAGCCCATCTGGACCGATTTATCAGATTCTGGTATTATTGAGCGATTTGGTCGGATATGTAGAAATCTTTCTCATTATCATAGTGGGTCCTCAAA
>refbc_1007774_4_Gladiolus_guthriei
TTATGTATCAGATATACTAATACCCCATCCCATTCATATGGAAATCTTGGTTCAAATCCTTCAATGCTGGATTCAAGATGTTCCCCTTTTGCATTTCTTGCGATTCTTTCTTCACGAATATACTAATTGGAATAGTTTTTTCATTACTCAGAATAAATCTATTTATCGTTTTTCAAAAGAAACTAAAAGACTATTTCGGTTCCTATACAATTCTTATGTATATGAATGTGAATTTGTATTCGTTTTTATTCGCAAGCACTCTTCTTATTTACGATTCAAATCCTTTCGAACTTTTCTTGAGCGAAGATATTTCTATGGAAAAATGGAACATCTTCAAACAGAACATCTTATAATAGTATGTTGTTATTATTTTAATGGAACCCTATGGTCCTTCAAAGATCCTTTCATGCATTATGCTCGATGTCAAGGAAAGGCAATTCTGGCTTCAAAAGGGACTCATCTTCTGATGAAGAAATGGAAATATAATTTTGTCAATTTATGGCAATATTATTTTCACTTTTGGTATCAATCATACAGGATCCATATAAACCAACTATCAAACCATTCTTTCTATTTTCTGGGTTATCTTTCAAGTTTACTAAAAAATTCTTCGACGGTAAGGAATAAAATGTTAGATAATTCATTTCTAATAGATACTCTTACTACGAAATTTGATACCGCAGTCCCAGTTATTTTTCTTATTGGAGCTTTATCTAAAGTTCAATTTTGTACCGTATCGGGACATCCCATCAGTAAGCCCATCTGGACCGATTTATCAGATTCTGGTATTATTGAGCGATTTGGTCGGATATGTAGAAATCTTTCTCATTATCATAGTGGGTCCTCAAA
>refbc_1007775_4_Gladiolus_hirsutus
TACTAATACCCCATCCCATTCATATGGAAATCTTGGTTCAAATCCTTCAATGCTGGATTCAAGATGTTCCCCTTTTGCATTTCTTGCGATTCTTTCTTCACGAATATACTAATTGGAATAGTTTTTTCATTACTCAGAATAAATCTATTTATCGTTTTTCAAAAGAAACTAAAAGACTATTTCGGTTCCTATACAATTCTTATGTATATGAATGTGAATTTGTATTCGTTTTTATTCGCAAGCACTCTTCTTATTTACGATTCACATCCTTTCGAACTTTTCTTGAGCGAAGATATTTCTATGGAAAAATGGAACATCTTCAAACAGAACATCTTATAATAGTATGTTGTTATTATTTTAATGGAACCCTATGGTCCTTCAAAGATCCTTTCATGCATTATGCTCGATGTCAAGGAAAGGCAATTCTGGCTTCAAAAGGGACTCATCTTCTGATGAAGAAATGGAAATATAATTTTGTCAATTTATGGCAATATTATTTTCACTTTTGGTATCAATCATACAGGATCCATATAAACCAACTATCAAACCATTCTTTCTATTTTCTGGGTTATCTTTCAAGTTTACTAAAAAATTCTTCAACGGTAAGGAATAAAATGTTAGATAATTCATTTCTAATAGATACTCTTACTACGAAATTTGATACCGCAGTCCCAGTTATTTTTCTTATTGGAGCTTTATCTAAAGCTCAATTTTGTACCGTATCGGGACATCCCATCAGTAAGCCCATCTGGACCGATTTATCAGATTCTGGTATTATTGAGCGATTTGGTCGGATATGTAGAAATCTTTCTCATTATCA
>refbc_1007776_4_Gladiolus_hollandii
TATGTATCAGATATACTAATACCCCATCCCATTCATATGGAAATCTTGGTTCAAATCCTTCAATGCTGGATTCAAGATGTTCCCCTTTTGCATTTCTTGCGATTCTTTCTTCACGAATATACTAATTGGAATAGTTTTTTCATTACTCAGAATAAATCTATTTATCGTTTTTCAAAAGAAACTAAAAGACTATTTCGGTTCCTATACAATTATTATGTATATGAATGTGAATTTGTATTCGTTTTTATTCGTAAGCACTCTTCTTATTTACGATTCACATCCTTTCGAACTTTTCTTGAGCGAAGATATTTCTATGGAAAAATGGAACATCTTCAAACGGAACATCTTATAATAGTATGTTGTTATTATTTTAATGGAACCCTATGGTCCTTCAAAGATCCTTTCATGCATTATGCTCGATGTCAAGGAAAGGCAATTCTGGCTTCAAAAGGGACTCATCTTCTGATGAAGAAATGGAAATATAATTTTGTCAATTTATGGCAATATTATTTTCACTTTTGGTATCAATCATACAGGATCCATATAAACCAACTATCAAACCATTCTTTCCATTTTCTGGGTTATCTTTCAAGTTTACTAAAAAATTATTCGACGGTAAGGAATAAAATGTTAGATAATTCATTTCTAATAGATACTCTTACTACGCAATTTGATACCGCAGTCCCAGTTATTTTTCTTATTGGAGCTTTATCTAAAGCTCAATTTTGTACCGTATCGGGACATCCCATCAGTAAGCCCATCTGGACCGATTTATCAGATTCTGGTATTATTGAGCGATTTGGTCGGATATGTAGAAATCTTTCTCATTATCATAGTGGGTCCTCAAA
>refbc_1007777_4_Gladiolus_horombensis
GTATCAGATATACTAATACCCCATCCCATTCATATGGAAATCTTGGTTCAAATCCTTCAATGCTGGATTCAAGATGTTCCCCTTTTGCATTTCTTGCGATTCTTTCTTCACGAATATACTAATTGGAATACTTTTTTCATTACTCAGAATAAATCTATTTATCGTTTTTCAAAAGAAACTAAAAGACTATTTCGGTTCCTATACAATTCTTATGTATATGAATGTGAATTTGTATTCGTTTTTATTCGTAAGCACTCTTCTTATTTACGATTCACATCCTTTCGAACTTTTCTTGAGCGAAGATATTTCTATGGAAAAATGGAACATCTTCAAACGGAACATCTTATAATAGTATGTTGTTATTATTTTAATGGAACCCTATGGTCCTTCAAAGATCCTTTCATGCATTATGCTCGATGTCAAGGAAAGGCAATTCTGGCTTCAAAAGGGACTCATCTTCTGATGAAGAAATGGAAATATAATTTTGTCAATTTATGGCAATATTATTTTCACTTTTGGTATCAATCATACAGGATCCATATAAACCAACTATCAAACCATTCTTTCCATTTTCTGGGTTATCTTTCAAGTTTACTAAAAAATTATTCGACGGTAAGGAATAAAATGTTAGATAATTCATTTCTAATAGATACTCTTACTACGAAATTTGATACCGCAGTCCCAGTTATTTTTCTTATTGGAGCTTTATCTAAAGCTCAATTTTGTACCGTATCGGGACATCCCATCAGTAAGCCCATCTGGACCGATTTATCAGATTCTGGTATTATTGAGCGATTTGGTCGGATATGTAGAAATCTTTCTCATTATCATAGTGGGTCCTCAAA
>refbc_1007778_4_Gladiolus_huttonii
TTATGTATCAGATATACTAATACCCCATCCCATTCATATGGAAATCTTGGTTCAAATCCTTCAATGCTGGATTCAAGATGTTCCCCTTTTGCATTTCTTGCGATTCTTTCTTCACGAATATACTAATTGGAATAGTTTTTTCATTACTCAGAATAAATCTATTTATCGTTTTTCAAAAGAAACTAAAAGACTATTTCGGTTCCTATACAATTCTTATGTATATGAATGTGAATTTGTATTCGTTTTTATTCGCAAGCACTCTTCTTATTTACGATTCACATCCTTTCGAACTTTTCTTGAGCGAAGATATTTCTATGGAAAAATGGAACATCTTCAAACAGAACATCTTATAATAGTATGTTGTTATTATTTTAATGGAACCCTATGGTCCTTCAAAGATCCTTTCATGCATTATGCTCGATGTCAAGGAAAGGCAATTCTGGCTTCAAAAGGGACTCATCTTCTGATGAAGAAATGGAAATATAATTTTGTCAATTTATGGCAATATTATTTTCACTTTTGGTATCAATCATACAGGATCCATATAAACCAACTATCAAACCATTCTTTCCATTTTCTGGGTTATCTTTCAAGTTTACTAAAAAATTCTTCGACGGTAAGGAATAAAATGTTAGATAATTCATTTCTAATAGATACTCTTACTACGAAATTTGATACCGCAGTCCCAGTTATTTTTCTTATTGGAGCTTTATCTAAAGCTCAATTTTGTACCGTATCGGGACATCCCATCAGTAAGCCCATCTGGACTGATTTATCAGATTCTGGTATTATTGAGCGATTTGGTCGGATATGTAGAAATCTTTCTCATTATCATAGTGGGTCCTCAAA
>refbc_1007779_4_Gladiolus_hyalinus
TTATGTATCAGATATACTAATACCCCATCCCATTCATATGGAAATCTTGGTTCAAATCCTTCAATGCTGGATTCAAGATGTTCCCCTTTTGCATTTCTTGCGATTCTTTCTTCACGAATATACTAATTGGAATAGTTTTTTCATTACTCAGAATAAATCTATTTATCGTTTTTCAAAAGAAACTAAAAGACTATTTCGGTTCCTATACAATTCTTATGTATATGAATGTGAATTTGTATTCGTTTTTCTTCGTAAGCACTCTTCTTATTTACGATTCACATCCTTTCGAACTTTTCTTGAGCGAAGATATTTCTATGGAAAAATGGAACATCTTCAAACGGAACATCTTATAATAGTATGTTGTTATTATTTTAATGGAACCCTATGGTCCTTCAAAGATCCTTTCATGCATTATGCTCGATGTCAAGGAAAGGCAATTCTGGCTTCAAAAGGGACTCATTTTCTGATGAAGAAATGGAAATATAATTTTGTCAATTTATGGCAATATTATTTTCACTTTTGGTATCAATCATACAGGATCCATATAAACCAACTATCAAACCATTCTTTCCATTTTCTGGGTTATCTTTCAAGTTTACTAAAAAATTCTTCGACGGTAAGGAATAAAATGTTAGATAATTTATTTCTAATAGATACTCTTACTACGAAATTTGATACCGCAGTCCCAGTTATTTTTCTTATTGGAGCTTTATCTAAAGCTCAATTTTGTACCGTATCGGGACATCCCATCAGTAAGCCCATCTGGACTGATTTATCAGATTCTGGTATTATTGAGCGATTTGGTCGGATATGTAGAAATCTTTCTCATTATCATAGTGGGTCCTCAAA
>refbc_1007780_4_Gladiolus_imbricatus
TTATGTATCAGATATACTAATACCCCATCCCATTCATATGGAAATCTTGGTTCAAATCCTTCAATGCTGGATTCAAGATGTTCCCCTTTTGCATTTTTTGCGATTCTTTCTTCACGAATATACTAATTGGAATAGTTTTTTCATTACTCAGAATAAATCTATTTATCGTTTTTCAAAAGAAACTAAAAGACTATTTCGGTTCCTATACAATTCTTATGTATATGAATGTGAATTTGTATTCGTTTTTATTCGTAAGCACTCTTCTTATTTACGATTCACATCCTTTCGAACTTTTCTTGAGCGAAGATATTTCTATGGAAAAATGGAACATCTTCAAACGGAACATCTTATAATAGTATGTTGTTATTATTTTAATGGAACCCTATGGTCCTTCAAAGATCCTTTCATGCATTATGCTCGATGTCAAGGAAAGGCAATTCTGGCTTCAAAAGGGACTCATCTTCTGATGAAGAAATGGAAATATAATTTTGTCAATTTATGGCAATATTATTTTCACTTTTGGTATCAATCATACAGGATCCATATAAACCAACTATCAAACCATTCTTTCCATTTTCTGGGTTATCTTTCAAGTTTACTAAAAAATTATTCGACGGTAAGGAATAAAATGTTAGATAATTCATTTCTAATAGATACTCTTACTACGAAATTTGATACCGCAGTCCCAGTTATTTTTCTTATTGGAGCTTTATCTAAAGCTCAATTTTGTACCGTATCGGGACATCCCATCAGTAAGCCCATCTGGACCGATTTATCAGATTCTGGTATTATTGAGCGATTTGGTCGGATATGTAGAAATCTTTCTCATTATCATAGTGGGTCCTCAAA
>refbc_1007781_4_Gladiolus_inandensis
TTATGTATCAGATATACTAATACCCCATCCCATTCATATGGAAATCTTGGTTCAAATCCTTCAATGCTGGATTCAAGATGTTCCCCTTTTGCATTTCTTGCGATTCTTTCTTCACGAATATACTAATTGGAATAGTTTTTTCATTACTCAGAATAAATCTATTTATCGTTTTTCAAAAGAAACTAAAAGACTATTTCGGTTCCTATACAATTATTATGTATATGAATGTGAATTTGTATTCGTTTTTATTCGTAAGCACTCTTCTTATTTACGATTCACATCCTTTCGAACTTTTCTTGAGCGAAGATATTTCTATGGAAAAATGGAACATCTTCAAACGGAACATCTTATAATAGTATGTTGTTATTATTTTAATGGAACCCTATGGTCCTTCAAAGATCCTTTCATGCATTATGCTCGATGTCAAGGAAAGGCAATTCTGGCTTCAAAAGGGACTCATCTTCTGATGAAGAAATGGAAATATAATTTTGTCAATTTATGGCAATATTATTTTCACTTTTGGTATCAATCATACAGGATCCATATAAACCAACTATCAAACCATTCTTTCCATTTTCTGGGTTATCTTTCAAGTTTACTAAAAAATTATTCGACGGTAAGGAATAAAATGTTAGATAATTCATTTCTAATAGATACTCTTACTACGCAATTTGATACCGCAGTCCCAGTTATTTTTCTTATTGGAGCTTTATCTAAAGCTCAATTTTGTACCGTATCGGGACATCCCATCAGTAAGCCCATCTGGACCGATTTATCAGATTCTGGTATTATTGAGCGATTTGGTCGGATATGTAGAAATCTTTCTCATTATCATAGTGGGTCCTCAAA
>refbc_1007782_4_Gladiolus_inflatus
TTATGTATCAGATATACTAATACCCCATCCCATTCATATGGAAATCTTGGTTCAAATCCTTCAATGCTGGATTCAAGATGTTCCCCTTTTGCATTTCTTGCGATTCTTTCTTCACGAATATACTAATTGGAATAGTTTTTTCATTACTCAGAATAAATCTATTTATCGTTTTTCAAAAGAAACTAAAAGACTATTTCGGTTCCTATACAATTCTTATGTATATGAATGTGAATTTGTATTCGTTTTTCTTCGTAAGCACTCTTCTTATTTACGATTCACATCCTTTCGAACTTTTCTTGAGCGAAGATATTTCTATGGAAAAATGGAACATCTTCAAACGGAACATCTTATAATAGTATGTTGTTATTATTTTAATGGAACCCTATGGTCCTTCAAAGATCCTTTCATGCATTATGCTCGATGTCAAGGAAAGGCAATTCTGGCTTCAAAAGGGACTCATTTTCTGATGAAGAAATGGAAATATAATTTTGTCAATTTATGGCAATATTATTTTCACTTTTGGTATCAATCATACAGGATCCATATAAACCAACTATCAAACCATTCTTTCCATTTTCTGGGTTATCTTTCAAGTTTACTAAAAAATTCTTCGACGGTAAGGAATAAAATGTTAGATAATTCATTTCTAATAGATACTCTTACTACGAAATTTGATACCGCAGTCCCAGTTATTTTTCTTATTGGAGCTTTATCTAAAGCTCAATTTTGTACCGTATCGGGACATCCCATCAGTAAGCCCATCTGGACCGATTTATCAGATTCTGGTATTATTGAGCGATTTGGTCGGATATGTAGAAATCTTTCTCATTATCATAG
>refbc_1007783_4_Gladiolus_inflexus
TTATGTATCAGATATACTAATACCCCATCCCATTCATATGGAAATCTTGGTTCAAATCCTTCAATGCTGGATTCAAGATGTTCCCCTTTTGCATTTCTTGCGATTCTTTCTTCACGAATATACTAATTGGAATAGTTTTTTCATTACTCAGAATAAATCTATTTATCGTTTTTCAAAAGAAACTAAAAGACTATTTCGGTTCCTATACAATTCTTATGTATATGAATGTGAATTTGTATTCGTTTTTATTCGCAAGCACTCTTCTTATTTACGATTCACATCCTTTCGAACTTTTCTTGAGCGAAGATATTTCTATGGAAAAATGGAACATCTTCAAACAGAACATCTTATAATAGTATGTTGTTATTATTTTAATGGAACCCTATGGTCCTTCAAAGATCCTTTCATGCATTATGCTCGATGTCAAGGAAAGGCAATTCTGGCTTCAAAAGGGACTCATCTTCTGATGAAGAAATGGAAATATAATTTTGTCAATTTATGGCAATATTATTTTCACTTTTGGTATCAATCATACAGGATCCATATAAACCAACTATCAAACCATTCTTTCTATTTTCTGGGTTATCTTTCAAGTTTACTAAAAAATTCTTCAACGGTAAGGAATAAAATGTTAGATAATTCATTTCTAATAGATACTCTTACTACGAAATTTGATACCGCAGTCCCAGTTATTTTTCTTATTGGAGCTTTATCTAAAGCTCAATTTTGTACCGTATCGGGACATCCCATCAGTAAGCCCATCTGGACCGATTTATCAGATTCTGGTATTATTGAGCGATTTGGTCGGATATGTAGAAATCTTTCTCATTATCATAGTGGGTCCTCAAA
>refbc_1007784_4_Gladiolus_insolens
TTTATCGTTTTTCAAAAGAAACTAAAAGACTATTTCGGTTCCTATACAATTCTTATGTATATGAATGTGAATTTGTATTCGTTTTTATTCGCAAGCACTCTTCTTATTTACGATTCACATCCTTTCGAACTTTTCTTGAGCGAAGATATTTCTATGGAAAAATGGAACATCTTCAAACAGAACGTCTTATAATAGTATGTTGTTATTATTTTAATGGAACCCTATGGTCCTTCAAAGATCCTTTCATGCATTATGCTCGATGTCAAGGAAAGGCAATTCTGGCTTCAAAAGGGACTCATCTTCTGATGAAGAAATGGAAATATAATTTTGTCAATTTATGGCAATATTATTTTCACTTTTGGTATCAATCATACAGGATCCATACAAACCAACTATCAAACCATTCTTTCCATTTTCTGGGTTATCTTTCAAGTTTACTAAAAAATTCTTCGACGGTAAGGAATAAAATGTTAGATAATTCATTTCTAATAGATACTCTTACTACGAAATTTGATACCGCAGTCCCAGTTATTTTTCTTATTGGAGCTTTATCTAAAGCTCAATTTTGTACCGTATCGGGACATCCCATCAGTAAGCCCATCTGGACCGATTTATCAGATTCTGGTATTATTGAGCGATTTGGTCGGATATGTAGAAATCTTTCTCATTATCATAG
>refbc_1007785_4_Gladiolus_involutus
TTATGTATCAGATATACTAATACCCCATCCCATTCATATGGAAATCTTGGTTCAAATCCTTCAATGCTGGATTCAAGATGTTCCCCTTTTGCATTTCTTGCGATTCTTTCTTCACGAATATACTAATTGGAATAGTTTTTTCATTACTCAGAATAAATCTATTTATCGTTTTTCAAAAGAAACTAAAAGACTATTTCGGTTCCTATACAATTATTATGTATATGAATGTGAATTTGTATTCGTTTTTATTCGTAAGCACTCTTCTTATTTACGATTCACATCCTTTCGAACTTTTCTTGAGCGAAGATATTTCTATGGAAAAATGGAACATCTTCAAACGGAACATCTTATAATAGTATGTTGTTATTATTTTAATGGAACCCTATGGTCCTTCAAAGATCCTTTCATGCATTATGCTCGATGTCAAGGAAAGGCAATTCTGGCTTCAAAAGGGACTCATCTTCTGATGAAGAAATGGAAATATAATTTTGTCAATTTATGGCAATATTATTTTCACTTTTGGTATCAATCATACAGGATCCATATAAACCAACTATCAAACCATTCTTTCCATTTTCTGGGTTATCTTTCAAGTTTACTAAAAAATTATTCGACGGTAAGGAATAAAATGTTAGATAATTCATTTCTAATAGATACTCTTACTACGCAATTTGATACCGCAGTCCCAGTTATTTTTCTTATTGGAGCTTTATCTAAAGCTCAATTTTGTACCGTATCGGGACATCCCATCAGTAAGCCCATCTGGACCGATTTATCAGATTCTGGTATTATTGAGCGATTTGGTCGGATATGTAGAAATCTTTCTCATTATCATAGTGGGTCCTCAAA
>refbc_1007786_4_Gladiolus_italicus
TATGGAAATCTTGGTTCAAATCCTTCAATGCTGGATTCAAGATGTTCCCCTTTTGCATTTCTTGCGATTCTTTCTTCACGAATATACTAATTGGAATAGTTTTTTCATTACTCAGAATAAATCTATTTATCGTTTTTCAAAAGAAACTAAAAGACTATTTCGGTTCCTATACAATTCTTATGTATATGAATGTGAATTTGTATTCGTTTTTATTCGTAAGCACTCTTCTTATTTACGATTCACATCCTTTCGAACTTTTCTTGAGCGAAGATATTTCTATGGAAAAATAGAACATCTTCAAACGGAACATCTTATAATAGTATGTTGTTATTATTTTAATGGAACCCTATGGTCCTTCAAAGATCCTTTCATGCATTATGCTCGATGTCAAGGAAAGGCAATTCTGGCTTCAAAAGGGACTCATCTTCTGATGAAGAAATGGAAATATAATTTTGTCAATTTATGGCAATATTATTTTCACTTTTGGTATCAATCATACAGGATCCATATAAACCAACTATCAAACCATTCTTTCCATTTTCTGGGTTATCTTTCAAGTTTACTAAAAAATTATTCGACGGTAAGGAATAAAATGTTAGATAATTCATTTCTAATAGATACTCTTACTACGAAATTTGATACCGCAGTCCCAGTTATTTTTCTTATTGGAGCTTTATCTAAAGCTCAATTTTGTACCGTATCGGGACATCCCATCAGTAAGCCCATCTGGACCGATTTATCAGATTCTGGTATTATTGAGCGATTTGGTCGGATATGTAGAAATCTTTCTCATTATCATAGTGGGTCCTCCAA
>refbc_1007787_4_Gladiolus_jonquilodorus
TTATGTATCAGATATACTAATACCCCATCCCATTCATATGGAAATCTTGGTTCAAATCCTTCAATGCTGGATTCAAGATGTTCCCCTTTTGCATTTCTTGCGATTCTTTCTTCACGAATATACTAATTGGAATAGTTTTTTCATTACTCAGAATAAATCTATTTATCGTTTTTCAAAAGAAACTAAAAGACTATTTCGGTTCCTATACAATTCTTATGTATATGAATGTGAATTTGTATTCGTTTTTATTCGCAAGCACTCTTCTTATTTACGATTCACATCCTTTCGAACTTTTCTTGAGCGAAGATATTTCTATGGAAAAATGGAACATCTTCAAACAGAACATCTTATAATAGTATGTTGTTATTATTTTAATGGAACCCTATGGTCCTTCAAAGATCCTTTCATGCATTATGCTCGATGTCAAGGAAAGGCAATTCTGGCTTCAAAAGGGACTCATCTTCTGATGAAGAAATGGAAATATAATTTTGTCAATTTATGGCAATATTATTTTCACTTTTGGTATCAATCATACAGGATCCATATAAACCAACTATCAAACCATTCTTTCTATTTTCTGGGTTATCTTTCAAGTTTACTAAAAAATTCTTCAACGGTAAGGAATAAAATGTTAGATAATTCATTTCTAATAGATACTCTTACTACGAAATTTGATACCGCAGTCCCAGTTATTTTTCTTATTGGAGCTTTATCTAAAGCTCAATTTTGTACCGTATCGGGACATCCCATCAGTAAGCCCATCTGGACCGATTTATCAGATTCTGGTATTATTGAGCGATTTGGTCGGATATGTAGAAATCTTTCTCATTATCATAG
>refbc_1007788_4_Gladiolus_kamiesbergensis
TTATGTATCAGATATACTAATACCCCATCCCATTCATATGGAAATCTTGGTTCAAATCCTTCAATGCTGGATTCAAGATGTTCCCCTTTTGCATTTCTTGCGATTCTTTCTTCACGAATATACTAATTGGAATAGTTTTTTCATTACTCAGAATAAATCTATTTATCGTTTTTCAAAAGAAACTAAAAGACTATTTCGGTTCCTATACAATTATTATGTATATGAATGTGAATTTGTATTCGTTTTTATTCGTAAGCACTCTTCTTATTTACGATTCACATCCTTTCGAACTTTTCTTGAGCGAAGATATTTCTATGGAAAAATGGAACATCTTCAAACGGAACATCTTATAATAGTATGTTGTTATTATTTTAATGGAACCCTATGGTCCTTCAAAGATCCTTTCATGCATTATGCTCGATGTCAAGGAAAGGCAATTCTGGCTTCAAAAGGGACTCATCTTCTGATGAAGAAATGGAAATATAATTTTGTCAATTTATGGCAATATTATTTTCACTTTTGGTATCAATCATACAGGATCCATATAAACCAACTATCAAACCATTCTTTCCATTTTCTGGGTTATCTTTCAAGTTTACTAAAAAATTATTCGACGGTAAGGAATAAAATGTTAGATAATTCATTTCTAATAGATACTCTTACTACGCAATTTGATACCGCAGTCCCAGTTATTTTTCTTATTGGAGCTTTATCTAAAGCTCAGTTTTGTACCGTATCGGGACATCCCATCAGTAAGCCCATCTGGACCGATTTATCAGATTCTGGTATTATTGAGCGATTTGGTCGGATATGTAGAAATCTTTCTCATTATCATAGTGGGTCCTCAAA
>refbc_1007789_4_Gladiolus_lapeirousioides
GTATCAGATATACTAATACCCCATCCCATTCATATGGAAATCTTGGTTCAAATCCTTCAATGCTGGATTCAAGATGTTCCCCTTTTGCATTTCTTGCGATTCCTTCTTCACGAATATACTAATTGGAATAGTTTTTTCATTACTCCGAATAAATCTATTTATCGTTTTTCAAAAGAAACTAAAAGACTATTTAGGTTCCTATACAATTCTTATGTATATGAATGTGAATTTGTATTCGTTTTTCTTCGTAAGCACTCTTCTTATTTACGATTCACATCCTTTCGAACTTTTCTTGAGCGAAGATATTTCTATGGAAAAATGGAACATCTTCAAACGGAACATCTTATAATAGTATGTTGTTATTATTTTAATGGAACCCTATGGTCCTTCAAAGATCCTTTCATGCATTATGCTCGATGTCAAGGAAAGGCAATTCTGGCTTCAAAAGGGACTCATTTTCTGATGAAGAAATGGAAATATAATTTTGTCAATTTATGGCAATATTATTTTCACTTTTGGTATCAATCATACAGGATCCATATAAACCAACTATCAAACCATTCTTTCCATTTTCTGGGTTATCTTTCAAGTTTACTAAAAAATTCTTCGACGGTAAGGAATAAAATGTTAGAGAATTCATTTCTAATAGATACTCTTACTACGAAATTTGATACCGCAGTTCCAGTTATTTTTCTTATTGGAGCTTTATCTAAAGCTCAATTTTGTNCCGTATCGGGACATCCCATCAGTAAGCCCGTCTGGACCGATTTATCAGATTCTGGTATTATTGAGCGATTTGGTCGGATATGTAGAAATCTTTCTCATTATCATAGTGGGTCCTCAAA
>refbc_1007790_4_Gladiolus_liliaceus
TTATGTATCAGATATACTAATACCCCATCCCATTCATATGGAAATCTTGGTTCAAATCCTTCAATGCTGGATTCAAGATGTTCCCCTTTTGCATTTCTTGCGATTCTTTCTTCACGAATATACTAATTGGAATAGTTTTTTCATTACTCAGAATAAATCTATTTATCGTTTTTCAAAAGAAACTAAAAGACTATTTCGGTTCCTATACAATTCTTATGTATATGAATGTGAATTTGTATTCGTTTTTCTTCGTAAGCACTCTTCTTATTTACGATTCACATCCTTTCGAACTTTTCTTGAGCGAAGATATTTCTATGGAAAAATGGAACATCTTCAAACGGAACATCTTATAATAGTATGTTGTTATTATTTTAATGGAACCCTATGGTCCTTCAAAGATCCTTTCATGCATTATGCTCGATGTCAAGGAAAGGCAATTCTGGCTTCAAAAGGGACTCATTTTCTGATGAAGAAATGGAAATATAATTTTGTCAATTTATGGCAATATTATTTTCACTTTTGGTATCAATCATACAGGATCCATATAAACCAACTATCAAACCATTCTTTCCATTTTCTGGGTTATCTTTCAAGTTTACTAAAAAATTCTTCGACGGTAAGGAATAAAATGTTAGATAATTCATTTCTAATAGATACTCTTACTACGAAATTTGATACCGCAGTCCCAGTTATTTTTCTTATTGGAGCTTTATCTAAAGCTCAATTTTGTACCGTATCGGGACATCCCATCAGTAAGCCCATCTGGACTGATTTATCAGATTCTGGTATTATTGAGCGATTTGGTCGGATATGTAGAAATCTTTCTCATTATCATAGTGGGTCCTCAAA
>refbc_1007791_4_Gladiolus_longicollis
TTATGTATCAGATATACTAATACCCCATCCCATTCATATGGAAATCTTGGTTCAAATCCTTCAATGCTGGATTCAAGATGTTCCCCTTTTGCATTTCTTGCGATTCTTTCTTCACGAATATACTAATTGGAATAGTTTTTTCATTACTCAGAATAAATCTATTTATCGTTTTTCAAAAGAAACTAAAAGACTATTTCGGTTCCTATACAATTCTTATGTATATGAATGTGAATTTGTATTCGTTTTTCTTCGTAAGCACTCTTCTTATTTACGATTCACATCCTTTCGAACTTTTCTTGAGCGAAGATATTTCTATGGAAAAATGGAACATCTTCAAACGGAACATCTTATAATAGTATGTTGTTATTATTTTAATGGAACCCTATGGTCCTTCAAAGATCCTTTCATGCATTATGCTCGATGTCAAGGAAAGGCAATTCTGGCTTCAAAAGGGACTCATTTTCTGATGAAGAAATGGAAATATAATTTTGTCAATTTATGGCAATATTATTTCCACTTTTGGTATCAATCATACAGGATCCATATAAACCAACTATCAAACCATTCTTTCCATTTTCTGGGTTATCTTTCAAGTTTACTAAAAAATTCTTCGACGGTAAGGAATAAAATGTTAGATAATTCATTTCTAATAGATACTCTTACTACGAAATTTGATACCGCAGTCCCAGTTATTTTTCTTATTGGAGCTTTATCTAAAGCTCAATTTTGTACCGTATCGGGACATCCCATCAGTAAGCCCATCTGGACCGATTTATCAGATTCTGGTATTATTGAGCGATTTGGTCGGATATGTAGAAATCTTTCTCATTATCATAGTGGGTCCTCAAA
>refbc_1007792_4_Gladiolus_loteniensis
TTATGTATCAGATATACTAATACCCCATCCCATTCATATGGAAATCTTGGTTCAAATCCTTCAATGCTGGATTCAAGATGTTCCCCTTTTGCATTTCTTGCGATTCTTTCTTCACGAATATACTAATTGGAATAGTTTTTTCATTACTCAGAATAAATCTATTTATCGTTTTTCAAAAGAAACTAAAAGACTATTTCGGTTCCTATACAATTATTATGTATATGAATGTGAATTTGTATTCGTTTTTATTCGTAAGCACTCTTCTTATTTACGATTCACATCCTTTCGAACTTTTCTTGAGCGAAGATATTTCTATGGAAAAATGGAACATCTTCAAACGGAACATCTTATAATAGTATGTTGTTATTATTTTAATGGAACCCTATGGTCCTTCAAAGATCCTTTCATGCATTATGCTCGATGTCAAGGAAAGGCAATTCTGGCTTCAAAAGGGACTCATCTTCTGATGAAGAAATGGAAATATAATTTTGTCAATTTATGGCAATATTATTTTCACTTTTGGTATCAATCATACAGGATCCATATAAACCAACTATCAAACCATTCTTTCCATTTTCTGGGTTATCTTTCAAGTTTACTAAAAAATTATTCGACGGTAAGGAATAAAATGTTAGATAATTCATTTCTAATAGATACTCTTACTACGCAATTTGATACCGCAGTCCCAGTTATTTTTCTTATTGGAGCTTTATCTAAAGCTCAATTTTGTACCGTATCGGGACATCCCATCAGTAAGCCCATCTGGACCGATTTATCAGATTCTGGTATTATTGAGCGATTTGGTCGGATATGTAGAAATCTTTCTCATTATCATAGNGGGTCCTCAAA
>refbc_1007793_4_Gladiolus_macneilii
TTATGTATCAGATATACTAATACCCCATCCCATTCATATGGAAATCTTGGTTCAAATCCTTCAATGCTGGATTCAAGATGTTCCCCTTTTGCATTTCTTGCGATTCTTTCTTCACGAATATACTAATTGGAATAGTTTTTTCATTACTCAGAATAAATCTATTTATCGTTTTTCAAAAGAAACTAAAAGACTATTTCGGTTCCTATACAATTATTATGTATATGAATGTGAATTTGTATTCGTTTTTATTCGTAAGCACTCTTCTTATTTACGATTCACATCCTTTCGAACTTTTCTTGAGCGAAGATATTTCTATGGAAAAATGGAACATCTTCAAACGGAACATCTTATAATAGTATGTTGTTATTATTTTAATGGAACCCTATGGTCCTTCAAAGATCCTTTCATGCATTATGCTCGATGTCAAGGAAAGGCAATTCTGGCTTCAAAAGGGACTCATCTTCTGATGAAGAAATGGAAATATAATTTTGTCAATTTATGGCAATATTATTTTCACTTTTGGTATCAATCATACAGGATCCATATAAACCAACTATCAAACCATTCTTTCCATTTTCTGGGTTATCTTTCAAGTTTACTAAAAAATTATTCGACGGTAAGGAATAAAATGTTAGATAATTCATTTCTAATAGATACTCTTACTACGCAATTTGATACCGCAGTCCCAGTTATTTTTCTTATTGGAGCTTTATCTAAAGCTCAATTTTGTACCGTATCGGGACATCCCATCAGTAAGCCCATCTGGACCGATTTATCAGATTCTGGTATTATTGAGCGATTTGGTCGGATATGTAGAAATCTTTCTCATTATCATAGTGGGTCCTCAAA
>refbc_1007794_4_Gladiolus_maculatus
TTATGTATCAGATATACTAATACCCCATCCCATTCATATGGAAATCTTGGTTCAAATCCTTCAATGCTGGATTCAAGATGTTCCCCTTTTGCATTTCTTGCGATTCTTTCTTCACGAATATACTAATTGGAATAGTTTTTTCATTACTCAGAATAAATCTATTTATCGTTTTTCAAAAGAAACTAAAAGACTATTTCGGTTCCTATACAATTCTTATGTATATGAATGTGAATTTGTATTCGTTTTTATTCGCAAGCACTCTTCTTATTTACGATTCACATCCTTTCGAACTTTTCTTGAGCGAAGATATTTCTATGGAAAAATGGAACATCTTCAAACAGAACATCTTATAATAGTATGTTGTTATTATTTTAATGGAACCCTATGGTCCTTCAAAGATCCTTTCATGCATTATGCTCGATGTCAAGGAAAGGCAATTCTGGCTTCAAAAGGGACTCATCTTCTGATGAAGAAATGGAAATATAATTTTGTCAATTTATGGCAATATTATTTTCACTTTTGGTATCAATCATACAGGATCCATATAAACCAACTATCAAACCATTCTTTCTATTTTCTGGGTTATCTTTCAAGTTTACTAAAAAATTCTTCAACGGTAAGGAATAAAATGTTAGATAATTCATTTCTAATAGATACTCTTACTACGAAATTTGATACCGCAGTCCCAGTTATTTTTCTTATTGGAGCTTTATCTAAAGCTCAATTTTGTACCGTATCGGGACATCCCATCAGTAAGCCCATCTGGACCGATTTATCAGATTCTGGTATTATTGAGCGATTTGGTCGGATATGTAGAAATCTTTCTCATTATCATAGTGGGTCCTCAAA
>refbc_1007795_4_Gladiolus_malvinus
TTATGTATCAGATATACTAATACCCCATCCCATTCATATGGAAATCTTGGTTCAAATCCTTCAATGCTGGATTCAAGATGTTCCCCTTTTGCATTTCTTGCGATTCTTTCTTCACGAATATACTAATTGGAATAGTTTTTTCATTACTCAGAATAAATCTATTTATCGTTTTTCAAAAGAAACTAAAAGACTATTTCGGTTCCTATACAATTATTATGTATATGAATGTGAATTTGTATTCGTTTTTATTCGTAAGCACTCTTCTTATTTACGATTCACATCCTTTCGAACTTTTCTTGAGCGAAGATATTTCTATGGAAAAATGGAACATCTTCAAACGGAACATCTTATAATAGTATGTTGTTATTATTTTAATGGAACCCTATGGTCCTTCAAAGATCCTTTCATGCATTATGCTCGATGTCAAGGAAAGGCAATTCTGGCTTCAAAAGGGACTCATCTTCTGATGAAGAAATGGAAATATAATTTTGTCAATTTATGGCAATATTATTTTCACTTTTGGTATCAATCATACAGGATCCATATAAACCAACTATCAAACCATTCTTTCCATTTTCTGGGTTATCTTTCAAGTTTACTAAAAAATTATTCGACGGTAAGGAATAAAATGTTAGATAATTCATTTCTAATAGATACTCTTACTACGCAATTTGATACCGCAGTCCCAGTTATTTTTCTTATTGGAGCTTTATCTAAAGCTCAATTTTGTACCGTATCGGGACATCCCATCAGTAAGCCCATCTGGACCGATTTATCAGATTCTGGTATTATTGAGCGATTTGGTCGGATATGTAGAAATCTTTCTCATTATCATAGTGGGTCCTCAAA
>refbc_1007796_4_Gladiolus_marlothii
TTATGTATCAGATATACTAATACCCCATCCCATTCATATGGAAATCTTGGTTCAAATCCTTCAATGCTGGATTCAAGATGTTCCCCTTTTGCATTTCTTGCGATTCTTTCTTCACGAATATACTAATTGGAATAGTTTTTTCATTACTCAGAATAAATCTATTTATCGTTTTTCAAAAGAAACTAAAAGACTATTTCGGTTCCTATACAATTCTTATGTATATGAATGTGAATTTGTATTCGTTTTTCTTCGTAAGCACTCTTCTTATTTACGATTCACATCCTTTCGAACTTTTCTTGAGCGAAGATATTTCTATGGAAAAATGGAACATCTCCAAACGGAACATCTTATAATAGTATGTTGTTATTATTTTAATGGAACCCTATGGTCCTTCAAAGATCCTTTCATGCATTATGCTCGATGTCAAGGAAAGGCAATTCTGGCTTCAAAAGGGACTCATCTTCTGATGAAGAAATGGAAATATAATTTTGTCAATTTATGGCAATATTATTTTCACTTTTGGTATCAATCATACAGGATCCATATAAATCAACTATCAAACCATTCTTTCCATTTTCTGGGTTATCTTTCAAGTTTACTAAAAAATTCTTCGACGGTAAGGAATAAAATGTTAGATAATTCATTTCTAATAGATACTCTTACTACGAAATTTGATACCGCAGTCCCAGTTATTTTTCTTATTGGAGCTTTATCTAAAGCTCAATTTTGTACCGTATCGGGACATCCCATCAGTAAGCCCATCTGGACCGATTTATCAGATTCTGGTATTATTGAGCGATTTGGTCGGATATGTAGAAATCTTTCTCATTATCATAGTGGGTCCTCAAA
>refbc_1007797_4_Gladiolus_martleyi
TTATGTATCAGATATACTAATACCCCATCCCATTCATATGGAAATCTTGGTTCAAATCCTTCAATGCTGGATTCAAGATGTTCCCCTTTTGCATTTCTTGCGATTCTTTCTTCACGAATATACTAATTGGAATAGTTTTTTCATTACTCAGAATAAATCTATTTATCGTTTTTCAAAAGAAACTAAAAGACTATTTCGGTTCCTATACAATTCTTATGTATATGAATGTGAATTTGTATTCGTTTTTATTCGCAAGCACTCTTCTTATTTACGATTCACATCCTTTCGAACTTTTCTTGAGCGAAGATATTTCTATGGAAAAATGGAACATCTTCAAACAGAACATCTTATAATAGTATGTTGTTATTATTTTAATGGAACCCTATGGTCCTTCAAAGATCCTTTCATGCATTATGCTCGATGTCAAGGAAAGGCAATTCTGGCTTCAAAAGGGACTCATCTTCTGATGAAGAAATGGAAATATAATTTTGTCAATTTATGGCAATATTATTTTCACTTTTGGTATCAATCATACAGGATCCATATAAACCAACTATCAAACCATTCTTTCTATTTTCTGGGTTATCTTTCAAGTTTACTAAAAAATTCTTCAACGGTAAGGAATAAAATGTTAGATAATTCATTTCTAATAGATACTCTTACTACGAAATTTGATACCGCAGTCCCAGTTATTTTTCTTATTGGAGCTTTATCTAAAGCTCAATTTTGTACCGTATCGGGACATCCCATCAGTAAGCCCATCTGGACCGATTTATCAGATTCTGGTATTATTGAGCGATTTGGTCGGATATGTAGAAATCTTTCTCATTATCATAG
>refbc_1007798_4_Gladiolus_meliusculus
TATGTATCAGATATACTAATACCCCATCCCATTCATATGGAAATCTTGGTTCAAATCCTTCAATGCTGGATTCAAGATGTTCCCCTTTTGCATTTCTTGCGATTCTTTCTTCACGAATATACTAATTGGAATAGTTTTTTCATTACTCAGAATAAATCTATTTATCGTTTTTCAAAAGAAACTAAAAGACTATTTCGGTTCCTATACAATTCTTATGTATATGAATGTGAATTTGTATTCGTTTTTATTCGCAAGCACTCTTCTTATTTACGATTCACATCCTTTCGAACTTTTCTTGAGCGAAGATATTTCTATGGAAAAATAGAACATCTTCAAACAGAACATCTTATAATAGTATGTTGTTATTATTTTAATGGAACCCTATGGTCCTTCAAAGATCCTTTCATGCATTATGCTCGATGTCAAGGAAAGGCAATTCTGGCTTCAAAAGGGACTCATTTTCTGATGAAGAAATGGAAATATAATTTTGTCAATTTATGGCAATATTATTTTCACTTTTGGTATCAATCATACAGGATCCATATAAACCAACTATCAAACCATTCTTTCCATTTTCTGGGTTATCTTTCAAGTTTACTAAAAAATTCTTCGACGGTAAGGAATAAAATGTTAGATAATTCATTTCTAATAGATACTCTTACTACGAAATTTGATACCGCAGTCCCAGTTATTTTTCTTATTGGAGCTTTATCTAAAGCTCAATTTTGTACCGTATCGGGACATCCCATCAGTAAGCCCATCTGGACCGATTTATCAGATTCTGGTATTATTGAGCGATTTGGTCGGATATGTAGAAATCTTTCTCATTATCATAGTGGG
>refbc_1007799_4_Gladiolus_meridionalis
TTATGTATCAGATATACTAATACCCCATCCCATTCATATGGAAATCTTGGTTCAAATCCTTCAATGCTGGATTCAAGATGTTCCCCTTTTGCATTTCTTGCGATTCTTTCTTCACGAATATACTAATTGGAATAGTTTTTTCATTACTCAGAATAAATCTATTTATCGTTTTTCAAAAGAAACTAAAAGACTATTTCGGTTCCTATACAATTCTTATGTATATGAATGTGAATTTGTATTCGTTTTTATTCGCAAGCACTCTTCTTATTTACGATTCACATCCTTTCGAACTTTTCTTGAGCGAAGATATTTCTATGGAAAAATGGAACATCTTCAAACAGAACATCTTATAATAGTATGTTGTTATTATTTTAATGGAACCCTATGGTCCTTCAAAGATCCTTTCATGCATTATGCTCGATGTCAAGGAAAGGCAATTCTGGCTTCAAAAGGGACTCATCTTCTGATGAAGAAATGGAAATATAATTTTGTCAATTTATGGCAATATTATTTTCACTTTTGGTATCAATCATACAGGATCCATATAAACCAACTATCAAACCATTCTTTCTATTTTCTGGGTTATCTTTCAAGTTTACTAAAAAATTCTTCAACGGTAAGGAATAAAATGTTAGATAATTCATTTCTAATAGATACTCTTACTACGAAATTTGATACCGCAGTCCCAGTTATTTTTCTTATTGGAGCTTTATCTAAAGCTCAATTTTGTACCGTATCGGGACATCCCATCAGTAAGCCCATCTGGACCGATTTATCAGATTCTGGTATTATTGAGCGATTTGGTCGGATATGTAGAAATCTTTCTCATTAT
>refbc_1007800_4_Gladiolus_microcarpus
TTATGTATCAGATATACTAATACCCCATCCCATTCATATGGAAATCTTGGTTCAAATCCTTCAATGCTGGATTCAAGATGTTCCCCTTTTGCATTTCTTGCGATTCTTTCTTCACGAATATACTAATTGGAATAGTTTTTTCATTACTCAGAATAAATCTATTTATCGTTTTTCAAAAGAAACTAAAAGACTATTTCGGTTCCTATACAATTCTTATGTATATGAATGTGAATTTGTATTCGTTTTTCTTCGTAAGCACTCTTCTTATTTACGATTCACATCCTTTCGAACTTTTCTTGAGCGAAGATATTTCTATGGAAAAATGGAACATCTTCAAACGGAACATCTTATAATAGTATGTTGTTATTATTTTAATGGAACCCTATGGTCCTTCAAAGATCCTTTCATGCATTATGCTCGATGTCAAGGAAAGGCAATTCTGGTTTCAAAAGGGACTCATCTTCTGATGAAGAAATGGAAATATAATTTTGTCAACTTATGGCAATATTATTTTCACTTTTGGTATCAATCATACAGGATCCATATAAACCAACTATCAAACCATTCTTTCCATTTTCTGGGTTATCTTTCAAGTTTACTAAAAAATTCTTCGACAGTAAGGAATAAAATGTTAGATAATTCATTTCTAATAGATACTCTTACTACGAAATTTGATACCGCAGTCCCAGTTATTTTTCTTATTGGAGCTTTATCTAAAGCTCAATTTTGTACCGTATCGGGACATCCCATCAGTAAGCCCATCTGGACCGATTTATCAGATTCTGGTATTATTGAGCGATTTGGTCGGATATGTAGAAATCTTTCTCATTATCATAGTGGGTCCTCAAA
>refbc_1007801_4_Gladiolus_miniatus
TTATGTATCAGATATACTAATACCCCATCCCATTCATATGGAAATCTTGGTTCAAATCCTTCAATGCTGGATTCAAGATGTTCCCCTTTTGCATTTCTTGCGATTCTTTCTTCACGAATATACTAATTGGAATAGTTTTTTCATTACTCAGAATAAATCTATTTATCGTTTTTCAAAAGAAACTAAAAGACTATTTCGGTTCCTATACAATTCTTATGTATATGAATGTGAATTTGTATTCGTTTTTATTCGCAAGCACTCTTCTTATTTACGATTCACATCCTTTCGAACTTTTCTTGAGCGAAGATATTTCTATGGAAAAATGGAACATCTTCAAACAGAACATCTTATAATAGTATGTTGTTATTATTTTAATGGAACCCTATGGTCCTTCAAAGATCCTTTCATGCATTATGCTCGATGTCAAGGAAAGGCAATTCTGGCTTCAAAAGGGACTCATCTTCTGATGAAGAAATGGAAATATAATTTTGTCAATTTATGGCAATATTATTTTCACTTTTGGTATCAATCATACAGGATCCATATAAACCAACTATCAAACCATTCTTTCCATTTTCTGGGTTATCTTTCAAGTTTACTAAAAAATTCTTCGACGGTAAGGAATAAAATGTTAGATAATTCATTTCTAATAGATACTCTTACTACGAAATTTGATACCGCAGTCCCAGTTATTTTTCTTATTGGAGCTTTATCTAAAGCTCAATTTTGTACCGTATCGGGACATCCCATCAGTAAGCCCATCTGGACCGATTTATCAGATTCTGGTATTATTGAGCGATTTGGTCGGATATGTAGAAATCTTTCTCATTATCATAGTGG
>refbc_1007802_4_Gladiolus_monticola
AAGATGTTCCCCTTTTGCATTTCTTGCGATTCTTTCTTCACGAATATACTAATTGGAATAGTTTTTTCATTACTCAGAATAAATCTATTTATCGTTTTTCAAAAGAAACTAAAAGACTATTTCGGTTCCTATACAATTCTTATGTATATGAATGTGAATTTGTATTCGTTTTTATTCGCAAGCACTCTTCTTATTTACGATTCACATCCTTTCGAACTTTTCTTGAGCGAAGATATTTCTATGGAAAAATGGAACATCTTCAAACAGAACATCTTATAATAGTATGTTGTTATTATTTTAATGGAACCCTATGGTCCTTCAAAGATCCTTTCATGCATTATGCTCGATGTCAAGGAAAGGCAATTCTGGCTTCAAAAGGGACTCATCTTCTGATGAAGAAATGGAAATATAATTTTGTCAATTTATGGCAATATTATTTTCACTTTTGGTATCAATCATACAGGATCCATATAAACCAACTATCAAACCATTCTTTCTATTTTCTGGGTTATCTTTCAAGTTTACTAAAAAATTCTTCAACGGTAAGGAATAAAATGTTAGATAATTCATTTCTAATAGATACTCTTACTACGAAATTTGATACCGCAGTCCCAGTTATTTTTCTTATTGGAGCTTTATCTAAAGCTCAATTTTGTACCGTATCGGGACATCCCATCAGTAAGCCCATCTGGACCGATTTATCAGATTCTGGTATTATTGAGCGATTTGGTCGGATATGTAGAAATCTTTCTCATTATCATAGTGGGTCCTCA
>refbc_1007803_4_Gladiolus_mortonius
TTATGTATCAGATATACTAATACCCCATCCCATTCATATGGAAATCTTGGTTCAAATCCTTCAATGCTGGATTCAAGATGTTCCCCTTTTGCATTTCTTGCGATTCTTTCTTCACGAATATACTAATTGGAATAGTTTTTTCATTACTCAGAATAAATCTATTTATCGTTTTTCAAAAGAAACTAAAAGACTATTTCGGTTCCTATACAATTATTATGTATATGAATGTGAATTTGTATTCGTTTTTATTCGTAAGCACTCTTCTTATTTACGATTCACATCCTTTCGAACTTTTCTTGAGCGAAGATATTTCTATGGAAAAATGGAACATCTTCAAACGGAACATCTTATAATAGTATGTTGTTATTATTTTAATGGAACCCTATGGTCCTTCAAAGATCCTTTCATGCATTATGCTCGATGTCAAGGAAAGGCAATTCTGGCTTCAAAAGGGACTCATCTTCTGATGAAGAAATGGAAATATAATTTTGTCAATTTATGGCAATATTATTTTCACTTTTGGTATCAATCATACAGGATCCATATAAACCAACTATCAAACCATTCTTTCCATTTTCTGGGTTATCTTTCAAGTTTACTAAAAAATTATTCGACGGTAAGGAATAAAATGTTAGATAATTCATTTCTAATAGATACTCTTACTACGCAATTTGATACCGCAGTCCCAGTTATTTTTCTTATTGGAGCTTTATCTAAAGCTCAATTTTGTACCGTATCGGGACATCCCATCAGTAAGCCCATCTGGACCGATTTATCAGATTCTGGTATTATTGAGCGATTTGGTCGGATATGTAGAAATCTTTCTCATTATCATAG
>refbc_1007804_4_Gladiolus_mostertiae
TTATGTATCAGATATACTAATACCCCATCCCATTCATATGGAAATCTTGGTTCAAATCCTTCAATGCTGGATTCAAGATGTTCCCCTTTTGCATTTCTTGCGATTCTTTCTTCACGAATATACTAATTGGAATAGTTTTTTCATTACTCAGAATAAATCTATTTATCGTTTTTCAAAAGAAACTAAAAGACTATTTAGGTTCCTATACAATTCTTATGTATATGAATGTGAATTTTTATTCGTTTTTCTTCGTAAGCACTCTTCTTATTTACGATTCACATCCTTTCGAACTTTTCTTGAGCGAAGATATTTCTATGGAAAAATGGAACATCTTCAAACGGAACATCTTATAATAGTATGTTGTTATTATTTTAATGGAACCCTATGGTCCTTCAAAGATCCTTTCATGCATTATGCTCGATGTCAAGGAAAGGCAATTCTGGCTTCAAAAGGGACTCATCTTCTGATGAAGAAATGGAAATATAATTTTGTCAATTTATGGCAATATTATTTTCACTTTTGGTATCAATCATACAGGATCCATATAAATCAACTATCAAACCATTCTTTCCATTTTCTGGGTTATCTTTCAAGTTTACTAAAAAATTCTTCGACGGTAAGGAATAAAATGTTAGATAATTCATTTCTAATAGATACTCTTACTACGAAATTTGATACCGCAGTCCCAGTTATTTTTCTTATTGGAGCTTTATCTAAAGCTCAATTTTGTACCGTATCGGGACATCCCACCAGTAAGCCCATCTGGACCGATTTATCAGATTCTAGTATTATTGAGCGAT
>refbc_1007805_4_Gladiolus_nerineoides
TTATGTATCAGATATACTAATACCCCATCCCATTCATATGGAAATCTTGGTTCAAATCCTTCAATGCTGGATTCAAGATGTTCCCCTTTTGCATTTCTTGCGATTCTTTCTTCACGAATATACTAATTGGAATAGTTTTTTCATTACTCAGAATAAATCTATTTATCGTTTTTCAAAAGAAACTAAAAGACTATTTCGGTTCCTATACAATTCTTATGTATATGAATGTGAATTTGTATTCGTTTTTATTCGCAAGCACTCTTCTTATTTACGATTCACATCCTTTCGAACTTTTCTTGAGCGAAGATATTTCTATGGAAAAATGGAACATCTTCAAACAGAACATCTTATAATAGTATGTTGTTATTATTTTAATGGAACCCTATGGTCCTTCAAAGATCCTTTCATGCATTATGCTCGATGTCAAGGAAAGGCAATTCTGGCTTCAAAAGGGACTCATCTTCTGATGAAGAAATGGAAATATAATTTTGTCAATTTATGGCAATATTATTTTCACTTTTGGTATCAATCATACAGGATCCATATAAACCAACTATCAAACCATTCTTTCTATTTTCTGGGTTATCTTTCAAGTTTACTAAAAAATTCTTCAACGGTAAGGAATAAAATGTTAGATAATTCATTTCTAATAGATACTCTTACTACGAAATTTGATACCGCAGTCCCAGTTATTTTTCTTATTGGAGCTTTATCTAAAGCTCAATTTTGTACCGTATCGGGACATCCCATCAGTAAGCCCATCTGGACCGATTTATCAGATTCTGGTATTATTGAGCGATTTGGTCGGATATGTAGAAATCTTTCTCATTATCATAGTGGGTCCTCAAA
>refbc_1007806_4_Gladiolus_oatesii
TTATGTATCAGATATACTAATACCCCATCCCATTCATATGGAAATCTTGGTTCAAATCCTTCAATGCTGGATTCAAGATGTTCCCCTTTTGCATTTCTTGCGATTCTTTCTTCACGAATATACTAATTGGAATAGTTTTTTCATTACTCAGAATAAATCTATTTATCGTTTTTCAAAAGAAACTAAAAGACTATTTCGGTTCCTATACAATTATTATGTATATGAATGTGAATTTGTATTCGTTTTTATTCGTAAGCACTCTTCTTATTTACGATTCACATCCTTTCGAACTTTTCTTGAGCGAAGATATTTCTATGGAAAAATGGAACATCTTCAAACGGAACATCTTATAATAGTATGTTGTTATTATTTTAATGGAACCCTATGGTCCTTCAAAGATCCTTTCATGCATTATGCTCGATGTCAAGGAAAGGCAATTCTGGCTTCAAAAGGGACTCATCTTCTGATGAAGAAATGGAAATATAATTTTGTCAATTTATGGCAATATTATTTTCACTTTTGGTATCAATCATACAGGATCCATATAAACCAACTATCAAACCATTCTTTCCATTTTCTGGGTTATCTTTCAAGTTTACTAAAAAATTATTCGACGGTAAGGAATAAAATGTTAGATAATTCATTTCTAATAGATACTCTTACTACGAAATTTGATACCGCAGTCCCAGTTATTTTTCTTATTGGAGCTTTATCTAAAGCTCAATTTTGTACCGTATCGGGACATCCCATCAGTAAGCCCATCTGGACCGATTTATCAGATTCTGGTATTATTGAGCGATTTGGTCGGATATGTAGAAATCTTTCTCATTATCATAGTGGGTCCTCAAA
>refbc_1007807_4_Gladiolus_ochroleucus
TTATGTATCAGATATACTAATACCCCATCCCATTCATATGGAAATCTTGGTTCAAATCCTTCAATGCTGGATTCAAGATGTTCCCCTTTTGCATTTCTTGCGATTCTTTCTTCACGAATATACTAATTGGAATAGTTTTTTCATTACTCAGAATAAATCTATTTATCGTTTTTCAAAAGAAACTAAAAGACTATTTCGGTTCCTATACAATTATTATGTATATGAATGTGAATTTGTATTCGTTTTTATTCGTAAGCACTCTTCTTATTTACGATTCACATCCTTTCGAACTTTTCTTGAGCGAAGATATTTCTATGGAAAAATGGAACATCTTCAAACGGAACATCTTATAATAGTATGTTGTTATTATTTTAATGGAACCCTATGGTCCTTCAAAGATCCTTTCATGCATTATGCTCGATGTCAAGGAAAGGCAATTCTGGCTTCAAAAGGGACTCATCTTCTGATGAAGAAATGGAAATATAATTTTGTCAATTTATGGCAATATTATTTTCACTTTTGGTATCAATCATACAGGATCCATATAAACCAACTATCAAACCATTCTTTCCATTTTCTGGGTTATCTTTCAAGTTTACTAAAAAATTATTCGACGGTAAGGAATAAAATGTTAGATAATTCATTTCTAATAGATACTCTTACTACGCAATTTGATACCGCAGTCCCAGTTATTTTTCTTATTGGAGCTTTATCTAAAGCTCAATTTTGTACCGTATCGGGACATCCCATCAGTAAGCCCATCTGGACCGATTTATCAGATTCTGGTATTATTGAGCGATTTGGTCGGATATGTAGAAATCTTTCTCATTATCATAGTGGGTCCTCAAA
>refbc_1007809_4_Gladiolus_orchidiflorus
TTATGTATCAGATATACTAATACCCCATCCCATTCATATGGAAATCTTGGTTCAAATCCTTCAATGCTGGATTCAAGATGTTCCCCTTTTGCATTTCTTGCGATTCTTTCTTCACGAATATACTAATTGGAATAGTTTTTTCATTACTCAGAATAAATCTATTTATCGTTTTTCAAAAGAAACTAAAAGACTTTTTCGGTTCCTATACAATTCTTATGTATATGAATGTGAATTTTTATTTGTTTTTCTTCGTAAGCACTCTTCTTATTTACGATTCACATCCTTTCGAACTTTTCTTGAGCGAAGATATTTCTATGGAAAAATGGAACATCTTCAAACGGAACATCTTATAATAGTATGTTGTTATTATTTTAATGGAACCCTATGGTCCTTCAAAGATCCTTTCATGCATTATGCTCGATGTCAAGGAAAGGCAATTCTGGCTTCAAAAGGGACTCATCTTATGATGAAGAAATGGAAATATAATTTTGTCAATTTATGGCAATATTATTTTAACTTTTGGTATCAATCATACAGGATCCATATAAACCAACTATCAAACCATTCTTTCCATTTTCTGGGTTATCTTTCAAGTTTACTAAAAAATTCTTCGACGGTAAGGAATAAAATGTTAGATAATTCATTTCTAATAGATACTCTTACTACGAAATTTGATACCGCAGTCCCAGTTATTTTTCTTATTGGAGCTTTATCTAAAGCTCAATTTTGTACCGTATCGGGACATCCCATCAGTAAGCCCATCTGGACCGATTTATCAGATTCTGGTATTATTGAGCGATTTGGTCGGATATGTAGAAATCTTTCTCATTATCATAGTGGTCCTCAAA
>refbc_1007810_4_Gladiolus_oreocharis
TTATGTATCAGATATACTAATACCCCATCCCATTCATATGGAAATCTTGGTTCAAATCCTTCAATGCTGGATTCAAGATGTTCCCCTTTTGCATTTCTTGCGATTCTTTCTTCACGAATATACTAATTGGAATAGTTTTTTCATTACTCAGAATAAATCTATTTATCGTTTTTCAAAAGAAACTAAAAGACTATTTCGGTTCCTATACAATTCTTATGTATATGAATGTGAATTTTTATTCGTTTTTCTTCGTAAGCACTCTTCTTATTTACGATTCACATCCTTTCGAACTTTTCTTGAGCGAAGATATTTCTATGGAAAAATGGAACATCTTCAAACGGAACATCTTATAATAGTATGTTGTTATTATTTTAATGGAACCCTATGGTCCTTCAAAGATCCTTTCATGCATTATGCTCGATGTCAAGGAAAGGCAATTCTGGCTTCAAAAGGGACTCATTTTCTGATGAAGAAATGGAAATATAATTTTGTCAATTTATGGCAATATTATTTTCACTTTTGGTATCAATCATACAGGATCCATATAAACCAACTATCAAACCATTCTTTCCATTTTCTGGGTTATCTTTCAAGTTTACTAAAAAATTCTTCGACGGTAAGGAATAAAATGTTGGATAATTCATTTCTAATAGATACTCTTACTACGAAATTTGATACCGCAGTCCCAGTTATTTTTCTTATTGGAGCTTTATCTAAAGCTCAATTTTGTACCGTATCGGGACATCCCATCAGTAAGCCCATCTGGACCGATTTATCAGATTCTGGTATTATTGAACGATTTGGTCGGATATGTAGAAATCTTTCTCATTATCATAGTGGGTCCTCAAA
>refbc_1007811_4_Gladiolus_ornatus
TTATGTATCAGATATACTAATACCCCATCCCATTCATATGGAAATCTTGGTTCAAATCCTTCAATGCTGGATTCAAGATGTTCCCCTTTTGCATTTCTTGCGATTCTTTCTTCACGAATATACTAATTGGAATAGTTTTTTCATTACTCAGAATAAATCTATTTATCGTTTTTCAAAAGAAACTAAAAGACTATTTCGGTTCCTATACAATTCTTATGTATATGAATGTGAATTTGTATTCGTTTTTATTCGCAAGCACTCTTCTTATTTACGATTCACATCCTTTCGAACTTTTCTTGAGCGAAGATATTTCTATGGAAAAATGGAACATCTTCAAACAGAACATCTTATAATAGTATGTTGTTATTATTTTAATGGAACCCTATGGTCCTTCAAAGATCCTTTCATGCATTATGCTCGATGTCAAGGAAAGGCAATTCTGGCTTCAAAAGGGACTCATCTTCTGATGAAGAAATGGAAATATAATTTTGTCAATTTATGGCAATATTATTTTCACTTTTGGTATCAATCATACAGGATCCATATAAACCAACTATCAAACCATTCTTTCTATTTTCTGGGTTATCTTTCAAGTTTACTAAAAAATTCTTCAACGGTAAGGAATAAAATGTTAGATAATTCATTTCTAATAGATACTCTTACTACGAAATTTGATACCGCAGTCCCAGTTATTTTTCTTATTGGAGCTTTATCTAAAGCTCAATTTTGTACCGTATCGGGACATCCCATCAGTAAGCCCATCTGGACCGATTTATCAGATTCTGGTATTATTGAGCGATTTGGTCGGATATGTAGAAATCTTTCTCATTATCATAGTGGGTCCTCAAA
>refbc_1007812_4_Gladiolus_overbergensis
TTATGTATCAGATATACTAATACCCCATCCCATTCATATGGAAATCTTGGTTCAAATCCTTCAATGCTGGATTCAAGATGTTCCCCTTTTGCATTTCTTGCGATTCTTTCTTCACGAATATACTAATTGGAATAGTTTTTTCATTACTCAGAATAAATCTATTTATCGTTTTTCAAAAGAAACTAAAAGACTATTTCGGTTCCTATACAATTCTTATGTATATGAATGTGAATTTGTATTCGTTTTTCTTCGTAAGCACTCTTCTTATTTACGATTCACATCCTTTCGAACTTTTCTTGAGCGAAGATATTTCTATGGAAAAATGGAACATCTTCAAACGGAACATCTTATAATAGTATGTTGTTATTATTTTAATGGAACCCTATGGTCCTTCAAAGATCCTTTCATGCATTATGCTCGATGTCAAGGAAAGGCAATTCTGGCTTCAAAAGGGACTCATTTTCTGATGAAGAAATGGAAATATAATTTTGTCAATTTATGGCAATATTATTTTCACTTTTGGTATCAATCATACAGGATCCATATAAACCAACTATCAAACCATTCTTTCCATTTTCTGGGTTATCTTTCAAGTTTACTAAAAAATTCTTCGACGGTAAGGAATAAAATGTTAGATAATTCATTTCTAATAGATACTCTTACTACGAAATTTGATACCGCAGTCCCAGTTATTTTTCTTATTGGAGCTTTATCTAAAGCTCAATTTTGTACCGTATCGGGACATCCCATCAGTAAGCCCATCTGGACTGATTTATCAGATTCTGGTATTATTGAGCGATTTGGTCGGATATGTAGAAATCTTTCTCATTATCATAGTGGGTCCTCAAA
>refbc_1007813_4_Gladiolus_pardalinus
TTATGTATCAGATATACTAATACCCCATCCCATTCATATGGAAATCTTGGTTCAAATCCTTCAATGCTGGATTCAAGATGTTCCCCTTTTGCATTTCTTGCGATTCTTTCTTCACGAATATACTAATTGGAATAGTTTTTTCATTACTCAGAATAAATCTATTTATCGTTTTTCAAAAGAAACTAAAAGACTATTTCGGTTCCTATACAATTATTATGTATATGAATGTGAATTTGTATTCGTTTTTATTCGTAAGCACTCTTCTTATTTACGATTCACATCCTTTCGAACTTTTCTTGAGCGAAGATATTTCTATGGAAAAATGGAACATCTTCAAACGGAACATCTTATAATAGTATGTTGTTATTATTTTAATGGAACCCTATGGTCCTTCAAAGATCCTTTCATGCATTATGCTCGATGTCAAGGAAAGGCAATTCTGGCTTCAAAAGGGACTCATCTTCTGATGAAGAAATGGAAATATAATTTTGTCAATTTATGGCAATATTATTTTCACTTTTGGTATCAATCATACAGGATCCATATAAACCAACTATCAAACCATTCTTTCCATTTTCTGGGTTATCTTTCAAGTTTACTAAAAAATTATTCGACGGTAAGGAATAAAATGTTAGATAATTCATTTCTAATAGATACTCTTACTACGCAATTTGATACCGCAGTCCCAGTTATTTTTCTTATTGGAGCTTTATCTAAAGCTCAATTTTGTACCGTATCGGGACATCCCATCAGTAAGCCCATCTGGACCGATTTATCAGATTCTGGTATTATTGAGCGATTTGGTCGGATATGTAGAAATCTTTCTCATTATCATAGTGGGTCCTCAAA
>refbc_1007814_4_Gladiolus_parvulus
TTATGTATCAGATATACTAATACCCCATCCCATTCATATGGAAATCTTGGTTCAAATCCTTCAATGCTGGATTCAAGATGTTCCCCTTTTGCATTTCTTGCGATTCTTTCTTCACGAATATACTAATTGGAATAGTTTTTTCATTACTCAGAATAAATCTATTTATCGTTTTTCAAAAGAAACTAAAAGACTATTTCGGTTCCTATACAATTATTATGTATATGAATGTGAATTTGTATTCGTTTTTATTCGTAAGCACTCTTCTTATTTACGATTCACATCCTTTCGAACTTTTCTTGAGCGAAGATATTTCTATGGAAAAATGGAACATCTTCAAACGGAACATCTTATAATAGTATGTTGTTATTATTTTAATGGAACCCTATGGTCCTTCAAAGATCCTTTCATGCATTATGCTCGATGTCAAGGAAAGGCAATTCTGGCTTCAAAAGGGACTCATCTTCTGATGAAGAAATGGAAATATAATTTTGTCAATTTATGGCAATATTATTTTCACTTTTGGTATCAATCATACAGGATCCATATAAACCAACTATCAAACCATTCTTTCCATTTTCTGGGTTATCTTTCAAGTTTCCTAAAAAATTATTCGACGGTAAGGAATAAAATGTTAGATAATTCATTTCTAATAGATACTCTTACTACGCAATTTGATACCGCAGTCCCAGTTATTTTTCTTATTGGAGCTTTATCTAAAGCTCAATTTTGTACCGTATCGGGACATCCCATCAGTAAGCCCATCTGGACCGATTTATCAGATTCTGGTATTATTGAGCGATTTGGTCGGATATGTAGAAATCTTTCTCATTATCATAGTGGGTCCTCAAA
>refbc_1007815_4_Gladiolus_pavonia
TTATGTATCAGATATACTAATACCCCATCCCATTCATATGGAAATCTTGGTTCAAATCCTTCAATGCTGGATTCAAGATGTTCCCCTTTTGCATTTCTTGCGATTCTTTCTTCACGAATATACTAATTGGAATAGTTTTTTCATTACTCAGAATAAATCTATTTATCGTTTTTCAAAAGAAACTAAAAGACTATTTCGGTTCCTATACAATTATTATGTATATGAATGTGAATTTGTATTCGTTTTTATTCGTAAGCACTCTTCTTATTTACGATTCACATCCTTTCGAACTTTTCTTGAGCGAAGATATTTCTATGGAAAAATGGAACATCTTCAAACGGAACATCTTATAATAGTATGTTGTTATTATTTTAATGGAACCCTATGGTCCTTCAAAGATCCTTTCATGCATTATGCTCGATGTCAAGGAAAGGCAATTCTGGCTTCAAAAGGGACTCATCTTCTGATGAAGAAATGGAAATATAATTTTGTCAATTTATGGCAATATTATTTTCACTTTTGGTATCAATCATACAGGATCCATATAAACCAACTATCAAACCATTCTTTCCATTTTCTGGGTTATCTTTCAAGTTTACTAAAAAATTATTCGACGGTAAGGAATAAAATGTTAGATAATTCATTTCTAATAGATACTCTTACTACGCAATTTGATACCGCAGTCCCAGTTATTTTTCTTATTGGAGCTTTATCTAAAGCTCAATTTTGTACCGTATCGGGACATCCCATCAGTAAGCCCATCTGGACCGATTTATCAGATTCTGGTATTATTGAGCGATTTGGTCGGATATGTAGAAATCTTTCTCATTATCATAGTGGGTCCTCAAA
>refbc_1007817_4_Gladiolus_permeabilis_subsp._edulis
CAGATATACTAATACCCCATCCCATTCATATGGAAATCTTGGTTCAAATCCTTCAATGCTGGATTCAAGATGTTCCCCTTTTGCATTTCTTGCGATTCTTTCTTCACGAATATACTAATTGGAATAGTTTTTTCATTACTCAGAATAAATCTATTTATCGTTTTTCAAAAGAAACTAAAAGACTATTTCGGTTCCTATACAATTATTATGTATATGAATGTGAATTTGTATTCGTTTTTATTCGTAAGCACTCTTCTTATTTACGATTCACATCCTTTCGAACTTTTCTTGAGCGAAGATATTTCTATGGAAAAATGGAACATCTTCAAACGGAACATCTTATAATAGTATGTTGTTATTATTTTAATGGAACCCTATGGTCCTTCAAAGATCCTTTCATGCATTATGCTCGATGTCAAGGAAAGGCAATTCTGGCTTCAAAAGGGACTCATCTTCTGATGAAGAAATGGAAATATAATTTTGTCAATTTATGGCAATATTATTTTCACTTTTGGTATCAATCATACAGGATCCATATAAACCAACTATCAAACCATTCTTTCCATTTTCTGGGTTATCTTTCAAGTTTACTAAAAAATTATTCGACGGTAAGGAATAAAATGTTAGATAATTCATTTCTAATAGATACTCTTACTACGCAATTTGATACCGCAGTCCCAGTTATTTTTCTTATTGGAGCTTTATCTAAAGCTCAATTTTGTACCGTATCGGGACATCCCATCAGTAAGCCCATCTGGACCGATTTATCAGATTCTGGTATTATTGAGCGATTTGGTCGGATATGTAGAAATCTTTCTCATTATCATAGTGGGTC
>refbc_1007818_4_Gladiolus_permeabilis_subsp._permeabilis
TTATGTATCAGATATACTAATACCCCATCCCATTCATATGGAAATCTTGGTTCAAATCCTTCAATGCTGGATTCAAGATGTTCCCCTTTTGCATTTCTTGCGATTCTTTCTTCACGAATATACTAATTGGAATAGTTTTTTCATTACTCAGAATAAATCTATTTATCGTTTTTCAAAAGAAACTAAAAGACTATTTCGGTTCCTATACAATTCTTATGTATATGAATGTGAATTTGTATTCGTTTTTATTCGTAAGCACTCTTCTTATTTACGATTCACATCCTTTCGAACTTTTCTTGAGCGAAGATATTTCTATGGAAAAATGGAACATCTTCAAACAGAACATCTTATAATAGTATGTTGTTATTATTTTAATGGAACCCTATGGTCCTTCAAAGATCCTTTCATGCATTATGCTCGATGTCAAGGAAAGGCAATTCTGGCTTCAAAAGGGACTCATCTTCTGATGAAGAAATGGAAATATAATTTTGTCAATTTATGGCAATATTATTTTCACTTTTGGTATCAATCATACAGGATCCATATAAACCAACTATCAAACCATTCTTTCCATTTTCTGGGTTATCTTTCAAGTTTACTAAAAAATTCTTCGACGGTAAGGAATAAAATGTTAGATAATTCATTTCTAATAGATACTCTTACTACGAAATTTGATACCGCAGTCCCAGTTATTTTTCTTATTGGAGCTTTATCTAAAATTTTGTACTGTATCGGGACATCCCATCAGTAAGCCCATCTGGACCGATTTATCAGATTCTGGTATTATTGAGCGATTTGGTCGGATATGTAGAAACCTTTCTCATTATCATAGTGGGTCCTCA
>refbc_1007819_4_Gladiolus_pole-evansii
TTATGTATCAGATATACTAATACCCCATCCCATTCATATGGAAATCTTGGTTCAAATCCTTCAATGCTGGATTCAAGATGTTCCCCTTTTGCATTTCTTGCGATTCTTTCTTCACGAATATACTAATTGGAATAGTTTTTTCATTACTCAGAATAAATCTATTTATCGTTTTTCAAAAGAAACTAAAAGACTATTTCGGTTCCTATACAATTATTATGTATATGAATGTGAATTTGTATTCGTTTTTATTCGTAAGCACTCTTCTTATTTACGATTCACATCCTTTCGAACTTTTCTTGAGCGAAGATATTTCTATGGAAAAATGGAACATCTTCAAACGGAACATCTTATAATAGTATGTTGTTATTATTTTAATGGAACCCTATGGTCCTTCAAAGATCCTTTCATGCATTATGCTCGATGTCAAGGAAAGGCAATTCTGGCTTCAAAAGGGACTCATCTTCTGATGAAGAAATGGAAATATAATTTTGTCAATTTATGGCAATATTATTTTCACTTTTGGTATCAATCATACAGGATCCATATAAACCAACTATCAAACCATTCTTTCCATTTTCTGGGTTATCTTTCAAGTTTACTAAAAAATTATTCGACGGTAAGGAATAAAATGTTAGATAATTCATTTCTAATAGATACTCTTACTACGCAATTTGATACCGCAGTCCCAGTTATTTTTCTTATTGGAGCTTTATCTAAAGCTCAATTTTGTACCGTATCGGGACATCCCATCAGTAAGCCCATCTGGACCGATTTATCAGATTCTGGTATTATTGAGCGATTTGGTCGGATATGTAGAAATCTTTCTCATTATCATAGTGGGTCCTCAAA
>refbc_1007820_4_Gladiolus_pretoriensis
TTATGTATCAGATATACTAATACCCCATCCCATTCATATGGAAATCTTGGTTCAAATCCTTCAATGCTGGATTCAAGATGTTCCCCTTTTGCATTTCTTGCGATTCTTTCTTCACGAATATACTAATTGGAATAGTTTTTTCATTACTCAGAATAAATATATTTATCGTTTTTCAAAAGAAACTAAAAGACTATTTCGGTTCCTATACAATTATTATGTATATGAATGTGAATTTGTATTCGTTTTTATTCGTAAGCACTCTTCTTATTTACGATTCACATCCTTTCGAACTTTTCTTGAGCGAAGATATTTCTATGGAAAAATGGAACATCTTGAAACGGAACATCTTATAATAGTATGTTGTTATTATTTTAATGGAACCCTATGGTCCTTCAAAGATCCTTTCATGCATTATGCTCGATGTCAAGGAAAGGCAATTCTGGCTTCAAAAGGGACTCATCTTCTGATGAAGAAATGGAAATATAATTTTGTCAATTTATGGCAATATTATTTTCACTTTTGGTATCAATCATACAGGATCCATATAAACCAACTATCAAACCATTCTTTCCATTTTCTGGGTTATCTTTCAAGTTTACTAAAAAATTATTCGACGGTAAGGAATAAAATGTTAGATAATTCATTTCTAATAGATACTCTTACTACGAAATTTGATACCGCAGTTCCAGTTATTTTTCTTATTGGAGCTTTATCTAAAGCTCAATTTTGTACCGTATCGGGACATCCCATCAGTAAGCCCATCTGGACCGATTTATCAGATTCTGGTATTATTGAG
>refbc_1007821_4_Gladiolus_priorii
TTATGTATCAGATATACTAATACCCCATCCCATTCATATGGAAATCTTGGTTCAAATCCTTCAATGCTGGATTCAAGATGTTCCCCTTTTGCATTTCTTGCGATTCTTTCTTCACGAATATACTAATTGGAATAGTTTTTTCATTACTCAGAATAAATCTATTTATCGTTTTTCAAAAGAAACTAAAAGACTATTTCGGTTCCTATACAATTCTTATGTATATGAATGTGAATTTGTATTCGTTTTTATTCGCAAGCACTCTTCTTATTTACGATTCACATCCTTTCGAACTTTTCTTGAGCGAAGATATTTCTATGGAAAAATGGAACATCTTCAAACAGAACATCTTATAATAGTATGTTGTTATTATTTTAATGGAACCCTATGGTCCTTCAAAGATCCTTTCATGCATTATGCTCGATGTCAAGGAAAGGCAATTCTGGCTTCAAAAGGGACTCATCTTCTGATGAAGAAATGGAAATATAATTTTGTCAATTTATGGCAATATTATTTTCACTTTTGGTATCAATCATACAGGATCCATATAAACCAACTATCAAACCATTCTTTCTATTTTCTGGGTTATCTTTCAAGTTTACTAAAAAATTCTTCAACGGTAAGGAATAAAATGTTAGATAATTCATTTCTAATAGATACTCTTACTACGAAATTTGATACCGCAGTCCCAGTTATTTTTCTTATTGGAGCTTTATCTAAAGCTCAATTTTGTACCGTATCGGGACATCCCATCAGTAAGCCCATCTGGACCGATTTATCAGATTCTGGTATTATTGAGCGATTTGGTCGGATATGTAGAAATCTTTCTCATTATCATAG
>refbc_1007822_4_Gladiolus_pritzelii
ATCTTGGTTCAAATCCTTCAATGCTGGATTCAAGATGTTCCCCTTTTGCATTTCTTGCGATTCTTTCTTCACGAATATACTAATTGGAATAGTTTTTTCATTACTCAGAATAAATCTATTTATCGTTTTTCAAAAGAAACTAAAAGACTATTTCGGTTCCTATACAATTCTTATGTATATGAATGTGAATTTGTATTCGTTTTTATTCGTAAGAACTCTTCTTATTTACGATTCACATCCTTTCGAACTTTTCTTGAGCGAAGATATTTCTATGGAAAAATGGAACATCTTCAAACAGAACATCTTATAATAGTATGTTGTTATTATTTTAATGGAACCCTATGGTCCTTCAAAGATCCTTTCATGCATTATGCTCGATGTCAAGGAAAGGCAATTCTGGCTTCAAAAGGGACTCATCTTCTGATGAAGAAATGGAAATATAATTTTGTCAATTTATGGCAATATTATTTTCACTTTTGGTATCAATCATACAGGATCCATATAAACCAACTATCAAACCATTCTTTCCATTTTCTGGGTTATCTTTCAAGTTTACTAAAAAATTCTTCGACGGTAAGGAATAAAATGTTAGATAATTCATTTCTAATAGATACTCTTACTACGAAATTTGATACCGGAGTCCCAGTTATTTTTCTTATTGGAGCTTTATCTAAAGCTCAATTTTGTACCGTATCGGGACATCCCATCAGTAAGCCCATCTGGACCGATTTATCAGATTCTGGTATTATTGAGCGGTTTGGTCGGATATGTAGAAATCTTTCTCATTATCATAGTGGGTCCTCAA
>refbc_1007823_4_Gladiolus_pulcherrimus
TTATGTATCAGATATACTAATACCCCATCCCATTCATATGGAAATCTTGGTTCAAATCCTTCAATGCTGGATTCAAGATGTTCCCCTTTTGCATTTCTTGCGATTCTTTCTTCACGAATATACTAATTGGAATAGTTTTTTCATTACTCAGAATAAATCTATTTATCGTTTTTCAAAAGAAACTAAAAGACTATTTCGGTTCCTATACAATTCTTATGTATATGAATGTGAATTTGTATTCGTTTTTATTCGCAAGCACTCTTCTTATTTACGATTCACATCCTTTCGAACTTTTCTTGAGCGAAGATATTTCTATGGAAAAATAGAACATCTTCAAACAGAACATCTTATAATAGTATGTTGTTATTATTTTAATGGAACCCTATGGTCCTTCAAAGATCCTTTCATGCATTATGCTCGATGTCAAGGAAAGGCAATTCTGGCTTCAAAAGGGACTCATCTTCTGATGAAGAAATGGAAATATAATTTTGTCAATTTATGGCAATATTATTTTCACTTTTGGTATCAATCATACAGGATCCATATAAACCAATTATCAAACCATTCTTTCCATTTTCTGGGTTATCTTTCAAGTTTACTAAAAAATTCTTCGACGGTAAGGAATAAAATGTTAGATAATTCATTTCTAATAGATACTCTTACTACGAAATTTGATACCGCAGTCCCAGTTATTTTTCTTATTGGAGCTTTATCTAAAGCTCAATTTTGTACCGTATCGGGACATCCCATCAGTAAGCCCATCTGGACCGATTTATCAGATTCTGGTATTATTGAGCGATTTGGTCGGATATGTAGAAATCTTTCTCATTATCATAGTGGGTCCTCAAA
>refbc_1007824_4_Gladiolus_quadrangularis
CTTCACGAATATACTAATTGGAATAGTTTTTTCATTACTCAGAATAAATCTATTTATCGTTTTTCAAAAGAAACTAAAAGACTATTTCGGTTCCTATACAATTCTTATGTATATGAATGTGAATTTGTATTCGTTTTTCTTCGTAAGCACTCTTCTTATTTACGATTCGCATCCTTTCGAACTTTTCTTGAGCGAAGATATTTCTATGGAAAAATGGAACATCTTCAAACGGAACATCTTATAATAGTATGTTGTTATTATTTTAATGGAACCCTATGGTCCTTCAAAGATCCTTTCATGCATTATGCTCGATGTCAAGGAAAGGCAATTCTGGCTTCAAAAGGGACTCATTTTCTGATGAAGAAATGGAAATATAATTTTGTCAATTTATGGCAATATTATTTTCACTTTTGGTATCAATCATACAGGATCCATATAAACCAACTATCAAACCATTCTTTCCATTTTCTGGGTTATCTTTCAAGTTTACTAAAAAATTCTTTGACGGTAAGGAATAAAATGTTAGATAATTCATTTCTAATAGATACTCTTACTACGAAATTTGATACCGCAGTCCCAGTTATTTTTCTTATTGGAGCTTTATCTAAAGCTCAATTTTGTACCGTATCGGGACATCCCATCAGTAAGCCCATCTGGACCGATTTATCAGATTCTGGTATTATTGAGCGATTTGGTCGGATATGTAGAAA
>refbc_1007825_4_Gladiolus_recurvus
TTATGTATCAGATATACTAATACCCCATCCCATTCATATGGAAATCTTGGTTCAAATCCTTCAATGCTGGATTCAAGATGTTCCCCTTTTGCATTTCTTGCGATTCTTTCTTCACGAATATACTAATTGGAATAGTTTTTTCATTACTCAGAATAAATCTATTTATCGTTTTTCAAAAGAAACTAAAAGACTATTTCGGTTCCTATACAATTCTTATGTATATGAATGTGAATTTGTATTCGTTTTTATTCGCAAGCACTCTTCTTATTTACGATTCACATCCTTTCGAACTTTTCTTGAGCGAAGATATTTCTATGGAAAAATGGAACATCTTCAAACAGAACATCTTATAATAGTATGTTGTTATTATTTTAATGGAACCCTATGGTCCTTCAAAGATCCTTTCATGCATTATGCTCGATGTCAAGGAAAGGCAATTCTGGCTTCAAAAGGGACTCATCTTCTGATGAAGAAATGGAAATATAATTTTGTCAATTTATGGCAATATTATTTTCACTTTTGGTATCAATCATACAGGATCCATATAAACCAACTATCAAACCATTCTTTCTATTTTCTGGGTTATCTTTCAAGTTTACTAAAAAATTCTTCAACGGTAAGGAATAAAATGTTAGATAATTCATTTCTAATAGATACTCTTACTACGAAATTTGATACCGCAGTCCCAGTTATTTTTCTTATTGGAACTTTATCTAAAGCTCAATTTTGTACCGTATCGGGACATCCCATCAGTAAGCCCATCTGGACCGATTTATCAGATTCTGGTATTATTGAGCGATTTGGTCGGATATGTAGAAATCTTTCTCATTATCATAGTGGGTCCTCAAA
>refbc_1007826_4_Gladiolus_reginae
TTATGTATCAGATATACTAATACCCCATCCCATTCATATGGAAATCTTGGTTCAAATCCTTCAATGCTGGATTCAAGATGTTCCCCTTTTGCATTTCTTGCGATTCTTTCTTCACGAATATACTAATTGGAATAGTTTTTTCATTACTCAGAATAAATCTATTTATCGTTTTTCAAAAGAAACTAAAAGACTATTTCGGTTCCTATACAATTATTATGTATATGAATGTGAATTTGTATTCGTTTTTATTCGTAAGCACTCTTCTTATTTACGATTCACATCCTTTCGAACTTTTCTTGAGCGAAGATATTTCTATGGAAAAATGGAACATCTTCAAACGGAACATCTTATAATAGTATGTTGTTATTATTTTAATGGAACCCTATGGTCCTTCAAAGATCCTTTCATGCATTATGCTCGATGTCAAGGAAAGGCAATTCTGGCTTCAAAAGGGACTCATCTTCTGATGAAGAAATGGAAATATAATTTTGTCAATTTATGGCAATATTATTTTCACTTTTGGTATCAATCATACAGGATCCATATAAACCAACTATCAAACCATTCTTTCCATTTTCTGGGTTATCTTTCAAGTTTACTAAAAAATTATTCGACGGTAAGGAATAAAATGTTAGATAATTCATTTCTAATAGATACTCTTACTACGCAATTTGATACCGCAGTCCCAGTTATTTTTCTTATTGGAGCTTTATCTAAAGCTCAATTTTGTACCGTATCGGGACATCCCATCAGTAAGCCCATCTGGACCGATTTATCAGATTCTGGTATTATTGAGCGATTTGGTCGGATATGTAGAAATCTTTCTCATTATCATAGTGGGTCCTCAAA
>refbc_1007827_4_Gladiolus_robiliartianus
GTATCAGATATACTAATACCCCATCCCATTCATATGGAAATCTTGGTTCAAATCCTTCAATGCTGGATTCAAGATGTTCCCCTTTTGCATTTCTTGCGATTCTTTCTTCACGAATATACTAATTGGAATAGTTTTTTCATTACTCAGAATAAATCTATTTATCGTTTTTCAAAAGAAACTAAAAGACTATTTCGGTTCCTATACAATTATTATGTATATGAATGTGAATTTGTATTCGTTTTTATTCGTGAGCACTCTTCTTATTTACGATTCACATCCTTTCGAACTTTTCTTGAGCGAAGATATTTCTATGGAAAAATGGAACATCTTCAAACGGAACATCTTATAATAGTATGTTGTTATTATTTTAATGGAACCCTATGGTCCTTCAAAGATCCTTTCATGCATTATGCTCGATGTCAAGGAAAGGCAATTCTGGCTTCAAAAGGGACTCATCTTCTGATGAAGAAATGGAAATATAATTTTGTCAATTTATGGCAATATTATTTTCACTTTTGGTATCAATCATACAGGATCCATATAAACCAACTATCAAACCATTCTTTCCATTTTCTGGGTTATCTTTCAAGTTTACTAAAAAATTATTCGACGGTAAGGAATAAAATGTTAGATAATTCATTTCTAATAGATACTCTTACTACGAAATTTGATACCGCAGTCCCAGTTATTTTTCTTATTGGAGCTTTATCTAAAGCTCAATTTTGTACCGTATCGGGACATCCCATCAGTAAGCCCATCTGGACCGATTTATCAGATTCTGGTATTATTGAGCGATTTGGTCGGATATGTAGAAATCTTTCTCATTATCATA
>refbc_1007828_4_Gladiolus_rogersii
TTATGTATCAGATATACTAATACCCCATCCCATTCATATGGAAATCTTGGTTCAAATCCTTCAATGCTGGATTCAAGATGTTCCCCTTTTGCATTTCTTGCGATTCTTTCTTCACGAATATACTAATTGGAATAGTTTTTTCATTACTCAGAATAAATCTATTTATCGTTTTTCAAAAGAAACTAAAAGACTATTTCGGTTCCTATACAATTCTTATGTATATGAATGTGAATTTGTATTCGTTTTTATTCGCAAGCACTCTTCTTATTTACGATTCACATCCTTTCGAACTTTTCTTGAGCGAAGATATTTCTATGGAAAAATGGAACATCTTCAAACAGAACATCTTATAATAGTATGTTGTTATTATTTTAATGGAACCCTATGGTCCTTCAAAGATCCTTTCATGCATTATGCTCGATGTCAAGGAAAGGCAATTCTGGCTTCAAAAGGGACTCATCTTCTGATGAAGAAATGGAAATATAATTTTGTCAATTTATGGCAATATTATTTTCACTTTTGGTATCAATCATACAGGATCCATATAAACCAACTATCAAACCATTCTTTCTATTTTCTGGGTTATCTTTCAAGTTTACTAAAAAATTCTTCAACGGTAAGGAATAAAATGTTAGATAATTCATTTCTAATAGATACTCTTACTACGAAATTTGATACCGCAGTCCCAGTTATTTTTCTTATTGGAGCTTTATCTAAAGCTCAATTTTGTACCGTATCGGGACATCCCATCAGTAAGCCCATCTGGACCGATTTATCAGATTCTGGTATTATTGAGCGATTTGGTCGGATATGTAGAAATCTTTCTCATTATCATAGT
>refbc_1007829_4_Gladiolus_rudis
TTATGTATCAGATATACTAATACCCCATCCCATTCATATGGAAATCTTGGTTCAAATCCTTCAATGCTGGATTCAAGATGTTCCCCTTTTGCATTTCTTGCGATTCTTTCTTCACGAATATACTAATTGGAATAGTTTTTTCATTACTCAGAATAAATCTATTTATCGTTTTTCAAAAGAAACTAAAAGACTATTTCGGTTCCTATACAATTCTTATGTATATGAATGTGAATTTGTATTCGTTTTTATTCGCAAGCACTCTTCTTATTTACGATTCACATCCTTTCGAACTTTTCTTGAGCGAAGATATTTCTATGGAAAAATGGAACATCTTCAAACAGAACATCTTATAATAGTATGTTGTTATTATTTTAATGGAACCCTATGGTCCTTCAAAGATCCTTTCATGCATTATGCTCGATGTCAAGGAAAGGCAATTCTGGCTTCAAAAGGGACTCATCTTCTGATGAAGAAATGGAAATATAATTTTGTCAATTTATGGCAATATTATTTTCACTTTTGGTATCAATCATACAGGATCCATATAAACCAACTATCAAACCATTCTTTCCATTTTCTGGGTTATCTTTCAAGTTTACTAAAAAATTCTTCGACGGTAAGGAATAAAATGTTAGATAATTCATTTCTAATAGATACTCTTACTACGAAATTTGATACCGCAGTCCCAGTTATTTTTCTTATTGGAGCTTTATCTAAAGCTCAATTTTGTACCGTATCGGGACATCC
>refbc_1007830_4_Gladiolus_rufomarginatus
TTATGTATCAGATATACTAATACCCCATCCCATTCATATGGAAATCTTGGTTCAAATCCTTCAATGCTGGATTCAAGATGTTCCCCTTTTGCATTTCTTGCGATTCTTTCTTCACGAATATACTAATTGGAATAGTTTTTTCATTACTCAGAATAAATCTATTTATCGTTTTTCAAAAGAAACTAAAAGACTATTTCGGTTCCTATACAATTATTATGTATATGAATGTGAATTTGTATTCGTTTTTATTCGTAAGCACTCTTCTTATTTACGATTCACATCCTTTCGAACTTTTCTTGAGCGAAGATATTTCTATGGAAAAATGGAACATCTTCAAACGGAACATCTTATAATAGTATGTTGTTATTATTTTAATGGAACCCTATGGTCCTTCAAAGATCCTTTCATGCATTATGCTCGATGTCAAGGAAAGGCAATTCTGGCTTCAAAAGGGACTCATCTTCTGATGAAGAAATGGAAATATAATTTTGTCAATTTATGGCAATATTATTTTCACTTTTGGTATCAATCATACAGGATCCATATAAACCAACTATCAAACCATTCTTTCCATTTTCTGGGTTATCTTTCAAGTTTACTAAAAAATTATTCGACGGTAAGGAATAAAATGTTAGATAATTCATTTCTAATAGATACTCTTACTACGCAATTTGATACCGCAGTCCCAGTTATTTTTCTTATTGGAGCTTTATCTAAAGCTCAATTTTGTACCGTATCGGGACATCCCATCAGTAAGCCCATCTGGACCGATTTATCAGATTCTGGTATTATTGAGCGATTTGGTCGGATATGTAGAAATCTTTCTCATTATCATAGTGG
>refbc_1007831_4_Gladiolus_saccatus
GATATACTAATACCCCATCCCATTCATATGGAAATCTTGGTTCAAATCCTTCAATGCTGGATTCAAGATGTTCCCCTTTTGCATTTCTTGCGATTCTTTCTTCACGAATATACTAATTGGAATACTTTTTTCATTACTCAGAATAAATCTATTTATCGTTTTTCAAAAGAAACTAAAAGACTATTTCGGTTCCTATACAATTCTTATGTATATGAATGTGAATTTGTATTCGTTTTTATTCGTAAGCACTCTTCTTATTTACGATTCACATCCTTTCGAACTTTTCTTGAGCGAAGATATTTCTATGGAAAAATGGAACATCTTCAAACAGAACATCTTATAATAGTATGTTGTTATTATTTTAATGGAACCCTATGGTCCTTCAAAGATCCTTTCATGCATTATGCTCGATGTCAAGGAAAGGCAATTCTAGCTTCAAAAGGGACTCATCTTCTGATGAAGAAATGGAAATATAATTTTGTCAATTTATGGCAATATTATTTTCACTTTTGGTATCAATCATACAGGATCCATATAAACCAACTATCAAACCATTCTTTCCATTTTCTGGGTTATCTTTCAAGTTTACTAAAAAATTCTTCGACGGTAAGGAATAAAATGTTAGATAATTCATTTCTAATAGATACTCTTACTACGAAATTTGATACCGCAGTCCCAGTTATTTTTCTTATTGGAGCTTTATCTAAAGCTCAATTTTGTACCGTATCGGGACATCCCATCAGTAAGCCCATCTGGACCGATTTATCAGATTCTGGTATTATTGAGCGATTTGGTCGGATATGTAGAAATCTTTCTCATTATCATAGTGGGTCCTCAAA
>refbc_1007832_4_Gladiolus_salteri
TTATGTATCAGATATACTAATACCCCATCCCATTCATATGGAAATCTTGGTTCAAATTCTTCAATGCTGGATTCAAGATGTTCCCCTTTTGCATTTCTTGCGATTCTTTCTTCACGAATATACTAATTGGAATAGTTTTTTCATTACTCAGAATAAATCTATTTATCGTTTTTCAAAAGAAACTAAAAGACTTTTTCGGTTCCTATACAATTCTTATGTATATGAATGTGAATTTTTATTTGTTTTTCTTCGTAAGCACTCTTCTTATTTACGATTCACATCCTTTCGAACTTTTCTTGAGCGAAGATATTTCTATGGAAAAATGGAACATCTTCAAACGGAACATCTTATAATAGTATGTTGTTATTATTTTAATGGAACCCTATGGTCCTTCAAAGATCCTTTCATGCATTATGCTCGATGTCAAGGAAAGGCAATTCTGGCTTCAAAAGGGACTCATCTTATGATGAAGAAATGGAAATATAATTTTGTCAATTTATGGCAATATTATTTTCACTTTTGGTATCAATCATACAGGATCCATATAAACCAACTATCAAACCATTCTTTCCATTTTCTGGGTTATCTTTCAAGTTTACTAAAAAATTCTTCGACGGTAAGGAATAAAATGTTAGATAATTCATTTCTAATAGATACTCTTACTACGAAATTCGATACCGCAGTCCCAGTTATTTTTCTTATTGGAGCTTTATCTAAAGCTCAATTTTGTACCGTATCGGGACATCCCATCAGTAAGCCCATCTGGGCCGATTTATCAGATTCTGGTATTATTGAGCGATTTGGTCGGATATGTAGAAATCTTTCTCATTATCATAGTGGGTCCTCAAA
>refbc_1007833_4_Gladiolus_saundersii
TATGGAAATCTTGGTTCAAATCCTTCAATGCTGGATTCAAGATGTTCCCCTTTTGCATTTCTTGCGATTCTTTCTTCACGAATATACTAATTGGAATAGTTTTTTCATTACTCAGAATAAATCTATTTATCGTTTTTCAAAAGAAACTAAAAGACTATTTCGGTTCCTATACAATTATTATGTATATGAATGTGAATTTGTATTCGTTTTTATTCGTAAGCACTCTTCTTATTTACGATTCACATCCTTTCGAACTTTTCTTGAGCGAAGATATTTCTATGGAAAAATGGAACATCTTCAAACGGAACATCTTATAATAGTATGTTGTTATTATTTTAATGGAACCCTATGGTCCTTCAAAGATCCTTTCATGCATTATGCTCGATGTCAAGGAAAGGCAATTCTGGCTTCAAAAGGGACTCATCTTCTGATGAAGAAATGGAAATATAATTTTGTCAATTTATGGCAATATTATTTTCACTTTTGGTATCAATCATACTGGATCCATATAAACCAACTATCAAACCATTCTTTCCATTTTCTGGGTTATCTTTCAAGTTTACTAAAAAATTATTCGACGGTAAGGAATAAAATGTTAGATAATTCATTTCTAATAGATACTCTTACTACGCAATTTGATACCGCAGTCCCAGTTATTTTTCTTATTGGAGCTTTATCTAAAGCTCAATTTTGTACCGTATCGGGACATCCCATCAGTAAGCCCATCTGGACCGATTTATCAGATTCTGGTATTATTGAGCGATTTGGTCGGATATGTAGAAATCTTTCTCATTATCATAGTGGGTCCTCAAA
>refbc_1007834_4_Gladiolus_scullyi
TTATGTATCAGATATACTAATACCCCATCCCATTCATATGGAAATCTTGGTTCAAATCCTTCAATGCTGGATTCAAGATGTTCCCCTTTTGCATTTCTTGCGATTCTTTCTTCACGAATATACTAATTGGAATAGTTTTTTCATTACTCCGAATAAATCTATTTATCGTTTTTCAAAAGAAACTAAAAGACTATTTAGGTTCCTATACAATTCTTATGTATATGAATGTGAATTTGTATTCGTTTTTCTTCGTAAGCACTCTTCTTATTTACGATTCACATCCTTTCGAACTTTTCTTGAGCGAAGATATTTCTATGGAAAAATGGAACATCTTCAAACGGAACATCTTATAATAGTATGTTGTTATTATTTTAATGGAACCCTATGGTCCTTCAAAGATCCTTTCATGCATTATGCTCGATGTCAAGGAAAGGCAATTCTGGCTTCAAAAGGGACTCATTTTCTGATGAAGAAATGGAAATATAATTTTGTCAATTTATGGCAATATTATTTTCACTTTTGGTATCAATCATACAGGATCCATATAAACCAACTATCAAACCATTCTTTCCATTTTCTGGGTTATCTTTCAAGTTTACTAAAAAATTCTTCGACGGTAAGGAATAAAATGTTAGAGAATTCATTTCTAATAGATACTCTTACTACGAAATTTGATACCGCAGTCCCAGTTATTTTTCTTATTGGAGCTTTATCTAAAGCTCAATTTTGTACCGTATCGGGACATCCCATCAGTAAGCCCGTCTGACCGATTTATCAGATTCTGGTATTATTGAGCGATTTGGTCGGATATGTAGAAATCTTTCTCATTATCATAG
>refbc_1007835_4_Gladiolus_sericeovillosus
TTATGTATCAGATATACTAATACCCCATCCCATTCATATGGAAATCTTGGTTCAAATCCTTCAATGCTGGATTCAAGATGTTCCCCTTTTGCATTTCTTGCGATTCTTTCTTCACGAATATACTAATTGGAATAGTTTTTTCATTACTCAGAATAAATCTATTTATCGTTTTTCAAAAGAAACTAAAAGACTATTTCGGTTCCTATACAATTATTATGTATATGAATGTGAATTTGTATTCGTTTTTATTCGTAAGCACTCTTCTTATTTACGATTCACATCCTTTCGAACTTTTCTTGAGCGAAGATATTTCTATGGAAAAATGGAACATCTTCAAACGGAACATCTTATAATAGTATGTTGTTATTATTTTAATGGAACCCTATGGTCCTTCAAAGATCCTTTCATGCATTATGCTCGATGTCAAGGAAAGGCAATTCTGGCTTCAAAAGGGACTCATCTTCTGATGAAGAAATGGAAATATAATTTTGTCAATTTATGGCAATATTATTTTCACTTTTGGTATCAATCATACAGGATCCATATAAACCAACTATCAAACCATTCTTTCCATTTTCTGGGTTATCTTTCAAGTTTACTAAAAAATTATTCGACGGTAAGGAATAAAATGTTAGATAATTCATTTCTAATAGATACTCTTACTACGCAATTTGATACCGCAGTCCCAGTTATTTTTCTTATTGGAGCTTTATCTAAAGCTCAATTTTGTACCGTATCGGGACATCCCATCAGTAAGCCCATCTGGACCGATTTATCAGATTCTGGTATTATTGAGCGATTTGGTCGGATATGTAGAAATCTTTCTCATTATCATAGTGGGTCCTCAAA
>refbc_1007836_4_Gladiolus_serpenticola
TTATGTATCAGATATACTAATACCCCATCCCATTCATATGGAAATCTTGGTTCAAATCCTTCAATGCTGGATTCAAGATGTTCCCCTTTTGCATTTCTTGCGATTCTTTCTTCACGAATATACTAATTGGAATAGTTTTTTCATTACTCAGAATAAATCTATTTATCGTTTTTCAAAAGAAACTAAAAGACTATTTCGGTTCCTATACAATTATTATGTATATGAATGTGAATTTGTATTCGTTTTTATTCGTAAGCACTCTTCTTATTTACGATTCACATCCTTTCGAACTTTTCTTGAGCGAAGATATTTCTATGGAAAAATGGAACATCTTCAAACGGAACATCTTATAATAGTATGTTGTTATTATTTTAATGGAACCCTATGGTCCTTCAAAGATCCTTTCATGCATTATGCTCGATGTCAAGGAAAGGCAATTCTGGCTTCAAAAGGGACTCATCTTCTGATGAAGAAATGGAAATATAATTTTGTCAATTTATGGCAATATTATTTTCACTTTTGGTATCAATCATACAGGATCCATATAAACCAACTATCAAACCATTCTTTCCATTTTCTGGGTTATCTTTCAAGTTTACTAAAAAATTATTCGACGGTAAGGAATAAAATGTTAGATAATTCATTTCTAATAGATACTCTTACTACGCAATTTGATACCGCAGTCCCAGTTATTTTTCTTATTGGAGCTTTATCTAAAGCTCAATTTTGTACCGTATCGGGACATCCCATCAGTAAGCCCATCTGGACCGATTTATCAGATTCTGGTATTATTGAGCGATTTGGTCGGATATGTAGAAATCTTTCTCATTATCATAGTGGGTCCTCAAA
>refbc_1007837_4_Gladiolus_speciosus
TTATGTATCAGATATACTAATACCCCATCCCATTCATATGGAAATCTTGGTTCAAATCCTTCAATGCTGGATTCAAGATGTTCCCCTTTTGCATTTCTTGCGATTCTTTCTTCACGAATATACTAATTGGAATAGTTTTTTCATTACTCAGAATAAATCTATTTATCGTTTTTCAAAAGAAACTAAAAGACTATTTCGGTTCCTATACAATTCTTATGTATATGAATGTGAATTTGTATTCGTTTTTATTCGCAAGCACTCTTCTTATTTACGATTCACATCCTTTCGAACTTTTCTTGAGCGAAGATATTTCTATGGAAAAATAGAACATCTTCAAACAGAACATCTTATAATAGTATGTTGTTATTATTTTAATGGAACCCTATGGTCCTTCAAAGATCCTTTCATGCATTATGCTCGATGTCAAGGAAAGGCAATTCTGGCTTCAAAAGGGACTCATTTTCTGATGAAGAAATGGAAATATAATTTTGTCAATTTATGGCAATATTATTTTCACTTTTGGTATCAATCATACAGGATCCATATAAACCAACTATCAAACCATTCTTTCCATTTTCTGGGTTATCTTTCAAGTTTACTAAAAAATTCTTCGACGGTAAGGAATAAAATGTTAGATAATTCATTTCTAATAGATACTCTTACTACGAAATTTGATACCGCAGTCCCAGTTATTTTTCTTATTGGAGCTTTATCTAAAGCTCAATTTTGTACCGTATCGGGACATCCCATCAGTAAGCCCATCTGGACCGATTTATCAGATTCTGGTATTATTGAGCGATTTGGTCGGATATGTAGAAATCTTTCTCATTATCATAGTGGGTCCTCAAA
>refbc_1007838_4_Gladiolus_splendens
ATGTATCAGATATACTAATACCCCATCCCATTCATATGGAAATCTTGGTTCAAATCCTTCAATGCTGGATTCAAGATGTTCCCCTTTTGCATTTCTTGCGATTCTTTCTTCACGAATATACTAATTGGAATACTTTTTTCATTACTCAGAATAAATCTATTTATCGTTTTTCAAAAGAAACTAAAAGACTATTTCGGTTCCTATACAATTCTTATGTATATGAATGTGAATTTGTATTCGTTTTTATTCGTAAGCACTCTTCTTATTTACGATTCACATCCTTTCGAACTTTTCTTGAGCGAAGATATTTCTATGGAAAAATGGAACATCTTCAAACAGAACATATTATAATAGTATGTTGTTATTATTTTAATGGAACCCTATGGTCCTTCAAAGATCCTTTCATGCATTATGCTCGATGTCAAGGAAAGGCAATTCTGGCTTCAAAAGGGACTCATCTTCTGATGAAGAAATGGAAATATAATTTTGTCAATTTATGGCAATATTATTTTCACTTTTGGTATCAATCATACAGGATCCATATAAACCAACTATCAAACCATTCTTTCCATTTTCTGGGTTATCTTTCAAGTTTACTAAAAAATTCTTCGACGGTAAGGAATAAAATGTTAGATAATTCATTTCTAATAGATACTCTTACTACGAAATTTGATACCGCAGTCCCAGTTATTTTTCTTATTGGAGCTTTATCTAAAGCTCAATTTTGTACCGTATCGGGACATCCCATCAGTAAGCCCATCTGGACCGATTTATCAGATTCTGGTATTATTGAGCGATTTGGTCGGATATGTAGAAATCTTTCTCATTATCATAGTGGGTCCTCAAA
>refbc_1007839_4_Gladiolus_sp._A_9E8
TGGAAATCTTGGTTCAAATCCTTCAATGCTGGATTCAAGATGTTCCCCTTTTGCATTTCTTGCGATTCTTTCTTCACGAATATACTAATTGGAATAGTTTTTTCATTACTCAGAATAAATCTATTTATCGTTTTTCAAAAGAAACTAAAAGACTATTTCGGTTCCTATACAATTATTATGTATATGAATGTGAATTTGTATTCGTTTTTATTCGTAAGCACTCTTCTTATTTACGATTCACATCCTTTCGAACTTTTCTTGAGCGAAGATATTTCTATGGAAAAATGGAACATCTTCAAACGGAACATCTTATAATAGTATGTTGTTATTATTTTAATGGAACCCTATGGTCCTTCAAAGATCCTTTCATGCATTATGCTCGATGTCAAGGAAAGGCAATTCTGGCTTCAAAAGGGACTCATCTTCTGATGAAGAAATGGAAATATAATTTTGTCAATTTATGGCAATATTATTTTCACTTTTGGTATCAATCATACAGGATCCATATAAACCAACTATCAAACCATTCTTTCCATTTTCTGGGTTATCTTTCAAGTTTACTAAAAAGTTATTCGACGGTAAGGAATAAAATGTTAGATAATTCATTTCTAATAGATACTCTTACTACGCAATTTGATACCGCAGTCCCAGTTATTTTTCTTATTGGAGCTTTATCTAAAGCTCAATTTTGTACCGTATCGGGACATCCCATCAGTAAGCCCATCTGGACCGATTTATCAGATTCTGGTATTATTGAGCGATTTGGTCGGATATGTAGAAATCTTTCTCATTATCATAGTG
>refbc_1007840_4_Gladiolus_sp._B_18E10
TTATGTATCAGATATACTAATACCCCATCCCATTCATATGGAAATCTTGGTTCAAATCCTTCAATGCTGGATTCAAGATGTTCCCCTTTTGCATTTCTTGCGATTCTTTCTTCACGAATATACTAATTGGAATAGTTTTTTCATTACTCAGAATAAATCTATTTATCGTTTTTCAAAAGAAACTAAAAGACTATTTCGGTTCCTATACAATTATTATGTATATGAATGTGAATTTGTATTCGTTTTTATTCGTAAGCACTCTTCTTATTTACGATTCACATCCTTTCGAACTTTTCTTGAGCGAAGATATTTCTATGGAAAAATGGAACATCTTCAAACGGAACATCTTATAATAGTATGTTGTTATTATTTTAATGGAACCCTATGGTCCTTCAAAGATCCTTTCATGCATTATGCTCGATGTCAAGGAAAGGCAATTCTGGCTTCAAAAGGGACTCATCTTCTGATGAAGAAATGGAAATATAATTTTGTCAATTTATGGCAATATTATTTTCACTTTTGGTATCAATCATACAGGATCCATATAAACCAACTATCAAACCATTCTTTCCATTTTCTGGGTTATCTTTCAAGTTTACTAAAAAATTATTCGACGGTAAGGAATAAAATGTTAGATAATTCATTTCTAATAGATACTCTTACTACGCAATTTGATACCGCAGTCCCAGTTATTTTTCTTATTGGAGCTTTATCTAAAGCTCAATTTTGTACCGTATCGGGACATCCCATCAGTAAGCCCATCTGGACCGATTTATCAGATTCTGGTATTATTGAGCGATTTGGTCGGATATGTAGAAATCTTTCTCATTATCATAGTGGG
>refbc_1007841_4_Gladiolus_stefaniae
TTATGTATCAGATATACTAATACCCCATCCCATTCATATGGAAATCTTGGTTCAAATCCTTCAATGCTGGATTCAAGATGTTCCCCTTTTGCATTTCTTGCGATTCTTTCTTCACGAATATACTAATTGGAATAGTTTTTTCATTACTCAGAATAAATCTATTTATCGTTTTTCAAAAGAAACTAAAAGACTATTTCGGTTCCTATACAATTCTTATGTATATGAATGTGAATTTGTATTCGTTTTTATTCGCAAGCACTCCTCTTATTTACGATTCACATCCTTTCGAACTTTTCTTGAGCGAAGATATTTCTATGGAAAAATGGAACATCTTCAAACAGAACATCTTATAATAGTATGTTGTTATTATTTTAATGGAACCCTATGGTCCTTCAAAGATCCTTTCATGCATTATGCTCGATGTCAAGGAAAGGCAATTCTGGCTTCAAAAGGGACTCATCTTCTGATGAAGAAATGGAAATATAATTTTGTCAATTTATGGCAATATTATTTTCACTTTTGGTATCAATCATACAGGATCCATATAAACCAACTATCAAACCATTCTTTCCATTTTCTGGGTTATCTTTCAAGTTTACTAAAAAATTCTTCGACGGTAAGGAATAAAATGTTAGATAATTCATTTCTAATAGATACTCTTACTACGAAATTTGATACCGCAGTCCCAGTTATTTTTCTTATTGGAGCTTTATCTAAAGCTCAATTTTGTACCGTATCGGGACATCCCATCAGTAAGCCCATCTGGAC
>refbc_1007842_4_Gladiolus_stellatus
TTATGTATCAGATATACTAATACCCCATCCCATTCATATGGAAATCTTGGTTCAAATCCTTCAATGCTGGATTCAAGATGTTCCCCTTTTGCATTTCTTGCGATTCTTTCTTCACGAATATACTAATTGGAATAGTTTTTTCATTACTCAGAATAAATCTATTTATCGTTTTTCAAAAGAAACTAAAAGACTATTTCGGTTCCTATACAATTATTATGTATATGAATGTGAATTTGTATTCGTTTTTATTCGTAAGCACTCTTCTTATTTACGATTCACATCCTTTCGAACTTTTCTTGAGCGAAGATATTTCTATGGAAAAATGGAACATCTTCAAACGGAACATCTTATAATAGTATGTTGTTATTATTTTAATGGAACCCTATGGTCCTTCAAAGATCCTTTCATGCATTATGCTCGATGTCAAGGAAAGGCAATTCTGGCTTCAAAAGGGACTCATCTTCTGATGAAGAAATGGAAATATAATTTTGTCAATTTATGGCAATATTATTTTCACTTTTGGTATCAATCATACAGGATCCATATAAACCAACTATCAAACCATTCTTTCCATTTTCTGGGTTATCTTTCAAGTTTACTAAAAAATTATTCGACGGTAAGGAATAAAATGTTAGATAATTCATTTCTAATAGATACTCTTACTACGCAATTTGATACCGCAGTCCCAGTTATTTTTCTTATTGGAGCTTTATCTAAAGCTCAATTTTGTACCGTATCGGGACATCCCATCAGTAAGCCCATCTGGACCGATTTATCAGATTCTGGTATTATTGAGCGATTTGGTCGGATATGTAGAAATCTTTCTCATTATCATAGTGGGTCCTCAAA
>refbc_1007843_4_Gladiolus_subcaeruleus
TATGTATCAGATATACTAATACCCCATCCCATTCATATGGAAATCTTGGTTCAAATCCTTCAATGCTGGATTCAAGATGTTCCCCTTTTGCATTTCTTGCGATTCTTTCTTCACGAATATACTAATTGGAATAGTTTTTTCATTACTCAGAATAAATCTATTTATCGTTTTTCAAAAGAAACTAAAAGACTATTTCGGTTCCTATACAATTCTTATGTATATGAATGTGAATTTGTATTCGTTTTTCTTCGTAAGCACTCTTCTTATTTACGATTCACATCCTTTCGAACTTTTCTTGAGCGAAGATATTTCTATGGAAAAATGGAACATCTTCAAACGGAACATCTTATAATAGTATGTTGTTATTATTTTAATGGAACCCTATGGTCCTTCAAAGATCCTTTAATGCATTATGCTCGATGTCAAGGAAAGGCAATTCTGGCTTCAAAAGGGACTCATTTTCTGATGAAGAAATGGAAATATAATTTTGTCAATTTATGGCAATATTATTTTCACTTTTGGTATCAATCATACAGGATCCATATAAACCAACTATCAAACCATTCTTTCCATTTTCTGGGTTATCTTTCAAGTTTACTAAAAAATTCTTCGACGGTAAGGAATAAAATGTTAGATAATTCATTTCTAATAGATACTCTTACTACGAAATTTGATACCGCAGTCCCAGTTATTTTTCTTATTGGAGCTTTATCTAAAGCTCAATTTTGTACCGTATCGGGACATCCCATCAGTAAGCCCATCTGGACCGATTTATCAGATTCTGGTATTATTGAGCGATTTGGTCGGATATGTAGAAATCTTTCTCATTATCATAG
>refbc_1007844_4_Gladiolus_taubertianus
TTATGTATCAGATATACTAATACCCCATCCCATTCATATGGAAATCTTGGTTCAAATCCTTCAATGCTGGATTCAAGATGTTCCCCTTTTGCATTTCTTGCGATTCTTTCTTCACGAATATACTAATTGGAATAGTTTTTTCATTACTCAGAATAAATCTATTTATCGTTTTTCAAAAGAAACTAAAAGACTATTTCGGTTCCTATACAATTCTTATGTATATGAATGTGAATTTGTATTCGTTTTTATTCGTAAGAACTCTTCTTATTTACGATTCACATCCTTTCGAACTTTTCTTGAGCGAAGATATTTCTATGGAAAAATGGAACATCTTCAAACAGAACATCTTATAATAGTATGTTGTTATTATTTTAATGGAACCCTATGGTCCTTCAAAGATCCTTTCATGCATTATGCTCGATGTCAAGGAAAGGCAATTCTGGCTTCAAAAGGGACTCATCTTCTGATGAAGAAATGGAAATATAATTTTGTCAATTTATGGCAATATTATTTTCACTTTTGGTATCAATCATACAGGATCCATATAAACCAACTATCAAACCATTCTTTCCATTTTCTGGGTTATCTTTCAAGTTTACTAAAAAATTCTTCGACGGTAAGGAATAAAATGTTAGATAATTCATTTCTAATAGATACTCTTACTACGAAATTTGATACCGGAGTCCCAGTTATTTTTCTTATTGGAGCTTTATCTAAAGCTCAATTTTGTACCGTATCGGGACATCCCATCAGTAAGCCCATCTGGACCGATTTATCAGATTCTGGTATTATTGAGCGGTTTGGTCGGATATGTAGAAATCTTTCTCATTATCATAGTGGGTCCTCAAA
>refbc_1007845_4_Gladiolus_teretifolius
TTATGTATCAGATATACTAATACCCCATCCCATTCATATGGAAATCTTGGTTCAAATCCTTCAATGCTGGATTCAAGATGTTCCCCTTTTGCATTTCTTGCGATTCTTTCTTCACGAATATACTAATTGGAATAGTTTTTTCATTACTCAGAATAAATCTATTTATCGTTTTTCAAAAGAAACTAAAAGACTATTTCGGTTCCTATACAATTCTTATGTATATGAATGTGAATTTGTATTCGTTTTTCTTCGTAAGCACTCTTCTTATTTACGATTCACATCCTTTCGAACTTTTCTTGAGCGAAGATATTTCTATGGAAAAATGGAACATCTTCAAACGGAACATCTTATAATAGTATGTTGTTATTATTTTAATGGAACCCTATGGTCCTTCAAAGATCCTTTCATGCATTATGCTCGATGTCAAGGAAAGGCAATTCTGGCTTCAAAAGGGACTCATTTTCTGATGAAGAAATGGAAATATAATTTTGTCAATTTATGGCAATATTATTTTCACTTTTGGTATCAATCATACAGGATCCATATAAACCAACTATCAAACCATTCTTTCCATTTTCTGGGTTATCTTTCAAGTTTACTAAAAAATTCTTCGACGGTAAGGAATAAAATGTTAGATAATTCATTTCTAATAGATACTCTTACTACGAAATTTGATACCGCAGTCCCAGTTATTTTTCTTATTGGAGCTTTATCTAAAGCTCAATTTTGTACCGTATCGGGACATCCCATCAGTAAGCCCATCTGGACTGATTTATCAGATTCTGGTATTATTGAGCGATTTGGTCGGATATGTAGAAATCTTTCTCATTATCATA
>refbc_1007846_4_Gladiolus_trichonemifolius
GTATCAGATATACTAATACCCCATCCCATTCATATGGAAATCTTGGTTCAAATCCTTCAATGCTGGATTCAAGATGTTCCCCTTTTGCATTTCTTGCGATTCTTTCTTCACGAATATACTAATTGGAATAGTTTTTTCATTACTCAGAATAAATCTATTTATCGTTTTTCAAAAGAAACTAAAAGACTATTTCGGTTCCTATACAATTCTTATGTATATGAATGTGAATTTGTATTCGTTTTTATTCGCAAGCACTCTTCTTATTTACGATTCACATCCTTTCGAACTTTTCTTGAGCGAAGATATTTCTATGGAAAAATGGAACATCTTCAAACAGAACATCTTATAATAGTATGTTGTTATTATTTTAATGGAACCCTATGGTCCTTCAAAGATCCTTTCATGCATTATGCTCGATGTCAAGGAAAGGCAATTCTGGCTTCAAAAGGGACTCATCTTCTGATGAAGAAATGGAAATATAATTTTGTCAATTTATGGCAATATTATTTTCACTTTTGGTATCAATCATACAGGATCCATATAAACCAACTATCAAACCATTCTTTCTATTTTCTGGGTTATCTTTCAAGTTTACTAAAAAATTCTTCAACGGTAAGGAATAAAATGTTAGATAATTCATTTCTAATAGATACTCTTACTACGAAATTTGATACCGCAGTCCCAGTTATTTTTCTTATTGGAGCTTTATCTAAAGCTCAATTTTGTACCGTATCGGGACATCCCATCAGTAAGCCCATCTGGACCGATTTATCAGATTCTGGTATTATTGAGCGATTTGGTCGGATATGTAGAAATCTTTCTCATTATCATAGTGGGTCCTCAAA
>refbc_1007847_4_Gladiolus_triphyllus
TTATGTATCAGATATACTAATACCCCATCCCATTCATATGGAAATCTTGGTTCAAATCCTTCAATGCTGGATTCAAGATGTTCCCCTTTTGCATTTCTTGCGATTCTTTCTTCACGAATATACTAATTGGAATAGTTTTTTCATTACTCAGAATAAATCTATTTATCGTTTTTCAAAAGAAACTAAAAGACTATTTCGGTTCCTATACAATTCTTATGTATATGAATGTGAATTTGTATTCGTTTTTATTCGTAAGCACTCTTCTTATTTACGATTCACATCCTTTCGAACTTTTCTTGAGCGAAGATATTTCTATGGAAAAATGGAACATCTTCAAACGGAACATCTTATAATAGTATGTTGTTATTATTTTAATGGAACCCTATGGTCCTTCAAAGATCCTTTCATGCATTATGCTCGATGTCAAGGAAAGGCAATTCTGGCTTCAAAAGGGACTCATCTTCTGATGAAGAAATGGAAATATAATTTTGTCAATTTATGGCAATATTATTTTCACTTTTGGTATCAATCATACAGGATCCATATAAACCAGCTATCAAACCATTCTTTCCATTTTCTGGGTTATCTTTCAAGTTTACTAAAAAATTATTCGACGGTAAGGAATAAAATGTTAGATAATTCATTTCTAATAGATACTCTTACTACGAAATTTGATACCGCAGTCCCAGTTATTTTTCTTATTGGAGCTTTATCTAAAGCTCAATTTTGTACCGTATCGGGACATCCCATCAGTAAGCCCATCTGGACCGATTTATCAGATTCTGGTATTATTGAGCGATTTGGTCGGATATGTAGAAATCTTTCTCATTATCATAGTGGGTCCTCAAA
>refbc_1007848_4_Gladiolus_tristis
TTATGTATCAGATATACTAATACCCCATCCCATTCATATGGAAATCTTGGTTCAAATCCTTCAATGCTGGATTCAAGATGTTCCCCTTTTGCATTTCTTGCGATTCTTTCTTCACGAATATACTAATTGGAATAGTTTTTTCATTACTCAGAATAAATCTATTTATCGTTTTTCAAAAGAAACTAAAAGACTATTTCGGTTCCTATACAATTCTTATGTATATGAATGTGAATTTGTATTCGTTTTTCTTCGTAAGCACTCTTCTTATTTACGATTCACATCCTTTCGAACTTTTCTTGAGCGAAGATATTTCTATGGAAAAATGGAACATCTTCAAACGGAACATCTTATAATAGCATGTTGTTATTATTTTAATGGAACCCTATGGTCCTTCAAAGATCCTTTCATGCATTATGCTCGATGTCAAGGAAAGGCAATTCTGGCTTCAAAAGGGACTCATTTTCTGATGAAGAAATGGAAATATAATTTTGTCAATTTATGGCAATATTATTTTCACTTTTGGTATCAATCATACAGGATCCATATAAACCAACTATCAAACCATTCTTTCCATTTTCTGGGTTATCTTTCAAGTTTACTAAAAAATTCTTCGACGGTAAGGAATAAAATGTTAGATAATTCATTTCTAATAGATACTCTTACTACGAAATTTGATACCGCAGTCCCAGTTATTTTTCTTATTGGAGCTTTATCTAAAGCTCAATTTTGTACCGTATCGGGACATCCCATCAGTAAGCCCATCTGGACTGATTTATCAGATTCTGGTATTATTGAGCGATTTGGTCGGATATGTAGAAATCTTTCTCATTATCATAG
>refbc_1007849_4_Gladiolus_undulatus
TTATGTATCAGATATACTAATACCCCATCCCATTCATATGGAAATCTTGGTTCAAATCCTTCAATGCTGGATTCAAGATGTTCCCCTTTTGCACTTCTTGCGATTCTTTCTTCACGAATATACTAATTGGAATAGTTTTTTCATTACTCAGAATAAATCTATTTATCGTTTTTCAAAAGAAACTAAAAGACTATTTCGGTTCCTATACAATTCTTATGTATATGAATGTGAATTTGTATTCGTTTTTATTCGCAAGCACTCTTCTTATTTACGATTCACATCCTTTCGAACTTTTCTTGAGCGAAGATATTTCTATGGAAAAATGGAACATCTTCAAACAGAACATCTTATAATAGTATGTTGTTATTATTTTAATGGAACCCTATGGTCCTTCAAAGATCCTTTCATGCATTATGCTCGATGTCAAGGAAAGGCAATTCTGGCTTCAAAAGGGACTCATCTTCTGATGAAGAAATGGAAATATAATTTTGTCAATTTATGGCAATATTATTTTCACTTTTGGTATCAATCATACAGGATCCATATAAACCAACTATCAAACCATTCTTTCCATTTTCTGGGTTATCTTTCAAGTTTACTAAAAAATTCTTCGACGGTAAGGAATAAAATGTTAGATAATTCATTTCTAATAGATACTCTTACTACGAAATTTGATACCGCAGTCCCAGTTATTTTTCTTATTGGAGCTTTATCTAAAGCTCAATTTTGTACCGTATCGGGACATCCCATCAGTAAGCCCATCTGGGCCGATTTATCAGATTCTGGTATTATTGAGCGATTTGGTCGGATATGTAGAAATCTTTCTCATTATCATAGTGGGTCCTCAAA
>refbc_1007851_4_Gladiolus_uysiae
TTATGTATCAGATATACTAATACCCCATCCCATTCATATGGAAATCTTGGTTCAAATCCTTCAATGCTGGATTCAAGATGTTCCCCTTTTGCATTTCTTGCGATTCTTTCTTCACGAATATACTAATTGGAATAGTTTTTTCATTACTCAGAATAAATCTATTTATCGTTTTTCAAAAGAAACTAAAAGACTATTTCGGTTCCTATACAATTCTTATGTATATGAATGTGAATTTGTATTCGTTTTTCTTCGTAAGCACTCTTCTTATTTACGATTCACATCCTTTCGAACTTTTCTTGAGCGAAGATATTTCTATGGAAAAATGGAACATCTTCAAACGGAACATCTTATAATAGTATGTTGTTATTATTTTAATGGAACCCTATGGTCCTTCAAAGATCCTTTCATGCATTATGCTCGATGTCAAGGAAAGGCAATTCTGGCTTCAAAAGGGACTCATTTTCTGATGAAGAAATGGAAATATAATTTTGTCAATTTATGGCAATATTATTTTCACTTTTGGTATCAATCATACAGGATCCATATAAACCAACTATCAAACCATTCTTTCCATTTTCTGGGTTATCTTTCAAGTTTACTAAAAAATTCTTCGACGGTAAGGAATAAAATGTTAGATAATTCATTTCTAATAGATACTCTTACTACGAAATTTGATGCCGCAGTCCCAGTTATTTTTCTTATTGGAGCTTTATCTAAAGCTCAATTTTGTACCGTATCGGGACATCCCATCAGTAAGCCCATCTGGACCGATTTATCAGATTCTGGTATTATTGAGCGATTTGGTCGGATATGTAGAAATCTTTCTCATTATCATAGTGGGTCCTCAAA
>refbc_1007852_4_Gladiolus_vaginatus
TTATGTATCAGATATACTAATACCCCATCCCATTCATATGGAAATCTTGGTTCAAATCCTTCAATGCTGGATTCAAGATGTTCCCCTTTTGCATTTCTTGCGATTCTTTCTTCACGAATATACTAATTGGAATAGTTTTTTCATTACTCAGAATAAATCTATTTATCGTTTTTCAAAAGAAACTAAAAGACTATTTCGGTTCCTATACAATTCTTATGTATATGAATGTGAATTTGTATTCGTTTTTATTCGCAAGCACTCTTCTTATTTACGATTCACATCCTTTCGAACTTTTCTTGAGCGAAGATATTTCTATGGAAAAATGGAACATCTTCAAACAGAACATCTTATAATAGTATGTTGTTATTATTTTAATGGAACCCTATGGTCCTTCAAAGATCCTTTCATGCATTATGCTCGATGTCAAGGAAAGGCAATTCTGGCTTCAAAAGGGACTCATCTTCTGATGAAGAAATGGAAATATAATTTTGTCAATTTATGGCAATATTATTTTCACTTTTGGTATCAATCATACAGGATCCATATAAACCAACTATCAAACCATTCTTTCCATTTTCTGGGTTATCTTTCAAGTTTACTAAAAAATTCTTCGACGGTAAGGAATAAAATGTTAGATAATTCATTTCTAATAGATACTCTTACTACGAAATTTGATACCGCAGTCCCAGTTATTTTTCTTATTGGAGCTTTATCTAAAGCTCAATTTTGTACCGTATCGGGACATCCCATCAGTAAGCCCATCTGGACCGATTTATCAGATTCTGGTATTATTGAGCGATTTGGTCGGATATGTAGAAATCTTTCTCATTATCATAGTGGGTCCTCAAA
>refbc_1007853_4_Gladiolus_vandermerwei
TTATGTATCAGATATACTAATACCCCATCCCATTCATATGGAAATCTTGGTTCAAATCCTTCAATGCTGGATTCAAGATGTTCCCCTTTTGCATTTCTTGCGATTCTTTCTTCACGAATATACTAATTGGAATACTTTTTTCATTACTCAGAATAAATCTATTTATCGTTTTTCAAAAGAAACTAAAAGACTATTTCGGTTCCTATACAATTCTTATGTATATGAATGTGAATTTGTATTCGTTTTTATTCGTAAGCACTCTTCTTATTTACGATTCACATCCTTTCGAACTTTTCTTGAGCGAAGATATTTCTATGGAAAAATGGAACATCTTCAAACAGAACATATTATAATAGTATGTTGTTATTATTTTAATGGAACCCTATGGTCCTTCAAAGATCCTTTCATGCATTATGCTCGATGTCAAGGAAAGGCAATTCTGGCTTCAAAAGGGACTCATCTTCTGATGAAGAAATGGAAATATAATTTTGTCAATTTATGGCAATATTATTTTCACTTTTGGTATCAATCATACAGGATCCATATAAACCAACTATCAAACCATTCTTTCCATTTTCTGGGTTATCTTTCAAGTTTACTAAAAAATTCTTCGACGGTAAGGAATAAAATGTTAGATAATTCATTTCTAATAGATACTCTTACTACGAAATTTGATACCGCAGTCCCAGTTATTTTTCTTATTGGAGCTTTATCTAAAGCTCAATTTTGTACCGTATCGGGACATCCCATCAGTAAGCCCATCTGGACCGATTTATCAGATTCTGGTATTATTGAGCGATTTGGTCGGATATGTAGAAATCTTTCTCATTATCATAGTGGG
>refbc_1007854_4_Gladiolus_variegatus
TTATGTATCAGATATACTAATACCCCATCCCATTCATATGGAAATCTTGGTTCAAATCCTTCAATGCTGGATTCAAGATGTTCCCCTTTTGCATTTCTTGCGATTCTTTCTTCACGAATATACTAATTGGAATAGTTTTTTCATTACTCAGAATAAATCTATTTATCGTTTTTCAAAAGAAACTAAAAGACTATTTCGGTTCCTATACAATTCTTATGTATATGAATGTGAATTTGTATTCGTTTTTATTCGCAAGCACTCTTCTTATTTACGATTCACATCCTTTCGAACTTTTCTTGAGCGAAGATATTTCTATGGAAAAATGGAACATCTTCAAACAGAACATCTTATAATAGTATGTTGTTATTATTTTAATGGAACCCTATGGTCCTTCAAAGATCCTTTCATGCATTATGCTCGATGTCAAGGAAAGGCAATTCTGGCTTCAAAAGGGACTCATCTTCTGATGAAGAAATGGAAATATAATTTTGTCAATTTATGGCAATATTATTTTCACTTTTGGTATCAATCATACAGGATCCATATAAACCAACTATCAAACCATTCTTTCCATTTTCTGGGTTATCTTTCAAGTTTACTAAAAAATTCTTCGACGGTAAGGAATAAAATGTTAGATAATTCATTTCTAATAGATACTCTTACTACGAAATTTGATACCGCAGTCCCAGTTATTTTTCTTATTGGAGCTTTATCTAAAGCTCAATTTTGTACCGTATCGGGACATCCCATCAGTAAGCCCATCTGGACCGATTTATCAGATTCTGGTATTATTGAGCGATTTGGTCGGATATGTAGAAATCTTTCTCATTATCATAGTGGGTCCTCAAA
>refbc_1007855_4_Gladiolus_varius
TTATGTATCAGATATACTAATACCCCATCCCATTCATATGGAAATCTTGGTTCAAATCCTTCAATGCTGGATTCAAGATGTTCCCCTTTTGCATTTCTTGCGATTCTTTCTTCACGAATATACTAATTGGAATAGGTTTTTCATTACTCAGAATAAATCTATTTATCGTTTTTCAAAAGAAACTAAAAGACTATTTCGGTTCCTATACAATTATTATGTATATGAATGTGAATTTGTATTCGTTTTTATTCGTAAGCACTCTTCTTATTTACGATTCACATCCTTTCGAACTTTTCTTGAGCGAAGATATTTCTATGGAAAAATGGAACATCTTCAAACGGAACATCTTATAATAGTATGTTGTTATTATTTTAATGGAACCCTATGGTCCTTCAAAGATCCTTTCATGCATTATGCTCGATGTCAAGGAAAGGCAATTCTGGCTTCAAAAGGGACTCATCTTCTGATGAAGAAATGGAAATATAATTTTGTCAATTTATGGCAATATTATTTTCACTTTTGGTATCAATCATACAGGATCCATATAAACCAACTATCAAACCATTCTTTCCATTTTCTGGGTTATCTTTCAAGTTTACTAAAAAATTATTCGACGGTAAGGAATAAAATGTTAGATAATTCATTTCTAATAGATACTCTTACTACGCAATTTGATACCGCAGTCCCAGTTATTTTTCTTATTGGAGCTTTATCTAAAGCTCAATTTTGTACCGTATCGGGACATCCCATCAGTAAGCCCATCTGGACCGATTTATCAGATTCTGGTATTATTGAGCGATTTGGTCGGATATGTAGAAATCTTTCTCATTATCATA
>refbc_1007856_4_Gladiolus_venustus
TTATGTATCAGATATACTAATACCCCATCCCATTCATATGGAAATCTTGGTTCAAATCCTTCAATGCTGGATTCAAGATGTTCCCCTTTTGCATTTCTTGCGATTCTTTCTTCACGAATATACTAATTGGAATAGTTTTTTCATTACTCCGAATAAATCTATTTATCGTTTTTCAAAAGAAACTAAAAGACTATTTAGGTTCCTATACAATTCTTATGTATATGAATGTGAATTTGTATTCGTTTTTCTTCGTAAGCACTCTTCTTATTTACGATTCACATCCTTTCGAACTTTTCTTGAGCGAAGATATTTCTATGGAAAAATGGAACATCTTCAAACGGAACATCTTATAATAGTATGTTGTTATTATTTTAATGGAACCCTATGGTCCTTCAAAGATCCTTTCATGCATTATGCTCGATGTCAAGGAAAGGCAATTCTGGCTTCAAAAGGGACTCATTTTCTGATGAAGAAATGGAAATATAATTTTGTCAATTTATGGCAATATTATTTTCACTTTTGGTATCAATCATACAGGATCCATATAAACCAACTATCAAACCATTCTTTCCATTTTCTGGGTTATCTTTCAAGTTTACTAAAAAATTCTTCGACGGTAAGGAATAAAATGTTAGAGAATTCATTTCTAATAGATACTCTTACTACGAAATTTGATACCGCAGTCCCAGTTATTTTTCTTATTGGAGCTTTATCTAAAGCTCAATTTTGTACCGTATCGGGACATCCCATCAGTAAGCCCGTCTGGACCGATTTATCAGATTCTGGTATTATTGAGCGATTTGGTCGGATATGTAGAAATCTTTCTCATTATCATAGTGGGTCCTCAAA
>refbc_1007857_4_Gladiolus_vigilans
TTATGTATCAGATATACTAATACCCCATCCCATTCATATGGAAATCTTGGTTCAAATCCTTCAATGCTGGATTCAAGATGTTCCCCTTTTGCATTTCTTGCGATTCTTTCTTCACGAATATACTAATTGGAATAGTTTTTTCATTACTCAGAATAAATCTATTTATCGTTTTTCAAAAGAAACTAAAAGACTATTTCGGTTCCTATACAATTCTTATGTATATGAATGTGAATTTGTATTCGTTTTTATTCGCAAGCACTCTTCTTATTTACGATTCACATCCTTTCGAACTTTTCTTGAGCGAAGATATTTCTATGGAAAAATGGAACATCTTCAAACAGAACATCTTATAATAGTATGTTGTTATTATTTTAATGGAACCCTATGGTCCTTCAAAGATCCTTTCATGCATTATGCTCGATGTCAAGGAAAGGCAATTCTGGCTTCAAAAGGGACTCATCTTCTGATGAAGAAATGGAAATATAATTTTGTCAATTTATGGCAATATTATTTTCACTTTTGGTATCAATCATACAGGATCCATATAAACCAACTATCAAACCATTCTTTCTATTTTCTGGGTTATCTTTCAAGTTTACTAAAAAATTCTTCAACGGTAAGGAATAAAATGTTAGATAATTCATTTCTAATAGATACTCTTACTACGAAATTTGATACCGCAGTCCCAGTTATTTTTCTTATTGGAGCTTTAGATAAAGCTCAATTTTGTACCGTATCGGGACATCCCATCAGTAAGCCCATCTGGACCGATTTATCAGATTCTGGTATTATTGAGCGATTTGGTCGGATATGTAGAAATCTTTCTCATTATCATAGTGGGTCCTCAAA
>refbc_1007858_4_Gladiolus_vinosomaculatus
TTATGTATCAGATATACTAATACCCCATCCCATTCATATGGAAATCTTGGTTCAAATCCTTCAATGCTGGATTCAAGATGTTCCCCTTTTGCATTTCTTGCGATTCTTTCTTCACGAATATACTAATTGGAATAGTTTTTTCATTACTCAGAATAAATCTATTTATCGTTTTTCAAAAGAAACTAAAAGACTATTTCGGTTCCTATACAATTATTATGTATATGAATGTGAATTTGTATTCGTTTTTATTCGTAAGCACTCTTCTTATTTACGATTCACATCCTTTCGAACTTTTCTTGAGCGAAGATATTTCTATGGAAAAATGGAACATCTTCAAACGGAACATCTTATAATAGTATGTTGTTATTATTTTAATGGAACCTTATGGTCCTTCAAAGATCCTTTCATGCATTATGCTCGATGTCAAGGAAAGGCAATTCTGGCTTCAAAAGGGACTCATCTTCTGATGAAGAAATGGAAATATAATTTTGTCAATTTATGGCAATATTATTTTCACTTTTGGTATCAATCATACAGGATCCATATAAACCAACTATCAAACCATTCTTTCCATTTTCTGGGTTATCTTTCAAGTTTACTAAAAAATTATTCGACGGTAAGGAATAAAATGTTAGATAATTCATTTCTAATAGATACTCTTACTACGCAATTTGATACCGCAGTCCCAGTTATTTTTCTTATTGGAGCTTTATCTAAAGCTCAATTTTGTACCGTATCGGGACATCCCATCAGTAAGCCCATCTGGACCGATTTATCAGATTCTGGTATTATTGAGCGATTTGGTCGGATATGTAGAAATCTTTCTCATTATCATAGTGGGTCCTCAAA
>refbc_1007859_4_Gladiolus_virescens
TTATGTATCAGATATACTAATACCCCATCCCATTCATATGGAAATCTTGGTTCAAATCCTTCAATGCTGGATTCAAGATGTTCCCCTTTTGCATTTCTTGCGATTCTTTCTTCACGAATATACTAATTGTAATAGTTCTTTCATTACTCAGAATAAATCTATTTATCGTTTTTCAAAAGAAACTAAAAGACTATTTCGGTTCCTATACAATTCTTATGTATATGAATGTGAATTTGTATTCGTTTTTCTTCGTAAGCACTCTTCTTATTTACGATTCACATCCTTTCGAACTTTTCTTGAGCGAAGATATTTCTATGGAAAAATGGAACATCTTCAAACGGAACATCTTATAATAGTATGTTGTTATTATTTTAATGGAACCCTATGGTCCTTCAAAGATCCTTTCATGCATTATGCTCGATGTCAAGGAAAGGTAATTCTGGCTTCAAAAGGGACTCATTTTCTGATGAAGAAATGGAAATATAATTTTGTCAATTTATGGCAATATTATTTTCACTTTTGGTATCAATCATACAGGATCCATATAAACCAACTATCAAACCATTCTTTCCATTTTCTGGGTTATCTTTCAAGTTTACTAAAAAATTCTTCGACGGTAAGGAATAAAATGTTAGATAATTCATTTCTAATAGATACTCTTACTACGAAATTTGATGCCACAGTCCCAGTTATTTTTCTTATTGGAGCTTTATCTAAAGCTCAATTTTGTACCGTATCGGGACATCCCATCAGTAAGCCCATCTGGACCGATTTATCAGATTCTGGTATTATTGAGCGATTTGGTCGGATATGTAGAAATCTTTCTCATTATCATAGTGGGTCCTCAAA
>refbc_1007860_4_Gladiolus_virgatus
TTATGTATCAGATATACTAATACCCCATCCCATTCATATGGAAATCTTGGTTCAAATCCTTCAATGCTGGATTCAAGATGTTCCCCTTTTGCATTTCTTGCGATTCTTTCTTCACGAATATACTAATTGGAATAGTTTTTTCATTACTCAGAATAAATCTATTTATCGTTTTTCAAAAGAAACTAAAAGACTATTTCGGTTCCTATACAATTCTTATGTATATGAATGTGAATTTGTATTCGTTTTTATTCGCAAGCACTCTTCTTATTTACGATTCACATCCTTTCGAACTTTTCTTGAGCGAAGATATTTCTATGGAAAAATGGAACATCTTCAAACAGAACATCTTATAATAGTATGTTGTTATTATTTTAATGGAACCCTATGGTCCTTCAAAGATCCTTTCATGCATTATGCTCGATGTCAAGGAAAGGCAATTCTGGCTTCAAAAGGGACTCATCTTCTGATGAAGAAATGGAAATATAATTTTGTCAATTTATGGCAATATTATTTTCACTTTTGGTATCAATCATACAGGATCCATATAAACCAACTATCAAACCATTCTTTCTATTTTCTGGGTTATCTTTCAAGTTTACTAAAAAATTCTTCAACGGTAAGGAATAAAATGTTAGATAATTCATTTCTAATAGATACTCTTACTACGAAATTTGATACCGCAGTCCCAGTTATTTTTCTTATTGGAGCTTTATCTAAAGCTCAATTTTGTACCGTATCGGGACATCCCATCAGTAAGCCCATCTGGACCGATTTATCAGATTCTGGTATTATTGAGCGATTTGGTCGGATATGTAGAAATCTTTCTCATTATCATAGTGGGTCCTCAA
>refbc_1007861_4_Gladiolus_viridiflorus
TTATGTATCAGATATACTAATACCCCATCCCATTCATATGGAAATCTTGGTTCAAATCCTTCAATGCTGGATTCAAGATGTTCCCCTTTTGCATTTCTTGCGATTCTTTCTTCACGAATATACTAATTGGAATAGTTTTTTCATTACTCAGAATAAATCTATTTATCGTTTTTCAAAAGAAACTAAAAGACTTTTTCGGTTCCTATACAATTCTTATGTATATGAATGTGAATTTTTATTTGTTTTTCTTCGTAAGCACTCTTCTTATTTACGATTCATATCCTTTCGAACTTTTCTTGAGCGAAGATATTTCTATGGAAAAATGGAACATCTTCAAACGGAACATCTTATAATAGTATGTTGTTATTATTTTAATGGAACCCTATGGTCCTTCAAAGATCCTTTCATGCATTATGCTCGATGTCAAGGAAAGGCAATTCTGGCTTCAAAAGGGACTCATCTTATGATGAAGAAATGGAAATATAATTTTGTCAATTTATGGCAATATTATTTTCACTTTTGGTATCAATCATACAGGATCCATATAAACCAACTATCAAACCATTCTTTCCATTTTCTGGGTTATCTTTCAAGTTTACTAAAAAATTCTTCGACGGTAAGGAATAAAATGTTAGATAATTCATTTCTAATAGATACTCTTACTACGAAATTTGATACCGCAGTCCCAGTTATTTTTCTTATTGGAGCTTTATCTAAAGCTCAATTTTGTACCGTATCGGGACATCCCATCAGTAAGCCCATCTGGACCGATTTATCAGATTCTGGTATTATTGAGCGATTTGGTCGGATATGTAGAAATCTTTCTCATTATCATAGTGGGTCCTCAAA
>refbc_1007862_4_Gladiolus_watsonioides
TTATGTATCAGATATACTAATACCCCATCCCATTCATATGGAAATCTTGGTTCAAATCCTTCAATGCTGGATTCAAGATGTTCCCCTTTTGCATTTCTTGCGATTCTTTCTTCACGAATATACTAATTGGAATAGTTTTTTCATTACTCAGAATAAATCTATTTATCGTTTTTCAAAAGAAACTAAAAGACTATTTCGGTTCCTATACAATTCTTATGTATATGAATGTGAATTTGTATTCGTTTTTCTTCGTAAGCACTCTTCTTATTTACGATTCACATCCTTTCGAACTTTTCTTGAGCGAAGATATTTCTATGGAAAAATGGAACATCTTCAAACGGAACATCTTATAATAGTATGTTGTTATTATTTTAATGGAACCCTATGGTCCTTCAAAGATCCTTTCATGCATTATGCTCGATGTCAAGGAAAGGCAATTCTGGCTTCAAAAGGGACTCATCTTCTGATGAAGAAATGGAAATATAATTTTGTCAATTTATGGCAATATTATTTTCACTTTTGGTATCAATCATACAGGATCCATATAAACCAACTATCAAACCATTCTTTCCATTTTCTGGGTTATCTTTCAAGTTTACTAAAAAATTCTTCGACGGTAAGGAATAAAATGTTAGATAATTCATTTCTAATAGATACTCTTACTACGAAATTTGATACCGCAGTCCCAGTTATTTTTCTTATTGGAGCTTTATCTAAAGCTCAATTTTGTACCGTATCGGGACATCCCATCAGTAAGCCCATCTGGACCGATTTATCAGATTCTGGTATTATTGAGCGATTTGGTCGGATATGTAGAAATCTTTCTCATTATCATAGTGGGTCCTCAAA
>refbc_1007863_4_Gladiolus_wilsonii
TTATGTATCAGATATACTAATACCCCATCCCATTCATATGGAAATCTTGGTTCAAATCCTTCAATGCTGGATTCAAGATGTTCCCCTTTTGCATTTCTTGCGATTCTTTCTTCACGAATATACTAATTGGAATAGTTTTTTCATTACTCAGAATAAATCTATTTATCGTTTTTCAAAAGAAACTAAAAGACTATTTCGGTTCCTATACAATTATTATGTATATGAATGTGAATTTGTATTCGTTTTTATTCGTAAGCACTCTTCTTATTTACGATTCACATCCTTTCGAACTTTTCTTGAGCGAAGATATTTCTATGGAAAAATGGAACATCTTCAAACGGAACATCTTATAATAGTATGTTGTTATTATTTTAATGGAACCCTATGGTCCTTCAAAGATCCTTTCATGCATTATGCTCGATGTCAAGGAAAGGCAATTCTGGCTTCAAAAGGGACTCATCTTCTGATGAAGAAATGGAAATATAATTTTGTCAATTTATGGCAATATTATTTTCACTTTTGGTATCAATCATACAGGATCCATATAAACCAACTATCAAACCATTCTTTCCATTTTCTGGGTTATCTTTCAAGTTTACTAAAAAATTATTCGACGGTAAGGAATAAAATGTTAGATAATTCATTTCTAATAGATACTCTTACTACGCAATTTGATACCGCAGTCCCAGTTATTTTTCTTATTGGAGCTTTATCTAAAGCTCAATTTTGTACCGTATCGGGACATCCCATCAGTAAGCCCATCTGGACCGATTTATCAGATTCTGGTATTATTGAGCGATTTGGTCGGATATGTAGAAATCTTTCTCATTATCATAGTGGGTCCTCAAA
>refbc_1007864_4_Gladiolus_woodii
TTATGTATCAGATATACTAATACCCCATCCCATTCATATGGAAATCTTGGTTCAAATCCTTCAATGCTGGATTCAAGATGTTCCCCTTTTGCATTTCTTGCGATTCTTTCTTCACGAATATACTAATTGGAATAGTTTTTTCATTACTCAGAATAAATCTATTTATCGTTTTTCAAAAGAAACTAAAAGACTATTTCGGTTCCTATACAATTATTATGTATATGAATGTGAATTTGTATTCGTTTTTATTCGTAAGCACTCTTCTTATTTACGATTCACATCCTTTCGAACTTTTCTTGAGCGAAGATATTTCTATGGAAAAATGGAACATCTTCAAACGGAACATCTTATAATAGTATGTTGTTATTATTTTAATGGAACCCTATGGTCCTTCAAAGATCCTTTCATGCATTATGCTCGATGTCAAGGAAAGGCAATTCTGGCTTCAAAAGGGACTCATCTTCTGATGAAGAAATGGAAATATAATTTTGTCAATTTATGGCAATATTATTTTCACTTTTGGTATCAATCATACAGGATCCATATAAACCAACTATCAAACCATTCTTTCCATTTTCTGGGTTATCTTTCAAGTTTACTAAAAAATTATTCGACGGTAAGGAATAAAATGTTAGATAATTCATTTCTAATAGATACTCTTACTACGCAATTTGATACCGCAGTCCCAGTTATTTTTCTTATTGGAGCTTTATCTAAAGCTCAATTTTGTACCGTATCGGGACATCCCATCAGTAAGCCCATCTGGACCGATTTATCAGATTCTGGTATTATTGAGCGATTTGGTCGGATATGTAGAAATCTTTCTCATTATCATAGTGGGTCCTCAAA
>refbc_100792_4_Helictotrichon_albinerve
ATGGAAAAATTCGAAGGGTATTCAGAAAAACAAAAATCTCGTCAACAATACTTTGTCTACCCACTACTCTTTCAGGAGTATATTTATGCATTTGCCCATGATTATGGATTAAATGATTCTGAACCTGTGGAAATTTTTTGTTGTAATAACAAAAAATTTAGTTCACTACTTGTGAAACGTTTAATTACTCGAATGTATCAGCAGAATTTTTGGATTAACTCGGTTAATCATCCTAACCAAGATCAATTATTGGATTACAAAATTGGTTTTTATTCTGAGTTTTATTCTCATATTCTATCTGAGGGATTTGCGATCGTTGTAGAAACCCCATTCTCGCTACGAGAATTACCTTGTCCGAAAGAAAAAGAAATACCCAAGTTTCAGAATTTACGCTCTATTCATTCAATATTTCCCTTTTTAGAAGACAAATTTTTGCATTTGGATTATTTATCACATATAGAAATACCCTATCCTATCCATTTGGAAATCTTGGTTCAACTCCTTCAATACCGTATCCAAGATGTTCCATCTTTGCATTTATTGCGNNNNNNNNNNNNNNNNNNNNNNNNNNNNNNNNNTTTTATTACTTCAATGAAATCTATTTTTCTTTTTAAAAAAGAAAATAAAAGACTATTTCGATTCCTATATAATTCTTATGTATCAGAATATGAATTTTTCTTGTTGTTTCTTCGTAAACAATCTTCTTGCTTACCATTAGCATCTTCTGGAACTTTTTTGGAACGAATCCACTTTTCTAGGAAGATGGAACATTTTGGGATAATGTACCCTGGTTTTTTTAGGAAAACCATATGGTTTTTTATGGATCCTCTTATGCATTATGTTCGATATCAAGGAAAGGCCTTTTTTGCATCAAAAGGTACTCTTTTTTTGAACAAAAAATGGAAATGGTACCATATCAATTTATGGCAATATTTTTTCTCTTTTTGGACTCAGCCGCGAAGAATCCATCTAAACCAATTAGCAAACTCTTGCTTTGATTTTATGGGGTACCTTTCAAGTGTACCAAAAAGTCCTTTGTTAGTAAGGAATCAAATGCTGGAGAATTCATTTCTAATAGATACTCGAATGCAAAAATTAGATACCATAGTTCCCGCTACTACCCTCATAGGATACTTATCAAAAGCTCAATTTTGTACTGGATCGGGCCATCCTATTAGTAAACCCATTTGGACAGATTTATCAGATTGGGATATTCTTGATCGATTTGGTCGGATATGTAGAAATCTTTTTCATTATCATAGTGGATCTTCGAAAAAACGGACTTTGTATCGACTAAAGTATATACTTCGACTTTCATGCGCTAGAACTTTAGCTCGTAAACATAAAAGCACGGTACGAACTTTTATGCAACGATTAGGTTCGACATTTTTAGAAGAATTTTTTACCGAAGAAGAGCTCGTTTTTTCTTTGATGTTCACCAAAACAACCCTTTTTCCTTTCCGTGGATCGCACAGTGAACGTATTTGGTATTTTGATATTATACGTATCAACGACCTGGTGAAGCCTCTTAATTAA
>refbc_100802_4_Helictotrichon_marginatum
ATGGAAAAATTCGAAGGGTATTCAGAAAAACAAAAATCTCGTCAACAATACTTTGTCTACCCACTACTCTTTCAGGAGTATATTTATGCATTTGCCCATGATTATGGATTAAATGATTCTGAACCTGTGGAAATTTTTTGTTGTAATAACAAAAAATTTAGTTCACTACTTGTGAAACGTTTAATTACTCGAATGTATCAGCAGAATTTTTGGATTAACTCGGTTAATCATCCTAACCAAGATCAATTATTGGATTACAAAATTGGTTTTTATTCTGAGTTTTATTCTCATATTCTATCTGAGGGATTTGCGATCGTTGTAGAAACCCCATTCTCGCTACGAGAATTACCTTGTCCGAAAGAAAAAGAAATACCCAAGTTTCAGAATTTACGCTCTATTCATTCAATATTTCCCTTTTTAGAAGACAAATTTTTGCATTTGGATTATTTATCACATATAGAAATACCCTATCCTATCCATTTGGAAATCTTGGTTCAACTCCTTCAATACCGTATCCAAGATGTTCCATCTTTGCATTTATTGCGATTCTTTCTCAACTACTATTCAAATTGGAATAGTTTTATTACTTCAATGAAATCTATTTTTCTTTTTAAAAAAGAAAATAAAAGACTATTTCGATTCCTATATAATTCTTATGTATCAGAATATGAATTTTTCTTGTTGTTTCTTCGTAAACAATCTTCTTGCTTACCATTAGCATCTTCTGGAACTTTTTTGGAACGAATCCACTTTTCTAGGAAGATGGAACATTTTGGGATAATGTACCCTGGTTTTTTTAGGAAAACCATATGGTTTTTTATGGATCCTCTTATGCATTATGTTCGATATCAAGGAAAGGCCTTTTTTGCATCAAAAGGTACTCTTTTTTTGAACAAAAAATGGAAATGGTACCATATCAATTTATGGCAATATTTTTTCTCTTTTTGGACTCAGCCGCGAAGAATCCATCTAAACCAATTAGCAAACTCTTGCTTTGATTTTATGGGGTACCTTTCAAGTGTACCAAAAAGTCCTTTGTTAGTAAGGAATCAAATGCTGGAGAATTCATTTCTAATAGATACTCGAATGCAAAAATTAGATACCATAGTTCCCGCTACTGCCCTCATAGGATACTTATCAAAAGCTCAATTTTGTACTGGATCGGGCCATCCTATTAGTAAACCCATTTGGACAGATTTATCAGATTGGGATATTCTTGATCGATTTGGTCGGATATGTAGAAATCTTTTTCATTATCATAGTGGATCTTCGAAAAAACGGACTTTGTATCGACTAAAGTATATACTTCGACTTTCATGCGCTAGAACTTTAGCTCGTAAACATAAAAGCACGGTACGAACTTTTATGCAACGATTAGGTTCGACATTTTTAGAAGAATTTTTTACCGAAGAAGAGCTCGTTTTTTCTTTGATGTTCACCAAAACAACCCTTTTTCCTTTCCGTGGATCGCACAGTGAACGTATTTGGTATTTTGATATTATACGTATCAACGACCTGGTGAAGCCTCTTAATTAA
>refbc_100806_4_Helictotrichon_sedenense_subsp._sedenense
ATGGAAAAATTCGAAGGGTATTCAGAAAAACATAAATCTCGTCAACAATACTTTGTCTACCCACTTCTCTTTCAGGAGTATATTTATGCATTTGCCCATGATTATGGATTAAATGATTCCGAACCTGTGGAAATTGTTAGTTGTAATAACAATAAATTTAGTTCACTACTTGTGAAACGTTTAATTACTCGAATGTATCAGCAGAATTTTTGGATTAACTCGGTTAATCATCCTAACCAAGATCGATTGTTGGATTACAAAATTGGTTTTTATTCTGAGTTTTATTCTCAGATTCTACCTGAGGGGTTTTCGATCGTTGTAGAAATCCCATTCTCGCTACGAGAATTATCTTGTCCGAAAGAAAAAGAAATACCAAAGTTTCAGAATTTACGCTCTATTCATTCAATATTTCCCTTTTTAGAAGACAAATTTTTGCATTTGGATTATATTTCACATATAGAAATACCCTATCCTATCCATTTGGAAATCTTGGTGCAACTCCTTCAATACCGTATCCAAGATGTTCCGTCTTTGCATTTATTGCGATTCTTTCTCAACTACTATTCAAATTGGAATAGTTTTATTACTTCAATGAAATCTATTTTTCTTTTTAAAAAAGAAAATAAAAGACTATTTCGATTCTTATATAATTCTTATGTATCAGAATATGAATTTTTCTTGGTGTTTCTTCGTAAACAATCTTCTTGCTTACCATTATCATCTTCTGGAACTTTTCTGGAACGAATCATCTTTTCTAGGAAGATGGAACATATTGGGATAATGTACCCTGGTTTTTTTCGGAAAACTATATGGTTCTTTATGGATCCTCTTATGCATTATGTTCGATATCAAGGAAAGGCAATTCTTGCATCAAAAGGAACTCATTTTTTGAACAAGAAATGGAAATGGTACCTTATCAATTTGTGGCAATATTTATTCTCTTTTTGGACTCAGCCGCGAAGGGTCCATCTAAACCAATTAGCAAACTCTTGCTTCGATTTTCTGGGGTACCTTTCAAGTGTACCAAAAAGTAGTTTGTTAGTAAGGAATCAAATGCTGGAGAATTTATTTCTAATAGATACTCGAATGAAAAAATTAGATACCATAGTTCCCGCTACTGCTCTCATAGGATACTTATCAAAAGCTCAATTTTGTACTGGATCGGGACATCCTATTAGTAAACCCATTTGGACAGATTTATCAGATTGGGATATTCTTGATCGATTTGGTCGCATATGTAGAAATCTTTTTCATTATCATAGTGGATCTTCGAAAAAACAGACTTTGTATCGACTAAAGTATATACTTCGACTTTCATGCGCTAGAACTTTAGCTCGTAAACATAAAAGCACGGTACGAACTTTTATGCAACGGTTAGGTTCGGCATTTTTAGAAGAATTTTTTACCGAAGAAGAGTTAGTTTTTGCTTTGATGTTCACCAAAACAAGCCTTTTTTCTTTCCGTGGATCGCACAGTGAGCGTATTTGGTATTTTGATATTATACGTATCAACGACCTGGTGAAGCCTCTTAATTAA
>refbc_100810_4_Lagurus_ovatus
ATGGAAAAATTTGAAGGGTATTCAGAAAAACATAAATCTCGTCAACAATACTTTGTTTACCCACTTCTCTTTCAGGAGTATATTTATGCATTTGCCCATGATTATGGATTAAATGATTCCGAACCTGTGGAAATTGTTAGTTGTAATAACAAGAAATTTAGTTCACTACTTGTGAAACGTTTAATTGCTCGAATGTATCAGCAGAATTTTTGTCTTAACTCGGTTAATCATCCTAACCAAGATCAATTGTTGGATTACAAAATGGGTTTTTATTCTGAGTTTTATTCTCATATTCTACCTGAGGGGTTTTCAATCGTTGTAGAAATCCCATTCTCGCTACGAGAATTATCTTGTTCGAAAGAAAAAGAAATACCAAAGTTTCATAATTTACGCTCTATTCATTCAATATTTCCCTTTTTAGAAGACAAATTTTTGCATTTGGATTATCTTTCACATATAGAAATACCCTATCCTATCCATTTGGAAATCTTGGTGCAACTCCTTCAATACCGTATCCAAGATGTTCCATCTTTGCATTTATTGCGATTCTTTCTTAACTACTATTCAAATTGGAATAGTTTTATTACTTCAATGAAATCCATTTTTATTTTAAAAAAAGAAAATAAAAGATTATTTCGATTCTTATATAATTCTTATGTATCAGAATATGAATTTTTCTTGGTGTTTCTTCGTAAACAATCTTCTTGCTTACCATTATCATCTTCTGGAACTTTTCTGGAACGAATCATCTTTTCTAGGAAGATGGAACATATTGGGATAATGCACCCTGGTTTTTTTCGTAAAACCCTATGGTTCTTTATGGATCCTCTTATGCATTATGTTCGATATCAAGGAAAGGCAATTCTTGCATCAAAAGGAACTCTTTTTTTGAACAAGAAATGGAAATGGTACCTTATCAATTTGTGGCAATATTTTTTCTCTTTTTGGACTCAGCCGCGAAGGGTCTATCTAAACCAATTAGCAAACTCGTGCTTCTATTTTCTGGGGTACATTTCAGGTGTACCAAAAAGTACTTTGTTAGTAAGGAATCAAATGCTGGAGAATTTATTTATAATAGATACTCGAATGAAAAAATTAGATACCATAGTTCCCGCGACTGACCTCATAGGATACTTATCAAAAGCTAAATTTTGTACTGGATCGGGGCATCCTATTAGTAAACCCATTTGGACAGATTTATCAGATTGGGATATTCTTGATCGATTTGGTCGCATATGTAGAAATCTTTTTCATTATCATAGTGGATCTTCGAAAAAACAGACTTTGTATCGACTAAAGTATATACTTCGACTTTCATGCGCTAGAACTTTAGCTCGTAAACATAAAAGCACGGTACGAACTTTTATGCAACGGTTGGGTTCGGCATTTTTAGAAGAATTTTTTACCGAAGAAGAGTTAGTTTTTTCTTTGATGTTCACCAAAACAAGCCTTTTCTCTTTCCGTGGATCGCACAGTGAGCGTATTTGGTATTTTGATATTATACGTATCAACGACCTGGTGAAGCCTCTTAATTAA
>refbc_100812_4_Pseudarrhenatherum_longifolium
ATGGAAAAATTCGAAGGGTATTCAGAAAAACATAAATCTCGTCAACAATACTTTGTCTACCCACTTCTCTTTCAGGAGTATATTTATGCATTTGCCCATGATTATGGATTAAATGATTCCGAACCTGTGGAAATTGTTAGTTGTAATAACAAGAAATTTAGTTCACTACTTGTGAAACGTTTAATTACTCGAATGTATCAGCAGAATTTTTGGATTAACTCGGTTAATCATCCTAACCAAGATCGATTGTTGGATTACAAAATTGGTTTTTATTCTGAGTTTTATTCTCAGATTCTACCTGAGGGGTTTTCGATCGTTGTAGAAATCCCATTCTCGCTACGAGAATTATCTTGTCCGAAAGAAAAAGAAATACCAAAGTTTCAGAATTTACGCTCTATTCATTCAATATTTCCCTTTTTAGAAGACAAATTTTTGCATTTGGATTATATTTCACATATAGAAATACCCTATCCTATCCATTTGGAAATCTTGGTGCAACTCCTTCAATACCGTATCCAAGATGTTCCGTCTTTGCATTTATTGCGATTCTTTCTCAACTACTATTCAAATTGGAATAGTTTTATTACTTCAATGAAATCTATTTTTCTTTTTAAAAAAGAAAATAAAAGACTATTTCGATTCTTATATAATTCTTATGTATCAGAATATGAATTTTTCTTGGTGTTTCTTCGTAAACAATCTTCTTGCTTACCATTATCATCTTCCGGAACTTTTCTGGAACGAATCATCTTTTCTAGGAAGATGGAACATATTGGGATAATGTACCCTGGTTTTTTTCGGAAAACTATATGGTTCTTTATGGATCCTCTTATGCATTATGTTCGATATCAAGGAAAGGCAATTCTTGCATCAAAAGGAACTTATTTTTGGAACAAGAAATGGAAATGGTACCTTATCAATTTGTGGCAATATTTATTCTCTTTTTGGACTCAGCCGCGAAGGGTCCATCTAAACCAATTAGAAAACTCTTGCTTCGATTTTCTGGGATACCTTTCAAGTGTACCAAAAAGTAGTTTGTTAGTAAGGAATCAAATGCTGGAGAATTTATTTCTAATAGATACTCGAATGAAAAAATTAGATACCATAGTTCCCGCTACTGCCCTCATAGGATACTTATCAAAAGCTCAATTTTGTACTGGATCGGGACATCCTATTAGTAAACCCATTTGGACAGATTTATCAGATTGGGATATTCTTGATCGATTTGGTCGCATATGTAGAAATCTTTTTCATTATCATAGTGGATCTTCGAAAAAACAGACTTTGTATCGACTAAAGTATATACTTCGACTTTCATGCGCTAGAACTTTAGCTCGTAAACATAAAAGCACGGTACGAACTTTTATGCAACGGTTAGGTTCGGCATTTTTAGAAGAATTTTTTACCGAAGAAGAGTTCGTTTTTGCTTTGATGTTCACCAAAACAAGCCTTTTTTCTTTCCGTGGATCGCACAGTGAGCGTATTTGGTATTTTGATATTATACGTATCAACGACCTGGTGAAGCCTCTTAATTAA
>refbc_1008372_4_Ivesia_lycopodioides_subsp._megalopetala
ATGAAAGACTTTCAAGGATATTTCGAATTATATAGATCTCAGCAACACCATTTACTATACCCACTTATCTTTCGGGAGTATATTTATGCCCTTGCTCATGATCGTGGTTTAAATGGATCCGTTTTATTGGATAATGTAGGTTATGACAAGAAATCCAGTTTACTAATTATAAAACGTTTAATTAGTCGAATGTATCAACAGAATCATTTGATTATTTCCGTTAATGATTCTAATCAAAATAAATTTTTTGGGTACCCCAAAAATTTGTATTCTCAAATGATATCGGAGGGATTTGCAGTCATTGTGGAAATTCCGTTTTCCCTACGATTAGTATCCTCCTTAGAGGAGACAGAAACCATAAAATCTTATAATTTACGATCAATTCATTCAATATTTCCCTTTTTCGAGGACAAATTTCCACATTTAAATTATGCATCAGATGTACTAATACCCTACCCCATCCATCTGGAAATCTTGGTTCAAACCCTTCGCTACTACGTGAAAGATCCCTCTTCTTTGCATTTATTACGGCTCTTTCTTAATGAGTATTATAGTTGGAATACTCTTATTACTCCCCCAAAATCCATTTTTGCAAAAAGTAATCAAAGATTATTCTTGCTCCTATACAATTCTTATGTATGTGAATATGAATCTATTTTACTTTTTCTCCGTAACCAATCTAATCATTTACGATTAACCTCTTTTGGGATCTTTTTTGAGCGAATACGTTTTTATGAAAAAATAAAATATCCTGTCGAAAAAGTCTTATTTCCGGACACCTTATGGTTCTTCAAGGATCCTTTTATACAGTATGTTAGCTATCAAGGAAAATCGATTCTGGTATCAAAAGATACTCCTCTTCTGATGAATAAGTGGAGATATTATCTTGTCAATTTTTGGCAATGTCATTTTTATGTATGGTCTCAACCAAGAAGAATCCATATAAACCAATTATCCAAGCATTCCTTTTATTTTTTAGGTTATCTTTCAAGCATACGACCAAATATTTCAGTGGTACGGAGTCAATTGTTAGAAAATTCATTTTTAATGGATAATACTATGAAGAAGCTTGATACATTATTTCCAATTATTCCAATGATAGGATCGTTGGCAAAAGTGAAATTTTGTAACACATTAGGTCAGCCTATTAGTAAGTCGAGCTGGGCAGATTCGTCAGATTCTGATATTATCGACCGATTTGTGCGTATAGGCGAAAATATTTCTCATTATTATAGCGGATCTTCAAAAAAAAAGAGTTTGTATCGAATAAAATATATACTTCGACTTTCGTGTGTTAAAACTTTGGCTCGTAAACACAAAAGTACTGTACGCACTTTTTTGAAAAGATTAGGCCCTAAATTATTAGACGAATTTTTTACAGAAGAAGAACAGATTTTTTCTTTGCTCTTGGAAAGAGCTTCTTCTACTTCGAAGAGGTTTTATAGAGGGCGGATTTGGTATTTGGATATTTTGTATATCAATGATCTAGTTAATGATGAATGA
>refbc_1008373_4_Ivesia_arizonica_var._arizonica
CGATTAGTATCCTCCTTAGAGGAGACAGAAACCATAAAATCTTATAATTTACGATCAATTCTTTCAATATTTCCCTTTTTCGAGGACAAATTTCCACATTTAAATTATGCATCAGATGTACTAATACCCTACCCCATCCATCTGGAAATCTTGGTTCAAACCCTTCGCTACTACGTGAAAGATCCCTCTTCTTTGCATTTATTACGGCTCTTTCTTAATGAGTATTATAGTTGGAATACTCTTATTACTCCCCCAAAATCCATTTTTGCAAAAAGTAATCAAAGATTATTCTTGCTCCTATACAATTCTTATGTATGTGAATACGAATCTATTTTACTTTTTCTCCGTAACCAATCTAATCATTTACGATTAACCTCTTTTGGGATCTTTTTTGAGCGAATACGTTTTTATGAAAAAATAAAATATCCTGTCGAAAAAGTCTTATTTCCGGCCACCTTATGGTTCTTCAAGGATCCTTTTATACAGTATGTTAGCTATCAAGGAAAATCGATTCTGGTATCAAAAGATACTCCTCTTCTGATGAATAAGTGGAGATATTATCTTGTCAATTTTTGGCAATGTCATTTTTATGTATGGTCTCAACCAAGAAGAATCCATATAAACCAATTATCCAAGCATTCCTTTGATTTTTTGGGTTATCTTTCAAGCATACGACCAAATATTTCAGTGGTACGGAGTCAATTGTTAGAAAATTCATTTTTAATGGATAATACTATGAAGAAGCTTGATACATTATTTCCAATTATTCCAATGATAGGATCGTTGGCAAAAGTTAAATTTTGTAACACATTAGGTCAGCCTATTAGTAAGTCGAGCTGGGCGGATTCGTCAGATTCTGATATTATCGACCGATTTGTGCGTATAGGCGAAAATATTTCTCATTATTATAGCGGATCTTCAAAAAAAAAGAGTTTGTATCGAATAAAATATATACTTCGACTTTCGTGTGTTAAAACTTTGGCTCGTAAACACAAAAGTACTGTACGCACTTTTTTGAAAAGATTAGGCCCTAAATTATTAGACGAATTTTTTACAGAAGAAGAACAGATTTTTTCTTTGCTCTTGGAAAGAGCTTCTTCTACTTCGAAGAGGTTTTATAGAGGGCGGATTTGGTATTTGGATATTTTGTATATCAATGATCTAGTTAATGATGAATGA
>refbc_1008375_4_Ivesia_baileyi_var._beneolens
TACGATTAGTATCCTCCTTAGAGGAGACAGAAACCATAAAATCTTATAATTTACGATCAATTCATTCAATATTTCCCTTTTTCGAGGACAAATTTCCACATTTAAATTATGCATCAGATGTACTAATACCCTACCCCATCCATCTGGAAATCTTGGTTCAAACCCTTCGCTACTACGTGAAAGATCCCTCTTCTTTGCATTTATTACGGCTTTTTCTTAATGAGTATTATAGTTGGAATACTCTTATTATTCCCCCAAAATCCATTTTTGCAAAAAGTAATCAAAGATTATTCTTGCTCCTATACAATTCTTATGTATGTGAATACGAATCTATTTTACTTTTTCTCCGTAACCAATCTAATCATTTACGATTAACCTCTTTTGGGATCTTTTTTGAGCGAATACGTTTTTATGAAAAAAAAAAATATCCTGTCGAAAAAGTCTTATTTCCGGCTACCTTATGGTTCTTCAAGGATCCTTTTATACAGTATGTTAGCTATCAAGGAAAATCGATTCTGGTATCAAAAGATACTCCTCTTCTGATGAATAAGTGGAGATATTATCTTGTCAATTTTTGGCAATGTCATTTTTATGTATGGTCTCAACCAAGAAGAATCCATATAAACCAATTATCCAAGCATTCCTTTGATTTTTTGGGTTATCTTTCAAGCATACGACCAAATATTTCAGTGGTACGGAGTCAATTGTTAGAAAATTCATTTTTAATGGATAATACTATGAAGAAGCTTGATACATTATTTCCAATTATTCCAATGATAGGATCGTTGGCAAAAGTGAAATTTTGTAACACATTAGGTCAGCCTATTAGTAAGTCGAGCTGGGCAGATTCGTCAGATTCTGATATTATCGACCGATTTGTGCGTATAGGCGAAAATATTTCTCATTATTATAGCGGATCTTCAAAAAAAAAGAGTTTGTATCGAATAAAATATATACTTCGACTTTCGTGTGTTAAAACTTTGGCTCGTAAACACAAAAGTACTGTACGCACTTTTTTGAAAAGATTAGGCCCTAAATTATTAGACGAATTTTTTACAGAAGAAGAACAGATTTTTTCTTTGCTCTTGGAAAGAGCTTCTTCTACTTCGAAGAGGTTTTATAGAGGGCGGATTTGGTATTTGGATATTTTGTATATCAATGATCTAGTTAATGATGAATGA
>refbc_1008376_4_Ivesia_unguiculata
ATGAAAGACTTTCAAGGATATTTCGAATTATATAGATCTCAGCAACACCATTTACTATACCCACTTATCTTTCGGGAGTATATTTATGCCCTTGCTCATGATCGTGGTTTAAATGGATCCGTTTTATTGGATAATGTAGGTTATGACAAGAAATCCAGTTTACTAATTATAAAACGTTTAATTAGTCGAATGTATCAACAGAATCATTTGATTATTTCCGTTAATGATTCTAATCAAAATAAAATTTTTGGGTACCCCAAAAATTTGTATTCTCAAATGATATCGGAGGGATTTGCAGTCATTGTGGAAATTCCGTTTTCCCTACGATTAGTATCCTCCTTAGAGGAGACAGAAACCATAAAATCTTATAATTTACGATCAATTCATTCAATATTTCCCTTTTTCGAGGACAAATTTCCACATTTAAATTATGCATCAGATGTACTAATACCCTACCCCATCCATCTGGAAATCTTGGTTCAAACCCTTCGCTACTACGTGAAAGATCCCTCTTCTTTGCATTTATTACGGCTCTTTCTTAATGAGTATTATAGTTGGAATACTCTTATTACTCCCCCAAAATCCATTTTTGCAAAAAGTAATAAAAGATTATTCTTGCTCCTATACAATTCTTATGTATGTGAATACGAATCTATTTTACTTTTTCTCCGTAACCAATCTAATCATTTACGATTAACCTCTTTTGGGATCTTTTTTGAGCGAATACGTTTTTATGAAAAAATAAAATATCCTGTCGAAAAAGTCTTATTTCCGGCCACCTTATGGTTCTTCAAGGATCCTTTTATACAGTATGTTAGCTATCAAGGAAAATCGATTCTGGTATCAAAAGATACTCCTCTTCTGATGAATAAGTGGAGATATTATCTTGTCAATTTTTGGCAATGTCATTTTTATGTATGGTCTCAACCAAGAAGAATCCATATAAACCAATTATCCAAGCATTCCTTTGATTTTTTGGGTTATCTTTCAAGCATACGACCAAATATTTCAGTGGTACGGAGTCAATTGTTAGAAAATTCATTTTTAATGGATAATACTATGAAGAAGCTTGATACATTATTTCCAATTATTCCAATGATAGGATCGTTGGCAAAAGTGAAATTTTGTAACACATTAGGTCAGCCTATTAGTAAGTCGAGCTGGGCAGATTCGTCAGATTCTGATATTATCGACCGATTTGTGCGTATAGGCGAAAATATTTCTCATTATTATAGCGGATCTTCAAAAAAAAAGAGTTTGTATCGAATAAAATATATACTTCGACTTTCGTGTGTTAAAACTTTGGCTCGTAAACACAAAAGTACTGTACGCACTTTTTTGAAAAGATTAGGCCCTAAATTATTAGACGAATTTTTTACAGAAGAAGAACAGATTTTTTCTTTGCTCTTGGAAAGAGCTTCTTCTACTTCGAAGAGGTTTTATAGAGGGCGGATTTGGTATTTGGATATTTTGTATATCAATGATCTAGTTAATGATGAATGA
>refbc_1008377_4_Ivesia_rhypara
ATGAAAGACTTTCAAGGATATTTCGAATTATATAGATCTCAGCAACACCATTTACTATACCCACTTATCTTTCGGGAGTATATTTATGCCCTTGCTCATGATCGTGGTTTAAATGGATCCGTTTTATTGGATAATGTAGGTTATGACAAGAAATCCAGTTTACTAATTATAAAACGTTTAATTAGTCGAATGTATCAACAGAATCATTTGATTATTTCCGTTAATGATTCTAATCAAAATAAATTTTTGGGGTACCCCAAAAATTTGTATTCTCAAATGATATCGGAGGGATTTGCAGTCATTGTGGAAATTCCGTTTTCCCTACGATTAGTATCCTCCTTAGAGGAGACAGAAACCATAAAATCTTATAATTTACGATCAATTCATTCAATATTTCCCTTTTTCGAGGACAAATTTCCACATTTAAATTATGCATCAGATGTACTAATACCCTACCCCATCCATCTGGAAATCTTGGTTCAAACCCTTCGCTACTACGTGAAAGATCCCTCTTCTTTGCATTTATTACGGCTCTTTCTTAATGAGTATTATAGTTGGAATACTCTTATTATTCCCCCAAAATCCATTTTTGCAAAAAGTAATCAAAGATTATTCTTGCTCCTATACAATTCTTATGTATGTGAATACGAATCTATTTTACTTTTTCTCCGTAACCAATCTAATCATTTACGATTAACCTCTTTTGGGATCTTTTTTGAGCGAATACGTTTTTATGAAAAAATAAAATATCCTGTCGAAAAAGTCTTATTTCCGGCCACCTTATGGTTCTTCAAGGATCCTTTTATACAGTATGTTAGCTATCAAGGAAAATCGATTCTGGTATCAAAAGATACTCCGCTTCTGATGAATAAGTGGAGATATTATCTTGTCAATTTTTGGCAATGTCATTTTTATGTATGGTCTCAACCAAGAAGAATCCATATAAACCAATTATCCAAGCATTCCTTTGATTTTTGGGGTTATCTTTCAAGCATACGACCAAATATTTCAGTGGTACGGAGTCAATTGTTAGAAAATTCATTTTTAATGGATAATACTATGAAGAAGCTTGATACATTATTTCCAATTATTCCAATGATAGGATCGTTGGCAAAAGTGAAATTTTGTAACACATTAGGTCAGCCTATTAGTAAGTCGAGCTGGGCAGATTTGTCAGATTCTGATATTATCGACCGATTTGTGCGTATAGGCGAAAATATTTCTCATTATTATAGCGGATCGTCAAAAAAAAAAAGTTTGTATCGAATAAAATATATACTTCGACTTTCGTGTGTTAAAACTTTGGCTCGTAAACACAAAAGTACTGTACGCACTTTTTTGAAAAGATTAGGCCCTAAATTATTAGACGAATTTTTTACAGAAGAAGAACAGATTTTTTCTTTGCTCTTGGAAAGAGCTTCTTCTACTTCGAAGAGGTTTTATAGAGGGCGGATTTGGTATTTGGATATTTTGTATATCAATGATCTAGTTAATGATGAATGA
>refbc_1008378_4_Ivesia_shockleyi
ATGAAAGACTTTCAAGGATATTTCGAATTATATAGATCTCAGCAACACCATTTACTATACCCACTTATCTTTCGGGAGTATATTTATGCCCTTGCTCATGATCGTGGTTTAAATGGATCCGTTTTATTGGATAATGTAGGTTATGACAAGAAATCCAGTTTACTAATTATAAAACGTTTAATTAGTCGAATGTATCAACAGAATCATTTGATTATTTCCGTTAATGATTCTAATCAAAATAAATTTTTGGGGTACCCCAAAAATTTGTATTCTCAAATGATATCGGAGGGATTTGCAGTCATTGTGGAAATTCCGTTTTCCCTACGATTAGTATCCTCCTTAGAGGAGACAGAAACCATAAAATCTTATAATTTACGATCAATTCATTCAATATTTCCCTTTTTCGAGGACAAATTTCCACATTTAAATTATGCATCAGATGTACTAATACCCTACCCCATCCATCTGGAAATCTTGGTTCAAACCCTTCGCTACTACGTGAAAGATCCCTCTTCTTTGCATTTATTACGGCTCTTTCTTAATGAGTATTATAGTTGGAATACTCTTATTATTCCCCCAAAATCCATTTTTGCAAAAAGTAATCAAAGATTATTCTTGCTCCTATACAATTCTTATGTATGTGAATACGAATCTATTTTACTTTTTCTCCGTAACCAATCTAATCATTTACGATTAACCTCTTTTGGGATCTTTTTTGAGCGAATACGTTTTTATGAAAAAATAAAATATCCTGTCGAAAAAGTCTTATTTCCGGCCACCTTATGGTTCTTCAAGGATCCTTTTATACAGTATGTTAGCTATCAAGGAAAATCGATTCTGGTATCAAAAGATACTCCGCTTCTGATGAATAAGTGGAGATATTATCTTGTCAATTTTTGGCAATGTCATTTTTATGTATGGTCTCAACCAAGAAGAATCCATATAAACCAATTATCCAAGCATTCCTTTGATTTTTTGGGTTATCTTTCAAGCATACGACCAAATATTTCAGTGGTACGGAGTCAATTGTTAGAAAATTCATTTTTAATGGATAATACTATGAAGAAGCTTGATACATTATTTCCAATTATTCCAATGATAGGATCGTTGGCAAAAGTGAAATTTTGTAACACATTAGGTCAGCCTATTAGTAAGTCGAGCTGGGCAGATTCGTCAGATTCTGATATTATCGACCTATTTGTGCGTATAGGCGAAAATATTTCTCATTATTATAGCGGATCGTCAAAAAAAAAAAGTTTGTATCGAATAAAATATATACTTCGACTTTCGTGTGTTAAAACTTTGGCTCGTAAACACAAAAGTACTGTACGCACTTTTTTGAAAAGATTAGGCCCTAAATTATTAGACGAATTTTTTACAGAAGAAGAACAGATTTTTTCTTTGCTCTTTCCAAGAGCTTCTTCTACTTCGAAGAGGTTTTATAGAGGGCGGATTTGGTATTTGGATATTTTGTATATCAATGATCTAGTTAATGATGAATGA
>refbc_1008379_4_Ivesia_sabulosa
ATGAAAGACTTTCAAGGATATTTCGAATTATATAGATCTCAGCAACACCATTTACTATACCCACTTATCTTTCGGGAGTATATTTATGCCCTTGCTCATGATCGTGGTTTAAATGGATCCGTTTTATTGGATAATGTAGGTTATGACAAGAAATCCAGTTTACTAATTATAAAACGTTTAATTAGTCGAATGTATCAACAGAATCATTTGATTATTTCCGTTAATGATTCTAATCAAAATAAATTTTTTGGGTACCCCAAAAATTTGTCTTCTCAAATGATATCGGAGGGATTTGCAGTCATTGTGGAAATTCCGTTTTCCCTACGATTAGTATCCTCCTTAGAGGAGACAGAAACCATAAAATCTTATAATTTACGATCAATTCATTCAATATTTCCCTTTTTCGAGGACAAATTTCCACATTTAAATTATGCATCAGATGTACTAATACCCTACCCCATCCATCTGGAAATCTTGGTTCAAACCCTTCGCTACTACGTGAAAGATCCCTCTTCTTTGCATTTATTACGGCTCTTTCTTAATGAGTATTATAGTTGGAATACTCTTATTACTCCCCCAAAATCCATTTTTGCAAAAAGTAATCAAAGATTATTCTTGCTCCTATACAATTCTTATGTATGTGAATACGAATCTATTTTACTTTTTCTCCGTAACCAATCTAATCATTTACGATTAACCTCTTTTGGGATCTTTTTTGAGCGAATACGTTTTTATGAAAAAATAAAATATCCTGTCGAAAAAGTCTTATTTCCGGCCACCTTATGGTTCTTCAAGGATCCTTTTATACAGTATGTTAGCTATCAAGGAAAATCGATTCTGGTATCAAAAGATACTCCTCTTCTGATGAATAAGTGGAGATATTATCTTGTCAATTTTTGGCAATGTCATTTTTATGTATGGTCTCAACCAAGAAGAATCCATATAAACCAATTATCCAAGCATTCCTTTGATTTTTTGGGTTATCTTTCAAGCATACGACCAAATATTTCAGTGGTACGGAGTCAATTGTTAGAAAATTCATTTTTAATGGATAATACTATGAAGAAGCTTGATACATTATTTCCAATTATTCCAATGATAGGATCGTTGGCAAAAGTGAAATTTTGTAACACATTAGGTCAGCCTATTAGTAAGTCGAGCTGGGCAGATTCGTCAGATTCTGATATTATCGACCGATTTGTGCGTATAGGCGAAAATATTTCTCATTATTATAGCGGATCTTCAAAAAAAAAGAGTTTGTATCGAATAAAATATATACTTCGACTTTCGTGTGTTAAAACTTTGGCTCGTAAACACAAAAGTACTGTACGCACTTTTTTGAAAAGATTAGGCCCTAAATTATTAGACGAATTTTTTACAGAAGAAGAACAGATTTTTTCTTTGCTCTTGGAAAGAGCTTCTTCTACTTCGAAGAGGTTTTATAGAGGGCGGATTTGGTATTTGGATATTTTGTATATCAATGATCTAGTTAATGATGAATGA
>refbc_1008897_4_Acer_elegantulum
CTATGTCTTAGATGTACTAATACCCTACCCCATTCGCCCGGAAATCTTGGTTCGAGCCTTTCGCTATTGGGTAAAAGATGCCTCCTCTTTACATTTATTGCGATTCTTTCTTCATGAGTATTTTAACTGGAATAGTCTTATTACTCCAAAGAAATCAAATTCCATTTTTTCAACAAGCAATCCAAGATTTTTCTTGTTCCTATATAATTCTCATGTATATGAATATGAATCAATCTTCTTTTTTCTCCGTAACCAATCTTCTCATTTACGATCAACATCTTCAGGACTCCTTTTTGAGCGAATTTCTTTTTATGGAAAAGTAGAAGATCTTGTCCAAGTCTTTGTTAATGATTTTCAGGACAACTTATGGCTGTTCAAGCATCCTATCATGCATTATGTTAGATATCAAGGAAAATCCGTTCTGGCTTCAAAAGATATGCCTCTTCTGATGAATAAATGGAAATATTACCTTGTCAATTTATGGCAATGGCATTTTCACGTGTGGTCTCAACCCGGAAGGATTCATATAAACCACTTATACAAAGATTATATCAACTTTCTGGGCTATCTTTCCAGGGGGCGACTAAATACTTTGGTGGTGCGGAGTCAAATGCTAGAAAATGCATTTCTAATCGATAATGCTATGAAGCAGTTCGAGACAACCGTTCCAATTATTCCTCTGATTGGATCATTGACTATGGCGC
>refbc_1008898_4_Acer_olivaceum
CTATGTCTTAGATGTACTAATACCCTACCCCATTCGCCCGGAAATCTTGGTTCGAGCCTTTCGCTATTGGGTAAAAGATGCCTCCTCTTTACATTTATTGCGATTCTTTCTTCATGAGTATTTTAACTGGAATAGTCTTATTACTCCAAAGAAATCAAATTCCATTTTTTCAACAAGCAATCCAAGATTTTTCTTGTTCCTATATAATTCTCATGTATATGAATATGAATCAATCTTCTTTTTTCTCCGTAACCAATCTTCTCATTTACGATCAACATCTTCAGGACTCCTTTTTGAGCGAATTTCTTTTTATGGAAAAGTAGAAGATCTTGTCCAAGTCTTTGTTAATGATTTTCAGGACAACTTATGGCTGTTCAAGCATCCTATCATGCATTATGTTAGATATCAAGGAAAATCCGTTCTGGCTTCAAAAGATATGCCTCTTCTGATGAATAAATGGAAATATTACCTTGTCAATTTATGGCAATGGCATTTTCACGTGTGGTCTCAACCCGGAAGGATTCATATAAACCACTTATACAAAGATTATATCAACTTTCTGGGCTATCTTTCCAGGGGGCGACTAAATACTTTGGTGGTGCGGAGTCAAATGCTAGAAAATGCATTTCTAATCGATAATGCTATGAAGCAGTTCGAGACAACCGTTCCAATTATTCCTCTGATTGGATCATTGACTATGGCGCGTTTTTGTAACTCATTAGGGCATCCGATTAGTAAGCCGACCTGGGCCGATTCCTCAGATTCTTATATTATCGACCGGTTTATGCGTATATGCAGAAAGCTTTCTCATTATCACAGCGGATCTTCAAAAAAAAAGAGTTTGTATAGAATAA
>refbc_1008899_4_Acer_wilsonii_var._wilsonii
TACCCCATTCGCCCGGAAATCTTGGTTCGAGCCTTTCGCTATTGGGTAAAAGATGCCTCCTCTTTACATTTATTGCGATTCTTTCTTCATGAGTATTTTAACTGGAATAGTCTTATTACTCCAAAGAAATCAAATTCCATTTTTTCAACAAGCAATCCAAGATTTTTCTTGTTCCTATATAATTCTCATGTATATGAATATGAATCAATCTTCTTTTTTCTCCGTAACCAATCTTCTCATTTACGATCAACATCTTCAGGACTCCTTTTTGAGCGAATTTCTTTTTATGGAAAAGTAGAAGATCTTGTCCAAGTCTTTGTTAATGATTTTCAGGACAACTTATGGCTGTTCAAGCATCCTATCATGCATTATGTTAGATATCAAGGAAAATCCGTTCTGGCTTCAAAAGATATGCCTCTTCTGATGAATAAATGGAAATATTACCTTGTCAATTTATGGCAATGGCATTTTCACGTGTGGTCTCAACCCGGAAGGATTCATATAAACCACTTATACAAAGATTATATCAACTTTYTGGGCTATCTTTCCAGGGGGSGACTAAATACTTTGGTGGTGCGGAGTCAAATGCTAGAAAATGCATTTCTAATCGATAATGCTATGAAGCAGTTCGAGACAACCGTTCCAATTATTCCTCTGATTGGATCATTGACTAKGGCGCGTTTTTGTAACTCATTAGGGCATCCGATTAGTAAGCCGACCTGGGCCGATTCCTCAGATTCTTATATTATCGACCGGTTTATGCGTATATGCAGAAAGCTTTCTCATTATCACAGCGGATCTTCAAAAAAAAAGAGTTTGTATAGAATAAAATATAT
>refbc_1008900_4_Cinnamomum_chekiangense
ATCATGTGTCAGATATACTAATACCCCACCCCATCCATCTGGAAATCTTGGTTCAAACCCTTCACTCTTGGATACAAGATACTCCTTCGTTGCATTTATTGCGATTCTCTCTCTACGAGTATTGGAATTCAAATAGTCTCATTACTCCAAAAAATTCCATTTCCCTTTTTTCAAAAGAGAATCAAAGATTCTTCTTGTTCCTCTCTAATTCTCATGTATATGAATGTGAATTCATATTCATTTTTCTCCGTAAACAACCCTTTCATTTACGATCAAAATCTTTTGGATCCTTTCTTGAGCGAACACATTTCTATGCAAAAATAGAATATCTTGTAGTAGTGCTTTGTAACGATTTTCAGAAAACCCTATGGTTGTTCAAAGACCCTTTTATGCATTATGTCAGATATCAAGGAAAATCGATTCTGGCTTCAAGGGGGGCTCGTCTTCTGATAAAGAAATGGAAATCTCACCTTGTCAACTTTTGGCAATGTCATTTTGACTTGTGGTCTCAACCGGCCAGGATCCATATAAAGCAATTATATAATCATCCCTTCTATTTTCTGGGCTATCTTTCAAGTGTACGACTAAACTCTTCGGTGATAAGGAGTCAAATGCTAGAGAATTCGTTTCGAATAGATACTGCTATTAAGAAATTCGAGACCGTAGTCCCAATTATTCCTCTGATTGGATCATTGGCTAAAGCAAAATTTTGTAATGTATCAGGGCATCCCATTAGTAAGCCGTTTCGGGCCGATTTGTCAGATTCTGAGATTCTCAATCGATTTGGGCGGATATGCAGAAATCTTTCTCATTATCACAGTGGATCCTCAAAAAAACAGAGTTTGTATCGTATAAAGTATATACTTCGAC
>refbc_1008902_4_Quercus_ciliaris
GGATATACTAATACCCTACCCTGCCCATCTGGAAATATTGGTTCAAACCCTTCGTTACCGGGTGAAAGATGCTTCTTATTTGCATTTATTGCGGTTCTTTCTTCATGAGTATTCTAATTGTAACAGTCTTATTATTACAAATAAATCTATTTCCATTTTTTCAAAAAGTAATCCGAGATTTTTTTTATTCCTATATAATTCTTATATATGTGAATACGAATCCAGCTTCCTTTTTCTCCGTAACCAATCTTCTCATTTACGATTAACATCTTCTGGATTCCTTTTTGAACGACTCTGTTTATATAGAAAAATAGAACATTTTGCCGAAGTCTTTGCTAATGATTTTCCGGTCATCCCATGCTTTCTCAAGGATCCTTTCATGCATTATGTTAGATATCAAGGAAAATCAATTCTGGCTTCCAAAGACACACCTCTTCTAATGAATAAATGGAAATCTTACCTTGTCAATTTATGGCAATGTCATTTTGATGTATGGTCTCACGCGGCAAGTATCCGTATAAACCAATTATCCAAGCATTCCCTCGATTTTTTGAGTTACTTTTCAAGTGTTCGACGAAATCCTGCAGTGGTGCGGAATCAAATGCTAGAAAATTCATTTCTACTAAATAATGCTCCCAATAAACTCGATACAATAGTTCCAATTATTCCTCTGATTGGATCATTGGCTAAAGCGAAATTTTGTAACGCAGTAGGGCATCCAATTAGTAAGCTGACTCGGGCCGATTTATCGGATTTTGAGATTATCAATCGATTTTTGCATATATGCAGAAATCTTTCTCATTATTACAGCGGATCCTCAAAAAAAAAGAATATGTATCGAATAAAA
>refbc_1008905_4_Elaeocarpus_chinensis
TCGGCGGATATACTAATACCCTACCCTGCCCATCTGGAAATATTGGTTCAAACCCTTCGTTACCGGGTGAAAGATGCTTCTTATTTGCATTTATTGCGGTTCTTTCTTCATGAGTATTCTAATTGTAACAGTCTTATTATTACAAATAAATCTATTTCCATTTTTTCAAAAAGTAATCCGAGATTTTTTTTATTCCTATATAATTCTTATATATGTGAATACGAATCCAGCTTCCTTTTTCTCCGTAACCAATCTTCTCATTTACGATTAACATCTTCTGGATTCCTTTTTGAACGACTCTGTTTATATAGAAAAATAGAACATTTTGCCGAAGTCTTTGCTAATGATTTTCCGGTCATCCCATGCTTTCTCAAGGATCCTTTCATGCATTATGTTAGATATCAAGGAAAATCAATTCTGGCTTCCAAAGACACACCTCTTCTAATGAATAAATGGAAATCTTACCTTGTCAATTTATGGCAATGTCATTTTGATGTATGGTCTCACGCGGCAAGTATCCGTATAAACCAATTATCCAAGCATTCCCTCGATTTTTTGAGTTACTTTTCAAGTGTTCGACGAAATCCTGCAGTGGTGCGGAATCAAATGCTAGAAAATTCATTTCTACTAAATAATGCTCCCAATAAACTCGATACAATAGTTCCAATTATTCCTCTGATTGGATCATTGGCTAAAGCGAAATTTTGTAACGCAGTAGG
>refbc_1008906_4_Elaeocarpus_decipiens
GCTGTACTAATACCCTACCCCATCCATCTAGAAATTTTGGTTCAAATTCTTCGCTACTGGGCGAAAGATGCCTCTTCTTTGCATTTATTGCGGCTCTTTCTCCATGAGTATTGTAATTGGAACAGTCTTATTACTCCAAAGAAATCTATTTCCATTTTTTCAAAGAGTAACCTAAGATTCTTCTTGTTCCTATATAATTCTCATGTATGTGAATACGAATCCATCTTTTTTTTTCTTCGTAACCAATCTTCTCATTTACGATCAACATCCTCTCGGATTCTTTTTGAACGAATGTATTTCTATGGAAAAATAGACCTTTTTTCAAAAGTTTTTGCTAATGCTTTTCAGGCCATCTTGTGGTTATTGAAAGATTCTTTCATGCATTATGTTAGATATCAAGGAAAATTCATTTTGGTTTCAAAAGATACACCTCTTCTGATGAATAAATGGAAGTATTACCTTGTCATTTTATGTCAATGTCATTTTTATGCGTGGTCTCAACCGGAAAGGGTTTATATAAACCAATTATCCAAATATTCTCTCAACTTTTTGGGCTATCTTTCAAGTGTGCGACTAAACCTTTCATCGGCGGTACGGAATCAAATGCTGGAAAAGTCATTTATAATAGATAATACTATGAAAAAACTCGATACAATAGTTCCAATTATTCTTCTGATTGGATCATTGGCAAAATCTAAATTTTGTAACGCATTAGGACATCCCATTAGTAAGCCGACCTGGGCTAATTCGTCGGATTCTGATATTATCGACCGATTTGTACGCATATGCAGGACTCTTTCTCATTATTACAGTGGATCCTC
>refbc_1008908_4_Euonymus_carnosus
TATGTATTAGATGTACTAATACCCTATCCGATCCATCTGGAAATCCTGGTTCAAATCCTTCGATGCTGGGTGAAAGATGTTTCTTCTTTGCATTTATTACGATTTGTTCTCCATGAGTATTGGAATTGGAATAGTCTTCTTACTCCCAAGAAATCCATTTACAGTCTTTCACAAAGTAATCCAAGATTTTTCTTGTTCCTATATAATTCTTATGTGTCGGAATACGAATCTATCTTTCTTTTTCTACGTAAACAAGATTCTCATTTATGGTCAACATCCTTTCGGGTCCTTCTTGAGCGAATCCATTTCTATGGAAAAATAGAACATCTTGCAGAAGTCTTTCCTAATTATTTTCAGGTTATCCTTTGGTTGTTGAAGGATCCTTGCACACATTATGTTAGATATCAAGGAAAATTCATTCTGGCTTCAAAAGATATGCCATTTCTGATGAATAAATGGAAATTTTACCTTGTTAATTTATGTCAATGTCATTTTTTTGCGGGGTCTCAAACGGAAAGGATCTATATAAACCAATTATCCAAGCATTCTCTCGACTTTTTAGGCTATCTTTCAAGTGTGCGACTAAATCCTTCAGTAGTACGGAGTCAAATGGTGGACAATGCATTTCTAATAGATAACGCTATGAAGAAACTCGATACAAGAGTTCCACTTATTTCTTTGATTCGATTATTGGCAAAAGCGAGATTTTGTAACGTATTAGGACATCCCATTAGTAAAACGACCCGGGCTGATTCATCGGATTCGGATATTATCGACCGATTTGTGCGTATATGCATAAATCTTTCTCATTATTACAGTGGATCCTCAAAAAAAAAGAGTTTGTATCGAATAAAACATGT
>refbc_1008909_4_Euonymus_centidens
AGATGTACTAATACCCTATCCGATCCATCTGGAAATCCTGGTTCAAATCCTTCGATGCTGGGTGAAAGATGTTTCTTCTTTGCATTTATTACGATTTGTTCTCCATGAGTATTGGAATTGGAATAGTCTTCTTACTCCAAAGAAATCCATTTACATTTTTTCACAAAGTAATCCAAGATTTTTCTTGTTCCTATATAATTCTTATGTGTCGGAATACGAATCTATCTTTCTTTTTCTACGTAAACAAGATTCTCATTTGTGGTCAACATCCTCTCGGGTCCTTCTTGAGCGAATCCATTTCTATGGAAAAATAGAACATCTTGCAGAAGTCTTTCCTAATTATTTTCAGGTTATCCTTTGGTTGTTGAAGGATCCTTGCACACATTATGTTAGATATCAAGGAAAATTCATTCTGGCTTCAAAAGATATGACATTTCTGATGAATAAATGGAAATTTTACCTTGTTAATTTATGTCAATGTCATTTTTTTGCGGGGTCTCAACCGGAAAGGATCTATATAAACCAATTATCCAAGCATTCTCTCGACTTTTTAGGCTATCTTTCAAGTGTGCGACTAAATTCTTCAGTAGTACGGAGTCAAATGGTGGACAATGCATTTCTAATAGATAACGCTATGAAGAAACTCGATACAAGAGTTCCACTTATTTCTTTGATTCGATTATTGGCAAAAGCGAGATTTTGTAACGTATTAGGACATCCCATTAGTAAAACGACCCGGGCTGATTCATCGGATTCGGATATTATCGACCGATTTGTGCGTATATGCATAAATCTTTCTCATTATTACAGTGGATCCTCAAAAAAAAAGAGTTTGTATCGAATAAAATAT
>refbc_1008912_4_Eurya_rubiginosa_var._attenuata
TTATGTGTTACATATACTAATACCCCACTCCATCCATCTGGAAATCTTAGTTCAAACTCTTCGCTACTGGGTAAAAGATGCTTCTTCTTTGCATTTATTACGATTCTTTCTCCACGAGTATCGTAATTGGAATAGTCTTATTACTCCAAAGAAATCTAGTTTTTATTTTTCAAAAAAAAATAAAAGATTTTTCCTGTTCCTATATAATTCTTATGTATGTGAATACGAATCTATCTTCGTTTTTCTCCGCAACCAATCTTCTCATTTACGATCAATATCTTCTGGAACCTTTCTTGAACGAATATATTTCTATGGAAAAATAGAACATTTTGTAGGAGTCTTTACTAAGGATTTTCAGGCCATTCTATGGTTGTTCAAGGATCCTTTCGTGCATTATGTTAGGTATCAAGGAAAATCCATTTTGGCTTCAAAAGGGACGTCTCTTTTGATGAATAAATGGAAATATTACCTTGTCAATTTCTGGCAATGTTATTTTTACATGTGGTCTCAACCAGGAAGGGTCCATATAAACCAATTATCCAATGATTCCCTCGACTTTCTGGGATATCTTTCAAGTGTGCAACTAAACCCTTCAATGGTACGGAGTCAAATGCTAGAAAATTCATTTCTAATAGGTAATGCTATTAAGCAGTTCGATACCATAGTTCCAATTATTCCTCTGATTGGATCATTGTCTAAAGCGAAATTTTGTAACGTATTAGGACATCCCATTAGTAAACCAGTCTGGGCCGATTTATCGGATTCTGATATTATTGACCGATTCGGGCGTATATATAGAAATCTTTCTCATTATCATAGCGGATCCTCAAAAAAAATGAGTTTGCACCGAATAAAGTATATA
>refbc_1008913_4_Ficus_erecta_var._beecheyana
ATGTATTAATACCCTACCCGATTCATCTGGAAATTTTAGTTCAAACCCTTCGCTACTGGGTAAAAGATGCCTCTTCTTTGCATTTATTACGGTTTTTTCTTCACGACTATTATAATTGGAATAGTTTTATTATTCCAAATAAATATATTTCTATTTTTTCAAAAAGTAATCCAAGATTATTCTTGTTCTTATATAATTCTCATGTTTTTGAATACGAATCCATCTTACTTTTTCTACGTAACCAATCTTCTCATTTACGATTAACATCTTCTGGGGGCTTTTTTGAGCGAATATATTTCTATGGAAAAATAAAACATCCCGTAGAAGAAGTCTTTGCTAATGATTTTCCGACTAGCTTATGGTTCTTCGAGGATTTCTTCATGCATTATGTTAGATATCAAGGAAAATCAATTCTGACTTCAAAAGATACGCCTCTTTTCATGAATAAATGGAGATATTACCTTGTCCTTTTATGGCAATGTCATTTTTCTGTGTGGTCTCAACCAGGAAGGATGTATATAAACCAATTATGCAAACATTCCCTCAGCTTTTTGGGCTATCTTTCAAATATGCAAATAAATCTTTCAGTAGTACGGAGTCAAATGCTAGAAAATTCATTTCTAATGGATAATGCTATGAAGAAGATTGATACATTAGTTCCAATTAGTCCTCTGATTGGATCGTTGGCTAAAATGCGATTTTGTAACGTATTAGGACATCCCGTTAGTAAGTCGACCTGGGCTGATTCATCGGATTTTGATATTATCGCCCGATTTGCGTATATATGCAGAAATCTTTTTCATTATTACAGTG
>refbc_1008917_4_Ilex_suaveolens
GTGTTAGATATACTAATACCCCACCCCGTCCATCTGGAAATCTTGGTTCAAACTCTTCGTTACTGGGTAAAAGATACTTCTTCTTTGCATTTATTACGATTCTTTCTCTACGAGGATCGTAATTGGAATAGTCTTATTTCTTCACAGAAACCCGGTTCTTCTTTTTCAAAAAGAAATCAAAGATTCTTTTTATTCTTATATAATTCTCATGTATGTGAATACGAATCTATCTTCGTTTTTCTCCGTAATCAATCTTCTCATTTACGATCAACATCTTCTGGAGTTCTTCTTGAACGAATATATTTCTATGGAAAAATAGAATATCTTGTAGAAGTCTTTGCTAAGGCTTTTCAGGTCAACCTATGGTTGTTCAAGGATCCTTTCATACATTATGTTAGGTATCAAGAAAAATCAATTCTGGCTTCAAAAGGGACGTCTCTTTTGATGAATAAATGGAAACATTACCTTGTCAATTTCTGGCAATGTTATTTTTACCTGTGGTCTCAACCAGGAAGAATCCATATAAACCAATTTTCCAATTATTATCTTGACTTTATGGGCTATTTTTCAAGTGTGCGACTAAATCCTTTAATGGTACGGAATCAAATGCTAGAAAATGCATTTCTAATCGATAATGCTATTAAGAAGTTCGATATCAGTGTTCCAATTATTCCTCTGATTGGATCGTTGGCGAAAGCGAAATTTTGTAACGGATTAGGGCATCCCATTAGTAAGCCGGTTCGGGCCGATTTATCAGATTCTGATATTATTGATCGATTTGGGCGTATATACAGAAATCTTTTTCATTATCATAGCGGATCCTCAAAAAAAAAGAG
>refbc_1008918_4_Itea_omeiensis
TTATGTGTCAGATATACTAATACCCCGTCCCATACATCTGGAAATATTGGTTCAAACCCTTCGTCATTGGGTGAAAGATACCTCTTCTTTACATTTTTTACGATTCTTTCTCTACGAGTATCATAATTGGAATAGTCTTATTACTCCAACTCAAAAGAAATCCATTTCCATTTTTTCAAAAAGTAATCAAAGATTGTTCTTGTTCCTATATAATTCTTATGTATGTGAATACGAATCCCTCTTGGTTTTTCTTTGTAACCAATCTTCTCATTTACGATCAACATCTTATGGAACTTTTTTTGAGCGGATATATTTCTATGGAAAAATAAAACATCTTGTAGAAGTATTTTCTAATGATTTTCAGACCATCCTATGGTTGTTCAAAGATCCTTTCATGCATTATGTTAGGTATCAAGGAAAATCAATTCTGGCTTCAAAAGGTACGCCTCTTCTGATAAATAAATGGAAATATTACCTGGTCAATTTCTGGCAATGTCATTTTTATGTATGGTCTCAACCAGGAAGGATCCATATAAACCAATTATACAATCATTTCCTCGACTTTCTGGGCTATCTTTCGAGTGTGCGACTAAATCCTTCAGTGGTACGGAGTCAAATGCTAGAAAATTCATTTATAATAGATAATGCTATTAAGAAGTTCGATATCATAGTTCCAATTATTCCTATAATTAGATCATTGGCTAAAGCGAAATTTTGTAACGTATTAGGGCATCCTATTAGTAAGCCGGCCTGGTCCGATTCATCAGATTCTGATATTATTGACAGATTTGTGCGTATATGCAGAAATCTTTCTCATTATCACAGCGGATCCTCAAAAAAAAAGAGTTTGTATCGAATAAAATATATAC
>refbc_1008919_4_Lasianthus_japonicus
TTCTGTGTTAGATATACTAATACCCCACGCCGTTCATCTGGAAATTCTGGTTCAAACTCTTCGTTATTGGGTAAAAGATGCCGCTTCCTTGCATCTTTTACGATTATTTTTCCATGAGTATTGGGGTTGGAATATTCTTATTGCTAAAAAGAAACCCCGTTTTGACCTTTCACCAAAAAAAAGAAATCAAAGATTATTTTTCTTATTATATAATTCGCATGCATGTGAATACGAATCCATTTTGGCTTTTCTCCGTAACCAATCTTCGCATTTGGGATCAACATCTTTTGGAGTCTTTCTTGAACGAATATATTTCTACGTAAAAAAAGAACGTCTTATAGAACTTGTTGCTAAGGATTTTAGGGTTAATCTATGGTTGTTCGCCGAGCCTTTCATCCATTATGTTAGGTATCAAGGACAATCAATTATGGTTTCAAAGGGTATGCTCCTTTTGATGAATAAATGGAAATCTTATTTTGTCAATTTTTGGCAATGTCATTTTGATCTGTGGTTTCACTCTGAGAGGGTTTATATCAATCAAGTCCTCAATCATTCCCTTGACTTTATGGGTTATCTTTCAAGTGTGCGACTAAAACCGGCAATGGCACGGAGTCAAATGCTAGAAAATTCATTTCTAATCAATAATGCTATTAAGCAATTAGATACGCTTGTTCCAATTATTCCTCTTATTGGATCATTGGCTAAAGATAAATTTTGTAATTTATTAGGACATCCTGTTAGTAAGCCGGTTTGGTCGGATTTATCAGATTCTGATATTATTGACCTATTTGGGTATATATACAGAAACCTTTCTCATTATTATAGCGGGTCTTCCAAAAAAAAGAGTTTGTATCGAATAAAGT
>refbc_1008920_4_Litsea_coreana_var._sinensis
TCATGTGTCAGATATACTAATACCCCACCCCATCCATCTGGAAATCTTGGTTCAAACCCTTCACTCTTGGATACAAGATACTCCTTCGTTGCATTTATTGCGATTCTCTCTCTACGAGTATTGGAATTCAAATAGTCTCATTACTCCAAAAAATTCCATTTCCCTTTTTTCAAAAGAGAATCAAAGATTCTTCTTGTTCCTCTCTAATTCTCATGTATATGAATGTGAATTCATATTCATTTTTCTCCGTAAACAACCCTTTCATTTACGATCAAAATCTTTTGGATCCTTTCTTGAGCGAACACATTTCTATGCAAAAATAGAATATCTTGTAGTAGTGCTTTGTAACGATTTTCAGAAAACCCTATGGTTGTTCAAAGACCCTTTTATGCATTATGTCAGATATCAAGGAAAATCGATTCTGGCTTCAAGGGGGGCTCGTCTTCTGATAAAGAAATGGAAATCTCACCTTGTCAACTTTTGGCAATGTCATTTTGACTTGTGGTCTCAACCGGCCAGGATCCATATAAAGCAATTATATAATCATCCCTTCCATTTTCTGGGCTATCTTTCAAGTGTACGACTAAACTCTTCGGTGATAAGGAGTCAAATGCTAGAGAATTCGTTTCGAATAGATACTGCTATTAAGAAATTAGAGACCGTAGTCCCAATTATTCCTCTGATTGGATCATTGGCTAAAGCAAAATTTTGTAATGTATCAGGGCATCCCATTAGTAAGCCGTTTCGGGCCGATTTGTCAGATTCTGAGATTCTCAATCGATTTGGGCGGATATGCAGAAATCTTTCTCATTATCACAGTGGATCTTCAAAAAAACAGAGTTTGTATCGTATAAAGTATATACT
>refbc_1008921_4_Lyonia_ovalifolia_var._hebecarpa
ATTAGATATACTAATACCTCACCCCGTCCATCTGGAAATCTTGGTTCAAACCCTTCGCTACTGGGTAAAAGATCCCTCTTCTTTGCATTTATTACGATTTTTTCTCCACGAGTATCCTAATTGGAATAGTCTTATTACTCCAAAGAAATCTAGTTTTTCTTTTTCAAAAAGAAATCAGAGATTCTTATTCTTCCTATATAATTTTTATGTATGTGAATACGAATCTATCTTCGTTTTTCTCCGCAAACAATCTTCTCATTTATGTTCAATATCTTCTGAAATCTTTATAGAACGAATCTCGTTCTATAAAAAAATAGACCTAGAAGAAGTCTTTACTAAGGATTTTAAGGCCATTCTATGGGTGTTCAAAGACCCTTTACTGCATTATGTTAGGTATCGAGGAAAATCCATTTTGGCTTCAAAAGATTCGTGTCTTTTGATGAATAAATGGAAATATTACCTTGTTAATTTCTGGGAATGTTATTTTTACATATGGTCTCAACCAAGAAGGATCCATATAAACCAATTATCCAATAATTCCCTCGACTTTCTGGGCTATCTTTTAAGTGTACGATTAAAACCTTCAATGGTACGGAGTCAAATGATAGAAAATTCATTTCTAATAGAGAATGCTAGTAAGCAGTTCGATACTCTAGTGCCAATTACCCCACTGATTCGATCACTGTCTAAAGCGAAATTTTGTAATGTGTTAGGACATCCTATGAGTAAGCCAGTCTGGGCCGCTTTATCGGATTCTGATATTATTGAACGATTCGGGCGTATATATAGAAATCTTTCTCATTATCATAGCGGATCATTAAAAAAAATTA
>refbc_1008923_4_Machilus_chrysotricha
GTGTCAGATATACTAATACCCCACCCCATTAATCTCGAAATCTTGGTTCAAATTCTGCACTCTTGGATACAAGATGCTACCTCGTTGCATTTATTGCTATTCTTTCTCTACGAGTATTGGAACTCAAATAGTCTCATTACTCCAAAAAAATCAATTTCCCCTTTTTCAAAAGAGAATCAAAGATTATTCTTGTTCCTATCTAATTCTCATGTATATGAATATGAATCCATATTCATTTTTCTCCGTAAACAATCCTTTCATTTACGATCAACATCTTTTGGATCCTTTCTTGAGCGAACACATTTCTATGGAAAAATAGAACATCTTGTAGTAGTGCTTTGTAACGATTTTCAGAAGACCCTATGGTTGTTCAAAGACCCTTTCATGCATTATGTCAGATATGATAGAAAATCCATTCTGGCTTCAAGGGGGACTCATCTTCGGATGAAGAAATGGAAATTTTACCTTGTCAACTTCTGGCAATGTTATTTTTACTTGTGGTCTCAACCGGACGGGATCCACATAAAGCAATTATACAATCACCCCTTCCATTTTATGGGATATCTTTCAAGTGTACGACTAAACTCTTCGTTGGTAAGGAGTCAAATGCTAGAGAATTCGTTTCGAATAGATACTGCTATTAAGAAATTCGAGACCACAGTCCCAATTATTCCTCTGATTGGGTCATTGGCTAAAGCAAAATTTTGTAACGTATCAGGGCATCCCATTAGTAAGCCGTCTCGGGCCGATTTGTCAGATTCTGAGATTCTCAATCGATTTGGACGGATATGCAGAAATCTTTCTCATTATCACAGTGGATCCTCAAAAAAACAGAGTTTGTATCGTATAAAGTATATACTCGAC
>refbc_1008924_4_Malus_leiocalyca
TTATGTATCAGATGTACTAATACCCTACCCCATTCATCTGGAAATCTTGGTTCAAACCCTTCGCTATTGGGTGAAAGATCCCTCTTCTTTACATTTATTACGACTCTTTCTTCACGAGTATTATAATTGGAATAGTCTTATTACTCCAAAAAAAATGATTTTTTCAAAAAGTAATCCACGATTATTCTTGCTCCTATATAATTCTCATGTATGTGAATACGAATCCATTTTACTTTTTCTTCGTAATCAATCTTCTCATTTACGATTAACCTCTTCTGGTATCTTTTTTGAGCGAATACATTTCTATGAAAAAAAAAAAGATCCTGTAGAAGAAGTCTTCGTTAATGATTTTCCGGCCGCCATCTTATGGTTCTTCAAGGATCCTTTTATGCATTATGTTAGATATCAAGGAAAATCTATTCTGTCTTCGAAGGATACCCCTCTTCTGATGAATAAGTGGAAATATTATCTTGTCAATTTATGGCAGTGTCATTCTTATGTGTGGTCTCAACCAGGAAGGATTTATATAAACCAATTATCCAAGCATTCCCTTGATTTTTTGGGTTATTTTTCAAGTATGCGACCAAACCTTTCGGTGGTACGGGGTCAAATGCTAGAAAATTCATTTATAATGGATAATGCTATGAAGAAGCTTGATACATTAGTTCCAATTATTCCTTTGATTGGATCATTGGCTAAAGTGAAATTTTGTAACGCATTAGGGCATCCTATTAGTAAGTCCACCTGGGCAGATTCGTCGGATTTTGATATTATCGACCGATTTGTGCATATATGCAGAAATCTTTCTCATTATTACAGTGGATCCTCAAGAAAAAAG
>refbc_1008926_4_Meliosma_flexuosa
ATGTGTCACATATACTAATACCCCATCCCATACACTGGGAAGTCATGGTTCAAAACCTTCGCTGCTGGGTACAAGATGCACCTTCTTTGCATTTATTGCGATTCTTTCTCCACGAATATCATAATTCGAATAGTCTTATTACTCCAAAGAAATCGATTTCCCTTTTGAAAAAAGGGAATCAAAGATTATTCTGTTTTCTGTATAATTCTTATATATATGAATGCGAATCCATAGTCGTTTTTATCCGTAAAAAATCTTCTCATTTACGATCAACATCTTCTGGAGCCCTTCTTGAGCGAGCACATTTCTATGGAAAAATGGAACATCTTGTAGTAGTGTTTCGTAATGATTTTCAGACCAACCTATGGTTTTTCAAGGAGCCTTTCATCCATTATGCCAGATATCAAGGAAAAGCAATTCTGGCTTCAAAGGGCACTCCGCTTCTAATGAAGAAATGGAAATATCACCTTTTAAATTTATGGCAATGTCATTTTTACTTATGGTCTCAACCGAGCAGGATCCATATAAACCGATTATCCAATCATTCCCTTCAATTTCTGGGCTATCTTTCAAGTGTACGACTAAATCCTTCAGTGGTAAGGAGTCAACTGCTAGAAACTTCATTTATAATAGATATTGCTAGTAAGAAATTCGATACCATAATTCCAATTATTCCTCTGATCGGATCATTGGCTAAAGCTAAAATTTGTAACGTATCAGGACATCCTATTAGTAAGCCGGTCTGGGCCGATTCATCCGATTCTGATATTATCGATCGATTTGGGTGGATATGCAGAAATCTTTCTCATTATCACAGTGGATCCTCAAAAAAAAATGGTTTGTATCGAATAAAGTATATACTCGAC
>refbc_1008927_4_Meliosma_oldhamii
TTATGTGTCACATATACTAATACCCCATCCCATACACTGGGAAGTCATGGTTCAAAACCTTCGCTGCTGGGTACAAGATGCACCTTCTTTGCATTTATTGCGATTCTTTCTCCACGAATATCATAATTCGAATAGTCTTATTACTCCAAAGAAATCGATTTCCCTTTTGAAAAAAGGGAATCAAAGATTATTCTGTTTTCTGTATAATTCTTATATATATGAATGCGAATCCATAGTCGTTTTTATCCGTAAAAAATCTTCTCATTTACGATCAACATCTTCTGGAGCCCTTCTTGAGCGAGCACATTTCTATGGAAAAATGGAACATCTTGTAGTAGTGTTTCGTAATGATTTTCAGACCAACCTATGGTTTTTCAAGGAGCCTTTCATCCATTATGCCAGATATCAAGGAAAAGCAATTCTGGCTTCAAAGGGCACTCCGCTTCTAATGAAGAAATGGAAATATCACCTTTTAAATTTATGGCAATGTCATTTTTACTTATGGGCTCAACCGAGCAGGATCCATATAAACCGATTATCCAATCATTCCCTTCAATTTCTAGGCTATCTTTCAAGTGTACGACTAAATCCTTCAGTGGTAAGGAGTCAACTGCTAGAAACTTCATTTATAATAGATATTGCTATTAAGAAATTCGATACCATAATTCCAATTATTCCTCTGATCGGATCATTGGCTAAAGCTAAAATTTGTAACGTATCAGGACATCCTATTAGTAAGCCGGTCTGGGCCGATTCATCCGATTCTGATATTATCGATCGATTTGGGTGGATATGCAGAAATCTTTCTCATTATCACAGTGGATCCTCAAAAAAAAATGGTTTGTATCGAATAAAGTATATACTCGAC
>refbc_1008928_4_Pittosporum_illicioides
ACTAATACCCTACCCAGTCCATCTGGAAATCTTGGTTCAAATTCTTCGCTACTGGGTAGAAGATGCTTCTTCTTTGCATTTATTACGATTCTTTCTTCACGAGTGTCGTAATTTGAATACTCCAAATAAAGCCAGTTTTTCTTTTTCAAAAAGAAATAAAAGATTATTCTTCTTCCTATATAATTCTCATATATGTGAATACGAATCCATCTTCGTCTTTCTCCGTAACCAATCTTCTCATTTACGCTCAACATCTTCTGGAACCCTTCTTGAACGAATATATTTCTATGGAAAAATAGAACATCTTGTACAAGTCTTTGCTAAGGCTTTTCAGGACAATCTATGGCTGCCGAAGGATCCTTTCATGCATTATGTTAGGTATAAAGGAAAATCAATTCTTGCTTCAAACGGGAAGCCCCTTTTGATGAAAAAATGGACATATTACTTTGTCAATTTATGGCAATGTCATTTTTACCTGTGGTCTCGACCGGGAAGGATCTGTATAAACCAATTATACAATCATTCTCTCGACCTTCTAGGCTATCTATCAAGTGCGCGGCTAAACCCTTCAATGGTACGCGGTCAAATGCTAGAAAATGCATTTCTAATTGATAATGCTCTTAAAAATTTCGATACCGTTGTTCCAATTATTCCTCTGATTGGATCATTGGCTAAAGCGAAATTTTGTAACGTATTGGGGCGTCCTATTAGTAAGGCGGTTTGGGCTGATTTATCAGATTCTGATATTATTGACCGATTTGGGCGTATATGCAGAAACATTTCTCATTATCATAGCGGATCCTCACGAAAAAAGAATTTGTATCAAATAAAGTAT
>refbc_1008930_4_Quercus_serrata_var._brevipetiolata
TTATTCGGCGGATATACTAATACCCTACCCTGCCCATCTGGAAATATTGGTTCAAACCCTTCGTTACCGGGTGAAAGATGCTTCTTATTTGCATTTATTGCGGTTCTTTCTTCATGAGTATTCTAATTGTAACAGTCTTATTATTACAAATAAATCTATTTCCATTTTTTCAAAAAGTAATCCGAGATTCTTTTTATTCCTATATAATTCTTATATATGTGAATACGAATCCATCTTCCTTTTTCTCCGTAACCAATCTTCTCATTTACGATTAACATCTTCTGGAGTCCTTTTTGAACGACTCTGTTTATATAGAAAAATAGAACATTTTGCCGAAGTCTTTGCTAATGATTTTCCGGTCATCCCATGCTTTCTCAAGGATCCTTTCATGCATTATGTTAGATATCAAGGAAAATCAATTCTGGCTTCCAAAGACACACCTCTTCTAATGAATAAATGGAAATCTTACCTTGTCAATTTATGGCAATGTCATTTTGATGTATGGTCTCACGCGGCAAGTATCCGTATAAACCAATTATCCAAGCATTCCCTCGATTTTTTGAGTTACTTTTCAAGTGTTCGACGAAATCCTGCAGTGGTGCGGAATCAAATGCTAGAAAATTCATTTCTACTAAATAATGCTCCCAATAAACTCGATACAATAGTTCCAATTATTCCTCTGATTGGATCATTGGCTAAAGCGAAATTTTGTAACGCAGTAGGGCATCCAATTAGTAAGCTGACTCGGGCCGATTTATCGGATTTTGAGATTATCAATCGATTTTTGCATATATGCAGAAATCTTTCTCATTATTACAGCGGATCCTCAAAAAAAAAGAATATGTATCG
>refbc_1008931_4_Aidia_cochinchinensis
GTGTTAGATATACTAATACCCCATCCCGTCCATCTGGAAATCTTGGTTCAAAACCTTCGTTATTGGGTAAAAGACGCCTCTTCCTTGCATTTATTACGATTCTTTTTCCACGAATATTGGAATTGGAATACTCTTATTGATAGAAAGAAACCTAGTTTTTATTTTTCACCAAAAAGAAATCAAAAATTATTCTTCTTGTTATATAATTCTCATGTATGTGAATACGAATCCATTTTCTTCTTTCTCCGTAAGCAATCTTCTCATTTGCGATCAACATCTTTTGGAGTCTTTCTTGAACGGATATACTTCTATGAAAAAAAAGAACGTCTTGTAGAAGTCTTTGCTAAGGATTTTCAAGCCAGTCTATGGTTGTTCAAAGATCCTTTCATACATTATGTTAGGTATCAAGGAAAATCCATTCTGGTTTCAAATGGGACGCCTCTTTTGATGAATAAATGGAAATCTTACTTTGTCAATTTTTGGCAATGTCATTTTGGTATTTGGTTTCACCCGGGAAGGGTCTATATAAACCAATTACCCAACTATTCCCTTAACTTTATGGGCTATCTTTCAAGTGTGCGACTAAACCATTCAATGGTACGGAGTCAAATGCTAGAAAATTCATTTCTAATCAATAATGCTATTAAGAAATTTGATACCCTTGTTCCACTTATTCCCCTTATTGGATCATTGGCTAAAGCGAAATTTTGTAACTTATTAGGACATCCCATTAGTAAGCCGATTTGGACTGATTTGGCAGATTCTGATATTATTGACCGATTTTGGCATATATGCAGAAACCTTTCTCATTATTATAGCGGATCTTCCAAAAAAAAGAGTTTGTATCGAATAAAGTATAT
>refbc_1008932_4_Reevesia_pycnantha
TATGTGTTAGATGTACTAATACCTCACCCCATCCATCTAGAAATCTTGGTTCAAGCCCTTCGCTACTGGGTAAAAGATGCTTGTTCTTTGCATTTATTACGGTTCTCTCTCTACGAGTATTGTAATTTTAAGAGTTTTATTACTCCAAAGAAATCTATTTCTATTTTGAATCCAAGATTATTCTTGTTCCTATATAATTCTCATGTATGTGAATACGAATCCCTTTTCCTTTTTCTCCGTAACCAATCTTCTCATTTACGATCAACATCTTCTGGAGTCTTTCTTGAACGAATGAATTTCTATGGAAAAATAGAGTATCTTGTAGAAGTCTTTTATAATGATTTTCAGAACAACCTATGGTTGTTCAAAGACCCTTTCATACATTTTATTAGGTATCAAGGAAAGGCAATTCTGGCCTCAAAAGATACGCCTCTTCTGATGAATAAGTGGAAATATTACTTTGTCGATTTATGGCAATATAATTTTTACATGTGGTCTCAATCAGGACGAGTCCGTATAAATCAATTATCTAAATATTCTATCGACTTTCTGGGCTATCTTTCAAGTGTGCGGTTAAACCCTTCAGTGGTACGGAGTCAAATGCTAGAAAATTCGTTTATAATAGATAATGCTATAAAGAAGTTGGATACAAGAATTCCAATTATTTCTCTCATTCGATCATTGTCTAAAGCGAAGTTTTGTAACACATTAGGGCATCCCATTAGTAAGCCGACGTGGGCCGATTCCTCCGATTCTGATATTATTGACCGATTTGTGCGTATATGCAGAAATCTTTCTCATTATCACAGTGGATCTTCAAAAAAAAAGAGTTTGTATCGAATAAA
>refbc_1008933_4_Rhus_hypoleuca
ATGTCTTAGATGTACTAATACCCCACCCCATTCGCTCGGAAATCTTGGTTCAAATCCTTCGCTACTGGGTAAAGGATGCCTCTTCTTTACATTTATTACGGTTCTTTCTACACGAGTATTTTAATTTGAATTGGAATAGTCTTAGTAATCCAAAGAAATCTATTTCCATTTTTTCAAAAAGTAATTCAAGATTATTCTTGTTCCTATATAATTCTCATGTATGTGAATATGAATCCATCTTCTTTTTTCTCCGTAACCAATCTTCTCATTTACGATCAACATCTTCTGGAGTCCTTCTTGAGCGAATCTATTTCTATCGAAAAGTAGAACATCTTGTCGAAGTCTTGGCTAATGATTTTGATTTTCAGGACATCTTATGCTTGTTCAAGGATCCTTTCATGCATTATGTTAAATATCAAGGAAAATCCATTCTATCTTCAAAGGATACGCCTCTTCGGATGAATAAATGGAAATATTACCTTGTCAATTTATGGCAATCGCATTTTCACATGTGGTCTCAACCGGGAAGGGTTCATATAAAGCACTTCGACAAGCATTCTATCAACTTTCTGGGCTATCTTTCCAGTGTGCAACTAACTCTTTTGTTGGTACGGAGTCAAATGCTAGAAAATTCATTTATCATAGAGAAGGCTATGAAGAAGTTCGATACAACCGTTCCAATTATTCCTCTGATTGGATCATTGACTAAGGCACGGTTTTGTAACACCTTAGGGCATCCCATTAGTAAGCCGACCCGGGCTGATTCCTCAGATTTTGATATTATTGACCGATTTGTGCGTATATGCAGAAATCTTTCTCATTATCACAGCGGGTCCTCAAAAAAAAAGAGTTTGTATCGAATAAAATAT
>refbc_1008935_4_Sorbus_folgneri
TTATGTATCAGATGTACTAATACCCTACCCCATTCATCTGGAAATCTTGGTCCAAACCCTTCGCTATTGGGTGAAAGATCCCTCTTCTTTACATTTATTACGACTCTTTCTTCACGAGTATTATAATTGGAATAGTCTTATTACTCCAAAAAAAATTCTTTTTTCAAAAAGTAATCCACGATTATTCTTGTTCCTATATAATTCTCATGTATGTGAATACGAATCCATTTTACTTTTTCTTCGTAATCAATCTTCTCATTTACGATTAACCTCTTCTGGTATCTTTTTTGAGCGAATCCATTTCTATGAAAAAAAAAAATATCCTGTAGAAGAAGTCTTTGTTAATGATTTTCCGGCCGCCATCTTATGGTTCTTCAAGGATCCTTTTATGCATTATGTTAGATATCAAGGAAAATCTATTCTGTCTTCGAAGGATACCCCTCTTCTGATGAATAAGTGGAAATATTATCTTGTCAATTTATGGCAATGTCATTCTTATGTGTGGTCTCAACCAGGAAGGATTTATATAAACCAATTATCCAAGCATTCCCTTGATTTTTTGGGTTATTTTTCAAGTATGCGACCAAACCTTTCGGTGGTACGGGGTCAAATGCTAGAAAATTCATTTATAATGGATAATGCTATGAAGAAGCTTGATACATTAGTTCCAATTATTCCTTTGATTGGATCATTGGCTAAAGTGAAATTTTGTAACGCATTAGGGCATCCTATTAGTAAGTCCACCTGGGCAGATTCGTCGGATTTTGATATTATCGACCGATTTGTGCATATATGCAGAAATCTTTCTCATTATTACAGTGGATCCTCAAGAAAAAAGAGTTTGTATCGAATAAAATATA
>refbc_1008938_4_Tilia_endochrysea
GTACTAATACCTCACCCCATCCATCTAGAAATCTTGGTTCAAGCCCTTCGCTACTGGGTAAAAGATGCTTCTTCTTTGCATTTATTACGGTTCTCTCTCTACGAGTATTGTAATTTGAAGAGTTTTATTACTCCAAAGAAATCTATTTCGATTTTTAATCCAAGATTATTCTTGTTCCTATATAATTCTCATGTATGTGAATACGAATCCATTTTCCTTTTTCTCCGTAACCAATCTTCTCATTTACGATCAACATCTTCTGGAGTCTTTCTTGAACGAATTTATTTCTATGGAAAAATAGAGTATCTTGTAGAAGTCTTTTATAATGATTTTCAGAACAACCTATGGTTGTTCAAAGACCCTTTCATACATTTTATTAGGTATCAAGGAAAGGCAATTCTGGCCTCAAAAGATACGTCTCTTCTGATGAATAAGTGGAAATATTACTTTGTCGATTTATGGCAATATTATTTTTACATGTGGTCTCAATCAGGAAGAGTCCGTATAAATCAATTATCTAAATATTCTCTCGACTTTCTGGGCTATCTTTCAAGTGTGCGATTAAATCCTTCAGTGGTACGGAGTCAAATGCTAGAAAATTCATTTATAATAGATAATGCTATGAAGAAGTTGGATACAAGAATTCCAATTATCTCTCTCATTGGATCATTGTCTAAAGCGAAATTTTGTAACACATTAGGGCATCCCATTAGTAAGCCGACGTGGGCCGATTCCTCCGATTCTGATATTATTGACCGATTTGTGCGTATATGCAGAAATCTTTCTCATTATCACAGTGGATCTTCAAAAAAAAAGAGTTTGTATCGAATAAAATATATACT
>refbc_1008940_4_Viburnum_sempervirens_var._trichophorum
TTATGTGTTAGATATACTAATACCCTACCCAGTCCATCTGGAAATCTTGGTTCAAACTCTTCGCTACTGGGTAAAAGATGCTTCTTCTTTGCATTTATTACGAATCTTTCTCCACGGGTATCATAATTTGAATAGTCTTATTACTCCAAAGAAAGCCAGCTATTCTTTTTCAAAAAGAAATCAAAGATTATCCTTCTTCCTATATAATTTTCATGTATGTGAATACGAATCCATCTTCGTCTTTCTCCGTAACCATTCTTCTCATTTACGATCAACATCTTCTGGAACCTTTCTTGAACGAATATATTTCTATGGAAAAATCGAACATCTTGTAGAAGTCTTTGCTAAGGCTTTTCGGGCCAATCTATGGTTGTTCAAGGATCTTTTCATGCATTATGTTAGGTATCAAGGAAAATCTATTCTTGCTTCAAAAGGGACGTTTCTTTTAATGAATAAATGGAAATATTACTTTGTCCATTTCTGGCAATGTCATTTTTACCTGTGGTTTCAACCAGAAAGGATCTATATAAACCAATTATCCAATCATTCCCTCGACCTTCTGGGCTATCTTTCAAGTGTGCGGCTAAACCCTTTAATGGTACGCAGTCAAATGTTAGAAAATTCATTTCTAATCGATAATGCTATTAAGAAGTTCGATACTATTGTTCCAATTATTTCTCTGATTGGATCATTGGTTAAAGCGAATTTTTGTAACGTATTAGGGCATCCTATTAGTAAGGCGGTTTGGGCCGATTTATCAGATTCTGATATTATTGAACGATTTGGGCGTATATGCAGAAATCTTTCTCATTATCATAGC
>refbc_1008941_4_Weigela_japonica_var._sinica
CTATGTATTAGATATACTAATACCTTACCCAGTCCATTTGGAAATTCTGGTTCAAATTCTTCGCTACTGGGTAAAAGATGCCCCCTCTTTGCATTTATTACGATTCTTTCTCCACGAGTATCGTAATTGGACTAGTCTTATTATTCCAAAGAAAGCCGGTTCTTCTTTTTCAAAACGAAATCAAAGATTATTCTTCTTCCTATATAATTCTCATGTATGTGAATACGAATCCATCTTCGTCTTTCTCCGTAACCAATCTTCTCATTTACGATCAACATCTTCTGGAGCCCTTCTTGAACGAATATATTTCTATGAAAAAATAGAACATCTTGTAGAAGTCTTTGCTAAGGATTTTCAGGCCAATCTATGGTTGTTCAAGGATCCTTTCATGCATTATCTTAGGTATCAAGGAAAGTCAATTCTCGCTTCAAAGGGGACCTTTCTTTTGATGAATAAATGGAAATATTATTTTGTACGTTTCTGGCAATGTCATTTTTACCAGTGGTTTCAACCAGGAAGGATCTATATAAACCAATTATCCAAACATTCCCTCGACCTTCTGGGCTATCTTTCAAGTGTGCGGCTAAACCCTTTAATGGTACGCAGTCAAATGCTAGAAAATGCATTTCTAATCGATAATGCTGTTAAGAAGTTTGATACCGTTGTTCCAATTATTCCTCTGCTTGGATCATTGGCTAAAGGGAAATTTTGTAACGTATTAGGGCATCCTGTTAGTAAGGTGGTTTGGACCGATTTATCAGATTCTGATATTATTGACCGATTTTGGCGTATATGCAGAAATCTTTCTCATTATCATAGCGGATCCTCGCAAAAAAAG
>refbc_1008943_4_Manglietia_fordiana_var._fordiana
ATGTGTCAGATATACTAATACCTCATCCCATCCATCTGGAAATCTTGGTTCAAACCCTTCACTGCTGGATACAAGATGCCCCCTCTTTGCATTTATTGCGATTCTTTCTCCACGAGTATCGTAATTCGAATAGTCTCATTACTCCAAAGAAATCCATTTCTCTTTTTTCAAAAGAGAATCAAAGATTCTTCTTGTTACTATATAATTCTCATGTATATGAATGTGAATCCGTATTAGTGTTTCTCCGTAAACAATCTTCTCATTTACGATCAACATCCTCTGGAACTTTTCTTGAGCGAACACATTTCTATGGAAAAATAGAACATCTTGTAGTAGTGCTTCGTAATGATTTTCAGAAGACCCTATGGTTGTTCAAGGACCCTTTCATGCATTATGTCAGATATCAAGGAAAATCCATTCTGGCTTCAAAGGGGACTCATCTTCTGATGAAGAAATGGAAATCTCACCTTGTCCATTTTTGGCAATGTCATTTTTACTTGTGGTCTCTACCGGACAGGATCCATATAAACCAATTATACAATCATTCCTTATATTTTCTGGGCTATCTTTCAAGTGTACGACTAAACACTTCGGTGGTAAGGATTCAAATGCTAGAGAATTCATTTCTAATAGATACTTCTATTAATAAATTCGAGACCCTAGTCCCAATTATTCCTCTGATTGGATCAGTGGCTAAAGCGAAATTTTGTAACGTATCAGGGCATCCCATTAGTAAGTCGGTCCGGGCCGATTCGTCAGATTCTGATATTATCAATCGATTTGGGCGGATATACAGAAATCTTTCTCATTATCACAGTGGATCCTCAAAAAAACAGACTTTGTATCGAATAAAGTATATACTTCGACT
>refbc_1009002_4_Ardisia_paniculata
GTGAAACGTTTAATTACTCAAATGGATCGACAGAATCATTTGAGTTTTTTGACTAATGATTCTAACCAAAATATATTTTTGGGGTACAACACAAATTTGTATTCTCAAATGATATTAGAGGGATTTGTAGTCATTGTGGAAATTCCATTTTCTCTACGAGTAATATCTTCCCTAGAAGGAAAAGAAATACTCAAATCTCATAATTTACGATCAATTCATTCAATATTTCCTTTTTTAGAGGACAAATTTTCACATTTAAATTATGTGTTAGATCTATTAATACCCCACTCCATCCATTTGGAAATATTGGTTCAAACTATCCGCTACTGGGTAAAAGATGCTTCTTCTTTGCATTTATTACGAGTCTTTCTTCACAAGTATAATAATTGGAATAGTCTTATTACTCCAAAAAAATCCAGTTTTTCTTTTTCAAAAAGAAATAAACGGTTCTTATTCTTCTTATATAATTTTTATCTATATGAATACGAATCGATCTTCGCCTTTCTCCGCAATCAACCTTCTCATTTACAATCAAAATCTTATGGACCCTTTCTTGAACGAATATATTTCTATGAAAAACGAGACCCTTTTGTAAAAGTATTTACTAAATATTTTCAGGCCATTCTATGGTCGTTCAAGGATCCTTTCATGCATTATGTTAGGTATCAAGGAAAAGCCCTTTTGGCTTCAAAAGGAACGTTTCTTTTGATAAATAAATGGAAATATTATCTTGTAAATTTCTGGCAATCTTATTTTTACATGTGGTCTCAACCAGGAAGGATTCATATAAATCAATTATCCAATCACTCCCTCGACCTTCTGGGCTATCTTTCAAGTGTGCGACTAAACTCTTCAATGGTACGGAATCAAATGCTAGAAAATGCATTTCTAATAGCTAATGCTATTAAGAAGTTCGATACGATTGTTCCGCCTCTTGTGGGATCATTGGCTAAAGCTAAATTTTGTAACCTATTGGGACATCCTATTAGTAAGCCAGCCTGGGCCTATTTATCCGATTCGGAGATTATTGACCGATTTGGGCGTATATATAGAAATCTTTCTCATTATTATAGCGGATCCTCAAAAAAAATGAGTTTGTATCGAATAAAGTATATACTTCGACTTTCTTGTGCTAGAACTTTGGCTCGTAAACACAAAAGTAAGGTGCGTGTTTTTTTGAAAAGAGTAGGCTCGGAATTTTTGGAAGAATTCTTTATGGAGGAAGAACTCATTTTTTCTTTGACCTTCCAAAGGGTTTCTTCTACTTCGGGAGGGTTATATAGAAGTCGGATTTGGTATTTGGATATTTTTTGTATCAATGATCTGGCAAATCATGAATGA
>refbc_1009331_4_Antidesma_fordii
AGAAATCCATTTCTATTTTTACAAAAAGGAATCCAAGATTTTTCTTGTTCCTATATAATTCTTATGTATATGAATATGAATCCATCTTCTTTTTTCTCTGTAACCAATCCTTTCATTTACGATCAACATTTTCTCGAGTATTTCTTGAACGAATTTATTCCTATGGAAAAATAGAACATTTTGCGGAAGTCTTTGCTAATGATTTTCAGGCCATCCTATGGTTGTTCAAGGATCCTTTCATGCATTATATTAGGTATCAAAGAAAATCCATTTTGGCTTCAAAAGGTAGGCCTCTTCTGATGAAAAAATGGAAATATTTTCTTGTCAATTTATGTCAATGTCATTTTTATGTGTGGTTTCAACCAGAAAAGATCTATATAAATTCGTTATCTAAGCATTCTCTCAACTTTTTGGGCTATCTTTCAAATGTACAATTTAATCCTTTGTTGGTACGGAGTCAAATGCTAGAAAATTCATTTATAATAGATAAAGATAATACTATGAAGAAACTCGATACAATAGTTCCAATTATTACTTTAATTGGGTTATTGACAAAAACGAAATTTTGTAATGCAGTAGGACATCCCATTAGTAAACCGGCCCGGGCGGATTCCGCGGATTCTGATATTATCGATCGATTTGTGCGTATATACAGAAATCTTTCTCATTATTATAGCGGATCCTCAAAAAAAAAGAATTTGTATCGCATAAAATATATAC
>refbc_1009332_4_Aporusa_yunnanensis
ATGCGTTAATACCTTACCCTATCCATCTAGAAAAATTGGTTCAAACCCTTCGCTACTGGGCGAAAGATCCCTCTTCTTTGCATTTATTACGACTCTTTCTTCACGAGTATTGGAATTGGAATCGTTTTTTTATTCCAAAGAATTCTATTTCCATTTTTGTAAAAGGGAATCCAAGATTTTTCTTGTTTCTATATAATTCTCATGTATATGGATACGAATCCATCTTATTTTTTCTTCGTAACCAATGCTGTCATTTACGAGCAACATTTTTTCGGATCCTTCTTGAGCGAATACATTTCTATAGAAAAATAGAACATTTTACAGAAGTCTTTGCTAATGATTTTCAGGCCAGCCTCCGGTTATTCAAGGATCCTTTTATGCATTATGTTAGATATCAAGGAAAGTTAATTCTAGCTTCAAAGGATACGCCTCTTCTGATGAAAAAATGGACAAATTTCTTTGTTAATTTATGTCAATGTCATTTTTATGTGTGGTTTCAACCGAAAAAGATCTATATAAATCTATTATCCAAGCATTCTCTCGACTTTTGGGGCTATCTTGTAAGTGTACGACAAAATCTTTCATTGGTACGGAGTCAAATGCTAGAAAATTCATTTCTAATAGATAATACTATGAAGAAAGTTGATCCAATAGTTCCAATTGTGGCTTTGATTCGATCATTAGCAAAAATGGGATTTTGTAACTCAGTAGGGCATCCCATTAGTAAACCCATTTGGTCCGGTTTATCCGATTCTGATATTATCAACCGATTTGTGCGTATATGCACAAATCTTTCTCATTATTATAGTGGATGCTCGAAAAAAAAGAGTTTGTATCGAATAAAAT
>refbc_1009333_4_Archidendron_lucidum
TACCCTACCCTATACATCTGGAAATCTTGATTCAAACCCTTCGATACTGGGTGAAAGATGCCTCCTCCTTTCATTTATTAAGGCTCTTTCTTTATGAGTATTGTAATTGGAATAGTCTTATTACTCCAAAAAAAAGGATTTCTACTTTTTCAAAAAGTAATCCAAGATTTTTCCTGTTCCTATATAATTTTTATGTATGTGAATACGAATCCATCTTTCTTTTTCTCCGTAACAAATCCTCTTATTTACGATTAACATCTTCTGGAGTCTTTTTTGAACGAATCTATTTCTATGCAAAAATAGAACATTTTGTAGAAGTCTTTGATAAGGATTTTCCGTCCACCCTATGGTTCTTCAAGGACCCTTTCATTCATTATGTTAGATATCAAGGAAAATCCATTCTAGCTTCAAAGAATACGCCCTTTTTGATGAAAAAATGGAAATACTATCTTATCCATTTATGGCAATGTCATTTTTTTGTTTGGTCTCAACCAGGAAAGATCCATATAAACCAATTATCTGAGCATTCATTTTACTTTTTGGGCTATTTTTCAAATGTGCGGCTAAATCCTTCAGTGGTACGGAGTCAAATGTTGGAAAAGTCATTTATAATGGAAAATCTTATGAAAAAGCTTGATACAATAATTCCAATTATTCCTCTAATTAGATCATTGGCTAAAGCAAAATTTTGTAATATATTAGGACATCCCATCAGTAAGCCGGTCTGGGCCGATTCATCCGATTTTGATATTATTGAGCGATTTTTGCAGATATGCAGAGATCTCTCTCATTATTACAACGGATCCTCAAAAAAAAAGAGTTTGTATCGAATCAAATAT
>refbc_1009334_4_Artocarpus_styracifolius
CCCTACCCGATTCATCTGGAAATCTTAGTTCAAACCCTTCGCTACTGGGTAAAAGATGCCTCTTCTTTGCATTTATTACGGTTTTTTCTTCACGATTATTTTAATCGGAATACTCTTATTATTCCAAATAAATATATTTCTATTTTTTCAAAAAGTACTCCAAGATTATTCTTCTTTATATATAATTCTCATGTTTGTGAATACGAATCCATCTTACTTTTTCTACGTAACCAATCTTCTCATTTACGATTAACATCTTCTGGAGGCTTTTTTGAGCGAATATATTTCTATGGAAAAATAAAACATCCCGTAGAAGAAGTCTTTGCTAATGATTCTCCGACTAGCTTATGGTTCCTCGAGGATCTCTTCATGCATTATGTTAGATATCAAGGAAAATCAATTTTGGCTTCAAAGGATACGCCTCTTTTCATGAATAAATGGAAATATTACCTTGTCCTTTTATGGCAATGTCATTTTTATGTGTGGTCTCAACCCGGAAGGATGTATATAAACCAATTATGCAAACATTCCCTCAGCTTTTTGGGCTATCTTTCAAGTATGCAAATCAATCTTTCAGTAGTACGGAGTCAAATGCTAGAAAATTCATTTCTAATGGATAATGCTATGAAGAAGATTGATACATTAGTTCCAATTAGTCCTCTGATTGGATCGTTGGCTAAAATTAAATTTTGTAATGTATTAGGACATCCCGTTAGTAAGTCGACCTGGGCCGATTCATCGGATTTTGATATTATTGACCGATTTGTGTGTATATGCAGAAATATTTTTCATTATTACAGTGGATCCTC
>refbc_1009335_4_Blastus_cochinchinensis
TGTACTAATACCCTATCACATCCATCTAGAGATCTTGGTGCAAACCCTACGTTACTGGTTGAAGGATGCCTCTTCTTTGCATTTCTTACGTTTCTTTCTCTATGAGTATTGTAATTGGAATAGGTTTATTCTTCCAAAGAATTGGTTTTTGAAAAAAACCAATCCAAGATTTTTCTTGTTCCTATATAATTTTCATATATGTGAATACGAATCCATCTTTTTTTTTCTTCGTAATCAATCTTTTCATTTACGTTCAACATTTTCTGGATTCTTTTTTCAACGAATATTTTTTTTTATAAAAATAAAAAATCTTGTCAAAGTATTTATTCATAATGAATTTCGGGACATCTTGGAGTTATGCAAAGATCCTTTTATGCATTATGTTAGATATCAAGGAAAATCAATTCTTTCTTCAAATAATACGCCTATTCTGATTAATAAATGGAAATATTATTTTCTTCATTTATGGCAATATCATTATTCTATGTGGTCTCAACCCGAAAGGATCGATAGAAATCAATTATGGAAGCAGTCTCTTGACTTTTTGGGTTATCTTTCAAGAGTTCTAATTACTTCTTCAGTGGTACGGAGTCAAATGGTCGAAAATTCATTTCTACTTGATAATGCTATGGCGAAGCTAGAAACAAGAGTTACAATTATTCCAATGATTGATTCATTGTCTAAAGCGAAATTTTGTAACCCATTAGGACATCCCATTGGTAAGCCGGCCTGGGCTGATTCATCCGATTCGGATATTATCGACCAATTTCGTCGTATATGCCGAAATCTTTCTCATTATCATAGTGGATCCTCAAAAAAAAAGACTTTGTATCGAGTAAACTATATAC
>refbc_1009337_4_Canthium_horridum
ATATACTAATACCCCATCCCGTCCATCTGGAAATCTTGGTTCAAAACCTTCGTTATTGGGTAAAAGACGCCTCTTTCTTGCATTTATTACGATTCTTTTTCCACGAATATTGGAATTGGAATACTCTTATTGATAGAAAGAACCCTAGTTTTTATTTTTCAACAAAAATAAATCAAAAATTATTCTTCTTGTTATATAATTCTCATGTATGTGAATACGAATCCATTTTCGTCTTTCTCCGTAAGAAATCTTCTCATTTGCGATCAACATCCTTTGGAGTCTTTCTTGAACGAATATATTTCTATGAAAAAATAGAATGTCTTGTAGGAGTCTTTTCTAAGTATTTTCAAGTCAGTCTATGGTTGTTCAAAGATCCTTTCATACATTATGTTAGGTATCAAGGAAAATCCATTCTGGTTTCAAATGGGACGCCCTTTTTGATGAAAAAATGGAAATCTTACCTTGTCAATTTTTGGCAATGTCATTTTTATCTTTGGTTTCAACCCGGAAGGTTCTATATAAACCAATTACCTAATTATTCCCTTAACTTTATGGGCTATCTTTCAAGTGTGCGACTAGACCATTCAATGGTACGTAGTCAAATGCTAGAAAATTCATTTCTAATCAATAATGCTATTAAGAAATTTGATACCCTTGTTCCAATTATTCCTCTTATTGGATCATTGGCTAAAGCGAAATTTTGTAACTTATTCGGACATCCCATTTGTAAGCCGATTTGGGCTGATTTGTCAGATTCTAATATTATTGACCGATTTTGGCATATATGCCGAAACCTTTCTCATTATTATAGTGGATCTTCCAAAAAAAAGAGTTTG
>refbc_1009339_4_Casearia_glomerata
GATGGGATAATACCTTATCCCATCCATCTAGAAAAATTGGTTCAAACCCTTCGCTACTGGGTGAAAGATCCTTCTTCTTTGCATTTATTACGCCTCGTTGTTCACGAGTATTGGAATTGGAACAGTTTCATTATTCCAAAAAAATCGATTTCTATTTTTGCAAAAAGTAATCCAAGATTATTTTTGTTCCTATATAATTCTCATGTATATGAATACGAATCCCTTTTCTTTTTTCTTCGTAATCAATCCTTTCATTTTCGATTAACATTTTCTCCGGTTTTTCTTGAGCGAATATATTTCTATGGAAAAATAGAACATTTTGCAGAAGTCTTTGCTAATGATTTTCGGGACATCCTATGCTTGCTCAAGGATCCTTTCATACATTATGTTAGATATCAAGGAAAATCCATTCTGGTCTCAAAGGATACGCCTTTTCTGCTGAAAAAATGGAAATATTATCTTGTCAATTTATGTCAATGTCATTTTGATATGTGCTTTCAACCAAAAAAGATCCATATAAACCCATTATCCAAGCATTCTTTCGCCTTATTAGGTTATCTTTCAAATTCCAGTGTACGACTAAACTTTTTAGTGGTACGGAGTCAAATGCTAGAAAATTCATTTCTAATAGATAATACTATGAATAAACTCGATACAAGAATTTCAATTATTCCTTTGATTGGCTCATTAGCAAAAATGAAATTTTGTAACGCAGTAGGGCATTCCATTAGTAAACCGACCTGGGCTGATTTCTCGGATTCTGATATTATCGACCGATTTGTCCGTATACGCAGAAATCTTTCTCATTATTATAGCGGATCCTC
>refbc_1009340_4_Casearia_velutina
GATGGGATAATACCTTATCCCATCCATCTAGAAAAATTGGTTCAAACCCTTCGCTACTGGGTGAAAGATCCTTCTTCTTTGCATTTATTACGCCTCGTTGTTCACGAGTATTGGAATTGGAACAGTTTCATTATTCCAAAAAAATCGATTTCTATTTTTGCAAAAAGTAATCCAAGATTATTTTTGTTCCTATATAATTCTCATGTATATGAATACGAATCCCTTTTCTTTTTTCTTCGTAATCAATCCTTTCATTTTCGATTAACATTTTCTCCGGTTTTTCTTGAGCGAATATATTTCTATGGAAAAATAGAACATTTTGCAGAAGTCTTTGCTAATGATTTTCGGGACATCCTATGCTTGCTCAAGGATCCTTTCATACATTATGTTAGATATCAAGGAAAATCCATTCTGGTCTCAAAGGATACGCCTTTTCTGCTGAAAAAATGGAAATATTATCTTGTCAATTTATGTCAATGTCATTTTGATATGTGCTTTCAACCAAAAAAGATCCATATAAACCCATTATCCAAGCATTCTTTCGCCTTATTAGGTTATCTTTCAAATTCCAGTGTACGACTAAACTTTTTAGTGGTACGGAGTCAAATGCTAGAAAATTCATTTCTAATAGATAATACTATGAATAAACTCGATACAAGAATTTCAATTATTCCTTTGATTGGCTCATTAGCAAAAATGAAATTTTGTAACGCAGTAGGGCATTCCATTAGTAAACCGACCTGGGCTGATTTCTCGGATTCTGATATTATCGACCGATTTGTCCGTATACGCAGAAATCTTTCTCATTATTATAGCGGATCCTC
>refbc_1009342_4_Chrysophyllum_lanceolatum_var._stellatocarpon
ATATACTAATACTCCACTCCATTCATCTGGAAATCTTGGTTCAAACTCTTCGCTACTGGGTAAAAGATGCCTCTTCTTTGCATTTATTACGATTCTTTCTGTACGAGTATCGTAATTGGAATAGTCTTATTACTCCAAAGAAATCTAGTTTTTCTTTCTCAAAAAGAAATCAAAGATTATTCTTGTTCTTATATAATTATCATGTATGTGAATACGAATCTATCTTCATTTTTCTCCGAAACCAATCTTCTCATTTACGATCAATATCTTCTGGAACCTTTTTTGAACGAATAGATTTCTATGAAAAAATAGAACATTTTGTAGAAGTCTTTACTAAGGATTTTCAGGCCATTCTATGGTTGTGCAAGGATCCTTTCATGCATTATGTTAGGTATCAAGGAAAATCCCTTTTGGCTTCAAAAGGGAAGTCCCTTTTGATGAATAAATGGAAATATTACTTTGTCAATTTCTGGCAATGTTATTTTTACATGTGGTCTCAACCAGGAAGAATCCATATAAACCAATTATCCAATCATTCCTTCGACTTTCTGGGCTACCTTTCAAGTGTGCGACTAAACCCTTCAATGGTACGGAGTCAAATGCTAGAAAATTCATTTCTAATAGGTAATGCTATTAAGAAGTTCGATACCCTAGTTCCAATTATTCCTCTGATTGGATCATTGTCTAAAGCGAAATTTTGTAACGTATTAGGGCATCCCATTAGTAAGCCAGTCTGGGCTGATTTATCAGATTCTGATATTATTGACCGATTCGGGCGTATATATAGAAATCTTTCTCATTATTATAGCGGGTCCTC
>refbc_1009344_4_Craibiodendron_scleranthum_var._kwangtungense
CTAATACCTCACCCCGTCCATCTGGAAATCTTGGTTCAAACTCTTCGCTACTGGGTAAAAGATCCCTCTTCTTTGCATTTATTACGATTTTTTCTCAACGAGTATCCTAATTCGAATAGTCTTATTACTTCAAAGAAATCTAGTTTTTCTTTTTCAAAAAGAAATCAAAGATTCTTCTTGTTCCTATATAATTTTCATGTATGTGAATACGAATCTATCTTCATTTTTCTCCGCAACCAATCTTCTCGTTTATGCTCAATATCTTCTGAAACTTTTCTAGAACGAATCTCGTTCTATAAAAAAATAGAACTAGAGGTCTTTACTAAGGATTTTAAGGCCATTCTATGGTTGTTCAAAGATCCTTTCCTGCATTATGTTAGGTATCGAGGAAAATCCATTTTGGCTTCAAAAGGTTCGTCTCTTTTGATGAATAAATGGAAATATTATCTTGTCAATTTCTGGGAATGTTATTTTTCCATATGGTCTCAACCAAGAAGGATCCATATAAACCAATTATCCAATAATTCCCTCGATTTTCTGGGCTATCTTTCAAGTGTACGATTAAAACCTTCAATGGTTCGGAGTCAAATGATAGAAAATTCATTTCTAATAGAGAATGCTAGTAAGAAGTTCGATACTCTAGTGCCAATTACCCCAATAATTCGGTCATTGTCTAAAGCGAAATTTTGTAACGTGTTAGGACATCCGATGAGTAAGCCAGCCTGGGCCGGTTTATCAGATTCTGATATTATTGAACGATTCGGGCGTATATATAGAAATCTTTCTCATTATCATAGCGGATCAGTAAAAAAAATTAGTTTGTATCGAATAAAGTATATA
>refbc_100941_4_Stipa_barbata
GGATATGTAGAAATCTTTTTCATTATCATAGTGGATCTTCGAAAAAACGGACTTTGTATCGGCTAAAGTATATACTTCGACTTTCATGCGCTAGAACTTTAGCTCGTAAACATAAAAGCACGGTACGAACTTTTATGCAACGGTTGGGTTCGGTATTTTTAGAAGAATTTTTTACGGAAGAAGAGCAAGTTTTTTCTTTGATGTTCACCAAAACAACCCATTTTTCTTTCCGTGGATCACACAGTGAGCGTATTTGGTATTTGGATATTATCCGTATCAACGACCTGGTGGACCCTCTTAATTAA
>refbc_1009467_4_Diospyros_eriantha
ATATACTAATACCCCACTCCATCCATCTGGAAGTCTTGGTTCAAACTCTTCGATACTGGGTAAAAGATGTCTCCTCTTTGCATTTATTACGATTCTTTCTCCACGAGTACCGTAATTGGAATAGTCTTATTACTCCAAAGAAATCTAGTTTTTCTTTTTCAAAAAGAAATCAAAGATTATTCTTGTTCCTATATAATTCTCATGTATGTGAATACGAATCTATCTTTGTTTTTCTTCGCAACCAATCTTCTCATTTACGATCAATATCTTCTGGAACCTTTCTTGAACGAATATATTTCTATGGAAAAATAGAACATTTCGTAGAAGTCTTTACTAAAGATTTTAAGGCCATTCTATGGTTGTTCAAGGATCCTTTCATGCATTATGTTAGGTATCAAGGAAAATCCCTTTTGGCTTCAAAAGGGACGTCTCTGTTGATGAATAAATGGAAATATTACCTTGTCAATTTCTGGCAATGTTATTTTTATATGTGGTCTCAACCAGGAAGGATACATAGAAACCAATTATCCAACCATTCCCTCGACTTTCTGGGCTATCTTTCAAGTGTGCGACTAAACCCTTCAATAGTACGAAGTCAAATGCTAGAAAATGCATTTCTAATAGGTAATGCTATTAAGAAGTTCGATACCATAGTTCCAATTATTCCTCTGATTGGATCATTGTCTAAAGCGAAATTTTGTAATGTATTAGGACATCCTATTAGTAAGCCAGTCTGGTCCGATTTATCAGATTCGGATATTATTGACCGATTCGGGCGTATATATAGAAATCTTTCTCATTATTATAGCGGATCCTCAAAAAAGATGAGTTTGTATCG
>refbc_1009468_4_Elaeocarpus_nitentifolius
[truncated: 35,441,919 more chars]
