# Supplementary material for: DDQR (dynamic DNA QR coding): An efficient algorithm to represent DNA barcode sequences
Source: PLoS One. 2023 Jan 17;18(1):e0279994. doi: 10.1371/journal.pone.0279994 (PMC9844917; doi:10.1371/journal.pone.0279994)
Supplement: S3 File — (FASTA) [file pone.0279994.s003.fasta]

>refbc_100153_2_Myrospermum_frutescens
CATTTTGGTCTTAAAGTATACGAGTTTTTGAAAGTAAAGGAGCAATATCAACAGAGTTTATATTGCTCCTTTACTTTATTACTTTATTTTTGAGTAGTCTTTTTTTTATACATCAAATTTTGATTTATTTCAACATAAGAAATCAAAAAAAAAATTTTAGTTTCATATTTTTGTTTGTTATTTAGTGATTTCTAATTTATGGGTTTTTCTCATCAATCTTTTTTTTTGTCTCTTTTTGTAATACATATGGCTTGACTTCGCAATGGAAAATCAAAACAAAAATGAATGTTTCCATTTTTATTTATTTTTTTTTTCTTATTCTATCTTAGGAGACGAGTAAAAACTTAGAAGAAAAAAGAATGATGACGAAAGAGTATAAATTGAATTCTATGTAAAAATTACATAGTATAGGG
>refbc_100160_2_Ornithopus_compressus
TTTTGGGGTTTTAAAGGATACGAGTTTTTGAAAGTAAAAGAGCAATATCAACAAAGTTGATATTGCCCTTTTACTTTTTTTTATTCTAATTATTTATTTACTACTTCAATATTCTTTAGCATTGTTTATTTTCACATAATCATTTTTTTTTATCTAATTTGAGAGGATGAGTAAGAACTTAGAAAAAAAAAGGGGGGGGTTAAAATAGAAGAATGGGTTATTTTTACTAAGTATCGG
>refbc_1003828_2_Colocasia_heterochroma
AGGAATAATACCAAACCTCCTCATTAGAGGTTTGGTATTACTCCTTTTTTTGATTCACTGGGATTTTGTCCACATAAGCATTTTTGACATTTGTACTTTTATTTTAATATTTTAGCATACTTTGGCTTTTACCAATCCGTAATTATGTACTTCTTTGGCTTTGAAATCAAATCTTTTATTTATTTGAAATACAAAATAAATGTATGAACGAAAAACTAAATACAAAAAAAATACAAAGCAAAGAATAAGAATAAAAAAGTTAAATATAAAACAAAAAGAAAATACAAAAATCAAATATCTATATTATATATTTGATTTGAATATATAAATTGATAAAAAATATATATAAAATAGAAATAATAAATAAATAGTAAAAATATAATATAAATGAAATATAATATAAATAATGAAATTTAAAAATATTTTAATGAAATCCAAAAAAGTGAAATCCTTTAGCTATTCTTAGCTAAG
>refbc_1003829_2_Colocasia_yunnanensis
AGGAATAATACCAAACCTCTAATGAGGAGGTTTGGTATTACTCCTTTTTTTGATTCACTGGGATTTTGTCCACATAAGCATTTTTGACATTTGTACTTTTATTTTAATATTTTAGCATACTTTGGCTTTTACCAATCCGTAATTATGTACTTCTTTGGCTTTGAAATCAAATCTTTTATTTATTTGAAATACAAAATAAATGTATGAACGAAAAACTAAATACAAAAAAAATACAAAGCAAAGAATAAGAATAAAAAAGTTAAATATAAAACAAAAAGAAAAATCAAATATATAAAAAAAAAAATAGAAATAATAAATAAATATAAATAAAAAAAATAGAATATTAATATAAAAAAGAAATAATAATAGAAATATTATATAATAAATATAGAAATATTAGAATATTCTATATATATATAATATTCTATATATATATATATAGAATTATGTATAGAAATATATATAAATAGTAAATAGTAAAAATATAATATAAATGAA
>refbc_100465_2_Antitrichia_curtipendula
TATTTTAGTTATAAATTTATTATATAAATTTATATAAATAGGATAACAACTTGAAAATAATGACCTTAGGAAATAAATTCCTAAGGTCATTATTTTTTTTTATTTATTTATTGAAAACGAATTAGAAAAAAA
>refbc_100466_2_Eurhynchiastrum_pulchellum
TATTTTAGTTATAAATTTATTATATAAATTTATATAAATAGGATAACAACTTGAAAA
>refbc_100494_2_Reineckea_carnea
GATTTCCGTCTTAATGTATTAAGAATCGTTGAAGGAGTCATACCCAATATCTTATGAAAACAAGATATTGGGTATAGCTCCCTCCAGAGTAGGCGCGAATTCTCCCAATTTGTGACCTACCATACGATCTGTTATATAAATAGGTAAATGTTCTTTTCCATTATGAACAGCGATTGTATGGCCAATCATTTTGGGTATAATGGTAGATGCCCGAGACCAAGTTACTATTATTTCTTTCTCCTCCCTCATGTTGAGTTTTTCAATTTTTCTCGATAAATGATTAGCTACAAAAGGATTTTTTTTTAGTGAACGTGTCACAGCCGATTACTCCTTTTTTTTACATTTTAAAGATTGGCATTCTATGTCCAATAGAATATCTCGATCTAAGTATGAAGGTAAGAATAAATACAATAATGATGAATGGAAAAAAGAGAAAATCCTTTAGCTGGATAAGGG
>refbc_100515_2_Asparagus_filicinus
GACTCCCCCAATGAATGATAAGTATTTATTTTTTTTTTTTTATTCCAAATTAACGACGAGATTTATTATCGTTTCTCGCATGTCTCGCGAAAGTCAGAGTAGGCGCGAATTCTCCCAATTTGTGACCTACCATACGATCCGTTATATAAATAGGTAAATGTTCCTTTCCATTATGAATAGCGATTGTATGGCCAATCATTTTGGGTATAATGGTAGATGCCCGAGACCAAGTGACTATTATTTCTTTCTCCTCCCTCATGTTGAGTTTTTCAATTTTTCTCGATAAATGATTAGCTACAAAAGGATTTTTTTTTAGTGAACGTGTCACAGCTGATTACTCCTTTTTTTACATTTTAAAGATTGGCATTCTATGTCCAATAGAATATCTCGATCTAAGTATGAAGGTAAGAATAAATACAATAATGAACAATAATGATGAATGGAAAAAAGAGAAAATTCTTTAGCTAGATAAGGGGCGGATTAGCCAAGACAGTTCGGTTCC
>refbc_100521_2_Liriope_spicata
GATTTCCGTCTTAATGTATTAAGAATCGTTGAAGGAGTCATACCCAATGTCTTGTTTTCATAAGATATTGGGTATAGCTCCCTCCAGAGTAGGCGCGAATTCTCCCAATTTGTGACCTACCATACGATCTGTTATATAAATAGGTAAATGTTCTTTTCCATTATGAACAGCGATTGTATGGCCAATCATTTTGGGTATAATGGTAGATGCCCGAGACCAAGTTACTATTATTTCTTTCTCCTCCCTCATGTTGAGTTTTTCAATTTTTCTCGATAAATGATTAGCTACAAAAGGATTTTTTTTTAGTGAACGTGTCACAGCCGATTACTCCTTTTTTTTACATTTTAAAGATTGGCATTCTATGTCCAATAGAATATCTCGATCTAAGTATGAAGGTAAGAATAAATACAATAATGATGAATGGAAAAAAGAGAAAATCCTTTAGCTGGATAAGGG
>refbc_100526_2_Polygonatum_involucratum
GATTTCCGTCTTAATGTATATGTATTAAGAATCGTTGAAGGAGTCATACCCAATATCTTGTTTTCATAAGATATTGGGTATAGCTAATTTGTGACCTACCATACGATCTGTTATATAAATAGGTAAATGTTCTTTTCCATTATGAACAGCGATTGTATGGCCAATCATTTTGGGTATAATGGTAGATGCCCGAGACCAAGTTACTATTATTTCTTTCTCCTCCCTCATGTTGAGTTTTTCAATTTTTCTCGATAAATGATTAGCTACAAAAGGATTTTTTTTTAGTGAACGTGTCACAGCCGATTACTCCTTTTTTTTACATTTTAAAGATTGGCATTCTATGTCCAATAGAATATCTCGATCTAAGTATGAAGGTAAGAATAAATACAATAATGATGAATGGAAAAAAGAGAAAATCCTTTAGCTGGATAAGGGGCGGATGTAGCCAA
>refbc_100534_2_Disporopsis_aspersa
GATTTCCGTCTTAATGTATATGTATTAAGAATCGTTGAAGGAGTCATACCCAATATCTTGTTTTCATAAGATATTGGGTATAGCTCTACCATACGATCTGTTATATAAATAGGTAAATGTTCTTTTCCATTATGAACAGCGATTGTATGGCCAATCATTTTGGGTATAATGGTAGATGCCCGAGACCAAGTTACTATTATTTCTTTCTCCTCCCTCATGTTGAGTTTTTCCATTTTTCTCGATAAATGATTAGCTACAAAAGGATTTTTTTTTAGTGAACGTGTCACAGCCGATTACTCCTTTTTTTTACATTTTAAAGATTGGCATTCTATGTCCAATAGAATATCTCGATCTAAGTATGAAGGTAAGAATAAATACAATAATGATGAATGGAAAAAAGAGAAAATCCTTTAGCTGGATAAGGGGCGGA
>refbc_100557_2_Ficus_maxima
GACTTCTATATTATATTAGTGTATAGTGTATACGAGTTTTTGAAAATGAAAAATAAAGGAGCAATAATAAAATAAACCTCTTGTTCTATCAAGAGGTTTATTTTATTATTGCTCCTTTATTTTAATAATAAATTATTATTTGTTAGTCTTTTATTTAACATAAGTCTTTTTTTCTTTACTTTTTCATATTTTTCGTTATGTAGTAATTTATATATATGTTTTTCTTAATCTTTTATTTTACATTTTAAATAAAATAAATAAATATAAGGGTTTCCATTTATTTTTTGTTGTATTTGATTGTAGAAGAAAAAAACTAAATATGAATGTTGTAAATTGAAGTAGTTTTAATATATAGAAATACTAATTATATTGGG
>refbc_1005744_2_Senecio_calocephalus
GACTTTGGTCTGATTGTGATTGTATAGGAGTTTTTGAACTAAAAAAAGGAGCAATAACGGCCTCTTGATAAAACAAGAGGGAAGCTATTGCTCCTTTTTTTTATTTAGTACTATTTGTTTACAATGAAAATTTTGTTTATTTATTACTTTATTTTTATAAAAAATAAATAAAGTTTATGCTTTTTTATTTATATGTTAATTAATTAATTAATGGAAAAATCTAGTAATTATACTAGATAACTATACTAGATAAATAATAGTAGAGG
>refbc_1005746_2_Senecio_trifurcatus
GGCCTCTTGATAAAACAAGAGGGAAGCTATTGCTCCTTTTTTTATTTAGTACTATTTGTTTACAACGAAAATTTTGTTTATTTATTACTTTGCTAAAAAAAAAAAATAAATAAATTTTATGCTTTTTTATGTTATATGTTAATGGTTAATGGAAAAATCTAGTAATTATACTAGATAACTATACTAGATAAATAATAGTAGAGG
>refbc_1006089_2_Ampelocissus_elephantina
GATTTCCGTCTTAGTGTATACGAGTTTTTGAATGTAAAGGAGCAATAACCAATTTCCTCTTCTATCAAGGGGGATGGTATTGCTCCTTTATTTAGTAGTCTTTTACTTTTCTAAGTTTTTTATTTCTTTATTTCAACTAAAACTAAAATAGTAATAAAAAGTATTCTCATGGGTTGGTTTATGATTGAGTATCATACTTTGGTTTTGTTGTTTAATACCTTAATCTTAAAGTAAGATAATAAAACATGATGAATGGTGGAAATTTAATCTTTTTCAATTTGTTATTTCTTGTAATGTGAATAGTAGAGGGGCGGATGTAGCCAAGTGGATCAAGGCAGTG
>refbc_1006090_2_Cayratia_cordifolia
GATTTCGGTCTTAGTGTATACGAGTTTTTGAATGTAAAGGAGCAATAACCAAAAATTTCCCCTTCTATCAATATCAAGGGGATGGTATTGCTCCTTTATTTAGTAGTCTTTTACTTTTCTAAGTTTTTTATTTGTTTATTTCAACTAAAAAAAAAATAGTACTAAAAAGTATTCTCATAGGTTGGTTTATGATTGAGTATCATACTTCGGTTTTGTTGTTTAATACCTTAATCTTAAAGTAAGATAATAAAACATGATGAATGGTGGAAATTTAGTCTTTTTCAATTTATTATTTCTTGTAATGTGAGAGGGGCGGATGTAGCCAAGTGGATCAAGGC
>refbc_1006091_2_Cayratia_geniculata
GATTTCGGTCTTAGTGTATACGAGTTTTTGAATGTAAAGGAGCAATAACCAATTTCCCCTTCTATCAATATCAAGGGGATGGTATTGCTCCTTTATTTAGTAGTCTTTTACTTTTCTAAGTTTTTTATTTGTTTATTTCAACTAAAAAAAAATAGTACTAAAAAGTATTCTCATAGGTTGGTTTATGATTGAGTATCATACTTCGGTTTTGTTGTTTAATACCTTAATCTTAAAGTAAGATAATAAAACATGATGAATGGTGGAAATTGAGTCTTTTTCAATTTATTATTTCTTGTAATGTGAGAGGGGCGGATGTAGCCAAGTGGATCAAGGCAGTG
>refbc_1006092_2_Cayratia_imerinensis
GATTTCGGTCTTAGTGTAGACGGGTTTTTGAATGTAAAGGAGCAATAACCAATTTTCCCCTTCTATCAATATCAAGGGGGATGGTATTGCTCCTTTATTTAGTAGTCTTTTATTTATCTTAGTAGTCTTTTACTTTTCAAAGTTTTTTATTTCAACTAAAATAAAAATAGTAATAAAAAGTATTTTCATAGGTTGGTTTATGATTGAGTATCATACTTCGGTTTTGTTGTTTAATACCTTAATCTTAAAGTAAGATACTCAAAAGTAACATACTAAAACATGATGAATGGTGGAAATTGAGTCTTTTTCAATTTTACAATTTATTGTAATGTGAGAGGGGCGGATGTAGCCAAGTGGATCAAGGCAGTG
>refbc_1006093_2_Cayratia_triternata
GATTTCGGTCTTAGTGTATACGGGTTTTTGAATGTAAAGGAGCAATAACCAATTTTCCCCTTCTATCAATATCAAGGGGGATGGTATTGCTCCTTTATTTAGTAGTCTTTTACTTTTCAAAGTTTTTTATTTCAACTAAAATAAAAATAGTAATAAAAAGTATTTTCATAGGTTGGTTTATGATTGAGTATCATACTTCGCTTTTGTTGTTTAATACCTTAATCTTAAAGTAAGATACTCAAAAGTAACATACGAAAACATGATGAATGGTAGAAATTGAGTCTTTTTCAATTTTACAATTTATTGTAATGTGAGAGGGGCGGATGTAGCCAAGTGGATCAAGGCAGTG
>refbc_1006094_2_Cissus_nodosa
GATTTACGTCTTAGTGTATACGAGTTTTTGAATGTAAAGGAGCAATGACCAATTTCCTCTTCTATCAAGGAGGTGGTATTGCTCCTTTATTTAGTAGTCTTTTACTTTTCTAAGTTTTTTATTTCAACTAAAGCTAAAATAGTAAAAATCGTAAAAAGCATTCTCAGAGGTTGGTTTATGGTTGAGTATCATACTTTGGTTTTGTTATTTAATACTTTAATCTTAATTTAATCTTAAAATTTAAAATGGTGGGAATTTAATCTTTTTCAATTTTGTATTTCTTGTAATGTGAATAGGAGAGGGGCGGATGTAGCCAAGTGGATCAAGGCAGTG
>refbc_1006096_2_Cissus_wenshanensis
GATTTATGTCTTAGTGTATACGAGTTTTTGAATGTAAAGGAGCAATGACCAATTTCCTCTTCTATCAAGGAGGTGGTCTTGCTCCTTTATTTAGTAGTCTTTTACTTTTCTAAGTTTTTTATTTCAACTAAAGGTAAAATAGTAATAATCGTAAAAAGCATTCTCAGAGGTTGGTTTATGGTTGAGTATCATACTTTGGTTTTGTTATTTAATACTTTAATCTTTTTTTAATCTTAAAATAAGAAATCTTAAAATAAGATAATAAAACATGACGAATGGTGGAAATTGAATCTTTTTCAATTTTTTATTTCTTGTAATGTGAATAGGAGAGGGGCGGATGTAGCCAAGTGGATCAAGGCAGTG
>refbc_1006097_2_Cyphostemma_horombense
GATTTCGGTCTTAGTGTATACGAGTTTTTGGGTGTAAAGGAGCAATAACCAATTTCCCCCTTCTATTAATATCAAGGGGGATGGTATTGCTCCTTTATCTTTATTTTCTAGCCCTTGTCAAAGGGGCGGATGTGGCCAAGTGGATTAAGGCAGTG
>refbc_1006101_2_Tetrastigma_beauvaisii
GATTTTGGTCTTAGTGTATACGAGTTTTTGAATGTAAAGGAGCAATAACCAATTTCCCCTTCTATCAATATCAAGGGGGATGGTATTGCTCCTTTATTTAGTAGTTTTTGACTTTTCTAAGTTTTTTATTTCAACTAAAATATAAATCAAAAGTATTCTCATAGGTTGGTTTATGATTGAGTATCATACTTCGGTTTTGTTGTTTAATACCTTACTTAATCTTAAAGTAAGATAATAAAACACGATGAATGGTGGAAATTGAGTCTTTTTCAATTTTTGAATTTATTATTTCTTGTAATGTGAGAGGGGCGGATGTAGCCAAGTGGATCAAGGCAGTG
>refbc_1006103_2_Tetrastigma_brunneum
GATTTTGGTCTTAGTGTATACGAGTTTTTGAATGTAAAGGAGCAATAACCAATTTCCCTTTCTATCAATATCAAAGGGGATGGTATTGCTCCTTTATTTAGTAGTTTTTTACTTTTCTAAGTTTTGTATTTCAACTAAAATAAAAATATAAATAAAAAGTATTCTCATAGGTTGGTTTATGGTTGAGTATCATACTTCGGTTTTGTTGTTTAATACCTTAATCTTCTTAATCTTAAAATAAGATAATAAAACACGATGAATGGTGGAAATTGAGTCTTTTTCAATTTTTAAATTTATTCTTTCTTGTAATGTGAGAGGGGCGGATGTAGCCAAGTGGATCAAGGCAGTG
>refbc_1006104_2_Tetrastigma_campylocarpum
GATTTTGGTCTTAGTGTATACGAGTTTTTGAATGTAAAGGAGCAATAACCAATTTCCCCTTCTATCAATATCAAGGGGGATGGTATTGCTCCTTTATTTAGTAGTTTTTTACTTTTCTAAGTTTTTTATTTCAACTAAAATAAAAATATAAATAAAAAGTATTCTCATATGTTGGTTTATGATTGAGTATCATACTTCGGTTTTGTTGTTTAATACCTTAATCTTCTTAATCTTAAAGTAAGATAATAAAACACGATGAATGGTGGAAATTGAGTCCTTTTCAATTTTAAAATTTATTATTTCTTGTAATGTGAGAGGGGCGGATGTAGCCAAGTGGATCAAGGCAGTG
>refbc_1006105_2_Tetrastigma_caudatum
GATTTTGGTCTTAGTGTATACGAGTTTTTGAATGTAAAGGAGCAATAACCAATTTCCCCTTCTATCAATATCAAGGGGGATGGTATTGCTCCTTTATTTAGTAGTTTTTTACTTTTCTAAGTTTTTTATTTCAACTAAAGTATTCTCATAGGTTGGTTTATGATTGAGTATCATACTTCGGTTTTGTTGTTTAATATCTTACTTAATCTTAAAGTAAGATAATAAAACACGATGAATGGTGGAAATTGAGTCTTTTTCAATTTTTGAATTTATTATTTCTTGTAATGTGAGAGGGGCGGATGTAGCCAAGTGGATCAAGGCAGTG
>refbc_1006106_2_Tetrastigma_cauliflorum
GATTTTGGTCTTAGTGTATACGAGTTTTTGAATGTAAAGGAGCAATAACCAATTTCCCCTTCTATCAATATCAAGGGGGATGGTATTGCTCCTTTATTTAGTAGTTTTTTACTTTTCTAAGATTTTTATTTCAACTAAAATAAAAATATAAATCAAAAGTATTCTCATAGGTTGGTTTATGATTGAGTATCATACTTCGGTTTTGTTGTTTAATACCTTACTTAATCTTAAAGTAAGATAATAAAACACGATGAATGGTGGAAATTGAGTCTTTTTCAATTTTTTAATTTATTATTTCTTGTAATGTGAGAGGGGCGGATGTAGCCAAGTGGATCAAGGCAGTG
>refbc_1006108_2_Tetrastigma_cf._tuberculatum_Wen_10280
GATTTTTATCTTAGTGTATACGAGTTTTTGAATGTAAAGGAGCAATAACCAATTAAATTTCCCTTTCTATCAATATCAAGGGGGATGGTATTGCTCCTTTATTTAGTAGTTTTTTACTTTTCTAAGTTTTTTATTTCAACTAAAATAAAAATAGAAATCAAAAGTATTCTCATAGGTTGGTTTATGATTGAGTATCATACTTCGGTTTTGTTATTTAATACCTTAATCTTCTTAATCTTAAAGTAAGATAATAAAATACGATGAATGGTGGAATGAGTCTTTTTCAATTTTTGAATTTATTATTTCTTGTAATGTGAGAGGGGCGGATGTAGCCAAGTGGATCAAGGCAGTG
>refbc_1006110_2_Tetrastigma_curtisii
GATTTTGGTCTTAGTGTATACGAGTTTTTGAATGTAAAGGAGCAATAACCAATTTCCCCTTCTATCAATATCAAGGGGGATGGTATTGCTCCTTTATTTAGTAGTTTTTTACTTTTCTAAGTTTTTTATTTCAACTAAAATAAAAATATAAATAAAAAGTATTCTCATAGGTTGGTTTATGATTGAGTATCATACTTCTGTTTTGTTGTTTAATAACTTAATCTTCTTAATCTTAAAGTAAGATAATAAAACACGATGAATGGTGGAAATTGAGTCTTTTTCAATTTTAAAATGGATTATTTCTTG
>refbc_1006112_2_Tetrastigma_eberhardtii
GATTTTGGTCTTAGTGTATACGAGTTTTTGAATGTAAAGGAGCAATAACCAATTTCCCCTTCTATCAATATCAAGGGGGATGGTATTGCTCCTTTATTTAGTAGTTTTTTACTTTTCTAAGTTTTTTATTTCAACTAAAGTATTCTCATAGGTTGATTTATGATTGAGTATCATACTTCGGTTTTGTTGTTTAATACCTTACTTAATCTTAAAGTAAGATAATAAAACACGATGAATGGTGGAAATTGAGTCTTTTTCAATTTTTTAATTTATTATTTCTTGTAATGTGAGAGGGGCGGATGTAGCCAAGTGGATCAAGGCAGTG
>refbc_1006113_2_Tetrastigma_ellipticum
CATTTTGGTCTTAGTGTATACGAGTTTTTGAATGTAAAGGAGCAATAACCAATTTCCCCTTCTATCAATATCAAGGGGGATGGTATTGCTCCTTTATTTAGTAGTTTTTTACTTTTCTAAGTTTTTTATTTCAACTAAAATAAAAATATAAATAAAAAGTATTCTCATAGGTTGGTTTGAGTATCATACTTCGGTTTTGTTGTTTAATACCCTAATCTTCTTAATCTTAAAGTAAGATAATAAAACACAATGAATGGTGTAAATTGAGTCTTTTTCAATTTTTAAATTTATTCTTTCTTGTAATGTGAGAGGGGCGGATGTAGCCAAGTGGATCAAGGCAGTG
>refbc_1006115_2_Tetrastigma_erubescens_var._monophyllum
GATTTTGGTCTTAGTGTATACGAGTTTTTGAATGTAAAGGAGCAATAACCAATTTCCCCTTCTATCAATATCAAGGGGGATGGTATTGCTCCTTTATTTAGTAGTTTTTTACTTTTCTAAGTTTTTTATTTCAACTAAAGTATTCTCATAGGTTGGTTTATGATTGAGTATCATACTTCGGTTTTGTTGTTTAATATCTTACTTAATCTTAAAGTAAGATAATAAAACACGATGAATGGTGGAAATTGAGTCTTTTTCAATTTTTTAATTTTTTATTTCTTGTAATGTGAGAGGGGCGGATGTAGCCAAGTGGATCAAGGCAGTG
>refbc_1006119_2_Tetrastigma_godefroyanum
GATTTTGGTCTTAGTGTATATGAGTTTTTGAATGTAAAGGAGCAATAACCAATTTCCCCTTCTATCAATATCAAGGGGGATGGTATTGCTCCTTTATTTAGTAGTTTTTGACTTTTCTAAGTTTTTTATTTCAACTAAAATAAAAATATAAATCAAATCTCATAGGTTGGTTTATGATTGAGTATCATACTTCGGTTTTGTTGTTTAATACCTTACTTAATCTTAAAGTAAGATAATAAAACACGATGAATGGTGGAAATTGAGTCTTTTTCAATTTTTGAATTTATTATTTCTTGTAATGTGAGAGGGGCGGATGTAGCCAAGTGGATCAAGGCAGTG
>refbc_1006123_2_Tetrastigma_henryi_var._henryi
GATTTTTGTCTTAGTGTATATGAGTTTTTGAATGTAAAGGAGCAATAACCAATTTCCCCTTCTATCAATATCAAGGGGGATGGTATTGCTCCTTTATTTAGTAGTTTTTTACTTTTCTAAGTTTTTTATTTCAACTAAAGTATTCTCATAGGTTGGTTTATGATTGAGTATCATACTTCGGTTTTGTTGTTTAATACCTTACTTAATCTTAAAGTAAGATAATAAAACACGATGAATGGTGGAAATTGAGTCTTTTTCAATTTTTTAATTTATTATTTATTGTAATGTGAGAGGGGCGGATGTAGCCAAGTGGATCAAGGCAGTG
>refbc_1006124_2_Tetrastigma_henryi_var._mollifolium
GATTTTTGTCTTAGTGTATATGAGTTTTTGAATGTAAAGGAGCAATAACCAATTTCCCCTTCTATCAATATCAAGGGGGATGGTATTGCTCCTTTATTTAGTAGTTTTTTACTTTTCTAAGTTTTTTATTTCAACTAAAGTATTCTCATAGGTTGGTTTATGATTGAGTATCATACTTCGGTTTTGTTGTTTAATACCTTACTTAATCTTAAAGTAAGATAATAAAACACGATGAATGGTGGAAATTGAGTCTTTTTCAATTTTTTAATTTATTATTTATTGTAATGTGAGAGGGGCGGATGTAGCCAAGTGGATCAAGGCAGTG
>refbc_1006125_2_Tetrastigma_heterophyllum
GATTTTGGTCTTAGTGTATACGAGTTTTTGAATGTAAAGGAGCAATAACCAATTTCCCCTTCTATCAATATCAAGGGGGATGGTATTGCTCCTTTATTTAGTAGTTTTTTACTTTTCTAAGTTTTTTATTTCAACTAAAATAAAAATATAAATCAAAAGTATTCTCATAGGTTGGTTTATGATTGAGTATCATACTTCGGTTTTGTTGTTTAATACCTTACTTAATCTTAAAGTAAGATAATAAAACACGATGAATGGTGGAAATTGAGTCTTTTTCAATTTTTTAATTTATTATTTCTTGTAATGTGAGAGGGGCGGATGTAGCCAAGTGGATCAAGGCAGTG
>refbc_1006131_2_Tetrastigma_loheri
GATTTTTGTCTTAGTGTATACGAGTTTTTGAATGTAAAGGAGCAATAACCAATTTCCCCCTCTATCAGTATCAAGGGGGATGGTATTGCTCCTTTATTTAGTCGTTTTTTTACTTTTCTAAGTTTTTTATTTCAACTAAAATAAAAATATAAATAAAAAGTATTCTCATAGGTTGGTTTATGATTGAGTATCATACTTCGGTTTTGTTGTTTAATACCTTAATCTTGTTAATCTTAAAGTTAAAGTAAGATAATAAAACACGATGAATGGTGGAAATTGAGTCTTTTTCAATTTTCAAATTTATTCTTTCTTGTAATGCGAGAGGGGCGGATGTGGCCAAGTGGATCAAGGCAGTG
>refbc_1006134_2_Tetrastigma_papillosum
GATTTTTGTCTTAGTGTATACGAGTTTTTGAATGTAAAGGAGCAATAACCAATTTCCCCCTCTATCAATATCAAGGGGTATGGTATTGCTCCTTTATTTAGTCGTTTTTTATTTTTCTAAGTTTTTTATTTCAATTAAAATATAAATAAAAAGTATTCTCATAGGTTGGTTTATGATTGAGTATCATACTTCGGTTTTGTTGTTTAATACCTTAATCTTCTTAATCTTAAAGTTAAAGTAAGATAATAAAACACGATGAATGGTGGAAATTGAGTCTTTTTCAATTTTAAAATTTATTCTTTCTTGTAACGCGAGAGGGGCGGATGTGGCCAAGTGGATCAAGGCAGTG
>refbc_1006136_2_Tetrastigma_pisicarpum
GATTTTTGTCTTAGTGTATACGAGTTTTTGAATGTAAAGGAGCAATAACCAATTTCCCCCTCTATCAGTATCAAGGGGGATGGTATTGCTCCTTTATTTAGTCGTTTTTTTACTTTTCTAAGTTTTTTATTTCAACTAAAATAAAAATATAAATAAAAAGTATTCTCATAGGTTGGTTTATGATTGAGTATCATACTTCGGTTTTGTTGTTTAATACCTTAATCTTGTTAATCTTAAAGTTAAAGTAAGATAATAAAACACGATGAATGGTGGAAATTGAGTCTTTTTCAATTTTCAAATTTATTCTTTCTTGTAATGCGAGAGGGGCGGATGTGGCCAAGTGGATCAAGGCAGTG
>refbc_1006139_2_Tetrastigma_retinervium
ATTTTGGTCTTAGTGTATACGAGTTTTTGAATGTAAAGGAGCAATAAGCAATTTCCCCTTCTATCAATATCAAGGGGGATGGTATTGCTCCTTTATTTAGTAGTTTTTTACTTTTCTAAGTTTTTTATTTCAACTAAAATAAAAATATAAATCAAAAGTATTCTCATAGGTTGGTTTATGATTGAGTATCATACTTCGGTTTTGTTGTTTAATACCTTACTTAATCTTAAAGTAAGATAATAAAACACGATGAATGGTGTAAATTGAGTCTTTTTCAATTTTTGAATTTATTATTTCTTGTAATGTGAGAGGGG
>refbc_1006140_2_Tetrastigma_sichouense
GATTTTGGTCTTAGTGTATACGAGTTTTTGAATGTAAAGGAGCAATAACCAATTTCCCCTTCTATCAATATCAAGGGGGATGGTATTGCTCCTTTATTTAGTAGTTTTTTACTTTTCTAAGTTTTTTATTTCAACTAAAATAAAAATATAAATCAAAAGTATTCTCATAGGTTGGTTTATGATTGAGTATCATACTTCGGTTTTGTTGTTTAATACCTTAGTTAATCTTAAAGTAAGATAATAAAACACGATGAATGGTAGAAATTGAGTCTTTTTCAATTTTTTAATTTATTATTTCTTGTAATGTGAGAGGGGCGGATGTAGCCAAGTGGATCAAGGCAGTG
>refbc_1006141_2_Tetrastigma_sichouense_var._megalocarpum
GAATGTAAAGGAGCAATAACCAATTTCCCCTTCTATCAATATCAAGGGGGATGGTATTGCTCCTTTATTTAGTAGTTTTTTACTTTTCTAAGTTTTTTATTTCAACTAAAATAAAAATATAAATCAAAATCTCATAGGTTGGTTTATGATTGAGTATCATACTTCGGTTTTGTTGTTTAATACCTTAGTTAATCTTAAAGTAAGATAATAAAACACGATGAATGGTAGAAATTGAGTCTTTTTCAATTTTTTAATTTATTATTTCTTGTAATGTGAGAGGGGCGGATGTAGCCAAGTGGATCAAG
>refbc_1006143_2_Tetrastigma_sp._Deden_976
CATTTTGGTCTTAGTGTATACGAGTTTTTGAATGTAAAGGAGCAATAACCAATTTCCCCTTCTATCAATATCAAGGGGGATGTTATTGCTCCTTTATTTAGTAGTTTTTTACTTTTCTAAGTTTTTTATTTCAACTAAAATAAAAATATAAATAAAAAGTATTCTCATAGGTTGGTTTGAGTATCATACTTCGGTTTTGTTGTTTAATACCCTAATCTTCTTAATCTTAAAGTAAGATAATAAAACACAATGAATGGTGGAAATTGAGTCTTTTTCAATCTTTTTTAAAATTTATTCTTTCTTG
>refbc_1006144_2_Tetrastigma_strumarum
GATTTTGGTCTTAGTGTATACGAGTTTTTGAATGTAAAGGAGCAATAACCAATTTCCCCTTCTATCAATATCAAGGGGGATGGTATTGCTCCTTCATTTAGTAGTTTTTTACTTTTCTAAGTTTTTTATTTCAACTAAAATAAAAATATAAATCAAAAGTATTCTCATAGGTTGGTTTATGATTGAGTATCATACTTCGGTTTTGTTGTTTAATACCTTAATCTTCTTAATCTTAAAGTAAGATAAAACACGATGAATCGTGGAAATTGAGTCTTTTTCAATTTTAAAATTTATTATTTCTTGTAATGTGAGAGGGGCGGATGTAGCCAAGTGGATCAAGGCAGTG
>refbc_1006145_2_Tetrastigma_tonkinense
GATTTTGGTCTTAGTGTATACGAGTTTTTGAATGTAAAGGAGCAATAACCAATTTCACCTTCGATCAATATCAAGGGGGATGGTATTGCTCCTTTATTTAGTAGTTTTTTACTTTTCTAAGTTTTTTATTTCAACTAAAATAAAAATCAAAAGTATTCTCATAGGTTGGTTTATGATTGAGTATCATACTTCGGTTTTGTTGTTTAATACCTTACTTAATCTTAAAGTAAGATAATAAAACACGATGAATGGTGGAAATTGAGTCTTTTTCAATTTTTGAATTTATTATTTCTTGTAATGTGAGAGGGGCGGATGTAGCCAAGTGGATCAAGGCAGTG
>refbc_1006567_2_Tetrastigma_sp._Deng_3167
GATTTTGGTCTTAGTCTATACGAGTTTTTGAATGTAAAGGAGCAATAACCAATTTCCCCTTCTATCAATATCAAGGGGGATGGTATTGCTCCTTTATTTAGTAGTTTTTTACTTTTCTAAGTTTTTTATTTCAACTAAAGTATTCTCACAGGTTGGTTTATTATTGAGTATCATACTTCGGTTTTCTTGTTTAATACCTTACTTAATCTTAAAGTAAGATAATAAAACACGATGAATGGTGGAAATTGAGTCTTTTTCAATTTTTGAATTTATTATTTCTTGTAATGTGAGAGGGGCGGATGTAGCCAAGTGGATCAAGGCAGT
>refbc_1006568_2_Tetrastigma_sp._Deng_3396
GATTTTGGTCTTAGTGTATACGAGTTTTTGAATGTAAAGGAGCAATAACCAATTTCCCCTTCTATCAATATCAAGGGGGATGGTATTGCTCCTTTATTTAGTAGTTTTTTACTTTTCTAAGTTTTTTATTTCAACTAAAGTATTCTCATAGGTTGGTTTATTATTGAGTATCATACTTCGGTTTTATTGTTTAATACCTTACTTAATCTTAAAGTAAGATAATAAAACACGATGAATGGTGGAAATTGAGTCTTTTTCAATTTTTGAATTTATTATTTCTTGTAATGTGAGAGGGGCGGATGTAGCCAAGTGGATCAAGGCAGT
>refbc_1006569_2_Tetrastigma_sp._Deng_3475
GATTTTGGTCTTAGTCTATACGAGTTTTTGAATGTAAAGGAGCAATAACCAATTTCCCCTTCTATCAATATCAAGGGGGATGGTATTGCTCCTTTATTTAGTAGTTTTTTACTTTTCTAAGTTTTTTATTTCAACTAAAGTATTCTCACAGGTTGGTTTATTATTGAGTATCATACTTCGGTTTTGTTGTTTAATACCTTACTTAATCTTAAAGTAAGATAATAAAACACGATGAATGGTGGAAATTGAGTCTTTTTCAATTTTTGAATTTATTATTTCTTGTAATGTGAGAGGGGCGGATGTAGCCAAGTGGATCAAGGCAGT
>refbc_1006570_2_Tetrastigma_sp._Deng_6184
GATTTTGGTCTTAGTGTATACGAGTTTTTGAATGTAAAGGAGCAATAACCAATTTCCCCTTCTATCAATATCAAGGGGGATGGTATTGCTCCTTTATTTAGTAGTTTTTTACTTTTCTAAGTTTTTTATTTCAACTAAAGTATTCTCACAGGTTGGTTTATTATTGAGTATCATACTTCGGTTTTGTTGTTTAATACCTTACTTAATCTTAAAGTAAGATAATAAAACACGATGAATGGTGGAAATTGAGTCTTTTTCAATTTTTGAATTTATTATTTCTTGTAATGTGAGAGGGGCGGATGTAGCCAAGTGGATCAAGGCAGT
>refbc_1006571_2_Tetrastigma_sp._Wen_10768
GATTTTGGTCTTAGTGTATACGAGTTTTTGAATGTAAAGGAGCAATAACCAATTTCCCCTTCTATCAATATCAAGGGGGATGGTATTGCTCCTTCATTTAGTAGTTTTTGACTTTTCTAAGTTTTTTATTTCAACTAAAATAAAAATATAAATCAAAAGTATTCTCATAGGTTGGTTTATGATTGAGTATCATACTTCGGTTTTGTTGTTTAATACCTTAATCTTCTTAATCTTAAAGTAAGATTATAAAACACGATGAATCGTGGAAATTGAGTCTTTTTCAATTTTAAAATTTATTATTTCTTGTAATGTGAGAGGGGCGGATGTAGCCAAGTGGATCAAGGCA
>refbc_1006572_2_Tetrastigma_sp._Wen_8256
GATTTTTATCTTAGTGTATACGAGTTTTTGAATGTAAAGGAGCAATAACCAATTCCCTTTCTATCAATATCAAGGGGGATGGTATTGCTCCTTTATTTAGTAGTTTTTTACTTTTCTAAGTTTTTTATTTCAACTAAAATAAAAATAGAAATCAAAAGTATTCTCATAGGTTGGTTTATGATTGAGTATCATACTTCGGTTTTGTTGTTTAATACCTTAATCTTCTTAATCTTAAAGTAAGATAATAAAAACACGATGAATGGTGGAATGAGTCTTTTTCAATTTTTTAATTTATTATTTTTTGTAATGTGAGAGGGGCGGATGTAGCCAAGTGGATCAAGGCAGTG
>refbc_1006573_2_Tetrastigma_sp._Wen_8465
GATTTTGGTCTTAGTGTATACGAGTTTTTGAATGTAAAGGAGCAATAACCAATTTCCCCTTCTATCAATATCAAGGGGGATGGTATTGCTCCTTTATTTAGTAGTTTTTTACTTTTCTAAGATTTTTATTTCAACTAAAATAAAAATATAAATCAAAAGTATTCTCATAGGTTGGTTTATGATTGAGTATCATACTTCGGTTTTGTTGTTTAATACCTTACTTAATCTTAAAGTAAGATAATAAAACACGATGAATGGTGGAAATTGAGTCTTTTTCAATTTTTTAATTTATTATTTCTTGTAATGTGAGAGGGGCGGATGTAGCCAAGTGGATCAAGGCAGTG
>refbc_100681_2_Cottendorfia_florida
ATAACTTCCCTCTAGACCTAGCTGCTGTTGAAGCTCCATCTACAAATGGATAAGACAGAAGTCTTAATGTATATGAATTACGACGAGATTTATTATCGTTTCTTGCATGTCTCGCGAAAGTCAGAGTAGGCGCGAATTCTCCCAATTTGTGACCTACCATACGATCTGTTATATAAATAGGTAAATGTTCCTTTCCATTATGAATAGCGATTGTATGGCCAATCATTGTGGGTATAATGGTAGATGCCCGAGACCAAGTTACTATTATTTCTTTCTCCTCCCTCATGTTGAGTTTTTCAATTTTTCCCGCTAAATGATTAGCTACAAAAGGATTTTTTTTTAGTGAACGTGTCACAGCTGATTACTCCTTTTTTTTTACATTTTTAAGATTGGCATTCTATGTCCAATATCTCGATCTAAGTATGGAGGTCAGAATAAATACAATAATGATGAATGGAAAAAAGAGAAAATCCTTTAGCTAGATAAGGGGCGGATGTAGCCAAGTGGATCAAGGCAGT
>refbc_100683_2_Deuterocohnia_longipetala
ACAACTTCCCTCTAGACCTAGCTGCTGTTGAAGCTCCATCTACAAATGGATAAGACAGAAGTCTTAATGTATATGAATTGGCGCGAATTCTCCCAATTTGTGACCTACCATACGATCAGTTATATAAATAGGTAAATGTTCCTTTCCATTATGAATAGCGATTGTATGGCCAATCATTGTGGGTATAATGGTAGATGCCCGAGACCAAGTTACTATTATTTCTTTCTCCTCCCTCATGTTGAGTTTTTCAATTTTTCCCGCTAAATGATTAGCTACAAAAGGATTTTTTTTTAGTGAACGTGTCACAGCTGATTACTCCTTTTTTTTTTACATTTTAAAGATTGGCATTCTATGTCCAATATCTCGATCTAAGTATGGAGGTCAGAATAAATACAATAATGATGAATGGAAAAAAGATAAAATCCTTTAGCTAGATAAGGGGCGGATGTAGCCAAGTGGATCAAGGCAGT
>refbc_100684_2_Deuterocohnia_lotteae
ACAACTTCCCTCTAGACCTAGCTGCTGTTGAAGCTCCATCTACAAATGGATAAGACAGAAGTCTTAATGTATATGAATTGGCGCGAATTCTCCCAATTTGTGACCTACCATACGATCAGTTATATAAATAGGTAAATGTTCCTTTCCATTATGAATAGCGATTGTATGGCCAATCATTGTGGGTATAATGGTAGATGCCCGAGACCAAGTTACTATTATTTCTTTCTCCTCCCTCATGTTGAGTTTTTCAATTTTTCCCGCTAAATGATTAGCTACAAAAGGATTTTTTTTTAGTGAACGTGTCACAGCTGATTACTCCTTTTTTTTTTACATTTTAAAGATTGGCATTCTATGTCCAATATCTCGATCTAAGTATGGAGGTCAGAATAAATACAATAATGATGAATGGAAAAAAGATAAAATCCTTTAGCTAGATAAGGGGCGGATGTAGCCAAGTGGATCAAGGCAGT
>refbc_100686_2_Dyckia_dawsonii
ACAACTTCCCTCTAGACCTAGCTGCTGTTGAAGCTCCATCTACAAATGGATAAGACAGAAGTCTTAATGTATATGAATTGCTGAAGGAGCGCGAATTCTCCCAATTTGTGACCTACCATACGATCAGTTATATAAATAGGTAAATGTTCCTTTCCATTATGAATAGCGATTGTATGGCCAATCATTGTGGGTATAATGGTAGATGCCCGAGACCAAGTTACTATTATTTCTTTCTCCTCCCTCATGTTGAGTTTTTCAATTTTTCCCGCTAAATGATTAGCTACAAAAGGATTTTTTTTTAGTGAACGTGTCACAGCTGATTACTCCTTTTTTTTTACATTTTAAAGATTGGCATTCTATGTCCAATATCTCGATCTAAGTATGGAGGTCAGAATAAATACAATAATGATGAATGGAAAAAAGATAAAATCCTTTAGCTAGATAAGGGGCGGATGTAGCCAAGTGGATCAAGGCAGT
>refbc_100687_2_Dyckia_ferox
ACAACTTCCCTCTAGACCTAGCTGCTGTTGAAGCTCCATCTACAAATGGATAAGACAGAAGTCTTAATGTATATGAATTGGCGCGAATTCTCCCAATTTGTGACCTACCATACGATCAGTTATATAAATAGGTAAATGTTCCTTTCCATTATGAATAGCGATTGTATGGCCAATCATTGTGGGTATAATGGTAGATGCCCGAGACCAAGTTACTATTATTTCTTTCTCCTCCCTCATGTTGAGTTTTTCAATTTTTCCCGCTAAATGATTAGCTACAAAAGGATTTTTTTTTAGTGAACGTGTCACAGCTGATTACTCCTTTTTTTTTACATTTTAAAGATTGGCATTCTATGTCCAATATCTCGATCTAAGTATGGAGGTCAGAATAAATACAATAATGATGAATGGAAAAAAGATAAAATCCTTTAGCTAGATAAGGGGCGGATGTAGCCAAGTGGATCAAGGCAGT
>refbc_100688_2_Encholirium_inerme
ACAACTTCCCTCTAGACCTAGCTGCTGTTGAAGCTCCATCTACAAATGGATAAGACAGAAGTCTTAATGTATATGAATTGGCGCGAATTCTCCCAATTTGTGACCTACCATACGATCAGTTATATAAATAGGTAAATGTTCCTTTCCATTATGAATAGCGATTGTATGGCCAATCATTGTGGGTATAATGGTAGATGCCCGAGACCAAGTTACTATTATTTCTTTCTCCTCCCTCATGTTGAGTTTTTCAATTTTTCCCGCTAAATGATTAGCTACAAAAGGATTTTTTTTTAGTGAACGTGTCACAGCTGATTACTCCTTTTTTTTTACATTTTAAAGATTGGCATTCTATGTCCAATATCTCGATCTAAGTATGGAGGTCAGAATAAATACAATAATGATGAATGGAAAAAAGATAAAATCCTTTAGCTAGATAAGGGGCGGATGTAGCCAAGTGGATCAAGGCAGT
>refbc_100689_2_Encholirium_irwinii
ACAACTTCCCTCTAGACCTAGCTGCTGTTGAAGCTCCATCTACAAATGGATAAGACAGAAGTCTTAATGTATATGAATTGGCGCGAATTCTCCCAATTTGTGACCTACCATACGATCAGTTATATAAATAGGTAAATGTTCCTTTCCATTATGAATAGCGATTGTATGGCCAATCATTGTGGGTATAATGGTAGATGCCCGAGACCAAGTTACTATTATTTCTTTCTCCTCCCTCATGTTGAGTTTTTCAATTTTTCCCGCTAAATGATTAGCTACAAAAGGATTTTTTTTTAGTGAACGTGTCACAGCTGATTACTCCTTTTTTTTTACATTTTAAAGATTGGCATTCTATGTCCAATATCTCGATCTAAGTATGGAGGTCAGAATAAATACAATAATGATGAATGGAAAAAAGATAAAATCCTTTAGCTAGATAAGGGGCGGATGTAGCCAAGTGGATCAAGGCAGT
>refbc_100693_2_Fosterella_petiolata
ACAACTTCCCTCTAGACCTAGCTGCTGTTGAAGCTCCATCCACAAATGGATAAATCTACAAATAGATAAGACAGAAGTCTTAATGTATGTCAAAGTAGGCGCGAATTCTCCCAATTTGTGACCTACCATACGATCTGTTATATAAATAGGTAAATGTTCCTTTCCATTATGAATAGCGATTGTATGGCCAATCATTGTGGGTATAATGGTAGATGCCCGAGACCAAGTTACTATTATTTCTTTCTCCTCCCTCATGTTGAGTTTTTCAATTTTTCCCGCTAAATGATTAGCTACAAAAGGATTTTTTTTTAGTGAACGTGTCACAGCTGATTACTCCTTTTTTTTACATTTTAAAGATTGGCATTCTATGTCCAATATCTCGATCTAAGTATGGAGGTCAGAATAAATACAATAATGATGAATGGAAAAAAGATAAAATCCTTTAGCTAGATAAGGGGCGGATGTAGCCAAGTGGATCAAGGCAGT
>refbc_100695_2_Hechtia_glomerata
ACAACTTCCCTCTAGACCTAGCTGCTGTTGAAGCTACATCTACAAATGGCTAAGACAGAAGTCTTAATGTATATGAATTCGCGAAAGTCAGAGTAGGCGCGAATTCTCCCAATTTGTGACCTACCATACGATCTGTTATATAAATAGGTAAATGTTCCTTTCCATTATGAATAGCGATTGTATGGCCAATCATTGTGGGTATAATGGTAGATGCCCGAGACCAAGTTACTATTATTTCTTTCTCCTCCCTCATGTTGAGTTTTTCAATTTTTCCCGCTAAATGATTAGCTACAAAAGGATTTTTTTTTAGTGAACGTGTCACAGCTGATTACTCCTTTTTTTTTTACATTTTAAAGATTGGCATTCTATGTCCAATATCTCGATCTAAGTATGGAGGTCAGAATAAATACAATAATGATGAATGGAAAAAAGAGAAAATCCTTTAGCTAGATAAGATAAGGGGCGGATGTAGCCAAGTGGATCAAGGCAGT
>refbc_100696_2_Hechtia_guatemalensis
ACAACTTCCCTCTAGACCTAGCTGCTGTTGAAGCTCCATCTACAAATGGCTAAGACAGAAGTCTTAATGTATATGAATTGACGACGAGATTTATTATCGTTTCTTGCATGTCTCGCGAAAGTCAGAGTAGGCGCGAATTCTCCCAATTTGTGACCTACCATACGATCTGTTATATAAATAGGTAAATGTTCCTTTCCATTATGAATAGCGATTGTATGGCCAATCATTGTGGGTATAATGGTAGATGCCCGAGACCAAGTTACTATTATTTCTTTCCCCTCCCGCATGTTGAGTTTTTCCATTTTTCCCGCTAAATGATTAGCTACAAAAGGATTTTTTTTTAGTGAACGTGTCACAGCTGATTACTCCTTTTTTTTTACATTTTAAAGATTGGCATTCTATGTCCAATATCTCGATCTAAGTATGGAGGTCAGAATAAATACAATAATGATGAATGGAAAAAAGAGAAAATCCTTTAGCTAGATAAGATAAGGGGCGGATGTAGCCAAGTGGATCAAGGCAGT
>refbc_100697_2_Hechtia_lindmanioides
ACAATTTCCCTCTAGACCTAGCTGCTGTTGAAGCTACATCTACAAATGGCTAAGACAGAAGTCTTAATGTATATGAATTAAAGTCAGAGTAGGCGCGAATTCTCCCAATTTGTGACCTACCATACGATCTGTTATATAAATAGGTAAATGTTCCTTTCCATTATGAATAGCGATTGTATGGCCAATCATTGTGGGTATAATGGTAGATGCCCGAGACCAAGTTACTATTATTTCTTTCTCCTCCCTCATGTTGAGTTTTTCAATTTTTCCCGCTAAATGATTAGCTACAAAAGGATTTTTTTTTAGTGAACGTGTCACAGCTGATTACTCCTTTTTTTTTTACATTTTAAAGATTGGCATTCTATGTCCAATATCTCGATCTAAGTATGGAGGTCAGAATAAATACAATAATGATGAATGGAAAAAAGAGAAAATCCTTTAGCTAGATAAGATAAGGGGCGGATGTAGCCAAGTGGATCAAGGCAGT
>refbc_100698_2_Navia_igneosicola
ACAAGAAAGAAACAATACCCAATATCTTGCTAAACAAGATATTGGGTATTGTTTCTTCCTTTGTTTGATTCACATCTATTTTTTTTCTCAATTTTTCTATTCTTAATTCCAAATTCCAATTAACTTAACGACGAGATTTATTATCGTTTCTTGCATGTCTCGCGAAAGTCAGAGTAGGTGCGAATTCTCCCAATTTGTGACCTACCATACGATCTGTTATATAAATAGGTAAATGTTCCTTTCCATTATGAATAGCGATTGTATGGCCAATCATTGTGGGTATAATGGTAGATGCCCGAGACCAAGTTACTATTATTTCTTTCTCCTCCCTCATGTTGAGTTTTTCAATTTTTCCCGCTAAATGATTAGCTACAAAAGGATTTTTTTTTAGTGAACGTGTCACAGCTGATTACTCCTTTTTTTTTACATTTTTAAGATTGGCATTCTATGTCCAATATCTCGATCTAAGTATGGAGGTCAGAATAAATACAATAATGATGAATGGAAAAAAGAGAAAATCCTTTAGCTAGATAAGGGGCGGATGTAGCCAAGTGGATCAAGGCAGT
>refbc_100699_2_Navia_phelpsiae
ACAAGAAAGAAACAATACCCAATATCTTGCTAAACAAGATATTGGGTATTGTTTCTTCCTTTGTTTGATTCACATCTATTTTTTTTCTCAATTTTTCTATTCTTAATTCCAAATTCCAATTAACTTAACGACGAGATTTATTATCGTTTCTTGCATGTCTCGCGAAAGTCAGAGTAGGTGCGAATTCTCCCAATTTGTGACCTACCATACGATCTGTTATATAAATAGGTAAATGTTCCTTTCCATTATGAATAGCGATTGTATGGCCAATCATTGTGGGTATAATGGTAGATGCCCGAGACCAAGTTACTATTATTTCTTTCTCCTCCCTCATGTTGAGTTTTTCCATTTTTCCCGCTAAATGATTAGCTACAAAAGGATTTTTTTTTAGTGAACGTGTCACAGCTGATTACTCCTTTTTTTTTACATTTTTAAGATTGGCATTCTATGTCCAATATCTCGATCTAAGTATGGAGGTCAGAATAAATACAATAATGATGAATGGAAAAAAGAGAAAATCCTTTAGCTAGATAAGGGGCGGATGTAGCCAAGTGGATCAAGGCAGT
>refbc_100703_2_Pitcairnia_heterophylla
ACAACTTCCCTCTAGACCTAGCTGCTGTTGAAGCTCCATCTACAAATGGATAAGACGGAAGTCTTAATGTATATGAATTATTCTCCCAATTTGTGACCTACCATACGATCTGTTATATAAATAGGTAAATGTTCCTTTCCATTATGAATAGCGATTGTATGGCCAATCATTGTGGGTATAATGGTAGATGCCCGAGACCAAGTTACTATTATTTCTTTCTCCTCCCTCATGTTGAGTTTTTCAATTTTTCCCGCTAAATGATTAGCTACAAAAGGATTTTTTTTTAGTGAACGTGTCACAGCTGATTACTCCTTTTTTTTTACATTTTAAAGATTGGCATTCTATGTCCAATATCTCGATCTAAGTATGGAGGTCAGAATAAATACAATAATGATGAATGGAAAAAAGATAAAATCCTTTAGCTAGATAAGGGGCGGATGTAGCCAAGTGGATCAAGGCAGT
>refbc_100704_2_Pitcairnia_orchidifolia
ACAACTTCCCTCTAGACCTAGCTGCTGTTGAAGCTCCATCTACAAATGGATAAGACAGAAGTCTTAATGTATATGAATTATTCTCCCAATTTGTGACCTACCATACGATCTGTTATATAAATAGGTAAATGTTCCTTTCCATTATGAATAGCGATTGTATGGCCAATCATTGTGGGTATAATGGTAGATGCCCGAGACCAAGTTACTATTATTTCTTTCTCCTCCCTCATGTTGAGTTTTTCAATTTTTCCCGCTAAATGATTAGCTACAAAAGGATTTTTTTTTAGTGAACGTGTCACAGCTGATTACTCCTTTTTTTTTACATTTTAAAGATTGGCATTCTATGTCCAATATCTCGATCTAAGTATGGAGGTCAGAATAAATACAATAATGATGAATGGAAAAAAGATAAAATCCTTTAGCTAGATAAGATACGGGGCGGATGTAGCCAAGTGGATCAAGGCAGT
>refbc_100710_2_Puya_laxa
ACAACTTCCCTCTAGACTTAGCTGCTGTTGAAGCTCCATCTACAAATGGATAAGACAGAAGTCTTAATGTATATGAATTGCGACGAGATTTATTATCGTTTCTTGCATGTCTCGCGAAAGTCAGAGTAGGCGCGAATTCTCCCAATTTGTGACCTACCATACGATCTGTTATATAAATAGGTAAATGTTCCTTTCCATTATGAATAGCGATTGTATGGCCAATCATTGTGGGTATAATGGTAGATGCCCGAGACCAAGTTACTATTATTTCTTTCTCCTCCCTCATGTTGAGTTTTTCAATTTTTCCCGCTAAATGATTAACTACAAAAGGATTTTTTTTTAGTGAACGTGTCACAGCTGATTACTCCTTTTTTTTTACATTTTAAAGATTGGCATTCTATGTCCAATATCTCGATCTAAGTATGGAGGTCAGAATAAATACAATAATGATGAATGGAAAAAAGATAAAATCCTTTAGCTAGATAAGATAAGGGGCGGATGTAGCCAAGTGGATCAAGGCAGT
>refbc_1007721_2_Gladiolus_abbreviatus
GATTTCCCTATTAATGTATACGAATCGTTGAAGGATCCATGCCCCTTATTTTTCTAAAACAAAATATGGGACATGGATCCCCCACGACCTACCATACGATCTGTTATATAAATAGGCAAATGCTCCTTTCCATTATGAATAGCGATTGTATGGCCAATCATTGTGGGTATAATGGTAGATGCCCGAGACCAAGTTACTATTATTTCTTTCTCCTCCCTCATGTTGAGTTTTTGAATTTTTCCCGATAAATGATTGGCTACAAAAGGATTTTTTTTTAGTGAACGTGTCACAGCGGATTACTCCTTTTTTTTACATTTTAAAGATTGGCATTCTATGTCCAATAGAATATCTCGATCGAAGTATGAAGGTAAGAATAAATACAATAATGATGAATGGAAAAAAGAGAAAATCCTTTAGCTAGATAAGGGGCGGATGTAGCCAAGTGGATCAAGGCAGTGGAT
>refbc_1007722_2_Gladiolus_acuminatus
GATTTCCCTATTAATGTATACGAATCGTTGAAGTATCCATGTCCCATATTTTGTTTTAGAAAAACAAATATGGGACATGGATCTCCAATTTGTGACCTACCATACGATCTGTTATATAAATAGGCAAATGCTCCTTTCCATTATGAATAGCGATTGTATGGCCAATCATTGTGGGTATAATGGTAGATGCCCGAGACCAAGTTACTATTATTTCTTTCTCCTCCCTCATGTTGAGTTTTTGAATTTTTCCCGATAAATGATTGGCTACAAAAGGATTTTTTTTTAGTGAACGTGTCACAGCGGATTACTCCTTTTTTTTACATTTTAAAGATTGGCATTCTATGTCCAATAGAATATCTCGATCGAAGTATGAAGGTAAGAATAAATACAATAATGATGAATGGAAAAAAGAGAAAATCCTTTAGCTAGATAAGGGGCGGATGTAGCCAAGTGGATCAAGGCAGTGGAT
>refbc_1007723_2_Gladiolus_aequinoctialis
CCCATATTTTGTTTTAGAAAAACAAAATATGGGACATGGATCCCCCACCCTTGTTTGATCTATCCAAAATTAACGACGAGATTTACTCCTTTCCATTATGAATAGCGATTGTATGGCCAATCATTGTGGGTATAATGGTAGATGCCCGAGACCAAGTTACTATTATTTCTTTCTCCTCCCTCATGTTGAGTTTTTGAATTTTTCCCGATAAATGATTGGCTACAAAAGGATTTTTTTTTAGTGAACGTGTCACAGCGGATTACTCCTTTTTTTTACATTTTAAAGATTGGCATTCTATGTCCAATAGAATATCTCGATCGAAGTATGAAGGTAAGAATAAATACAATAATGATGAATGGAAAAAAGAGAAAATCCTTTAGCTAGATAAGGGGCGGATG
>refbc_1007724_2_Gladiolus_alatus
GATTTCCCTATTAATGTATACGAATCGTTGAAGGATCCATGCCCCATATTTGTTTTTCTAAAACAAAATATGGGGCATGGATCTCTTGTGACCTACCATACGATCTGTTATATAAATAGGCAAATGCTCCTTTCCATTATGAATAGCGATTGTATGGCCAATCATTGTGGGTATAATGGTAGATGCCCGAGACCAAGTTACTATTATTTCTTTCTCCTCCCTCATGTTGAGTTTTTGAATTTTTCCCGATAAATGATTGGCTACAAAAGGATTTTTTTTTAGTGAACGTGTCACAGCGGATTACTCCTTTTTTTTACATTTTAAAGATTGGCATTCTATGTCCAATAGAATATCTCGATCGAAGTATGAAGGTAAGAATAAATACAATAATGATGAATGGAAAAAAGAGAAAATCCTTTAGCTAGATAAGGGGCGGATGTAGCCAAGTGGATCAAGGCAGTGGAT
>refbc_1007725_2_Gladiolus_albens
GATTTCCCTATTAATGTATATGAATCGTTGAAGGATCCATGTCCCATATTTTGTTTTAGAAAAACAAATATGGGGCATGGATCTCTTGTGACCTACCATACGATCTGTTATATAAATAGGCAAATGCTCCTTTCCATTATGAATAGCGATTGTATGGCCAATCATTGTGGGTATAATGGTAGATGCCCGAGACCAAGTTACTATTATTTCTTTCTCCTCCCTCATGTTGAGTTTTTGAATTTTTCCCGATAAATGATTGGCTACAAAAGGATTTTTTTTTAGTGAACGTGTCACAGCGGATTACTCCTTTTTTTTACATTTTAAAGATTGGCATTCTATGTCCAATAGAATATCTCGATCGAAGTATGAAGGTAAGAATAAATACAATAATGATGAATGGAAAAAAGAGAAAATCCTTTAGCTAGATAAGGGGCGGATGTAGCCAAGTGGATCAAGGCAGTGGAT
>refbc_1007726_2_Gladiolus_anatolicus
GATTTCCCTATTAATGTATACGAATCGTTGAAGGATCCATGTCCCATATTTGTTTTTCTAAAACAAAATATGGGGCATGGATCCCTTGTGACCTACCATACGATCTGTTATATAAATAGGCAAATGCTCCTTTCCATTATGAATAGCGATTGTATGGCCAATCATTGTGGGTATAATGGTAGATGCCCGAGACCAAGTTACTATTATTTCTTTCTCCTCCCTCATGTTGAGTTTTTGAATTTTTCCCGATAAATGATTGGCTACAAAAGGATTTTTTTTTAGTGAACGTGTCACAGCGGATTACTCCTTTTTTTTACATTTTAAAGATTGGCATTCTATGTCCAATAGAATATCTCGATCGAAGTATGAAGGTAAGAATAAATACAATAATGATGAATGGAAAAAAGAGAAAATCCTTTAGCTAGATAAGGGGCGGATGTAGCCAAGTGGATCAAGGCAGTGGAT
>refbc_1007727_2_Gladiolus_angustus
GATTTCCCTATTAATGTATACGAATCGTTGAAGGATCCATGTCCCATATTTTGTTTTAGAAAAACAAATATGGGGCATGGATCTCTTGTGACCTACCATACGATCTGTTATATAAATAGGCAAATGCTCCTTTCCATTATGAATAGCGATTGTATGGCCAATCATTGTGGGTATAATGGTAGATGCCCGAGACCAAGTTACTATTATTTCTTTCTCCTCCCTCATGTTGAGTTTTTGAATTTTTCCCGATAAATGATTGGCTACAAAAGGATTTTTTTTTAGTGAACGTGTCACAGCGGATTACTCCTTTTTTTTACATTTTAAAGATTGGCATTCTATGTCCAATAGAATATCTCGATCGAAGTATGAAGGTAAGAATAAATACAATAATGATGAATGGAAAAAAGAGAAAATCCTTTAGCTAGATAAGGGGCGGATGTAGCCAAGTGGATCAAGGCAGTGGAT
>refbc_1007728_2_Gladiolus_appendiculatus
GATTTCCCTATTAATGTATACGAATCGTTGAAGGATCCATGTCCCATATTTGTTTTTCTAAAACAAAATATGGGGCATGGATCCCTTGTGACCTACCATACGATCTGTTATATAAATAGGCAAATGCTCCTTTCCATTATGAATAGCGATTGTATGGCCAATCATTGTGGGTATAATGGTAGATGCCCGAGACCAAGTTACTATTATTTCTTTCTCCTCCCTCATGTTGAGTTTTTGAATTTTTCCCGATAAATGATTGGCTACAAAAGGATTTTTTTTTAGTGAACGTGTCACAGCGGATTACTCCTTTTTTTTACATTTTAAAGATTGGCATTCTATGTCCAATAGAATATCTCGATCGAAGTATGAAGGTAAGAATAAATACAATAATGATGAATGGAAAAAAGAGAAAATCCTTTAGCTAGATAAGGGGCGGATGTAGCCAAGCGGATCAAGGCAGTGGAT
>refbc_1007729_2_Gladiolus_aquamontanus
GATTTCCCTATTAATGTATACGAATCGTTGAAGGATCCATGCCCCATATTTATTTTTCTAAAACAAAATATGGGACATGGATCCCTTGTGACCTACCATACGATCTGTTATATAAATAGGCAAATGCTCCTTTCCATTATGAATAGCGATTGTATGGCCAATCATTGTGGGTATAATGGTAGATGCCCGAGACCAAGTTACTATTATTTCTTTCTCCTCCCTCATGTTGAGTTTTTGAATTTTTCCCGATAAATGATTGGCTACAAAAGGATTTTTTTTTAGTGAACGTGTCACAGCGGATTACTCCTTTTTTTTACATTTTAAAGATTGGCATTCTATGTCCAATAGAATATCTCGATCGAAGTATGAAGGTAAGAATAAATACAATAATGATGAATGGAAAAAAGAGAAAATCCTTTAGCTAGATAAGGGGCGGATGTAGC
>refbc_1007730_2_Gladiolus_arcuatus
TATTTCCCTATTAATGTATACGAATCGTTGAAGGATCCATGCCCCATGTTTATTTTTCTAAAACAAAATATGGGACATGGATCCCTTGTGACCTACCATACGATCTGTTATATAAATAGGCAAATGCTCCTTTCCATTATGAATAGCGATTGTATGGCCAATCATTGTGGGTATAATGGTAGATGCCCGAGACCAAGTTACTATTATTTCTTTCTCCTCCCTCATGTTGAGTTTTTGAATTTTTCCCGATAAATGATTGGCTACAAAAGGATTTTTTTTTAGTGAACGTGTCACAGCGGATTACTCCTTTTTTTTACATTTTAAAGATTGGCATTCTATGTCCAATAGAATATCTCGATCGAAGTATGAAGGTAAGAATAAATACAATAATGATGAATGGAAAAAAGAGAAAATCCTTTAGCTAGATAAGGGGCGGATGTAGCCAAGTGGATCAAGGCAGTGGAT
>refbc_1007731_2_Gladiolus_atroviolaceus
GATTTCCCTATTAATGTATACGAATCGTTGAAGGATCCATGTCCCATATTTGTTTTTCTAAAACAAAATATGGGGCATGGATCCCTTGTGACCTACCATACGATCTGTTATATAAATAGGCAAATGCTCCTTTCCATTATGAATAGCGATTGTATGGCCAATCATTGTGGGTATAATGGTAGATGCCCGAGACCAAGTTACTATTATTTCTTTCTCCTCCCTCATGTTGAGTTTTTGAATTTTTCCCGATAAATGATTGGCTACAAAAGGATTTTTTTTTAGTGAACGTGTCACAGCGGATTACTCCTTTTTTTTACATTTTAAAGATTGGCATTCTATGTCCAATAGAATATCTCGATCGAAGTATGAAGGTAAGAATAAATACAATAATGATGAATGGAAAAAAGAGAAAATCCTTTAGCTAGATAAGGGGCGGATGTAGCCAAGTGGATCAAGGCAGTGGAT
>refbc_1007732_2_Gladiolus_aurantiacus
GGATCCATGCCCCATATTTGTTTTTCTAAAACAAAATATGGGGCATGGATCCCCCACCCTTGTTTGATCTATCCAAAATTAACGAAGGCAAATGCTCCTTTCCATTATGAATAGCGATTGTATGGCCAATCATTGTGGGTATAATGGTAGATGCCCGAGACCAAGTTACTATTATTTCTTTCTCCTCCCTCATGTTGAGTTTTTGAATTTTTCCCGATAAATGATTGGCTACAAAAGGATTTTTTTTTAGTGAACGTGTCACAGCGGATTACTCCTTTTTTTTACATTTTAAAGATTGGCATTCTATGTCCAATAGAATATCTCGATCGAAGTATGAAGGTAAGAATAAATACAATAATGATGAATGGAAAAAAGAGAAAATCCTTTAGCTAGATAAGGGGCGGATGTAGCCAAGTGGATCAAGGCAGTGGAT
>refbc_1007733_2_Gladiolus_aureus
GATTTCCCTATTAATGTATACGAATCGTTGAAGGATCCATGTCCCATATTTTGTTTTATAAAAACAAATATGGGGCATGGATCTCTTGTGACCTACCATACGATCTGTTATATAAATAGGCAAATGCTCCTTTCCATTATGAATAGCGATTGTATGGCCAATCATTGTGGGTATAATGGTAGATGCCCGAGACCAAGTTACTATTATTTCTTTCTCCTCCCTCATGTTGAGTTTTTGAATTTTTCCCGATAAATGATTGGCTACAAAAGGATTTTTTTTTAGTGAACGTGTCACAGCGGATTACTCCTTTTTTTTACATTTTAAAGATTGGCATTCTATGTCCAATAGAATATCTCGATCGAAGTATGAAGGTAAGAATAAATACAATAATGATGAATGGAAAAAAGAGAAAATCCTTAGCTAGATAAGGGGCGGATGTAGCCAAGTGGATCAAGGCAGTGGAT
>refbc_1007734_2_Gladiolus_bilineatus
GATTTCCCTATTAATGTATACGAATCGTTGAAGGATCCATGTCCCATATTTTGTTTTATAAAAACAAATATGGGGCATGGATCTCTTGTGACCTACCATACGATCTGTTATATAAATAGGCAAATGCTCCTTTCCATTATGAATAGCGATTGTATGGCCAATCATTGTGGGTATAATGGTAGATGCCCGAGACCAAGTTACTATTATTTCTTTCTCCTCCCTCATGTTGAGTTTTTGAATTTTTCCCGATAAATGATTGGCTACAAAAGGATTTTTTTTTAGTGAACGTGTCACAGCGGATTACTCCTTTTTTTTACATTTTAAAGATTGGCATTCTATGTCCAATAGAATATCTCGATCGAAGTATGAAGGTAAGAATAAATACAATAATGATGAATGGAAAAAAGAGAAAATCCTTTAGCTAGATAAGGGGCGGATGTAGCCAAGTGGATCAAGGCAGTGGAT
>refbc_1007735_2_Gladiolus_blommesteinii
GATTTCCCTATTAATGTATACGAATCGTTGAAGGATCCATGTCCCATATTTTGTTTTATAAAAACAAATATGGGGCATGGATCTCTTGTGACCTACCATACGATCTGTTATATAAATAGGCAAATGCTCCTTTCCATTATGAATAGCGATTGTATGGCCAATCATTGTGGGTATAATGGTAGATGCCCGAGACCAAGTTACTATTATTTCTTTCTCCTCCCTCATGTTGAGTTTTTGAATTTTTCCCGATAAATGATTGGCTACAAAAGGATTTTTTTTTAGTGAACGTGTCACAGCGGATTACTCCTTTTTTTTACATTTTAAAGATTGGCATTCTATGTCCAATAGAATATCTCGATCGAAGTATGAAGGTAAGAATAAATACAATAATGATGAATGGAAAAAAGAGAAAATCCTTTAGCTAGATAAGGGGCGG
>refbc_1007736_2_Gladiolus_bonaespei
GATTTCCCTATTAATGTATACGAATCGTTGAAGGATCCATGTCCCATATTTTGTTTTATAAAAACAAATATGGGGCATGGATCTCTTGTGACCTACCATACGATCTGTTATATAAATAGGCAAATGCTCCTTTCCATTATGAATAGCGATTGTATGGCCAATCATTGTGGGTATAATGGTAGATGCCCGAGACCAAGTTACTATTATTTCTTTCTCCTCCCTCATGTTGAGTTTTTGAATTTTTCCCGATAAATGATTGGCTACAAAAGGATTTTTTTTTAGTGAACGTGTCACAGCGGATTACTCCTTTTTTTTACATTTTAAAGATTGGCATTCTATGTCCAATAGAATATCTCGATCGAAGTATGAAGGTAAGAATAAATACAATAATGATGAATGGAAAAAAGAGAAAATCCTTTAGCTAGATAAGGGGCGGATGTAGCCAAGTGGATCAAGGCAGTGGAT
>refbc_1007737_2_Gladiolus_brevifolius
GATTTCCCTATTAATGTATACGAATCGTTGAAGGATCCATGTCCCATATTTTGTTTTATAAAAACAAATATGGGGCATGGATCTCTTGTGACCTACCATACGATCTGTTATATAAATAGGCAAATGCTCCTTTCCATTATGAATAGCGATTGTATGGCCAATCATTGTGGGTATAATGGTAGATGCCCGAGACCAAGTTACTATTATTTCTTTCTCCTCCCTCATGTTGAGTTTTTGAATTTTTCCCGATAAATGATTGGCTACAAAAGGATTTTTTTTTAGTGAACGTGTCACAGCGGATTACTCCTTTTTTTTACATTTTAAAGATTGGCATTCTATGTCCAATAGAATATCTCGATCGAAGTATGAAGGTAAGAATAAATACAATAATGATGAATGGAAAAAAGAGAAAATCCTTTAGCTAGATAAGGGGCGGATGTAGCCAAGTGGATCAAGGCAGTGGAT
>refbc_1007738_2_Gladiolus_brevitubus
GATTTCCATATTAATGTATATGAATCGTTGAAGGATCCATGCCCCATATTTATTTTTCTAAAACAAAATATGGGACATGGATCCCTTGTGACCTACCATACGATCTGTTATATAAATAGGCAAATGCTCCTTTCCATTATGAATAGCGATTGTATGGCCAATCATTGTGGGTATAATGGTAGATGCCCGAGACCAAGTTACTATTATTTCTTTCTCCTCCCTCATGTTGAGTTTTTGAATTTTTCCCGATAAATGATTGGCTACAAAAGGATTTTTTTTTAGTGAACGTGTCACAGCGGATTACTCCTTTTTTTTACATTTTAAAGATTGGCATTCTATGTCCAATAGAATATCTCGATCGAAGTATGAAGGTAAGAATAAATACAATAATGATGAATGGAAAAAAGAGAAAATCCTTTAGCTAGATAAGGGGCGGATGTAGCCAAGTGGATCAAGGCAGTGGAT
>refbc_1007739_2_Gladiolus_bullatus
GATTTCCATATTAATGTATACGAATCGTTGAAGGATCCATGCCCCATATTTATTTTTCTAAAACAAAATATGGGACATGGATCCCTTGTGACCTACCATACGATCTGTTATATAAATAGGCAAATGCTCCTTTCCATTATGAATAGCGATTGTATGGCCAATCATTGTGGGTATAATGGTAGATGCCCGAGACCAAGTTACTATTATTTCTTTCTCCTCCCTCATGTTGAGTTTTTGAATTTTTCCCGATAAATGATTGGCTACAAAAGGATTTTTTTTTAGTGAACGTGTCACAGCGGATTACTCCTTTTTTTTACATTTTAAAGATTGGCATTCTATGTCCAATAGAATATCTCGATCGAAGTATGAAGGTAAGAATAAATACAATAATGATGAATGGAAAAAAGAGAAAATCCTTTAGCTAGATAAGGGGCGGATGTAGCCAAGTGGATCAAGGCAGTGGAT
>refbc_1007740_2_Gladiolus_caeruleus
GATTTCCCTATTAATGTATACGAATCGTTGAAGGATCCATGTCCCATATTTTGTTTTATAAAAACAAATATGGGGCATGGATCTCTTGTGACCTACCATACGATCTGTTATATAAATAGGCAAATGCTCCTTTCCATTATGAATAGCGATTGTATGGCCAATCATTGTGGGTATAATGGTAGATGCCCGAGACCAAGTTACTATTATTTCTTTCTCCTCCCTCATGTTGAGTTTTTGAATTTTTCCCGATAAATGATTGGCTACAAAAGGATTTTTTTTTAGTGAACGTGTCACAGCGGATTACTCCTTTTTTTTACATTTTAAAGATTGGCATTCTATGTCCAATAGAATATCTCGATCGAAGTATGAAGGTAAGAATAAATACAATAATGATGAATGGAAAAAAGAGAAAATCCTTTAGCTAGAT
>refbc_1007741_2_Gladiolus_calcaratus
GATTTCCCNATTAATGTATACGAATCGNTGAAGGATCCATGTCCCATATTTTGTTTTATAAAAACAAATATGGGGCATGGATCCCTTGTGACCTACCATACGATCTGTTATATAAATAGGCAAATGCTCCTTTCCATTATGAATAGCGATTGTATGGCCAATCATTGTGGGTATAATGGTAGATGCCCGAGACCAAGTTACTATTATTTCTTTCTCCTCCCTCATGTTGAGTTTTTGAATTTTTCCCGATAAATGATTGGCTACAAAAGGATTTTTTTTTAGTGAACGTGTCACAGCGGATTACTCCTTTTTTTTACATTTTAAAGATTGGCATTCTATGTCCAATAGAATATCTCGATCGAAGTATGAAGGTAAGAATAAATACAATAATGATGAATGGAAAAAAGAGAAAATCCTTTAGCTAGATAAGGGGCGGATGTAGCCAAGTGGATCAAGGCAG
>refbc_1007742_2_Gladiolus_candidus
GATTTCCCTATTAATGTATACGAATCGTTGAAGGATCCATGTCCCATATTTGTTTTTCTAAAACAAAATATGGGGCATGGATCCCTTGTGACCTACCATACGATCTGTTATATAAATAGGCAAATGCTCCTTTCCATTATGAATAGCGATTGTATGGCCAATCATTGTGGGTATAATGGTAGATGCCCGAGACCAAGTTACTATTATTTCTTTCTCCTCCCTCATGTTGAGTTTTTGAATTTTTCCCGATAAATGATTGGCTACAAAAGGATTTTTTTTTAGTGAACGTGTCACAGCGGATTACTCCTTTTTTTTACATTTTAAAGATTGGCATTCTATGTCCAATAGAATATCTCGATCGAAGTATGAAGGTAAGAATAAATACAATAATGATGAATGGAAAAAAGAGAAAATCCTTTAGCTAGATAAGGGGCGGATGTAGCCAAGTGGATCAAGGCAGTGGAT
>refbc_1007743_2_Gladiolus_carmineus
GATTTCCCTATTAATGTATACGAATCGTTGAAGGATCCATGTCCCATATTTTGTTTTATAAAAACAAATATGGGGCATGGATCTCTTGTGACCTACCATACGATCTGTTATATAAATAGGCAAATGCTCCTTTCCATTATGAATAGCGATTGTATGGCCAATCATTGTGGGTATAATGGTAGATGCCCGAGACCAAGTTACTATTATTTCTTTCTCCTCCCTCATGTTGAGTTTTTGAATTTTTCCCGATAAATGATTGGCTACAAAAGGATTTTTTTTTAGTGAACGTGTCACAGCGGATTACTCCTTTTTTTTACATTTTAAAGATTGGCATTCTATGTCCAATAGAATATCTCGATCGAAGTATGAAGGTAAGAATAAATACAATAATGATGAATGGAAAAAAGAGAAAATCCTTTAGCTAGATAAGGGGCGGATGTAGCCAAGTGGATCAAGGCAGTGGAT
>refbc_1007744_2_Gladiolus_carneus
TATTTCCCTATTAATGTATACGAATCGTTGAAGGATCCATGTCCCATATTTTGTTTTAGAAAAACAAATATTGGGGCATGGATCTTTTGTGACCTACCATACGATCTGTTATATAAATAGGCAAATGCTCCTTTCCATTATGAATAGCGATTGTATGGCCAATCATTGTGGGTATAATGGTAGATGCCCGAGACCAAGTTACTATTATTTCTTTCTCCTCCCTCATGTTGAGTTTTTGAATTTTTCCCGATAAATGATTGGCTACAAAAGGATTTTTTTTTAGTGAACGTGTCACAGCGGATTACTCCTTTTTTTTACATTTTAAAGATTGGCATTCTATGTCCAATAGAATATCTCGATCGAAGTATGAAGGTAAGAATAAATACAATAATGATGAATGGAAAAAAGAGAAAATCCTTTAGCTAGATAAGGGGCGGATGTAGCCAAGTGGATCAAGGCAGTGGAT
>refbc_1007745_2_Gladiolus_caryophyllaceus
GATTTCCCTATTAATGTATACGAATCGTTGAAGGATCCATGTCCCATATTTTGTTTTATAAAAACAAATATGGGGCATGGATCTCTTGTGACCTACCATACGATCTGTTATATAAATAGGCAAATGCTCCTTTCCATTATGAATAGCGATTGTATGGCCAATCATTGTGGGTATAATGGTAGATGCCCGAGACCAAGTTACTATTATTTCTTTCTCCTCCCTCATGTTGAGTTTTTGAATTTTTCCCGATAAATGATTGGCTACAAAAGGATTTTTTTTTAGTGAACGTGTCACAGCGGATTACTCCTTTTTTTTACATTTTAAAGATTGGCATTCTATGTCCAATAGAATATCTCGATCGAAGTATGAAGGTAAGAATAAATACAATAATGATGAATGGAAAAAAGAGAAAATCCTTTAGCTAGATAAGGGGCGGATGTAGCCAAGTGGATCAAGGCAGTGGAT
>refbc_1007746_2_Gladiolus_ceresianus
GATTTCCCTATTAATGTATACGAATCGATGAAGGATCCATGCCCCTTATTTTTCTAAAACAAAATATGGGACATGGATCCCCCACGACCTACCATACGATCTGTTATATAAATAGGCAAATGCTCCTTTCCATTATGAATAGCGATTGTATGGCCAATCATTGTGGGTATAATGGTAGATGCCCGAGACCAAGTTACTATTATTTCTTTCTCCTCCCTCATGTTGAGTTTTTGAATTTTTCCCGATAAATGATTGGCTACAAAAGGATTTTTTTTTAGTGAACGTGTCACAGCGGATTACTCCTTTTTTTTACATTTTAAAGATTGGCATTCTATGTCCAATAGAATATCTCGATCGAAGTATGAAGGTAAGAATAAATACAATAATGATGAATGGAAAAAAGAGAAAATCCTTTAGCTAGATAAGGGGCGGATGTAGCCAAGTGGATCAAGGCAGTGGAT
>refbc_1007747_2_Gladiolus_comptonii
GATTTCCCTATTAATGTATACGAATCGTTGAAGGATCCATGTCCCATATTTTGTTTTATAAAAACAAATATGGGGCATGGATCTCTTGTGACCTACCATACGATCTGTTATATAAATAGGCAAATGCTCCTTTCCATTATGAATAGCGATTGTATGGCCAATCATTGTGGGTATAATGGTAGATGCCCGAGACCAAGTTACTATTATTTCTTTCTCCTCCCTCATGTTGAGTTTTTGAATTTTTCCCGATAAATGATTGGCTACAAAAGGATTTTTTTTTAGTGAACGTGTCACAGCGGATTACTCCTTTTTTTTACATTTTAAAGATTGGCATTCTATGTCCAATAGAATATCTCGATCGAAGTATGAAGGTAAGAATAAATACAATAATGATGAATGGAAAAAAGAGAAAATCCTTTAGCTAGATAAGGGGCGGATGTAGCCAAGTGGATCAAGGCAGTG
>refbc_1007748_2_Gladiolus_crassifolius
GATTTCCCTATTAATGTATACGAATCGTTGAAGGATCCATGTCCCATATTTGTTTTTCTAAAACAAAATATGGGGCATGGATCCCTTGTGACCTACCATACGATCTGTTATATAAATAGGCAAATGCTCCTTTCCATTATGAATAGCGATTGTATGGCCAATCATTGTGGGTATAATGGTAGATGCCCGAGACCAAGTTACTATTATTTCTTTCTCCTCCCTCATGTTGAGTTTTTGAATTTTTCCCGATAAATGATTGGCTACAAAAGGATTTTTTTTTAGTGAACGTGTCACAGCGGATTACTCCTTTTTTTTACATTTTAAAGATTGGCATTCTATGTCCAATAGAATATCTCGATCGAAGTATGAAGGTAAGAATAAATACAATAATGATGAATGGAAAAAAGAGAAAATCCTTTAGCTAGATAAGGGGCGGATGTAGCCAAGTGGATCAAGGCAGTGGAT
>refbc_1007749_2_Gladiolus_cruentus
GATTTCCCTATTCTATTAATGTATACGAATCGTTGAAGGATCCATGTCCCATATTTTGTTTTAGAAAAACAAATATGGGGCATGGCCAATTTGTGACCTACCATACGATCTGTTATATAAATAGGCAAATGCTCCTTTCCATTATGAATAGCGATTGTATGGCCAATCATTGTGGGTATAATGGTAGATGCCCGAGACCAAGTTACTATTATTTCTTTCTCCTCCCTCATGTTGAGTTTTTGAATTTTTCCCGATAAATGATTGGCTACAAAAGGATTTTTTTTTAGTGAACGTGTCACAGCGGATTACTCCTTTTTTTTACATTTTAAAGATTGGCATTCTATGTCCAATAGAATATCTCGATCGAAGTATGAAGGTAAGAATAAATACAATAATGATGAATGGAAAAAAGATAAAATCCTTTAGCTAGATAAGGGGCGGATGTAGCCAAGTGGATCAAGGCAGTGGAT
>refbc_1007750_2_Gladiolus_cunonius
GATTTCCCTATTAATGTATACGAATCGTTGAAGGATCCATGCCCCATATTTGTTTTTTAAAACAAAATATGGGGCATGGATCTCCTGTGACCTACCATACGATCTGTTATATAAATAGGCAAATGCTCCTTTCCATTATGAATAGCGATTGTATGGCCAATCATTGTGGGTATAATGGTAGATGCCCGAGACCAAGTTACTATTATTTCTTTCTCCTCCCTCATGTTGAGTTTTTGAATTTTTCCCGATAAATGATTGGCTACAAAAGGATTTTTTTTTAGTGAACGTGTCACAGCGGATTACTCCTTTTTTTTACATTTTAAAGATTGGCATTCTATGTCCAATAGAATATCTCGATCGAAGTATGAAGGTAAGAATAAATACAATAATGATGAATGGAAAAAAGAGAAAATCCTTTAGCTAGATAAGGGGCGGATGTAGCCAAGTGGATCAAGGCAGTGGAT
>refbc_1007751_2_Gladiolus_cylindraceus
GATTTCCCTATTAATGTATACGAATCGTTGAAGGATCCATGCCCCATATTTATTTTTCTAAAACAAAATATGGGACATGGATCCCTTGTGACCTACCATACGATCTGTTATATAAATAGGCAAATGCTCCTTTCCATTATGAATAGCGATTGTATGGCCAATCATTGTGGGTATAATGGTAGATGCCCGAGACCAAGTTACTATTATTTCTTTCTCCTCCCTCATGTTGAGTTTTTGAATTTTTCCCGATAAATGATTGGCTACAAAAGGATTTTTTTTTAGTGAACGTGTCACAGCGGATTACTCCTTTTTTTTACATTTTAAAGATTGGCATTCTATGTCCAATAGAATATCTCGATCGAAGTATGAAGGTAAGAATAAATACAATAATGATGAATGGAAAAAAGAGAAAATCCTTTAGCTAGATAAGGGGCGGATGTAGCCAAGTGGATCAAGGCAGTGGAT
>refbc_1007752_2_Gladiolus_dalenii
GATTTCCCTATTAATGTATACGAATCGTTGAAGGATCCATGTCCCATATTTTGTTTTAGAAAAACAAATATGGGACATGGATCCCTTGTGACCTACCATACGATCTGTTATATAAATAGGCAAATGCTCCTTTCCATTATGAATAGCGATTGTATGGCCAATCATTGTGGGTATAATGGTAGATGCCCGAGACCAAGTTACTATTATTTCTTTCTCCTCCCTCATGTTGAGTTTTTGAATTTTTCCCGATAAATGATTGGCTACAAAAGGATTTTTTTTTAGTGAACGTGTCACAGCGGATTACTCCTTTTTTTTACATTTTAAAGATTGGCATTCTATGTCCAATAGAATATCTCGATCGAAGTATGAAGGTAAGAATAAATACAATAATGATGAATGGAAAAAAGAGAAAATCCTTAGCTAGATAAGGGGCGGATGTAGCCAAGTGGATCAAGGCAGTGGAT
>refbc_1007753_2_Gladiolus_debilis
GATTTCCCTATTAATGTATACGAATCGTTGAAGGATCCATGTCCCATATTTTGTTTTAGAAAAACAAATATGGGGCATGGATCTCTTGTGACCTACCATACGATCTGTTATATAAATAGGCAAATGCTCCTTTCCATTATGAATAGCGATTGTATGGCCAATCATTGTGGGTATAATGGTAGATGCCCGAGACCAAGTTACTATTATTTCTTTCTCCTCCCTCATGTTGAGTTTTTGAATTTTTCCCGATAAATGATTGGCTACAAAAGGATTTTTTTTTAGTGAACGTGTCACAGCGGATTACTCCTTTTTTTTACATTTTAAAGATTGGCATTCTATGTCCAATAGAATATCTCGATCGAAGTATGAAGGTAAGAATAAATACAATAATGATGAATGGAAAAAAGAGAAAATCCTTTAGCTAGATAAGGGGCGGATGTAGCCAAGTGGATCAAGGCAGTGGAT
>refbc_1007754_2_Gladiolus_decoratus
GATTTCCCTATTAATGTATACGAATCGTTGAAGGATCCATGTCCCATATTTGTTTTTCTAAAACAAAGGGGCATGGATCCCCCACGACCTACCATACGATCTGTTATATAAATAGGCAAATGCTCCTTTCCATTATGAATAGCGATTGTATGGCCAATCATTGTGGGTATAATGGTAGATGCCCGAGACCAAGTTACTATTATTTCTTTCTCCTCCCTCATGTTGAGTTTTTGAATTTTTCCCGATAAATGATTGGCTACAAAAGGATTTTTTTTTAGTGAACGTGTCACAGCGGATTACTCCTTTTTTTTACATTTTAAAGATTGGCATTCTATGTCCAATAGAATATCTCGATCGAAGTATGAAGGTAAGAATAAATACAATAATGATGAATGGAAAAAAGAGAAAATCCTTTAGCTAGATAAGGGGCGGATGTAGCCAAGTGGATCAAGGCAGTGGAT
>refbc_1007755_2_Gladiolus_densiflorus
GATTTCCCTATTAATGTATACGAATCGTTGAAGGATCCATGTCCCATATTTTGTTTTATAAAACCAAATATGGGACATGGATCCCTTGTGACCTACCATACGATCTGTTATATAAATAGGCAAATGCTCCTTTCCATTATGAATAGCGATTGTATGGCCAATCATTGTGGGTATAATGGTAGATGCCCGAGACCAAGTTACTATTATTTCTTTCTCCTCCCTCATGTTGAGTTTTTGAATTTTTCCCGATAAATGATTGGCTACAAAAGGATTTTTTTTTAGTGAACGTGTCACAGCGGATTACTCCTTTTTTTTACATTTTAAAGATTGGCATTCTATGTCCAATAGAATATCTCGATCGAAGTATGAAGGTAAGAATAAATACAATANTGATGAAGGGAAAAAAGAGAAAATCCTTTACCTAGATAAGGGGCGGATGTAGCCAAGTGGATCAAGGCAGTGGAT
>refbc_1007756_2_Gladiolus_deserticola
TATTTCCCTATTAATGTATACGAATCGTTGAAGGATCCATGCCCCATGTTTATTTTTCTAAAACAAAATATGGGACATGGATCCCTTGTGACCTACCATACGATCTGTTATATAAATAGGCAAATGCTCCTTTCCATTATGAATAGCGATTGTATGGCCAATCATTGTGGGTATAATGGTAGATGCCCGAGACCAAGTTACTATTATTTCTTTCTCCTCCCTCATGTTGAGTTTTTGAATTTTTCCCGATAAATGATTGGCTACAAAAGGATTTTTTTTTAGTGAACGTGTCACAGCGGATTACTCCTTTTTTTTACATTTTAAAGATTGGCATTCTATGTCCAATAGAATATCTCGATCGAAGTATGAAGGTAAGAATAAATACAATAATGATGAATGGAAAAAAGAGAAAATCCTTTAGCTAGATAAGGGGCGGATGTAGCCAAGTGGATCAAGGCAGTGGAT
>refbc_1007757_2_Gladiolus_dolomiticus
GATTTCCCTATTAATGTATACGAATCGTTGAAGGATCCATGTCCCATATTTGGTTTTCTAAAANCAAATATGGGACATGGATCCCTTGTGACCTACCATACGATCTGTTATATAAATAGGCAAATGCTCCTTTCCATTATGAATAGCGATTGTATGGCCAATCATTGTGGGTATAATGGTAGATGCCCGAGACCAAGTTACTATTATTTCTTTCTCCTCCCTCATGTTGAGTTTTTGAATTTTTCCCGATAAATGATTGGCTACAAAAGGATTTTTTTTTAGTGAACGTGTCACAGCGGATTACTCCTTTTTTTTACATTTTAAAGATTGGCATTCTATGTCCAATAGAATATCTCGATCGAAGTATGAAGGTAAGAATAAATACAATAATGATGAATGGAAAAAAGAGAAAATCCTTTAGCTAGATAAGGGGCGGATGTAGCCAAGTGGATCAAGGCAGTGGAT
>refbc_1007758_2_Gladiolus_ecklonii
GATTTCCCTATTAATGTATACGAATCGTTGAAGGATCCATGTCCCATATTTGTTTTTCTAAAACAAAATATGGGGCATGGATCCCTTGTGACCTACCATACGATCTGTTATATAAATAGGCAAATGCTCCTTTCCATTATGAATAGCGATTGTATGGCCAATCATTGTGGGTATAATGGTAGATGCCCGAGACCAAGTTACTATTATTTCTTTCTCCTCCCTCATGTTGAGTTTTTGAATTTTTCCCGATAAATGATTGGCTACAAAAGGATTTTTTTTTAGTGAACGTGTCACAGCGGATTACTCCTTTTTTTTACATTTTAAAGATTGGCATTCTATGTCCAATAGAATATCTCGATCGAAGTATGAAGGTAAGAATAAATACAATAATGATGAATGGAAAAAAGAGAAAATCCTTTAGCTAGATAAGGGGCGGATGTAGCCAAGTGGATCAAGGCAGTGGAT
>refbc_1007759_2_Gladiolus_elliotii
GATTCCACCCTTGTTTGATCTATCCAAAATTAACGACGAGATTTATTATCGTTTCTCGCATGTCTAGCGAAAGTCAAAGTAGGCGCGAATTCTCCCAATTTGTGACCTACCATACGATCTGTTATATAAATAGGCAAATGCTCCTTTCCATTATGAATAGCGATTGTATGGCCAATCATTGTGGGTATAATGGTAGATGCCCGAGACCAAGTTACTATTATTTCTTTCTCCTCCCTCATGTTGAGTTTTTGAATTTTTTCCGATAAATGATTGGCTACAAAAGGATTTTTTTTTAGTGAACGTGTCACAGCGGATTACTCCTTTTTTTACATTTTAAAGATTGGCATTCTATGTCCAATAGAATATCTCGATCGAAGTATGAAGGTAAGAATAAATACAATAATGATGAATGGAAAAAAGAGAAAATCCTTTAGCTAGATAAGGGGCGGATGTAGCCAAGTGGATCAAGGCAGTGGAT
>refbc_1007760_2_Gladiolus_emiliae
GATTTCCCTATTAATGTATACGAATCGTTGAAGGATCCATGTCCCATATTTTGTTTTAGAAAAACAAATATGGGGCATGGATCTCTTGTGACCTACCATACGATCTGTTATATAAATAGGCAAATGCTCCTTTCCATTATGAATAGCGATTGTATGGCCAATCATTGTGGGTATAATGGTAGATGCCCGAGACCAAGTTACTATTATTTCTTTCTCCTCCCTCATGTTGAGTTTTTGAATTTTTCCCGATAAATGATTGGCTACAAAAGGATTTTTTTTTAGTGAACGTGTCACAGCGGATTACTCCTTTTTTTTACATTTTAAAGATTGGCATTCTATGTCCAATAGAATATCTCGATCGAAGTATGAAGGTAAGAATAAATACAATAATGATGAAAGGAAAAAAGAGAAAATCCTTTAGCTAGATAAGGGGCGGATGTAGCCAAGTGGATCAAGGCAGTGGAT
>refbc_1007761_2_Gladiolus_engysiphon
GATTTCCCTATTAATGTATACGAATCGTTGAAGGATCCATGTCCCATATTTTGTTTTATAAAAACAAATATGGGGCATGGATCTCTTGTGACCTACCATACGATCTGTTATATAAATAGGCAAATGCTCCTTTCCATTATGAATAGCGATTGTATGGCCAATCATTGTGGGTATAATGGTAGATGCCCGAGACCAAGTTACTATTATTTCTTTCTCCTCCCTCATGTTGAGTTTTTGAATTTTTCCCGATAAATGATTGGCTACAAAAGGATTTTTTTTTAGTGAACGTGTCACAGCGGATTACTCCTTTTTTTTACATTTTAAAGATTGGCATTCTATGTCCAATAGAATATCTCGATCGAAGTATGAAGGTAAGAATAAATACAATAATGATGAATGGAAAAAAGAGAAAATCCTTTAGCTAGATAAGGGGCGGATGTAGCCAAGTGGATCAAGGCAGTGGAT
>refbc_1007762_2_Gladiolus_equitans
GATTTCCCTATTAATGTATACGAATCGTTGAAGGATCCATGCCCCATATTTGTTTTTCTAAAACAAAATATGGGGCATGGATCTCTTGTGACCTACCATACGATCTGTTATATAAATAGGCAAATGCTCCTTTCCATTATGAATAGCGATTGTATGGCCAATCATTGTGGGTATAATGGTAGATGCCCGAGACCAAGTTACTATTATTTCTTTCTCCTCCCTCATGTTGAGTTTTTGAATTTTTCCCGATAAATGATTGGCTACAAAAGGATTTTTTTTTAGTGAACGTGTCACAGCGGATTACTCCTTTTTTTTACATTTTAAAGATTGGCATTCTATGTCCAATAGAATATCTCGATCGAAGTATGAAGGTAAGAATAAATACAATAATGATGAATGGAAAAAAGAGAAAATCCTTTAGCTAGATAAGGGGCGGATGTAGCCAAGTGGATCAAGGCAGTGGAT
>refbc_1007763_2_Gladiolus_erectiflorus
GATTTCCCTATTAATGTATACGAATCGTTGAAGGATCCATGTCCCATATTTGTTTTTCTAAAACAAAATATGGGGCATGGATCCCTTGTGACCTACCATACGATCTGTTATATAAATAGGCAAATGCTCCTTTCCATTATGAATAGCGATTGTATGGCCAATCATTGTGGGTATAATGGTAGATGCCCGAGACCAAGTTACTATTATTTCTTTCTCCTCCCTCATGTTGAGTTTTTGAATTTTTCCCGATAAATGATTGGCTACAAAAGGATTTTTTTTTAGTGAACGTGTCACAGCGGATTACTCCTTTTTTTTACATTTTAAAGATTGGCATTCTATGTCCAATAGAATATCTCGATCGAAGTATGAAGGTAAGAATAAATACAATAATGATGAATGGAAAAAAGAGAAAATCCTTTAGCTAGATAAGGGGCGGATGTAGCCAAGTGGATCAAGGCAGTGGAT
>refbc_1007764_2_Gladiolus_exiguus
GATTTCCCTATTAATGTATACGAATCGTTGAAGGATCCATGTCCCATATTTGTTTTTCTAAAACAAAATATGGGACATGGATCCCTTGTGACCTACCATACGATCTGTTATATAAATAGGCAAATGCTCCTTTCCATTATGAATAGCGATTGTATGGCCAATCATTGTGGGTATAATGGTAGATGCCCGAGACCAAGTTACTATTATTTCTTTCTCCTCCCTCATGTTGAGTTTTTGAATTTTTCCCGATAAATGATTGGCTACAAAAGGATTTTTTTTTAGTGAACGTGTCACAGCGGATTACTCCTTTTTTTTACATTTTAAAGATTGGCATTCTATGTCCAATAGAATATCTCGATCGAAGTATGAAGGTAAGAATAAATACAATAATGATGAATGGAAAAAAGAGAAAATCCTTTAGCTAGATAAGGGGCGGATGTAGCCAAGTGGATCAAGGCAGTGGAT
>refbc_1007765_2_Gladiolus_exilis
GATTTCCCTATTAATGTATACGAATCGTTGAAGGATCCATGTCCCATATTTTGTTTTATAAAAACAAATATGGGGCATGGATCTCTTGTGACCTACCATACGATCTGTTATATAAATAGGCAAATGCTCCTTTCCATTATGAATAGCGATTGTATGGCCAATCATTGTGGGTATAATGGTAGATGCCCGAGACCAAGTTACTATTATTTCTTTCTCCTCCCTCATGTTGAGTTTTTGAATTTTTCCCGATAAATGATTGGCTACAAAAGGATTTTTTTTTAGTGAACGTGTCACAGCGGATTACTCCTTTTTTTTACATTTTAAAGATTGGCATTCTATGTCCAATAGAATATCTCGATCGAAGTATGAAGGTAAGAATAAATACAATAATGATGAATGGAAAAAAGAGAAAATCCTTTAGCTAGATAAGGGGCGGATGTAGCCAAGTGGATCAAGGCAGTGGAT
>refbc_1007766_2_Gladiolus_ferrugineus
GATTTCCCTATTAATGTATACGAATCGTTGAAGGATCCATGTCCCATATTTGTTTTTCTAAAACAAAATATGGGGCATGGATCCCTTGTGACCTACCATACGATCTGTTATATAAATAGGCAAATGCTCCTTTCCATTATGAATAGCGATTGTATGGCCAATCATTGTGGGTATAATGGTAGATGCCCGAGACCAAGTTACTATTATTTCTTTCTCCTCCCTCATGTTGAGTTTTTGAATTTTTCCCGATAAATGATTGGCTACAAAAGGATTTTTTTTTAGTGAACGTGTCACAGCGGATTACTCCTTTTTTTTACATTTTAAAGATTGGCATTCTATGTCCAATAGAATATCTCGATCGAAGTATGAAGGTAAGAATAAATACAATAATGATGAATGGAAAAAAGAGAAAATCCTTTAGCTAGATAAGGGGCGGATGTAGCCAAGTGGATCAAGGCAGTGGAT
>refbc_1007767_2_Gladiolus_flanaganii
GATTTCCCTATTAATGTATACGAATCGTTGAAGGATCCATGTCCCATATTTGTTTTTCTAAAACAAAATATGGGGCATGGATCCTCTACCATACGATCTGTTATATAAATAGGCAAATGCTCCTTTCCATTATGAATAGCGATTGTATGGCCAATCATTGTGGGTATAATGGTAGATGCCCGAGACCAAGTTACTATTATTTCTTTCTCCTCCCTCATGTTGAGTTTTTGAATTTTTCCCGATAAATGATTGGCTACAAAAGGATTTTTTTTTAGTGAACGTGTCACAGCGGATTACTCCTTTTTTTTACATTTTAAAGATTGGCATTCTATGTCCAATAGAATATCTCGATCGAAGTATGAAGGTAAGAATAAATACAATAATGATGAATGGAAAAAAGAGAAAATCCTTTAGCTAGATAAGGGGCGGATGTAGCCAAGTGGATCAAGGCAG
>refbc_1007768_2_Gladiolus_floribundus
GATTTCCCTATTAATGTATACGAATCGTTGAAGGATCCATGTCCCATATTTTGTTTTATAAAAACAAATATTGGGGCATGGATCTTTTGTGACCTACCATACGATCTGTTATATAAATAGGCAAATGCTCCTTTCCATTATGAATAGCGATTGTATGGCCAATCATTGTGGGTATAATGGTAGATGCCCGAGACCAAGTTACTATTATTTCTTTCTCCTCCCTCATGTTGAGTTTTTGAATTTTTCCCGATAAATGATTGGCTACAAAAGGATTTTTTTTTAGTGAACGTGTCACAGCGGATTACTCCTTTTTTTTACATTTTAAAGATTGGCATTCTATGTCCAATAGAATATCTCGATCGAAGTATGAAGGTAAGAATAAATACAATAATGATGAATGGAAAAAAGAGAAAATCCTTTAGCTAGATAAGGGGCGGATGTAGCCAAGTGGATCAAGGCAGTGGAT
>refbc_1007769_2_Gladiolus_fourcadei
GATTTCCCTATTAATGTATACGAATCGTTGAAGGATCCATGCCCCTTATTTTTCTAAAACAAAATATGGGACATGGATCCCCCACGACCTACCATACGATCTGTTATATAAATAGGCAAATGCTCCTTTCCATTATGAATAGCGATTGTATGGCCAATCATTGTGGGTATAATGGTAGATGCCCGAGACCAAGTTACTATTATTTCTTTCTCCTCCCTCATGTTGAGTTTTTGAATTTTTCCCGATAAATGATTGGCTACAAAAGGATTTTTTTTTAGTGAACGTGTCACAGCGGATTACTCCTTTTTTTTACATTTTAAAGATTGGCATTCTATGTCCAATAGAATATCTCGATCGAAGTATGAAGGTAAGAATAAATACAATAATGATGAATGGAAAAAAGAGAAAATCCTTTAGCTAGATAAGGGGCGGATGTAGCCAAGTGGATCAAGGCAGTGGAT
>refbc_1007770_2_Gladiolus_geardii
GATTTCCCTATTAATGTATACGAATCGNTGAAGGATCCATGCCCCTTATTTTTCTAAAACAAAATATGGGACATGGATCCCCCACGACCTACCATACGATCTGTTATATAAATAGGCAAATGCTCCTTTCCATTATGAATAGCGATTGTATGGCCAATCATTGTGGGTATAATGGTAGATGCCCGAGACCAAGTTACTATTATTTCTTTCTCCTCCCTCATGTTGAGTTTTTGAATTTTTCCCGATAAATGATTGGCTACAAAAGGATTTTTTTTTAGTGAACGTGTCACAGCGGATTACTCCTTTTTTTTACATTTTAAAGATTGGCATTCTATGTCCAATAGAATATCTCGATCGAAGTATGAAGGTAAGAATAAATACAATAATGATGAATGGAAAAAAGAGAAAATCCTTTAGCTAGATAAGGGGCGGATGTAGCCAAGTGGATCAAGGCAGTGGAT
>refbc_1007771_2_Gladiolus_gracilis
GATTTCCCTATTCATGTATACGAATCGTTGAAGGATCCATGTCCCATATTTTGTTTTATAAAAACAAATATGGGGCATGGATCTCTTGTGACCTACCATACGATCTGTTATATAAATAGGCAAATGCTCCTTTCCATTATGAATAGCGATTGTATGGCCAATCATTGTGGGTATAATGGTAGATGCCCGAGACCAAGTTACTATTATTTCTTTCTCCTCCCTCATGTTGAGTTTTTGAATTTTTCCCGATAAATGATTGGCTACAAAAGGATTTTTTTTTAGTGAACGTGTCACAGCGGATTACTCCTTTTTTTTACATTTTAAAGATTGGCATTCTATGTCCAATAGAATATCTCGATCGAAGTATGAAGGTAAGAATAAATACAATAATGATGAATGGAAAAAAGAGAAAATCCTTTAGCTAGATAAGGGGCGGATGTAGCCAAGTGGATCAAGGCAGTGGAT
>refbc_1007774_2_Gladiolus_guthriei
GATTTCCCTATTAATGTATACGAATCGTTGAAGGATCCATGTCCCATATTTTGTTTTAGAAAAACAAATATGGGGCATGGATCTCTTGTGACCTACCATACGATCTGTTATATAAATAGGCAAATGCTCCTTTCCATTATGAATAGCGATTGTATGGCCAATCATTGTGGGTATAATGGTAGATGCCCGAGACCAAGTTACTATTATTTCTTTCTCCTCCCTCATGTTGAGTTTTTGAATTTTTCCCGATAAATGATTGGCTACAAAAGGATTTTTTTTTAGTGAACGTGTCACAGCGGATTACTCCTTTTTTTTACATTTTAAAGATTGGCATTCTATGTCCAATAGAATATCTCGATCGAAGTATGAAGGTAAGAATAAATACAATAATGATGAATGGAAAAAAGAGAAAATCCTTTAGCTAGATAAGGGGCGGATGTAGCCAAGTGGATCAAGGCAGTGGAT
>refbc_1007775_2_Gladiolus_hirsutus
GATTTCCCTATTAATGTATACGAATCGTTGAAGGATCCATGTCCCATATTTTGTTTTATAAAAACAAATATGGGGCATGGATCTCTTGTGACCTACCATACGATCTGTTATATAAATAGGCAAATGCTCCTTTCCATTATGAATAGCGATTGTATGGCCAATCATTGTGGGTATAATGGTAGATGCCCGAGACCAAGTTACTATTATTTCTTTCTCCTCCCTCATGTTGAGTTTTTGAATTTTTCCCGATAAATGATTGGCTACAAAAGGATTTTTTTTTAGTGAACGTGTCACAGCGGATTACTCCTTTTTTTTACATTTTAAAGATTGGCATTCTATGTCCAATAGAATATCTCGATCGAAGTATGAAGGTAAGAATAAATACAATAATGATGAATGGAAAAAAGAGAAAATCCTTTAGCTAGATAAGGGGCGGATGTAGCCAAGTGGATCAAGGCAGTGGAT
>refbc_1007776_2_Gladiolus_hollandii
GATTTCCCTATTAATGTATACGAATCGTTGAAGGATCCATGTCCCATATTTGTTTTTCTAAAACAAAATATGGGGCATGGATCCCTTGTGACCTACCATACGATCTGTTATATAAATAGGCAAATGCTCCTTTCCATTATGAATAGCGATTGTATGGCCAATCATTGTGGGTATAATGGTAGATGCCCGAGACCAAGTTACTATTATTTCTTTCTCCTCCCTCATGTTGAGTTTTTGAATTTTTCCCGATAAATGATTGGCTACAAAAGGATTTTTTTTTAGTGAACGTGTCACAGCGGATTACTCCTTTTTTTTACATTTTAAAGATTGGCATTCTATGTCCAATAGAATATCTCGATCGAAGTATGAAGGTAAGAATAGATACAATAATGATGAATGGAAAAAAGAGAAAATCCTTTAGCTAGATAAGGGGCGGATGTAGCCAAGTGGATCAAGGCAGTGGAT
>refbc_1007777_2_Gladiolus_horombensis
GATTTCCCTATTAATGTATACGAATCGTTGAAGGATCCATGTCCCATATTTGTTTTTCTAAAACAAAATATGGGGCACGGATCCCTTGTGACCTACCATACGATCTGTTATATAAATAGGCAAATGCTCCTTTCCATTATGAATAGCGATTGTATGGCCAATCATTGTGGGTATAATGGTAGATGCCCGAGACCAAGTTACTATTATTTCTTTCTCCTCCCTCATGTTGAGTTTTTGAATTTTTCCCGATAAATGATTGGCTACAAAAGGATTTTTTTTTAGTGAACGTGTCACAGCGGATTACTCCTTTTTTTTACATTTTAAAGATTGGCATTCTATGTCCAATAGAATATCTCGATCGAAGTATGAAGGTAAGAATAAATACAATAATGATGAATGGAAAAAAGAGAAAATCCTTTAGCTAGATAAGGGGCGGATGTAGCCAA
>refbc_1007778_2_Gladiolus_huttonii
GATTTCCCTATTAATGTATACGAATCGTTGAAGGATCCATGCCCCTTATTTTTCTAAAACAAAATATGGGACATGGATCCCCCACGACCTACCATACGATCTGTTATATAAATAGGCAAATGCTCCTTTCCATTATGAATAGCGATTGTATGGCCAATCATTGTGGGTATAATGGTAGATGCCCGAGACCAAGTTACTATTATTTCTTTCTCCTCCCTCATGTTGAGTTTTTGAATTTTTCCCGATAAATGATTGGCTACAAAAGGATTTTTTTTTAGTGAACGTGTCACAGCGGATTACTCCTTTTTTTTACATTTTAAAGATTGGCATTCTATGTCCAATAGAATATCTCGATCGAAGTATGAAGGTAAGAATAAATACAATAATGATGAATGGAAAAAAGAGAAAATCCTTTAGCTAGATAAGGGGCGGATGTAGCCAAGTGGATCAAGGCAGGGGAT
>refbc_1007779_2_Gladiolus_hyalinus
GATTTCCCTATTAATGCATACGAATCGTTGAAGGATCCATGCCCCTTATTTTTCTAAAACAAAATATGGGACATGGATCCCCCACGACCTACCATACGATCTGTTATATAAATAGGCAAATGCTCCTTTCCATTATGAATAGCGATTGTATGGCCAATCATTGTGGGTATAATGGTAGATGCCCGAGACCAAGTTACTATTATTTCTTTCTCCTCCCTCATGTTGAGTTTTTGAATTTTTCCCGATAAATGATTGGCTACAAAAGGATTTTTTTTTAGTGAACGTGTCACAGCGGATTACTCCTTTTTTTTACATTTTAAAGATTGGCATTCTATGTCCAATAGAATATCTCGATCGAAGTATGAAGGTAAGAATAAATACAATAATGATGAATGGAAAAAAGAGAAAATCCTTTAGCTAGATAAGGGGCGGATGTAGCCAAGTGGATCAAGGCAGTGGAT
>refbc_1007780_2_Gladiolus_imbricatus
GATTTCCCTATTAATGTATACGAATCGTTGAAGGATCCATGCCCCATATTTTGTTTTAGAAAAACAAATATGGGACATGGATCCCTTGTGACCTACCATACGATCTGTTATATAAATAGGCAAATGCTCCTTTCCATTATGAATAGCGATTGTATGGCCAATCATTGTGGGTATAATGGTAGATGCCCGAGACCAAGTTACTATTATTTCTTTCTCCTCCCTCATGTTGAGTTTTTGAATTTTTCCCGATAAATGATTGGCTACAAAAGGATTTTTTTTTAGTGAACGTGTCACAGCGGATTACTCCTTTTTTTTACATTTTAAAGATTGGCATTCTATGTCCAATAGAATATCTCGATCGAAGTATGAAGGTAAGAATAAATACAATAATGATGAATGGAAAAAAGAGAAAATCCTTTAGCTAGATAAGGGGCGGATGTAGCCAAGTGGATCAAGGCAGTGGAT
>refbc_1007781_2_Gladiolus_inandensis
GATTTCCCTATTAATGTATACGAATCGTTGAAGGATCCATGTCCCATATTTGTTTTTCTAAAACAAAATATGGGGCATGGATCCCTTGTGACCTACCATACGATCTGTTATATAAATAGGCAAATGCTCCTTTCCATTATGAATAGCGATTGTATGGCCAATCATTGTGGGTATAATGGTAGATGCCCGAGACCAAGTTACTATTATTTCTTTCTCCTCCCTCATGTTGAGTTTTTGAATTTTTCCCGATAAATGATTGGCTACAAAAGGATTTTTTTTTAGTGAACGTGTCACAGCGGATTACTCCTTTTTTTTACATTTTAAAGATTGGCATTCTATGTCCAATAGAATATCTCGATCGAAGTATGAAGGTAAGAATAAATACAATAATGATGAATGGAAAAAAGAGAAAATCCTTTAGCTAGATAAGGGGCGGATGTAGCCAAGTGGATCAAGGCAGTGGAT
>refbc_1007782_2_Gladiolus_inflatus
GATTTCCCTATTAATGTATACGAATCGTTGAAGGATCCATGCCCCATATTTATTTTTCTAAAACAAAATATGGGACATGGATCCCTTGTGACCTACCATACGATCTGTTATATAAATAGGCAAATGCTCCTTTCCATTATGAATAGCGATTGTATGGCCAATCATTGTGGGTATAATGGTAGATGCCCGAGACCAAGTTACTATTATTTCTTTCTCCTCCCTCATGTTGAGTTTTTGAATTTTTCCCGATAAATGATTGGCTACAAAAGGATTTTTTTTTAGTGAACGTGTCACAGCGGATTACTCCTTTTTTTTACATTTTAAAGATTGGCATTCTATGTCCAATAGAATATCTCGATCGAAGTATGAAGGTAAGAATAAATACAATAATGATGAATGGAAAAAAGAGAAAATCCTTTAGCTAGATAAGGGGCGGATGTAGCCAAGTGGATCAAGGCAGTGGAT
>refbc_1007783_2_Gladiolus_inflexus
GATTTCCCTATTAATGTATACGAATCGTTGAAGGATCCATGTCCCATATTTTGTTTTATAAAAACAAATATGGGGCATGGATCTCTTGTGACCTACCATACGATCTGTTATATAAATAGGCAAATGCTCCTTTCCATTATGAATAGCGATTGTATGGCCAATCATTGTGGGTATAATGGTAGATGCCCGAGACCAAGTTACTATTATTTCTTTCTCCTCCCTCATGTTGAGTTTTTGAATTTTTCCCGATAAATGATTGGCTACAAAAGGATTTTTTTTTAGTGAACGTGTCACAGCGGATTACTCCTTTTTTTTACATTTTAAAGATTGGCATTCTATGTCCAATAGAATATCTCGATCGAAGTATGAAGGTAAGAATAAATACAATAATGATGAATGGAAAAAAGAGAAAATCCTTTAGCTAGATAAGGGGCGGATG
>refbc_1007784_2_Gladiolus_insolens
GATTTACCTATTAATGTATACGAATCGTTGAAGGATCCATGCCCCATATTTGTTTTTCTAAAACAAAATATGGGACATGGATCTCTTGTGACCTACCATACGATCTGTTATATAAATAGGCAAATGCTCCTTTCCATTATGAATAGCGATTGTATGGCCAATCATTGTGGGTATAATGGTAGATGCCCGAGACCAAGTTACTATTATTTCTTTCTCCTCCCTCATGTTGAGTTTTTGAATTTTTCCCGATAAATGATTGGCTACAAAAGGATTTTTTTTTAGTGAACGTGTCACAGCGGATTACTCCTTTTTTTTACATTTTAAAGATTGGCATTCTATGTCCAATAGAATATCTCGATCGAAGTATGAAGGTAAGAATAAATACAATAATGATGAATGGAAAAAAGAGAAAATCCTTTAGCTAGATAAGGGGCGGATGTAGCC
>refbc_1007785_2_Gladiolus_involutus
GATTTCCCTATTAATGTATATGAATCGTTGAAGGATCCATGTCCCATATTTGTTTTTCTAAAACAAAATATGGGGCATGGATCCCTTGTGACCTACCATACGATCTGTTATATAAATAGGCAAATGCTCCTTTCCATTATGAATAGCGATTGTATGGCCAATCATTGTGGGTATAATGGTAGATGCCCGAGACCAAGTTACTATTATTTCTTTCTCCTCCCTCATGTTGAGTTTTTGAATTTTTCCCGATAAATGATTGGCTACAAAAGGATTTTTTTTTAGTGAACGTGTCACAGCGGATTACTCCTTTTTTTTACATTTTAAAGATTGGCATTCTATGTCCAATAGAATATCTCGATCGAAGTATGAAGGTAAGAATAAATACAATAATGATGAATGGAAAAAAGAGAAAATCCTTTAGCTAGATAAGGGGCGGATGTAGCCAAGTGGATCAAGGCAGTGGAT
>refbc_1007786_2_Gladiolus_italicus
GATTTCCCTATTAATGTATACGAATCGTTGAAGGATCCATGTCCCATATTTGTTTTTCTAAAACAAAATATGGGGCATGGATCCCTTGTGACCTACCATACGATCTGTTATATAAATAGGCAAATGCTCCTTTCCATTATGAATAGCGATTGTATGGCCAATCATTGTGGGTATAATGGTAGATGCCCGAGACCAAGTTACTATTATTTCTTTCTCCTCCCTCATGTTGAGTTTTTGAATTTTTCCCGATAAATGATTGGCTACAAAAGGATTTTTTTTTAGTGAACGTGTCACAGCGGATTACTCCTTTTTTTTACATTTTAAAGATTGGCATTCTATGTCCAATAGAATATCTCGATCGAAGTATGAAGGTAAGAATAAATACAATAATGATGAATGGAAAAAAGAGAAAATCCTTTAGCTAGATAAGGGGCGGATGTAGCCAAGTGGATCAAGGCAGTGGAT
>refbc_1007787_2_Gladiolus_jonquilodorus
GATTTCCCTATTAATGTATACGAATCGTTGAAGGATCCATGTCCCATATTTTGTTTTATAAAAACAAATATGGGGCATGGATCTCTTGTGACCTACCATACGATCTGTTATATAAATAGGCAAATGCTCCTTTCCATTATGAATAGCGATTGTATGGCCAATCATTGTGGGTATAATGGTAGATGCCCGAGACCAAGTTACTATTATTTCTTTCTCCTCCCTCATGTTGAGTTTTTGAATTTTTCCCGATAAATGATTGGCTACAAAAGGATTTTTTTTTAGTGAACGTGTCACAGCGGATTACTCCTTTTTTTTACATTTTAAAGATTGGCATTCTATGTCCAATAGAATATCTCGATCGAAGTATGAAGGTAAGAATAAATACAATAATGATGAATGGAAAAAAGAGAAAATCCTTTAGCTAGATAAGGGGCGGATGTAGCCAAGTGGATCAAGGCAGTGGAT
>refbc_1007788_2_Gladiolus_kamiesbergensis
GATTTCCCTATTAATGTATACGAATCGTTGAAGGATCCATGTCCCATATTTGTTTTTCTAAAACAAAATATGGGGCATGGATCCTCTACCATACGATCTGTTATATAAATAGGCAAATGCTCCTTTCCATTATGAATAGCGATTGTATGGCCAATCATTGTGGGTATAATGGTAGATGCCCGAGACCAAGTTACTATTATTTCTTTCTCCTCCCTCATGTTGAGTTTTTGAATTTTTCCCGATAAATGATTGGCTACAAAAGGATTTTTTTTTAGTGAACGTGTCACAGCGGATTACTCCTTTTTTTTACATTTTAAAGATTGGCATTCTATGTCCAATAGAATATCTCGATCGAAGTATGAAGGTAAGAATAAATACAATAATGATGAATGGAAAAAAGAGAAAATCCTTTAGCTAGATAAGGGGCGGATGTAGCCAAGTGGATCAAGGCAGTGGAT
>refbc_1007789_2_Gladiolus_lapeirousioides
GATTTCCCTATTAATGTATACGAATCGTTGAAGGATCCATGCCCCATATTTCTTTTTATAAAACAAAATATGGGGCATGGATCCCTTGTGACCTACCATACGATCTGTTATATAAATAGGCAAATGCTCCTTTCCATTATGAATAGCGATTGTATGGCCAATCATTGTGGGTATAATGGTAGATGCCCGAGACCAAGTTACTATTATTTCTTTCTCCTCCCTCATGTTGAGTTTTTGAATTTTTCCCGATAAATGATTGGCTACAAAAGGATTTTTTTTTAGTGAACGTGTCACAGCGGATTACTCCTTTTTTTACATTTTAAAGATTGGCATTCTATGTCCAATAGAATATCTCGATCGAAGTATGAAGGTAAGAATAAATACAATAATGATGAATGGAAAAAAGAGAAAATCCTTTAGCTAGATAAGGGGCGGATGTAGCCAAGTGGATCAAGGCAGTGGAT
>refbc_1007790_2_Gladiolus_liliaceus
GATTTCCCTATTAATGTATACGAATCGTTGAAGGATCCATGCCCCTTATTTTTCTAAAACAAAATATGGGACATGGATCCCCCACGACCTACCATACGATCTGTTATATAAATAGGCAAATGCTCCTTTCCATTATGAATAGCGATTGTATGGCCAATCATTGTGGGTATAATGGTAGATGCCCGAGACCAAGTTACTATTATTTCTTTCTCCTCCCTCATGTTGAGTTTTTGAATTTTTCCCGATAAATGATTGGCTACAAAAGGATTTTTTTTTAGTGAACGTGTCACAGCGGATTACTCCTTTTTTTTACATTTTAAAGATTGGCATTCTATGTCCAATAGAATATCTCGATCGAAGTATGAAGGTAAGAATAAATACAATAATGATGAATGGAAAAAAGAGAAAATCCTTTAGCTAGATAAGGGGCGGATGTAGCCAAGTGGATCAAGGCAGTGGAT
>refbc_1007791_2_Gladiolus_longicollis
GATTTCCCTATTAATGTATACGAATCGTTGAAGGATCCATGCCCCTTATTTTTCTAAAACAAAATATGGGACATGGATCCCCCACGACCTACCATACGATCTGTTATATAAATAGGCAAATGCTCCTTTCCATTATGAATAGCGATTGTATGGCCAATCATTGTGGGTATAATGGTAGATGCCCGAGACCAAGTTACTATTATTTCTTTCTCCTCCCTCATGTTGAGTTTTTGAATTTTTCCCGATAAATGATTGGCTACAAAAGGATTTTTTTTTAGTGAACGTGTCACAGCGGATTACTCCTTTTTTTTACATTTTAAAGATTGGCATTCTATGTCCAATAGAATATCTCGATCGAAGTATGAAGGTAAGAATAAATACAATAATGATGAATGGAAAAAAGAGAAAATCCTTTAGCTAGATAAGGGGCGGATGTAGCCAAGTGGATCAAGGCAGTGGAT
>refbc_1007792_2_Gladiolus_loteniensis
TCCCATATTTGATTTTTCTAAAACAAAATATGGGGCATGGATCCCCCACCCTTGTTTGATCTATCCAAAATTAACGACGAGATTTGCTCCTTTCCATTATGAATAGCGATTGTATGGCCAATCATTGTGGGTATAATGGTAGATGCCCGAGACCAAGTTACTATTATTTCTTTCTCCTCCCTCATGTTGAGTTTTTGAATTTTTCCCGATAAATGATTGGCTACAAAAGGATTTTTTTTTAGTGAACGTGTCACAGCGGATTACTCCTTTTTTTTACATTTTAAAGATTGGCATTCTATGTCCAATAGAATATCTCGATCGAAGTATGAAGGTAAGAATAAATACAATAATGATGAATGGAAAAAAGAGAAAATCCTTTAGCTAGATAAGGGGCGGATGTAGCCAAGTGGATCAAGGCAGTGGAT
>refbc_1007793_2_Gladiolus_macneilii
GATTTCCCTATTAATGTATACGAATCGTTGAAGGATCCATGTCCCATATTTGTTTTTCTAAAACAAAATATGGGGCATGGATCCCTTGTGACCTACCATACGATCTGTTATATAAATAGGCAAATGCTCCTTTCCATTATGAATAGCGATTGTATGGCCAATCATTGTGGGTATAATGGTAGATGCCCGAGACCAAGTTACTATTATTTCTTTCTCCTCCCTCATGTTGAGTTTTTGAATTTTTCCCGATAAATGATTGGCTACAAAAGGATTTTTTTTTAGTGAACGTGTCACAGCGGATTACTCCTTTTTTTTACATTTTAAAGATTGGCATTCTATGTCCAATAGAATATCTCGATCGAAGTATGAAGGTAAGAATAAATACAATAATGATGAATGGAAAAAAGAGAAAATCCTTTAGCTAGATAAGGGGCGGATGTAGCCAAGTGGATCAAGGCAGTGGAT
>refbc_1007794_2_Gladiolus_maculatus
GATTTCCCTATTAATGTATACGAATCGTTGAAGGATCCATGTCCCATATTTTGTTTTATAAAAACAAATATGGGGCATGGATCTCTTGTGACCTACCATACGATCTGTTATATAAATAGGCAAATGCTCCTTTCCATTATGAATAGCGATTGTATGGCCAATCATTGTGGGTATAATGGTAGATGCCCGAGACCAAGTTACTATTATTTCTTTCTCCTCCCTCATGTTGAGTTTTTGAATTTTTCCCGATAAATGATTGGCTACAAAAGGATTTTTTTTTAGTGAACGTGTCACAGCGGATTACTCCTTTTTTTTACATTTTAAAGATTGGCATTCTATGTCCAATAGAATATCTCGATCGAAGTATGAAGGTAAGAATAAATACAATAATGATGAATGGAAAAAAGAGAAAATCCTTTAGCTAGATAAGGGGCGGATGTAGCCAAGTGGATCAAGGCAGTGGAT
>refbc_1007795_2_Gladiolus_malvinus
GATTTCCCTATTAATGTATACGAATCGTTGAAGGATCCATGTCCCATATTTGTTTTTCTAAAACAAAATATGGGGCATGGATCCCCCATACGATCTGTTATATAAATAGGCAAATGCTCCTTTCCATTATGAATAGCGATTGTATGGCCAATCATTGTGGGTATAATGGTAGATGCCCGAGACCAAGTTACTATTATTTCTTTCTCCTCCCTCATGTTGAGTTTTTGAATTTTTCCCGATAAATGATTGGCTACAAAAGGATTTTTTTTTAGTGAACGTGTCACAGCGGATTACTCCTTTTTTTTACATTTTAAAGATTGGCATTCTATGTCCAATAGAATATCTCGATCGAAGTATGAAGGTAAGAATAAATACAATAATGATGAATGGAAAAAAGAGAAAATCCTTTAGCTAGATAAGGGGCGGATGTAGCCAAGTGGATCAAGGCAGTGGAT
>refbc_1007796_2_Gladiolus_marlothii
GATTTCCCTATTAATGTATACGAATCGTTGAAGGATCCATGCCCCATATTTCTTTTTCTAAAACAAAATATGGGACATGGATCCCTTGTGACCTACCATACGATCTGTTATATAAATAGGCAAATGCTCCTTTCCATTATGAATAGCGATTGTATGGCCAATCATTGTGGGTATAATGGTAGATGCCCGAGACCAAGTTACTATTATTTCTTTCTCCTCCCTCATGTTGAGTTTTTGAATTTTTCCCGATAAATGATTGGCTACAAAAGGATTTTTTTTTAGTGAACGTGTCACAGCGGATTACTCCTTTTTTTTACATTTTAAAGATTGGCATTCTATGTCCAATAGAATATCTCGATCGAAGTATGAAGGTAAGAATAAATACAATAATGATGAATGGAAAAAAGAGAAAATCCTTTAGCTAGATAAGGGGCGGATGTAGCCAAGTGGATCAAGGCAGTGGAT
>refbc_1007797_2_Gladiolus_martleyi
GATTTCCCTATTAATGTATACGAATCGTTGAAGGATCCATGTCCCATATTTTGTTTTATAAAAACAAATATGGGGCATGGATCTCTTGTGACCTACCATACGATCTGTTATATAAATAGGCAAATGCTCCTTTCCATTATGAATAGCGATTGTATGGCCAATCATTGTGGGTATAATGGTAGATGCCCGAGACCAAGTTACTATTATTTCTTTCTCCTCCCTCATGTTGAGTTTTTGAATTTTTCCCGATAAATGATTGGCTACAAAAGGATTTTTTTTTAGTGAACGTGTCACAGCGGATTACTCCTTTTTTTTACATTTTAAAGATTGGCATTCTATGTCCAATAGAATATCTCGATCGAAGTATGAAGGTAAGAATAAATACAATAATGATGAATGGAAAAAAGAGAAAATCCTTTAGCTAGATAAGGGGCGGATG
>refbc_1007798_2_Gladiolus_meliusculus
GATTTCCCTATTAATGTATACGAATCGTTGAAGGATCCATGCCCCATATTTGTTTTTCTAAAACAAAATATGGGGCATGGATCTCTTGTGACCTACCATACGATCTGTTATATAAATAGGCAAATGCTCCTTTCCATTATGAATAGCGATTGTATGGCCAATCATTGTGGGTATAATGGTAGATGCCCGAGACCAAGTTACTATTATTTCTTTCTCCTCCCTCATGTTGAGTTTTTGAATTTTTCCCGATAAATGATTGGCTACAAAAGGATTTTTTTTTAGTGAACGTGTCACAGCGGATTACTCCTTTTTTTTACATTTTAAAGATTGGCATTCTATGTCCAATAGAATATCTCGATCGAAGTATGAAGGTAAGAATAAATACAATAATGATGAATGGAAAAAAGAGAAAATCCTTTAGCTAGATAAGGGGCGGATGTAGCCAAGTGGATCAAGGCAGTGGAT
>refbc_1007799_2_Gladiolus_meridionalis
GATTTCCCTATTAATGTATACGAATCGTTGAAGGATCCATGTCCCATATTTTGTTTTATAAAAACAAATATGGGGCATGGATCTCTTGTGACCTACCATACGATCTGTTATATAAATAGGCAAATGCTCCTTTCCATTATGAATAGCGATTGTATGGCCAATCATTGTGGGTATAATGGTAGATGCCCGAGACCAAGTTACTATTATTTCTTTCTCCTCCCTCATGTTGAGTTTTTGAATTTTTCCCGATAAATGATTGGCTACAAAAGGATTTTTTTTTAGTGAACGTGTCACAGCGGATTACTCCTTTTTTTTACATTTTAAAGATTGGCATTCTATGTCCAATAGAATATCTCGATCGAAGTATGAAGGTAAGAATAAATACAATAATGATGAATGGAAAAAAGAGAAAATCCTTTAGCTAGATAAGGGGCGGATGTAGCCAAGTGGATCAAGGCAGTGGAT
>refbc_1007800_2_Gladiolus_microcarpus
GATTTCCCTATTAATGTATACGAATAGTTGAAGGATCCATGCCCCATATTTCTTTTTCTAAAACAAAATATGGGACATGGATCCCTGACCTACCATACGATCTGTTATATAAATAGGCAAATGCTCCTTTCCATTATGAATAGCGATTGTATGGCCAATCATTGTGGGTATAATGGTAGATGCCCGAGACCAAGTTACTATTATTTCTTTCTCCTCCCTCATGTTGAGTTTTTTAATTTTTCCCGATAAATGATTGGCTACAAAAGGATTTTTTTTTAGTGAACGTGTCACAGCGGATTACTCCTTTTTTTTACATTTTAAAGATTGGCATTCTATGTCCAATAGAATATCTCGATCGAAGTATGAAGGTAAGAATAAATACAATAATGATGAATGGAAAAAAGAGAAAATCCTTTAGCTAGATAAGGGGCGGATGTAGCCAAGTGGATCAAGGCAGTGGAT
>refbc_1007801_2_Gladiolus_miniatus
GATTTCCCTATTAATGTATACGAATCGTTGAAGGATCCATGTCCCATATTTTGTTTTATAAAAACAAATATTGGGGCATGGATCTTTTGTGACCTACCATACGATCTGTTATATAAATAGGCAAATGCTCCTTTCCATTATGAATAGCGATTGTATGGCCAATCATTGTGGGTATAATGGTAGATGCCCGAGACCAAGTTACTATTATTTCTTTCTCCTCCCTCATGTTGAGTTTTTGAATTTTTCCCGATAAATGATTGGCTACAAAAGGATTTTTTTTTAGTGAACGTGTCACAGCGGATTACTCCTTTTTTTTACATTTTAAAGATTGGCATTCTATGTCCAATAGAATATCTCGATCGAAGTATGAAGGTAAGAATAAATACAATAATGATGAATGGAAAAAAGAGAAAATCCTTTAGCTAGATAAGGGGCGGATGTAGCCAAGTGGATCAAGGCAGTGGAT
>refbc_1007802_2_Gladiolus_monticola
GATTTCCCTATTAATGTATACGAATCGTTGAAGGATCCATGTCCCATATTTTGTTTTATAAAAACAAATATGGGGCATGGATCTCTTGTGACCTACCATACGATCTGTTATATAAATAGGCAAATGCTCCTTTCCATTATGAATAGCGATTGTATGGCCAATCATTGTGGGTATAATGGTAGATGCCCGAGACCAAGTTACTATTATTTCTTTCTCCTCCCTCATGTTGAGTTTTTGAATTTTTCCCGATAAATGATTGGCTACAAAAGGATTTTTTTTTAGTGAACGTGTCACAGCGGATTACTCCTTTTTTTTACATTTTAAAGATTGGCATTCTATGTCCAATAGAATATCTCGATCGAAGTATGAAGGTAAGAATAAATACAATAATGATGAATGGAAAAAAGAGAAAATCCTTTAGCTAGATAAGGGGCGGATGTAGCCAAGTGGATCAAGGCAGTGGAT
>refbc_1007803_2_Gladiolus_mortonius
GATTTCCCTATTAATGTATACGAATCGTTGAAGGATCCATGTCCCATATTTGTTTTTCTAAAACAAAATATGGGGCATGGATCCCTTGTGACCTACCATACGATCTGTTATATAAATAGGCAAATGCTCCTTTCCATTATGAATAGCGATTGTATGGCCAATCATTGTGGGTATAATGGTAGATGCCCGAGACCAAGTTACTATTATTTCTTTCTCCTCCCTCATGTTGAGTTTTTGAATTTTTCCCGATAAATGATTGGCTACAAAAGGATTTTTTTTTAGTGAACGTGTCACAGCGGATTACTCCTTTTTTTTACATTTTAAAGATTGGCATTCTATGTCCAATAGAATATCTCGATCGAAGTATGAAGGTAAGAATAAATACAATAATGATGAATGGAAAAAAGAGAAAATCCTTTAGCTAGATAAGGGGCGGATGTAGCCAAGTGGATCAAGGCAGTGGAT
>refbc_1007805_2_Gladiolus_nerineoides
GATTTCCCTATTAATGTATACGAATCGTTGAAGGATCCATGTCCCATATTTTGTTTTATAAAAACAAATATGGGGCATGGATCTCTTGTGACCTACCATACGATCTGTTATATAAATAGGCAAATGCTCCTTTCCATTATGAATAGCGATTGTATGGCCAATCATTGTGGGTATAATGGTAGATGCCCGAGACCAAGTTACTATTATTTCTTTCTCCTCCCTCATGTTGAGTTTTTGAATTTTTCCCGATAAATGATTGGCTACAAAAGGATTTTTTTTTAGTGAACGTGTCACAGCGGATTACTCCTTTTTTTTACATTTTAAAGATTGGCATTCTATGTCCAATAGAATATCTCGATCGAAGTATGAAGGTAAGAATAAATACAATAATGATGAATGGAAAAAAGAGAAAATCCTTTAGCTAGATAAGGGGCGGATGTAGCCAAGTGGATCAAGGCAGTGGAT
>refbc_1007806_2_Gladiolus_oatesii
GATTTCCCTATTAATGTATACGAATCGTTGAAGGATCCATGCCCCATATTTGTTTTTCTAAAACAAATATGGGGCATGGATCCCCTGTGACCTACCATACGATCTGTTATATAAATAGGCAAATGCTCCTTTCCATTATGAATAGCGATTGTATGGCCAATCATTGTGGGTATAATGGTAGATGCCCGAGACCAAGTTACTATTATTTCTTTCTCCTCCCTCATGTTGAGTTTTTGAATTTTTCCCGATAAATGATTGGCTACAAAAGGATTTTTTTTTAGTGAACGTGTCACAGCGGATTACTCCTTTTTTTTACATTTTAAAGATTGGCATTCTATGTCCAATAGAATATCTCGATCGAAGTATGAAGGTAAGAATAAATACAATAATGATGAATGGAAAAAAGAGAAAATCCTTTAGCTAGATAAGGGGCGGATGTAGCCAAGTGGATCAAGGCAGTGGAT
>refbc_1007807_2_Gladiolus_ochroleucus
GATTTCCCTATTAATGTATACGAATCGTTGAAGGATCCATGTCCCATATTTGTTTTTCTAAAACAAAATATGGGGCATGGATCCCTTGTGACCTACCATACGATCTGTTATATAAATAGGCAAATGCTCCTTTCCATTATGAATAGCGATTGTATGGCCAATCATTGTGGGTATAATGGTAGATGCCCGAGACCAAGTTACTATTATTTCTTTCTCCTCCCTCATGTTGAGTTTTTGAATTTTTCCCGATAAATGATTGGCTACAAAAGGATTTTTTTTTAGTGAACGTGTCACAGCGGATTACTCCTTTTTTTTACATTTTAAAGATTGGCATTCTATGTCCAATAGAATATCTCGATCGAAGTATGAAGGTAAGAATAAATACAATAATGATGAATGGAAAAAAGAGAAAATCCTTTAGCTAGATAAGGGGCGGATGTAGCCAAGTGGATCAAGGCAGTGGAT
>refbc_1007809_2_Gladiolus_orchidiflorus
TATTTCCCTATTAATGTATACGAATCGTTGAAGGATCCATGCCCCATGTTTATTTTTCTAAAACAAAATATGGGACATGGATCCCTTGTGACCTACCATACGATCTGTTATATAAATAGGCAAATGCTCCTTTCCATTATGAATAGCGATTGTATGGCCAATCATTGTGGGTATAATGGTAGATGCCCGAGACCAAGTTACTATTATTTCTTTCTCCTCCCTCATGTTGAGTTTTTGAATTTTTCCCGATAAATGATTGGCTACAAAAGGATTTTTTTTTAGTGAACGTGTCACAGCGGATTACTCCTTTTTTTTACATTTTAAAGATTGGCATTCTATGTCCAATAGAATATCTCGATCGAAGTATGAAGGTAAGAATAAATACAATAATGATGAATGGAAAAAAGAGAAAATCCTTTAGCTAGATAAGGGGCGGATGTAGCCAAGTGGATCAAGGCAGTGGAT
>refbc_1007810_2_Gladiolus_oreocharis
GATTTCCCTATTAATGTATACGAATCGTTGAAGGATCCATGCCCCATATTTATTTTTCTAATACAAAATATGGGACATGGATCCCTTGTGACCTACCATACGATCTGTTATATAAATAGGCAAATGCTCCTTTCCATTATGAATAGCGATTGTATGGCCAATCATTGTGGGTATAATGGTAGATGCCCGAGACCAAGTTACTATTATTTCTTTCTCCTCCCTCATGTTGAGTTTTTGAATTTTTCCCGATAAATGATTGGCTACAAAAGGATTTTTTTTTAGTGAACGTGTCACAGCGGATTACTCCTTTTTTTTACATTTTAAAGATTGGCATTCTATGTCCAATAGAATATCTCGATCGAAGTATGAAGGTAAGAATAAATACAATAATGATGAATGGAAAAAAGAGAAAATCCTTTAGCTAGATAAGGGGCGGATGTAGCCAAGTGGATCAAGGCAGTGGAT
>refbc_1007811_2_Gladiolus_ornatus
GATTTCCCTATTAATGTATACGAATCGTTGAAGGATCCATGTCCCATATTTTGTTTTATAAAAACAAATATGGGGCATGGATCTCTTGTGACCTACCATACGATCTGTTATATAAATAGGCAAATGCTCCTTTCCATTATGAATAGCGATTGTATGGCCAATCATTGTGGGTATAATGGTAGATGCCCGAGACCAAGTTACTATTATTTCTTTCTCCTCCCTCATGTTGAGTTTTTGAATTTTTCCCGATAAATGATTGGCTACAAAAGGATTTTTTTTTAGTGAACGTGTCACAGCGGATTACTCCTTTTTTTTACATTTTAAAGATTGGCATTCTATGTCCAATAGAATATCTCGATCGAAGTATGAAGGTAAGAATAAATACAATAATGATGAATGGAAAAAAGAGAAAATCCTTTAGCTAGATAAGGGGCGGATGTAGCCAAGTGGATCAAGGCAGTGGAT
>refbc_1007812_2_Gladiolus_overbergensis
GATTTCCCTATTAATGTATACGAATCGTTGAAGGATCCATGCCCCTTATTTTTCTAAAACAAAATATGGGACATGGATCCCCCACGACCTACCATACGATCTGTTATATAAATAGGCAAATGCTCCTTTCCATTATGAATAGCGATTGTATGGCCAATCATTGTGGGTATAATGGTAGATGCCCGAGACCAAGTTACTATTATTTCTTTCTCCTCCCTCATGTTGAGTTTTTGAATTTTTCCCGATAAATGATTGGCTACAAAAGGATTTTTTTTTAGTGAACGTGTCACAGCGGATTACTCCTTTTTTTTACATTTTAAAGATTGGCATTCTATGTCCAATAGAATATCTCGATCGAAGTATGAAGGTAAGAATAAATACAATAATGATGAATGGAAAAAAGAGAAAATCCTTTAGCTAGATAAGGGGCGGATGTAGCCAAGTGGATCAAGGCAGTGGAT
>refbc_1007813_2_Gladiolus_pardalinus
GATTTCCCTATTAATGTATACGAATCGTTGAAGGATCCATGTCCCATATTTGTTTTTCTAAAACAAAATATGGGGCATGGATCCCTTGTGACCTACCATACGATCTGTTATATAAATAGGCAAATGCTCCTTTCCATTATGAATAGCGATTGTATGGCCAATCATTGTGGGTATAATGGTAGATGCCCGAGACCAAGTTACTATTATTTCTTTCTCCTCCCTCATGTTGAGTTTTTGAATTTTTCCCGATAAATGATTGGCTACAAAAGGATTTTTTTTTAGTGAACGTGTCACAGCGGATTACTCCTTTTTTTTACATTTTAAAGATTGGCATTCTATGTCCAATAGAATATCTCGATCGAAGTATGAAGGTAAGAATAAATACAATAATGATGAATGGAAAAAAGAGAAAATCCTTTAGCTAGATAAGGGGCGGATGTAGCCAAGTGGATCAAGGCAGTGGAT
>refbc_1007814_2_Gladiolus_parvulus
GATTTCCCTATTAATGTATACGAATCGTTGAAGGATCCATGTCCCATATTTGTTTTTCTAAAACAAAATATGGGGCATGGATCCCTTGTGACCTACCATACGATCTGTTATATAAATAGGCAAATGCTCCTTTCCATTATGAATAGCGATTGTATGGCCAATCATTGTGGGTATAATGGTAGATGCCCGAGACCAAGTTACTATTATTTCTTTCTCCTCCCTCATGTTGAGTTTTTGAATTTTTCCCGATAAATGATTGGCTACAAAAGGATTTTTTTTTAGTGAACGTGTCACAGCGGATTACTCCTTTTTTTTACATTTTAAAGATTGGCATTCTATGTCCAATAGAATATCTCGATCGAAGTATGAAGGTAAGAATAAATACAATAATGATGAATGGAAAAAAGAGAAAATCCTTTAGCTAGATAAGGGGCGGATGTAGCCAAGTGGATCAAGGCAGTGGAT
>refbc_1007815_2_Gladiolus_pavonia
GATTTCCCTATTAATGTATACGAATCGTTGAAGGATCCATGTCCCATATTTTGTTTTAGAAAAACAAATATGGGACATGGATCCCTTGTGACCTACCATACGATCTGTTATATAAATAGGCAAATGCTCCTTTCCATTATGAATAGCGATTGTATGGCCAATCATTGTGGGTATAATGGTAGATGCCCGAGACCAAGTTACTATTATTTCTTTCTCCTCCCTCATGTTGAGTTTTTGAATTTTTCCCGATAAATGATTGGCTACAAAAGGATTTTTTTTTAGTGAACGTGTCACAGCGGATTACTCCTTTTTTTTACATTTTAAAGATTGGCATTCTATGTCCAATAGAATATCTCGATCGAAGTATGAAGGTAAGAATAAATACAATAATGATGAATGGAAAAAAGAGAAAATCCTTTAGCTAGATAAGGGGCGGATGTAGCCAAGTGGATCAAGGCAGTGGAT
>refbc_1007817_2_Gladiolus_permeabilis_subsp._edulis
GATTTCCCTATTAATGTATACGAATCGTTGAAGGATCCATGTCCCATATTTGTTTTTCTAAAACAAAATATGGGACATGGATCCCTTGTGACCTACCATACGATCTGTTATATAAATAGGCAAATGCTCCTTTCCATTATGAATAGCGATTGTATGGCCAATCATTGTGGGTATAATGGTAGATGCCCGAGACCAAGTTACTATTATTTCTTTCTCCTCCCTCATGTTGAGTTTTTGAATTTTTCCCGATAAATGATTGGCTACAAAAGGATTTTTTTTTAGTGAACGTGTCACAGCGGATTACTCCTTTTTTTTACATTTTAAAGATTGGCATTCTATGTCCAATAGAATATCTCGATCGAAGTATGAAGGTAAGAATAAATACAATAATGATGAATGGAAAAAAGAGAAAATCCTTTAGCTAGATAAGGGG
>refbc_1007818_2_Gladiolus_permeabilis_subsp._permeabilis
GATTTCCCTATTAATGTATACGAATCGTTGAAGTATCCATGTCCCATATTTTGTTTTAGAAAAACAAATATGGGACATGGATCTCCAATTTGTGACCTACCATACGATCTGTTATATAAATAGGCAAATGCTCCTTTCCATTATGAATAGCGATTGTATGGCCAATCATTGTGGGTATAATGGTAGATGCCCGAGACCAAGTTACTATTATTTCTTTCTCCTCCCTCATGTTGAGTTTTTGAATTTTTCCCGATAAATGATTGGCTACAAAAGGATTTTTTTTTAGTGAACGTGTCACAGCGGATTACTCCTTTTTTTTACATTTTAAAGATTGGCATTCTATGTCCAATAGAATATCTCGATCGAAGTATGAAGGTAAGAATAAATACAATAATGATGAATGGAAAAAAGATAAAATCCTTTAGCTAGATAAGGGGCGGATGTAGCCAAGTGGATCAAGGCAGTGGAT
>refbc_1007819_2_Gladiolus_pole-evansii
GATTTCCCTATTAATGTATACGAATCGTTGAAGGATCCATGCCCCGTATTTTGTTTTAGAAAAACAAATATGGGGNATGGATCCCTTGTGACCTACCATACGATCTGTTATATAAATAGGCAAATGCTCCTTTCCATTATGAATAGCGATTGTATGGCCAATCATTGTGGGTATAATGGTAGATGCCCGAGACCAAGTTACTATTATTTCTTTCTCCTCCCTCATGTTGAGTTTTTGAATTTTTCCCGATAAATGATTGGCTACAAAAGGATTTTTTTTTAGTGAACGTGTCACAGCGGATTACTCCTTTTTTTTACATTTTAAAGATTGGCATTCTATGTCCAATAGAATATCTCGATCGAAGTATGAAGGTAAGAATAAATACAATAATGATGAATGGAAAAAAGAGAAATCCTTTAGCTAGATAAGGGGCGGATGTAGCCAAGTGGATCAAGGCAGTGGAT
>refbc_1007820_2_Gladiolus_pretoriensis
GATTTCCCTATTAATGTATACGAATCGTTGAAGGATCAATGTCCCATATTTGTTTTTCTAAAACAAAATATGGGGCATTGATCCCTTGTGACCTACCATACGATCTGTTATATAAATAGGCAAATGCTCCTTTCCATTATGAATAGCGATTGTATGGCCAATCATTGTGGGTATAATGGTAGATGCCCGAGACCAAGTTACTATTATTTCTTTCTCCTCCCTCATGTTGAGTTTTTGAATTTTTCCCGATAAATGATTGGCTACAAAAGGATTTTTTTTTAGTGAACGTGTCACAGCGGATTACTCCTTTTTTTTACATTTTAAAGATTGGCATTCTATGTCCAATAGAATATCTCGATCGAAGTATGAAGGTAAGAATAAATACAATAATGATGAATGGAAAAAAGAGAAAATCCTTTAGCTAGATAAGGGGCGGATGTAGCCAAGTGGATCAAGGCAGTGG
>refbc_1007821_2_Gladiolus_priorii
GATTTCCCTATTAATGTATACGAATCGTTGAAGGATCCATGTCCCATATTTTGTTTTATAAAAACAAATATGGGGCATGGATCTCTTGTGACCTACCATACGATCTGTTATATAAATAGGCAAATGCTCCTTTCCATTATGAATAGCGATTGTATGGCCNATCATTGTGGGTATAATGGTAGATGCCCGAGACCAAGTTACTATTATTTCTTTCTCCTCCCTCATGTTGAGTTTTTGAATTTTTCCCGATAAATGATTGGCTACAAAAGGATTTTTTTTTAGTGAACGTGTCACAGCGGATTACTCCTTTTTTTTACATTTTAAAGATTGGCATTCTATGTCCAATAGAATATCTCGATCGAAGTATGAAGGTAAGAATAAATACNATAATGATGAATGGAAAAAAGAGAAAATCCTT
>refbc_1007822_2_Gladiolus_pritzelii
GATTTCCCTATTAATGTATACGAATCGTTGAAGGATCCATGCCCCATATTTGTTTTTCTAAAACAAAATATGGGACATGGATCTCTTGTGACCTACCATACGATCTGTTATATAAATAGGCAAATGCTCCTTTCCATTATGAATAGCGATTGTATGGCCAATCATTGTGGGTATAATGGTAGATGCCCGAGACCAAGTTACTATTATTTCTTTCTCCTCCCTCATGTTGAGTTTTTGAATTTTTCCCGATAAATGATTGGCTACAAAAGGATTTTTTTTTAGTGAACGTGTCACAGCGGATTACTCCTTTTTTTTACATTTTAAAGATTGGCATTCTATGTCCAATAGAATATCTCGATCGAAGTATGAAGGTAAGAATAAATACAATAATGATGAATGGAAAAAAGAGAAAATCCTTTAGCTAGATAAGGGGCGGATGTAGCCAAGTGGATCAAGGCAGTGGAT
>refbc_1007823_2_Gladiolus_pulcherrimus
GATTTCCCTATTAATGTATACGAATCGTTGAAGGATCCATGCCCCATATTTGTTTTTCTAAAACAAAATATGGGGCATGGATCTCTTGTGACCTACCATACGATCTGTTATATAAATAGGCAAATGCTCCTTTCCATTATGAATAGCGATTGTATGGCCAATCATTGTGGGTATAATGGTAGATGCCCGAGACCAAGTTACTATTATTTCTTTCTCCTCCCTCATGTTGAGTTTTTGAATTTTTCCCGATAAATGATTGGCTACAAAAGGATTTTTTTTTAGTGAACGTGTCACAGCGGATTACTCCTTTTTTTTACATTTTAAAGATTGGCATTCTATGTCCAATAGAATATCTCGATCGAAGTATGAAGGTAAGAATAAATACAATAATGATGAATGGAAAAAAGAGAAAATCCTTTAGCTAGATAAGGGGCGGATGTAGCCAAGTGGATCAAGGCAGTGGAT
>refbc_1007824_2_Gladiolus_quadrangularis
GATTTCCCTATTAATGTATACGAATCGTTGAAGGATCCATGCCCCATATTTATTTTTCTAAAACAAAATATGGGACATGGATCCCTTGTGACCTACCATACGATCTGTTATATAAATAGGCAAATGCTCCTTTCCATTATGAATAGCGATTGTATGGCCAATCATTGTGGGTATAATGGTAGATGCCCGAGACCAAGTTACTATTATTTCTTTCTCCTCCCTCATGTTGAGTTTTTGAATTTTTCCCGATAAATGATTGGCTACAAAAGGATTTTTTTTTAGTGAACGTGTCACAGCGGATTACTCCTTTTTTTTACATTTTAAAGATTGGCATTCTATGTCCAATAGAATATCTCGATCGAAGTATGAAGGTAAGAATAAATACAATAATGATGAATGGAAAAAAGAGAAAATCCTTTAGCTAGATAAGGGGCGGATGTAGCCAAGTGGATCAAGGCAGTGGAT
>refbc_1007825_2_Gladiolus_recurvus
GATTTCCCTATTAATGTATACGAATCGTTGAAGGATCCATGTCCCATATTTTGTTTTATAAAAACAAATATGGGGCATGGATCTCTTGTGACCTACCATACGATCTGTTATATAAATAGGCAAATGCTCCTTTCCATTATGAATAGCGATTGTATGGCCAATCATTGTGGGTATAATGGTAGATGCCCGAGACCAAGTTACTATTATTTCTTTCTCCTCCCTCATGTTGAGTTTTTGAATTTTTCCCGATAAATGATTGGCTACAAAAGGATTTTTTTTTAGTGAACGTGTCACAGCGGATTACTCCTTTTTTTTACATTTTAAAGATTGGCATTCTATGTCCAATAGAATATCTCGATCGAAGTATGAAGGTAAGAATAAATACAATAATGATGAATGGAAAAAAGAGAAAATCCTTTAGCTAGATAAGGGGCGGATGTAGCCAAGTGGATCAAGGCAGTGGAT
>refbc_1007826_2_Gladiolus_reginae
GATTTCCCTATTAATGTATACGAATCGTTGAAGGATCCATGTCCCATATTTGTTTTTCTAAAACAAAATATGGGGCATGGATCCCTTGTGACCTACCATACGATCTGTTATATAAATAGGCAAATGCTCCTTTCCATTATGAATAGCGATTGTATGGCCAATCATTGTGGGTATAATGGTAGATGCCCGAGACCAAGTTACTATTATTTCTTTCTCCTCCCTCATGTTGAGTTTTTGAATTTTTCCCGATAAATGATTGGCTACAAAAGGATTTTTTTTTAGTGAACGTGTCACAGCGGATTACTCCTTTTTTTTACATTTTAAAGATTGGCATTCTATGTCCAATAGAATATCTCGATCGAAGTATGAAGGTAAGAATAAATACAATAATGATGAATGGAAAAAAGAGAAAATCCTTTAGCTAGATAAGGGGCGGATGTAGCCAAGTGGATCAAGGCAGTGGAT
>refbc_1007827_2_Gladiolus_robiliartianus
GATTTCCCTATTAATGTATACGAATCGTTGAAGGATCCATGTCCCATATTTGTTTTTCTAAAACAAAGGGGCATGGATCCCCCACGACCTACCATACGATCTGTTATATAAATAGGCAAATGCTCCTTTCCATTATGAATAGCGATTGTATGGCCAATCATTGTGGGTATAATGGTAGATGCCCGAGACCAAGTTACTATTATTTCTTTCTCCTCCCTCATGTTGAGTTTTTGAATTTTTCCCGATAAATGATTGGCTACAAAAGGATTTTTTTTTAGTGAACGTGTCACAGCGGATTACTCCTTTTTTTTACATTTTAAAGATTGGCATTCTATGTCCAATAGAATATCTCGATCGAAGTATGAAGGTAAGAATAAATACAATAATGATGAATGGAAAAAAGAGAAAATCCTTTAGCTAGATAAGGGGCGGATGTAGCCAAGTGGATCAAGGCAGTGGAT
>refbc_1007828_2_Gladiolus_rogersii
GATTTCCCTATTAATGTATACGAATCGTTGAAGGATCCATGTCCCATATTTTGTTTTATAAAAACAAATATGGGGCATGGATCTCTTGTGACCTACCATACGATCTGTTATATAAATAGGCAAATGCTCCTTTCCATTATGAATAGCGATTGTATGGCCAATCATTGTGGGTATAATGGTAGATGCCCGAGACCAAGTTACTATTATTTCTTTCTCCTCCCTCATGTTGAGTTTTTGAATTTTTCCCGATAAATGATTGGCTACAAAAGGATTTTTTTTTAGTGAACGTGTCACAGCGGATTACTCCTTTTTTTTACATTTTAAAGATTGGCATTCTATGTCCAATAGAATATCTCGATCGAAGTATGAAGGTAAGAATAAATACAATAATGATGAATGGAAAAAAGAGAAAATCCTTTAGCTAGATAAGGGGCGGATGTAGCCAAGTGGATCAAGGCAGTGGAT
>refbc_1007829_2_Gladiolus_rudis
GATTTCCCTATTAATGTATACGAATCGTTGAAGGATCCATGTCCCATATTTTGTTTTATAAAAACAAATATGGGGCATGGATCTCTTGTGACCTACCATACGATCTGTTATATAAATAGGCAAATGCTCCTTTCCATTATGAATAGCGATTGTATGGCCAATCATTGTGGGTATAATGGTAGATGCCCGAGACCAAGTTACTATTATTTCTTTCTCCTCCCTCATGTTGAGTTTTTGAATTTTTCCCGATAAATGATTGGCTACAAAAGGATTTTTTTTTAGTGAACGTGTCACAGCGGATTACTCCTTTTTTTTACATTTTAAAGATTGGCATTCTATGTCCAATAGAATATCTCGATCGAAGTATGAAGGTAAGAATAAATACAATAATGATGAATGGAAAAAAGAGAAAATCCTTTAGCTAGATAAGGGGCGGATGTAGCCAAGTGGATCAAGGCAGTGGAT
>refbc_1007830_2_Gladiolus_rufomarginatus
GATTTCCCTATTAATGTATACGAATCGTTGAAGGATCCATGTCCCATATTTGTTTTTCTAAAACAAAATATGGGGCATGGATCCCTTGTGACCTACCATACGATCTGTTATATAAATAGGCAAATGCTCCTTTCCATTATGAATAGCGATTGTATGGCCAATCATTGTGGGTATAATGGTAGATGCCCGAGACCAAGTTACTATTATTTCTTTCTCCTCCCTCATGTTGAGTTTTTGAATTTTTCCCGATAAATGATTGGCTACAAAAGGATTTTTTTTTAGTGAACGTGTCACAGCGGATTACTCCTTTTTTTTACATTTTAAAGATTGGCATTCTATGTCCAATAGAATATCTCGATCGAAGTATGAAGGTAAGAATAAATACAATAATGATGAATGGAAAAAAGAGAAAATCCTTTAGCTAGATAAGGGGCGGATGTAGCCAAGTGGATCAAGGCAGTGGAT
>refbc_1007831_2_Gladiolus_saccatus
GATTTCCCTATTAATGTATACGAATCGTTGAAGGATCCATGCCCCATATTTGTTTTTTTAAAACAAAATATGGGACATGGATCTCTTGTGACCTACCATACGATCTGTTATATAAATAGGCAAATGCTCCTTTCCATTATGAATAGCGATTGTATGGCCAATCATTGTGGGTATAATGGTAGATGCCCGAGACCAAGTTACTATTATTTCTTTCTCCTCCCTCATGTTGAGTTTTTGAATTTTTCCCGATAAATGATTGGCTACAAAAGGATTTTTTTTTAGTGAACGTGTCACAGCGGATTACTCCTTTTTTTTACATTTTAAAGATTGGCATTCTATGTCCAATAGAATATCTCGATCGAAGTATGAAGGTAAGAATAAATACAATAATGATGAATGGAAAAAAGAGAAAATCCTTTAGCTAGATAAGGGGCGGA
>refbc_1007832_2_Gladiolus_salteri
TATTTCCCTATTAATGTATACGAATCGTTGAAGGATCCATGCCCCATGTTTATTTTTCTAAAACAAAATATGGGACATGGATCCCTTGTGACCTACCATACGATCTGTTATATAAATAGGCAAATGCTCCTTTCCATTATGAATAGCGATTGTATGGCCAATCATTGTGGGTATAATGGTAGATGCCCGAGACCAAGTTACTATTATTTCTTTCTCCTCCCTCATGTTGAGTTTTTGAATTTTTCCCGATAAATGATTGGCTACAAAAGGATTTTTTTTTAGTGAACGTGTCACAGCGGATTACTCCTTTTTTTTACATTTTAAAGATTGGCATTCTATGTCCAATAGAATATCTCGATCGAAGTATGAAGGTAAGAATAAATACAATAATGATGAATGGAAAAAAGAGAAAATCCTTTAGCTAGATAAGGGGCGGATGTAGC
>refbc_1007833_2_Gladiolus_saundersii
TACGAATCGTTGAAGGATCCATGTCCCATATTTGTTTTTCTAAAACAAAATATGGGGCATGGATCCCCCACCCTTGTTTGATCTATCTGTTATATAAATAGGCAAATGCTCCTTTCCATTATGAATAGCGATTGTATGGCCAATCATTGTGGGTATAATGGTAGATGCCCGAGACCAAGTTACTATTATTTCTTTCTCCTCCCTCATGTTGAGTTTTTGAATTTTTCCCGATAAATGATTGGCTACAAAAGGATTTTTTTTTAGTGAACGTGTCACAGCGGATTACTCCTTTTTTTTACATTTTAAAGATTGGCATTCTATGTCCAATAGAATATCTCGATCGAAGTATGAAGGTAAGAATAAATACAATAATGATGAATGGAAAAAAGAGAAAATCCTTTAGCTAGATAAGG
>refbc_1007834_2_Gladiolus_scullyi
GATTTCCCTATTAATGTATACGAATCGTTGAAGGATCCATGCCCCATATTTCTTTTTATAAAACAAAATATGGGGCATGGATCCCTTGTGACCTACCATACGATCTGTTATATAAATAGGCAAATGCTCCTTTCCATTATGAATAGCGATTGTATGGCCAATCATTGTGGGTATAATGGTAGATGCCCGAGACCAAGTTACTATTATTTCTTTCTCCTCCCTCATGTTGAGTTTTTGAATTTTTCCCGATAAATGATTGGCTACAAAAGGATTTTTTTTTAGTGAACGTGTCACAGCGGATTACTCCTTTTTTTACATTTTAAAGATTGGCATTCTATGTCCAATAGAATATCTCGATCGAAGTATGAAGGTAAGAATAAATACAATAATGATGAATGGAAAAAAGAGAAAATCCTTTAGCTAGATAAGGGGCGGATGTAGCCAAGTGGATCAAGGCAGTGGAT
>refbc_1007835_2_Gladiolus_sericeovillosus
GATTTCCCTATTAATGTATACGAATCGTTGAAGGATCCATGTCCCATATTTGTTTTTCTAAAACAAAATATGGGGCATGGATCCCTTGTGACCTACCATACGATCTGTTATATAAATAGGCAAATGCTCCTTTCCATTATGAATAGCGATTGTATGGCCAATCATTGTGGGTATAATGGTAGATGCCCGAGACCAAGTTACTATTATTTCTTTCTCCTCCCTCATGTTGAGTTTTTGAATTTTTCCCGATAAATGATTGGCTACAAAAGGATTTTTTTTTAGTGAACGTGTCACAGCGGATTACTCCTTTTTTTTACATTTTAAAGATTGGCATTCTATGTCCAATAGAATATCTCGATCGAAGTATGAAGGTAAGAATAAATACAATAATGATGAATGGAAAAAAGAGAAAATCCTTTAGCTAGATAAGGGGCGGATGTAGCCAAGTGGATCAAGGCAGTGGAT
>refbc_1007836_2_Gladiolus_serpenticola
GATTTCCCTATTAATGTATACGAATCGTTGAAGGATCCATGTCCCATATTTGTTTTTCTAAAACAAAATATGGGGCATGGATCCCTTGTGACCTACCATACGATCTGTTATATAAATAGGCAAATGCTCCTTTCCATTATGAATAGCGATTGTATGGCCAATCATTGTGGGTATAATGGTAGATGCCCGAGACCAAGTTACTATTATTTCTTTCTCCTCCCTCATGTTGAGTTTTTGAATTTTTCCCGATAAATGATTGGCTACAAAAGGATTTTTTTTTAGTGAACGTGTCACAGCGGATTACTCCTTTTTTTTACATTTTAAAGATTGGCATTCTATGTCCAATAGAATATCTCGATCGAAGTATGAAGGTAAGAATAGATACAATAATGATGAATGGAAAAAAGAGAAAATCCTTTAGCTAGATAAGGGGCGGATGTAGCCAAGTGGATCAAGGCAGTGGAT
>refbc_1007837_2_Gladiolus_speciosus
GATTTCCCTATTAATGTATACGAATCGTTGAAGGATCCATGCCCCATATTTGTTTTTCTAAAACAAAATATGGGGCATGGATCTCTTGTGACCTACCATACGATCTGTTATATAAATAGGCAAATGCTCCTTTCCATTATGAATAGCGATTGTATGGCCAATCATTGTGGGTATAATGGTAGATGCCCGAGACCAAGTTACTATTATTTCTTTCTCCTCCCTCATGTTGAGTTTTTGAATTTTTCCCGATAAATGATTGGCTACAAAAGGATTTTTTTTTAGTGAACGTGTCACAGCGGATTACTCCTTTTTTTTACATTTTAAAGATTGGCATTCTATGTCCAATAGAATATCTCGATCGAAGTATGAAGGTAAGAATAAATACAATAATGATGAATGGAAAAAAGAGAAAATCCTTTAGCTAGATAAGGGGCGGATGTAGCCAAGTGGATCAAGGCAGTGGAT
>refbc_1007838_2_Gladiolus_splendens
TATTTCCCTATTAATGTATACGAATCGTTGAAGGATCCATGCCCCATATTTGTTTTTTTAAAACAAAATATGGGACATGGATCTCTTGTGACCTACCATACGATCTGTTATATAAATAGGCAAATGCTCCTTTCCATTATGAATAGCGATTGTATGGCCAATCATTGTGGGTATAATGGTAGATGCCCGAGACCAAGTTACTATTATTTCTTTCTCCTCCCTCATGTTGAGTTTTTGAATTTTTCCCGATAAATGATTGGCTACAAAAGGATTTTTTTTTAGTGAACGTGTCACAGCGGATTACTCCTTTTTTTTACATTTTAAAGATTGGCATTCTATGTCCAATAGAATATCTCGATCGAAGTATGAAGGTAAGAATAAATACAATAATGATGAATGGAAAAAAGAGAAAATCCTTTAGCTAGATAAGGGGCGGATGTAGCCAAGTGGATCAAGGCAGTGGAT
>refbc_1007839_2_Gladiolus_sp._A_9E8
GATTTCCCTATTAATGTATACGAATCGTTGAAGGATCCATGTCCCATATTTTGTTTTAGAAAAACAAATATGGGACATGGATCCCTTGTGACCTACCATACGATCTGTTATATAAATAGGCAAATGCTCCTTTCCATTATGAATAGCGATTGTATGGCCAATCATTGTGGGTATAATGGTAGATGCCCGAGACCAAGTTACTATTATTTCTTTCTCCTCCCTCATGTTGAGTTTTTGAATTTTTCCCGATAAATGATTGGCTACAAAAGGATTTTTTTTTAGTGAACGTGTCACAGCGGATTACTCCTTTTTTTTACATTTTAAAGATTGGCATTCTATGTCCAATAGAATATCTCGATCGAAGTATGAAGGTAAGAATAAATACAATAATGATGAATGGAAAAAAGAGAAAATCCTTTAGCTAGATAAGGGGCGGATGTAGCCAAGTGGATCAAGGCAGTGGAT
>refbc_1007840_2_Gladiolus_sp._B_18E10
TGTCCCATATTTTGTTTTAGAAAAACAAATATGGGACATGGATCCCCCACCCTTGTTTGATCTATCCAAAATTAACGACGAGATTTGCTCCTTTCCATTATGAATAGCGATTGTATGGCCAATCATTGTGGGTATAATGGTAGATGCCCGAGACCAAGTTACTATTATTTCTTTCTCCTCCCTCATGTTGAGTTTTTGAATTTTTCCCGATAAATGATTGGCTACAAAAGGATTTTTTTTTAGTGAACGTGTCACAGCGGATTACTCCTTTTTTTTACATTTTAAAGATTGGCATTCTATGTCCAATAGAATATCTCGATCGAAGTATGAAGGTAAGAATAAATACAATAATGATGAATGGAAAAAAGAGAAAATCCTTTAGCTAGATAAGGGGCGGATGTAGCCAAGTGGATCAAGGCAGTGGAT
>refbc_1007841_2_Gladiolus_stefaniae
GATTTCCCTATTAATGTATACGAATCGTTGAAGGATCCATGTCCCATATTTGTTTTTATAAAACAAAATATGGGACATGGATCTCTTGTGACCTACCATACGATCTGTTATATAAATAGGCAAATGCTCCTTTCCATTATGAATAGCGATTGTATGGCCAATCATTGTGGGTATAATGGTAGATGCCCGAGACCAAGTTACTATTATTTCTTTCTCCTCCCTCATGTTGAGTTTTTGAATTTTTCCCGATAAATGATTGGCTACAAAAGGATTTTTTTTTAGTGAACGTGTCACAGCGGATTACTCCTTTTTTTTACATTTTAAAGATTGGCATTCTATGTCCAATAGAATATCTCGATCGAAGTATGAAGGTAAGAATAAATACAATAATGATGAATGGAAAAAAGAGAAAATCCTTTAGCTAGATAAGGGGCGGATGTAGCCAAGTGGATCAAGGCAGTGGAT
>refbc_1007842_2_Gladiolus_stellatus
GATTTCCCTATTAATGTATACGAATCGTTGAAGGATCCATGTCCCATATTTTGTTTTAGAAAAACAAATATGGGGCATGGATCCCTTGTGACCTACCATACGATCTGTTATATAAATAGGCAAATGCTCCTTTCCATTATGAATAGCGATTGTATGGCCAATCATTGTGGGTATAATGGTAGATGCCCGAGACCAAGTTACTATTATTTCTTTCTCCTCCCTCATGTTGAGTTTTTTAATTTTTCCCGATAAATGATTGGCTACAAAAGGATTTTTTTTTAGTGAACGTGTCACAGCGGATTACTCCTTTTTTTTACATTTTAAAGATTGGCATTCTATGTCCAATAGAATATCTCGATCGAAGTATGAAGGTAAGAATAAATACAATAATGATGAATGGAAAAAAGAGAAAATCCTTTAGCTAGATAAGGGGCGGATGTAGCCAAGTGGATCAAGGCAGTGGAT
>refbc_1007843_2_Gladiolus_subcaeruleus
GATTTCCATATTAATGTATACGAATCGTTGAAGGATCCATGCCCCATATTTATTTTTCTAAAACAAAATATGGGACATGGATCCCTTGTGACCTACCATACGATCTGTTATATAAATAGGCAAATGCTCCTTTCCATTATGAATAGCGATTGTATGGCCAATCATTGTGGGTATAATGGTAGATGCCCGAGACCAAGTTACTATTATTTCTTTCTCCTCCCTCATGTTGAGTTTTTGAATTTTTCCCGATAAATGATTGGCTACAAAAGGATTTTTTTTTAGTGAACGTGTCACAGCGGATTACTCCTTTTTTTTACATTTTAAAGATTGGCATTCTATGTCCAATAGAATATCTCGATCGAAGTATGAAGGTAAGAATAAATACAATAATGATGAATGGAAAAAAGAGAAAATCCTTTAGCTAGATAAGGGGCGGATGTAGCCAAGTGGATCAAGGCAGTGGAT
>refbc_1007844_2_Gladiolus_taubertianus
GATTTCCCTATTAATGTATACGAATCGTTGAAGGATCCATGCCCCATATTTGTTTTTCTAAAACAAAATATGGGACATGGATCTCTTGTGACCTACCATACGATCTGTTATATAAATAGGCAAATGCTCCTTTCCATTATGAATAGCGATTGTATGGCCAATCATTGTGGGTATAATGGTAGATGCCCGAGACCAAGTTACTATTATTTCTTTCTCCTCCCTCATGTTGAGTTTTTTAATTTTTCCCGATAAATGATTGGCTACAAAAGGATTTTTTTTTAGTGAACGTGTCACAGCGGATTACTCCTTTTTTTTACATTTTAAAGATTGGCATTCTATGTCCAATAGAATATCTCGATCGAAGTATGAAGGTAAGAATAAATACAATAATGATGAATGGAAAAAAGAGAAAATCCTTTAGCTAGATAAGGGGCGGATGTAGCCAAGTGGATCAAGGCAGTGGAT
>refbc_1007845_2_Gladiolus_teretifolius
GATTTCCCTATTAATGTATACGAATCGTTGAAGGATCCATGCCCCTTATTTTTCTAAAACAAAATATGGGACATGGATCCCCCACGACCTACCATACGATCTGTTATATAAATAGGCAAATGCTCCTTTCCATTATGAATAGCGATTGTATGGCCAATCATTGTGGGTATAATGGTAGATGCCCGAGACCAAGTTACTATTATTTCTTTCTCCTCCCTCATGTTGAGTTTTTGAATTTTTCCCGATAAATGATTGGCTACAAAAGGATTTTTTTTTAGTGAACGTGTCACAGCGGATTACTCCTTTTTTTTACATTTTAAAGATTGGCATTCTATGTCCAATAGAATATCTCGATCGAAGTATGAAGGTAAGAATAAATACAATAATGATGAATGGAAAAAAGAGAAAATCCTTTAGCTAGATAAGGGGCGGATGTAGCCAAGTGGATCAAGGCAGTGGAT
>refbc_1007846_2_Gladiolus_trichonemifolius
GATTTCCCTATTAATGTATACGAATCGTTGAAGGATCCATGTCCCATATTTTGTTTTATAAAAACAAATATGGGGCATGGATCTCTTGTGACCTACCATACGATCTGTTATATAAATAGGCAAATGCTCCTTTCCATTATGAATAGCGATTGTATGGCCAATCATTGTGGGTATAATGGTAGATGCCCGAGACCAAGTTACTATTATTTCTTTCTCCTCCCTCATGTTGAGTTTTTGAATTTTTCCCGATAAATGATTGGCTACAAAAGGATTTTTTTTTAGTGAACGTGTCACAGCGGATTACTCCTTTTTTTTACATTTTAAAGATTGGCATTCTATGTCCAATAGAATATCTCGATCGAAGTATGAAGGTAAGAATAAATACAATAATGATGAATGGAAAAAAGAGAAAATCCTTTAGCTAGATAAGGGGCGGATGTAGCCAAGTGGATCAAGGCAGTGGAT
>refbc_1007847_2_Gladiolus_triphyllus
GATTTCCCTATTAATGTATACGAATCGTTGAAGGATCCATGTCCCATATTTGTTTTTCTAAAACAAAATATGGGGCATGGATCCCTTGTGACCTACCATACGATCTGTTATATAAATAGGCAAATGCTCCTTTCCATTATGAATAGCGATTGTATGGCCAATCATTGTGGGTATAATGGTAGATGCCCGAGACCAAGTTACTATTATTTCTTTCTCCTCCCTCATGTTGAGTTTTTGAATTTTTCCCGATAAATGATTGGCTACAAAAGGATTTTTTTTTAGTGAACGTGTCACAGCGGATTACTCCTTTTTTTTACATTTTAAAGATTGGCATTCTATGTCCAATAGAATATCTCGATCGAAGTATGAAGGTAAGAATAAATACAATAATGATGAATGGAAAAAAGAGAAAATCCTTTAGCTAGATAAGGGGCGGATGTAGCCAAGTGGATCAAGGCAGTGGAT
>refbc_1007848_2_Gladiolus_tristis
GATTTCCCTATTAATGTATACGAATCGTTGAAGGATCCATGCCCCTTATTTTTCTAAAACAAAATATGGGACATGGATCCCCCACGACCTACCATACGATCTGTTATATAAATAGGCAAATGCTCCTTTCCATTATGAATAGCGATTGTATGGCCAATCATTGTGGGTATAATGGTAGATGCCCGAGACCAAGTTACTATTATTTCTTTCTCCTCCCTCATGTTGAGTTTTTGAATTTTTCCCGATAAATGATTGGCTACAAAAGGATTTTTTTTTAGTGAACGTGTCACAGCGGATTACTCCTTTTTTTTACATTTTAAAGATTGGCATTCTATGTCCAATAGAATATCTCGATCGAAGTATGAAGGTAAGAATAAATACAATAATGATGAATGGAAAAAAGAGAAAATCCTTTAGCTAGATAAGGGGCGG
>refbc_1007849_2_Gladiolus_undulatus
GATTTCCCTATTAATGTATACGAATCGTTGAAGGATCCATGTCCCATATTTTGTTTTAGAAAAACAAATATGGGGCATGGATCTCTTGTGACCTACCATACGATCTGTTATATAAATAGGCAAATGCTCCTTTCCATTATGAATAGCGATTGTATGGCCAATCATTGTGGGTATAATGGTAGATGCCCGAGACCAAGTTACTATTATTTCTTTCTCCTCCCTCATGTTGAGTTTTTGAATTTTTCCCGATAAATGATTGGCTACAAAAGGATTTTTTTTTAGTGAACGTGTCACAGCGGATTACTCCTTTTTTTTACATTTTAAAGATTGGCATTCTATGTCCAATAGAATATCTCGATCGAAGTATGAAGGTAAGAATAAATACAATAATGATGAATGGAAAAAAGAGAAAATCCTTTAGCTAGATAAGGGGCGGA
>refbc_1007851_2_Gladiolus_uysiae
GATTTCCCTATTAATGTATACGAATCGTTGAGGGATCCATGCCCCATATTTATTTTTCTAAAACAAAATATGGGACATGGATCCCTTGTGACCTACCATACGATCTGTTATATAAATAGGCAAATGCTCCTTTCCATTATGAATAGCGATTGTATGGCCAATCATTGTGGGTATAATGGTAGATGCCCGAGACCAAGTTACTATTATTTCTTTCTCCTCCCTCATGTTGAGTTTTTGAATTTTTCCCGATAAATGATTGGCTACAAAAGGATTTTTTTTTAGTGAACGTGTCACAGCGGATTACTCCCTTTTTTTACATTTTAAAGATTGGCATTCTATGTCCAATAGAATATCTCGATCGAAGTATGAAGGTAAGAATAAATACAATAATGATGAATGGAAAAAAGAGAAAATCCTTAGCTAGTA
>refbc_1007852_2_Gladiolus_vaginatus
GATTTCCCTATTAATGTATATGAATCGTTGAAGGATCCATGTCCCATATTTTGTTTTAGAAAAACAAATATGGGGCATGGATCTCTTGTGACCTACCATACGATCTGTTATATAAATAGGCAAATGCTCCTTTCCATTATGAATAGCGATTGTATGGCCAATCATTGTGGGTATAATGGTAGATGCCCGAGACCAAGTTACTATTATTTCTTTCTCCTCCCTCATGTTGAGTTTTTGAATTTTTCCCGATAAATGATTGGCTACAAAAGGATTTTTTTTTAGTGAACGTGTCACAGCGGATTACTCCTTTTTTTTACATTTTAAAGATTGGCATTCTATGTCCAATAGAATATCTCGATCGAAGTATGAAGGTAAGAATAAATACAATAATGATGAATGGAAAAAAGAGAAAATCCTTTAGCTAGATAAGGGGCGGATGTAGCCAAGTGGATCAAGGCAGTGGAT
>refbc_1007853_2_Gladiolus_vandermerwei
GATTTCCCTATTAATGTATACGAATCGTTGAAGGATCCATGTCCCATATTTTGTTTTAGAAAAACAAATATGGGGCATGGATCCCGTGACCTACCATACGATCTGTTATATAAATAGGCAAATGCTCCTTTCCATTATGAATAGCGATTGTATGGCCAATCATTGTGGGTATAATGGTAGATGCCCGAGACCAAGTTACTATTATTTCTTTCTCCTCCCTCATGTTGAGTTTTTTAATTTTTCCCGATAAATGATTGGCTACAAAAGGATTTTTTTTTAGTGAACGTGTCACAGCGGATTACTCCTTTTTTTTACATTTTAAAGATTGGCATTCTATGTCCAATAGAATATCTCGATCGAAGTATGAAGGTAAGAATAAATACAATAATGATGAATGGAAAAAAGAGAAAATCCTTTAGCTAGATAAGGGGCGGATGTAGCCAAGTGGATCAAGGCAGTGGAT
>refbc_1007854_2_Gladiolus_variegatus
GATTTCCCTATTAATGTATATGAATCGTTGAAGGATCCATGTCCCATATTTTGTTTTAGAAAAACAAATATGGGGCATGGATCTCTTGTGACCTACCATACGATCTGTTATATAAATAGGCAAATGCTCCTTTCCATTATGAATAGCGATTGTATGGCCAATCATTGTGGGTATAATGGTAGATGCCCGAGACCAAGTTACTATTATTTCTTTCTCCTCCCTCATGTTGAGTTTTTGAATTTTTCCCGATAAATGATTGGCTACAAAAGGATTTTTTTTTAGTGAACGTGTCACAGCGGATTACTCCTTTTTTTTACATTTTAAAGATTGGCATTCTATGTCCAATAGAATATCTCGATCGAAGTATGAAGGTAAGAATAAATACAATAATGATGAATGGAAAAAAGAGAAAATCCTTTAGCTAGATAAGGGGCGGATGTAGCCAAGTGGATCAAGGCAGTGGAT
>refbc_1007855_2_Gladiolus_varius
GATTTCCCTATTAATGTATACGAATCGTTGAAGGATCCATGTCCCATATTTGTTTTTCTAAAACAAAATATGGGGCATGGATCCCTTGTGACCTACCATACGATCTGTTATATAAATAGGCAAATGCTCCTTTCCATTATGAATAGCGATTGTATGGCCAATCATTGTGGGTATAATGGTAGATGCCCGAGACCAAGTTACTATTATTTCTTTCTCCTCCCTCATGTTGAGTTTTTGAATTTTTCCCGATAAATGATTGGCTACAAAAGGATTTTTTTTTAGTGAACGTGTCACAGCGGATTACTCCTTTTTTTTACATTTTAAAGATTGGCATTCTATGTCCAATAGAATATCTCGATCGAAGTATGAAGGTAAGAATAAATACAATAATGATGAATGGAAAAAAGAGAAAATCCTTTAGCTAGATAAGGGGCGGATGTAGCCAAGTGGATCAAGGCAGTGGAT
>refbc_1007856_2_Gladiolus_venustus
GATTTCCCTATTAATGTATACGAATCGTTGAAGGATCCATGCCCCATATTTCTTTTTATAAAAAAAAATATGGGGCATGGATCCCTTGTGACCTACCATACGATCTGTTATATAAATAGGCAAATGCTCCTTTCCATTATGAATAGCGATTGTATGGCCAATCATTGTGGGTATAATGGTAGATGCCCGAGACCAAGTTACTATTATTTCTTTCTCCTCCCTCATGTTGAGTTTTTGAATTTTTCCCGATAAATGATTGGCTACAAAAGGATTTTTTTTTAGTGAACGTGTCACAGCGGATTACTCCTTTTTTTACATTTAAAAGATTGGCATTCTATGTCCAATAGAATATCTCGATCGAAGTATGAAGGTAAGAATAAATACAATAATGATGAATGGAAAAAAGAGAAAATCCTTTAGCTAGATAAGGGGCGGATGTAGCCAAGTGGATCAAGGCAGTGGAT
>refbc_1007857_2_Gladiolus_vigilans
GATTTCCCTATTAATGTATACGAATCGTTGAAGGATCCATGTCCCATATTTTGTTTTATAAAAACAAATATGGGGCATGGATCTCTTGTGACCTACCATACGATCTGTTATATAAATAGGCAAATGCTCCTTTCCATTATGAATAGCGATTGTATGGCCAATCATTGTGGGTATAATGGTAGATGCCCGAGACCAAGTTACTATTATTTCTTTCTCCTCCCTCATGTTGAGTTTTTGAATTTTTCCCGATAAATGATTGGCTACAAAAGGATTTTTTTTTAGTGAACGTGTCACAGCGGATTACTCCTTTTTTTTACATTTTAAAGATTGGCATTCTATGTCCAATAGAATATCTCGATCGAAGTATGAAGGTAAGAATAAATACAATAATGATGAATGGAAAAAAGAGAAAATCCTTTAGCTAGATAAGGGGCGGATGTAGCCAAGTGGATCAAGGCAGTGGAT
>refbc_1007858_2_Gladiolus_vinosomaculatus
GATTTCCCTATTAATGTATACGAATCGTTGAAGGATCCATGTCCCATATTTGTTTTTCTAAAACAAAATATGGGGCATGGATCCCTTGTGACCTACCATACGATCTGTTATATAAATAGGCAAATGCTCCTTTCCATTATGAATAGCGATTGTATGGCCAATCATTGTGGGTATAATGGTAGATGCCCGAGACCAAGTTACTATTATTTCTTTCTCCTCCCTCATGTTGAGTTTTTGAATTTTTCCCGATAAATGATTGGCTACAAAAGGATTTTTTTTTAGTGAACGTGTCACAGCGAATTACTCCTTTTTTTTACATTTTAAAGATTGGCATTCTATGTCCAATAGAATATCTCGATCGAAGTATGAAGGTAAGAATAAATACAATAATGATGAATGGAAAAAAGATAAAATCCTTTAGCTAGATAAGGGGCGGATGTAGCCAAGTGGATCAAGGCAGTGGAT
>refbc_1007859_2_Gladiolus_virescens
GATTTCCCTATTAATGTATACGAATCGTTGAAGGATCCATGTCCCATATTTATTTTTCTAAAACAAAATATGGGACATGGATCCCTTGTGACCTACCATACGATCTGTTATATAAATAGGCAAATGCTCCTTTCCATTATGAATAGCGATTGTATGGCCAATCATTGTGGGTATAATGGTAGATGCCCGAGACCAAGTTACTATTATTTCTTTCTCCTCCCTCATGTTGAGTTTTTGAATTTTTCCCGATAAATGATTGGCTACAAAAGGATTTTTTTTTAGTGAACGTGTCACAGCGGATTACTCCCTTTTTTTACATTTTAAAGATTGGCATTCTATGTCCAATAGAATATCTCGATCGAAGTATGAAGGTAAGAATAAATACAATAATGATGAATGGAAAAAAGAGAAAATCCTTTAGCTAGATAAGGGGCGGATGTAGCCAAGTGGATCAAGGCAGTGGAT
>refbc_1007860_2_Gladiolus_virgatus
GATTTCCCTATTAATGTATACGAATCGTTGAAGGATCCATGTCCCATATTTTGTTTTATAAAAACAAATATGGGGCATGGATCTCTTGTGACCTACCATACGATCTGTTATATAAATAGGCAAATGCTCCTTTCCATTATGAATAGCGATTGTATGGCCAATCATTGTGGGTATAATGGTAGATGCCCGAGACCAAGTTACTATTATTTCTTTCTCCTCCCTCATGTTGAGTTTTTGAATTTTTCCCGATAAATGTTTGGCTACAAAAGGATTTTTTTTTAGTGAACGTGTCACAGCGGATTACTCCTTTTTTTTACATTTTAAAGATTGGCATTCTATGTCCAATAGAATATCTCGATCGAAGTATGAAGGTAAGAATAAATACMATAATGATGAATGGAAAAAAGAGAAAATCCTTTAGCTAGATAA
>refbc_1007861_2_Gladiolus_viridiflorus
TATTTCCCTATTAATGTATACGAATCGTTGAAGGATCCATGCCCCATGTTTATTTTTCTAAAACAAAATATGGGACATGGATCCCTTGTGACCTACCATACGATCTGTTATATAAATAGGCAAATGCTCCTTTCCATTATGAATAGCGATTGTATGGCCAATCATTGTGGGTATAATGGTAGATGCCCGAGACCAAGTTACTATTATTTCTTTCTCCTCCCTCATGTTGAGTTTTTGAATTTTTCCCGATAAATGATTGGCTACAAAAGGATTTTTTTTTAGTGAACGTGTCACAGCGGATTACTCCTTTTTTTTACATTTTAAAGATTGGCATTCTATGTCCAATAGAATATCTCGATCGAAGTATGAAGGTAAGAATAAATACAATAATGATGAATGGAAAAAAGAGAAAATCCTTTAGCTAGATAAGGGGCGGATGTAGCCAAGTGGATCAAGGCAGTGGAT
>refbc_1007862_2_Gladiolus_watsonioides
GATTTCCCTATTAATGTATACGAATCGTTGAAGGATCCATGCCCCATATTTCTTTTTCTAAAACAAAATATGGGACATGGATCCCTTGTGACCTACCATACGATCTGTTATATAAATAGGCAAATGCTCCTTTCCATTATGAATAGCGATTGTATGGCCAATCATTGTGGGTATAATGGTAGATGCCCGAGACCAAGTTACTATTATTTCTTTCTCCTCCCTCATGTTGAGTTTTTGAATTTTTCCCGATAAATGATTGGCTACAAAAGGATTTTTTTTTAGTGAACGTGTCACAGCGGATTACTCCTTATTTTTACATTTTAAAGATTGGCATTCTATGTCCAATAGAATATCTCGATCGAAGTATGAAGGTAAGAATAAATACAATAATGATGAATGGAAAAAAGAGAAAATCCTTTAGCTAGATAAGGGGCGGATGTAGCCAAGTGGATCAAGGCAGTGGAT
>refbc_1007863_2_Gladiolus_wilsonii
GAAGGATCCATGTCCCATATTTTGTTTTAGAAAAACAAATATGGGGCATGGATCCCCCACCCTTGTTTGATCTATCCAAAATTAAAATAGGCAAATGCTCCTTTCCATTATGAATAGCGATTGTATGGCCAATCATTGTGGGTATAATGGTAGATGCCCGAGACCAAGTTACTATTATTTCTTTCTCCTCCCTCATGTTGAGTTTTTGAATTTTTCCCGATAAATGATTGGCTACAAAAGGATTTTTTTTTAGTGAACGTGTCACAGCGGATTACTCCTTTTTTTTACATTTTAAAGATTGGCATTCTATGTCCAATAGAATATCTCGATCGAAGTATGAAGGTAAGAATAAATACAATAATGATGAATGGAAAAAAGAGAAAATCCTTTAGCTAGATAAGGGGCGGATGTAGCCAAGTGGATCAAGGCAGTGGAT
>refbc_1007864_2_Gladiolus_woodii
GATTTCCCTATTAATGTATACGAATCGTTGAAGGATCCATGTCCCATATTTGTTTTTCTAAAACAAAATATGGGGCATGGATCCCCCATACGATCTGTTATATAAATAGGCAAATGCTCCTTTCCATTATGAATAGCGATTGTATGGCCAATCATTGTGGGTATAATGGTAGATGCCCGAGACCAAGTTACTATTATTTCTTTCTCCTCCCTCATGTTGAGTTTTTGAATTTTTCCCGATAAATGATTGGCTACAAAAGGATTTTTTTTTAGTGAACGTGTCACAGCGGATTACTCCTTTTTTTTACATTTTAAAGATTGGCATTCTATGTCCAATAGAATATCTCGATCGAAGTATGAAGGTAAGAATAAATACAATAATGATGAATGGAAAAAAGAGAAAATCCTTTAGCTAGATAAGGGGCGGATG
>refbc_1008897_2_Acer_elegantulum
GATTTCGATCTTCGTGTATACACGTTTTTGAAAATAACGGAGCAATGCCGATCCTCTTCCAATAAATCGGTATTGCTCCGTTATTTATTAGGTTTTTTTTCAATTTGTTATTTTTGTCCTTTTTTGACTTCAACAAAACACAAAGCTTTTTTATGCCTTTTTATTTAGTATCATATTATTACTACGTGCTAATAATCAAATTAGTCTTTAGTTATTTTTTAGTTATTTTAGTTATTATGACTTTACAGTTTATTATTTTGAGTCAATTTTCTATATAATATAAAAAAGTTTGGAAATTTATGCCTCTTGTCTCTTCATTTGTATCTTCATAATTAAGGTAAGATAAAAAAAGATGATTAATGGTAGAAATTTGAATCTTTTTATTTTGTAATTTTGTAGCTAGTGGGGGGCGGA
>refbc_1008898_2_Acer_olivaceum
GATTTCGATCTTCGTGTATACACGTTTTTGAAAATAACGGAGCAATGCCGATCCTCTTCCAATAAATCGGTATTGCTCCGTTATTTATTAGGTTTTTTTTTTTCAATTTGTTATTTTTGTCCTTTTTTGACTTCAACAAAACACAAAGCTTTTTTATGCCTTTTTATTTAGTATCATATTATTACTACGTGCTAATAATAAAATTAGTCTTTAGTTATTTTTTAGTTATTTTAGTTATTATGACTTTACAGTTTATTATTTTGAGTCAATTTTCTATATAATATAAAAAAGTTTGGAAATTTATGCCTCTTGTCTCTTCATTTGTATCTTCATAATTAAGGTAAGATAAAAAAAGATGATTAATGGTAGAAATTTGAATCTTTTTATTTTGTAATTTTGTAGCTAGTG
>refbc_1008899_2_Acer_wilsonii_var._wilsonii
GATTTCGATCTTCGTGTATACACGTTTTTGAAAATAACGGAGCAATGCCGATCCTCTTCCAATAAATCGGTATTGCTCCGTTATTTATTAGGTTTTTTTTCAATTTGTTATTTTTGTCCTTTTTTGACTTCAACAAAACACAAAGCTTTTTTATGCCTTTTTATTTAGTATCATATTATTACTACGTGCTAATAATAAAATTAGTCTTTAGTTATTTTTTAGTTATTTTAGGTATTATGACTTTACAGTTTATTATTTTGAGTCAATTTTCTATATAATATAAAAAAGTTTGGAAATTTATGCCTCTTGTCTCTTCATTTGTATCTTCATAATTAAGGTAAGATAAAAAAAGATGATTAATGGTAGAAATTTGAATCTTTTTATTTTGTAATTTTGTAGCTAGTGGGGGGGCGGA
>refbc_1008900_2_Cinnamomum_chekiangense
TTCCATTTTCACCATTCATTATTTTTTTATTTAGTCTTTATTACTTCACTCTCCTTCCTGCTGAAATACAGATATTGTACATAAAACAAAATGTTGTACATTAAAAAAAAAAAAAAAAAAAAGAAAAATGCTTTGATTTTTTCCTAAAATCAAATTCTTTTGAAGAATAAGAGTATATAAATTGCAGGTTGGTACAGAAGAAACTACGATATTCGATCATGAAATAACCAGCGGTTTTTATAAGTTGAATAAAAGAAATGAAAATGAAAAACGATTATGTGAATAAAACACTACTGAACCAAATGGATCAATACCAAACTTCTTAATAGAACAAGAAGTTTGGTATT
>refbc_1008902_2_Quercus_ciliaris
GACTTAGGTCTTAGTATATATGAGTTATTGAAAATAAATAAGAAAGGAGCAATGTCAACCCTCTTGATAAAACAAGAAGTTGATTATTGCTCCTTTCTTATTTATTAGCCCTTTAATTATTATATAATTGTAATTACTATTTAGTCTTCTTTTCTTTTACTTTTTTACTTAATAGAATATAATATAAGCTTTTTTTATTTTAACTCAAGATACGAAAAAGTATTTGAGTATCCTATTTGACTTATGTAGTAATTTTTATTTTATATATGTTTTTATCGGTGAAGTTTTTTTTTTTTTATTTATTTAAATAAAAAAAAAAAGTTTTCAATTTATTTTCTGCCTCTTGTCTTTTATCTTATAAGAAAGGGAAACAAAACAAGAGGAATGGTAGAAATTGAAATTTTTGTAATTTATACTACATACAGGGAGTGGGGGGTAGGGGCGGA
>refbc_1008903_2_Daphniphyllum_oldhamii
GACTTCAGTCTTAGTGTATACGAGTTCTTTAAAGTAAAGGAGCAATAACCAATTTCTTGTTCTATCAAGAGGGTTGGTATTGCTCCTTTATTTAGTATCTTTTTACTTACATAATTTTTTTTTTCGTTATTTCACCTTAAGAAAAAGTATTCTTATGGGTTGGTTTATGATTGAGTATCATACTTTCGTTCTGTACTAATTTGTAATTTTTTGTAATTTCTATATGTGATGTTCTGCTCAATCTTTTTAAAAGTTTTTTTTTAACATAAAAAGGTAAAGATTGGAACTTGAACTTTCTGCCTAATATTTGTATTTCAGAAGTAAGATAAGAACTAAATAATGATGAATAGTGGAAATATAATCTTTTTTAATTTTGAAATAGTAGAGGGGCGGA
>refbc_1008904_2_Diospyros_morrisiana
GACTTTGGTCTTAGTGTAGACGAGTTTTAAAAATTGAAAGTAAGGGAGCAATAACCAACCTCTTGTTCTATCAAGAGGGCATTATTGCTCCTTTACTTTCATTTATTTTTTTATTTACTAATATAGTAGTATTTTATTCACATATCCTTTTTTTCATTACAACAAAAAGAAAAAGATTCTTATGGGTAAAAAGAAGAGTATTTTTATAGGTTGGTTCATGATTGAGTATTGTCTTTCCGTTCCCTATCAATTTTGAGTTGTTATGCCTTTGTGAAATTGTATTGTTTTTTTCTATTGAAAAGGTAAAATCTGATAATTTTGACTCTTATTATCTCAGAAATAAGAAAGAAATGATCACGAATGTTTGAAATTGAATACTTTCTAATGTAAGTAGTGGATTAAGGGAAGGGGGCGGA
>refbc_1008905_2_Elaeocarpus_chinensis
ACCCTCTTGATAAAACAAGAAGTTGATTATTGCTCCTTTCTTATTTATTAGCCCTTTAATTATTATATAATTGTAATTACTATTTAGTCTTCTTTTCTTTTACTTTTTTACTTAATAGAATATAATATAAGCTTTTTTTATTTTAACTCAAGATACGAAAAAGTATTTGAGTATCCTATTTGACTTATGTAGTAATTTTTATTTTATATATGTTTTTATCGGTGAAGTTTTTTTTTTTTTATTTATTTAAATAAAAAAAAAAAGTTTTCAATTTATTTTCTGCCTCTTGTCTTTTATCTTATAAGAAAGGGAAACAAAACAAGAGGAATGGTAGAAATTGAAATTTTTGTAATTTATACTACATACAGGGAGTGGGGGGTAGGGGCGGA
>refbc_1008906_2_Elaeocarpus_decipiens
TACTTTGGTTTTAGTGTATACGAGTTCGTGAAAATAAAGGGGCAATAACCAATTTCTTGTTGTATCAAGAGGGTTGGTTATTGCTCCTATGATTGAGTATTATATTTTTTTTTATGTACTAATTTTCAATTAAAATTTTTATGTACTAATTTTCAATTAAAATTTATATACTTTACTTCTCAATTTTTTCTTGTGTGAAGTAACTGTTTTATTTTTAAAATAAAAAAGAAAGGTTTCAATTTTTCAATTTTCGTCCTATTCTATCTTATTCTTTTATCGTATAAGAAAATCTTTCTTAGAAGAAAGATAAAAAAAGTTATGAATGGTAATGGTAAATGTTAGAAACGGAACTCTTTCTAATTTGTAATTTGTAAATAGTAGAGGGGCGGA
>refbc_1008907_2_Elaeocarpus_japonicus
GACTTTGGTTTTAGTGTATACGAGTTCTTGAAAATAAAGGGGCAATAACCAATTTCTTGTTGTATCAAGAGGGTTGGTTATTGCTCCTATGATTGAGTATTATATTTTTTTTTATGTACTAATTTTCAATTAAAATTTATATACTTTCTTCTCAATTTTTTCTTGTGTGAAGTAAATGTTTTATTTTAACAATTTTTAAAATAAAAAAGAAAGGTTTCAATTTTTCAATTTTCGTCCTATTCTATCTTATTCTTTTATCGTATAAGAAAATCTTTCTTCTAAGAAAGATAAAAAAATTTATGAACGGTAATGGTAAATGTTAGAAACGGAACTCTTTCTAATTTTTAATTTGTAAATAGTAGAGG
>refbc_1008908_2_Euonymus_carnosus
GACTTCGGTATTAGTGTATACGAGTTCGGGTTTTTGAGAATGAATTTGAGAATGAAGGAGCAATAGCAACCCTTTTCATAAAAAAGGGAATTGGTTGTTGCTCCTTCATTTTTATTTTTTATTTTTTATTTAGTAATCTTGTACTTAGCATAAGGTTTTGATTTATGTTTTATTGATGTTTATTTGTTAATTCTGTTTGTTTGTTAATTTGTTTGTTTTGTAATAATAAGACATCACAGGAAAACTTGCAATTACACTGCAATTACATATACATAAAAAAAATGGTCTTTATCCTTTTGTTTTCTATTCAAAAAAATTTCTCTCTTTTTCTCATTCTTTTGTTTTTTGAAAGTTATTATTTTCCACTTTACTTTACAGTTAAATTTTCCACTTTACTTTACAGTTAAAATTTACAGTTAAAATAGACGAGAAAGATTGCAAATTTTTTCTTTTTTTTTTAAATGAAAATAGTCCAAACTTAAACTTTTAGAATTCTTAACTAAGAAAATAAGAAGGATAAGGGCGGA
>refbc_1008909_2_Euonymus_centidens
GACTTCGGTTTTAGTGTATACGAGTTCGGGTTTTTGAGACTGAATTTGAGAATGAAGGAGCAATAGCAACCCTTTTCATAAAAAGGGGAATTGGTTATTGCTCCTTCATTTTTCTTTTTTATTTAGTAATCTTGTACTTAACTTAGCATAAGTTTTTGATTTATGTTTTATTGATGTTTGTTTGTTAATTTGTTTGTAATAATAGGACAGCACAGGAAAACTTGCAATTACACTGCAATTACATACAAAAAATGTGCTTTATCCTTTCAAAAAAAATTAAAAAATTTTTCTCTCTTTTTCTCATTCTTTTGTTTTTTGAAAGTTCTTATTTTCCACTTTCCACTTTACAGTTAAAAACAGTTAAAATAGATGAGAAAGATTGAAAATTTTTATCTTTTTTTAAAAAACGAAACTAGTCCAAAGTCCAAACTTAAACTTTTAGAATTCTTAATTAAGAAAATAAGAAGGATAAGGGCGGA
>refbc_1008910_2_Euonymus_myrianthus
GACTTCGGTCTTAGTGTATACGAGTTTGGGTTTTTGAGAATGAATTTGAGAATGAAGGAGCAATAGCAACCCTTTTCATAAAAAGGGGAATTGGTTGTTGCTCCTTCATTTTTCTTTTTTATTTAGTAATCTTGTACTTAGCATAAGTTTTTGATTTATGTTTTATTGATGTTTATTTGTTAATTCTGTTTGTTAATTTGTTTGTAATAATTAGGACAGCACAGGAAAACTTGCAATTACACTGCAATTACATACAAAAAACAAAAAATGTTCTTTATCCTTTTATTTTCTATTAAAAAAAAAGAATTCTCTCTTTTTCTCATTCTTTTGTTTTTTGAAAGTTATTATTTTCCACTTTAAAGTTAAAATAGACGAGAAAGATTGCAAATTTTTATCTTTTTTTTTTTTTAATGAGAAAAGTCCAAACTTAAACTTTTAGAATTCTTAACTAAGAAAATAAGAAGGATAAGGGCGGA
>refbc_1008911_2_Euonymus_nitidus
GACTTCGGTCTTAGTGTATACGAGTTTGGGTTTTTGAGAATGAATTTGAGAATGAAGGAGCAATAGCAACCCTTTTCATAAAAAGGGGAATTGGTTGTTGCTCCTTCATTTTTCTTTTTTATTTAGTAATCTTGTACTTAGCATAAGTTTTTGATTTATGTTTTATTGATGTTTATTTGTTAATTCTGTTTGTTAATTTGTTTGTAATAATTAGGACAGCACAGGAAAACTTGCAATTACACTGCAATTACATACAAAAAACAAAAAATGTTCTTTATCCTTTTATTTTCTATTAAAAAAAAAGAATTCTCTCTTTTTCTCATTCTTTTGTTTTTTGAAAGTTATTATTTTCCACTTTAAAGTTAAAATAGACGAGAAAGATTGCAAATTTTTATCTTTTTTTTTTTTTTAATGAGAAAAGTCCAAACTTAAACTTTTAGAATTCTTAACTCAGAAAATAAGAAGGATAAGGGCGGATTAGC
>refbc_1008912_2_Eurya_rubiginosa_var._attenuata
GACTTTGGTCTTAGTGTATATCAGTTTTTGAAAGTAAGGGAGCAATAACAAATTTCTTGTTCTATCAAGAGGGCGTTATTGCTCCTTTCTTTTTATTTACATATACTTTTTTTCGTTACAAGAAAAAGATTCTTATGAGTAAAAAGAAAAGGATTTTTATGGATTTTTGGTTGGTTCATGATTGAGTATCGTCTTTTCGTTCTGTATTAATTTTAAATTTATATACCTTTGTGAAATTTTTATTTTACATTTAAAATAAAAGAGAAAATTTGGAATTTATGCTTGTATCTCAGAAATAAGAAAGGAATAATGATGAATGGTTGAAATTGAATCCTTTATAATGTAAATAGTGAAGGAAGGGGGCGGA
>refbc_1008913_2_Ficus_erecta_var._beecheyana
GACTTCGATATTATATTAGTGTATACGAGGTATACGAGTTTTTGAAAATGAAAAATAAAGGAGCAATAATAAACCTCTTGTTATATCAAGAGGTTTATTATTGCTCCTTTATTTTCATAATAAATTATTATTTGTTAGTCTTTTATTTAACATAAGTCTTTTTTTTCTTTACTTCTTCATATTTTTTGTTATGTAGTAATTTATATATATGTTTTTCTTAATATTTTATTTTACATTTTAAATAAAATAAATAAATATAAATAAATATAAAGGTTTCCATTTATTTTTTGTTGTATTTGATTGTAGAAGAAAAAAAATAAATATGAATGTTGTAAATTGAAGTAGTTTTAATATATAGAAATACTAATCATATTGGGGCGGAGAG
>refbc_1008914_2_Fraxinus_chinensis_subsp._chinensis
GACCCAATCTTAGTGTATAGGAGTTATTGAAAAAAAAAAGAAAATAAAGGAGCAATAAACTCTTTCTTGTTCTATCAAGAGGGCATTATTGCTCCTTTATTTTCTTTTTAATTACTACTACTTTTTTTAGTCATATTGTACTTACATAGACTTTTATTCATTACATTACCGAAAAAGAAATAAAGGGGATTATTTTTCTTAGGGGTTGATTGCTGATTGAGTATTATTTGTTCGTTCTATATGCATTTTTATTTTCATTTATCTACCCATCTTTTGCGAAGTTTTTTTGACATTTTTATTTCAAATTAAAACGAGAAAAATTAGAATTTTTGCTTAATCTTTTTATCTCAGAGATAAAAATATCTCACAAATAAGAAAGAAGATAAATGAAATGGTCGAAATTCAACCTTTTGTCTTAAAATAAAAAAATCTAAGAGGGGCGGA
>refbc_1008915_2_Hovenia_trichocarpa_var._robusta
GACTTTGGTATTAGTGTATACTGAGTTATTGAACATAAAGGAGCAATAATCAATTTCTTGTTCTAGCAAGAAGTTTGGTATTGCTCCTTTTTTATTTATTTATTTAGTATTTAGGAGTTTTTTTTTTTACTTAATTCAATTGTGTCTTCTTCTAGTTTCTCTTAGAAGACCGAAAAAAAAAGGATAAATGGTGTAAATTGACCTATTTTTTTGTAATTTGGAATAGGGGCGGA
>refbc_1008916_2_Ilex_elmerrilliana
GAGTTCTTGAAATAAAAAAGGAGCAATAAACTCCCTCTTGTTTCTATTAAGAGGGCAAGTATTGCTCCTTTTTTATTTCTTTATCTTTATTTGGTTTATTTTGCAGCAGCATTACAAATATTGAATTTGTATAAGTTTTTCTTTTTTAAGAAAAAAAGAATTTTTATGGGTTGGTTCTTCTTCATTAAGTATTAAGTATCGTGCTTTCGTTAGGTATAAATTTTCAATTAATATACCTTCTTCCCAATCTTTTTTGAGTTTTTTTTTTATTTAATTCAATTTGAATTAAATAAAAAAAAAAAGATAAAATATTTTTTTTCTTAAAATATGTATCTAAAAAAAAAAAGAAAGAAATAATGAGAAATGGTCGAAATTGAATATTTATTTAATCTAAATACTAGTAGA
>refbc_1008917_2_Ilex_suaveolens
GACCCTGGTCTTAGTTTAGACGAGTTCTTGAAATAAAAAAGGAGCAATAAACTCCCTCTTGTTTCTATTAAGAGGGCAAGTATTGCTCCTTTTTTATTTCTTTATCTTTATTTGGTTTATTCTGCAGCAGCATTACAAATATTTAATTTGTATAAGTTTTTTTTTTTTTAAGAAAAAAAGAATTTTTATGGGTTGGTTTTTTTTCATTAAGTATTAAGTATCGGGCTTTCGTTAGGTATAAATTTTCAATTAATATACCTTCTTCCCAATCTTTTGTGAGTTTTTTTTTATTTAATTCAATTTGAATTAAATAAAAAAAAAGATAAAACATTTTTTTTTCTTAAAATTTGTATCTAAAAAAAAAGAAAGAAATAATGAGAAATGGTTGAAATTGAATATTTTTGAATCTAAATACTAGTAGAGGGGGCGGA
>refbc_1008918_2_Itea_omeiensis
GACTTCGGTCTTAGTTTATACGAGTTCTTGAAAGTAAAGTAAAATAAAGGAGCAATAACCAATTTCTTGTTCTTTCAAGAAACTTGGTATTGCTCCTTTATTTGGTTTACATAAGTTTTTTTTTATTTTCAATTTAATATTTAATTTAAGAAAAAGTATTCTTGTATTCTTATGCGTTGCTTTATTATTGAGTATCACAATTTACAATTGCTGTCTGCTGTCTAAAGTAATAATCAATGATAGAAAGCTAATTTTTTGTAATTTATAATTACAAAAAATTACTAAATACTATACTAATAACTAATAGTATAGGGGCGGA
>refbc_1008919_2_Lasianthus_japonicus
GACTCCGGTCTTATTGTATAGGATTGTATAGGAGTTATTGAAAACTAAAAGAGCACTAAGACCCCGCTTAACAAATTAAGAGGGGTCTTAGTGCTCTTTTAGTTTCTTTTTATTTAGTTTTTTTTTATTTCGTCTAGTATTCTCTTTTGTATAACAGATTGTATGGTTTTTTTTTATCGTAGTTCTATTTAACTAGAATAGAGGGCGGA
>refbc_1008920_2_Litsea_coreana_var._sinensis
TACTTTGGTATTAGTGTATACGAGTCGTTGAAGGATCAATACCAAACTTCTTGTTCTATTAAGAAGTTTGGTATTGATCCATTTGGTTCAGTAGTGTTTTATTCACATAATCGTTTTTCATTTTCATTTCTTTTATTCAACTTATGAAAACTGCTGGTTATTTCATGATCGAAAATCATAGTTTCTTCTGTACCAACCTGCAATTTATATACTCTTTTTCTTCAAAAGAATTTGATTTTAGGAAAAAATCAAAGCATTTTTCTTTTTTTTTTTTTTATGTAAAAATTTTTGTTTTATGTACAATATCTGTATTTCAGCAGGAAGGAGAGTGAAGTAATAAAGACTAAATAAAAAAATAATGAATGGTGAAAATGGAATCCTTTTGAGAGAGGAGGGGCGGAG
>refbc_1008921_2_Lyonia_ovalifolia_var._hebecarpa
GACTTTAGTCCTAGTGTATACGAGTTTTTGAAAGTAAAGGAGCAATCACCTCTTGTTCTATCAAGAGGTGATTGCTCCTTTACTTCTCTTTTTTTTATTACAACTAGAGTAGTCTTTTATTTACAGATCGTTTTTCGTTACAAGAAAAAGATTTTTATGGTTTGGTTCATGATTGAGTCTCGTTTTTTCTTTTCGTTTTGTATTCATTTTGAATTTAGATACCTTTGTTTTGTGAAATTGTTATTTTCCATTGAAAATAAAAGATCAAATTTGGTTAAGACTTCAAATTTCTATCTCCGAAATAAGAAAGAAATAATGATGAATGTTTGAAATTGAAATCTTAACTTAAGGGGGCGGA
>refbc_1008923_2_Machilus_chrysotricha
TACTTTGGTATTAGTGTATACGAGTCGTTGAAGGATCAATACCAAACCTCTTAATAGAACAAGAAGTTTGGTATTGATCCATTTGGTTCAGTAGTGTTTTATTCACATAATCGTTTTTCATTTTCATTTCTTTTATTCAACTTATGAAAACCGCTGGTTATTTCATGATCGAATATCGTAGTTTCTTCTGTACCAACCTGCAATTTATATACTCTTATTCTTCAAAATAATTTGATTTTTTCCTAAAATCAAAGCATTTTTCTTTTTTTTTTTTTTTTATGTACAATATCTGTATTTCAGCAGGAAGGAGAGTGAAGTAATAAAGACTAAATCTAAAAATAATGAATGGTGAAAATGGAATCCTTTGAGAGAGGAGGGGCGGAGAGCCA
>refbc_1008924_2_Malus_leiocalyca
TCCGCCCCCTGTAGTATTACAAATTAAAAACAAATTAAAAATTTTTCCGCCATTTATCATTACTTGTAAGATAAAATACAACCTAAATTGAAAACTTTATTCTTTTTTTTTTTTACTAAAAAAAAAAAAAAAAAAAAAAAAAA
>refbc_1008926_2_Meliosma_flexuosa
GATTTCGGTCTTAGTGTATACGAGTCGTTGAAGTTGAAGGAGCAATACCAATCCCCTTGATAGAAGAAGAGATTGGGTATTGCTCCTTCATTTATTTGACTCGAATAAGCATTTTTTCCATTTTGATTTCTTTATTTCAACTTAAGAAAAAAACCTTACCTTACCCATTACTAGGGGTTGGTTCATGAGTCAGTATTATACTTTGCTTCTGTACTAATCTGTAATTTCTCTAATTTTGTTACTCTAAATATTTTTACTTTTTCCAAAAGTAATTTTTTTTTATTTACAGGATTGGTGTTTTATGTCTAATAAATAATGATCAATGAATTGACTCTTTTGGAAAGAGTAGAGGGGCGGA
>refbc_1008927_2_Meliosma_oldhamii
GATTTCGGTCTTAGTGTATACGAGTCGTTGAAGTTGAAGGAGCAATACCCAATCTCTTCTTCTATCAAGGGGATTGGTATTGCTCCTTCATTTATTTGACTCGAATAATCATTTTTTCCATTTTGATTTCTTTATTTCAACTTAAGAAAAAAACCTTACCTTACCCATTACTAGGGGTTGGTTCATGAGTCAGTATTATACTTTGCTTCTGTACTAATCTGTAATTTCTCTAATTTTGTTACTCTAAATATTTTTACTTTTTCCAATTCCAAAAGTAATTTTATTTTTTATTTACAGGATTGGTGTTTTATGTCTAATAAATAATGATCAATGAATTGACTCTTTTGGAAAGAGTAGAGGGGCGGATGTAGCCAA
>refbc_1008928_2_Pittosporum_illicioides
GACCCGGTTTTAGTGTATACGAGTTTTTTTTTTTTTAAGGAGCAATCACCTCTTTCTTGTTCTACCAAGAGGGCGGTATTGCTCCTTTTTTTATTTCTTTTATTTAGTAGTAAAAGAAAAAATGTTGGAATTTTTTGCTTACTTAATACTTGAGTATCTCGAAAATAAGAAAAAAGAATAATGAATGGTCAAAATTGAATCTTTTGAAATGTAAAGAAAAGATAGGGGGGGCGGA
>refbc_1008929_2_Prunus_discoidea
GACTTTGGTCTTAGTATATACGAGTTCTTGAAAGTAAAGGAGCAATAATAAATTTCTTGTTATATCAAGAGGTTTGGTATTGCTCCTTTACTATACTATTTAGTATTTTTTTTATTTACTACTTAACTTTACTATATTGTTCTATATTTTTTTTTTAGTTAATTTACTACAAAATTAAATTAAAATATTAAAAGTTTCAGTTTATTTTATGTTGTATTTTATCTTACAAGTAATGATAAACTTACAAGTAATGATAAATGGTGTAAATATTTGTAATAGTACAAGGGGCGGA
>refbc_1008930_2_Quercus_serrata_var._brevipetiolata
GACTTAGGTATTAGTATATATGAGTTATTGAAAATAAATAAGAAAGGAGCAATAATCAACTTCTTGTTTTATCAAGAGGGTTGACATTGCTCCTTTCTTATTTATTAGCCCTTTAATTATTATATAATTGTAATTACTATTTAGTCGTCTTTTCTTTTACTTTTTTACTTAATAGAATATAATATAAGCTTTTTTTTTTATTTTAACTCAAGATACGAAAAAGTATTTGAGTATCCTATTTGACTTATGTAGTAATTTTTATTTTATATATGTTTTTATCGGTGAAGTTTTTATTTATTTTTTTATTTAAATAAAAAAGATAAAGCTTTCAATTTATTTTCTGCCTCTTGTCTTTTATCTTATAAGAAAGGGAAACAAAACAAGAGGAATGGTAGAAATTAAAATTTTTGTAATTTATACTACATACAGGGAGTGGGGGATAGGGGCGGA
>refbc_1008931_2_Aidia_cochinchinensis
GATGTTAGCCTTATTGTATAAGAGTTATTGAAAAAAAAAGGAGCAATAATTTCCTTCTTATTCTCTTAAGATAAGAGGGTCTTATTGCTCCTTTATTTATTTTTTATTTAGTTATTTTAGTAGTAATTGTACTTAAATGTAATTGTACTTAAATATAGATAGAATAGATAGATTTTTTTTTCATTTTAAAAAATTTAAAGAAAAGTTCGAATATGAAATAAAAAAAATAAAAAAATAGAGTAGAGGGGCGGA
>refbc_1008932_2_Reevesia_pycnantha
GACTTTGGTTTTAGTGTATACGAGTTTTTGAAAATAAAGGAGCAATACCAACACTCTTGATAGAACAAGAAATTGGTTATTGCTCCTTTATCCTTTATTAAATTTAGATTTAGTAGTCTTTCTTTTCTTTACATAAGTTTGTTTTTTCTTTTTGTTTTTTATTTACTTTAACTTTACCCTATTTATTACCATAAGTTATTACTATTAAGAAAAAACAAAAAGATTTTTAATGAGTTTGATTTCGTTTTATTGGATTTGACTGAGTATTATACGTTCGTTATGTACTAATATATAATTATATAATTTATCTAAAATTATATAGAAAATATAAAAATATAAAAAAAAAGTCAAAAAGTTCTTACCAATCTTTTGTAAAGTTTTTATTTTAGAGTTAAAATAAAAGAAAACGATTGGAATTTTCTCTATATCGTATCTCAGAAAAGAAATAAGAAAAAAAAATAATGATGAATGATAGAAATTGAAATCTTTGAAATTTGTATTTGAAATATTTAAACAAATATACTAAAATAGTTAAAATAGTATAGTAGA
>refbc_1008933_2_Rhus_hypoleuca
GATTTTGATCTTTAAGATTTCGATCTTTGTGTATACGAGTTTTTGAAAATAACGGAGTAATACCAAGTTCTTGCAAGAGGGTTGGTATTGCTCCGTTATTAAGAATTCTAGAAATAAGAAATCGAAATAATTGATTTCTATCAATTTAATAATAGAGAATTATATTCTTCTGTATATTAGAATCCATAGAATCTCTAATCTATTAGATAAATAGATAAAAATCCAACAAAAAATCTAACAAATTCTTTGAATTTGGAATTCAAATTTACTAATTATTATTTGACTTAAAAAAAAATAGAAACTATAAAGTTGTAGAAAAGAAAAGGATTGCAATTTTCTGCTTCTTGTATCTTCACTTCAATATTGATAAGTAAGGTACCATAAAAAAAAGGATAATGATCAAAAATTATGATCAATGGTAGAAATTGGAATCTTTGGATTTTTTGTAATTTTATAAGAGGGGCGGAGAG
>refbc_1008934_2_Sloanea_sinensis
GACTTCGGTTTTAGTGTATACGAGTTCTTGAAAATAAAGGGGCAATAACCAATTTCTTGTTGTATCAAGAGGGTTGGTTATTGCTCCTTTATTTTATGTAGGAGTCGGTTACTTATACTTACATAAGTTTTTTTCTTTACTTTAACATAAGAAAAAGTCTTCTTATAGGTTGGTTTATGATTGAGTATTATACTTTATTTTGTTATGTACTAATTTTCAATTAAAATTTATATACTTTCTTCTTACTTTCTTCTCAATTTTTTCTTTTGTGAAGTAAATGTTTTACATTTAAAATAAAAAAGAAAGGTTTCAATTTTTTCCCCCTTCTATCTTATTCTTATATCGTATAAGAAAATTTCTTGTATCGTATAAGAAAATCTTTCTTCTAATCTTCTAAGAAAGATAAAAAAATTTATGAATGGTAAATGGTAGAAATTGAACTCTTTCTAATTTGTAAATAATAGAGGGGCGGAG
>refbc_1008935_2_Sorbus_folgneri
GACTTTGGTTTTAGTATATATGAGTTCTTGAAAGTAAAGGAGTAATAAAAAATTTCTTGTTATATCAAGAGGTTTGTTATTGCTCCTTTACTATGTTAGTTTTAGTATTTTTTAGTTATTACTTAACTATTTGTTTTATTCTTTTTTTTTTTTTTTTAGTAAAAAAAAAAAAAAAGAATAAAGTTTTCAATTTAGGTTGTATTTTATCTTACAAGTAATGATAAATGGCAGAAAAATTATTAATTTGTAATACTACAGGGGGCGGA
>refbc_1008937_2_Tarenna_mollissima
GACGTTAGCCTTATTGTATAAGAGTTATTGATAAATAAAGGAGCAATAATTTTCTTCTTATTCTCTTAAGATAAGAGGGTCTTATTGCTCCTTTATTTATTTTTTATTTAGTTATTTTAATTTTATTTTAGTAGTAATTGTACTTAAATATAGATAGATGTTTTTTTTTTAATTTTAAAATTAAAAAAAAAAAAGTAAAGAAAATGTTCGAATATGAAATAAAAAAATATATAAAGATAGAGTAGGGGGGCGGA
>refbc_1008939_2_Viburnum_sempervirens
GACCTGGTCTTAGTGTATACGAGTTTTTGAAATAAAAAAAGGAGCAATAACCTCTTTCTTGTTCTATCAAGAGGGCGGTATTGCTCCTTTTTTTATTTAGTAGTATTTTACTTACATATTTTATTTAAAGAAAAAGAAAAAGGATTTTTATGGATTGGGTCATGATTAAGTATCGTGCTTTCGTTCTGTATTAATAGAGCATTTTGCTACCCTCTTCCCAATCTTTTCTGAAGTTTTTATTTTACATTTTAAATAAAAATGTTTAAAAAATGTTAGAATTTTTTGTTTATTTAATATTTGTATCTCAGAAATAAGAAAAAAAGAATGATGAATATTTTTAATATAAATACTAGTTATAATGTACCTACTCGTA
>refbc_1008940_2_Viburnum_sempervirens_var._trichophorum
GACCTGGTCTTAGTGTATACGAGTTTTTGAAATAAAAAAAGGAGCAATAACCTCTTTCTTGTTCTATCAAGAGGGCGGTATTGCTCCTTTTTTTATTTAGTAGTATTTTACTTACATATTTTATTTAAAGAAAAAGAAAAAGGATTTTTATGGATTGGGTCATGATTAAGTATCGTGCTTTCGTTCTGTATTAATAGAGCATTTTGCTACCCTCTTCCCAATCTTTTCTGAAGTTTTTATTTTACATTTTAAATAAAAAAATGTTTAAAAAATGTTAGAATTTTTTGTTTATTTAATATTTGTATCTCAGAAATAAGAAAAAAAAGAATGATGAATATTTTTAATATAAAT
>refbc_1008941_2_Weigela_japonica_var._sinica
GACCCGGTATTAGTGTATACGAGTTTTTTTTTTAATCAAAAAAGGAGCAATAATCCCTCTTGATAGAAAAGAGGGATTATTGCTCCTTTTTTGATTAAACAGTATTTGACTTACATATTTTTTTTAAAGAAAAATCGTAAATCTTTTTATTTTTATGGCTTGATTCATGATTGTTTTTGGGGCTTTTATTCTGTATTCAAAATTTTTATATCCTTGAAAATAAAAGATAAAATGTTGGCATTTTTTTGCTTATTTATCTATAATATTTATTGTATCTCAGAAAAAATAAAGAAAAATGTTGAGAAGTTTCATTTATTTAGTAATACAAATACTAGTAGGGGGGCGGA
>refbc_1008942_2_Wikstroemia_monnula
GACTTTTGTCTTAGTGTAGACGATTTTTTGAAAGGAAAAATCAATGGGCAATACCAAGAGGATTGGTATTGCTCCTTTCTTTTTTATAGTCTTTCTTTTATTTACCTAAGTTTTTTTCTTTATCTTAACTTTATCATAACAAAAAATAGGAAAGGGTCATTTTAATGGGTTTGGTTTAGTATCATACCTTTGTTTTATATTCATATATAATTAGAATTTCTATGAATTGATCAGTCCTTACCAATCTTTTGTGAAGTTCTTATTTTACTTTTACTGTTTTAAATTTAAATCAAAACAAAACCGAATATTATATTCATAAAAAAAAGGAGGGGCGGA
>refbc_1008943_2_Manglietia_fordiana_var._fordiana
TACTTCAGTCTTAGGGTATATGAGTCGTTGAAGGATCCGATCAATACCCAACTTCTTGTTCTATCAAGAAGTTGGGTATTGATCCGTTCGATTCAGTAGTGTTTTATTCACATAAACATTTTTGCCATTTTCATTTCTTTATTTCAACTTAAGAAAACATTATTGTTGGCTGGTTCATGATCAAATATCATATTTTTGTTCTGTACCGATCTGTATTGTAATTTCTGTATGTTCCTCAAAATCATTTTCTTTTTTTTTTTTCATAAAGGAATTTTTTTGTACATTTACAATTTACAGGATTGGCATTTTATGTTCAATATCTGTATCTCAGAAAGTAAGAAAGACTCAATACAATAATCATGAATGGTGGAAATTAGAGCGGAGGGGCGGAGA
>refbc_100935_2_Altingia_obovata
AAGTGAAGGGGCAATAACCAATTTCTTGTTCTATCAAGAGGGTTGGTATTGCTCCTTTATTTAGTAGCCTTTTACTTACATATACTTACATAAGTTTTTTTTTTCACCTTAAGAAAAAGTATTCTTATGGGTTGGTTTATGATTGAGTATCATACTTTTGTTCTGTACTAAACTAATTTGTTTGTAATTTATATATGTGATGTTCTTCTCAATCTTTTGTAAAGTTCTTATTCTTAACATAAAAAAAGATTGTAATTTTCCGACTAATATTTGTATCTCAGAAATAAGATAAGAAAGAAATAATGATGAATGGTATAAAC
>refbc_100941_2_Stipa_barbata
ATTCCATCCATCTATTAATGGATAAATAAGGCTTTTCTGCTAACATATAGGAATTTTTGAAGAAAGGAAAGTCATAAATACATTCCCCCAATTTGCGACCTACCATAGGATTTGTTATGTAAATAGGTATATGTTCCTTTCCATTATGAATCGCGATTGTATGGCCAACCATTGTGGGTAGAATGCTAGATGCCCGGGACCACGTTACTATTGTTTCTTTCTCCTCCTTCATATTGACCTTTTCGATTTTTGCCAATAAATGATGAGCTACAAAAGGATTCGTTTTTTTTCGTGTCACAGCTGATTACTCCTTTTTTTCCTTTTTAAAGAGTGGCATTCTATGTCCAATATCTCGATCGAAGTATGGAGGTCAGAATAAATAGAATAATGATGAATGGAAAAAAGAGAAAA
>refbc_101007_2_Fragaria_chiloensis
GACTTCCATCTATCAATGGATAAGGCTTTGATATTAGTATATATGAGTTCGTGAAACTTTTGAAAGTAAAGGAGCAATACTAAATTTCTTGTTATATCAAGAGGTTTTGTGTTGCTCCTTTACTCTAATTAAATTAGTATTTTTTAGTACTATTTTTTTTAGATTAAAATAAAAAGGTTTTTATTTATGTTGTATTCTTTTTTACAAGTAATGATAAATGGTATAAATATTTGTAATTTCTATTTTGATTTATTAATATAGTACAAGTTTATATAGTACAAGATAATATAAGG
>refbc_101009_2_Fragaria_chiloensis_subsp._lucida
GACTTCCATCTATCAATGGATAAGGCTTTGATATTAGTATATATGAGTTCGTGAAACTTTTGAAAGTAAAGGAGCAATACTAAATTTCTTGTTATATCAAGAGGTTTTGTGTTGCTCCTTTACTCTAATTAAATTAGTATTTTTTAGTACTATTTTTTTTAGATTAAAATAAAAAGGTTTTTATTTATGTTGTATTCTTTTTTACAAGTAATGATAAATGGTATAAATATTTGTAATTTCTATTTTGATTTATTAATATAGTACAAGTTTATATAGTACAAGATAATATAAGG
>refbc_101471_2_Magnolia_dodecapetala
TACTTCAGTCTTAGTGTATATGAGTCGTTGAAGGATCAGATCAATACCCAACTTCTTGTTCTATCAAGAAGTTGGGTATTGATCCGTTCGATTCAGTAGTGTTTTATTCACATAAACATTTTTGCCATTTTCATTTCTTTATTTCAACTTAAGAAAACATTATTGTTGGTGGGTTCATGATCGAACATCATATTTTTGTTCTGTACCGATCTGTATTGTAATTTCTGTATGTTCCTCAAAATCATTTTCTTTTTTTTCATAAAGGAATTTTTTTGTACATTTCCAATTTACAGGATTGGCATTTTATGTTCAATATCTGTATCTCAGAAAGTAAGAAAGACTCAATACAATAATCATGAATGGTGGAAATTAGAGGGGAGG
>refbc_101729_2_Ilex_opaca
TAAGAGGGCAAGTATTGCTCCTTTTTTATTTCTTTATCTTTATTTGGTTTATTTTGCAGCAGCCTTACAAATATTGAATTTGTATAAGTTTTTATTTTTTCAGAAAAAAAGAATTTTTATGGGTTGGTTTTTTTTCATTAAGTATTAAGTATCGTGCTTTCGTTAGGTATAAATTTTCAATTAATATACCTTCTTCCCAATCTTTTTTTTTGAAAATTTTGATCTAAAAAAAAAAGAAAGAAATAATGAGAAATGTTCGAAATTGAATATTTTTTAATCTAAATACTA
>refbc_1017324_2_Tetrastigma_sp._Wen_8455
GATTTTGGTCTTAGTGTATACGAGTTTTTGAATGTAAAGGAGCAATAACCAATTTCCCCTTCTATCAATATCAAGGGGGATGGTATTGCTCCTTTATTTAGTAGTTTTTTACTTTTCTAAGTTTTTTATTTCAACTAAAATAAAAATATAAATCAAAATCTCATAGGTTGGTTTATGATTGAGTATCATACTTCGGTTTTGTTGTTTAATACCTTAGTTAATCTTAAAGTAAGATAATAAAACACGATGAATGGTAGAAATTGAGTCTTTTTCAATTTTTTAATTTATTATTTCTTGTAATGTGAGAGGGGCGGATGTAGCCAAGTGGATCAAGGCAGTG
>refbc_101975_2_Metrosideros_perforata
GACTTTGGTCTTAGTATAAGTGTAGGCGAGTTTTTGATTGGAAAGTAAAGGAGCAATAACCAACACTCTTGATAGAATAAGAAATTGGTTATTGTTCCTTTATTTATTGCTCTTTTCTTTACTTCAACATAAGAAAAAGTATTCTAGTATTAGGGATTGGTTTATGATTGCGTATCATACTTTTTTTTTTCTTTAGATATGCATTTCTAATTTATATACATTCTTTTCAAGCTTTTGTAAGGCTTTGTGAGATTATTATTTTCTATTTCTTTTAAATAAAAAGAAAATATTTTTCTTTTTTTAATGGAATAAAAAGAAATAGAAATACTAGGAATAGTAGGGG
>refbc_101995_2_Plantago_australis
CGGCGTCCTGGCTCACCGCCCTATCCCCTGACACTATACTTACTAGAATCTATAACTTACTAAGTAGAGTCATTTTTCATTTTAGTAGTTTAAGTTTTTTGGGATTTTGAAAACTGTTTGATGATTTGATTCTTATAATAAAATAAGAAAAGACTATACGAATTTTAAAGAAAATAAAGGAGCAATACCCCTCCTTATCTTGATCAAAGATCAAACAAGAAAGAGTTGAGTGCGCCCTTATTTTCTCTATTCTATTTTCTAACACTCCTATACACTAAGAACAAGTCTTTTCCATTTGTGGGAGCTNCGCNAGCACCCCCGTGTGGAGGGAGGTTGTGTTCCTTTTCTCCCCCAAAAAAAACAAC
>refbc_102211_2_Benincasa_hispida
GACTTCTGTCTTAGTGTATACGAGTTCTTGAAAGTAAAGGAGCAATAACCAATTTCTTGTTTTCTCAAGAGGATTGGTATTGCTCCTTTATTATTAAGAAATTTTACATAACTTTTTTTTCTAATTTCTACTTATATATAGGGTAGGG
>refbc_102691_2_Sideroxylon_lanuginosum
TACATCCGCCCTTTCCCTTTACTCCACTATTTCATTATAAATGATTCAATTTTAACAATTTCTCATTATTTCTTTCTTATTTCTAAGATAAAAATAAGAAGATTAAGAAAAAATTCCAATTTTTTTTTAATGGAAAATAACAACTTCACACAAATTTCACAAAGGTATATAAATTTGAAAAGGTATAGGTATATAAATTCTATATTAATAGAGAACGAAAAGACGATACTCAATCATGAACTAATCCACAACCATAAAAATCCTTTTCTTTTTATCCATAAGATTCTGTTTCTTGTGACGAAAAAAAGTATAAAGTATATATAAATAAAATATTACTAATAAGAATAATCTAATAATAATAAGAATAATATAATAAAATAATAATATTATTATATTAATAATATTAATAATAATAAAAAAAGTAATAAAGGAGCAATAACGCCCTCTTGATAGAACAAGAAATTGGTTATTGCTCCCTTACTTTCAAAAACTCGTATACACTAAGACAAAAGTCTTAT
>refbc_102714_2_Saxifraga_aizoides
TAGACCTAGCTGCTGTTGAAGTTCCATCTATAAATGGATAAGACTTCTGTCTTAACTTAAGGTATAGGAGTTTTTGAAAATAACGGAGCAATACTAACCCTTTGATAATAATAAAAGAAGGGCTTGGTATTGCTCCGTTATTTGGGTACATTAAATACTTTTTTCTTTCCAACCTATATAGGGATAGGGGCGGATGTAGCCAAGTGG
>refbc_102746_2_Hieracium_piloselloides
GACTTTGGTCTGATTGTAATTGTATAGGAGTTTTTGAACTAAAAAAGGAGCAATAGCTTCCCTCTTGATAAAACAAGAGGGTATTATTGCTCCTTTTTTTATTTTTTTTATTTAGTAATATTTGCTTTACATAGTTTCTTTAAAAATAACAAGGGCTTTTATAGTTTGGTTCGATTTTATAGTTTGGTTCGATTAGTGTGTTTTCTCTTTGTATTAATTTAGAGGTTTCTATATCTTTTTCCTAATGTTTTATGAAGTTTGATTTCCAATTGAATTTCAATCTAAAATTCTAAAATAGATAAAAATAATAGATAAAAATGATAATTTTTCTTATTTATTACTTTGATTTCAGAATTTGATTTCAGAAATAAGAAAAAATATGCTCTTTTTTTTTTTTTTTCATGTTAATGGAAAAATATAGAAATACTAGATAATATAATAGTAATAATAGTAGATAGTAATAATAGTAGAGGGG
>refbc_102752_2_Ageratina_luciae-brauniae
GACTTTTGTCTGATTGTATAGGAGTTTTTGAACTAAAAAAGGAGCAATAGCTTCCCTCCTGTTTTATCAAGAGGGCGTTATTGCTCCTTTTTTTATTTAGTACTATTTGCATTTAGTACTATTTGCCTTACATAGTTTCTTTAAAAATAACAAGGACTTTTTAAAGTTTGGTTCGATTTGCGTGTTTTTTCTTTGTATTCATTTATATTATATATTATAGGTTTCTATATCATATCCTTTTCCCAATCTTTTATTAAGTTTTATTTCCAATTCAATTTCAATCGAAAATAGATAAAAATTCAAATTTTGCTTATTTATTACTTTTCTTTATTAAATAAGAAAGAAAGAAAATGCTTTTCTTATGTTAATGGAAAAATATAGTAATACTAGATAATAGTAG
>refbc_102757_2_Carphephorus_corymbosus
GACTTTGGTCTGATTGTATAGGAGTTTTTGAACTAAAAAAGGAGCAATAGCTTCCCTCTTGTTTTATCAATAGGGCGTTATTGCTCCTTTTTTTATTTAGTACTATTTGCCTTATATAGTTTCTTTCAAAATAACAAGGACTTTTTATAGTTTGGTTCAAGTTGCGTGTTTTTTCTTTGTATTCATTTCCCAATCTTTTATGAAGTTTTATTTCCAATTCAATTTCAATCGAAAATAGATAAAAATTTAAATTTTTCTGATTTATTACTTTTCTTTCTTAAATAATAAAGAAATAATATGCTTTTTTATGTTAATGGAAAAATATAGTAATACTAGATAATAGTAGAGGG
>refbc_102758_2_Carphephorus_pseudoliatris
GACTTTGGTCTGATTGTATAGGAGTTTTTGAACTAAAAAAGGAGCAATAGCTTCCCTCTTGTTTTATCAATAGGGCGTTATTGCTCCTTTTTTTATTTAGTACTATTTGCCTTATATAGTTTCTTTCAAAATAACAAGGACTTTTTATAGTTTGGTTCAAGTTGCGTGTTTTTTCTTTGTATTCATTTCCCAATCTTTTATGAAGTTTTATTTCCAATTCAATTTCAATCGAAAATAGATAAAAATTAAAATTTTTCTGATTTATTACTTTTCTTTCTTAAATAATAAAGAAATAATATGCTTTTTTATGTTAATGGAAAAATATAGTAATACTAGATAATAGTAG
>refbc_102761_2_Conoclinium_coelestinum
GACTTTGGTCTAATTGTATAGGAGTTTTTGAACTAAAAAAGGAGCAATAGCTTCCCTCTTGTTTTATCAATAGGGCGTTATTGCTCCTTTTTTTATTTAGTACTATTTGACTTATATAGTTTCTTTAATTGACTTTTAAAAATAACAAGGACTTTTTATAGTTTGGTTCGAGTTGCATATTTTTTCTTTGTATTCATTTATATTATAGGTTTCTATTCTATAGAATATAGTTTTCCCAATCTTTTATGAAGTTTTATTTCCAATTCAATTTCAATCGAAAATAGATAAAAATGAAAAATTTTCTGATTTATTTCTTTTCTTTATTAAATAAGAAAGAAATAATATGCTTTTTTATATTAATGGAAAAATATAGTAATACTAGATAATAGTAG
>refbc_102771_2_Eupatorium_capillifolium
GACTTTGGTCTGATTGTATAGGAGTTTTTGAACTAAAAAAGGAGCAATAGCTTCCCTCTTGTTTTATCAATAGGGCGTTATTGCTCCTTTTTTTATTTAGTACTATTTGCCTTCTATAGTTTCTTAAAAAAAAAACAAGGACTTTTTATAGTTTGGTTCGCGTTGCGTGTTTTTTCTTTGTAATCATTTATATTATAGGTTTCTATTCTATATAATATACTTTTCCCAATCTTTTATGAAGTTTTATTTCCAATTCAATTTCAATCGAAAATAGATCAAAATTAAAATTTTTATGATTGATTACTTTTCTTTCTTATTGAAGAAAGAAATAATATGCTTTTTATGTTAATGGAAAAATCTAGTAATACTAGATACATAGTAGAGGG
>refbc_102774_2_Eupatorium_hyssopifolium
GACTTTGGTCTGATTGTATAGGAGTTTTTGAACTAAAAAAGGAGCAATAGCTTCCCTCTTGTTTTATCAATAGGGCGTTATTGCTCCTTTTTTTATTTAGTACTATTTGCCTTATATAGTTTCTTTAAAAAAAACAAGGACTTTTTAGTTTGGTTCGCGTTGCGTGTTTTTTCTTTGTAGTCATTTATATTATAGGTTTCTATTCTATATAATATACTTTTCCCAATCTTTTATGAAGTTTTATTTCCAATTCAATTTCAATCGAAAATAGATAAAAATTAAAATTTTTATGATTGATTACTTTTCTTTCTTATTTAAGAAAGAAATAATATGCTTTTTATGTTAATGGAAAAATCTAGTAATACTAGATAATAGTAGAGGG
>refbc_102778_2_Eupatorium_rotundifolium
GACTTTGGTCTGATTGTATAGGAGTTTTTGAACTAAAAAAGGAGCAATAGCTTCCCTCTTGTTTTATCAATAGGGCGTTATTGCTCCTTTTTTTATTTAGTACTATTTGCCTTATATAGTTTCTTTAAAAAAAACAAGGACTTTTTATAGTTTGGTTCGAGTTGCGTGTTTTTTCTTTGTAGTCATTTATATTATAGGTTTCTATTCTATATAATATACTTTTCCCAATCTTTTATGAAGTTTTATTTCCAATTCAATTTCAATCGAAAATAGATAAAAATTAAAATTTTTATGATTGATTACTTTTCTTTCTTATTTAAGAAAGAAATAATATGCTTTTTATGTTAATGGAAAAATCTAGTAATACTGGATAATAGTAGAGGG
>refbc_102781_2_Fleischmannia_incarnata
GACTTTGGTCTGATTGTATAGGAGTTTTTGAACTAAAAAAGGAGCAATAGCTTCCCTCTTGTTTTAGCAATAGGGCGTTATTGCTCCTTTTTTTATTTAGTACTATTTGCCTTATCTAGTTTTTTTTTTAATAACAAGGACTTTTTATAGTTTCGTTCGAGGTGCATGTTTTTTCTTTGTATTCATTTATATTATAGGTTTCTATTTCTATTCTATAGAATATAGTTTTCCCAATCTTTTATGAAGTTTTATTTCCAATTCAATTTCAATCTAAAATAGATAAAAATGAAAAATTTTCTGAGTGATTTCTTTTCTTTATTAAATAAAAATAAGAAATCAATAATATCTTTTTTTATGTTAATGGAAAAATATAGTAATACTATATAATAGTAG
>refbc_102791_2_Trilisa_odoratissima
GACTTTGGTCTGATTGTATAGGAGTTTTTGAACTAAAAAAGGAGCAATAGCTTCCCTCTTGTTTTATCAATAGGGCGTTATTGCTCCTTTTTTTATTTAGTACTATTTGCCTTATATAGTTTCTTTCAAAATAACAAGGACTTTTTATAGTTTGGTTCAAGTTGCGTGTTTTTTCTTTGTATTCATTTCCCAATCTTTTATGAAGTTTTATTTCCAATTCAATTTCAATCGAAAATAGATAAAAATTAAAATTTTTCTGATTTATTACTTTTCTTTCTTAAATAATAAAGAAATAATATGCTTTTTTATGTTAATGGAAAAATATAGTAATACTAGATAATAGTAG
>refbc_102792_2_Trilisa_paniculata
GACTTTGGTCTGATTGTATAGGAGTTTTTGAACTAAAAAAGGAGCAATAGCTTCCCTCTTGTTTTATCAATAGGGCGTTATTGCTCCTTTTTTTATTTAGTACTATTTGCCTTATATAGTTTCTTTCAAAATAACAAGGACTTTTTATAGTTTGGTTCAAGTTGCGTGTTTTTTCTTTGTATTCATTTCCCAATCTTTTATGAAGTTTTATTTCCAATTCAATTTCAATCGAAAATAGATAAAAATTAAAATTTTTCTGATTTATTACTTTTCTTTCTTAAATAATAAAGAAATAATATGCTTTTTTATGTTAATGGAAAAATATAGTAATACTAGATAATAGTAGAGGG
>refbc_1027944_2_Ranunculus_sp._AT-2011
GGGTATTACTCCTGCGTTTNGTGTTTTTTTTACTTGCCNAGAGCATAAGTCTTTTTCTTTTTTTCTTACTTAAGTTTAAGTAAAAAAATGACTTAAATTGATGTGGTGAATTCTTTATTCTTATACTTTTGTTTTGTACATAACAACATATATTTATGTTTCTAAAAAAAAACTCCAATTAGA
>refbc_1028400_2_Rhipsalis_baccifera_subsp._mauritiana
ATTTTCGTTTTTAGTTTAGTGTATACGAGTTAGTGAAAGTAAGGAGGCAATACCTGTTTCTCGACAGACCAAGAAATTGGTTATTGCTTCTTTACTATTTAGTCTTTTTTTTTTATTATTATTTATTAGTATAAAACGTATAAATTTTTATTTAGTATGAAATGATTCTATATGATATCTTCTTTTTCACTTTTTATAATAACTTTTTGAGTTTTCAGGGATCCACTTGAAATGTTGAATTTCAATTAAGAATTTATCAAAGGCAATAAAGAACTAATTATGAATAGTTTCGTTTTCAAGAAAAAAAAATAGGAGAAAGGG
>refbc_1031695_2_Viburnum_rigidum
GACCTGGTCTTAGTGTATACGAGTTTTTGAAATAAAAAAAGGAGCAATAACCTCTTTCTTGTTCTATCAAGAGGGCGGTATTGCTCCTTTTTTTATTTAGTAGTATTTTACTTACATATTTTATTTAAAGAAAAATAAAAAGGATTTTTATGGATTGGATCATGATTAAGTATCGTGTTTTCGTTCTGTATTAATAGAGCATTTTGCTACCCTCTTCCCAATCTTTTCTGAAGTTTTTATTTTATATTTTAAATAAAAATGTTTAAAAATATTAGAATTTTTTTTATTTAATATTTGTATCTCAGAAATAAGAAAAAAAGAATGATGAATATTTTTAATATAAATACTAGTTATAATGTACCTACTCATA
>refbc_1033235_2_Centaurea_bracteata
TAATGCTCATAATTTCCCTCTAGACTTAGCTGCTATTGAAGCTCCATCTACAAATGGATAAGACTTTGGTCTGATTGTATAGGAGTTTTTGAACTAAAAAAGGAGCAATAGCTTCCCTCTTGTTTTATCAAGAGGGCGTTATTGCTCCTTTTTTTATTTAGTAGTATTTACCTTACACAGTTTCCTTAAAAATAACAAGGGGCTTTTCTAGTTTGGTTCGATTAGCGTGTTTTATCTTTGTATTAATTTCTATTATAGGTTTATATATCCTTTTCCCAATCGTTTATGAAGTTTTATTTCCAATTCAATTTCAATCTAAAATATATAAAAATTATAATTTTTATTATTTATTGCTTTTATTTTAGAAATAAGAAAGAAATAATATGTTCTTTTTTTATGTTAATGGAAAAATAAAATATAGTAATAGTAGATAATACTAGATAATAGGGGCGGATGTAGCCAAGTGGATCAAGGCAGTGG
>refbc_1033236_2_Fumana_procumbens
TTTTATGCATGAACGTAATGCTCATAACTTCCCTCTAGACCTAGCTGCTATTGAAGCTCCATCTATAAATGGATAAGACTTGTGTCTTAGTGTAGATGAGTTTTTGAAAAAGAAAATTAAGGAACAATATCCAATTTCTTGTTCTATCAAGAGTGTTGGTATTGTTCCGAGTCCTTTATTTTCATGAGTTCTTACATTTAAGTATCCACACGAATACAAACTCGGTGATTAGGTAAATAGGAGTATATAAAGTTGATTAGTACATAATATACATCTTTATAGGGGCGGATGTAGCCAAGCGGATCAAGGCAATGGATTTGTGAATCCACCCATGCGCGAA
>refbc_103480_2_Castanea_crenata
GTATATATGAGTTATTGAAAATAAATAAGAAAGGAGCAATGTCAACCCTCTTGATAAACAAGAAGTTGATTATTGCTCCTTTCTTATTTATTAGCCCTTTAATTTTTAATTATTATATAATTGTAATTACTATATTAGTCGTCTTTTCTTTTACTTTTTTACTTAATAGAAATAGAATAAGTAAGCTTTTTTTTATTTTAACTCAAGATACGAAAAAGTATTTGAGTATCCTATTTGACTTATGTAGTAATTTTTATTTTATATATGTTTTTATCGGTGAAGTTTTTATTTATTTATTTAAATAAAAAAGATAAAGCTTTCAATTTATTTTCTGCCTCTTGTCTTTTATCTTATAATAAAGGGAAATAAAACAAGAGGAATGGTAGAAATTGAAATTTTTGTAATTTATACTACATACAGGGAGTGGGGGGTAGG
>refbc_103489_2_Quercus_glauca
GACTTAGGTCTTAGTATATATGAGTTATTGAAAATAAATAAGAAAGGAGCAATGTCAACCCTCTTGATAAAACAAGAAGTTGATTATTGCTCCTTTCTTATTTATTAGCCCTTTAATTATTATATAATTGTAATTACTATTTAGTCTTCTTTTCTTTTACTTTTTTACTTAATAGAATATAATATAAGCTTTTTTTATTTTAACTCAAGATACGAAAAAGTATTTGAGTATCCTATTTGACTTATGTAGTAATTTTTATTTTATATATGTTTTTATCGGTGAAGTTTTTTTTTTTTTATTTATTTAAATAAAAAAAAAAAGTTTTCAATTTATTTTCTGCCTCTTGTCTTTTATCTTATAAGAAAGGGAAACAAAACAAGAGGAATGGTAGAAATTGAAATTTTTGTAATTTATACTACATACAGGGAGTGGGGGGTAGGGGCGGA
>refbc_1037325_2_Lithospermum_incisum_x_Lithospermum_mirabile
GACTCTGTCTTAGTGTAGTGTATAGGAGTTATTGAAAATAAAGGAGCAATAATAACCTTCTTTTCTTGTTCTATCAAGAAGAGGGTATTGCTCCTTTATTTTCTTTTTATTTAGTTGTATTTTAATTACATGGACTTTTATTCCTTACAAAAGCAAAAGAAGAAAAGGGGGATTCATGATTGAGGATCTTATTTGTTCTGTTTTGTTTGTAATTTCTATAACTCCGTCCTATATAA
>refbc_1037326_2_Amsinckia_tessellata
AAGGGGCAATAATAACCCCCTTCTATCAAGAAGGGGGTTATTATTGCTCCTTTATTTTATTTGTATTTTGTTACATAGACTTTTTTGGTTTATCTTTTACAAAAGAAAAAAAAAAGGGGATTCATGATTGAGGATCTTCTTTTTCTGTTTTGTTTGAAATTCCTATAACTTCTTCCTGCTTTTTGTTCTAATTTTTTTATTAATTTTT
>refbc_1037327_2_Antiphytum_floribundum
GACCCTGTCTTAGTGTATAGGAGTTATTGAAAATAAAGGAGCAATAATCACCTTTTTCTTCTATCAAGAAGAGGGTATTGCTCCTTTATTTTCTTTTTATTTAGTTGTATTTTACTTACATAGACTTTTATTCCTTACAAAAGAAAAAGGGCTTCATGATTAAGGATCTTATTTTTTTTGTTTTGTTTGTAATTTCTATAAACTTCTTCCCTATTTTTTTTT
>refbc_1037328_2_Arnebia_benthamii
GACTCTGTCTTAGTGTAGTGTATAGGAGTTATTGAAAATAAAGGAGCAATATCCTCTTCTTGATAAAACAAGAAGGTGATTATTGCTCCTTTATTTTCTTTTTATTTAGTTGTATTTTAGTTACATGGACTTTTATTCCTTACAAAAGCAAAAGAAGAAAAGGGGGGGATTCATGATTGAGGATCTTATTTGTTCTGTTTTGTTTGTAATTTCTAAAACTACGTCCCTTTTTTTTATATATTTTTTT
>refbc_1037330_2_Lithospermum_calcicola
GACTCTGTCTTAGTGTAGTGTATAGGAGTTATTGAAAATAAAGGAGCAATAATAACCTTCTTTTCTTGTTCTATCAAGAAGAAGGTATTGCTCCTTTATTTTCTTTTTATTTAGTTGTATTTTAATTACATGGACTTTTATTCCTTACAAAAGCAAAAGAAGAAAAGGGGGATTCATGATTGAGG
>refbc_1037331_2_Lithospermum_calycosum
GACTCTGTCTTAGTGTAGTGTATAGGAGTTATTGAAAATAAAGGAGCAATAATAACCTTCTTTTCTTGTTCTATCAAGAAGAGGGTATTGCTCCTTTATTTTCTTTTTATTTAGTTGTATTTTAATTACATGGACTTTTATTCCTTACAAAAGCAAAAGAAGAAAAGGGGGATTCATGATTGAGGATCTTATTTGTTCTGTTTTGTTTGTAATTTCTATAACTCCGTCCTATATAA
>refbc_1037332_2_Lithospermum_discolor
GACTCTGTCTTAGTGTAGTGTATAGGAGTTATTGAAAATAAAGGAGCAATAATAACCTTCTTTTCTTGTTCTATCAAGAAGAGGGTATTGCTCCTTTATTTTATTTTTATTTAGTTGTATTTTAATTACATGGACTTTTATTCCTTACAAAAGTAAAAGAAGAAAAGGGGGATTCATGATTGAGGATCTTATTTGTTCTGTTTTGTTTGTAATTTCTATAACTCCGTCCTATATAA
>refbc_1037333_2_Lithospermum_matamorense
GACTCTGTCTTAGTGTAGTGTATAGGAGTTATTGAAAATAAAGGAGCAATAATAACCTTCTTTTCTTGTTCTATCAAGAAGAGGGTATTGCTCCTTTATTTTCTTTTTATTTAGTTGTATTTTAATTACATGGACTTTTATTCCTTACAAAAGAAAAAGAAGAAAAGGGGGATTCATGATTGAGGATCTTATTTGTTCTGTTTTGTTTGTAATTTCTATAACTCCGTCCTATATAA
>refbc_1037334_2_Lithospermum_oblongifolium
GACTCTGTCTTAGTGTAGTGTATAGGAGTTATTGAAAATAAAGGAGCAATACCCTCTTCTTGATAGAACAAGAAAAGAAGGTATTGCTCCTTTATTTTCTTTTTATTTAGTTGTATTTTAATTACATGGACTTTTATTCCTTACAAAAGCAAAAGAAGAAAAGGGGGATTCATGATTGAGGATCTTATTTGTTCTGTTTTGTTTGTAATTTCTAGAACTCCGTCCTATATAA
>refbc_1037335_2_Lithospermum_tubuliflorum
GACTCTGTCTTAGTGTATAGGAGTTATTGAAAATAAAGGAGCAATAATAACCTTCTTTTCTTGTTCTATCAAGAAGAGGGTATTGCTCCTTTATTTTCTTTTTATTTAGTTGTATTTTAATTACATGGACTTTTATTCCTTACAAAAGCAAAAGAAGAAAAGGGGG
>refbc_1037336_2_Omphalodes_cappadocica
GACCCTGTCTTAGTGTATAGGAGTTATTGAAAATAAAGGAGCAATACCCCCCTCTTGATAGAACAAGAGGGTGATTATTGCTCCTTTATTTTGTTTTTATTTAGTTGTATTTTTGTTACATATTCTTTTTTTTACAAAAGCAAAAGAATAAAAAAGGGATTCATAATTCATGATTGAGGATCTTCTTTTTTCTGTTTTGTTTGTAATTTCTTCCCCGTTTTTTTGTT
>refbc_103764_2_Zizaniopsis_miliacea
GGCTTCTCTGCTAACATATATTATGTAAATAGGTATATGTTCCTTTCCATTATGAATCGCGATTGTATGGCCAACCATTGCGGGTAGAATGCTAGATGCCCGGGACCATGTTACTATTGTTTCTTTCTCCTCCTTCATATTGACCTTTTCTATTTTTGCCAATAAATGATGAGCTACAAAAGGATTCGTTTTTTTTCGTGTCACAGCTGATTACTCCTTTTTTTCCGTTTTAAAGAGTGGCATTCTATGTCCAATATCTCGATCGAAGTATGGAGGTCAGAATAAATAGAATAATGATGAATGGAAAAAAGAGAAAATCCTTTAGCTGGATAAGG
>refbc_103981_2_Exsertotheca_crispa
TATTTTAGTTATAAATTTATTATATAAATTTATATAAATAGGATAACAACTTGAAAATAATGACCTTAGGAATTTATTTCCTAAGGTCATTATTTTTTTATTTATTGAAAATAGATAAATTAGAAAAAAA
>refbc_104005_2_Melocanna_baccifera
GGCTTTTCTACTAACATATAGGAATTTTTGAAGGAAGGAAAGCCAGAAATACCCAATATCTTGTTCCAGCAAGATATTGGGTATTTCTTACCTACCATAGGATTTGTTATGTAAATAGGTATATATTCCTTTCCATTATGAATCGCGATTGTATGGCCAACCATTGCGGGTAGAATGCTAGATGCCCGGGACCACGTTACTATTGTTTCTTTCTTCTCCTTCATATTGACCTTTTCGATTTTTGCCAATAAATGATGAGCTACAAAAGGATTCGTTTTTTTTCGTGTCACAGCTGATTACTCCTTTTTCCATTTTAAAGAGTGGCATTCTATGTCCAATATCTCGATCGAAGTATGGAGGTCAAAATAAATAGAATAATGATGAATGGAACAAAGAGAAAAATCCTTTAGCTGGATAA
>refbc_1042473_2_Astragalus_avicennicus
CGCACCAAAGTAGTCATTGGGGAGCAGGAAGAAGAAGTGCCCCCTCCAGTGGCTACATCCGCCCTTATTCTTATTAATAGTAGGTATAAATTTTTTTGACTTTTTTTCCAAGTATTAAATTTCGAAGCTCCATCTACAAATGGATAATATTTTGGTTGTAAAGAAGGATACGAGTTTTTGAAAGTAAAAGGGTAGTAATATCAACACTGTTGATATTACTCCCCTTTTACTTTGTATTTGAGTAGTCTTTTTGATCTTTTTGTAATAAATATGACTTCTAGTAAATTCCGTTTAATTTAATAATTAAGAAAAAAAGTCTAAAAAAATTTATACATAGTAT
>refbc_1042474_2_Astragalus_caprinus
ATGACAGCCTTGATCCACTTGGCTACATCCGCCCTTATTCTTATTAATACTATGTATAAATTTTTTTAGACTTTTTTTCTTAATTATTAAATTAAACGTTCGAAGCTCCATCTACAAATGGATAATATTTTGGTTGTAAAGAAGGATACGAGTTTTTGAAAGTAAAAGGGTAGTAATATCAACACTGTTGATATTACTCCCCTTTTACTTTGTATTTGAGTAGTCTTTTTGATCTTTTTGTAATAAATATGATATGACTTCTAGTAAATTCCGTTTAATTTAATAATTAAGAAAAAAAGTCTAAAAAAATTTATACATAGTNTAATAAGA
>refbc_1042475_2_Astragalus_chrysanthus
AGATCGAAGCTCCATCTACAAATGGATAATATTTTGGTTGTAAAGAAGGATACGAGTTTTTGAAAGTAAAAGGGTAGTAATATCAACACTGTTGATATTACTCCCCTTTTACTTTGTATTTGAGTAGTCTTTTTGATCTTTTTGTAATAAATATGACTTCTAGTAAATTCCGTTTAATTTAATAATTAAGAAAAAAAGTCTAAAAAAATTTATACATAGTATNCGAGTTA
>refbc_1042476_2_Astragalus_dactylocarpus_subsp._dactylocarpus
ATTTTTTTTAGACTTTTTTTCTTAATTATTAAATTAATTAGACTTTTTTTCTTAATTATTAAATTTTCGAAGCTCCATCTACAAATGGATAATATTTTGGTTGTAAAGAAGGATACGAGTTTTTGAAAGTAAAAGGGTAGTAATATCAACACTGTTGATATTACTACCCTTTTACTTTGTATTTGAGTAGTCTTTTTGATCTTTTTGTAATAAATATGACTTCTAGTAAATTCCGTTTAATTTAATAATTAAGAAAAAAAGTCTAATTAATTTAATAATTAAGAAAAAAAGTCTAAAAAAAATTATACATAGTATAATAGA
>refbc_1042477_2_Astragalus_echinops
ATTTTGGTTGTAAAGAAGGATACGAGTTTTTGAAAGTAAAAGGGTAGTAATATCAACACTGTTGATATTACTACCCTTTTACTTTGTATTTGAGTAGTCTTTTTGATCTTTTTGTAAGAAAAATGACTTCTAGTAAATTCCGTTTAATTTAATAATTAAGAAAAAAGTCTAAAAAAATTTATATATAGTATTC
>refbc_1042478_2_Astragalus_gaubae
TTCGAAGCTCCATCTACAAATGGATAATATTTTGGTTGTAAAGAAGGATACGAGTTTTTGAAAGTAAAAGGGTAGTAATATCAACACTGTTGATATTACTCCCCTTTTACTTTGTATTTGAGTAGTCTTTTTGATCTTTTTGTAATAAATATGACTTCTAGTAAATTCCGTTTAATTTAATAATGAAGAAAAAAAGTCTAAAAAAATTTATACATAGTATAATAAGA
>refbc_1042479_2_Astragalus_gypsocola
ATTTTGGTTGTAAAGAAGGATACGAGTTTTTGAAAGTAAAAGGGTAGTAATATCAACACTGTTGATATTACTCCCCTTTTACTTTGTATTTGAGTAGTCTTTTTGATCTTTTTGTAATAAATATGACTTCTAGTAAATTCCGTTTAATTTAATAATTAAGAAAAAAGTCTAAAAAATTTATACATAGTATAATAAGAA
>refbc_1042481_2_Astragalus_ischredensis
TCCAAGCTCCATCTACAAATGGATAATATTTTGGTTGTAAAGAAAGATACGAGTTTTTGAAAGTAAAAGGGTAGTAATATCAACACTGTTGATATTACTCCCCTTTTACTTTGTATTTGAGTAGTCTTTTTGATCTTTTTGTAATAAATATGACTTCTAGTAAATTCCGTTTAATTTAATAATTAAGAAAAAAAGTCTAAAAAAATTTATACATAGT
>refbc_1042483_2_Astragalus_kashmarensis
TCGAAGCTCCATCTACAAATGGATAATCTTTTGGTTGTAAAGAAGGATACGAGTTTTTGAAAGTAAAAGGGTAGTAATATCAACACTGTTGATATTACTCCCCTTTTACTTTGTATTTGAGTAGTCTTTTTGATCTTTTTGTAATAAATATGACTTCTAGTAAATTCCGTTTAATTTAATAATTAAGAAAAAAAGTCTAAAAAAATTTATACATAGTATT
>refbc_1042484_2_Astragalus_kermanschahensis
ATATTTTGGTTGTAAAGAAGGATACGAGTTTTTGAAAGTAAAAGGGTAGTAATATCAACACTGTTGATATTACTCCCCTTTTACTTTGTATTTGAGTAGTCTTTTTGATCTTTTTGTAATAAATATGACTTCTAGTAAATTCCGTTTAATTTAATAATTAAGAAAAAAAGTCTAAAAAATTTATACATAGT
>refbc_1042485_2_Astragalus_kirpicznikovii
TCGAAGCTCCATCTACAAATGGATAATATTTTAGTTGTAAAGAAGGATACGAGTTTTTGAAAGTAAAAGGGTAGTAATATCAACACTGTTGATATTACTCCCCTTTTACTTTGTATTTGAGTAGTCTTTTTGATCTTTTTGTAATAAGACTTCTAGTAAATTCCGTTTAATTTAATAATTAAGAAAAAAAGTCTAAAAAAATTTATACATAGTACATAGTAT
>refbc_1042486_2_Astragalus_leonardii
TATTTTGGTTGTAAAGAAGGATACGAGTTTTTGAAAGTAAAAGGGTAGTAATATCAACACTGTTGATATTACTCCCCTTTTACTTTGTATTTGAGTAGTCTTTTTGATCTTTTTGTAATAAATATGACTTCTAGTAAATTCCGTTTAATTTAATAATTAAGAAAAAAAGTCTAAAAAAATTTATACATAGTATT
>refbc_1042488_2_Astragalus_macropelmatus_subsp._macropelmatus
ATTTTCGAAGCTCCATCTACAAATGGATAATCTTTTGGTTGTAAAGAAGGATACGAGTTTTTGAAAGTAAAAGGGTAGTAATATCAACACTGTTGATATTACTCCCCTTTTACTTTGAATTTGAGTAGTCTTTTTGATCTTTTTGTAATAAACTTCTAGTAAATTCCGTTTAATTTAATAATTAAGAAAAAAAGTCTAAAAAAATTTATACATAGTATA
>refbc_1042489_2_Astragalus_mozaffarianii
TTAATTCGAAGCTCCATCTACAAATGGATAATCTTTTGGTTGTAAAGAAGGATACGAGTTTTTGAAAGTAAAAGGGGAGTCATATCAACAGTGTTGATATGACTCCCCTTTTACTTTGTATTTGAGTTGAGTAGTCTTTTTGATCTTTTTGTAAAAAACTTCTAGTTAATTTAATAATTAAGAAAAAAAGTCTAAAAAAATTTATACAT
>refbc_1042491_2_Astragalus_ovinus
ATTTTGGTTGTAAAGAAGGATACGAGTTTTTGAAAGTAAAAGGGTAGTAATATCAACACTGTTGATATTACTCCCCTTTTACTTTGTATTTGAGTAGTCTTTTTGATCTTTTTGTAATAAATATGACTTCTAGTAAATTCCGTTTAATTTAATAATTAAGAAAAAAAGTCTAAAAAAATTTATACATAGT
>refbc_1042493_2_Astragalus_pinetorum_subsp._pinetorum
ATTTTCGAAGCTCCATCTACAAATGGATAATATTTTGGTTGTAAAGAAGGATACGAGTTTTTGAAAGTAAAAGGGTAGTAATATCAACACTGTTGATATTACTCCCCTTTTACTTTGTATTTGAGTAGTCTTTTTGATCTTTTTGTAATAAATATGACTTCTAGTAAATTCCGTTTAATTTAATAATTAAGAAAAAAAGTCTAAAAAAATTTATACATAGTATAATAAG
>refbc_1042494_2_Astragalus_ponticus
ATTTTGGTTGTAAAGAAGGATACGAGTTTTTGAAAGTAAAAGGGTAGTAATATCAACAGTGTTGATATTACTACCCTTTTACTTTGTATTTGAGTAGTCTTTTTGATCTTTTTGTAATAAAAATGACTTCTAGTAAATTCCGTTTAATTTAATAATTAAGAAAAAAGTCTAAAAAAATTTATATATAGTATAATAAGAA
>refbc_1042496_2_Astragalus_pseudoibicinus
TCGAAGCTCCATCTACAAATGGATAATATTTTGGTTGTAAAGAAGGATACGAGTTTTTGAAAGTAAAAGGGTAGTAATATCAACACTGTTGATATTACTCCCCTTTTACTTTGTATTTGAGTAGTCTTTTTGATCTTTTTGTAAGAAATATGACTTCTAGTAAATTCCGTTTAATTTAATAATTAAGATAAGAAAAAAAGTCTAAAAAATTTATACATAGTATACTAG
>refbc_1042497_2_Astragalus_remotijugus
GTCTGAAGCTCCATCTACAAATGGATAATATTTTGGTTGTAAAGAAGGATACGAGTTTTTGAAAGTAAAAGGGTAGTAATATCAACACTGTTGATATTACTCCCCTTTTACTTTGTATTTGAGTAGTCTTTTTGATCTTTTTGTAATAAATATGACTTCTAGTAAATTCCGTTTAATTTAATAATTAAGAAAAAAAGTCTAAAAAAATTTATACATAGTATAATAGAA
>refbc_1042498_2_Astragalus_reshadensis
TTATTTCCCTTGACCCCCTGGGGACCCCCCCCCCCTTTTTTTTTAAAAATAAGGAAAAAATTTTTTTAAACTTTTTTTTTCCCTTTCCCTTTTTTTTTTTTAAAGTTTTTCGGAAATTTTAAAAATTTAATTAAAAAAAAAAAGGAAAAAAAAAAAAACCTTCCTTTTTTTTTTTTTTTTCTTAATTATTAAATTAAACGGAATTTACTAGAAGTCATATTTATTACAAAAAGATCAAAAAGACTACTCAAATACAAAGTAAAAGGGTAGTTATATCAACACTGTTGATATTACTCCCCTTTTACTTCAAAAACTCGTATCCTCTAC
>refbc_1042499_2_Astragalus_rufescens
TATTTTGGTTGTAAAGAAGGATACGAGTTTTTGAAAGTAAAAGGGTAGTAATATCAACACTGTTGATATTACTCCCCTTTTACTTTGTATTTGAGTAGTCTTTTTGATCTTTTTGTAATAAATATGACTTCTAGTAAATTCCGTTTAATTTAATAATTAAGAAAAAAAGTCTAAAAAAATTTATACATAGT
>refbc_1042500_2_Astragalus_touranicus
TCGAAGCTCCATCTACAAATGGATAATATTTTGGTTGTAAAGAAGGATACGAGTTTTTGAAAGTAAAAGGGTAGTAATATCAACACTGTTGATATTACTCCCCTTTTACTTTGTATTTGAGTAGTCTTTTTGATCTTTTTGTAATAAATATGACTTCTAGTAAATTCCGTTTAATTTAATAATGAAGAAAAAAAGTCTAAAAAAATTTATACAGTAGT
>refbc_1042501_2_Astragalus_vanillae
TATTTTGGTTGTAAAGAAGGATACGAGTTTTTGAAAGTAAAAGGGTAGTAATATCAACACTGTTGATATTACTACCCTTTTACTTTGTATTTGAGTAGTCTTTTTGATCTTTTTGTAATAAATATGACTTCTAGTAAATTCCGTTTAATTTAATAATTAAGAAAAAAAGTCTAAAAAAAATTATACATAGTATAATAGA
>refbc_1042502_2_Colutea_buhsei
CCCCCCCCCCNAAGGGNAAANNTTTTGGNGNNAAANANGGNNCCNGGTTTTTNAAANAAANGGGGGGGGAAANCCCCCCNGGNGGNANTTCCCCCCCCCTNCCCCNNNTTTTTGGGGGNNNTTTNCNNNNNTTTNGNNCNTCCCCTTTNGGAAAAAAAANGNCNNNNGGCCNATCCCNTTTAAGGANGGGAAAAAAAATGGNAGGNAAATTTAGGNAAAAAAAAAAGGAAAGGANGNTTTTTTTTTTTTTATCGTATTTTAGATTTTAGAATATTTGTAAGAACTTAGAAGAAAATCAAAGTAAATGATAATGAAAAAAAGTCTAAAAAATTAGAAA
>refbc_104284_2_Pleopeltis_polypodioides
GCTCCTTCTATAAACGGATAACACCCGTATGGTTATCCAGCACAACTGGATGCCAAATCTCTTCAGAGGGGGAGGTTTGGTGTCCAATGATATGAAGATTCGTGCGGTATAAAGGGTGGAAAGAGTGGTAACAGCTTTTCACAATTTCATGATTATCAGTTTCCAACCTTGAATTCTGAAAACTATTTGCAATATCCTTCTGCGAGTTAATAGATTACGAAGTTTCCTATTCTAATTTGCGGAATGTTTGGTTTGTAAACTCCCACCCCAATCTTTTGAAGAACGGAAAGGAAGGAGTGCATTCCTCATTTCAAAGATTTTCTACTGTCTTGTCATATAAATACAGTTAATATGGATGTGTATCAACCGAAGGACCTATCTAGCTTGCTTAACGGATAGATCTCGTTCACGTCCGGGGGGGGGGAGTCAAATAAATCAAC
>refbc_1043057_2_Anthyllis_henoniana
TTTTTGGTTTTAAAGGATACGAGTTTTTGAAAGTAAAAGAGCAATATCAACAAAGTTGATATTGCTCTTTTACTTTTTTTAGTATTCTTCTTTTTTATTTGATTTTTACATAATTTTTTATTTATTTACTACTTTAATATTCTTTAGCATTGTTTATTTCAACATAATCACTTTTAGAATTTTGAGTTTTTTATTTGATCTAATTTGAGAGGATAAATAAGAATTTAGAAATAAGTTAGAAAAAAAGAAAAAGAATGAGAAAGGGTGGTTAAAATAGAAGGTTAGGTTATTTTGACTTAGTATCGG
>refbc_1043059_2_Anthyllis_lemanniana
TTTTGGGTTTTAAGGGATACGAGTTTTTGAAAGTAAAAGAGCAATATCAACTTTGTTGATATTGCTCTTTTACTTTTTTTAGTATTCTTCTTATTTATTTGATTTTTACATAATTTTTTATTTATTTACTACTTAAATATTCTTTAGCATTGTTTATTTCAACATAATCACTTTTGAGAGGATAAATAATAATTTATAAAAAAGAATGAGAATGAGAAAGGGTGGTTAAAGTTAAAAATGAATAGAAGGCTAGGTTATTTTGACTTAGTCTCGG
>refbc_1043060_2_Anthyllis_rupestris
TTTGGGGTTTTAAAGGATACGAGTTTTTGAAAGTAAAAGAGCAATATCAACTTTGTTGATATTGCTCTTTTACTTTTTTTAGTATTCTTCTTATTTATTTGATTTTTACATAATTTTTTATTTATTTACTACTTTAATATAGTATTGTTTATTTCAACATAATCACTTTTAGAATTTTGAGTTTTTTATTTGATCTAATTTGAGAGGATAAATAAGACTTTAGAAAAAAAAAAGAAAAAGAATGAGAAAGGGTGGTTAAAAAAGAAGGCTAGGTTATTTTGACTTAGTATCGG
>refbc_1043061_2_Anthyllis_splendens
TTTTTGGTTTTAAAGGATACGATTTTTTGAAATTAAAAGAGCAATATCAACAAAGTTGATATTGCTCTTTTAATTTTTTTAGTATTCTTCTTATTTATTTTCTTTTACATAATTTTTTTTTTTTTACTACTTCAATATTCTTTAGCATTGTTTATTTCAACATAATCACTTTTAGAATTTTGAGTTTTTTTTTTGATCTAATTTGAGAGGATAAGTAATAATTTAGAAAAAAAAAGAATGAGATAAGGGTGGTTAAAAAAGAAAGCTGGGTTATTTTGACTTAGTATCGG
>refbc_1043062_2_Anthyllis_warnieri
TTTGGGGTTTTAAAGGATACGAGTTTTTGAAAGTAAAAGAGCAATATCAACAAAGTTGATATTGCTCTTTTACTTTTTTTAGTATTCTTCTTATTTATTTGATTTTTACATAATTTTTGATTTTTTTACTACTTTAATATAGTATTGTTTATTTCAACATAATCACTTTTAGAATTTTGAGTTTTTTATTTGATCTAATTTGAGAGGATAAATAAGACTTTAGAAAAAAAAGAAAAAGAATGAGAAAGGGTGGTTAAAAAAGAAGGCTAGGTTATTTTGACTTAGTATCGG
>refbc_1043063_2_Syrmatium_glabrum
TGTTCTATCTATAAATGGATAAGTTTTGGGTTTTAAAGGATATGACTTTTTGAAAGTAAAAGAGCAATATCAACAAAGTTGATATTGCTCTTTTACTTTTTTATTATTCTTCCTATTTTTTTATACATCATTTTTTTTTTACTACTTCTATATTCTTTAGCATTGTTTATTTCAAGATAATCAGTATCATCATTTTCATTTTTTTGATCTAATTTAAGAGGATGAGTAAGAAATAAGAAAAAAACGAAAATGATTAGAAAATAAATGAGAAATTCAAAAGGGGTAAAAATAGAAGGCTGGGTTATTTTGACTTAATATGGG
>refbc_1043424_2_Iris_bulleyana_f._alba
CACAAATCCACTGCCTTGATCCACTTGGCTACATCCGCCCCTTATCTAGCTAAAGGATTTTCTCTTTTTTCCATTCATCATTATTGTACAACATGAGGGAGGAGAAAGAAATAATAGTAACTTGGTCTCGGGCATCTACCATTATACCCACAATGATTGGCCATACAATCGCTATTCATAATGGAAAGGAACATTTACCTATTTATATAACAGATCGTATGGTAGGTCACAAATTGGGGGAATTCGCGCCTACTCTGACTTTCGCGAGACATGCGAGAAACGATAATAAATCTCGTCGTTAATTTTGAACGAGGATCACAAATATTGGTGGGGGACCCATGCCCGATATCTTGTTTTAGTAAGATATCGAGTATGGATCCTTCAACGATTCGTATACATTAATACAGAAGTCTTATCCATTTATAGATGGAAC
>refbc_1043430_2_Iris_uniflora_var._caricina
CACAAATCCACTGCCTTGATCCACTTGGCTACATCCGCCCCTTATCTAGCTAAAGGATTTTCTCTTTTTTCCATTCATCATTATTGTACAACATGAGGGAGGAGAAAGAAATAATAGTAACTTGGTCTCGGGCATCTACCATTATACCCACAATGATTGGCCATACAATCGCTATTCATAATGGAAAGGAACATTTACCTATTTATATAACAGATCGTATGGTAGGTCACAAATTGGGGGAATTCGCGCCTACTCTGACTTTCGCGAGACATGCGAGAAACGATAATAAATCTCGTCGTTCATTTTTATTTTGAACGAGGATCAATTAATATTGGTGGGGACCCATGCCCCATATCTTACTAAAACGAGATATGGGGCATGGGTCCTTCAACGATTCGTATACATTAATGCAGAAGTCTTATCCATTTATAGATGGAAC
>refbc_1043532_2_Pedicularis_gracilis_var._gracilis
GGATAAGACTTGGTCTTAGTGTATAGGAGGTTTTGAAAATAGAATAATAACAGAATAATATAAGGAGCAATAAACTCTTTCTTGGTAAACCAAGAGGGGCTTTTGCTCCTTTATTTTCTTTTCAATGATTCAATAAGTAGTATTGTACTTGCCTAGATTTTTTTATGTCTATTACATAAAAAACAATAAATATATATTGTTTTAAAAAAGGATTGATTACTAAATTGAGTATTATTCTTTTGTTTTGTAGAATTTTTTTGATTGTCATTTATCTTATTTTTTGTCAAAAGGTTGGCAAGTTTTGCCAATTCTATTTTGATTGATTAAATTGATATTGATTAATCTTTTTTTTGAAGAAACGAATATATCAGAAAGAAAGAAGATATTTGCTCATTTTTTATATTAAAATCGTAATGAAATGTCCCAAAATTAAATTAATAAAATATTAATTCTTAATAGATCATTTTAAATAGAAAAATTTTTGATATTTTAATTCAAAATGAATGAAATAGAAATCATAGAGGGC
>refbc_1043701_2_Peucedanum_medicum_var._gracile
ATAACTTTCCTCTAGACCTAGCTGCTGTTGAAGCTCCATCTACAAATGGGTAAGACCGGGTTTTAGTATATACGAGTTTTTTGAAATAAAAAAAGCAATACCGCCCTCTTGATAGAACAAGGGGGCGGTATTTCTTCTTTTTATTCTTTTTATATTTCAGACTGTTTTAAATAAACAAATACTTTTGAATGATCAAAAAGAAATCCTTTTTTTTTTATTTAATATTTTTTTATTTAATAAATAAAATAAAATTAATAAATAAAATTAGCGGGGCGGATGTAGCCAA
>refbc_1044926_2_Pyracantha_crenulata_var._kansuensis
TGGCTACATCCGCCCCCTGTAGTATTACAAATTTATAATTTTTCCGCCATTTATCATTACTTGTAAGATAAAATACAACCTAAATTGAAAACTTTATTCTTTTTTTTTTTTTTTTACTAAAAAAAAAAAAAGAATAAAACAAATAGTTAAGTAATAACTAAAAAAATACTAAAACTAAATAGTAAAGGAGCAATAAGAAACCCCTTGATATAACAAGAAATTTTTTATTACTCCTTTACTTTCAAGAACTCATATATACTAAGACCAAAGTCTTATCCATTTATAGATGGAACTCAACAGCAGC
>refbc_1044948_2_Rhododendron_calostrotum
CCGGATAAGACTTTATTCCTAGTCTATAGGAGTTTTTGAAAGTAAAAGTAAGGGAGCAATCACCTCTTGTTCTATCAAGAGGGCATTGCTCCTTTCCGTTTCTTTTTTTTATTACGACTAGAGTCGTCTTTTTTTATTTACAGATCGTTTTTCGCTACAACAAAAAATTTTTATGGTTTGATTCATGATTGAGTCTCTTTTTTTCTTTTTGTTTTGTATTCATTTTGAATTTATATGCCTTTGCTTTGTGAAATTTTTATTTATTAATCGAAAATAAAAGATAAAATTTGCTTACGACTAAAAATTTCCATCTCCGAAATAAGAAAGAAATAATGATGAATGTTTGAAATTGAAAGG
>refbc_1044963_2_Rhododendron_mekongense_var._mekongense
CCTCTAGACTTAGCTTCTATTGAAGCTCCATCTACAACCGGATAAGACTTTATTCCTAGTCTATAGGAGTTTTTGAAAGTAAAAGTAAGGGAGCAATCACCTCTTGTTCTATCAAGAGGGCATTGCTCCTTTCCGTTTCTTTTTTTTATTACGACTAGAGTAGTCTTTTTTTATTTACAGATCGTTTTTCGCTACAAGAAAAAATTTTATTGAAAGG
>refbc_1044971_2_Rhododendron_phaeochrysum_var._phaeochrysum
CCGGATAAGACTTTATTCCTAGTCTATAGGAGTTTTTGAAAGTAAAAGTAAGGGAGCAATCACCTCTTGTTCTATCAAGAGGTGATTGCTCCTTTCCGTTTCTTTTTTTTTTTTACTACTAGAGTAGTCTTTTTTTATTTACAGATCGTTTTTTCGCTACAAGAAAAAATTTTTATAGTTTGGTTCATGATTGAGTTTCTTTTTTTTCTTTTTGTTTTGTATTCATTTTGAATTTATATACTTTTGCTTTGTGAAATTTTTTTTTTCATCGAAAATAAAAGAAAAAATTAGCTTACGACTAAAAATTTCTATTTCCGAAATAAGAAAGAAATAATGATGAATGTTTGAAATTCAAAGG
>refbc_1044984_2_Rhododendron_sphaeroblastum_var._wumengense
CCGGATAAGACTTTATTCTTAGTCTATAGGAGTTTTTGAAAGTAAAAGTAAGGGAGCAATCACCTCTTGATAGAACAAGAGGTGATTGCTCCTTTCCGTTTCTTTTTTTTTATTACTACTAGAGTAGTCTTTTTTTATTTACAGATCGTTTTTTCGCTACAAGAAAAAATTTTTATAGTTTGGTTCATGATTGAGTTTCTTTTTTTCTTTTTGTTTTGTATTCATTTTGAATTTATATACTTTTGCTTTGTGAAATTGTTTTTTTTCATCGAAAATAAAAGATAAAATTAGCTTACGACTAAAAATTTCTATTTCCGAAATAAGAAAGAAATAATGATGAATGTTTGAAATTCAAAGG
>refbc_1044989_2_Rhododendron_temenium_var._dealbatum
CCGGATAAGACTTTATTCCTAGTCTATAGGAGTTTTTGAAAGTAAAAGTAAGGGAGCAATCACCTCTTGATAGAACAAGAGGTGATTGCTCCTTTCCGTTTCTTTTTTTTTATTACTACTAGAGTAGTCTTTTTTTATTTACAGATCGTTTTTTCGCTACAAGAAAAAATTTTTATAGTTTGGTTCATGATTGAGTTTCTTTTTTTCTTTTTGTTTTGTATTCATTTTGAATTTATATACTTTTGCTTTGTGAAATTGTTTTTTTTCATCGAAAATAAAAGATAAAATTAGCTTACGACTAAAAATTTATATTTCCGAAATTAAGAAAGAAATAATGATGAATGTTTGAAATTCAAAGG
>refbc_1044990_2_Rhododendron_temenium_var._temenium
CCGGATAAGACTTTATTCCTAGTCTATAGGAGTTTTTGAAAGTAAAAGTAAGGGAGCAATCACCTCTTGATAGAACAAGAGGTGATTGCTCCTTTCCGTTTCTTTTTTTTTATTACTACTAGAGTAGTCTTTTTTTATTTACAGATCGTTTTTTCGCTACAAGAAAAAATTTTTATAGTTTGGTTCATGATTGAGTTTCTTTTTTTCTTTTTGTTTTGTATTCATTTTGAATTTATATACTTTTGCTTTGTGAAATTGTTTTTTTTCATCGAAAATAAAAGATAAAATTAGCTTACGACTAAAAATTTATATTTCCGAAATTAAGAAAGAAATAATGATGAATGTTTGAAATTCAAAGG
>refbc_1044997_2_Rhododendron_zaleucum
CCTCTAGACTTAGCTTCTATTGAAGCTCCATCTACAACCGGATAAGACTTTATTCCTAGTCTATAGGAGTTTTTGAAAGTAAAAGTAAGGGAGCAATCACCTCTTGTTCTATCAAGAGGGCATTGCTCCTTTCCGTTTCTTTTTTTATTACGACTAGAGTAGTCTTTTTTTATTTACAGATCGTTTTTCGCTACAAGAAAAAATTTTATTGAAAGG
>refbc_1045176_2_Sorbaria_arborea_var._glabrata
CTTATTTAAAATTACAAATGAAATTTTAAATAACAAATATTTCCAACATTTATCATTACTTTATAAGATAAAATACAACATAAATTATAAATTGAAATCTTTAATCGTTTATTTTAATTTTTTAATAAATTAAAAATTAACTAATAATAAACTAATAATAAATTAACTAAAAAAAAGATTGCGAAAACCATATATATTATATAATAAAAATTAACACATAACGAAATAACGAATAAAGTATGATACTCAAATACTTTTTCATATGTTGAAATAAAGATAAAAGAAAAAAACTTACGTAATTAAAAACCTACTAAATAAAATGAAAAAAAAAAAAATAGAACAAAACAAAGAGTAAAATAAATAAATAAATAGTAAATAAAAAAAAATACTAATCTAATTATAGTAAAGGAGCAATAGCAAACCTCTTGATATAACAAGAAATTTTTTATTGCTCCTTTACTTTCAAGAACTCGTATATACTAAGACCAAAGTCTTATCCATTTATAGATGGAACTTCAACA
>refbc_1045177_2_Sorbaria_sorbifolia_var._stellipila
CTTATTTAAAATTACAAATTAAAAATATTTCCAACATTTATCATTACTTTTAAGAGAAAATACAACATAAATTATAAATTGAAATCTTTAATCGTTTATTTTAATTTTTTAATAAATTAACTAAAAAAAAAGATTGCGAAAACTATATAATATATATTATATAATTTATATAATAAAAATTACCACATAACGAAATAACGAAGAAAGTATGATACTCAAATACTTTTTCATATGTTGAAATAAAGATAAAAGAAAAAAACTTACGTAATTAAAAACCTACTAAAAAAAAAAATAGAACAAAACAAAGAGTAAAATAAAAATAAATAAAAAAAAATACTAATCAAATACTAATCTAATTCTAATTATAGTAAAGGAGCAATAGCAAACCTCTTGATATAACAAGAAATTTATTATTGCTCCTTTACTTTTACTTTCAAGAACTCGTATATACTAAGACCAAAGTCTTATCCATTTATAGATGGAACTTCAACA
>refbc_1045336_2_Enkianthus_deflexus_var._glabrescens
TACTGCCCTATTTTTTTATTCAATTGACATTGAAATCTTGATTCTACTATAATTAGAAAAGAGAACCCTTTCCCCATCAAAGCGAAATAGAGTCCTTGTCGTGGTAGAGTGTTTATGATCATTTATTCTTACCTTTTTTGTTATTTTTACTGTTTTAGTTACTTAGTGGTCATCTTGATTAGTAATTTTTGATGACTTCCTTAAGACTGTTCGAAGACTACTCAAAATAGGAGTGGTACTCCTTTTATGGACATATACTTATTGTACTGTTTACGAATTACTTGAGATTTTTCTAACAAAAAGCTACGAGACTTTTCTAAGAAAATTCTACATATTTTTTCTATTCATTGGCTTGATAGTACATATGCTACACTCTATAGTATCTGTACTATACATGATGATACTTATAGATATATTCAAATTCTAATATACTTCAGAGGAATATTACCTTAAACAACTAAGATAGATCACTCTATCTACAGTCTAAAATTTTTCTATTTTCTAGAAAGTCTATAAAGTATAGAAATGCTTTTTTTGACTCTTTGAGTCCTAATATTAGGACTCAAAGAGTCAAAAAAAGGGAGCAATAATGGGAATGCCCTCTTGATAAATCAAGAAATGTCTTACTGCTCCCTTACTTTCAAAAACTCATCTACACTAAAACCAAAGTCTTATCCATTTGTAGATAAAGACTCAATAGCAGCTAG
>refbc_1045547_2_Cypripedium_calcicola
TTATTTGGACATAGAATGCCAATTTTAAAAATGTAAAAAAAAGGAGTAATCAGCCGTGACACGTTCACTAAAAAAAAATCCTTTTGTAGCTAATCATTTATCGGGAAAAATTGAAAAACTCAACATGAGGGAGGAGAAAGAAATAATAGTGACTTGGTCTCGGGCATCTACCATTATACCCACAATGATTGGCCATACAATCGCTATTCATAATGGAAAGGAACATTTACCTATTTATATAACAGATCGTATGGTCGGTCACAAATTGGGAGAATTCGCACCTACTCTAACTTTCGTGAGACATGCAAGAAACGATAATAAATCTCGTCGTTAGTCGTTCTACTAAGTATTCATGTTAAAAGTCTTATCTTAATAGTATAGATAGTATTTATAATTTAGTATTTAGACTATTTAGACTTAAGAGTCTTTATCTTATAGTAAGAGTATAGGTATACTATTTTATTTTTTATTTTTTATAGTATACTAAGACTTAGACTTTTCCTACTTATTCTTACTTATTCTTACTTGAATACTTGAAAGACTTAAAAAAAAAAGAGACTTATCTTATACTATTACTATATACTATACTTCACCTAGGCACTTATCATTCATTGGCAGGGGAGAACTTTATTTTATGATAAAGAATCCAACAACAACAAGGTAAACAACAACAAGGTAAAGGTAGCAATCCCCCCATATCTTGTAAGATATGGGGGGATTGCTACCTTCAAAAATTCATATTCATATACATATAAATGTATACAAAAGTATTATCCATTTGTAGATGGAGCTTCTACAGAAGCTAGATCTAGA
>refbc_104587_2_Pteridium_aquilinum_subsp._latiusculum
GTTATGCATGAACGTAATGCTCATAACTTCCCTCTAGACTTAGCTTCTGTTGAAGCTCCTTCTATAAACGGATAATATCCGTCTGGTTATGCAGCATAACTGGATACCAAACCTTTTAACTTCGGAAGAGAAGGTTTGGTATTCAATGAAGTGAAGGTTCGTACGGCAGAACGAATAGAGAAGAGTACAATGGCTTGTCAGAATCTCACGATCATCAGTTTCCAACCTTGAACTCTGAAAAATAGTTGGAATATCCTTTAACTGGGTTTTAATAGATTAGGAAGTTTTCTATTCTGATTTACAGAATGCTTGTAATCTACCAACCTTATGGATCAAATAAATTGGGAGTACATTCCTCATTTCGTAAATTTTCTATTGTCTTGTTATATACATACACATAATATGTATGTGTATCAATCGAAAGACGTATCTATCTAGCTTAACGGATGGATCTTGTTCACGTTCGGAGAGTCAATTAACAGAGAGAGGGGGCGGACGTAGCCAAGTGGATCAAGGCAATGGATT
>refbc_1046084_2_Elymus_schrenkianus
GGTTTTTCTGCTAACATATAAGAATTTTTGAAGAAAGAAAAGACAGAAATACCCAATATCTTGTTCTAGCAAGATATTGGGACCATAGGATTTGTTATGTAAATAGGTATATGTTCCTTTCCATTATGAATCGCGATTGTATGGCCAACCATTGTGGGTAGAATGCTAGATGCCCGGGACCACGTTACTATTGTTTCTTTCTCCTCCTTCATATTGACCTTTTCTATCTTTGCCAATAAATGATGAGCTACAAAAGGATTCGGTTTTTTTCGTGTCACAGCTGATTACTCCTTTTTTCCTTTTTAAAGAGTGGCATTCTATGTCCAATATCTCGATCGAAGTACGGAGGTCAGAATAAATAGAATAATGATCAATGGAAAAAAGAAAAAAATCCTTTAGCTGGATAAGG
>refbc_1046086_2_Elymus_aristiglumis
GGTTTTTCTGCTAACATATAAGAATTTTTGAAGAAAGAAAAGACAGAAATACCCAATATCTTGTTCTAGCAAGATATTGGGACCATAGGATTTGTTATGTAAATAGGTATATGTTCCTTTCCATTATGAATCGCGATTGTATGGCCAACCATTGTGGGTAGAATGCTAGATGCCCGGGACCACGTTACTATTGTTTCTTTCTCCTCCTTCATATTGACCTTTTCTATCTTTGCCAATAAATGATGAGCTACAAAAGGATTCGTTTTTTTTCGTGTCACAGCTGATTACTCCTTTTTTCCTTTTTAAAGAGTGGCATTCTATGTCCAATATCTCGATCGAAGTACGGAGGTCAGAATAAATAGAATAATGATCAATGGAAAAAAGAAAAAAATCCTTTAGCTGGATAAGG
>refbc_1046253_2_Vitis_adenoclada
TTATGCATGAACGTAATGCTCATAATTTCCCTCTAGATCTAGCTGCTGTTGAAGCTCCATCTATAAATGGATAAGATTTCCGTCTTAGTGTTTACGAGTTTTTGAATGTAAAGGAGCAATAACCAATTTCCTCTTTTATCAAGGGGGATGGTATTGCTCCTTTATTTAGTAGTCTTTTATTTATCTTAGTAGTCTTTTACTTTTCTAAGTTTTTTTTATTTCTTTATTTCAACTAAAACTAAAATAGTAATAAAAAGTATTCTCATAGGTTGGTTTATGATTGAGTATCATACTTTGGTTTTGTTGTTTAATACCTTAATCTTAAAGTAAGATAATAAAAAAACATGATGAATGGTGGAAATTTAATCTTTTTCAATTTGTTATTTCTTGTAATGTGAATAGTAGAGG
>refbc_1046254_2_Vitis_bellula
TTATGCATGAACGTAATGCTCATAATTTCCCTCTAGATCTAGCTGCTGTTGAAGCTCCATCTATAAATGGATAAGATTTCCGTCTTAGTGTTTACGAGTTTTTGAATGTAAAGGAGCAATAACCAATTTCCTCTTTTATCAAGGGGGATGGTATTGCTCCTTTATTTAGTAGTCTTTTATTTATCTTAGTAGTCTTTTACTTTTCTAAGTTTTTTTATTTCTTTATTTCAACTAAAACTAAAATAGTAATAAAAAGTATTCTCATAGGTTGGTTTATGATTGAGTATCATACTTTGGTTTTGTTGTTTAATACCTTAATCTTAAAGTAAGATAATAAAAAAACATGATGAATGGTGGAAATTTAATCTTTTTCAATTTGTTATTTCTTGTAATGTGAATAGTAGAGG
>refbc_1046256_2_Vitis_blancoi
TTATGCATGAACGTAATGCTCATAATTTCCCTCTAGATCTAGCTGCTGTTGAAGCTCCATCTATAAATGGATAAGATTTCCGTCTTAGTGTTTACGAGTTTTTGAATGTAAAGGAGCAATAACCAATTTCCTCTTTTATCAAGGGGGATGGTATTGCTCCTTTATTTAGTAGTCTTTTATTTATCTTAGTAGTCTTTTACTTTTCTAAGTTTTTTTATTTCTTTATTTCAACTAAAACTAAAATAGTAATAAAAAGTATTCTCATAGGTTGGTTTATGATTGAGTATCATACTTTGGTTTTGTTGTTTAATACCTTAATCTTAAAGTAAGATAATAAAAAAACATGATGAATGGTGGAAATTTAATCTTTTTCAATTTGTTATTTCTTGTAATGTGAATAGTAGAGG
>refbc_1046257_2_Vitis_bloodworthiana
TTATGCATGAACGTAATGCTCATAATTTCCCTCTAGATCTAGCTGCTGTTGAAGCTCCATCTATAAATGGATAAGATTTCCGTCTTAGTGTTTACGAGTTTTTGAATGTAAAGGAGCAATAACCAATTTCCTCTTTTATCAAGGGGGATGGTATTGCTCCTTTATTTAGTAGTCTTTTATTTATCTTAGTAGTCTTTTACTTTTCTAAGTTTTTTTATTTCTTTATTTCAACTAAAACTAAAATAGTAATAAAAAGTATTCTCATAGGTTGGTTTATGATTGAGTATCATACTTTGGTTTTGTTGTTTAATACCTTAATCTTAAAGTAAGATAATAAAAAAACATGATGAATGGTGGAAATTTAATCTTTTTCAATTTGTTATTTCTTGTAATGTGAATAGTAGAGG
>refbc_1046258_2_Vitis_bourgaeana
TTATGCATGAACGTAATGCTCATAATTTCCCTCTAGATCTAGCTGCTGTTGAAGCTCCATCTATAAATGGATAAGATTTCCGTCTTAGTGTTTACGAGTTTTTGAATGTAAAGGAGCAATAACCAATTTCCTCTTTTATCAAGGGGGATGGTATTGCTCCTTTATTTAGTAGTCTTTTATTTATCTTAGTAGTCTTTTACTTTTCTAAGTTTTTTTATTTCTTTATTTCAACTAAAACTAAAATAGTAATAAAAAGTATTCTCATAGGTTGGTTTATGATTGAGTATCATACTTTGGTTTTGTTGTTTAATACCTTAATCTTAAAGTAAGATAATAAAAAAACATGATGAATGGTGGAAATTTAATCTTTTTCAATTTGTTATTTCTTGTAATGTGAATAGTAGAGG
>refbc_1046260_2_Vitis_chungii
TTATGCATGAACGTAATGCTCATAATTTCCCTCTAGATCTAGCTGCTGTTGAAGCTCCATCTATAAATGGATAAGATTTCCGTCTTAGTGTTTACGAGTTTTTGAATGTAAAGGAGCAATAACCAATTTCCTCTTTTATCAAGGGGGATGGTATTGCTCCTTTATTTAGTAGTCTTTTATTTATCTTAGTAGTCTTTTACTTTTCTAAGTTTTTTTATTTCTTTATTTCAACTAAAACTAAAATAGTAATAAAAAGTATTCTCATAGGTTGGTTTATGATTGAGTATCATACTTTGGTTTTGTTGTTTAATACCTTAATCTTAAAGTAAGATAATAAAAAAACATGATGAATGGTGGAAATTTAATCTTTTTCAATTTGTTATTTCTTGTAATGTGAATAGTAGAGG
>refbc_1046262_2_Vitis_hancockii
TTATGCATGAACGTAATGCTCATAATTTCCCTCTAGATCTAGCTGCTGTTGAAGCTCCATCTATAAATGGATAAGATTTCCGTCTTAGTGTTTACGAGTTTTTGAATGTAAAGGAGCAATAACCAATTTCCTCTTTTATCAAGGGGGATGGTATTGCTCCTTTATTTAGTAGTCTTTTATTTATCTTAGTAGTCTTTTACTTTTCTAAGTTTTTTTTATTTCTTTATTTCAACTAAAACTAAAATAGTAATAAAAAGTATTCTCATAGGTTGGTTTATGATTGAGTATCATACTTTGGTTTTGTTGTTTAATACCTTAATCTTAAAGTAAGATAATAAAAAAACATGATGAATGGTGGAAATTTAATCTTTTTCAATTTGTTATTTCTTGTAATGTGAATAGTAGAGG
>refbc_1046263_2_Vitis_hui
TTATGCATGAACGTAATGCTCATAATTTCCCTCTAGATCTAGCTGCTGTTGAAGCTCCATCTATAAATGGATAAGATTTCCGTCTTAGTGTTTACGAGTTTTTGAATGTAAAGGAGCAATAACCAATTTCCTCTTTTATCAAGGGGGATGGTATTGCTCCTTTATTTAGTAGTCTTTTATTTATCTTAGTAGTCTTTTACTTTTCTAAGTTTTTTTATTTCTTTATTTCAACTAAAACTAAAATAGTAATAAAAAGTATTCTCATAGGTTGGTTTATGATTGAGTATCATACTTTGGTTTTGTTGTTTAATACCTTAATCTTAAAGTAAGATAATAAAAAAACATGATGAATGGTGGAAATTTAATCTTTTTCAATTTGTTATTTCTTGTAATGTGAATAGTAGAGG
>refbc_1046265_2_Vitis_wilsonae
TTATGCATGAACGTAATGCTCATAATTTCCCTCTAGATCTAGCTGCTGTTGAAGCTCCATCTATAAATGGATAAGATTTCCGTCTTAGTGTTTACGAGTTTTTGAATGTAAAGGAGCAATAACCAATTTCCTCTTTTATCAAGGGGGATGGTATTGCTCCTTTATTTAGTAGTCTTTTATTTATCTTAGTAGTCTTTTACTTTTCTAAGTTTTTTTTATTTCTTTATTTCAACTAAAACTAAAATAGTAATAAAAAGTATTCTCATAGGTTGGTTTATGATTGAGTATCATACTTTGGTTTTGTTGTTTAATACCTTAATCTTAAAGTAAGATAATAAAAAAACATGATGAATGGTGGAAATTTAATCTTTTTCAATTTGTTATTTCTTGTAATGTGAATAGTAGAGG
>refbc_1046404_2_Lamium_barbatum
GACTTGGTCTTAGTGTATAGGAGTTTTTGAAAATAGAATAGAGAAATATAAGGAGCAATAAACTCTTTCTTGTTTTGTCAAGAGGGGTTATTGCTCCTTAATTTTATTTTCAATTACTTTTTTCTTTCCATTACAGGATTCAGCAAAAGAAAGAAGAAAAAAACCATTGAAATTCAATTTATTTTTAATTTCGAGGGGCGGATGTAGCCAAGTGGATCAAGGCAGT
>refbc_1046405_2_Scutellaria_likiangensis
GACTTGTTCTTAGTGTCGAGGAGTTTTTGAATAGATAAATATAAGGAGCAATAAACTCTTTCTTGTTCTATCAAGAGGGGTTATTGCTCCTTTATTTTCTTTTCAATTAGTAGTCTTTCCTAGACTTAAAAAAAAATATTTAATTTTAAAGTAATTCTAGTAGAGGGGCGGATGTAGCCAAGTGGATCAAGGCAGT
>refbc_1048244_2_Canavalia_sericea
TACATCCGCCCTTAAAATAAAAAAAAAAAAAGAATAATAATAACTATACCAATAATATATTTATTTATATATTAAATATAAATAAACTATCCTTCAATTTCTACACTTTCATTATCATTTTATTTTATTTCTTATGTTGAAATGTTGAATGAAGTAAATAAAATAAAAAATTGATATTAAATATTTTTTAAATAAAAAGAATACTTAAAAGTAAGTAAAGGAGCAATATCAACCGTTGATATTGCTCCTTTACTTTCAAAAA
>refbc_1048247_2_Canavalia_kauaiensis
TACATCCGCCCTTAAAATAAAAAAAAAAAAAGAATAATAATAACTATACCAATAATATATTTAATATTTATTTATATATATTAAATATAAATAAACTATCCTTCAATTTCTACACTTTCATTATCATTTTATTTTATTTCTTATGTTGAAATGTTGAATGAAGTAAATAAAATAAAAAATTGATATTAAATATTTTTTAAATAAAAAGAATACTTAAAAGTAAGTAAAGGAGCAATATCAAGCGTTGATATTGCTCCTTTACTTTCAAAAA
>refbc_1048248_2_Canavalia_molokaiensis
TACATCCGCCCTTAAAATAAAAAAAAAAAAAAGAATAATAATAACTATACCAATAATATATTTAATATTTATTTATATATTAAATATAAATAAACTATCCTTCAATTTCTACACTTTCATTATCATTTTATTTTATTTCTTATGTTGAAATGTTGAATGAAGTAAATAAAATAAAAAATTGATATTAAATATTTTTTAAATAAAAAGAATACTTAAAAGTAAGTAAAGGAGCAATATCAACCGTTGATATTGCTCCTTTACTTTCAAAAA
>refbc_1048251_2_Canavalia_pubescens
TACATCCGCCCTTAAAATAAAAAAAAAAAAAAGAATAATAATAACTATACCAATAATATATTTAATATTTATTTATATATATTAAATATAAATAAACTATCCTTCAATTTCTACACTTTCATTATCATTTTATTTTATTTCTTATGTTGAAATGTTGAATGAAGTAAATAAAATAAAAAATTGATATTAAATATTTTTTAAATAAAAAGAATACTTAAAAGTAAGTAAAGGAGCAATATCAACCGTTGATATTGCTCCTTTACTTTCAAAAA
>refbc_1048252_2_Canavalia_napaliensis
TACATCCGCCCTTAAAATAAAAAAAAAAAAAAGAATAATAATAACTATACCAATAATATATTTAATATTTATTTATATATATTAAATATAAATAAACTATCCTTCAATTTCTACACTTTCATTATCATTTTATTTTATTTCTTATGTTGAAATGTTGAATGAAGTAAATAAAATAAAAAATTGATATTAAATATTTTTTAAATAAAAAGAATACTTAAAAGTAAGTAAAGGAGCAATATCAACCGTTGATATTGCTCCTTTACTTTCAAAAA
>refbc_1048253_2_Canavalia_hirsutissima
TACATCCGCCCTAAAAATAAAAAAAAAAGAATAATAATAACTATACCAATAATATATTATAAATATAATATATTATATTTATTTATATATTATTAAATATAAATAAACTATCCTTCAATTTCTACACTTTCATTATCATTTTTTTTATTTCTTATGTTGAAATGTTGAAACTAAAGTTGAATGAAGTAAATAAAAAATTGATATATGTATAAATATTTAATATTTATATTAAATATATATATTAAATATTTAGAATACCTAAAAGTAAGTAAAGGAGCAATATCAACAGTTGATATTGCTCCTTTACTTTCAAAAA
>refbc_1048255_2_Canavalia_villosa
TACATCCGCCCTTAAAATAAAAAAAAAAAAGAATAATAATAACTATACCAATAATATATTATATTTAATATATTATATTTATTTATTTATATATATTATTAAATATAAATAAACTATCCTTCAATTTCTACACTTTCATTATCATTTTTTTTATTTCTTATGTTGAAATGTTGAAACTAAAGTTGAATGAAGTAAATAAAAAATTGATATATGTATAAATATTAAATATTTATATTAAATAAAAAGAATACCTAAAAGTAAGTAAAGGAGCAATATCAACCGTTGATATTGCTCCTTTACTTTCAAAAA
>refbc_1048257_2_Canavalia_parviflora
TACATCCGCCCTTAAATAAAAAAAAAAAAGAATAATAATAACTATACCAATAATTTATTTATATATTTTATATATTATTATTATTAAATATAAATAAACTATCCTTCAATTTCTACACTTTCATTATCATTTTTTTTTATTTCTTATGTTGAAATGTTGAAACTAAAGAATGTTGAATGAAGTAAATAAAAAATTTATATATGTATAAATATTAAATATTTTTATTAAATAAAAAGAATACCTAAAAGTAAGTAAAGGAGCAATATCAACAGTTGATATTGCTCCTTTACTTTCAAAAA
>refbc_1048258_2_Dioclea_reflexa
TACTGCCCTGATCCCCTTGGCTACCTCCCCCCCAAAAAGAATAATAAAAACTATACCAATAATATATTATATATAAAGAAACTATCCTTCAATTTCTACCCTTTCATTATCATTCTTATTTTTTTGATTTCTTATGTTGAAATGTTGAAACTAAAGAATGTTGTTGTAATGAAGTAAATAATATATTTATAATATAATATTTATATATTTATATATATATATATTATGTATAAATATTAAATATTTTAAATATTTTTTAAATATTTTTATTTAATTTAATATTTAATAAAAAGAATACCTAAAAGTAAAGGAGCAATATCTACTCTGTTGATATTGCTCCTTTACTTTCAAAAA
>refbc_1048872_2_Calanticaria_bicolor
GACTTTGGTCTGATTGTATAGGAGTTTTTGAACTAAAAAAGGAGCAATAGCTTCCCTCTTGATAAAACAAGAGGGCGTTATTGCTCCTTTTTTTATTTAGTATTATTTGCCTTACATAGTTTCTTTAAAAATAAAAAGTACTTTTTATAGTTTGGTTCGATTTGCTTGTTTTTTCTTTGTATTCATTTATATTATAGGTTTCTATATCATATACTTTTCCTAATCTTTTATGAAGTTTTATTTACAATTCAATTTCAATCGAAAATAGAGAAAAATGACAATTTTGCTTATTTATTACTTTTCTTTATTCAATAAAAATAAGAAAGAATATGCTTTTTTATGTTAATGGAAAAATATAGTAATACTAGATAATAGTAG
>refbc_1048873_2_Viguiera_sphaerocephala
GACTTTGGTCTGATTGTATAGGAGTTTTTGAACTAAAAAAGGAGCAATAGCTTCCCTCTTGATAAAACAAGAGGGCGTTATTGCTCCTTTTTTTATTTAGTACTATTTGCCTTACATAGTTTCTTTAAACTTTAAAAATAACAAGTACTTTTTATAGTTTGGTTCGATTTGCTTGTTTTTTATTTGTATTCATTTATATTATAGGTTTCTATATCATATATTTTTCCTACTCTTTTATGAAGTTTTTTTTTTACAATTTAATTTCAATCGAAAATAGATAAAATGACAATTTTGCTTATTTATTACTTTTATTTATTCAATAAAAATGAGAAAGAATATGCTTTTTTATGTTAATGGAAAAATATAGTAATACTAGATAATAGTAG
>refbc_1048884_2_Viguiera_sylvatica
GACTTTGGTCTGATTGTATAGGAGTTTTTGAACTAAAAAAGGAGCAATAGCTTCCCTCTTGATAAAACAAGAGGGCGTTATTGCTCCTTTTTTTATTTAGTACTATTTGCCTTACGTAGTTTCTTTAAACTTTAAAAATAACAAGTACTTTTTATAGTTTGGTTCGATTTGCTTGTTTTTTATTTGTATTCATTTATATTATAGGTTTCTATATCATATATTTTTCCTACTCTTTTATGAAGTTTTTTTTTTACAATTTAATTTCAATCGAAAATAGATAAAATGACAATTTTGCTTATTTATTACTTTTATTTATTCAATAAAAATGAGAAAGAATATGCTTTTTTATGTTAATGGAAAAATATAGTAATACTAGATAATAGTAG
>refbc_1048885_2_Viguiera_simsioides
GACTTTGGTCTGATTGTATAGGAGTTTTTGAACTAAAAAAGGAGCAATAACGCCCTCTTGTTTTATCAAGAGGGAAGCTATTGCTCCTTTTTTTATTTAGTACTATTTGCTTTCCATAGTTTCTTTAAACTTTAAAAATAACAAGTACTTTTTATAGTTTGGTTCGATTTGTTTGTTTTTTATTTGTATTCATTTATATTATAGGTTTCTATATCATATACTTTTCCTAATCTTTTATGAAGTTTTTTTTTACAATTTAAATTCAATCGAAAATAGATAAAAATGACAATTTTGTTTATTTATTACTTTTATTTATTCAATAAAAATGAGAAAGAATATGCTTTTTTATGTTAATGGAAAAATATAGTAATACTATATAATAGTAG
>refbc_1048891_2_Viguiera_potosina
GACTTTGGTCTGATTGTATAGGAGTTTTTGAACTAAAAAAGGAGCAATAACGCCCTCTTGTTTTATCAAGAGGGAAGCTATTGCTCCTTTTTTTTATTTAGTACTATTTGCCTTACATAGTTTCTTTAAACTTTAAAAATAACAAGTACTTTTTATAGTTTGGTTCGATTTGTTTGTTTTTTATTTGTATTCATTTATATTATAGGTTTCTATATCATATACTTTTACTTTTCCTAATCTTTTATGAAGTTTTTTTTTTACAATCTAAATTCAATCGAAAATAGATAAAAATGACAATTTTGCTTATTTATTACTTTTATTTATTCAATAAAAATGAGAAAGAATATGCTTTTTTATGTTAATGGAAAAATATAGTAATACTAGATAATAGTAG
>refbc_1048901_2_Iostephane_heterophylla
GACTTTGGTCTGATTGTATAGGAGTTTTTGAACTAAAAAAGGAGCAATAGCTTCCCTCTTGATAAAACAAGAGGGCGTTATTGCTCCTTTTTTTATTTAGTACTATTTGCCTTACATAGTTTCTTTAAACTTTAAAAATAACAAGTACTTTTTATAGTTTGGTTCGATTTGCTTGTTTTTTATTTGTATTCATTTATATTATAGGTTTCTATATCATATATTTTTCCTACTCTTTTATGAAGTTTTTTTTTACAATTTAATTTCAATCGAAAATAGATAAAATGACAATTTTGCTTATTTATTACTTTTATTTATTCAATAAAAATGAGAAAGAATATGCTTTTTTATGTTAATGGAAAAATATAGTAATACTAGATAATAGTAG
>refbc_1048904_2_Pappobolus_imbaburensis
GACTTTGGTCTGATTGTATAGGAGTTTTTGAACTAAAAAAGGAGCAATAACGTCCTCTTGTTTTATCAAGAGGGAAGCTATTGCTCCTTTTTTTTTATTTAGTACTATTTGCCTTACATAGTTTCTTTAAACTTTAAAAATAACAAGTACTTTTTATAGTTTGGTTCGATTTGTTTGTTTTTTATTTGTATTCATTTATATTATAGGTATAGGTTTCTATATCATATACTTTTCCTAATCTTTTATGAAGTTTTTTTTACAATTTAAATTCAATCGAAAATAGATAAAAATGACAATTTTGTTTATTTATTACTTTTATTTATTCAATAAAAATGAGAAAGAATATGCTTTTTTATGTTAATGGAAAAATATAGTAATACTATATAATAGTAG
>refbc_1048913_2_Syncretocarpus_sericeus
GACTTTGGTCTGATTGTATAGGAGTTTTTGAACTAAAAAAGGAGCAATAACGCCCTCTTGTTTTATCAAGAGGGAAGCTATTGCTCCTTTTTTTTATTTAGTACTATTTGCCTTCCATAGTTTCTTTAAACTTTAAAAATAACAAGTACTTTTTATAGTTTGGTTCGATTTGTTTGTTTTTTATTTGTATTCATTTATATTATAGGTTTCTATATCATATACTTTTCCTAATCTTTTATGAAGTTTTTTTTTACAATTTAAATTCAATCRAAAATARATAAAAATGACAATTTTGTTTATTTATTACTTTTATTTATTCAATAAAAATGAGAAAGAATATGCTTTTTTATGTTAATGGAAAAATATAGTAATACTATATAATAGTAG
>refbc_1048914_2_Stuessya_apiculata
GACTTTGGTCTGATTGTATAGGAGTTTTTGAACTAAAAAAGGAGCAATAACGCCCTCTTGTTTTATCAAGAGGGAAGCTATTGCTCCTTTTTTTATTTAGTACTATTTGCCTTACATAGTTTCTTTAAACTTTAAAAATAACAAGTACTTTTTCTAGTTTGGTTCGATTTGTTTGTTTTTKATTTGTATTCATTTATATTATAGGTTTCTATATCATATACTTTTACTTTTCCTAATCTTTTATGAAGTTTTTTTTTTTACAATTTCAATTCAATCGAAACTAGAWAAAAATGACAATTTTGTTTATTTATTACTTTTATTTATTCAATAAAAATGAGAAAGAATATGCTTTTTTATGTTAATGGAAAAATCTAGTAATACTAGATAATAGTAG
>refbc_1048915_2_Aldama_dentata
GACTTTGGTCTGATTGTATAGGAGTTTTTGAACTAAAAAAGGAGCAATAACGCCCTCTTGTTTTATCAAGAGGGAAGCTATTGCTCCTTTTTTTATTTAGTACTATTTGCCTTACATAGTTTCTTTAAACTTTAAAAATAACAAGTACTTTTTCTAGTTTGGTTCGATTTGTTTGTTTTTTATTTGTATTCATTTATATTATAGGTTTCTATATCATATACTTTTACTTTTCCTAATCTTTTATGAAGTTTTTTTTTTTTACAATTTCAATTCAATCGAAACTAGATAAAAATGACAATTTTGTTTATTTATTACTTTTATTTATTCAATAAAAATGAGAAAGAATATGCTTTTTTATGTTAATGGAAAAATCTAGTAATACTAGATAATAGTAG
>refbc_1048928_2_Viguiera_incana
GACTTTGGTCTGATTGTATAGGAGTTTTTGAACTAAAAAAGGAGCAATAACGCCCTCTTGTTTTATCAAGAGGGAAGCTATTGCTCCTTTTTTTTATTTAGTACTATTTGCCTTACATAGTTTCTTTAAACTTTAAAAATAACAAGTACTTTTTATAGTTTGGTTCGATTTGTTTGTTTTTTATTTGTATTCATTTATATTATAGGTTTCTATATCATATACTTTTACTTTTCCTAATCTTTTATGAAGTTTTTTTTTTTACAATCTAAATTCAATCGAAAATAGATAAAAATGACAATTTTGTTTATTTATTACTTTTATTTATTCAATAAAAATGAGAAAGAATATGCTTTTTTATGTTAATGGGAAAATATAGTAATACTAGATAATAGTAG
>refbc_1048930_2_Helianthus_x_multiflorus
GACTTTGGTCTGATTGTATAGGAGTTTTTGAACTAAAAAAGGAGCAATAGCTTCCCTCTTGATAAAACAAGAGGGCGTTATTGCTCCTTTTTTTTATTTAGTACTATTTGCCTTACATAGTTTCTTTAAACTTTAAAAATAACAAGTACTTTTTATAGTTTGGTTCGATTTGTTTGTTTTTATTTGTATTCATTTATATTATAGGTTTCTATATCATATACTTTTACTTTTCCTAATCTTTTATGAAGTTTTTTTTTTACAATTTAAATTCAATTGAAAATAGATAAAAATGAAAATTTTGCTTATTTATTACTTTTATTTATTCAATAAAAATGAGAAAGAATATGCTTTTTTATGTTAATGGAAAAATATAGTAATACTAGATAATAGTAG
>refbc_1048931_2_Viguiera_paneroi
GACTTTGGTCTGATTGTATAGGAGTTTTTGAACTAAAAAAGGAGCAATAACGCCCTCTTGTTTTCTCAAGAGGGAAGCTATTGCTCCTTTTTTTATTTAGTACTATTTGCCTTACATAGTTTCTTTAAACTTTAAAAATAACAAGTACTTTTTCTAGTTTGGTTCGATTTGTTTGTTTTTTATTTGTATTCATTTATATTATAGGTTTCTATATCATATACTTTTACTTTTCCTAATCTTTTATGAAGTTTTTTTTTACAATTTCAATTCAATCGAAACTAGATAAAAATGACAATTTTGTTTATTTATTACTTTTATTTATTCAATAAAAATGAGTAAAGAATATGCTTTTTTATGTTAATGGAAAAATATAGTAATACTAGATAATAGTAG
>refbc_1050242_2_Dichocarpum_auriculatum
GACTTAGGTCTTAGTGTATATGAGTCGTTGAAGTTGCAGGATCAACCCCCTTTTCTTGTTTTGTCAAGAGGCTGGGGGATTGGTCCCACATTTTTTTTTAACGTAGAGGGGCGGAGAGTCGCG
>refbc_1051288_2_Ampelocissus_acapulcensis
CCTCTACTATTCACATTACAAGAACTAACAAATTGAAAAAGATTAAATTTCCACCATTCATCATGTTTTTTTATTATCTTACTTTAAGATTAAGGTATTAAACAACAAAACCAAAGTATGATACTCAATCATAAACCAACCTATGAGAAGACTTTTTATTACTATTTTAGTTTTAGTTGAAATAAAGAAATAAAAAAAAACTTAGAAAAGTAAAAGACTACTAAGATAAATAAAAGACTACTAAATAAAGGAGCAATACCATCCCCCTTGATAGAAGAGGAAATTGGTTATTGCTCCTTTACATTCAAAAACTCGTATACACTAAGACGGAAATC
>refbc_1051289_2_Ampelocissus_erdvendbergiana
CCTCTATTATTCACATTACAAGAAATAACAAATTGAAAAAGATTAAATTTCCACCATTCATCATGTTTTTTTATTATCTTACTTTAAGATTAAGGTATTAAACAACAAAACCAAAGTATGATACTCAATCATAAACCAACCTATGAGAATACTTTTTATTACCATTTTAGTTTTAGTTGAAATAAAGAAATAAAAAAAACTTAGAAAAGTAAAAGACTACTAAATAAAGGAGCAATACCATCCCCCTTGATAGAAGAGGAAATTGGTTATTGCTCCTTTACATTCAAAAACTCGTATACACTAAGACGGAAATC
>refbc_1051290_2_Ampelopsis_denudata
CCTCTACTATTCACATTACAAGAAATAATAAATTGAAAAAGACTAAATTTACACCATTCATCATGTTTTTTTATTATCTTACTTTAAGATTAAGGTATTAAACAACAAAACCAAAGTATGATACTCAATCATAAACCAACCTATGAGAATACTTTTTATTACTATTTTAGTTGAAATAAAGAAATAAAAAAAAAACTTAGAAAAGTAAAAGACTACTAAGATAAATAAAAGACTACTAAGATAAATAAAAGACTACTAAATAAAGGAGCAATACCAGCCCCCTCGATAGAAGAGGAAATTGGTTATTGCTCCTTTACATTCAAAAACTCGTATACACTAAGACGGAAATA
>refbc_1051291_2_Ampelopsis_rubifolia
CCTCTACTATTCACATTACAAGAAATAAAAAATGGAAAAAGATTTAATTTTCACCATTCATCATGTTTTTTTATTATCTTACTTTAAGATTAAAGTATTAAACAACAAAACCGTTGAGTTGAAATAAAAAAAACTTAGAAAAATAAAAGACTACTAAATAAAGGAGCAATAACCAATTTCCTCTTCTATCGAGGGGGATGGTATTGCTCCTTTACATTCAACAACTCGTATACACTAAGACGGAAATA
>refbc_1051292_2_Cayratia_gracilis
CCTCTCACATTACAATAAATTGTAAAATTGAAAAAGACTCAATTTAGACCATTCATCATGTTTTTTTAGTATGTTACTTTTGAGTATCTTACTTTAAGATTAAGGTATTAAACAACAAAACCGAAGTATGATACTCAATCCTAAAACAACCTATGAAAATACTTTTTATTACTATTTTTATTTTAGTTGAAATAAAAAAAAAACTTTGAAAAGTAAAAGACTACTAAGATAAATAAAAGACTACTAAATAAAGGAGCAATACCATCCCATTGATAGAAGGGGAAAATTGGTTATTGCTCCTTTACATTCAAAAACCCGTATACACTAAGACCGAAATC
>refbc_1051294_2_Cissus_sp._Nee_&_Wen_53919
CCTTTCCTATTCACATTACAAGAAATAATAAATTGAAAAAGATTAAATTTCCACCATTCATCATGTTTTTTATTATCTTATTTTAAGATAAAATTAAGATTAAAGTATTAAACAACAAAACCAAAGTATGATACTCAATCATCAATCATAAACCAACCTCTGAGAATTCTTTTTACGATTATTACTATTTTACTTTTAGTTGAAAAAAAAAAAATAAAAAAATTTAGAAAAGTAAAAGACTACTAAATAAAGGAGCAATACCACCTCCTTGATAGAAGAGGAAATAGGTCATTGCTCCTTTACATTCAAAAACTCGTATACACTAAGACGTAAATC
>refbc_1051295_2_Cissus_sp._Wen_8738
CCTTTCCTATTCACATTACAAGAAATAATAAATTGAAAAAGATTAAATTTCCACCATTCATAATGTTTTTTATTATCTTATTTTAAGATTTAATTAAGATTAAAATTAAACAACAAAACCAAAGTATAATACTCAATCACCAATCATAAACCAACCTCTGAGAATGCTTTTTACGATTATTACTATTTTACTTTTAGTTCAAATAAAAAAATTTAGAAAAGTAAAAGACTACTAAATAAAGGAGCAATACCACCTCCTTGATAGAAGGGGAAATTGGTCATTGCTCCTTTACATTCAAAAACTCGTATACACTAAGACGTAAATC
>refbc_1051296_2_Cyphostemma_cyphopetalum
CCTTTGACAAGGGCTAGTAAATAAAGATAAAGGAGCAATACCATCCCCCTTGATATTAATATAAGGGGGAAATTGGTTATTGCTCCTTTACACCCAAAAACTCGTATACACTAAGACCGAAATC
>refbc_1051297_2_Cyphostemma_duparquetii
CCTTTGACAAGGGCTAGTAAATAAAGATAAAGGAGCAATACCATCCCCCTTGATATTAATAGAAGGGGGAAATTGGTTATTGCTCCTTTACACCCAAAAACTCGTATACACTAAGACCGAAATC
>refbc_1051298_2_Cyphostemma_dysocarpum
CCTTTGACAAGGGCTAGTAAATAAAGATAAGGGAGCAATACCATCCCCCTTGATATTAATAGAAGGGGGAAATTGGTTATTGCTCCTTTACACCCAAAAACTCGTATACACTAAGACCGAAATC
>refbc_1051299_2_Cyphostemma_heterotrichum
CCTTTGACAAGGGCTAGTAAATAAAGATAAAGGAGCAATACCATCCCCCTTGATATTAATAGAAGGGGGAAATTGGTTATTGCTCCTTTACACCCAAAAACTCGTATACACTAAGACCGAAATC
>refbc_1051300_2_Cyphostemma_kibweziense
CCTTTGACAAGGGCTAGTAAATAAAGATAAAGGAGCAATACCACCCCCCTTGATATTAATAGAAGGGGGAAATTGGTTATTGCTCCTTTACACCCAAAAACTCGTATACACTAAGACCGAAATC
>refbc_1051301_2_Cyphostemma_kirkianum
CCTTTGACAAGGGCTAGTAAATAAAGATAAAGGAGCAATACCATCCCCCTTGATATTAATAGAAGGGGGAAATTGGTTATTGCTCCTTTACACCCAAAAACTCGTATACACTAAGACCGAAATC
>refbc_1051302_2_Cyphostemma_sp._Luke_11552
CCTTTGACAAGGGCTAGTAAATAAAGATAAGGGAGCAATACCATCCCCCTTGATATTAATAGAAGGGGGAAATTGGTTATTGCTCCTTTACACCCAAAAACTCGTATACACTAAGACCGAAATC
>refbc_1051303_2_Cyphostemma_sp._RG_6814
CCTTTGACAAGGGCTAGTAAATAAAGATAAAGGAGCAATACCATCCCCCTTGATATTAATAGAAGGGGGAAATTGGTTATTGCTCCTTTACACCCAAAAACTCGTATACACTAAGACCGAAATC
>refbc_1051304_2_Cyphostemma_sp._RG_6878
CCTTTGACAAGGGCTAGTAAATAAAGATAAAGGAGCAATACCATCCCCCTTGATATTAATAGAAGGGGGAAATTGGTTATTGCTCCTTTACACCCAAAAACTCGTATACACTAAGACCGAAATC
>refbc_1051305_2_Cyphostemma_vogelii
CCTTTGACAAGGGCTAGTAAATAAAGATAAAGGAGCAATACCATCCCCCTTGATATTAATAGAAGGGGGAAATTGGTTATTGCTCCTTTACACCCAAAAACTCGTATACACTAAGACCGAAATC
>refbc_1051306_2_Cyphostemma_zimmermannii
CCTTTGACAAGGGCTAGTAAATAAAGATAAAGGAGCAATACCATCCCCCTTGATATTAATAGAAGGGGGAAATTGGTTATTGCTCCTTTACACCCAAAAACTCGTATACACTAAGACCGAAATC
>refbc_1051307_2_Leea_aequata
CCTCTACTATTCACATTACAACTATTCACATTACAAGAAATAAAAAATTTTAAAAGATTCAAATTCTCCCATTCATGATGTTTTTTTATTATCTTAATTTAAACTTAAGATATTAAATTAAACTAAACAATAAATTTAAATAAAAGATAAAAATTTTAATTTATTAAAAACTTTAAGTTAAATTTTAAATTAAATAAAAACTTTACTTTACATTGTAAAGCATATATATAAATTCCAAATTAGTACAAAACTAAAGTATGATACTCAATCATAAACCAACCCATAAGAATACTTATTATTATTTAGTTTTAGTTGAAATAAAGAAATCAAAAAAGATAGGTTAAGTAAAAAACATAGGTTAAGTACAAGACTACTAAGTAAAGGGTAAAGGAGCAATACTACCCCTCTTGATAGAAGAGTAAATTCGTTATTGCTCCTTTACTTTATTTTCAAAAACTCGTATACACTAAGACCAAAATC
>refbc_1051308_2_Leea_rubra
CCTCTACTATTCACATTACAACCATTCACATTACAAGAAATCAAAAATTTTAAAAGATTCAAATTCTCCCATTCATGATGTTTTTTTATTATCTTAACTTAAACTTAAGATATTAAATTAAACTAAACAAATAAAAGATAAAAATTTTAATTTATTAAAAACTTTAAGTTAAATTTTAAATAAAAACTTTACTTTACAGTGTAAAGCATATATATAAATTCCAAATTAGTACAAAACTAAAGTATGATACTCAATCATAAACCAACCCATAAGAATACTTATTCTTATTTAGTTTTAGTTGAAATAAAGAAATCAAAAAAGATAGGTTAAGTAAAAAACACAGGTTAAGTACAAGACTACTAAGTAAAGGGTAAAGGAGCAATACCACCCCTCTTGATAGAAGAGTAAATTCGTTATTGCTCCTTTACTTTATTTTCAAAAACTCGTATACACTAAGACCAAAATC
>refbc_1051309_2_Tetrastigma_sp._Wen_5983
CCTCTCACATTACAAGAAAGAATCAATTTTAAATTAGAAAAAGACTCAATTTCCACCATTCATCGTGTTTTTTTATTATCTTACTTTAAGATTAAGAAGATTAAGGTATTAAACAACAAAACCGAAGTATGATACTCAATCATAAACCAACCTACGAGAATACTTTTTATTTATATTTTAGTTGAAATAAAAAAAAACTTAGAAAAGTCAAAAACTACTAAATAAAGGAGCAATACCATCCCCCTTGATATTGATAGAAGGGGAAATTTGTTATTGCTCCTTTACATTCAAAAACTCGTCTACACTAAGACAAAAATC
>refbc_1051310_2_Tetrastigma_sp._Wen_8370
CCTCTCACATTACAAGAAAGAATAAATTTTAAAATTGAAAAAGACTCAATTTCCAGTATTCATCGTGTTTTTTTTATTATCTTACTTTAAGATTAAGAATTTTATTATCTTACTTTAAGATTAAGAAGATTTATGAGAATACTTTTTATTTATATTTTTATTTTAGTTGAAATAAAAAAACTTAGAAAAGTAAAAAACGACTAAATAAAGGAGCAATACCATCCCCCTTGATATTGATAGAGGGGGAAATTGGTTATTGCTCCTTTACATTTAAAAACTCGTATACACTAAGACAAAAATC
>refbc_1051311_2_Tetrastigma_xishuangbannaense
CCTCTCACATTACAAGAAAGAATAAATTTTAAAATTGAAAAAGACTCAATTTCCAGTATTCATCGTGTTTTTTTTATTATCTTACTTTAAGATTAAGAAGATTTATGAGAATACTTTTTATTTATATTTTTATTTTAGTTGAAATAAAAAAAACTTAGAAAAGTAAAAAACGACTAAATAAAGGAGCAATACCATCCCCCTTGATATTGATAGAGGGGGAAATTGGTTATTGCTCCTTTACATTTAAAAACTCGTATACACTAAGACAAAAATC
>refbc_1051313_2_Vitis_sp._Nie_&_Meng_372
CCTCTACTATTCACATTACAAGAAATAACAAATTGAAAAAGATTAAATTTCCACCATTCATCATGTTTTTTTATTATCTTACTTTAAGATTAAGGTATTAAACAACAAAACCAAAGTATGATACTCAATCATAAACCAACCTATGAGAATACTTTTTATTACTATTTTAGTTTTAGTTGAAATAAAGAAATAAAAAAAACTTAGAAAAGTAAAAGACTACTAAGATAAATAAAAGACTACTAAATAAAGGAGCAATACCATCCCCCTTGATAAAAGAGGAAATTGGTTATTGCTCCTTTACATTCAAAAACTCGTAAACACTAAGACGGAAATC
>refbc_1051514_2_Stapelia_hirsuta
GACCCCCAGTCCTAGTGTATAGTAGTTATTGAAAAAAAAAGGAGCAATATCGCCGACCAAAAAGGCAGTATTGCTCCTTTTTTTCTTTTTTGTACATTAAAAAAAATTGAAATATCTCAGAAAAAAACAAAGGTCGAAACAATATAAGCAATATTCTAAAGAAAATATAATTTTAAATTAAATAGAAAATAGAAAAAAATAAAAAATAAATTAAATAAAAAAACAAATTTTAATTTATTTTTTTTTATTTAATATTATATATTAAATAAAAAAAATAGAAATAGAAGAAAGAAATATAACAAGTCTAA
>refbc_1052172_2_Ficus_hirta_var._brevipila
GTTCCATCTACAAATGGATAAGACTTCTATATTATATTAGTGTATACGAGTTTTTGAAAATGAAAAATAAAGGAGCAATAATAAACCTCTTGATATAACAAGAGGTTTATTATTGCTCCTTTATTTTCATAATAAATTATTATTTGTTAGTCTTTTATTTAACATAAGTCTTTTTTTTCTTTACTTCTTCATATTTTTCGTTATGTAGTAATTTATATATATGTTTTTCTTAATCTTTTATTTTACATTTTAAATAAAATAAATAAATATAAAGGTTTCCATTTATTTTTTGTTGTATTTGATTGTAGAAGAAAAAAAATAAATATGAATGTTGTAAATTGAAGTAGTTTTAATATATAGAAATACTAATCCTATTGGGGCGGA
>refbc_105274_2_Chaerophyllum_temulum
TGTTATGCATGAACGTAATGCTCATAACTTCCCTCTAGACCTAGCTGCTGTTGAAGCTCCATCTACAAATGGGTAAGACCGGGTCTTAGTCTATACGAGTTTTTGAAATATTAAAAAAGGAGCAATAACCTCTTTCTTGTTCTATCAAGAGGCGGTATTGCTCCTTTTTTATTTATTTAAGACTTTTTTAGATAAACAAATATTTTTGAATGATCAAAAAGGATTGAAATGCAAATAAATAAAATAAAAATGTCGGGGCGGATGTAGCCAAGTGGATCAAGGCAGTGGATTGTGAATCCACCATGCGCGA
>refbc_105302_2_Allium_cyathophorum
CCCGCCAATGAATGATAAGTATCTATTTTTTTCCAAATTAACGACGAGATTTATTATCGTTTCTCGCATGTCTCGCGAAAGTCAGAGTTTTCTCCTCCCTCATGTTGAGTTTTTCAATTTTTCTTGATAAATGATTAGCTACAAAAGGGTTTTTTTTTAGTGAACGTGCCACAGCTGATTACTCCTTTTTTTACATTTTAAAGATTGGCATTCTATGTCCAATAGAATATCTCGATCTAAGTATGAAGATAAGAATAAATACAATAATGATGAATGGAAAAAAGAGAAAATCCTTTAGCTAGATAAGGGGCGGATGT
>refbc_105308_2_Allium_polyrhizum
CCCGGTCGGCGCGAATTCTCCCAATTTGTGACCTACCATACGATCTGTTATATAAATAGGTAAATGTTCCTTTCCATTATGAATAGCGATTGTATGGCCAATCATTTTGGGTATAATGGTAGATGCCCGAGACCAAGTTACTATTATTTCTTTCTCCTCCCTCATGTTGAGTTTTTCAATTTTTCTTGATAAATGATTAGCTACAAAAGGGTTTTTTTTTAGTGAACGTGCCACAGCTGATTACTCCTTTTTTTACATTTTAAAGATTGGCATTCTATGTCCAATAGAATATCTCGATCTAAGTATGAAGGTAAGAATAAATACAATAATGATGAATGGAAAAAAGAGAAAATCCTTTAGCTAGATAAGGGGCGGATGT
>refbc_1053340_2_Cyperus_esculentus
CTAGATCTTTTGAATTGTTCATTATATTAATAATTTGAATATTAATTTGAGAAATACCCAATATACCCAATATATTAGTTTTTTAGACTAATATATTGGGTAAGGAAAAAAATATACTAGTATAGTAGTCTCTAAAATATCTCTATTGGGTAAGTATACCCGGAGGTTTATAAAATATAATATATATAAAGGTATATTGCGTAAGTATACCTAGAGGATTAATACACTTGATTCTCGTTAATTTTTAAAAATTAATATAGAAAAAAGACGATTTTTTTTTCTAAACTAAGTAGTATAAATTCTCCATTTTTTCAGTTTTTTTTTTATTTTTAAAAATAGGATTTTAAAAATAGGATTATAAATAATTTTTTCACCAAAAATTTTTTTGGATAAAGATAAAGATTTAATATTTATATTGTTTATATTATATCTTTCATTTCCAAAAAATGGGTAAGTGTAAAATCTACCAAATCGTAACCTGTTTTATAAATTATGGATTGATAAGACCTCGATTTTTTACATAGCGATATCATAATATATAAAGTTAAAAATAAATGGTTTGGTTTAGATTGATCTTAACTCAATGTTTTTTTTATCTAAATTCAATACTCAAAATAATTGAGAAAAAGAACTCATATTACTAAGGATTTTTTTTTTTGATTTGCTATGCGATCGACAGATAATTTTGAGCTTCGGTTGCGGACATAAAAGTATCTCTTTCCAAATCATTCTGTATAACATTTATAGATTTATTATTCCTTTTTTTTTTTTAGTAAATATGGAGATTCCATGTCAAATACTTCAATCTAAGAGGTCAGAATAAAAACAATAATGATGAATGGAAAAAAGAG
>refbc_105340_2_Frullania_polysticta
TATTTAAGGCGATCTATTTCGACCTGAAATTCATTCAAATTTTTGGAAGAAATAACTAGAAAAAATGACCTTTAAGACTTCGAGTCTTAAAGGTCATTTACAAAAAAATTATTAAAG
>refbc_1054459_2_Pulsatilla_cernua_x_Pulsatilla_dahurica
GACTTAGGTCTTAGTGTATGCTAGTCTTAGTGTATATGAGTCGTTGAAGTTGCAGGAGTAATACCCCAATTCTTGTTCTCTCAAGAGACCGGGCATTGCTCCTGCGTTTTGTTTTAATAGTGTTTTATTTGCATTTTGCATAACTATTTTTTTTTGAAGTAAAAAAAAAAAATAACTCGAATGGATTTATTGGTGAATTCCTGATTATTATACTCTCATTCTGTACATATATAAACCAATCCAATATAATTGGATAATATGTTCCTAAAAATTTTGAAACAGCTTCTTTGATAAAGCGGA
>refbc_105480_2_Allium_carolinianum
CCCGGTCGGCGCGAATTCTCCCAATTTGTGACCTACCATACGATCTGTTATATAAATAGGTAAATGTTCCTTTCCATTATGAATAGCGATTGTATGGCCAATCATTTTGGGTATAATGGTAGATGCCCGAGACCAAGTTACTATTATTTCTTTCTCCTCCCTCATGTTGAGTTTTTCAATTTTTCTTGATAAATGATTAGCTACAAAAGGGTTTTTTTTTAGTGAACGTGCCACAGCTGATTACTCCTTTTTTTACATTTTAAAGATTGGCATTCTATGTCCAATAGAATATCTCGATCTAAGTATGAAGGTAAGAATAAATACAATAATGATGAATGGAAAAAAGAGAAAATCCTTTAGCTAGATAAGGGGCGGATGT
>refbc_1055021_2_Corydalis_tomentella
TACTTCAGTCTTAGTGTATACGATCTATTGAGGTTGAAGGAGCAATACCTACCCTATAGAACAAAGAACAAGAAATTAGGTATTGTTCCTTCTTTTAGTTTTAGAAGTGTTTTATTCCCATCACATAAGAAAGTTTGCTATTTTTTATCAATTTTCCGTTTTTCTTTTTTAGTTGAAAAAGAAAGAGAGAGCAAAGATTTCATTACTACGAGTTGGTTCGTTATTGATTCTCTTTTTCCTAAACGAAAGGTTTTTTTTTATTTCAATACTGGAAATATATTGTATAATATACATATTTCAATCGAAAGGAAAATGACCCCATTTTGAATCATGAATATTTGAATTTTTTTTAGGTTTAGGTAATGGTAGGG
>refbc_1055712_2_Herbertus_aduncus_subsp._tenuis
TACTTAAAACTANATTCTAACCTTAAAGAAACTATAAATTTTTTGAAAGGGTAAGAATAACTCAAAAAAAATGATCCTTAATAATAAAATATTAAGGATCATTTTTTTG
>refbc_1055743_2_Dichocarpum_fargesii
GACTTAGGTCTTAGTGTATATGAGTCGTTGAAGTTGCAGGATCAACCCCCGTTTCTTGTTTTGTCAAGAGGCTGGGGGATTGATCCCACATTTTTTTTAATAACGTAGAGGGGCGGAGTAGCCCAAG
>refbc_105665_2_Prunus_glandulosa
GACTTTGGTCTTAGTATATACGAGTTCTTGAAAGTAAAGGAGCAATAATAAATTTCTTGTTATATCAAGAGGTTTGTTATTGCTCCTTTACTATTTAGTATTTTTTTTATTTACTACTTAACTTTACTTTACTATATTGTTCTATATTTTTTTTTAGTTAATTTACTACAAAATTTAATTAAAATATTAAAAGTTTCAGTTTATTTTATGTTGTATTTTATCTTACAAGTAATGATAAATGGTGTAAATATTTGTATATAGTACAAGGG
>refbc_105667_2_Prunus_tomentosa
GACTTTGGTCTTAGTATATACGAGTTCTTGAAAGTAAAGGAGCAATAATAAATTTCTTGTTATATCAAGAGGTTTGTTATTGCTCCTTTACTATTTAGTATTTTTTTTATTTACTACTTAACTTTACTATATTGTTATATATTTTTTTTTAGTTAATTTACTACAAAATTTAATTAAAATATTAAAAGTTTCAGTTTATTTTATGTTGTATTTTATTCTTACAAGTAATGATAAATGGTGTAAATATTTGTAATAGTACAAGGG
>refbc_106062_2_Melaleuca_viridiflora
TTGTTCCTTTATTTAGTGCTCTTTTCCGTTTTTCTTTACTTCAACATAAGAAAAAAAGTAGTCTAGTCTTAGGGATTGGTTTATTATTGTGTATCATCCTTTTTCCTTATATATGAATTTCGAATTTATATCCATTCTTTTCAACCCTTTGGAATATTTTGTGAGATTATTATCTTCTAGTTTTTTTCGAATAAACTAGAAAGGTTATCATTTTCTGCTTCTTATATCTCATAAGTAAGATAAAAAATTGTTAAAAATTAACAATCGAAATGAAATATTTTCCATTATTTTGAATTAAATTCAAAATGTTATCAAAATATTTAAAATATAAATACTAGTAATAGATAGGGG
>refbc_106335_2_Hibiscus_syriacus
GACTTTGGTTTTAGTGTATACGAGTTTTTGAAAATAAAGGAGCAATAACCAATTTCTTGTTCTATCAAGAGTGTTGGTGTTGCTCCTTTATTTAGTATTTAGAATTTAGATTTAGTAGTCTTTCTTTACATAAGTTTTTTTTTTTCTTTACTTTCACGTTAAGTTTACCTTTTTTTTATTTTACCCTATTTTTTCTTATTGACAAAAGCGATTTCTTATTACCATAAGAAATAAAAACTACCAATCTTTTGTAAAGTTTTTATTTTAGAGTAAAAATAAAAGATAGAGATTGGAATTTTCTATATATTGTATCCCAGAAATATGATAAAAAAAAAATGATGAATGATAGAAATTTAAATCTTTGAAATACAAATTTCAAAGATTTAAACAAATCACATAAAATACTATAGTGGAAAGAGTATAGTAGAGG
>refbc_106425_2_Acanthostachys_strobilacea
ACAACTTCCCTCTAGACCTAGCTGCTGTTGAAGCTCCATCTACAAATGGATAAGACAGAAGTCTTAATGTATATGAATTTAGGCGCGAATTCTCCCAATTTGTGACCTACCATACGATCTGTTATATAAATAGGTAAATGTTCCTTTCCATTATGAATAGCGATTGTATGGCCAATCATTGTGGGTATAATGGTAGATGCCCGAGACCAAGTTACTATTATTTCTTTCTCCTCCCTCATGTTGAGTTTTTCAATTTTTCCCGCTAAATGATTAGCTACAAAAGGATTTTTTTTTAGTGAACGTGTCACAGCTGATTACTCCTTTTTTTTTTACATTTTAAAGATTGGCATTCTATGTCCAATATCTCGATCTAAGTATGGAGGTCAGAATAAATACAATAATGATGAATGGAAAAAAGATAAAATCCTTTAGCTAGATAAGATAAGGGGCGGATGTAGCCAAGTGGATCAAGGCAGT
>refbc_106427_2_Aechmea_drakeana
ACAACTTCCCTCTAGACCTAGCTGCTGTTGAAGCTCCATCTACAAATGGATAAGACAGAAGTCTTAATGTATATGAATTGCCTCGCGAAAGTCAGAGTAGGCGCGAATTCTCCCAATTTGTGACCTACCATACGATCTGTTATATAAATAGGTAAATGTTCCTTTCCATTATGAATAGCGATTGTATGGCCAATCATTGTGGGTATAATGGTAGATGCCCGAGACCAAGTTACTATTATTTCTTTCTCCTCCCTCATGTTGAGTTTTTCCATTTTTCCCGCTAAATGATTAGCTACAAAAGGATTTTTTTTTAGTGAACGTGTCACAGCTGATTACTCCTTTTTTTTTACATTTTAAAGATTGGCATTCTATGTCCAATATCTCGATCTAAGTATGGAGGTCAGAATAAATACAATAATGATGAATGGAAAAAAGATAAAATCCTTTAGCTAGATAAGATAAGGGGCGGATGTAGCCAAGTGGATCAAGGCAGT
>refbc_106433_2_Ayensua_uaipanensis
ACAACTTCCCTCTAGACCTAGCTGCTGTTGAAGTTCCATTTACAAATGGATAAGACAGAAGTCTTAATGTATATGAATCGCAATTAACTTAACGACGAGATTTATTATCGTTTCTTGCATGTCTCGCGAAAGTCAGAGTAGGCGCGAATTCTCCCAATTTGTGACCTACCATACGATCTGTTATATAAATAGGTAAATGTTCCTTTCCATTATGAATAGCGATTGTATGGCCAATCATTGTGGGTATAATGGTAGATGCCCGAGACCAAGTTACTATTATTTCTTTCTCCTCCCTCATGTTGAGTTTTTCCATTTTTCCCGCTAAATGATTAGCTACAAAAGGATTTTTTTTTAGTGAACGTGTCACAGCTGATTACTCCTTTTTTTTTACATTTTAAAGATTGGCATTCTATGTCCAATATCTCGATCTAAGTATGGAGGTCAGAATAAATACAATAATGATGAATGGAAAAAAGATAAAATCCTTTAGCTAGATAAGATAAGGGGCGGATGTAGCCAAGTGGATCAAGGCAGT
>refbc_106436_2_Catopsis_morreniana
ACAACTTCCCTCTAGACCTAGCTGCTGTTGAAGCTCCATCTACAAATGGATAAGACAGAAGTCATAATGTATATGAATTTCTTGCATGTCTCGCGAAAGTCAGAGTAGGCGCGAATTCTCCCAATTTGTGACCTACCATACGATCTGTTATATAAATAGGTAAATGTTCCTTTCCATTATGAATAGCGATTGTATGGCCAATCATTGTGGGTATAATGGTAGATGCCCGAGACCAAGTTACTATTATTTCTTTCTCCTCCCTCATGTTGAGTTTTTCAATTTTTCCCGCTAAATGATTAGCTACAAAAGGATTTTTTTTTAGTGAACGTGTCACAGCTGATTACTCCTTTTTTTTTACATTTTAAAGATTGGCATTCTATGTCCAATATCTCGATCTAAGTATGGAGGTCAGAATAAATACAATAATGATGAATGGAAAAAAGAGAAAATCCTTTAGCTAGATAAGATAAGGGGCGGATGTAGCCAAGTGGATCAAGGCAGT
>refbc_106439_2_Chevaliera_sphaerocephala
ACAACTTCCCTCTAGACCTAGCTGCTGTTGAAGCTCCATCTACAAATGGATAAGACAGAAGTCTTAATGTATATGAATTTAGGCGCGAATTCTCCCAATTTGTGACCTACCATACGATCTGTTATATAAATAGGTAAATGTTCCTTTCCATTATGAATAGCGATTGTATGGCCAATCATTGTGGGTATAATGGTAGATGCCCGAGACCAAGTTACTATTATTTCTTTCTCCTCCCTCATGTTGAGTTTTTCAATTTTTCCCGCTAAATGATTAGCTACAAAAGGATTTTTTTTTAGTGAACGTGTCACAGCTGATTACTCCTTTTTTTTTACATTTTAAAGATTGGCATTCTATGTCCAATATCTCGATCTAAGTATGGAGGTCAGAATAAATACAATAATGATGAATGGAAAAAAGATAAAATCCTTTAGCTAGATAAGATAAGGGGCGGATGTAGCCAAGTGGATCAAGGCAGT
>refbc_106441_2_Deinacanthon_urbanianum
ACAACTTCCCTCTAGACCTAGCTGCTGTTGAAGCTCCATCTACAAATGGATAAGACAGAAGTCTTAATGTATATGAATTCGCGAATTCTCCCAATTTGTGACCTACCATACGATCTGTTATATAAATAGGTAAATGTTCCTTTCCATTATGAATAGCGATTGTATGGCCAATCATTGTGGGTATAATGGTAGATGCCCGAGACCAAGTTACTATTATTTCTTTCTCCTCCCTCATGTTGAGTTTTTCAATTTTTCCCGCTAAATGATTAGCTACAAAAGGATTTTTTTTTAGTGAACGTGTCACAGCTGATTACTCCTTTTTTTTTACATTTTAAAGATTGGCATTCTATGTCCAATATCTCGATCTAAGTATGGAGGTCAGAATAAATACAATAATGATGAATGGAAAAAAGAGAAAATCCTTTAGCTAGATAAGATAAGGGGCGGATGTAGCCAAGTGGATCAAGGCAGT
>refbc_106443_2_Deuterocohnia_glandulosa
ACAACTTCCCTCTAGACCTAGCTGCTGTTGAAGCTCCATCTACAAATGGATAAGACAGAAGTCTTAATGTATATGAATTGGCGCGAATTCTCCCAATTTGTGACCTACCATACGATCAGTTATATAAATAGGTAAATGTTCCTTTCCATTATGAATAGCGATTGTATGGCCAATCATTGTGGGTATAATGGTAGATGCCCGAGACCAAGTTACTATTATTTCTTTCTCCTCCCTCATGTTGAGTTTTTCAATTTTTCCCGCTAAATGATTAGCTACAAAAGGATTTTTTTTTAGTGAACGTGTCACAGCTGATTACTCCTTTTTTTTTTACATTTTAAAGATTGGCATTCTATGTCCAATATCTCGATCTAAGTATGGAGGTCAGAATAAATACAATAATGATGAATGGAAAAAAGATAAAATCCTTTAGCTAGATAAGGGGCGGATGTAGCCAAGTGGATCAAGGCAGT
>refbc_106448_2_Fascicularia_bicolor
ACAACTTCCCTCTAGACCTAGCTGCTGTTGAAGCTCCATCTACAAATGGATAAGACAGAAGTCTTAATGTATATGAATTCGAAAGTCAGAGTAGGCGCGAATTCTCCCAATTTGTGACCTACCATACGATCTGTTATATAAATAGGTAAATGTTCCTTTCCATTATGAATAGCGATTGTATGGCCAATCATTGTGGGTATAATGGTAGATGCCCGAGACCAAGTTACTATTATTTCTTTCTCCTCCCTCATGTTGAGTTTTTCAATTTTTCCCGCTAAATGATTAGCTACAAAAGGATTTTTTTTTAGTGAACGTGTCACAGCTGATTACTCCTTTTTTTTTACATTTTAAAGATTGGCATTCTATGTCCAATATCTCGATCTAAGTATGGAGGTCAGAATAAATACAATAATGATGAATGGAAAAAAGATAAAATCCTTTAGCTAGATAAGATAAGGGGCGGATGTAGCCAAGTGGATCAAGGCAGT
>refbc_106453_2_Greigia_sphacelata
ACAACTTCCCTCTAGACCTAGCTGCTGTTGAAGCTCCATCTACAAATGGATAAGACGGAAGTCTTAATGTATATGAATTTCTCCCAATTTGTGACCTACCATACGATCTGTTATATAAATAGGTAAATGTTCCTTTCCATTATGAATAGCGATTGTATGGCCAATCATTGTGGGTATAATGGTAGATGCCCGAGACCAAGTTACTATTATTTCTTTCTCCTCCCTCATGTTGAGTTTTTCAATTTTTCCCGCTAAATGATTAGCTACAAAAGGATTTTTTTTTAGTGAACGTGTCACAGCTGATTACTCCTTTTTTTTTACATTTTAAAGATTGGCATTCTATGTCCAATATCTCGATCTAAGTATGGAGGTCAGAATAAATACAATAATGATGAATGGAAAAAAGAGAAAATCCTTTAGCTAGATAAGATAAGGGGCGGATGTAGCCAAGTGGATCAAGGCAGT
>refbc_106457_2_Hohenbergia_stellata
ACAACTTCCCTCTAGACCTAGCTGCTGTTGAAGCTCCATCTACAAATGGATAAGACAGAAGTCTTAATGTATATGAATTTAGGCGCGAATTCTCCCAATTTGTGACCTACCATACGATCTGTTATATAAATAGGTAAATGTTCCTTTCCATTATGAATAGCGATTGTATGGCCAATCATTGTGGGTATAATGGTAGATGCCCGAGACCAAGTTACTATTATTTCTTTCTCCTCCCTCATGTTGAGTTTTTCAATTTTTCCCGCTAAATGATTAGCTACAAAAGGATTTTTTTTTAGTGAACGTGTCACAGCTGATTACTCCTTTTTTTTTTACATTTTAAAGATTGGCATTCTATGTCCAATATCTCGATCTAAGTATGGAGGTCAGAATAAATACAATAATGATGAATGGAAAAAAGATAAAATCCTTTAGCTAGATAAGATAAGGGGCGGATGTAGCCAAGTGGATCAAGGCAGT
>refbc_106463_2_Ochagavia_carnea
ACAACTTCCCTCTAGACCTAGCTGCTGTTGAAGCTCCATCTACAAATGGATAAGACAGAAGTCTTAATGTATATGAATTCGCGAATTCTCCCAATTTGTGACCTACCATACGATCTGTTATATAAATAGGTAAATGTTCCTTTCCATTATGAATAGCGATTGTATGGCCAATCATTGTGGGTATAATGGTAGATGCCCGAGACCAAGTTACTATTATTTCTTTCTCCTCCCTCATGTTGAGTTTTTCAATTTTTCCCGCTAAATGATTAGCTACAAAAGGATTTTTTTTTAGTGAACGTGTCACAGCTGATTACTCCTTTTTTTTTACATTTTAAAGATTGGCATTCTATGTCCAATATCTCGATCTAAGTATGGAGGTCAGAATAAATACAATAATGATGAATGGAAAAAAGATCAAATCCTTTAGCTAGATAAGATAAGGGGCGGATGTAGCCAAGTGGATCAAGGCAGT
>refbc_106464_2_Ochagavia_elegans
ACAACTTCCCTCTAGACCTAGCTGCTGTTGAAGCTCCATCTACAAATGGATAAGACAGAAGTCTTAATGTATATGAATTGCTCAGAGTAGGCGCGAATTCTCCCAATTTGTGACCTACCATACGATCTGTTATATAAATAGGTAAATGTTCCTTTCCATTATGAATAGCGATTGTATGGCCAATCATTGTGGGTATAATGGTAGATGCCCGAGACCAAGTTACTATTATTTCTTTCTCCTCCCTCATGTTGAGTTTTTCCATTTTTCCCGCTAAATGATTAGCTACAAAAGGATTTTTTTTTAGTGAACGTGTCACAGCTGATTACTCCTTTTTTTTTTACATTTTAAAGATTGGCATTCTATGTCCAATATCTCGATCTAAGTATGGAGGTCAGAATAAATACAATAATGATGAATGGAAAAAAGAGAAAATCCTTTAGCTAGATAAGATAAGGGGCGGATGTAGCCAAGTGGATCAAGGCAGT
>refbc_106465_2_Pitcairnia_feliciana
ACAACTTCCCTCTAGACCTAGCTGCTGTTGAAGCTCCATCTACAAATGGATAAGACAGAAGTCTTAATGTATATGAATTGCTGAATAACGACGAGATTTATTATCGTTTCTTGCATGTCTCGCGAAAGTCAGAGTAGGCGCGAATTCTCCCAATTTGTGACCTACCATACGATCTGTTATATAAATAGGTAAATGTTCCTTTCCATTATGAATAGCGATTGTATGGCCAATCATTGTGGGTATAATGGTAGATGCCCGAGACCAAGTTACTATTATTTCTTTCTCCTCCCTCATGTTGAGTTTTTCCATTTTTCCTGCTAAATGATTAGCTACAAAAGGATTTTTTTTTAGTGAACGTGTCACAGCTGATTACTCCTTTTTTTTTACATTTTAAAGATTGGCATTCTATGTCCAATATCTCGATCTAAGTATGGAGGTCAGAATAAATACAATAATGATGAATGGAAAAAAGATAAAATCCTTTAGCTAGATAAGGGGCGGATGTAGCCAAGTGGATCAAGGCAGT
>refbc_106490_2_Canistrum_superbum
ACAACTTCCCTCTAGACCTAGCTGCTGTTGAAGCTCCATCTACAAATGGATAAGACAGAAGTCTTAATGTATATGAATTGCTGAAGGAAAGAAATAGGTAAATGTTCCTTTCCATTATGAATAGCGATTGTATGGCCAATCATTGTGGGTATAATGGTAGATGCCCGAGACCAAGTTACTATTATTTCTTTCTCCTCCCTCATGTTGAGTTTTTCCATTTTTCCCGCTAAATGATTAGCTACAAAAGGATTTTTTTTTAGTGAACGTGTCACAGCTGATTACTCCTTTTTTTTTACATTTTAAAGATTGGCATTCTATGTCCAATATCTCGATCTAAGTATGGAGGTCAGAATAAATACAATAATGATGAATGGAAAAAAGATAAAATCCTTTAGCTAGATAAGATAAGGGGCGGATGTAGCCAAGTGGATCAAGGCAGT
>refbc_106547_2_Malus_angustifolia
TTAATAATTTTTCCGCCATTTATCATTACTTGTAAGATAAAATACAACCTAAATTGAAAACTTTATTCTTTTTTTTTTTTTTTTTCCTAAAAAAAAAAAAAAGAATAAAACAAATAGTTAAGTAATAACTAAAAAAATACTAAAACTAAATAGTAAAGGAGCAATAACAAACCTCTCGATATAACAAGAAATTTTTTATTACTCCTTTACTTTCAAGAACTAATATATACTAAGACCAAAGTCTTATCCA
>refbc_106574_2_Sorbus_torminalis
AATATTAGTTCTTGAAGTAAAGGAGTAATAAAAAATTTCTTGATTATATCAAGAGGTTTGTTATTGCTCCTTTACTATTTAGTTTTAGTATTTTTTTAGTTATAGTTTTTTAGTTATAGTTATTACTTAACTATTTGTTTTATTCTTTTTTTTTTTTNNNAAAAAAAAAAAAAGAATAAAGTTTTCAATTTAGGTTGTATTTTATCTTACAAGTAATGATAAATGGCGGAAAAATTATTAATTG
>refbc_106620_2_Cassipourea_elliptica
TACTTCGGACTTAGTGTGTACGAGTTTTTGAAAAAAAAAAAAGAGCAATACCCAATTTCTGGTTCTATCAAGAGGCTGGGTATTGCTCCTTTTTTTAGTAATATTTATTTGACTTTACATAAATAAGTTTTTGCTTTACTTTAACATAAGAAAAAGTATTTTTAGGTATTGGTTTCTGATTGAGTATGTACTAATTTTGAATTTCTAGATTTTCTTTTCAATCTTTTGTTTTTTTAATCTTTTGTTTTGTGAAGTTATTATTTTAGATTAAAAAAAAATATAAAAGAAGAAAAGATGAATCTTTCAACTTTTTATCTTTTGTATTTTCTTTTTATATTTCTATTTTCTATTTTAGAAGATATAAGAAAGAATAAATTGAATGGTAAATGCTAGAAATTGAAATCTTTGTAATTTGTAAATAGAGTATTGGG
>refbc_106621_2_Cassipourea_guianensis
TACTTCGGACTTAGTGTGTACGAGTTTTTGAAAAAAAAAAAAGAGCAATACCCAGCCTCTTGATAGAACCAGAAATTGGGTATTGCTCCTTTTTTTAGTAATATTTATTTGACTTTACATAAATAAGTTTTTGCTTTACTTTAACATAAGAAAAAGTATTTTTAGGTATTGGTTTCTGATTGAGTACGTACTAATTTTGAATTTCTAGATTTTCTTTTCAATCTTTTGTTTTTTTAATCTTTTGTTTTGNGAAGTTATTATTTTAGATTAAAAAAAAAATATAAAAGAAGAAAAGATGAATCTTTCAACTTTTTATCTTTTGTATTTTCTTTTTATATTTCTATTTTCTATTTTAGAAGATATAAGAAAGAATAAATTGAATGGTAAATGCTAGAAATTGAAATCTTTGTAATTTTTAAATAGAGTATTTGGGG
>refbc_106636_2_Themeda_triandra
GGTTTTTCTCTTAAACATATAGGAATTTTTGAAGGAAGGAAAGCCGGAAATACCCAATATCTTGTTCCAACAGGATATTGGTTATGTAAATAGGTATATGTTCTTTTCCATTATGAATCGCGATTGTATGGCCAACCATTGCGGGTAGAATGCTAGATGCCCGGGACCACGTTACTATTATTTCTTTCTCCTCCTTCATATTGACCTTTTCGATTTTTGCCAATAAATGACGAGCTACAAAAGGATTCGTTTTTTTTCGTGTCACAACTGATTACTCCT
>refbc_106693_2_Paliurus_spina-christi
GACTTTGGTATTAGTGGATACTGAGTTATTGAACATAAAGGAGCAATAATCAATTTCTTGTTCTAGCAAGAAGTTTGGTATTGCTCCTTTAGGAGTTTTTTTACTTAAATTTTTTTATTTACTTCATCTTTACTTCAACATACCCATACTTTCGTTATGTAGAAATTTTTATTTTCGATATCCGCTTCTCAATTTTTTTTTTTTATTTCACATTTAAATTTAAAGGTTTCAATTCCATTTTTTCTTCTTTTAATTTGAAGAATGAAAAAACAAATGATAAATGGGGTAAATTGACCTATTTGTTTGTAATTTGGAAGTTTGTAATTTGAAATAGG
>refbc_1068525_2_Radula_schaefer-verwimpii
TATTAAAAAAAATATTTAGATCCAAATCACGATGATGATGAAAACTCAAATTTTTTGAAAAAAGATTAAAAACTAGAAAAAAATGACCCTTAGGACTTTAAATCTTAAGGGTCATCTATGTAATAAAAAATAGGGCGGACGTAGCCAAGTGGATTAAGGCAGTGGATTGTGGATCCTCTACGCGCGGG
>refbc_1068526_2_Radula_acuminata
TATTAAAAAAAAACATTTTGGTCCAAATATCGATGAAAACTCAAATTTTTTGAAAGAAAATTAAAAACTAGATAAAAAAATGACTCTTAAGACTTTAAATCTTAAGGGTCATTTATGTAATAAAAAATAGGGCGGACGTAGCCAAGTGGATTAAGGCAGTGGATTGTGGATCCTCTACGCGCGGG
>refbc_1068527_2_Radula_acutiloba
TATTAAAAAAAATATTCTGATCCAAATAATGATGTAAATTCAAATTTTTTGAAAGACACTTAAAAACTAGATAAAAAATGACCCTTAGGACTTTAAATCTTAAGGGTCATTTATGTAATAAAAAAATAGGGCGGACGTAGCCAAGTGGATTAAGGCAGTGGATTGTGGATCCTCTACGCGCGGG
>refbc_1068528_2_Radula_ankefinensis
TATTAAAAAAAGTATTTAGATCTAAATCATGATCATGATGAAAACTCAAATTTTTTGAAAGAAGATTAAAAACTAGAAAAAAATGACCCTTAGGACTTTAAATCTTAAGGGTCATTTATGTAATAAAAAATAGGGCGGACGTAGCCAAGTGGATTAAGGCAGTGGATTGTGGATCCTCTACGCGCGGG
>refbc_1068529_2_Radula_apiculata
TATTTAAAACAAAGTATTTTGATTCAACAACTAATAAAAACTCAAATTTTTTGAAAGAAGATTAAAAACTAGAAAAGAGGACCCTTAGGACTTGAAATCTTAAGGGTCCTTTAGAAAAGAATTCTTAGGGCGGATGTAGCCAAGTGGATTAAGGCAGTGGATTGTGGATCCTCTAC
>refbc_1068530_2_Radula_appressa
TATTTAAAAAAAAGTATTTTAATCCAAATGATAAAAACTCAAATTTTTTAAAGAAGATTAAAAACTAGAAAAAAAAAATGACCCTTAGGACTTTAAATCTTAAGGGTCATTTTGGAAATCAAAAACTAGGGCGGACGTAGCCAAGTGGATTAAGGCAGTGGATTGTGGATCCTCTATGCGCGGG
>refbc_1068531_2_Radula_australiana
TATTAAAAAAAATATTCTGATCCAAATAATGATGTAAATTCAAATTTTTTGAAAGAAACTTAAAAACTAGATAAAAAATGACCCTTAGGACTTGAAATCTTAAGGGTCATTTATGTAATAAAAAAATAGGGCGGACGTAGCCAAG
>refbc_1068532_2_Radula_australis
TATTTAAAAAAAAAGTATCCAAATGATAAAAACTCAAATTTTTTAAAGAAGATTAAAAATTAGAAAAAAATGACCCTTAGGACTTTAAATCTTAAGGGTCATTTTTGTATTAAAAAACTAGGGCGGACGTAGCCAAGTGGAT
>refbc_1068533_2_Radula_bipinnata
TATTTAAGACAAAATATTCTGGTCCGAAACGAAAAAATTAAAAATTTTCGAAAGAAGGATAAAACTAAACAAAATGACCCTTAAGACTTCAAATCTTAAGGGTCATTTATAGAATAAAAAAACAGGGCGGACGTAGCCAAGTGGATTAAGGCAGTGGATTGTGGATCCCCTATGCGCGGG
>refbc_1068534_2_Radula_brunnea
TATTTAAGACGAAGTATTTTGATCCGAATGATAAAAACTCAAATTTTTTAAAAGAAGGTTAAAACTAGAAAAAATGACCCTTAGGACTTCAAATCTTAAGGGTCATTTATAAAATAATAGGGCGGACGTAGCCAAGTGGATTAAGGCAGTGGATTGTGGATCCTCTACGCGCGGG
>refbc_1068535_2_Radula_buccinifera
TATTAAAAAAAATATTCTGATCCAAATAATGATGTAAATTCAAATTTTTTGAAAGAAACTTAAAAACTAGATAAAAAATGACCCTTAGGACTTTAAATCTTAAGGGTCATTTATGTAATAAAAAAATAGGGCGGACGTAGCCAAGTGGATTAAGGCAGTGGATTGTGGATCCTCTACGCGCGGG
>refbc_1068536_2_Radula_campanigera
TATTTAAGACAAAATATTCTGGTACGAAACGGAAAAATTCAAAATTTTCGAAAGAAGGATAAAACTAAACAAAATGACCCTTAAGACTTCAAATCTTAAGGGTCTTTTATAGAATAAAAGAACAGGGCGGACGTAGCCAAGTGGATTAAGGCAGTGGATTGTGGATCCTCTATGCGCGGG
>refbc_1068537_2_Radula_comorensis
TATTAAAAAAAGTATTTAGATCTAAATCATGATCATGATGAAAACTCAAATTTTTTGAAAGAAGATTAAAAACTAGAAAAAAATGACCCTTAGGACTTTAAATCTTAAGGGTCATTTATGTAATAAAAAATAGGGCGGACGTAGCCAAGTGGATTAAGGCAGTGGATTGTGGATCCTCTACGCGCGG
>refbc_1068538_2_Radula_cubensis
TATTAAAAAAAGTATTTAGATCTAAATCATGATCATGATGAAAACTCAAATTTTTTGAAAGAAGATTAAAAACTAGAAAAAAATGACCCTTAGGACTTTAAATCTTAAGGGTCATTTATGTAATAAAAAATAGGGCGGACGTAGCCAAGTGGATTAAGGCAGTGGATTGTGGATCCTCTACGCGCGGG
>refbc_1068539_2_Radula_decora
TATTTAAAACAAAGTATTTTTGATTCAAATACTAAAAACTCAAATTTTTTGAAAGAGGATTAAAAACTAGAAAAGAGGACCCTTAGGACTTGAAATCTTAAGGGTCCTTAAAAAATAGGGCGGATGTAGCCAAGTGGATTAAGGCAGTGGATTGTGGATCCTCTACGCGCGGG
>refbc_1068540_2_Radula_eggersii
TATTAAAAAAAAATATTTAGATCCAAATCATGATCATGATGAAAACTCAAATTTTTTGAAAGAAGATTAAAAACTAGAAAAAAATGACCCTTAGGACTTTAAATCTTAAGGGTCATTTATGTAATAAAAAATAGGGCGGACGTAGCCAAGTGGATTAAGGCAGTGGATTGTGGATCCTCTACGCGCGGG
>refbc_1068541_2_Radula_evelynae
TATTTAAAAAAAAAGTATTTTAATCCAAATGATAAAAACTCAAATTTTTTAAAGAAGATTAAAAACTAGAAAAAAAAAAAATGACCCTTAGGACTTTAAATCTTAAGGGTCATTTTGAAAATCAAAAACTAGGGCGGACGTAGCCAAGTGGATTAAGGCAGTGGATTGTGGATCCTCTATGCGCGGG
>refbc_1068542_2_Radula_fendleri
TATTTGAATAAAAAAAGTATTTTAATCCAAATGATAAAAACTCAAATTTTTTAAAGAAGATTAAAAACTAGAAAAAAAAAAATGACCCTTAGGACTTTAAATCTTAAGGGTCATTTTGGAAATCAAAAACTAGGGCGGACGTAGCCAAGTGGATTAAGGCAGTGGATTGTGGATCCTCTATGCGCGGG
>refbc_1068543_2_Radula_flaccida
TATTAAAAAAAATATTTTGATCCAAATAATGATGAAAACTCAAATTTTCTGAAAGAAAATTAAAAACTAGATAAAAAATGACCCTTAGGACTTTAAATCTTAAGGGTCATTTATGCAATAAAAAATAGGGCGGACGTAGCCAAGTGGATTAAGGCAGTGGATTGTGGATCCTCTACGCGCG
>refbc_1068544_2_Radula_floridana
TATTAAAAAAAGTATTTAGATCGAAATCATGATCATGATGAAAACTCAAATTTTTTGAAAGAAGATTAAAAACTAGAAAAAAATGACCCTTAGGACTTTAAATCTTAAGGGTCATTTATGTAATAAAAAATAGGGCGGACGTAGCCAAGTGGATTAAGGCAGTGGATTGTGGATCCTCTACGCGCGGG
>refbc_1068545_2_Radula_formosa
TATTCAAAAAAGTATTTTGACTAAAGTTCTTGGAAAGAAGAGTAAAAACTAGAAAAAAATGACCCTTAAGACTTTAAATTTTAAGGGTCATTTTTAAAATAATAGGGCGGACGTAGCCAAGTGGATTAAGGCAGTGGATTGTGGATCCTCTACGCGCGGG
>refbc_1068546_2_Radula_fruticosa
TATTAAAAAAAAAAATATTTAGATCCAAATCATGATGAAAACTCAAATTTTTTGAAAGAAGATTAAAAACTAGAAAAAAATGACCCTTAGGACTTGAAATCTTAAGGGTCATTTATGTAATAAAAAATAGGGCGGACGTAGCCAAGTGGATTAAGGCAGTGGATTGTGGATCCTCTACGCGCGGG
>refbc_1068547_2_Radula_hastata
TATTAAAAAAAATATTTAGATCCAAATCATGATCATGATGAAAACTCAAATTTTTTGAAAGAAGATTAAAAACTAGAAAAAAATGACCCTTAGGACTTTAAATCTTAAGGGTCATTTATGTAATAAAAAATAGGGCGGACGTAGCCAAGTGGATTAAGGCAGTGGATTGTGGATCCTCTACGCGCGGG
>refbc_1068548_2_Radula_hicksiae
TATTAAAAAAGTATTTTGACTAAAATTTTTGAAAAAAAAGAGTAAAAACTAGAAAAAATGACCCTTAAGACTTAAAGTCTTAAGGGTCATTTATAAAATAATAGGGCGGACGTAGCCAAGTGGATTAAGGCAGTGGATTGTGGATCCTCTATGCGCGGG
>refbc_1068549_2_Radula_holstiana
TATTAAAAAAAGTATTTAGATCGAAATCATGATCATGATGAAAACTCAAATTTTTTGAAAGAAGATTAAAAACTAGAAAAAAATGACCCTTAGGACTTTAAATCTTAAGGGTCATTTATGTAATAAAAAATAGGGCGGACGTAGCCAAGTGGATTAAGGCAGTGGATTGTGGATCCTCTACGCGCGGG
>refbc_1068550_2_Radula_husnotii
TATTAAAAAAAATATTTAGATCCAAATCATGATCATGATGAAAACTCAAATTTTTTGAAAGAAGATTAAAAACTAGAAAAAAATGACCCTTAGGACTTTAAATCTTAAGGGTCATTTATGTAATAAAAAATAGGGCGGACGTAGCCAAGTGGATTAAGGCAGTGGATTGTGGATCCTCTACGCGCGGG
>refbc_1068551_2_Radula_inflexa
TATTAAAAAAAATATTTAGATTCAAATCACGATCATGATGAAAACTCAAATTTTTTGAAAGAAGATTAAAAACTAGAAAAAAATGACCCTTAGGACTTTAAATCTTAAGGGTCATCTATATAATAAAAAATAGGGCGGACGTAGCCAAGTGGATTAAGGCAGTGGATTGTGGATCCTCTACGCGCGGG
>refbc_1068552_2_Radula_iwatsukii
TATTCAAAAAAGTATTTTGACTAAAATTTTTGGAAAGAAGAGTGAAAACTAGAAAAAATGACCCTTAAGACTTTAAATCTTAAGGGTCATTTATAAAAAGGGCGGACGTAGCCAAGTGGATTAAGGCAGTGGATTGTGGATCCTCTATGCGCG
>refbc_1068553_2_Radula_japonica
TATTTAAAAAAAGTATTTTAATCCAAATGATAAAAATTCAAAATTTTTAAAGAAGATTAAAAACTAGAAAAAAAAATGACCCTTAGGACTTTAAATCTTAAGGGTCATTTTTGAAAAAAAAAACTAGGGCGGACGTAGCCAAGTGGATTAAGGCAGG
>refbc_1068554_2_Radula_kegelii
TATTAAAAAAAATATTTAGATCCAAATCATGATCATGATGAAAACTCAAATTTTTTGAAAGAAGATTAAAAACTAGAACAAAATGACCCTTAAGACTTGAAATCTTAAGGGTCATTTATGTAATAAAAAATAGGGCGGACGTAGCCAAGTGGATTAAGGCAGTGGATTGTGGATCCTCTACGCGCGGG
>refbc_1068555_2_Radula_macroloba
TATTAAAAAAAGTATTTAGATCTAAATCATGATCATGATGAAAACTCAAATTTTTTGAAAGAAGATTAAAAACTAGAAAAAAATGACCCTTAGGACTTTAAATCTTAAGGGTCATTTATGTAATAAAAAATAGGGCGGACGTAGCCAAGTGGATTAAGGCAGTGGATTGTGGATCCTCTACGCGCGGG
>refbc_1068556_2_Radula_macrostachya
TATTTAAAAAAAAAGTATTTTAATCCAAATGATAAAAACTCAAATTTTTTAAAGAAGATTAAAAACTAGAAAAAAAAAAATGACCCTTAGGACTTTAAATCTTAAGGGTCATTTTGGAAATCAAAAACTAGGGCGGACGTAGCCAAGTGGATTAAGGCAGTGGATTGTGGATCCTCTATGCGCGGG
>refbc_1068557_2_Radula_madagascariensis
TATTTGAATAAAAAAAGTATTTTAATCCAAATGATAAAAACTCAAATTTTTTAAAGAAGATTAAAAACTAGAAAAAAAAAAATGACCCTTAGGACTTTAAATCTTAAGGGTCATTTTGGAAATCAAAAACTAGGGCGGACGTAGCCAAGTGGATTAAGGCAGTGGATTGTGGATCCTCTATGCGCGGG
>refbc_1068558_2_Radula_marojezica
TATTTAAAAAAAAGTATTTTAATCCAAATGATAAAAACTCAAATTTTTTAAAGAAGATTAAAAACTAGAAAAAAAAAAATGACCCTTAGGACTTTAAATCTTAAGGGTCATTTTGGAAATCAAAAACTAGGGCGGACGTAGCCAAGTGGATTAAGGCAGTGGATTGTGGATCCTCTATGCGCGG
>refbc_1068559_2_Radula_mazarunensis
TATTAAAAAAAATATTTAGACCCAAATCATGATCATGATGAAAACTCAAATTTTTTGAAAGAAGATTAAAAACTAGAAAAAAATGACCCTTAGGACTTTAAATCTTAAGGGTCATTTATGTAATAAAAAATAGGGCGGACGTAGCCAAGTGGATTAAGGCAGTGGATTGTGGATCCTCTACGCGCGGG
>refbc_1068560_2_Radula_mexicana
TATTAAAAAAAGTATTTAGATCTAAATCATGATCATGATGAAAACTCAAATTTTTTGAAAGAAGATTAAAAACTAGAAAAAAATGACCCTTAGGACTTTAAATCTTAAGGGTCATTTATGTAATAAAAAATAGGGCGGACGTAGCCAAGTGGATTAAGGCAGTGGATTGTGGATCCTCTACGCGCGG
>refbc_1068561_2_Radula_multiflora
TATTTAAAAAAAAGTATTTTAATCCAAATGATAAAACTCAAATTTTTTAAAGAAGATTAAAAACTAGAAAAAAAAATGACCCTTAAGACTTTAAATCTTAAGGGTCATTTTGGAAATCAAAAACTAGGGCGGACGTAGCCAAGTGGATTAAGGCAGTGGATTGTGGATCCTCTATGCGCGGG
>refbc_1068562_2_Radula_neotropica
TATTAAAAAAAATATTTAGATCCAAATCATGATCATGATGAAAACTCAAATTTTTTGAAAGAAGATTAAAAACTAGAAAAAAATGACCCTTAGGACTTTAAATCTTAAGGGTCATTTATGTAATAAAAAATAGGGCGGACGTAGCCAAGTGGATTAAGGCAGTGGATTGTGGATCCTCTACGCGCGGG
>refbc_1068563_2_Radula_obconica
TATTTGAATAAAAAAAGTATTTTAATCCAAATGATAAAAACTCAAATTTTTTAAAGAAGATTAAAAACTAGAAAAAAAAAA
>refbc_1068564_2_Radula_obtusiloba
TATTTAAAAAAAGTATTTTAATCCAAATGATAAAAATTCAAAATTTTTAAAGAAGATTAAAAACTAGAAAAAAAAATGACCCTTAGGACTTTAAATCTTAAGGGTCATTTTTGAAAAAAAAAACTAGGGCGGACGTAGCCAAGTGGATTAAGGCAGTGGATTGTGGATCCTCTATGCGCGGG
>refbc_1068565_2_Radula_ocellata
TATTTAAAACAAAGTTTTTTTGATTCAAATAATAAAAACTCAAATTTTTTGAAAGAAAATTAAAAACTAGAAAAGAGGACCCTTAGGACTTGAAATCTTAAGGGTCCTTTAGAAAAGAATAGGGCGGATGTAGCCAAGTGGATTAAGGCAGTGGATTGTGGATCCTCTACGCGCGGG
>refbc_1068566_2_Radula_paganii
TATTTAAGACAAAATATTCTGGTCCGAAACGAAAAAATTAAAAATTTTCGAAAGAAGGATAAAACTAAACAAAATGACCCTTAAGACTTCAAATCTTAAGGGTCATTTATAGAATAAAAAAACAGGGCGGACGTAGCCAAGTGGATTAAGGCAGTGGATTGTGGATCCCCTATGCGCGGG
>refbc_1068567_2_Radula_physoloba
TATTAAAAAAAGTATTTTGACTAAAATTTTTGGAAAGAAGACTAGAAACTAGAAAAAAAATGACCCTTAAGACTTTAAAGTCTTAAGGGTCATTTATAAAAAATAGGGCGGACGTAGCCAAGTGGATTAAGGCAGTGGATTGTGGATCCTCTACGCGCGGG
>refbc_1068568_2_Radula_plicata
TATTTCAAACAAAATATTTTTGATTCAAACATTAAAAACTCAAATTTTTTGTTTGAAAGAAGATTAAAAACTAGAAAAGAGGACCCTTGGGACTTGAAATCTTAAGGGTCCTTTAGATAGAATAGACAAAAATAGGTAGGGCGGATGTAGCCAAGTGGATTAAGGCAGTGGATTGTGGATCCTCTACGCGCGGG
>refbc_1068569_2_Radula_plumosa
TATTAAAAAAAAAAATATTTAGATCCAAATCATGATGAAAACTCAAATTTTTTGAAAGAAGATTAAAAACTAGAAAAAAATGACCCTTAGGACTTGAAATCTTAAGGGTCATTTA
>refbc_1068570_2_Radula_pocsii
TATTAAAAAAAGTATTTAGATCGAAATCATCATCATGATGAAAACTCAAATTTTTTGAAAGAAAATTAAAAACTAGAAAAAAATGACCCTTAGGACTTTAAATCTTAAGGGTCATTTATGTAATAAAAAATAGGGCGGACGTAGCCAAGTGGATTAAGGCAGTGGATTGTGGATCCTCTACGCGCGG
>refbc_1068571_2_Radula_polyclada
TATTTAAAAAAAGTATTTTAATCCAAATGATAAAAATTCAAAATTTTTAAAGAAGATTAAAAACTAGAAAAAAAAATGACCCTTAGGACTTTAAATCTTAAGGGTCATTTTTGAAAAAAAAAACTAGGGCGGACGTAGCCAAGTGGATTAAGGCAGTGGATTGTGGATCCTCTATGCGCGGG
>refbc_1068572_2_Radula_prolifera
TATTTAAAAAAAGTATTTTAATCCAAATGATAAAAATTCAAAATTTTTAAAGAAGATTAAAAACTAGAAAAAAAAATGACCCTTAGGACTTTAAATCTTAAGGGTCATTTTTGAAAAAAAAAACTAGGGCGGACGTAGCCAAGTGGATTAAGGCAGTGGATTGTGGATCCTCTATGCGCGGG
>refbc_1068573_2_Radula_quadrata
TATTTAAAAAAAAAGTATTTTAATCCAAATGATAAAAACTCAAATTTTTTAAAGAAGATTAAAAACTAGAAAAAAAATGACCCTTAAGACTTTAAATCTTAAGGGTCATTTTTGAAAGAAATAACTAGGGCGGACGTAGCCAAGTGGATTAAGGCAGTGGATTGTGGATCCTCTATGCGCGG
>refbc_1068574_2_Radula_queenslandica
TATTAAAAAAAGTATTTTGACTAAAATTTTTGGAAAGAATAGTAAAAACTAGAAAAAAACGACCCTTAAGACTTTAAATCTTAAGGGTCGTTTATAAAATAATAGGGCGGACGTAGCCAAGTGGATTAAGGCAGTGGATTGTGGATCCTCTACGCGCGGG
>refbc_1068575_2_Radula_ratkowskiana
TATTAAAAAAAATATTTTGACCCAAATAATGATGAAAACTCAAATTTTTTGAAAGAAAATTAAAAACTAGATAAAAAAATGACCCTTAGGACTTTAAATCTTAAGGGTCATTTATGTAATAAAAAAATAGGGCGGACGTAGCCAAGTGGATTAAGGCAGTGGATTGTGGATCCTCTACGCGCGGG
>refbc_1068576_2_Radula_recubans
TATTAAAAAAAATATTTAGATCCAAATCATGATCATGATGAAAACTCAAATTTTTTGAAAGAAGATTAAAAACTAGAACAAAATGACCCTTAAGACTTGAAATCTTAAGGGTCATTTATGTAATAAAAAATAGGGCGGACGTAGCCAAGTGGATTAAGGCAGTGGATTGTGGATCCTCTACGCGCGG
>refbc_1068577_2_Radula_reflexa
TATTTAAAAAAAAGTATTTTAATCCAAATGATAAAAACTCAAATTTTTTAAAGAAGATTAAAAACTAGAAAAAAAAATGACCCTTAGGACTTTAAATCTTAAGGGTCATTTTGGAAATCAAAAACTAGGGCGGACGTAGCCAAGTGGATTAAGGCAGTGGATTGTGGATCCTCTATGCGCGGG
>refbc_1068578_2_Radula_retroflexa
TATTTAAAACAAAGTATTTTTGATTCAAATAATAATAAAAACTCAAATTTTTTGAAAGAAACTTAAAAATTAGAAAAAAGGACCCTTAGGACTTGAAATCTTAAGGGTCCTATTAAAAAATAATAGGGCGGATGTAGCCAAGTGGATTAAGGCAGTGGATTGTGGATCCTCTACGCGCGGG
>refbc_1068579_2_Radula_saccatiloba
TATTAAAAAAAATATTTAGATCCAAATCATGATCATGATGAAAACTCAAATTTTTTGAAAGAAGATTAAAAACTAGAAAAAAATGACCCTTAGGACTTTAAATCTTAAGGGTCATTTATGTAATAAAAAATAGGGCGGACGTAGCCAAGTGGATTAAGGCAGTGGATTGTGGATCCTCTACGCGCGGG
>refbc_1068580_2_Radula_stenocalyx
TATTAAAAAGATAGTTTGATCCAAATAATGATGAAAACTCAAATTTTTTGAAAGAAAATTAAAAACTAGATAAAAAAATGACCCTTAGGACTTTAAATCTTAAGGGTCATTTATGTAATAAAAAATAATAGGGCGGACGTAGCCAAGTGGATTAAGGCAGTGGATTGTGGATCCTCTACGCGCGG
>refbc_1068581_2_Radula_stipatiflora
TATTAAAAAAAGTATTTAGATCTAAATCATGATCATGATGAAAACTCAAATTTTTTGAAAGAAGATTAAAAACTAGAAAAAAATGACCCTTAGGACTTTAAATCTTAAGGGTCATTTATGTAATAAAAAATAGGGCGGACGTAGCCAAGTGGATTAAGGCAGTGGATTGTGGATCCTCTACGCGCGGG
>refbc_1068582_2_Radula_striata
TATTAAAAAAAAAAATATTTAGATCCAAATCATGATGAAAACTCAAATTTTTTGAAAGAAGATTAAAAACTAGAAAAAAATGACCCTTAGGACTTGAAATCTTAAGGGTCATTTATGTAATAAAAAATAGGGCGGACGTAGCCAAGTGGATAAGGCAGTGGATTGT
>refbc_1068583_2_Radula_subinflata
TATTATAAAAAATATTTAGATCCAAATCATGATCATGATAAAAACTCAAATTTTTTGAAAGAAAATTAAAAACTAGAAAAAAATGACCCTTAGGACTTGAAATCTTAAGGGTCATTTATGTAATAAAAAATAGGGCGGACGTAGCCAAGTGGATTAAGGCAGTGGATTGTGGATCCTCTACGCGCGGG
>refbc_1068584_2_Radula_sullivantii
TATTAAAAAAAATATTTAGATCCAAATCACGATGATGATGAAAACTCAAATTTTTTGAAAAAAGATTAAAAACTAGAAAAAAATGACCCTTAGGACTTTAAATCTTAAGGGTCATCTATGTAATAAAAAATAGGGCGGACGTAGCCAAGTGGATTAAGGCAGTGGATTGTGGATCCTCTACGCGCGGG
>refbc_1068585_2_Radula_tenax
TATTTAAGACAAAATATTCTGGTCCGAAACGAAGAAATTCAAAATTTTCGAAAGAAGGATAAAACTAAACAAAATGACCCTTAAGACTTCAAATCTTAAGGGTCTTTTATTCTATAAAAGACCAGGGCGGACGTAGCCAAGTGGATTAAGGCAGTGGATTGTGGATCCCCTATGCGCGGG
>refbc_1068586_2_Radula_tenera
TATTAAAAAAAATCTTTAGATCCAAATCATGATCATGATGAAAACTCAAATTTTTTGAAAGAAGATTAAAAACTAGAAAAAAATGACCCTTAGGACTTTAAATCTTAAGGGTCATTTATGTAATAAAAAATAGGGCGGACGTAGCCAAGTGGATTAAGGCAGTGGATTGTGGATCCTCTACGCGCGGG
>refbc_1068587_2_Radula_tjibodensis
TATTAAAAAGATATTTTGATCCAAATGATGAAAACTCAAATTTTTTTTCAAAAAATTAAAAACTAGATAAAAAAAAAATGACCCTTAAGACTTTAAATCTTAAGGGTCATTTTTTATGTTATAAAAATAGGGCGGACGTAGCCAAGTGGATTAAGGCAGTGGATTGTGGATCCTCTAC
>refbc_1068588_2_Radula_tokiensis
TATTTAAAAAAAAAAGTATTTTAATCCAAATGATAAAAACTCAAATTTTTTAAAGAAGATTAAAAACTAGAAAAAAAAATGACCCTTAAGACTTTAAATCTTAAGGGTCATTTTTGAAATAAATAACTAGGGCGGACGTAGCCAAGTGGATTAAGGCAGTGGATTGTGGATCCTCTATGCGCGGG
>refbc_1068589_2_Radula_varilobula
TATTTAAAAAAAAAGTATTTTAATCCAAATGATAAAAACTCAAATTTTTTAAAGAAGATTAAAAACTAGAAAAAAAAAAATGACCCTTAAGACTTTAAATCTTAAGGGTCATTTTGGAAATCAAAAACTAGGGCGGACGTAGCCAAGTGGATTAAGGCAGTGGATTGTGGATCCTCTATGCGCGGG
>refbc_106883_2_Bothriochloa_insculpta
GGTTTTTCTCCTAAACATATAGGAATTTTTAAAGGAAGGAAAGCCAGAAATACCCAATATCTTGTTCCAACAGGATATTGGTTATGTAAATAGGTATATGTTCTTTTCCATTATGAATCGCGATTGTATGGCCAACCATTGCGGGTAGAATGCTAGATGCCCGGGACCACGTTACTATTATTTCTTTCTCCTCCTTCATATTGACCTTTTCGATTTTTGCCAATAAATGACGAGCTACAAAAGGATTCGTTTTTTTTCGTGTCACAGCTGATTACTCCT
>refbc_106884_2_Cymbopogon_caesius
GGTTTTCTCCTAAACATATAGGAATTTTTGAAGGAAGGAAAGCCGGAAATACCCAATATCTTGTTCCAACAGGATATTGGGTATGTAAATAGGTATATGTTCTTTTCCATTATGAATCGCGATTGTATGGCCAACCATTGCGGGTAGAATGCTAGATGCCCGGGACCACGTTACTATTATTTCTTTCTCCTCCTTCATATTGACCTTTTCGATTTTTGCCAATAAATGACGAGCTACAAAAGGATTCGTTTTTTTTCGTGTCACAGCTGATTACTCCT
>refbc_106890_2_Hyparrhenia_filipendula
GATTTTTCTCCTAAACATATAGGAATTTTGGAAGGAAGGAAAGCCGGAAATACCCAATATCTTGTTCCAACAGGATATTGGTTATGTAAATAGGTATATGTTCTTTTCCATTATGAATCGCGATTGTATGGCCAACCATTGCGGGTAGAATGCTAGATGCCCGGGACCACGTTACTATTATTTCTTTCTCCTCCTTCATATTGACCTTTTCTATTTTTGCCAATAAATGACGAGCTACAAAAGGATTCGTTTTTTTTCGTGTCACAGCTGATTACTCCT
>refbc_107631_2_Beilschmiedia_tilaranensis
TAGACCTAGCTGCTGTCGAAGTTCCATCTACAAATGGATAATCCTTCGGTCTTAGTGTATACGAGTCGTTGAAGGATCAATACCAAACTTCTTGATAAAACAAGAAGTTTGGTATTGATCTGTTTGATTCAGTAGTGGTTTATTCGCATAAGCA
>refbc_1077483_2_Cyperus_ajax
CTAGATCTTTTGAATTGTTCATTATATTAAAAATTTGAATATTAATTTGAGAAATACCCAATATACCCAATATATTAGTTTTTTAGACTAATATATTGGGTAAGGAAAAAAATATACTATACTAGTAGTCTCTAAAATCTCTCTATTGGGTAAGTATACCCGGAGGTCTCTAAAATAGAAATAAAGGTATATTGGGTAAGTATACCTAGAGGATTAATACACTTGATTCTCGTCTTTTTTCTCTCTGAAAAATTAATAAAAATTAATATAGAAAAAAGACGATTTTTTTTTTCTAAACGTAGAAATTCTCCATTTTTTTCTTTTTTTTTATTTTTAAAAATAGGATTATAAATGATTTTTTCAACAAAAATTTTGTTGGATAAAGATAAAGATTTAATATTCCTATTGTTTATATCTTTCATTTCCAAAAAACGGGTAGGTGTAAAATTTCTCAAATCGTAACCGTCTTATAAATTATGGTTTGATAAGACATCGATTTTTTATACTTATACAGCGATGTCATAATATAAAAAAAAGTTAAAAATAAATGGTTTGGTTTAGATTGATCTTAAGTTTTTTTTATCTAAATTCAATACTCAAAATAATTGATAAGAATAACTCATATTACTAAGGATTTTCTTTTTTGATTTGCTATGCGATCGACAGATAATCTTGAGCTTCGGTTGCGGACATAAAAGTATTTCTTTCCAGATCATTCTGTATAACATTTATATTCCTTTTTTTTTTAATAAAGATGGGGATCCCATGTCAAATACTTCAATCCAAATACTTCAATCCAAGAGGTCAGAATAAAAACAATAATGATGAATGGAAAAAAGAG
>refbc_1077484_2_Cyperus_balfourii
CTAGATCTTTTGAATTGTTCATTATATTAAAAATTTGAATATTAATTTGAGAAATACCCAATATACCCAATATATTAGTTTTTTAGACTAATATATTGGGTAAAGAAAAAAATATACTATACTAGTAGTCTCTAAAATCTCTCTATTGGGTAAGTATACCCGGAGGTCTCTAAAATAGAAATAAAGGTATATTGGGTAAGTATACCTAGAGGATTAATACACTTGATTCTCGTCTTTTTTCTCTCTGAAAAATTAATATAAAAAAAAGACGATTTTTTTTTTCTAAACGTAGAAATTCTCCATTTTTTTCTTTTTTTTTTATTTTTAAAAATAGGATTATAAATGATTTTTTCAACAAAAATTTTGTTGGCTAAAGATAAAGATTTAATATTCCTATTGTTTATATCTTTCATTTCCAAAAAACGGGTAGGTGTAAAATTTCCCAAATCGTAACCGTCTTATAAATTATGGTTTGATAAGACATCGATTTTTTATACTTATACAGCGATGTCATAATATAAAAAAAAGTTAAAAATAAATGGTTTGGTTTAGATTGATCTTAAGTTTTTTTTATCTAAATTCAATACTCAAAATAATTGATAAAAATAACTCATATTACTAAGGATTTTATTTTTTGATTTGCTATGCGATCGACAGATAATCTTGAGCTTCGGTTGCGGACATAAAAGTATTTCTTTCCAGATCATTCTGTATAACATTTATATTCCTTTTTTTTTTAATTTAATAAAGATGGGGATCCCATGTCAAATACTTCAATCCAAGAGGTCAGAATAAAAACAATAATGATGAATGGAAAAAAGAG
>refbc_1077485_2_Cyperus_betafensis
TTGTTCATTATATTAAAAATTTGAATATTAATTTGAGAAATACCCAATATACCCAATATATTAGTTTTTTAGACTAATATATTGGGTAAAGAAAAAAATATACTATACTAGTAGTCTCTAAAATCTCTCTATTGGGTAAGTATACCCGGAGGTCTCTAAAATAGAAATAAAGGTATATTGGGTAAGTATACCTAGAGGATTAATACACTTGATTCTCGTCTTTTTTCTCTCTGAAAAATTAATATAAAAAAAAGACGATTTTTTTTTTCTAAACGTAGAAATTCTCCATTTTTTTCTTTTTTTTTTATTTTTAAAAATAGGATTATAAATGATTTTTTCAACAAAAATTTTGTTGGATAAAGATAAAGATTTAATATTCCTATTGTTTATATCTTTCATTTCCAAAAAACGGGTAGGTGTAAAATTTCCCAAATCGTAACCGTCTTATAAATTATGGTTTGATAAGACATCGATTTTTTATACTTATACAGCGATGTCATAATATAAAAAAAAGTTAAAAATAAATGGT
>refbc_1077489_2_Cyperus_denudatus
CTAGATCTTTTGAATTGTTCATTCTATTAAAAATTTGAATATTAATTTGAGAAATACCCAATATACCCAATATATTAGTTTTTTAGACTAATATATTGGGTAAGGAAAAAAATATACTAGTAGTCTCTAAAATCTCTCTATTGGGTAAGTATACCCGGAGGTCTCTAAAATATAAATAAAGGTATATTGGGTAAGTATACCTAGAGGATTAATACACTTGATTCTCGTTTTTTTTCTCTCTTAAAAATTAATATAGAAAAAAGACGATTTTTTTTCTAAACTAAGWAGTAGAAATTCTCCATTTTTTGAGTTTTTTTTTTTTTTTTTCAAAATAGGATTTTTATTTTTCAAAATAGGATTATAAATGATTTTTTCACCAAAAATTTTTTAGGATAAAGATAAAGATTTAATATTCCTATTATTTATATCTTTCATTTCCAAAAAACGGGTAGGGGTAAAATCTCCTAAATTTTAACCTGTCTTATAAATTAAATTATGGATTGATAAGACATCGATTTTCTACACAGCGATGTCATAATAAAAAAAAGTTAAAAATAACTGGTTTGGTTTAGATTGATCTTAACCCAATGTTTTTTTTTATCTAAATTAAATACTCAAAATAATTGATAAAAAGAACTCATATTACCTTATTACTAAAGTAAGGATTTTTTTTTGATTTGCTATGCGATCGACAGATAATCTTGAGCTTCGGTTGCGGACATAAAAGTATTTCTTTCCAGATCATTTTGTATAACATTTATAGATTTATTATTCCTTTCTTTTTTTTTAGTAAAGATGGGGATTCCATGTCAAATACCTCAATCTAAGAGGTCAGAATAAAAACAATAATGATGAATGGAAAAAAGAG
>refbc_1077490_2_Cyperus_distinctus
GAAATATCCAATATACCCAATATATTAGTTTTTTAGACTAAGATATTGGGTAAGGAAAAAAATATACTAGTATAGTAGTCTCTAAAATCTCTCTATTGGATAAGTATACCCGGAGGTTTCTAAAATATAAATAAAGGTTTATTAGGTAAATAAAGGTATATTAGGTAAGTATACCTAGAGGGTTAATACAGTTGATTCTCGTTTTTTTCTCTTTTAAAAATTAGAAAAAAGGCGATTTTTTTTCTAAACTAAGTAGTATAAATTCTCCATTTTTTCAGTTTTTTTTTATTTTTATAGGATTATAAATGATTTTTTTACCAAAAANTTTGGTGGATAAAGATAAAGATTTAATATTCCTATTGTTTATATTTTTCATTTCCAAAAAACGGGGAGGTGTAAAATCTACTAAATCGTAACCTGTCTTATAAATTATGGATTGATAAGACATCGATTTTTTACACAGCGATGTCATAATATAAAAGTTAAAAAAAAATGGTTTGGTTTAGATTGATCTTAACTCAATGTTTTTTTTATCTAAATTCAATATTCAACATAATTGATAAAAAGAACTCATAGTACTAAGGATTTTCTTTTTTGATTTGCTATGCGATTTACAGAAAATTTTGAGCTTCGGTTGCGGACATAAAAGTATTTTTTTCCAAATCCTTCCGTATAAAATTTACCGATTTATTATTCCTTTTTTTTTTTTAGTAAATATGGGATGGGGATTCCATGTCAATCTAAG
>refbc_1077491_2_Cyperus_elegans
TCTTTTGAATTGTTCATTATATTAATAATTTGAATATTAATTTGAGAAATACCCAATATACCCAATATGTTAGTTTTTTAGACTAATATATTGGGTAAGGAAAAAAATATACTAGTATAGTAGTCTCTGAAATATCTGTATTGGGTAAGTATGGAGGTTTATAAAATATAATAAAGGAATATGGGGTAAGTATACCTAGAGGATTAATACACTTGATTCTCGTTAATTTTTAAAAATTAATATAGAAAAAAGACGATTTTTTTTTCTAAACTAAGTAGTATAAATTCTCCATTTTTTCAGTTTTTTATTATTTTTCAAAATAGGATAGGATTATAAATAATTTTTTCACCAAAAATTTTTTTGGATAAAGATAAAGATTTAATATTTCTATTGTTTATATCTTTCATTTACAAAAAATGGGTAGGTGTAAAATCTACCAAATCGTAACCTGTTTTATAAATTATGGATTGATAAGACCGCGATTTTTTACATAGCGATGTCATAATATATAAAGTTAAAAATAAATGGTTTGGTTTAGATTGATCTTAACTCAATGTTTTTTTTATCTAAATTCAATACTCAAAATAATTGAGAAAAAGAACTCATATTACTAAGGATTTTTTTTTTGATTTGCTATGCGATCGACAGATAATTTTGAGCTTCGGTTGCGGACATAAAAGTATCTCTTTCCAGATCATTCTGTATAACATTTATAGATTTATTATTCCT
>refbc_1077492_2_Cyperus_entrerianus
GAATTGTTCATTATATTAAAAATTTGAATATTAATTTGAGAAATATCCAATATACCCAATATATTAGTTTTTTAGACTAATATATTGGGTAAGGAAAAAAATATACTAGTATAGTAGTCTCTAAAATCTCTCTATTGGATAAGTATACCCGGAGGTTTCTAAAATATAAATAAAGGTTTATTAGGTAAATAAAGGTATATTAGGTAAGTATACCTAGAGGGTTAATACAGTTGATTCTCGTTTTTTTCTCTTTTAAAAATTAGAAAAAAGACGATTTTTTTTCTAAACTATGTAGTATAAATTCTCCATTTTTTCAGTTTTTTTTTATTTTTATAGGATTATAAATGATTTTTTTACCAAAAATTTTGGTGGATAAAGATAAAGATTTAATATTCCTATTGTTTATATTTTTCATTTCCAAAAAACGGGTAGGTGTAAAATCTACTAAATCGTAACCTGTCTTATAAATTATGGATTGATAAGACATCGATTTTTTACACAGCGATGTCATAATATAAAAGTTAAAAATAAATGGTTTGGTTTAGATTGATCTTAACTCAATGTTTTTTTTATCTAAATTCAATATTCAACATAATTGATAAAAAGAACTCATAGTACTAAGGATTTTCTTTTTTGATTTGCTATGCGATCGACAGATAATTTTGAGCTTCGGTTGCGGACATAAAAGTATTTTTTTCCAAATCATTCTGTATAAAATTTATAGATTTATTATTCCTTTTTTTTTTTTTTTAGTAAATATGGGATGGGGATTCCATGTCAATCTAAGAGGTCATTATAAAAACAATATATGATGAATGGAAAAAAGT
>refbc_1077493_2_Cyperus_foliaceus
TTGAATATTAATTTTAGAAATACCCAATATACCCAATATATTAGTTTTTTAGACTAATATATTGGGTAAGGAAAAAAATTAGTAGTCTCTAAAATCTCTCTATTGGCTAAGTATACCCGGAGGTCTCTAAAATATAAATAAAGGTATATTGGGTAAGTATACCTAGAGGATTAATACACTTGATTCTCGTTTTTTTCTTTCTTAAAAATTAATAAAAGACGATTTTTTTCTAAACTAAGTAGTAGAAATTCTCCATGTTTTGAGTTTTTTTTTTTATTTTTAAAAATAGGATTATAAATGATTTTTTCACCAAAAATTTTGTAGGGTAAAGATAAAGATTTAATATTCCTATTATTTATATCTTTCATTTACAAAAAACGGATAGGTGTAAAATCTCCTAAATTTTAACCTGTCTTATAAATTAAATTATGTCTTGAATCGATTTTTTACACAGCAATGTCATAATAAAAAAAAAGTGAAAAATAACTGGTTTGGTTTAGATTGATCTTAACCCAATGTTTTTTTTATCTAAATTAAATACTCAATTAAATACTCAAAATAATTGATAAAAAGAACTAATATTACCTTATTACTAAGTAAGGATTTTTTTTTGATTTGCTATGCGATCGACAGATAATCTTGAGCTTCGGACATAAAAGTATTTCTTTCCAGATCATTTTGTATAACATTTATAGATTTTTTATTCCTTTTTTTTTTTTTAGTAAAGATGGGGATTCCATGTCAAATACCTCAATCTAAGAGGTCAGAATTA
>refbc_1077496_2_Cyperus_haspan
CTAGATCTTTTGAATTGTTCATTCTATTAAAAATTTGAATATTTATTTGAGAAATACCCAATATACCCAATATATTAGTTTTTTAGACTAATATATTGGGTAAGGAAAAAAATATACTAGTAGTCTCTAAAATCTCTCTATTGGGTAAGTATACCCGGAGGTCTCTAAAATATAAATAAAGGTATATTGGGTAAGTATACCTAGAGGATTAATACACTTGATTCTCGTTTTTTTTCTCTCTTAAAAATTAATATAGAAAAAAGACGATTTTTTTTCTAAACTAAGTAGTAGAAATTCTCCATTTTTTGAGTTTTTTTTTTTCAAAATAGGATTTTTATTTTTCAAAATAGGATTATAAATGATTTTTTCACCTAAAAATTTTTTAGGATAAAGATAAAGATTTAATATTCCTATTATTTATATCTTTCATTTCCAAAAAACGGGTAGGTGTAAAATCTCCTAAATTTTAACCTGTCTTATAAATTAAATTATGGATTGATAAGACATCGATTTTCTACACAGCGATGTCATAATAAAAAAAAGTTAAAAATAACTGGTTTGGTTTAGATTGATCTTAACCCAATGTTTTTTTTTATCTAAATTAAATACTCAAAATAATTGATAAAAAGAACTCATATTACCTTATTACTAAAGTAAGGATTTTTTTTTGATTTGCTATGCGATCGACAGATAATCTTGAGCTTCGGTTGCGGACATAAAAGTATTTCTTTCCAGATCATTTTGTATAACATTTATAGATTTATTATTCCTTTCTTTTTTTTTAGTAAAGATGGGGATTCCATGTCAAATACCTCAATCTAAGAGGTCAGAATAAAAACAATAATGATGAATGGAAAAAAGAG
>refbc_1077499_2_Cyperus_marginatus
CTAGATCTTTTGAATTGTTCATTATATTAAAAATTTGAATATTAATTTGAGAAATACCCAATATACCCAATATATTAGTTTTTTAGACTAATATATTGGGTAAGGAAAAAAATATACTAGTATAGTATAGTATAGTATAGTATAGTAGTCTCTAAAATCTCTCTATTGGGTAAGTATACCCGGAGTTTTCTAAAATATAAATAAAGGTATATTGCGTAAGTATACCTAGAGGATTAATAGACTTGATTCTCGTTTTTTTTCTCTTTTAAAAATTAATATAGAAAAAAGATGATTTTTTTTTCTAAACTAAGTAGTATAAATTCTCCATTTTTTCAGTTTTTTTTTATTTTTAAAAATAGGATTATAAATGATTTTTTCAACAAAAATTTTGTTGGATAAAGATAAAGATTTAATATTCCTATTGTTTATATCTTTCATTACCAAAAAACGGGTAGGTGTAAAATCTACCAAATCGTAACCTGTCTTATAAATTATGGATTGATAATACATCGATTTTTTACACAGTGATCTCATAATATAAAAATAAATGGTTTGGTTTAGATTGATCTTAACTCAATGTAGTTTTTTTTATCTAAATTAAATACTCAAAATAATTGATAAAAAGAACTCATATTACTAAGGATTTTCTTTTTTGATTTGCTATGCGATCGACAGATAATTTTGAGCTTCGGTTGCGGACATAAAAGTATTTCTTTCCAGATCATTCTGTATAACATTTATAGATTTATTATTCCTTTTTTTTTTTTTTAGTAAGTAAATATGGGGATTCCATGTCAAATACCTCAATCTAAGAGGTTAGAATAAAAACAATAATGATGAATGGAATAAATAG
>refbc_1077502_2_Cyperus_pectinatus
TTGAATATCAATTTGAGAAATACCCAATATACCCAATATGTTAGTTTTTTAGACTAATATATTGGGTAAGGAAAAAAATATACTAGTATAGTAGTCTCTAAAATCTCTCTATTGGGTAAGTATACCCGGAGGTTTCTNNNATATAAATAAAGGTATATTAGGTANNNNNNNCTAGAGGATTAGTATGCTTGATTCTCGNNTTTTNCTCTTTTAAAAATTAGAAAAAAGACGATTTTTTTTAACTTTAACTAAGTAGCTAAGTAGTATAAATTCTCCATTTTTTCAGTTTTTTTTTCAAAAAAAAAATAGGAAATGATTTTTTCATTTTTTCACCAAAAATTTTGGTGGATAAAGATTTAATATTCCTATTGTTTATATCTTTCATTTTCAAAAAACGGGTAGGTGTAAAATCTATTAAATCGTAACCTGTCTTATAAATTATGGATTGATAAGACATCGATTTTTTACACAGCGATGTCATAATATAAAAGTTAAAAATAAATGGTTTAGTTTAGATTGATCTTAACTCAATGAATTATTTATCTAAATTCAATACTTAAAAGAAATAATTGATAAAAAGAACTCATATTACTAAGGATTTTCTTTTTTGATTTGCTATGCGATCGACAGATAATTTTGAGCTTCGGTTGCGGACATAAAAGTATTTCTTTCCAAATCATTCTGTATAACATTTATAGATTTATTATTCCTTTTTTTTTTAATAAATATGGGGATTCCATGTCAATTTAAGAGGTCATTGTAATAACAATAATGA
>refbc_1077505_2_Cyperus_plantaginifolius_var._minor
TTGTTCATTCTATTAAAAATTTGAATATTAATTTGAGAAATACCCAATATACCCAATATATTAGTTTTTTAGACTAATATATTGGGTAAGGAAAAAAATATACTAGTAGTCTCTAAAATCTCTCTATTGGGTAAGTATACCCGGAGGTCTCTAAAATATAAATAAAGGTATATTGGGTAAGTATACCTAGAGGATTAATACACTTGATTCTCGTTTTTTTCTCTCTTAAAAATTAATATAGAAAAAAGACGATTTTTTTTCTAAACTAAGTAGTAGAAATTCTCCATTTTTTGAGTTTTTTTTTATTTTTCAAAATAGGATTATAAATTATTTTTTCACCAAAAATTTTGTAGGATAAAGATAAAGATTTAATATTCCTATTGTTTATATTTTTCATTTCCAAAAAATCCAAAAAACGGGTAGGTGTAAAATCTCCTAAATTTTAACCTGTCTTATAAATTATGGATTGATAAGACATCAATTTTTTACACAGCGATGTCATAATATAAAAAAAAGTTAAAAATAACTAGTTTGGTTTAGATTGATCTTAACCCAATGTTTTTTTTATCTAAATTAAATACTCAAAATAATTGATAAAAAGAACTCATATTTCTAAGGATTTTTTTTTTTTTGATTTGCTATGCGATCGACAGATAATAGCTTCGGTTGCGGACATAAAAGTATTTCTTTCCAGATCATTCTGTATAACATTTATAGATTTATTATTCCTTTTTTTGCATAGTAAAGATTGGCATTCTATGTCCAATATCTCGATCTAAGTATCGAGGTCAGAATAAAAACAATAATGATGAA
>refbc_1077507_2_Cyperus_pseudovegetus
CTAGATCTTTTGAATTGTTCATTATATTAAAAATTTGAATATTAATTTGAGAAATATCCAATATACCCAATATATTAGTTTTTTAGACTAATATATTGGGTAAGGAAAAAAATATACTACTATAATAGTCTCTAAAATCTCTCTATTGGATAAGTATACCCGGAGGTTTCTAAAATATAAATAAAGGTTTATTAGGTAAATAAAGGTATATTAGGTAAGTATACCTAGAGGGTTAATACACTTGATTCTCGTTTTTTTCTCTTTTAAAAATTAGAAAAAAGACGATTTTTTTTCTAAACTAAAAACTAAGTAGTATAAATTCTCCATTTTTTCAGTTTTTTTTTATTTTTATAGGATTATAAATGATTTTTTTACCAAAAATTTTGGTGGATAAAGATAAAGATTTAATATTCCTATTGTTTATATTTTTCATTTCCAAAAAACGGGTAGGTGTAAAATCTACTAAATCATAACCTGTCTTATAAATTATGGATTGATAAGACATCGATTTTTTACACAGCGATGTCATAATATAAAAGTTAAAAATAAATGTTTGGTTTAGATTGATCTTAACTCAATGTTTTTTTTATCTAAATTCAATATTCAAAATAATTGATAAAAAGAACTCACAGTACTAAGGATTTTCTTTTTTGATTTGCTATGCGATCGACAGATAATTTTGAGCTTCGGTTGTGGACATAAAAGTATTTTTTTCCNAATCATTCTGTATAAAATTTACAGATTTATTATTCCT
>refbc_1077508_2_Cyperus_purpureoviridis
CTAGATCTTTTGAATTGTTCATTCTATTAAAAATTTGAATATTAATTTGAGAAATACCCAATATACCCAATATATTAGTTTTTTAGACTAATATATTGGGTAAGGAAAAAAATATACTAGTAGTCTCTAAAATCTCTCTATTGGGTAAGTATACCCGGAGGTCTCTAAAATATAAATAAAGGTATATTGGGTAAGTATACCTAGAGGATTAATACACTTGATTCTCGTTTTTTTTCTCTATTAAAAATTAATATAGAAAAAAGACGATTTTTTTTCTAAACTAAGTAGTAGAAATTCTCCATTTTTTGAGTTTTTTTTTTTTTAAATAGGATTATAAATGATTTTTTCACCAAAAATTTTGTTTTGAGGATAAAGATAAAGATTTAATATTCCTATTATTTATATCTTTCATTTCCAAAAAACGGGTAGGGGTAAAATCTCCTAAATTTTAACCTTTCTTATAAATTATGGATTGATAAGACATCGATTTTTTCACAGCGATGTCATAATAAAAAAAAGTTAAAAATAAAATAACTGGTTTGGTTTAGATTGATTTTAACCCAATGTTTTTTTTATTTAAATTAAATACTCAAAATAATTGATAAAAAGAACTCATATTACTAAGGATTTTTTTTGATTTGCTATGCGATCGACAGAGAATCTTGAGCTTCGGTTGCGGACATAAAAGTATTTCTTTCCAGATCATTTTGTATAACATTTATAGATTTTATAGATTTATTATTCCTTTTTTTTTTTTTTAGTTTAGTAAAGATGGGGATTCCATGTCCAATATCTCGATCTAAGTATCGAGGTCAGAATAAAAACAATAATGATGAATGGAAAAAAGAG
>refbc_1077509_2_Cyperus_reduncus
CTAGATCTTTTGAATTGTTCATTATATTAAAAATTTGAATATGTAATTTGAGAAATACCCAATATACCCAATATATTAGTTTTTTAGACTAATATATTGGGTAAGGAAAAAAATATACTAGTATAGTAGTCTCTAAAATCTCTCTATTGGATAAGTATACCCGGAGATTTCTAAAATATAAATAAAGGTTTATTAGGTAAATAAAGGTATTTTAGGTAAGTATACCTAGAGGATTAATACACTTGATTCTCGTTTTTTTCTCTTTTAAAAATTAGAAAAAAGACGATTTTTTTTTCTAAACTAAGTAGTATAAATTCTCCATTTTTTCAGTTTTTTTTATTATAATAGGATTATAAATGATTTTTTTACCAAAAANTTTGGTGGATAAAGATAAAGATTTAAAATTCCTATTGTTTATATCTTTCATTTCCAAAAAACGGGTAGGTGTAAAATCTACTAAATCGTAACCTGTCTTATAAATTATGGATTGATAAGACATCGATTTTTTACACAGCGATGTCATAATATAAAAGTTAAAAATAAATGGTTTGGTTTAGATTGATCTTAACTCAATGTTTTTTTTATCTAAATTCAATATTCAAAATAATTGATAAAAAGAACTCATATTACTAAGGATTTTCTTTTTTGATTTGTTATGCGATCGACAGATAATTTTGAGCTTCGGTTGTGGACATAAAAATATTTCTTTCCAAATCATTCTGTATAAAATTTATAGATTTATTATTCCTTTTTTTTTTTTAGTAAATATGGGATGGGGATTCCTATGTCAATCTAAGAGGTCATTATAAAAACAATAATGATGAATGGAAAAAAGAG
>refbc_1077510_2_Cyperus_renschii
CTAGATCTTTTGAATTGTTCATTATATTAAAAATTTGAATATTAATTTGAGAAATACCCAATATACCCAATATATTAGTTTTTTAGACTAATATATTGGGTAAGGAAAAAAATATACTATACTAGTAGTCTCTAAAATCTCTCTATTGGGTAAGTATACCCGGAGGTCTCTAAAATAGAAATAAAGGTATATTGGGTAAGTATACCTAGAGGATTAATACACTTGATTCTCGTCTTTTTTTTCTCTGAAAAATTAATATAGAAAAAAGACGATTTTTTTTTCTAAACGTAGAAATTCTCCATTTTTTTCTTTTTTTTTTATTTTTAATAATAGGATTATAAATGATTTTTTCAACAAAAATTTTGTTTTGTTGGATAAAGATTTAATATTCCTATTGTTTATATCTTTCATTTCCAAAAAACGGGTAGGTGTAAAATTTCCCAAATCGTAACCGTCTTATAAATTATGGTTTGATAAGACATCGATTTTTTATACTTATACAGCGATGTCATAATATAAAAAAAAGTTAAAAATAAATGGTTTGGTTTAGATTGATCTTAAGTTTTTTTTATCTAAATTCAATACTCAAAATAATTGATAAAAATAACTCATATTACTAAGGATTTTCTTTTTTGATTTGCTATGCGATCGACAGATAATCTTGAGCTTCGGTTGCGGACATAAAAGTATTTCTTTCCAGATCATTCTGTATAACATTTATATTCCTTTTTTTTTAATAAAGATGGGGGTCCCATGTCAAATACTTCACCATGTCAAATACTTCAATCCAAGAGGTCAGAATAAAAACAATAATGATGAATGGAAAAAAGAG
>refbc_1077511_2_Cyperus_schomburgkianus
TTGTTCATTATATTAAAAATTTGAATATTAATTTGAGAAATACCCAATATACCCAATATATTAGTTTTTTAGACTAATATATTGGGTAAGGAAAAAAATATACTAGTATAGTAGTCTCTAAAATCTCTCTATTGGGTAAGTATACCCGAAGGTTTATAAAATATAAATAAAGGTATACCTAGAGGATTAATACACTTGATTCTCATTAATTTTCTATTAAAAAAAAATATATAGAAAAAAGACGATTTTTTTTTATAAACTAAGTAGTATAAATTCTCCATTTTTTCAGTTTTTTTTTTATCTTTCAAAATAGGATTATAAATGATTTTTTCACCAAAAATTTTGGTGGATAAAGATAAAGATTTAATATTTCTATTTTTTATATCTTTCATTTCCAAAAAACGAGTAGGTGTAAAATCTACCAAATCGTAACCTGTCTTATAAATTATGGATTGATAAGACATCGATTTTTTACACAGCGATGTCATAATATAAAAAATAAAAATAAATGGTTTGGTTTAGATTAATCTTAACTCAATGTTTTTTTTATCTAAATTTAATACTCAAAATAATTGAGAAAAAGAACTCATATTACTAAGAATTTTTTTTTTTGATTTGCTATGCGATCGACAGATAATTTTGAGCTTCGGTTGCGGACATAAAAGTATTTCTTTCCAGATCATTCTGTATAACATTTATAGATTTATTATTCCTTTTTTTTTAGTAAATATGGAGATTCCATGTCAAATATATCAATCTAAGAGGTCAGAATATAAACAATAATGATGAATGGAAAAAAGAG
>refbc_1077512_2_Cyperus_sp._Larridon_et_al._2010-0215
TTGTTCATTATATTAAAAATTTGAATATTAATTTGAGAAATACCCAATATACCCAATATATTAGTTTTTTAGACTAATATATTGGGTAAGGAAAAAAATATACTATACTAGTAGTCTCTAAAATCTCTCTATTGGGTAAGTATACCCGGAGGTCTCTAAAATAGAAATAAAGGTATATTGGGTAAGTATACCTAGAGGATTAATACACTTGATTCTCGTCTTTTTTCTCTCTGAAAAATTAATATAAAAAAAAGACGATTTTTTTTTTCTAAACGTAGAAATTCTCCATTTTTTTCTTTTTTTATTTATTTTTAAAAATAGGATTATAAATTATTTTTTCAACAAAAATTTTGTTGGATCAAAGATAAAGATTTAATATTCCTATTGTTTATATCTTTCATTTCCAAAAAACGGGTAGGTGTAAAATTTCCCAAATCGTAACCGTCTTATAAATTATGGTTTGATAAGACATCGATTTTTTATACTTATACAGCGATGTCATAATATAAAAAAAAGTTAAAAATAAATGGTTTGGTTTAGATTGATCTTAAGTTTTTTTTATCTAAATTCAATACTCAAAATAATTGATAAAAATAACTCATATTACTAAGGATTTTCTTTTTTGATTTGCTATGCGATCGACAGATAATCTTGAGCTTCGGTTGCGGACATAAAAGTATTTCTTTCCAGATCATTCTGTATAACATTTATATTCCTTTTTTTTATTAATTTAATAAAGATGGGGATCCCATGTCAAATACTTCAATCCAAGAGGTCAGAATAAAAACAATAATGATGAATGGAA
>refbc_1077514_2_Cyperus_surinamensis
CTAGATCTTTATGAATTGTTCATTATATTAAAAATTTTAATATTAATTTGAGAAATATCCAATATACCCAATATATTAGTTTTTTAGACTAATATATTGGGTAAGGAAAAAAATATACTACTATAGTAGTCTCTAAAATCTCTCTATTGGATAAGTATACCCGGAGGTTTCTAAAATATAAATAAAGGTTTATTAGGTAAATAAAGGTATATTAGGTAAGTATACCTAGAGGGTTAATACACTTGATTCTCGTTTTTTTCTCTTTTAAAAATTAGAAAAAAGACGATTTTTTTTCTAAACTAAAAACTAAGTAGTATAAATTCTCCATTTTTTCAGTTTTTTTTTATTTTTATAGGATTATAAATGATTTTTTTACCAAAAATTTTGGTGGATAAAGATTTAATATTCCTATTGTTTATATTTTTCATTTCCAAAAAACGGGTAGGTGTAAAATCTACTAAATCGTAACCTGTCTTATAAATTATGGATTGATAAGACATCGATTTTTTACACAGCGATGTCATAATATAAAAGTTAAAAATAAATGNTTTGGTTTAGATTGATCTTAACTCAATGTTTTTTTTATCTAAATTCAATATTCAAAATAATTGATAAAAAGAACTCACAGTACTAAGGATTTTCTTTTTTGATTTGCTATGCGATCGACAGATAATTTTGAGCTTCGGTTGTGGACATAAAAGTATTTTTTTCCAAATCATTCTGTATAAAATTTATAGATTTATTATTCCTTTTTTTTTTTTTAGTAAATAGGGGATGGGGATTCCATGTCAATCTAAGAGNTCATTATAAAAACAATAATGATGAATGGAAAAAAGAG
>refbc_1077515_2_Cyperus_textilis
CTAGATCTTTTGAATTGTTCATTATATTAAAAATTTGAATATTAATTTGAGAAATACCCAATATACCCAATATATTAGTTTTTTAGACTAATATATTGGGTAAGGAAAAAAATATACTAGTATAGTAGTCTCTAAAATTTCTCTATTGGGTAAGTATACCCGGAGTTTTCTAAAATATAAATAAAGGTATATTGCGTAAGTATACCTAGAGGATTAATAGACTTGATTCTCGTTTTTTTTCTCTTTTAAAAATTAATATAGAAAAAAGACGATTTTTTTTTCTAAACTAAGTAGTATAAATTCTCCATTTTTTCAGTTTTTTTTTATTTTTAAAAATAGGATTATAAATGATTTTTTCAACAAAAATTTTGTTGGATAAAGATAAAGATTTAATATTCCTATTGTTTATATCTTTCATTACCAAAAAACGGGTAGGTGTAAAATCTACCAAATCGTAACCTGTCTTATAAATTATGGATTGATAATACATCGATTTTTTACACAGCGATCTCATAATATAAAAATAAATGGTTTGGTTTAGATTGATCTTAACTCAATGTTTTTTTTATCTAAATTTTTATCTAAATTAAATACTCAAAATAATTGATAAAAAGAACTCATATTACTAAGGATTTTCTTTTTTGATTTGCTATGCGATCGACAGATAATTTTGAGCTTCGGTTGCGGACATAAAAGTATTTCTTTCCAGATCATTCTGTATAACATTTATAGATTTATTATTCCTTTTTTTTTTTTTTAGTAAGTAAATATGGGGATTCCATGTCAAATACCTCAATCTAAGAGGTTAGAATAAAAACAATAATGATGAATGGAAAAAAGAG
>refbc_1077517_2_Kyllinga_nemoralis
CTAGATCTTTTGAATTGTTCATTATATTAATAATTTGAATATTAATTTGAGAAATACCCAATATACCCAATATATTAGTTTTTTAGACTAATATCTAATATATTGGGTAAGGAAAAAAATATAAATATACTAGTATAGTAGTCTCTAAAATATCTCTATTGGGTAAGTATACCCGGAGGTTTATAAAATTAAATAAAGGTATATTGCGTAAGTATACCTAGAGGATTAATACACTTGATTCTCGTTAATTTTTAAAAATTAATTTAATATAGAAAAAAGACGATTTTTTTTTCTAAACTAAGTAGTATAAATTCTCCATTTTTTCAGTTTTTTTTTTATTTTTCAAAATAGGATTATAAAAAATTTTTTCAACAAAAATTTTTTTGGATAAAGATAAAGATTTAATATTTCTATTGTTTATATCTTTCATTTCCAAAAAATGGGTAGGTGTAAAATCTACCAAATCGTAACCTGTTTTATAAATTATGGATTGATAAGACCTCGATTTTTTACATAGCGATGTCATAATATATAAAGTTAAAAATAAATGGTTTGGTTTAGATTGATCTTAACTCAATGTTTTTTTTTATCTAAATTCAATACTCAAAATAATTGAGAAAAAGAACTCATATTACTAAGGTTTTTTTTTTTCATTTGCTATGCGATCGAGAGATAATTTTGAGCTTCGGTTGCGGACATAAAAGTATCTCTTTCCAGATCATTCTGTATCACATTTATACATTTATTATTCCTTTTTTTTTTTAGTAAATATGGAGATTCCATGTCAAATACTTCAATCTAAGAGGTCAGAATAAAAACAATAATGATAATGATGAATGGAAAAAAGAG
>refbc_1077518_2_Lipocarpha_chinensis
CTAGATCTTTTGAATTGTTCATTATATTAAAAATTTGAATATTAATTTGATAAATACCCAATATACCCAATATATTAGTTTTTTAGACTAATATATTGGGTAAGGAAAAAAATATACTACTAGAGTATAGTAGTCTCTAAAATATCTCTATTGGGTAAGTATACCTGGAGGTTTATAAAATATAATATAAATAAAGGTATATTGCGTAAGTATACCTAGAGGATTAATACACTTGATTCTCGTTAATTTTTAAAAATTAATATAGAAAAAAGACGATTTTTTTTTCTAAACTAAGTAGTAGAAATTCTCCATTTTTTCAGTTTTTTTTTTATTTTGAAAAATAGGATTATAAATAATTTTTTCACCAAAAATTTTTTTGGATAAAGATAAAGTAAAGATTTAATATTTCTATTGATTTAATATTTCTATTGTTTATATCTTTCATTTCCAAAAAATGGGTAGGTGTAAAATCTACCAAATCGTAACCTGTTTTATAAATTATGGATTGATAAG
>refbc_1077519_2_Pycreus_polystachyos
CTAGATCTTTTGAATTGTTCATTATATTAAAAATTTGAATATTAACTTGAGAAATACCCAATATACCCAATATATTAGTTTTTTAGACTAATATATTGGGTAAGGAAAAAAATATACTAGTATAGTAGTCTCTAAAATATCTCTATTGGGTAAGTATACCCGGAGGTTTATAAAATATAATTAATATAAATAAAGGTATATTGCGTAAGTATACCTAGAGGATTAATACACTTGATTTTCGTTAATTTTTAAAAATTAATATAGAAAAAAGACGATTTTTTTTTCTAAACTACGTAGTATAAATTCTCCATTTTTTCAGTTTTTTTTTATTTTTCAAAATAGGATTATAAATAATTTTTTCACCAAAAATTTTTTTGGATAAAGATAAAGATTTAATATTTCTATTGTTTATATCTTTCATTTCCAAAAAATGGGTAGGTGTAAAATCTACCAAATCGTAACCTGTTTTATAAATTATGGATTGATAAGACCTCGATTTTTTACATAGCGATGTCATAATATATAAAGTTAAAAATAAATGGTTTGGTTTAGATTGATCTTAACTCAATGTTTTTTTTATCTAAATTCAATACTCAAAATAATTGATAAAAAGAACTCATATTACTAATTACTAAGGATTTTTTTTTTGATTTGCTATGCGATCGACAGATAGTTTTGAGCTTCGGTTGCGGACATAAAAGTATCTCTTTCCAGATCATTCTGTATAACATTTATAGATTTATTATTCCTTTTTTTTTTAGTAAATATGGAGATTCCATGTCAAATACTTCAATCTAAGAGGTCATTATAAAAACAATAATGATGAATGGAAAAAAAAG
>refbc_1077561_2_Radula_sp._ND-2011a
TATTAAAAAAAGTATTTTGACTAAAATTTTTGGAAAGAAGACTAGAAACTAGAAAAAAATGACCCTTAAGACTTTAAAGTCTTAAGGGTCATTTATAAAAAATAGGGCGGACGTAGCCAAGTGGATTAAGGCAGTGGATTGTGGATCCTCTACGCGCGGG
>refbc_1077562_2_Radula_sp._ND-2011b
TATTTAAAACAAAGTATTTTTTTTTGATTCAACAACTAATAAAAACTCAAATTTTTTGAAAGAAGATTAAAAACTAGAAAGAGGACCCTTAAGACTTGAAATCTTAGGGGTCCTTTGGAAAAGAATAGGGCGGATGTAGCCAAGTGGATTAAGGCAGTGGATTGTGGATCCTCTACGCGCGGG
>refbc_1077563_2_Radula_sp._ND-2011c
TATTAAAAAAAGTATTTAGATCTAAATCATGATCATGATGAAAACTCAAATTTTTTGAAAGAAGATTAAAAACTAGAAAAAAATGACCCTTAGGACTTTAAATCTTAAGGGTCATTTATGTAATAAAAAATAGGGCGGACGTAGCCAAGTGGATTAAGGCAGTGGATTGTGGATCCTCTACGCGCGGG
>refbc_1077564_2_Radula_sp._ND-2011d
TATTAAAAAAAGCATTTTGACTAAAATTTTTGGAAAGAGTAAAAACTAGAAAAAAATGACCCTTAAGACTTTAAATCTTAAGGGTCATTTATAAAATAATAGGGCGGACGTAGCCAAGTGGATTAAGGCAGTGGATTGTGGATCCTCTATGCGCGGG
>refbc_1077565_2_Radula_sp._ND-2011e
TATTTAAAACAAAGTTTTTTTGATTCAAATAATAAAAACTCAAATTTTTTGAAAGAAAATTAAAAACTAGAAAAGAGGACCCTTAGGACTTGAAATCTTAAGGGTCCTTTAGAAAAGAATAGGGCGGATGTAGCCAAGTGGATTAAGGCAGTGGATTGTGGATCCTCTATGCGCGGG
>refbc_1077566_2_Radula_sp._ND-2011f
TATTAAAAAAAGTATTTTGACTAAAATTTTTGGAAAGAAGACTAGAAACTAGAAAAAAATGACCCTTAAGACTTTAAAGTCTTAAGGGTCATTTATAAAAAATAGGGCGGACGTAGCCAAGTGGATTAAGGCAGTGGATTGTGGATCCTCTACGCGCGGG
>refbc_1077567_2_Radula_sp._ND-2011g
TATTAAAAAAATATTTTGATCCAAATAATGATGAAAACTCAAATTTTTTGAAAGAAAATTAAAAACTAGATAAAAAAATGACCCTTAGGACTTTAAATCTTAAGGGTCATTTATGTAAGAAAAAAATAGGGCGGACGTAGCCAAGTGGATTAAGGCAGTGGATTGTGGATCCTCTACGCGCGGG
>refbc_1077568_2_Radula_sp._ND-2011h
TATTTAAAACAAAGTATTTTTGATTCATATATTAAAAACTCAAATTTTTTGAAAGAAAATTAAAAACTAGAAAAAAGGACCCTTACGACTTGAAATCTTAAGGGTCCTTTAGAAAATAATAGGGCGGATGTAGCCAAGTGGATTAAGGCAGTGGATTGTGGATCCTCTACGCGCGGG
>refbc_1077569_2_Radula_sp._ND-2011i
TATTAAAAAAAATATTCTGATCCAAATAATGATGTAAATTCAAATTTTTTGAAAGAAACTTAAAAACTAGATAAAAAATGACCCTTAGGACTTTAAATCTTAAGGGTCATTTATGTAATAAAAAAATAGGGCGGACGTAGCCAAGTGGATTAAGGCAGTGGATTGTGGATCCTCTACGCGCGGG
>refbc_107823_2_Adinandra_formosana
GACTTTGGTCTTAGTGTATATCAGTTTTTGAAAATAAGGGAGCAATAACAAATTTCTTGTTCTATCAAGAGGGCGTTATTGCCCCTTTCTTTTTATTTACATATACTTTTTTTCGTTACAAGAAAAAGATTCTTATGAGTAAAAAGAAAAGGATTTTTATGGATTTTTGGTTGGTTCATGATTGAGTATCGTCTTTTCGTTCTGTGTTAATTTTAAATTTATATACCTTTGTGAAATTTTTATTTTAAATAAAAGAGAAAATTTGGAATTTTTTCTTAATGCTTGTATCTCAGAAATAAGAAAGGAATAATGATGAATGGTTGAAATTGAATCCTTTATAATGTAAATAGTGAAGTAAGGG
>refbc_1080004_2_Fulcaldea_stuessyi
GACTTTGGTCTGATTGTATAGGAGTTTTTGAACTAAAAGAGGAGCAATAGCTTCCCTCTTGTTTTATCAAGAGGGCGTTATTGCTCCTTTTTTTTATTTAGTAGTATTTGCCTTACATAGTTTCTTTAAAAATAACAAGGGTTTTTATAGTTTGGTTCGATTAGCGTGTTTTCTCTTTGTATTCATTTATATTATAGGTTTATATATCCTTTTCCCAATCTTTTATGATATGAAGTTTTATTTCCAATTCAATTGCAATCTAAAATAGATAAAAATGCAAATTTTGCTTATTTATTACTTTTATTTTATTTCAGAAATAAGAAAGAAATAATATGCTCTTTTTTTTTTTTAAGGTTAATGGAAAAATATAGTAATAGTAGATAATATTAGAGG
>refbc_1080005_2_Stifftia_fruticosa
GACTTTGGTCTGATTGTATAGGAGTTTTTGAACTAAAAAAGGAGCAATAGCTTCCCTCTTGTTTTATCAAGAGGGTGTTATTGCTCCTTTTTTTTTATTTAGTAGTATTTTCCTTCCAGAGTTTCTTTAAAAATAACAAGGGGTTTTTTTAGTTTGGTTCGATTAGCGTCTTTTCTCTTTGTATTAATTATAGGTTTATATATCCTTTTCTCAATCTTTTATGAAGTTTTATTTCCAATTCAATTTCAATCTAAAATAGATAAAAATTAGAATTTTGCTTATTTATTACTTTTATTTCAGAAATAAGAAAGAAATAATATGCTCTTTTTTTTCATGTTAATGGAAAAATATAGTACATAGTAGATAATACTAGATAATAGTAGAGG
>refbc_1080006_2_Stifftia_parviflora
GACTTTGGTCTGATTGTATAGGAGTTTTTGAACTAAAAAAGGAGCAATAGCTTCCCTCTTGTTTTATCAAGAGGGTGTTATTGCTCCTTTTTTTTTATTTAGTAGTATTTGCCTTCCAGAGTTTCTTTAAAAATAACAAGGGGTTTTTTTAGTTTGGTTCGATTAGCGTCTTTTCTCTTTGTATTAATTATAGGTTTATATATCCTTTTCTCAATCTTTTATGAAGTTTTATTTCCAATTCAATTTCAATCTAAAATAGATAAAAATTAGAATTTTGCTTATTTATTACTTTTATTTCAGAAATAAGAAAGAAATAATATGCTCTTTTTTTTCATGTTAATGGAAAAATATAGTACATAGTAGATAATACTAGATAATAGTAGAGG
>refbc_1080010_2_Aloe_africana
TTAATGTATTAAGAATCGTTGAATAAGCCACACCCCATATCTTATTTTATTTTAGTATTAAAGATATGGGGCATGGCTTCCTTGAATGTAAATGTTCCTTTCCATTATGAATAGCGATTGTATGGCCAATCATTGTGGGTATAATGGTAGATGCCCGAGACCAAGTTACTATTATTTCTTTCTCCTCCCTCATGTTGAGTTTTTCAATTTTTCCCGATAAATGATTAGCTACAAAAGGATTTTTTTTTAGTGAACGTGTCACAGCGGATTACTCCTTTTTTTACATTTTAAAGATTGGCATTCTATGTCCAATAGAATATCTCGATCTAAGTATGAAGGTAAGAATAAATACAATAATGATGAATATACAATAATGATGAATGGAAAAAAGAGAAAATCCTTTAGTTTTAGCTAG
>refbc_1080011_2_Aloe_bowiea
TTAATGTATTAAGAATCGTTGAATAAGCCACACCCCATATCTTATTTTATTTTAGTATTTAAGATATGGGGCATGGCTTCCTTGAATGAATGTTCCTTTCCATTATGAATAGCGATTGTATGGCCAATCATTGTGGGTATAATGGTAGATGCCCGAGACCAAGTTACTATTATTTCTTTCTCCTCCCTCATGTTGAGTTTTTCAATTTTTCCCGATAAATGATTAGCTACAAAAGGATTTTTTTTTAGTGAACGTGTCACAGCGGATTACTCCTTTTTTTACATTTTAAAGATTGGCATTCTATGTCCAATAGAATATCTCGATCTAAGTATGAAGGTAAGAATAAATACAATAATGATGAATATACAATAATGATGAATGGAAAAAAGAGAAAATCCTTTAGTTTTAGCTAG
>refbc_1080012_2_Aloe_speciosa
TTAATGTATTAAGAATCGTTGAATAAGACACACCCCATATCTTATTTTATTTTAGTATTTAAGATATGGGGCATGGCTTCCTTGAATGTAAATGTTCCTTTCCATTATGAATAGCGATTGTATGGCCAATCATTGTGGGTATAATGGTAGATGCCCGAGACCAAGTTACTATTATTTCTTTCTCCTCCCTCATGTTGAGTTTTTCAATTTTTCCCGATAAATGATTAGCTACAAAAGGATTTTTTTTTAGTGAACGTGTCACAGCGGATTACTCCTTTTTTTACATTTTAAAGATTGGCATTCTATGTCCAATAGAATATCTCGATCTAAGTATGAAGGTAAGAATAAATACAATAATGATGAATATACAATAATGATGAATGGAAAAAAGAGAAAATCCTTTCGTTTTAGCTAG
>refbc_1080014_2_Gasteria_brachyphylla
TTAATGTATTAAGAATCGTTGAATAAGCCACACCCCATATTTTATAAATACTAAAATACTAAAATAAGATATGGGGCATGGCTTCCTTGAATGATTTATTTTATTCTATTTTTTTTATTCAAAATTAAATGTTCCTTTCCATTATGAATAGCGATTGTATGGCCAATCATTGTGGGTATAATGGTAGATGCCCTAGACCAAGTTACTATTATTTCTTTCTCCTCCCTCATGTTGAGTTTTTCAATTTTTCCCGATAAATGATTAGCTACAAAAGGATTTTTTTTGAGTGAACGTGTCACAGCGGATTACTCCTTTTTTTACATTTTAAAGATTGGCATTCTATGTCCAATAGAATATCTCGATCTAAGTATGAAGGTAAGAATAAATACAATAGTGAGGAATATACAATAATGATGAATGGAAAAAAGAGAAAATCCTTTAGTTTTAGCTAG
>refbc_1080015_2_Haworthia_bolusii
TTAATGTATTAAGAATCGTTGAATAAGCTATGTCCCATATCTTACTAAAATCAGATATGGGGCATGGCATGTTCTTTTTCATAAGGGGGTTCCTTTCCATTATGAATAGCGATTGTATGGCCAATCATTGTGGGTATAATGGTAGATGCCCGAGACCAAGTTACTATTATTTCTTTCTCCTCCCTCATGTTGAGTTTTTCAATTTTTCCCGATAAATGATTAGCTACAAAAGGATTTTTTTTTAGTGAACGTGTCACAGCGGATTACTCCTTTTTTTACATTTTAAAGATTGGCATTCTATGTCCAATAGAATATCTCGATCTAAGTATGAAGGTAAGAATAAATACAATAATGATGAATGGAAAAAAGAGAAAATCCTTTAGTTTTAGCTAG
>refbc_1080016_2_Haworthia_kingiana
TTAATGTATTAAGAATCGTTGAATAAGCCACACCCCATATCTTATTTTAGTATTAGTAAGATATGGGGCATGGCTTCCTTGAATGATTTTTTTTTATTCCAAATTAACGACGAGATTTATTATCGTTTAGCGATTGTATGGCCAATCATTGTGGGTATAATGGTAGATCCCCTAGACCAAGTTACTATTATTTCTTTCTCCTCCCTCATGTTGAGTTTTTCAATTTTTCCCGATAAATGATTAGCTACAAAAGGATTTTTTTTTAGTGAACGTGTCACAGCGGATTACTCCTTTTTTTACATTTTAAAGATTGGCATTCTATGTCCAATAGAATATCTCGATCTAAGTATGAAGGTAAGAATAAATACAATAATGATGAATATACAATAATGATGAATGGAAAAAAGAGAAAATCCTTTAGTTTTAGCTAG
>refbc_1080017_2_Haworthia_marginata
TTAATGTATTAAGAATCGTTGAATAAGCCACACCCCATATCTTATTTTAGTATTAGTAAGATATGGGGCATGGCTTCCTTGAATGATTTTTTTTTTATTCCAAATTAACGACGAGATTTATTATCGTTTAGCGATTGTATGGCCAATCATTGTGGGTATAATGGTAGATCCCCTAGACCAAGTTACTATTATTTCTTTCTCCTCCCTCATGTTGAGTTTTTCAATTTTTCCCGATAAATGATTAGCTACAAAAGGATTTTTTTTTAGTGAACGTGTCACAGCGGATTACTCCTTTTTTTACATTTTAAAGATTGGCATTCTATGTCCAATAGAATATCTCGATCTAAGTATGAAGGTAAGAATAAATACAATAATGATGAATATACAATAATGATGAATGGAAAAAAGAGAAAATCCTTTAGTTTTACCTAA
>refbc_1080018_2_Haworthia_marxii
TTAATGTATTAAGAATCGTTGAATAAGCTATGTCCCATATCTTACTAAAATCAGATATGGGGCATGGCATGTTCTTTTTCATAAGGGGGTTCCTTTCCATTATGAATAGCGATTGTATGGCCAATCATTGTGGGTATAATGGTAGATGCCCGAGACCAAGTTACTATTATTTCTTTCTCCTCCCTCATGTTGAGTTTTTCAATTTTTCCCGATAAATGATTAGCTACAAAAGGATTTTTTTTTAGTGAACGTGTCACAGCGGATTACTCCTTTTTTTACATTTTAAAGATTGGCATTCTATGTCCAATAGAATATCTCGATCTAAGTATGAAGGTAAGAATAAATACAATAATGATGAATGGAAAAAAGAGAAAATCCTTTAGTTTTAGCTAG
>refbc_1080019_2_Haworthia_minima
TTAATGTATTAAGAATCGTTGAATAAGCCACACCCCATATCTTATTTTAGTATTAGTAAGATATGGGGCATGGCTTCCTTGAATGATTTTTTTTTTATTCCAAATTAACGACGAGATTTATTATCGTTTAGCGATTGTATGGCCAATCATTGTGGGTATAATGGTAGATCCCCTAGACCAAGTTACTATTATTTCTTTCTCCTCCCTCATGTTGAGTTTTTCAATTTTTCCCGATAAATGATTAGCTACAAAAGGATTTTTTTTTAGTGAACGTGTCACAGCGGATTACTCCTTTTTTTACATTTTAAAGATTGGCATTCTATGTCCAATAGAATATCTCGATCTAAGTATGAAGGTAAGAATAAATACAATAATGATGAATATACAATAATGATGAATGGAAAAAAGAGAAAATCCTTTAGTTTTAGCTAG
>refbc_1080020_2_Haworthia_monticola
TTAATGTATTAAGAATCGTTGAATAAGCTATGTCCCATATCTTACTAAAATCAGATATGGGGCATGGCATGTTCTTTTTCATAAGGGGGTTCCTTTCCATTATGAATAGCGATTGTATGGCCAATCATTGTGGGTATAATGGTAGATGCCCGAGACCAAGTTACTATTATTTCTTTCTCCTCCCTCATGTTGAGTTTTTCAATTTTTCCCGATAAATGATTAGCTACAAAAGGATTTTTTTTTAGTGAACGTGTCACAGCGGATTACTCCTTTTTTTACATTTTAAAGATTGGCATTCTATGTCCAATAGAATATCTCGATCTAAGTATGAAGGTAAGAATAAATACAATAATGATGAATGGAAAAAAGAGAAAATCCTTTAGTTTTAGCTAG
>refbc_1080022_2_Haworthia_mutica
TTAATGTATTAAGAATCGTTGATTAAGCTATGTCCCATATCTTACTAAAATCAGATATGGGGCATGGCATGTTCTTTTTCATAAGGGGGTTCCTTTCCATTATGAATAGCGATTGTATGGCCAATCATTGTGGGTATAATGGTAGATGCCCGAGACCAAGTTACTATTATTTCTTTCTCCTCCCTCATGTTGAGTTTTTCAATTTTTCCCGATAAATGATTAGCTACAAAAGGATTTTTTTTTAGTGAACGTGTCACAGCGGATTACTCCTTTTTTTACATTTTAAAGATTGGCATTCTATGTCCAATAGAATATCTCGATCTAAGTATGAAGGTAAGAATAAATACAATAATGATGAATGGAAAAAAGAGAAAATCCTTTAGTTTTAGCTAG
>refbc_1080023_2_Haworthia_nigra
TTAATGTATTAAGAATCGTTGAATAAGCTATGTCCCATATCTTACTAAAATCAGATATGGGGCATGGCATGTTCTTTTTCATGTTCTTAAATAGGTAAATGTTCCTTTCCATTATGAATAGCGATTGTATGGCCAATCATTGTGGGTATAATGGTAGATGCCCGAGACCAAGTTACTATTATTTCTTTCTCCTCCCTCATGTTGAGTTTTTCAATTTTTCCCGATAAATGATTAGCTACAAAAGGATTTTTTTTTAGTGAACGTGTCACAGCGGATTACTCCTTTTTTTACATTTTAAAGATTGGCATTCTATGTCCAATAGAATATCTCGATCTAAGTATGAAGGTAAGAATAAATACAATAATGATGAATGGAAAAAAGAGAAAATCCTTTAGTTTTAGCTAG
>refbc_1080024_2_Haworthia_parksiana
TTAATGTATTAAGAATCGTTGAATAAGCTATGCCCCATATCTGATTTTAGTAAGATATGGGGCATGGCATGTTCTTTTTCATAAGGGGGTTCCTTTCCATTATGAATAGCGATTGTATGGCCAATCATTGTGGGTATAATGGTAGATGCCCGAGACCAAGTTACTATTATTTCTTTCTCCTCCCTCATGTTGAGTTTTTCAATTTTTCCCAATAAATGATTAGCTACAAAAGGATTTTTTTTTAGTGAACGTGTCACAGCGGATTACTCCTTTTTTTACATTTTAAAGATTGGCATTCTATGTCCAATAGAATATCTCGATCTAAGTATGAAGGTAAGAATAAATACAATAATGATGAATGGAAAAAAGAGAAAATCCTTTAGTTTTAGCTAG
>refbc_1080026_2_Haworthia_pumila
TTAATGTATTAAGAATCGTTGAATAAGCCACACCCCATATCTTATTTTAGTATTAGTAAGATATGGGGCATGGCTTCCTTGAATGATTTTTTTTTTATTCCAAATTAACGACGAGATTTATTATCGTTTAGCGATTGTATGGCCAATCATTGTGGGTATAATGGTAGATCCCCTAGACCAAGTTACTATTATTTCTTTCTCCTCCCTCATGTTGAGTTTTTCAATTTTTCCCGATAAATGATTAGCTACAAAAGGATTTTTTTTTAGTGAACGTGTCACAGCGGATTACTCCTTTTTTTACATTTTAAAGATTGGCATTCTATGTCCAATAGAATATCTCGATCTAAGTATGAAGGTAAGAATAAATACAATAATGATGAATATACAATAATGATGAATGGAAAAAAGAGAAAATCCTTTAGTTTTAGCTAG
>refbc_1080027_2_Haworthia_reticulata
TTAATGTATTAAGAATCGTTGAATAAGCTATGTCCCATATCTTACTAAAATCAGATATGGGGCATGGCATGTTCTTTTTCATAAGGGGGTTCCTTTCCATTATGAATAGCGATTGTATGGCCAATCATTGTGGGTATAATGGTAGATGCCCGAGACCAAGTTACTATTATTTCTTTCTCCTCCCTCATGTTGAGTTTTTCAATTTTTCCCGATAAATGATTAGCTACAAAAGGATTTTTTTTTAGTGAACGTGTCACAGCGGATTACTCCTTTTTTTACATTTTAAAGATTGGCATTCTATGTCCAATAGAATATCTCGATCTAAGTATGAAGGTAAGAATAAATACAATAATGATGAATGGAAAAAAGAGAAAATCCTTTAGTTTTAGCTAG
>refbc_1080029_2_Haworthia_semiviva
TTAATGTATTAAGAATCGTTGAATAAGCTATGTCCCATATCTTACTAAAATCAGATATGGGGCATGGCATGTTCTTTTTCATAAGGGCTTCCATTATGAATAGCGATTGTATGGCCAATCATTGTGGGTATAATGGTAGATGCCCGAGACCAAGTTACTATTATTTCTTTCTCCTCCCTCATGTTGAGTTTTTCAATTTTTCCCGATAAATGATTAGCTACAAAAGGATTTTTTTTTAGTGAACGTGTCACAGCGGATTACTCCTTTTTTTACATTTTAAAGATTGGCATTCTATGTCCAATAGAATATCTCGATCTAAGTATGAAGGTAAGAATAAATACAATAATGATGATGAATGGAAAAAAGAGAAAATCCTTTAGTTTTAGCTAG
>refbc_1080030_2_Haworthia_sordida
TTAATGTATTAAGAATCATTGAATAAGCCACGCCCCATATCTTATTTTAGTATTAGTAAGATATGGGGCATGGCTTCCTTGAATGATTTATTTTTATTCAAATTTTTTTTTTATTCCAAATTAACGACTCCTTTCCATTATGAATAGCGATTGTATGGCCAATCATTGTGGGTATAATGGTAGATGCCCTAGACCAAGTTACTATTATTTCTTTCTCCTCCCTCATGTTGAGTTTTTCAATTTTTCCCGATAAATGATTAGCTACAAAAGGATTTTTTTTGAGTGAACGTGTCACAGCGGATTACTCCTTTTTTTACATTTGAAAGATTGGCATTCTATGTCCAATAGAATATCTCGATCTAAGTATGAAGGTAAGAATAAATACCAATAATGATGAATAAAAAAGAGAAAATCCTTTAGTTTTAGCTAG
>refbc_1080056_2_Lamium_moschatum
GCTCCAACAAATGGATAAGACTTGGTCTTAGTGTATAGGAGTTTTTGAAAATAGAATAGATAAATATAAGGAGCAATAACCCCTCTTGACAAAACAAGAAAGAGTTTATTGCTCCTTAATTTTCTTTCCATTACAGGATTAAGAAAAAGAAAGAAGAAAAAAAACGATTGAAATTCAATTTATTTTGAATTTCAAAGTAAATTCAAAATAAATTCATTTTCTACTATATTTCTACTATACTATTTCTACTCTACTAATAGTAGAGGGGCGGATGTAGCCAAGTGGATCAAGGCAGT
>refbc_1080732_2_Rhododendron_habrotrichum
GACTTTATTCCTAGTCTATAGGAGTTTTTGAAAGTAAAAGTAAGGGAGTAATCACCTCTTGATAGAACAAGAGGTGATTGCTCCTTTCCGTTTCTTTTTTTTTATTACTACTAGAGTAGTCTTTTTTTATTTACAGATCGTTTTTTCGCTACAAGAAAAAATTTTTATAGTTTGGTTCATGATTGAGTTTCTTTTTTTTCTTTTTGTTTTGTATTCATTTTGAATTTATATACTTTTGCTTTGTGAAAATTTTTTTTTTCATCGAAAATAAAAGAAAAAATTAGCTTACGACTAAAAATTTCTATTTCCGAAATAAGAAAGAAATAATGATGAATGTTTGAAATTCAAAGGGGGCGGATGTAGCCAAGTGGTTAAGGCAGTGGATTGTGA
>refbc_1080736_2_Rhododendron_kiangsiense
GACTTTATTCCTAGTCTATAGGAGTTTTTGAAAGTAAAAGTAAGGGAGCAATCAACTCTTGTTCTATCAAGAGGGCATTGCTCCTTTCCGTTTCTTTTTTTTATTACGACTAGAGTAGTCTTTTTTTATTTACAGATCGTTTTTCGCTACAAGAAAAAATTTTTATGGTTTGATTCATGATTGAGTCTCTTTTTTTCTTTTTGTTTTGTATTCATTTTGAATTTATATGCCTTTGCTTTGTGAAAATTTTTTTTTTCATCGAAAATAAAAGATAAAATTTGCTTACGACTAAAAATTTCCATCTCCGAAATAAGAAAGAAATAATGATGAATGTTTGAAATTGAAAGGGGGCGGATGTAGCCAAGTGGTTAAGGCAGTGGATTGTGA
>refbc_1080737_2_Rhododendron_leptopeplum
GACTTTATTCCTAGTCTATAGGAGTTTTTGAAAGTAAAAGTAAGGGAGCAATCACCTCTTGTTCTATCAAGAGGTGATTGCTCCTTTCCGTTTCTTTTTTTTTATTACGACTAGAGTAGTCTTTTTTTATTTACAGATCGTTTTTTCGCTACAAGAAAAAATTTTTATAGTTTGATTCATGATTGAGTTTCTTTTTTTCTTTTTGTTTTGTATTCATTTTTAATTTATATACTTTTGCTTTGTTAAATTGTTTTTTTTTTTCATCGAAAATAAAAAATAAAATTAGCTTACAACTAAAAATTTCTATTTCCAAAATAAAAAAAAAATAATGATGAATGTTTGAAATTGAAAGGGGGCGGATGTAGCCAAGGGGTTAAGGCAGGGGATTGTGA
>refbc_1080738_2_Rhododendron_liliiflorum
GACTTTATTCCTAGTCTATAGGAGTTTTTGAAAGTAAAAGTAAGGGAGCAATCAACTCTTGTTCTATCAAGAGGGCATTGCTCCTTTCCGTTTCTTTTTTTTATTACGACTAGAGTAGTCTTTTTTTATTTACAGATCGTTTTTCGCTACAAGAAAAAATTTTTATGGTTTGATTCATGATTGAGTCTCTTTTTTTCTTTTTGTTTTGTATTCATTTTGAATTTATATTCCTTTGCTTTGTGAAAATTTTTTTTTTCATCGAAAATAAAAGATAAAATTTGCTTACGACTAAAAATTTCCATCTCCGAAATAAGAAAGAAATAATGATGAATGTTGAAATTGAAAGGGGCGGATGTAGCCAAGTGGTTAAGGCAGTGGATTGTGA
>refbc_1080739_2_Rhododendron_pachyphyllum
GACTTTATTCTTAGTCTATAGGAGTTTTTGAAAGTAAAAGTAAGGGAGCAATCACCTCTTGTTCTATCAAGAGGCATTGCTCCTTTCCGTTTCTTTTTTTTATTACGACTAGAGTAGTCTTTTTTTATTTACAGATCGTTTTTCTCTACAAGAAAAAATTTTTATGGTTTGATTCATGATTGAGTCTCTTTTTTTCTTTTTGTTTTGTATTCATTTTGAATTTATATGCCTTTGCTTTGTGAAAATTTTTATTTTTTCATCGAAAATAAAAGATAAAATTTGCTTACGACTAAAAATTTCCATCTCCGAAATAAGAAAGAAATAATGATGATGAATATTTGAAATTGAAAGGGGGCGGATGTAGCCAAGTGGTTAAGGCAGTGGATTGTGA
>refbc_1080741_2_Rhododendron_rivulare
GACTTTGTTCCTAGTCTATAGGAGTTTTTGAAAGTAAAAGTAAGGGAGCAATCACCTCTTGTTCTATCAAGAGTGCATTGCTCCTTTCCGTTTCTTTTTTTTTTTTTACGACTAGAGTAGTCTTTTTTTATTTACAGATTGTTTTTTCCCTACAAGAAAAAATTTTTATGGTTGGGTTCATGATTGAGTCTCTTTTTTTCTTTTTGTTTTGTATTCATTTTGAATTTATATACCTTTGCTTTGGGAAATTGTTTTTTTTTTTCATCAAAAAAAAAAAAAAAAATTTGCTTACAACAAAAAATTTCTTTCCCCAAAAAAAAAAAAAAAAAAAAAAAAGGATGAAGGTTTGAAATTGAAGGGGGGGGGATGTACCCAAGGGGTTAAGGCAGGGGATTGGGA
>refbc_1080744_2_Rhododendron_strigosum
GACTTTGTTCCTAGTCTATAGGAGTTTTTGAAAGTAAAAGTAAGGGAGCAATCACCTCTTGTTCTATCAAGAGTGCATTGCTCCTTTCCGTTTCTTTTTTTTTTTTACGACTAGAGTAGTCTTTTTTTATTTACAGATTGTTTTTTCGCTACAAGAAAAAATTTTTATGGTTTGGTTCATGATTGAGTCTCTTTTTTTCTTTTTGTTTTGTATTCATTTTGAATTTATATACCTTTGCTTTGGGAAATTGTTTTTTTTTTTCATCAAAAAAAAAAAAAAAAATTTGCTTACAACTAAAAATTTCTATCCCCAAAAAAAAAAAAAAAAAAAAATAAGGATGAAGGTTTGAAATTGAAAGGGGGGGGAGGTACCCAAGGGGTTAAGGCAGGGGATTGGGA
>refbc_1080745_2_Rhododendron_taronense
GACTTTATTCCTAGTCTATAGGAGTTTTTGAAAGTAAAAGTAAGGGAGCAATCAACTCTTGTTCTATCAAGAGGGCATTGCTCCTTTCCGTTTCTTTTTTTTATTACGACTAGAGTAGTCTTTTTTTATTTACAGGTCGTTTTTCGCTACAAGAAAAAATTTTTATGGTTTGATTCATGATTGAGTCTCTTTTTTTCTTTTTGTTTTGTATTCATTTTGAATTTATATGCCTTTGCTTTGTGAAAAATTTTTTTTTCATCGAAAATAAAAGATAAAATTTGCGCAAATTTACGACTCAAAATTTCTATCTCCGAAATAAGAAACAAATAATCATGAATGTTTGAAATTGAAAGGGGGCGGATGTAGCCAAGTGGTTAAGGCAGTGGATTGTGA
>refbc_1081493_2_Raoulia_beauverdii
TTTTTGAACTAAAAAAGGAGCAATAATGCCCTCTTGTTTTATCAAGAGGGAAGCTATTGCTCCTTTTTTTATTTACTTACATAATTTCTTTAAAAGTAACAAGGACTTTTTATAGTTTGGTTGGATTCGCGTATTTTCTCTTTGTATTTTTTCATTTATATTATAGGTTTCTATTTCTATTCTATATCCTTTTCTTAATCTTTTATGAAGTTTTATTTCCAATTTAATTTCAATCGAAAATAGATAAAAATTTAAATTTTGCTTATTTATTACTTTTATTTTAGAAATAAGAACTATAAAATAGTAGAGGG
>refbc_1082504_2_Potentilla_kleiniana
GGTTTTTCTGTCAACATATAGGAATTTTTGAAGAAAGAAAATCGGGAAATACCCAATATCTTGGTTGACCAAGATATTGGGTATGTAAATAGGTATATGTTCCTTTCCATTATGAATCGCGATTGTATGGCCAACCATTGTGGGTAGAATGCTAGATGCCCGAGACCACGTTACTATTATTTCTTTCTCCTCCTTCATATTTACCTTTTCTATTTTTTCCAATAAATGATGAGCTACAAAAGGATTCGTTTTTTTTCGTGTCACAGCTGATTACTCCTTTTTTTCCTTTTTAAAGAGTGGCATTCTATGTCCAATATCTCGATCGAAGTATGGAGGTCAGAATA
>refbc_1082506_2_Kaempferia_sp._D40
CAATATCTTGTTCTATCAAGAGATTTGGTATTGCTCCATTTGGTTCATTTGATTAGTGTTTCACTCATATAAGCTCTTTTTTCTTTCTCCTCTTTCATGTTGAGCTTCTCAATTTTTTCCAATAAATGATTGGCCACAAAAGGATTTTTTTTTAATGAACGTGTCACAGCCGATTCCTCCTTTTTTTACCTAAAGTTTTTGTATTTGAAAATTGGAATTTTCTTCCAAAATCTTGATCTAAGTATGAAGAAAAAAAAAAAAAAAAAAAACAAATCAAAAAATGAAGGAAAAAGGGAAAAAAGGAACCCTTTTGTATTTTAAAAAGGGGG
>refbc_1082683_2_Dryopteris_celsa
TTCTATAAACGGATAACATCCGTCTGGTTATGCAGCACAACTGGATACCAAATCTCCCAACTTCAGGGGAGGTTTGGTGTCCAATGAGATGAAAGTTCGTGCGGTGGAACGAATGAAAGGAATGGTAGCAGCTTCTCACAATTTCACGATTATCAGTTTCCAACCTTAAATTATGAAAACTATTTGGAATATCCTTCTGCAATTTAATAGATTACGAAGTTTCCTATTCCGATTTGCAGAATGCTTGTAATCTCCCACCCCAATCTTTCGGATAAAAGAAGGAGTGTATTCCTCATTTCAAAGATTTTCTATTGTCTTGCTATATACATACAGCTAATATGTATGTGTATCAACCGAAGGACCTATCTAGACTGCTTAACGGATAGATCTTGTTCACGTCCGGTGGGGAGCCAACTAAATCAAC
>refbc_1082684_2_Dryopteris_clintoniana
GCTCCTTCTATAAACGGATAACACCCGTCTGGTTATGCAGCACAACTGGATACCAAATCTCTCAACTTCAGGGGAGGTTTGGTGTCCAATGAGATGAAAGTTCGTGCGGTGGAACGAATGAAAGGAATGGTAGCAGCTTCTCACAATTTCACGATTATCAGTTTCCAACCTTAAATTCTGAAAACTATTTGAAATATCCTTCTGCGATTTAATAGATTACGAAGTTTCCTACTCCGATTTGCAGAATGCTTGTAACCTCCCACCCCAATCTTTTGGATAAAAGAAGGAGTGTATTCCTCATTTCAAAGATTTTATATTGTCTTGCTATATACATACAGCTAATATGTATGTGTATCAACCGAAGGACCTATCTAGACTGCTTAACGGATAG
>refbc_1082685_2_Polystichum_andersonii
GCTCCTTCTATAAACGGATAACATCCGTCTGGTTATGCAGCACAACTGGATACCAAATCTCTTAACTTCAGAGGGGGAGGTTTGGTGTCCAATGAGATGAAGGTTCATTCGGTAGAACGAATGAAAAGAATGATAACAGCTTATCACAATTTCACGATTATCAGTTTCCAACCTTAAATTCTGAAAACTATTTGGAATATCCTTCTGCGATTTAATAGATTACGAAGTTTCCTACTCCGATTTGCAGAATGCTTGTAATCCCCTACCCCAATCTTTTGGATAAAAGAAGGAGTGTATTCCTCATTTCAAAGATTTTCTATTGTCTTGTTATATACATACAGCTAATATGTATGTGTATCAACCGAAGGACCTATCTAGATTGCTTAACAGATAGATCTTGTTCACGTCCGGGGGGGAGCCAACTAAATCAAC
>refbc_108398_2_Larrea_cuneifolia
TACTTCAATTGAATGTTAGATTATATGGTTTCTTGAAAAGAAAGGAGCAATAACCAATTCTCGAAATAGTTGGTATTGCTCCTTTCTTTAACTTCATCCAATTTGATTTCCAATTATTTCTGAAAAAAAAAAAACTACAATAGTAAAAATAGTAAAAGGGCGGATGTAGCCAAGTGGATCAAGGCAGTGGATTGTGAATCCACCATGCGCGGGTTCAATTCCCGTCGTTCGCCCATAGTCTATATTTTAGATTGACTATTTATATTATATTGAATTGATATTAAATATTCATATTCATTAATATTCATATGTTAATATGAATATTACTTATATTTATATTCCTATTTTTTTTCTTTGTAAATACGAAAAATTCTATTTTTTCCCCTATTTACTACGGCGACAAAA
>refbc_108399_2_Larrea_divaricata
TACTTCAATTGAATGTTAGATTATATGGTTTCTTGAAAAGAAAGGAGCAATAACCAATTCTCGAAATAATTGGTATTGCTCCTTTCTTTAACTTCATCCAATTGTATTTCCAATGATTTCTGAAAAAAAAACTACAATAGTAAAAATAGTAAAGGGGCGGATGTAGCCAAGTGGATCAAGGCAGTGGATTGTGAATCCACCATGCGCGGGTTCAATTCCCGTCGTTCGCCCATAGTATATATTTTATATTGACTATTTATATTATATTGATATTGAATTTATATTGAATATTCATATTAATATTCATTAATATGAATATTACTTATATTTATATTCATTCCTATTTTTTTTCTTTGTAAATACGAAAAATTCTAT
>refbc_108425_2_Potamogeton_berchtoldii
ACCGCCTTGATCCACTTGGCTACATCCGCCCCTTACATCACATCAGAATTCCATTTCTGATTTATTAAGTTTAAGTTAAAGTATTTCGTTTTTTACATCTATCATTATTTTATTTATTCTTTTTTTTCTTTGGTTGAGATATGAGACATAATATATTAATCTGAAAAATTGAAAAATGCTTATGTGAACAAAGCATTCTTCAATTGACCAAGAACAAGAAACAGTAGAAGTACTAAACCTATTGTTCTATCAATAGGTTTAGTATTTCTACCTCAACAAATTCATANGTCGNATACACTAAAAGATAAGTCTTATCCGTTTATAGATGGAGCNNCAACAG
>refbc_1084503_2_Brassica_fruticulosa_subsp._cossoniana
CCCTACTATAACATTTTTTTTTATTGTATAAAAAAAAAACGCATCGATTTCAATAAACAATAAAACTGTTAGCAAATTACACTTTACTTTTTTTATAGAAAAAAAATGAGCAATAAAAGCCCTCAAAAGAAGGCTTTTATTGCTCATTTTTTTAATAAACTAGGTCTAGACTAACGCTAAAGAA
>refbc_1084504_2_Brassica_fruticulosa_subsp._mauritanica
CCCTACTATAACATTTTTTTTTATTGTATAAAAAAAAAACGCATCGATTTCAATAAACAATAAAACTGTTAGCAAATTACACTTTACTTTTTTTATAGAAAAAAAATGAGCAATAAAAGCCCTCAAAAGAAGGCTTTTATTGCTCATTTTTTTAATAAACTAGGTCTAGACTAACGCTAAAGAA
>refbc_1084505_2_Sinapis_arvensis_subsp._allionii
CCCTACTATAACATCTTTTTTTTTATTGTCTAAAATAAAAACGCATCGATTTCAATAAACAATAAAACTGGTAACAAATTACACCGTACTTTTTTTATAGAAAAAAAATGAGCAATATAAGCCTTCAAAAGAAGGCTTATATTGCTCATTTTTTAATAAACTAGGTCTAGACTAACGCTAAAGAA
>refbc_1084514_2_Oxalis_rosea
AACTTCGGTTTTAATGTACCTGAATTCTTGAAAGTAAAGAAGCAATAACTTTGTTTTATTGCTTCTTTATTTAATTTTTTTCTTTCTTTTTACTTTAACATAAATAAAAAAAAGTGTTCTTACTTTATTATTTTACTTTTTATGGGTTGTTTTGTGATTGAGTATTCTACTTTTTTATTTTATGAAATAATTTATTTCAATTTCTATTCTTTACTTCTAAATTTTTTGTTTGTGAAGTTTTTATTAAAAAAAAACAAAGTTTCAAAAAAAAAAAATGGTCGAAAAAGAACCTTTTCTAATGGAATTCTAATGGAATTTGTAAATGGTCTAGGGGCGGATGTAGCCAAGTGGATCAAGGCAGT
>refbc_108537_2_Alcea_rugosa
GACTTTGGTTTTAGTGTATACGAGTTTTTGAAAATAAAGGAGCAATACCAACACTCTTGATAGAACAAGAAATTGGTTATTGCTCCTTTATTTAGATTTAGTAGTCTTTTTTTCGTTACACTTTTTTTTCTTTACATTTACATAAGTTTGTTTTTTCTTTACTTTAACTTTTTTATTTTACCTTATTTATTTCTGATTATCATAAGAAATAAAAAAAAAGGATTTTTTAATGAGTTTGATTTCATTTTATTGGATTTGACTTAGTATTATACGTTCGTTATGTAATAATATATTATATATTAAATTAACGAATTTTTAAAAAATAGAAAAAAGGTAAAAAAGTTCTTACCAATCTTTTGTAAAGTTTTTATTTTAGAGTAAAAATAAAGAATTGGAATTTTCTATATATCTTATCTCAGAAATACGAGAAAAAACGAATGATGAATGATAGAAATTGAGATATTTGAAATATTTAAACAATAAAAAAAATACTATACTATTATAGTAGAGGGGCGGATGTAGCCAAGTGGATCAAGGCAG
>refbc_108594_2_Campsis_grandiflora
GACTTGTTCTTAGTATATACTAAGTGTATAGGGGTTTTTGAAAATAGAATATATAAATATAAGGAGCAATAAACTCTTTCTTGTTCTATCAAGAGGGGTTATTGCTCCTTTATTTTCTTTTCAATTAGTACTATTATTTTAGTATTTTAGTAGTATTGTACTTATACTTACCTAGACTTTTCTTTTTTCCATTACAAAAAAGAAAGAAGAAAAATGAAATGATCAAAATTCAATCTTTTGTCTTACAATTTCTAAAAATAGAAAAATCGAATAAAATCAAAAAAATGAAATATATTCAAGTAATATAAAAGTAATAATATAAAACTAA
>refbc_108610_2_Andreaeobryum_macrosporum
TATTTCTATAGGTCTTTGTTTATTATTATAAAAAGATAGTAACTCAGTCATAATTTTAGAAACTAAACTTATCTAAAATAAGGATAATAACTTAAAAAATAATGACCTTAGAGATTTAAATTTCTAAGGTCATTATTTTTTTCTAAAGTTTTTTTTGAAAG
>refbc_108613_2_Timmia_austriaca
TATTTTAGTTATAATTTTATAACTTAAACTTATCTAAGATAGGATAACAACTTGAAAAAGAATGACCTTAGGATTTAAATCCTAAGGTCATTCTTTTTTTTCTAGATGATTAGGTTATAATAGG
>refbc_1087064_2_Oxalis_adenophylla
GATTGCAGTTTTAATGTATCTGAATTCTTGAAAGTAAAGAAGCAATAACCAATCCCCTTGATATATCAAGGGGATTGGTTATTGCTTCTTTAACTTTGTTTTATTGTTTCTTTCTTTTTTTTTTTTTTACTTGAACATATTTTTTTTTACTTGAACATAAATAAGAAAAAGTGTTCTTAATTTTTATGGGTTGTTTTGTAATTGAGTATTATACTTTTTTTTACGGACTCTTTTTTTTTCTATAGAATAGAACGAAAAAAAAAATGGTCGAAATTGAACTCTTTCTAATGTATAATTTATAAAT
>refbc_1087756_2_Euphorbia_biumbellata
CAAAAAAAAACTAAATTAAAGGAGCAATATCCAATTTCTATAAAAAGGGTTGGTATTGCTCCTTTAATTTCTAGTTTTTAGTAATTTATTTTAGTAATTTACTAAATCGAGTAATATATATTGACTTTCCATAAAAAAGTGTTTTTTCTTTAATTTCATTTTGATTTTGTTTTCTTCATTTCTGTTTCTGATATTATTTTCTATTCTATCTATTCTATAAATAGAATAGATATGTTTTTATCTACTAATTTTATATATGTACTGATTTAGTATTAATATGTACCAAATGGGGGGTAATTGAAATCTACTAAATATAAATAGAAAAAAGAAATAAACTAATATCAAATCAAAGTTAAAAAAAAAAAAAAATGGAATTCAATTTGTATATCTTTTTT
>refbc_1087783_2_Euphorbia_terracina
GACTTCGGTCTTGGTGTTTGCGAGTTCTTCAAAACAAAACTAAATTAAAGGAGCAATATCCAATCCAATTTCTATAAAAAGGGTTGGTATTGCTCCTTTAATTACTAGTTTTTAGTAATTTACTAAATCGAGTAATATATATTGACTTTCCATAAAAAAGTGTTTTTTCTTTAATTTCATTTTGATTTTTTTTCCTTCATTTCTGTTTCGGATATTCTTTTCTATTCTATCTATTCTATAAATAGATATATTTTTATATACTAATTTTATATATGTACTGATTTAGTATTAATATGCACCAAATGGGGGTTAATTGAAATCTACTAATATAAATAGAATAGAAAAAAGAAATAAACTAATATCAAATCAAAGTGAAAAAAAAATAGAATTCCATTTCTATATCTTTTTTTAATAGAGTTATAC
>refbc_108874_2_Herrania_purpurea
GACTTTGGTTTTAGTGTATACGAGTTTTTGAAAATAAAGGAGCAATAACCAATTTCTTGTTCTATCAAGAGTGTTGGTATTGCTCCTTTATTTAGTAGTCTTTCTTTTCTTTACATAAGTTTGCTTCTTCTTTACTTTAACTTTATTTACTATTTTATTTTACCATAAGAAAAAAAAGAAAAAAAAAAAAGGATTTTTAATGAGTTTGATTTCGTTTTATTGGATTTTATTTAGTATTATACGTCCGTTATGGACTAATATATAATTTCTATAAAATGAAAATAAAAAAAAAGTAAAAAAGTTCTTACCAATCCTTTGTGAAGTTTTTATTTGAGCGTTAAAATAAAAGATAAAGATTGGAATTTTCTATATATCGTATCTCAGAAATAAGATAAAAAATAATGATGAATCGTAGAAATGGAAATCTTTAAATTTGAAATATTTAAAGAAAAATAAAAAAATAGTATAGTAGAGGGG
>refbc_1088818_2_Apostasia_shenzhenica
ATCAATATTTTATTGTATTTATTCTTACCTTCATACTTAAGATTCAGATCGATATATTGGACATAGAATGCCAATTTCAAAAAGGAGAAAGAAATAATAGTGACTTGGTCTCGGGCATCTACCATTATACCCACAATGATTGGCCATACAATCGCTATTCATAATGGAAAGGAACATTTACCTATTTTTATAACAGATCGTATGGTCGGTCACAAATTGGGAGAATTCGCACCTACTATAACTTTTGCGAAACACGCGAGAAACGATAATAAATCTCGTCGTTAGTCGTTCTACTCTACTAAGTATTCATGTGAAAAAGTCTTATCTTAATATAAGATATAAGAGTTTAAGACTCTTTATCTTATAGTATTACTTTATCTTATAGTATTAATAGTATTATACTACTTATAGTATTAATAGTATTATACTAAGAGTAGAGTATAGTATTTGAATTTTCTTTTGATAGTATACTAAGACTTAGACTTTTCTTACTTATCTTATATCTTATACTATACTGAACCTAGGCACTTATCATTCATTTCATTCATTGGCGGGGGAGAACTTTCTTTTATGATAAAGAACGAAAATTCAGATAGAAAAGCAAAAGTGTTAGCTCAACATATATGTATGTCTGTTTCGAAAGCACAAA
>refbc_1088820_2_Cypripedium_x_andrewsii
TTATTTGGACATAGAATGCCAATTTTAAAAATGTAAAAAAAAGGAGTAATCAGCCGTGACACGTTCACTAAAAAAAAATCCTTTTGTAGCTAATCATTTATCGGGAAAAATTGAAAAACTCAACATGAGGGAGGAGAAAGAAATAATAGTGACTTGGTCTCGGGCATCTACCATTATACCCACAATGATTGGCCATACAATCGCTATTCATAATGGAAAGGAACATTTACCTATTTATATAACAGATCGTATGGTCGGTCACAAATTGGGAGAATTCGCACCTACTCTAACTTTCGTGAGACATGCAAGAAACGATAATAAATCTCGTCGTTAGTCGTTCTACTAAGTATTCATGTTAAAAGTCTTATCTTAATAGTCTTAATAGTATAGTATTTATAATTTAGTATTTAGACTATTTAGACTTAAGAGTCTTTATCTTATAGTAAGAGTATAGGTATACTATTTTTTTTTTTATTTTTATAGTATACTAAGACTTAGACTTTTCCTACTTATTCTTACTTTAAAGACTTAAAAAAAAAAAAGACCCCTGTCTTATATTTATATTATATACTATACTTCACCTAGGCACTTATCATTCATTGGCTAAGCACTTATCATTCATTGGCAGGGGAGAACTTTATTTTATGATAAAGAACGAAAATTCGGATAGAGAAGCAAATTTAATTTTTAATTGAATCCAACAAAACAAGGTGAAGGTAGCAATCCCCCCTACCTTCAAAAATTCATATACATATAAATGTATACAAAAGTATTATCCATTTGTAGATGGAGCTCTACAGAAGCTAGATCTAGA
>refbc_1088821_2_Cypripedium_bardolphianum
TTATCTAGCTAAAGGATTTTATCTTTTTTCCATTCATCATTATTGTATTGATTCTTACCTTCATACTTCAGATTAAGATCGAGATTAATCATTTATCGGGCAAAATTGAAAAACTCAACATGAGGGAGGAGAAAGAAATAATAGTGACTTGGTCTCGGGCATCTACCATTATACCCACAATGATTGGCCATACAATCGCTATTCATAATGGAAAGGAACATTTACCTATTTATATAACAGATCGTATGGTCGGTCACAAATTGGGAGAATTCGCACCTACTCTAACTTTCGTGAGACATGCAAGAAACGATAATAAATCTCGTCGTTAGTCGTTCTACTAAGTATTCATGTTAAAAGTCTTATCTTAATAGTCTATAGTATTTATAATTAGTATTTAGACTATTTAGACTTAAGAGTCTTTATCTTAATCTTATATCTTATAGTAAGAGTATAGGTATAGTATTTTCTTTTTATAGTATTTTTATAGTATACTAAGACTTAGATACTAAGACTTAGACTTTTCCTACTTATCCTACTTATTCTTACTTTTATAACTTATCTTATACTATACTTCACCTAGGCACTTATCATTCATTGGCAGGGGAGAACTTTCTTTTATGATAAAGAACGAAAATTCGGATAGAGAAGCAAAAGTGTTAGCTCAACATACATATGTATGTATGTCTGTTTTCAAAGCACGAAGAGTAATTGATCAGACCCCCCATATCTTGTAAGATATGGGGGGGATTGCTACCTTCAAAAATTCATATCATATACATATAAATTACATATAAATTTATAAAAATTTATACATTTAAAGTATTATACATATACATTTTATACATTAAAGTATTATCCATTTGTAGATGGAGCTTCTACAGAAGCTAGATCTAGA
>refbc_1088822_2_Cypripedium_bardolphianum_var._zhongdianense
TTATCTAGCTAAAGGATTTTATCTTTTTTCCATTCATCATTATTGTATTGATTCTTACCTTCATACTTCAGATTAAGATCGAGATAATCATTTATCGGGCAAAATTGAAAAACTCAACATGAGGGAGGAGAAAGAAATAATAGTGACTTGGTCTCGGGCATCTACCATTATACCCACAATGATTGGCCATACAATCGCTATTCATAATGGAAAGGAACATTTACCTATTTATATAACAGATCGTATGGTCGGTCACAAATTGGGAGAATTCGCACCTACTCTAACTTTCGTGAGACATGCAAGAAACGATAATAAATCTCGTCGTTAGTCGTTCTACTAAGTATTCATGTTAAAAGTCTTATCTTAATAGTCTATAGTATTTATAATTAGTATTTAGACTATTTAGACTTAAGAGTCTTTATCTTAATCTTATATCTTATAGTAAGAGTATAGGTATAGTATTTTCTTTTTATAGTATTTTTATAGTATACTAAGACTTAGATACTAAGACTTAGACTTTTCCTACTTATCCTACTTATTCTTACTTTTATAACTTATCTTATACTATACTTCACCTAGGCACTTATCATTCATTGGCAGGGGAGAACTTTCTTTTATGATAAAGAACGAAAATTCGGATAGAGAAGCAAAAGTGTTAGCTCAACATACATATGTATGTATGTCTGTTTTCAAAGCACGAAGAGTAATTGATCAGACCCCCCATATCTTGTAAGATATGGGGGGATTGCTACCTTCAAAAATTCATATCATATACATATAAATTACATATAAATTTATAAAAATTTATACATTTAAAGTATTATACATATACATTTTATACATTAAAGTATTATCCATTTGTAGATGGAGCTTCTACAGAAGCTAGATCTAGA
>refbc_1088823_2_Cypripedium_fargesii
TTATCTAGCTAAAGGATTTTCTCTTTTTTCCATTCATCATTATTGTATTGATTCTTACCTTCATACTTCAGATTAAGATCGTCGGGCAAAATTGAAAAACTCAACATGAGGGAGGAGAAAGAAATAATAGTGACTTGGTCTCGGGCATCTACCATTATACCCACAATGATTGGCCATACAATCGCTATTCATAATGGAAAGGAACATTTACCTATTTATATAACAGATCGTATGGTCGGTCACAAATTGGGAGAATTCGCACCTACTCTCACTTTCGTGAGACATGCAAGAAACGATAATAAATCTCGTCGTTAGTCGTTCTACTAAGTATTCATGTTAAAAGTCTTATCTTAATAGTTAGTATATAGTATTTATAATTAGTATTTAGACTTAAGAGTCTTTATCTTAATCTTATATCTTATAGTAAGAGTATAGGTATAGTATTTTCTTTTTATAGTATACTAAGACTTAGATACTAAGACTTAGACTTTTCCTACTTATTCTTACTTTTATAACTAGGCACTTATCATTCATTGGCAGGGGAGAACTTTCTTTTATGATAAAGAACGAAAATTCGGATAGAGAAGCAAAAGTGTTAGCTCAACATACATATGTATGTATGTCTGTTTTCAAAGCACGAAGAGTAATTGATCAGAACCCCCCATATCTTGTATCTTGTAAGATATGGGGGGATTGCTACCTTCAAAAATTCATATCATATACATATAAATTACATATAAATTTCTACATTTTATACATTAAAGTATTATCCATTTGTAGATGGAGCTCTACAGAAGCTAGATCTAGA
>refbc_1088824_2_Cypripedium_farreri
TTATTTGGACATAGAATGCCAATTTTAAAAATGTAAAAAAAAGGAGTAATCAGCCGTGACACGTTCACTAAAAAAAAATCCTTTTGTAGCTAATCATTTATCGGGAAAAATTGAAAAACTCAACATGAGGGAGGAGAAAGAAATAATAGTGACTTGGTCTCGGGCATCTACCATTATACCCACAATGATTGGCCATACAATCGCTATTCATAATGGAAAGGAACATTTACCTATTTATATAACAGATCGTATGGTCGGTCACAAATTGGGAGAATTCGCACCTACTCTAACTTTCGTGAGACATGCAAGAAACGATAATAAATCTCGTCGTTAGTCGTTCTACTAAGTATTCATGTTAAAAGTCTTATCTTAATAGTATAGTATTTATAATTTATAATTTAGATAGTATTTATAATTTAGTATTTAGACTATTTAGACTTAAGAGTCTTTATCTTATAGTAAGAGTATAGGTATACTATTTTATTTTTTATAGTATACTAAGACTTAGACTTTTCCTACTTATTCTTACTTGAAAGACTTAAAAAAAAAAAAAGACTTATCTTATACTATATACTATACTTCTTATCTTAATTATCTTATGAATTTTGAATTTTATACCCTGAATTTTAGAATTTTAATTGAATCCAACAACACAAGGTAAAGGTAGCAATCCCCCCATATCTTGTAAGATATGGGGGGATTGCTACCTTCAAAAATTCATATACATATAAATGTATACAAAAGTATTATCCATTTGTAGATGGAGCTTCTACAGAAGCTAGATCTAGA
>refbc_1088825_2_Cypripedium_fasciolatum
TTATTTGGACATAGAATGCCAATTTTAAAAATGTAAAAAAAAGGAGTAATCAGCCGTGACACGTTCACTAAAAAAAAATCCTTTTGTAGCTAATCATTTATCGGGAAAAATTGAAAAACTCAACATGAGGGAGGAGAAAGAAATAATAGTGACTTGGTCTCGGGCATCTACCATTATACCCACAATGATTGGCCATACAATCGCTATTCATAATGGAAAGGAACATTTACCTATTTATATAACAGATCGTATGGTCGGTCACAAATTGGGAGAATTCGCACCTACTCTAACTTTCGTGAGACATGCAAGAAACGATAATAAATCTCGTCGTTAGTCGTTCTACTAAGTATTCATGTTAAAAGTCTTATCTTAATAGTATAGTATTTATAATTTAGATAGTATTTATAATTTAGTATTTAGACTATTTAGACTTAAGAGTCTTTATCTTATAGTAAGAGTATAGGTATACTATTTTATTTTTTATAGTATACTAAGACTTAGACTTTTCCTACTTATTCTTACTTGAAAGACTTAAAAAAAAAAAAAGACTTATCTTATACTATATACTATACTTCTTATCTTAATTATCTTATGAATTTTGAATTTTAGACCCTGAATTTTAGAATTTTAATTGAATCCAACAACACAAGGTAAAGGTAGCAATCCCCCCATATCTTGTAAGATATGGGGGGATTGCTACCTTCAAAAATTCATATACATATAAATGTATACAAAAGTATTATCCATTTGTAGATGGAGCTTCTACAGAAGCTAGATCTAGA
>refbc_1088826_2_Cypripedium_forrestii
TTATCTAGCTAAAGGATTTTATCTTTTTTCCATTCATCATTATTGTATTGATTCTTACCTTCATACTTCAGATTAAGATCGAGATAATCATTTATCGGGCAAAATTGAAAAACTCAACATGAGGGAGGAGAAAGAAATAATAGTGACTTGGTCTCGGGCATCTACCATTATACCCACAATGATTGGCCATACAATCGCTATTCATAATGGAAAGGAACATTTACCTATTTATATAACAGATCGTATGGTCGGTCACAAATTGGGAGAATTCGCACCTACTCTAACTTTCGTGAGACATGCAAGAAACGATAATAAATCTCGTCGTTAGTCGTTCTACTAAGTATTCATGTTAAAAGTCTTATCTTAATAGTCTATAGTATTTATAATTAGTATTTAGACTATTTAGACTTAAGAGTCTTTATCTTAATCTTATATCTTATAGTAAGAGTATAGGTATAGTATTTTTTTTTATAGTATACTAAGACTTAGATACTAAGACTTAGACTTTTCCTACTTATCCTACTTATTCTTACTTTTATAACTTATCTTATACTATACTTCACCTAGGCACTTATCATTCATTGGCAGGGGAGAACTTTCTTTTATGATAAGGAACGAAAATTCGGATAGAGAAGCAAAAGTGTTAGCTCAACATACATATGTATGTATGTCTGTTTTCAAAGCACGAAGAGTAATTGATCAGACCCCCCATATCTTGTAAGATATGGGGGGATTGCTACCTTCAAAAATTCATATCATATACATATAAATTACATATAAATTTATACAAATTTATACATTTATACATTTAAAGTATTATACATATACATTTTATACATTAAAGTATTATCCATTTGTAGATGGAGCTTCTACAGAAGCTAGATCTAGA
>refbc_1088827_2_Cypripedium_franchetii
TTATTTGGACATAGAATGCCAATTTTAAAAATGTAAAAAAAAGGAGTAATCAGCCGTGACACGTTCACTAAAAAAAAATCCTTTTGTAGCTAATCATTTATCGGGAAAAATTGAAAAACTCAACATGAGGGAGGAGAAAGAAATAATAGTGACTTGGTCTCGGGCATCTACCATTATACCCACAATGATTGGCCATACAATCGCTATTCATAATGGAAAGGAACATTTACCTATTTATATAACAGATCGTATGGTCGGTCACAAATTGGGAGAATTCGCACCTACTCTAACTTTCGTGAGACATGCAAGAAACGATAATAAATCTCGTCGTTAGTCGTTCTACTAAGTATTCATGTTAAAAGTCTTATCTTAATAGTATAGATAGTATTTATAATTTAGTATTTAGACTATTTAGACTTAAGAGTCTTTATCTTATAGTAAGAGTATAGGTATACTATTTTATTTTTTATTTTTTATAGTATACTAAGACTTAGACTTTTCCTACTTATTCTTACTTATTCTTACTTGAATACTTGAAAGACTTAAAAAAAAAAAGACTTATCTTATACTATTACTATATACTATACTTCACCTAGGCACTTATCATTCATTGGCAGGGGAGAACTTTATTTTATGATAAAGAATCCAACAACAACAAGGTAAACAACCACAAGGTAAAGGTAGCAATCCCCCCATATCTTGTAAGATATGGGGGGATTGCTACCTTCAAAAATTCATATTCATATACATATAAATGTATACAAAAGTATTATCCATTTGTAGATGGAGCTTCTACAGAAGCTAGATCTAGA
>refbc_1088828_2_Cypripedium_froschii
TTATTTGGACATAGAATGCCAATTTTAAAAATGTAAAAAAAAGGAGTAATCAGCCGTGACACGTTCACTAAAAAAAAATCCTTTTGTAGCTAATCATTTATCGGGAAAAATTGAAAAACTCAACATGAGGGAGGAGAAAGAAATAATAGTGACTTGGTCTCGGGCATCTACCATTATACCCACAATGATTGGCCATACAATCGCTATTCATAATGGAAAGGAACATTTACCTATTTATATAACAGATCGTATGGTCGGTCACAAATTGGGAGAATTCGCACCTACTCTAACTTTCGTGAGACATGCAAGAAACGATAATAAATCTCGTCGTTAGTCGTTCTACTAAGTATTCATGTTAAAAGTCTTATCTTAATAGTATAGTAATAGTATTTATAATTTAGTATTTAGACTATTTAGACTTAAGAGTCTTTATCTTATAGTAAGAGTATAGGTATACTATTTTATTTTTTATTTTTTATAGTATACTAAGACTTAGACTTTTCCTACTTATTCTTACTTTTTCTTACTTATTCTTACTTTTTATTCTTACTTGAAAGACTAAAAAAAAAAAAAGACTTATCTTATATCTTTTGTGAATTTTGAATTTTAGACCCTGAATTTTAGAATTTTAATTGAATCCAACAACAACAAGGTAAAGGTAGCAATCCCCCCATATCTTACAAGATATGGGGGGATTGCTACCTTCAAAAATTCATATACATATAAATGTATACAAAAGTATTATCCATTTGTAGATGGAGCTTCTACAGAAGCTAGATCTAGA
>refbc_1088829_2_Cypripedium_lentiginosum
TTATCTAGCTAAAGGATTTTATCTTTTTTCCATTCATCATTATTGTATTGATTCTTACCTTCATACTTCAGATTAAGATCGTCGGGCAAAATTGAAAAACTCAACATGAGGGAGGAGAAAGAAATAATAGTGACTTGGTCTCGGGCATCTACCATTATACCCACAATGATTGGCCATACAATCGCTATTCATAATGGAAAGGAACATTTACCTATTTATATAACAGATCGTATGGTCGGTCACAAATTGGGAGAATTCGCACCTACTCTAACTTTCGTGAGACATGCAAGAAACGATAATAAATCTCGTCGTTAGTCGTTCTACTAAGTATTCATGTTAAAAGTCTTATCTTAATAGTCTTAATAGTACTTAATAGTATAGTATCTTAATAGTATAATAGTATAGTATATAGATAGTATATAGTATTTATAATTAGTATTTAGACTATTTAGACTTAAGAGTCTTTATCTTAATCTTATATCTTATAGTAAGAGTATAGGTATAGTATTTTCTTTTTATAGTATACTAAGACTTAGATACTAAGACTTAGACTTTTCCTACTTATTCTTACTTTTAGAACTTATCTTATACTAGGCACTTATCATTCATTGGCAGGGGAGAACTTTCTTTTATGATAAAGAACGAAAATTCGGATAGAGAAGCAAAAGTGTTAGCTCAACATACATATGTATGTATGTCTGTTTTCAAAGCACGAAGAGTAATTGATCAAATTCTCAGACCCCCCATATCTTGATATCTTACAAGATATCAAGATATGGGGGGATTGCTACCTTCAAAAATTCATATCATATACATATAAATTACATATAAATTTATACATTTTATGCATTTGCATTAAAGTATTAAGTATTATACATTATTATACATTAAAGTATTATCCATTTGTAGATGGAGCTCCACAGAAGCTAGATCTAGA
>refbc_1088830_2_Cypripedium_aff._macranthos_JHL-2011
TTATTTGGACATAGAATGCCAATTTTAAAAATGTAAAAAAAAGGAGTAATCAGCCGTGACACGTTCACTAAAAAAAAATCCTTTTGTAGCTAATCATTTATCGGGAAAAATTGAAAAACTCAACATGAGGGAGGAGAAAGAAATAATAGTGACTTGGTCTCGGGCATCTACCATTATACCCACAATGATTGGCCATACAATCGCTATTCATAATGGAAAGGAACATTTACCTATTTATATAACAGATCGTATGGTCGGTCACAAATTGGGAGAATTCGCACCTACTCTAACTTTCGTGAGACATGCAAGAAACGATAATAAATCTCGTCGTTAGTCGTTCTACTAAGTATTCATGTTAAAAGTCTTATCTTAATAGTATAGTATTTATAATTTAGTATTTAGACTATTTAGACTTAAGAGTCTTTATCTTATAGTAAGAGTATAGGTATACTATTTTATTTTTTATTTTTTATAGTATACTAAGACTTAGACTTTTCCTACTTATTCTTACTTTTTCTTACTTATTCTTACTGGAAAGACTTAAAAAAAAAAAAGACTTATCTTATACTATTACTATATACTATACTTCACCTAGGCACTTATCATTCATTGGCAGGGGAGAACTTTATTTTATGATAAAGAATCCAACAACAACAAGGTAAAGGTAGCAATCCCCCCATATCTTACAAGATATGGGGGGATTGCTACCTTCAAAAATTCATATACATATAAATGTATACAAAAGTATTATCCATTTGTAGATGGAGCTTCTACAGAAGCTAGATCTAGA
>refbc_1088831_2_Cypripedium_palangshanense
TTATTTGGACATAGAATGCCAATTTTTAAAATGTAAAAAAAAAGGAGTAATCAGCCGTGACACGTTCACTAAAAAAAAATCCTTTTGTAGCTAATCATTTATCGGGAAAAATCGAAAAACTCAACATGAGGGAGGAGAAAGAAATAATAGTGACTTGGTCTCGGGCATCTACCATTATACCCACAATGATTGGCCATACAATCGCTATTCATAATGGAAAGGAACATTTACCTATTTATATAACAGATCGTATGGTCGGTCACAAATTGGGAGAATTCGCACCTACTCTAACTTTCGTGAGACATGCAAGAAACGATAATAAATCTCGTCGTTAGTCGTTCTACTAAGTATTCATGTTAAAAGTCTTATCTTAATTCTTAATTTAATAATTTAATATTAATAATTTAATTAATAATTAATATTAATAGTATATAGTATACTATAATATAATAGTATAGTGTATAGTATAGTATTTCTAATTAGATAGTATTTCTAATTAGTATTTCGACTTAAGAGTCTTTATCTTATAGTAAGAGTATATAGTATTTCATTTTGATAGTATACTAAGACTTAGACTTTTCCTACTTATTCTTACTTTTATGACTTATCTTATACTATACTTCACCTAGGCACTTATCATTCATTGGCAGGGGAGAACTTTCTTTTATGATAAAGAACGAAAATTCGGATATAGAAGCAAAAGTGTTAGCTCAACATACATATGTATGTATGTCTGTTTTCAAAGCACGAAGAGTAATTGATCAGATTCGCGGACGTTCTAAAGCAAGGTGAAGGTAGCAATCCCCCCATATCTTGTAAGATATGGGGGATTGCTACCTTCAAAAATTCATATACATATAAATGGTAAATGTATACAAAAGTATTATGATACAAAAGTATTATGAAATGTATATAAAAGTATTATCCATTTGTAGATGGAGCTTCTACAGAAGCTAGATCTAGA
>refbc_1088832_2_Cypripedium_reginae_f._albolabium
TTATTTGGACATAGAATGCCAATTTAAAAAATGTAAAAAAAAGGAGTAATCAGCCGTGACACGTTCACTAAAAAAAAATCCTTTTGTAGCTAATCATTTATCGGGAAAAATTGAAAAACTCAACATGAGGGAGGAGAAAGAAATAATAGTGACTTGGTCTCGGGCATCTACCATTATACCCACAATGATTGGCCATACAATCGCTATTCATAATGGAAAGGAACATTTACCTATTTATATAACAGATCGTATGGTCGGTCACAAATTGGGAGAATTCGCACCTACTCTAACTTTCGTGAGACATGCAAGAAACGATAATAAATCTCGTCGTTAGTCGTTCTACTAAGTATTCATGTTAAAAGTCTTATCTTAATAGTATTTATAATTAGTATTTAGACTTAAGAGTCTTTATCTTATAGTAAGAGTATAGGTATAGTATTTTATTTTTATAGACTTAGACTTTTCCTACTTTTATGACTTATCTTATACTATACTTCACCTAGGCACTTATCATTCATTGGCAGGGGAGAACTTTCTTTTATGATAAAGAACGAAAATTCGGATAGAGAAGCAAAAGTGTTAGCTCAACATACATATGTATGTATGTCTGTTTTTAGATTGAATCCAACAAGGTAAAGGTAGCAATCCCCCCATATCTTGTAAGATATGGGGGGATTGCTACCTTTAAAAATTCATATAATTCATATACATATAATATACATATAAATGTATACAAAAGTATTATCCATTTGTAGATGGAGCTTCTACAGAAGCTAGATCTAGA
>refbc_1088833_2_Cypripedium_shanxiense
TTATTTGGACATAGAATGCCAATTTTAAAAATGTAAAAAAAAGGAGTAATCAGCCGTGACACGTTCACTAAAAAAAAATCCTTTTGTAGCTAATCATTTATCGGGAAAAATTGAAAAACTCAACATGAGGGAGGAGAAAGAAATAATAGTGACTTGGTCTCGGGCATCTACCATTATACCCACAATGATTGGCCATACAATCGCTATTCATAATGGAAAGGAACATTTACCTATTTATATAACAGATCGTATGGTCGGTCACAAATTGGGAGAATTCGCACCTACTCTAACTTTCGTGAGACATGCAAGAAACGATAATAAATCTCGTCGTTAGTCGTTCTACTAAGTATTCATGTTAAAAGTCTTATCTTAATAGTATAGTATTTATAATTTAGTATTTAGACTTAAGAGTCTTTATCTTATAGTAAGAGTATAGGTATACTATTTTATTTTTTATTTTTATAGTATACTAAGACTTAGACTTTTCCTACTTATTCTTACTTTTTATTCTTACTTGAAAGACTTAAAAAAAAAAAAAAAGACTTATCTTATATCTTATACTATATACTATACTTCACCTAGGCACTTATCATTCATTGGCAGGGGAGAACTTTATTTTATGATAAAGAACGAAAATTGAATCCAACAACAACAAGGTAAAGGTAGCAATCCCCCCATATCTTGTAAGATATGGGGGGATTGCTACCTTCAAAAATTCATATACATATAAATGTATACAAAAGTATTATCCATTTGTAGATGGAGCTTCTACAGAAGCTAGATCTAGA
>refbc_1088834_2_Cypripedium_sichuanense
TTATCTAGCTAAAGGATTTTCTCTTTTTTCCATTCATCATTATTGTATTGATTCTTACCTTCATACTTCAGATTAAGATCGTCGGGCAAAATTGAAAAACTCAACATGAGGGAGGAGAAAGAAATAATAGTGACTTGGTCTCGGGCATCTACCATTATACCCACAATGATTGGCCATACAATCGCTATTCATAATGGAAAGGAACATTTACCTATTTATATAACAGATCGTATGGTCGGTCACAAATTGGGAGAATTCGCACCTACTCTCACTTTCGTGAGACATGCAAGAAACGATAATAAATCTCGTCGTTAGTCGTTCTACTAAGTATTCATGTTAAAAGTCTTATCTTAATAGTATAGTATATAGTATTTATAATTAGTATTTAGACTTAAGAGTCTTTATCTTAATCTTATATCTTATAGTAAGAGTATAGGTATAGTATTTTCTTTTTATAGTATACCAAGACTTAGATACTAAGACTTAGACTCTTCCTACTTATTCTTACTTTTATAACTAGGCACTTATCATTCATTGGCAGGGGAGAACTTTCTTTTATGATAAAGAACGAAAATTCGGATAGAGAAGCAAAAGTGTTAGCTCAACATACATATGTATGTATGTCTGTTTTCAAAGCACGAAGAGTAATTGATCAGAACCCCCCATATCTTGTATCTTGTAAGATATGGGGGGATTGCTACCTTCAAAAATTCATATCATATACATATAAATTACATATAAATTTCTACATTTTATACATTAAAGTATTATCCATTTGTAGATGGAGCTTCTACAGAAGCTAGATCTAGA
>refbc_1088835_2_Cypripedium_singchii
TTATTTGGACATAGAATGCCAATTTTTAAAATGTAAAAAAAAGGAGTAATCAGCCGTGACACGTTCACTAAAAAAAAATCCTTTTGTAGCTAATCATTTATCGGGAAAAATTGAAAAACTCAACATGAGGGAGGAGAAAGAAATAATAGTGACTTGGTCTCGGGCATCTACCATTATACCCACAATGATTGGCCATACAATCGCTATTCATAATGGAAAGGAACATTTACCTATTTATATAACAGATCGTATGGTCGGTCACAAATTGGGAGAATTCGCACCTACTCTAACTTTCGTGAGACATGCAAGAAACGATAATAAATCTCGTCGTTAGTCGTTCTACTAAGTATTCATGTTAAAAGTCTTATCTTAATAGTATAGTATTTATAATTAGTATTTAGACTAATTAGTATTTAGACTATTTAGTATTTAGACTTAAGAGTCTTTATCTTATAGATCTTATAGTAAGAGTATAGGTATAGTATTTTTTTTTTATAGTATACTAAAACTTAGACTTTTCCTACTTATTCTTTTTTCTACTTATTCTTACTTTTATGACTTATCTTATACTATACTTCACCTAGGCACTTATCATTCATTGGCAGGGGAGAACTTTCTTTTATGATAAAGAACGAAAATTCGGATAGAGAAGCAAACCTGATTAATTGATAATTGAATCCAACAAGGTAAAGCAAGGTAAAGGTAGCAATCCCCCCATATCTTGTAAGATATGGGGGGATTGCTACCTTAAAAAATTCATATCATATACATATATACATATAAATGTATACAAAAGTATTATCCATTTGTAGATGGAGCTTCTACAGAAGCTAGATCTAGA
>refbc_1088836_2_Cypripedium_subtropicum
TTATTTGGACATAGAATGCCAATTTTTAAAATGTAAAAAAAAGGAGTAATCAGCCGTGACACGTTCACTAAAAAAAAATCCTTTTGTAGCTAATCATTTATCGGGAAAAATTGAAAAACTCAACATGAGGGAGGAGAAAGAAATAATAGTGACTTGGTCTCGGGCATCTACCATTATACCCACAATGATTGGCCATACAATCGCTATTCATAATGGAAAGGAACATTTACCTATTTATATAACAGATCGTATGGTCGGTCACAAATTGGGAGAATTCGCACCTACTCTAACTTTCGTGAGACATGCAAGAAACGATAATAAATCTCGTCGTTAGTCGTTCTACTAAGTATTCATGTTAAAAGTCTTATCTTAATAGTATAGTATTTATAATTAGTATTTAGACTAATTAGTATTTAGACTATTTAGTATTTAGACTTAAGAGTCTTTATCTTATAGATCTTATAGTAAGAGATAGGTATAGTATTTTTTTTTTATAGTATACTAAAACTTAGACTTTTCCTACTTATTCTTACTTTTATGACTTATCTTATACTATACTTCACCTAGGCACTTATCATTCATTGGCAGGGAGAACTTTCTTTTATGATAAAGAACGAAAATTCGGATAGAGAAGCAAACCTGATTAATTGATAATTGAATCCAACAAGGTAAAGCAAGGTAAAGGTAGCAATCCCCCCATATCTTGTAAGATATGGGGGGATTGCTACCTTAAAAAATTCATATATATACATATATACATATAAATGTATACAAAAGTATTATCCATTTGTAGATGGAGCTTCTACAGAAGCTAGATCTAGA
>refbc_1088837_2_Cypripedium_aff._tibeticum_JHL-2011
TTATTTGGACATAGAATGCCAATTTTAAAAATGTAAAAAAAAGGAGTAATCAGCCGTGACACGTTCACTAAAAAAAAATCCTTTTGTAGCTAATCATTTATCGGGAAAAATTGAAAAACTCAACATGAGGGAGGAGAAAGAAATAATAGTGACTTGGTCTCGGGCATCTACCATTATACCCACAATGATTGGCCATACAATCGCTATTCATAATGGAAAGGAACATTTACCTATTTATATAACAGATCGTATGGTCGGTCACAAATTGGGAGAATTCGCACCTACTCTAACTTTCGTGAGACATGCAAGAAACGATAATAAATCTCGTCGTTAGTCGTTCTACTAAGTATTCATGTTAAAAGTCTTATCTTAATAGTATAGTAATAGTATTTATAATTTAGTATTTAGACTATTTAGACTTAAGAGTCTTTATCTTATAGTAAGAGATAGGTATACTATTTTATTTTTTATTTTTTATAGTATACTAAGACTTAGACTTTTCCTACTTATTCTTACTTTTTATTCTTACTTGAAAGACTAAAAAGAAAAAAAAGACTTATCTTATACTATATACTATACTTCACCTAGGCACTTATCATTCATTGGCAGGGAGAACTTTATTTTATGATAAAGAACGAAAATTCGGATTTTAATTGAATCCAACAACAACAAGGTAAAGGTAGCAATCCCCCCACATCTTGTAAGATATGGGGGGATTGCTACCTTCAAAAATTCATATACATATAAATGTATACAAAAGTATTATCCATTTGTAGATGGAGCTCTACAGAAGCTAGATCTAGA
>refbc_1088838_2_Cypripedium_x_ventricosum
TTATTTGGACATAGAATGCCAATTTTAAAAATGTAAAAAAAAGGAGTAATCAGCCGTGACACGTTCACTAAAAAAAAATCCTTTTGTAGCTAATCATTTATCGGGAAAAATTGAAAAACTCAACATGAGGGAGGAGAAAGAAATAATAGTGACTTGGTCTCGGGCATCTACCATTATACCCACAATGATTGGCCATACAATCGCTATTCATAATGGAAAGGAACATTTACCTATTTATATAACAGATCGTATGGTCGGTCACAAATTGGGAGAATTCGCACCTACTCTAACTTTCGTGAGACATGCAAGAAACGATAATAAATCTCGTCGTTAGTCGTTCTACTAAGTATTCATGTTAAAAGTCTTATCTTAATAGTATAGTATTTATAATTTAGTATTTAGACTATTTAGACTTAAGAGTCTTTATCTTATAGTAAGAGTATAGGTATACTATTTTATTTTTTATTTTTTATAGTATACTAAGACTTAGACTTTTCCTACTTATTCTTACTTTTTCTTACTTATTCTTACTGGAAAGACTTAAAAAAAAAAAAAGACTTATCTTATACTATTACTATATACTATACTTCACCTAGGCACTTATCATTCATTGGCAGGGGAGAACTTTATTTTATGATAAAAAATCCAACAACAACAAGGTAAAGGTAGCAATCCCCCCATATCTTACAAGATATGGGGGGATTGCTACCTTCAAAAATTCATATACATATAAATGTATACAAAAGTATTATCCATTTGTAGATGGAGCTTCTACAGAAGCTAGATCTAGA
>refbc_1088840_2_Cypripedium_wumengense
TTATCTAGCTAAAGGATTTTATCTTTTTTCCATTCATCATTATTGTATTGATTCTTACCTTCATACTTCAGATTAAGATCGAGATATTGGACATAGAATGCCAATTTTAGAAATAATAGTGACTTGGTCTCGGGCATCTACCATTATACCCACAATGATTGGCCATACAATCGCTATTCATAATGGAAAGGAACATTTACCTATTTATATAACAGATCGTATGGTCGGTCACAAATTGGGCGAATTCGCACCTACTCTAACTTTCGTGAGACATGCAAGAAACGATAATAAATCTCGTCGTTAGTCGTTCTACTAAGTATTCATGTTAAAAGTCTTATCTTAATAGTATAGTATATAGATAGTATATAGTATTTATAATTAGTATTTAGACTATTTAGACTTAAGAGTCTTTATCTTAATCTTATATCTTATAGTAAGAGTATAGGTATAGTATTTTCTTTTTATAGTATACTAAGACTTAGACTTTTCCTACTTATTCTTACTTTTAGAACTTATCTTATACTAGGCACTTATCATTCATTGGCAGGGGAGAACTTTCTTTTATGATAAAGAACGAAGATTCGGATAGAGAAGCAAAAGTGTTAGCTCAACATACATATGTATGTATGTCTGTCTTCAAAGCACGAAGAGTAATTGATCAAATTCTCAGACCCCCCATATCTTGTAAGATATTAAGATATGGGGGGATTGCTACCTTCAAAAATTCATATCATATACATATAAATTACATAAATTACATATAAATTTATACATTTTATGCATTAAAGTATTAAGTATTATACATTAAAGATTAAAGTATTATCCATTTGTAGATGGAGCTCCACAGAAGCTAGATCTAGA
>refbc_1088842_2_Cypripedium_malipoense
TTATCTAGCTAAAGGATTTTATCTTTTTTTCATTCATCAATATTTTATTGTATTTATTCTTACCTTCATACTTAAGATTCAATTTAGCGGGAAAAATTGAAAAACTCAACATGAGGAAGGAGAAAGAAATAATAGTGACTTGGTCTCGGGCATCTACCATTATACCCACAATGATTGGCCATACAATCGCTATTCATAATGGAAAGGAACATTTACCTATTTTTATAACAGATCGTATGGTCGGTCACAAATTGGGAGAATTCGCACCTACTCTAACTTTCGCGAGACACGCGAGAAACGATAATAAATCTCGTCGTTAGTCGTTCTACTAAGTATTCATGTGAAAAGTCTTATCTTAATATAAAATATAAGAGTCTTTATACTTAATACTTAAGAGTCTTTATCTTATAGTAAGAGTATAGGTATAGTATTTTAATTTTCTTTATCTTATAGTAAGAGTATAGGTTGATAGTATACTAAGACTTAGACTTTTCTTACTTATCTTATACTATTACTATACTGAACCTAGGCACTTATCATTCATTTCATTCATTGGCGGGGGAGAACTTTCTTTTATGAAAAAGAACGAAAATTCGGATAGAAAAGCTAAAGTGTTAGCTCAAAAAGTGTTAGCTCAACATATATGTATGTCTGTTTCGAAAGCACAAAGAATAATT
>refbc_1088843_2_Neuwiedia_singapureana
TTATCTAGCTAAAGGATTTTATCTTTTTTTCATTCATCAATATTTTATTGTATTTATTCTTACCTTCATACTTAAGATTCAATTTAGCGGGAAAAATTGAAAAACTCAACATGAGGAAGGAGAAAGAAATAATAGTGACTTGGTCTCGGGCATCTACCATTATACCCACAATGATTGGCCATACAATCGCTATTCATAATGGAAAGGAACATTTACCTATTTTTATAACAGATCGTATGGTCGGTCACAAATTGGGAGAATTCGCACCTACTCTAACTTTCGCGAGACACGCGAGAAACGATAATAAATCTCGTCGTTAGTCGTTCTACTAAGTATTCATGTGAAAAGTCTTATCTTAATATAAAATATAAGAGTCTTTATACTTAATACTTAAGAGTCTTTATCTTATAGTAAGAGTATAGGTATAGTATTTTAATTTTCTTTATCTTATAGTAAGAGTATAGGTTGATAGTATACTAAGACTTAGACTTTTCTTACTTATCTTATACTATTACTATACTGAACCTAGGCACTTATCATTCATTTCATTCATTGGCGGGGGAGAACTTTCTTTTATGAAAAAGAACGAAAATTCGGATAGAAAAGCTAAAGTGTTAGCTCAAAAAGTGTTAGCTCAACATATATGTATGTCTGTTTCGAAAGCACAAAGAATAATT
>refbc_1088844_2_Vanilla_shenzhenica
TTATCTAGCTAAAGGATTTTCTCTGTTTTCCATTCATCATTATTGTATTTCTTATTATCTTTATACTTCAGATTCAGATCGATAATAGTGACTTGGTCTCGGGCATCCACTATTATACCCACAATGGTTGGCCATACAATTGCTATTCATAATGGAAAGGAACATTTGCCGATTTATATAACAGATCGTATGGTCGGTCACAAATTGGGAGAATTCGCACCTACTCACACTTTCTTGAGACATACAAGAAAAGATAAGAAATCTCGTCGTTAGTCGTTGTTACTGATACTTCACCTAGGCACTTATCCTTCATTGGCGGGGGAGAACTTTTATGATAAAGAGCGAAAATTCGGATACAGAAGCGAAATTCCCCCAGTCTCTTATTATTAATTAAGATAAGAGACTGGGGGAATTTCTACCTTAAAAAATTCATATCATATAAAGAAAAAAAAGTATTATCCATTTGTAAATGTTGTAAATGGAGCTTGCAAAAAAGCTAGATCTAAA
>refbc_1088846_2_Veratrum_alpestre
ATTCACAATCCACTGCCTTGATCCACTTGGCTACATCCGCCCCTTATCTAGCTAAAGCATTTTCTCCTTTTTATTTTTCCATTCATCATTATTGTATTTATTCTTACCTTCATACTTAAATCTAGATATTGGACATAGAATATAGAATGCCAATTTTAAAAATGTAAAAAAGGGAGCAATCCAAAATATCTTGTTCTAGCAAGAGGTTTTGGATTGCTCCTTCAACAATTCATATACACTAAGACCTAAGTCTTATCCATTTGTATATGGAGCTTCAACAGCAGCTAGGTCTAGAGGGAAATTGTGAGCATTAC
>refbc_1088847_2_Veratrum_maackii_var._maackii
ATTCACAATCCACTGCCTTGATCCACTTGGCTACATCCGCCCCTTATCTAGCTAAAGCATTTTATCTTTTTTATTTTTCCATTCATCATTATTGTATTTATTCTTACCTTCATACTTAAATCTAGATATTGGACATAGAATGCCAATTTAAAAAATGTAAAAAAGGGAGCAATCCGCTGTTATCTTGTTATAGCAAGATAACAGCGGATTGCTCCTTCAACAATTCATATACACTAAGACCTGAGTCTTATCCATTTGTATATGGAGCTTCAACAGCAGCTAGGTCTAGAGGGAAATTGTGAGCATTAC
>refbc_1088848_2_Veratrum_nigrum_var._ussuriense
ATTCACAATCCACTGCCTTGATCCACTTGGCTACATCCGCCCCTTATCTAGCTAAAGCATTTTATCTTTTTTATTTTTCCATTCATCATTATTGTATTTATTCTTACCTTCATACTTAAATCTAGATATTGGACATAGAATGCCAATTTTAAAAATGTAAAAAAGGGAGCAATCCGCTGTTATCTTGCTAGAACAAGATAACAGCGGATTGCTCCTTCAACAATTCATATACACTAAGACCTAAGTCTTATCCATTTGTATATGGAGCTTCAACAGCAGCTAGGTCTAGAGGGAAATTGTGAGCATTAC
>refbc_109056_2_Bryum_billardierei
TATTTTTGTTATAATTTTATTCTTATAAAATTATACAAAATAGGATAACAACTTAAAAAATAATGACCTTAGGAACTAAACCCCTAAGGTCATTATTTTTCATTTAATAAAAATTAATAAATTTAAAAAA
>refbc_109057_2_Alnus_acuminata
GACTTCGGTTTTAGTATATATGAGTTATTGAAAATAAAGGAGCAATAATCAACTTCTTGTTCTCTCAAGAGGATTGCTATTGCTCCTTTATTAGCCCTTTAATTACTATTAATTAATTTAATTAATTAATAATTAATTTAATTAATTACTATTTAGTTGTCTTTTACTTACATAAGTTTTTTTATTTCTTTACTTTAACATACAAAAAACTATTTGAGTATCCTATTTTCGTTATGTAGTAATTTTTTTTTATATGTTCTTATCGGTTTTTTGTGAAGTTTTTATTTATTATTCTCTTTTTTTATTTGTTTTATTTGAAAATTATTTCAAAATTAAAAGATAAAGGTTTCAATTTCTTTTATGTCTCTTGTATCTTAGAAGAAAGGTAAACATGATCAATGGTAGAGATGAAATCTCCATGTAATTTGTACTACATGGAGTATAGG
>refbc_109073_2_Alnus_incana_subsp._tenuifolia
AATAAAGGAGCAATAATCAACTTCTTGTTCTCTCAAGAGGATTGCTATTGCTCCTTTATTAGCCCTTTAATTACTATTAATTAATTTAATTAATTAATTACTATTTAGTTGTCTTTTACTTACATAAGTTTTTTTATTTCTTTACTTTAACATACAAAAAACTATTTGAGTATCCTATTTTCGTTATGTAGTAATTTTTTTTTTATATGTTCTTATCGGTTTTTTGTGAAGTTTTTATTTATTATTCTCTTTTTTTATTTGAAAATTATTTCAAAATTAAAAGATAAAGGTTTCAATTTCTTTTATGTCTCTTGTATCTTAAAAAAAAGGTAAACATGATCAATGGTAGAGATGAAATCTCCATGTAATTTGTACTACATGGAGTATAGG
>refbc_109091_2_Bunium_elegans
GGCCGGGTTTTAGTATATACGAGTTTTTTTGAAAAAAAAAAGGAGCAATTAACCTCTTTCTTGTTCTATCAAGAGGGCGGTCTTGCTCCTTTTTTTTTATACTTTTTAGATAAAAAAAAATTTTTTAATTTGGCGG
>refbc_109094_2_Chaerophyllum_aureum
GACCGGGTCTTAGTCTATACGAGTTTTTGAAATAATAAAAAAGGAGCAATACCTCCTCTTGATAGAACAAGAAAGAGGTTATTGCTCCTTTTTTATTTATTTAAGACTTTTTTAGATAAACAAATATTTTTGAATGATCAAAAAGAATTGAAATGCAAATACATAAAATAAAACTGGCGG
>refbc_109113_2_Conopodium_bourgaei
GACCGGGTCTTAGTCTATACGTGTTTTTGAAATATTAAAAAAGGAGCAATAACCTCTTTCTTGTTCTATCAAGAGGCGGTATTGCTCCTTTTTTATTTATTTAAGACTTTTTTAGATAAACAAATATTTTTGAATGATCAAAAAGGAATCCTTTGAAATGCAAATAAATAAAAGAAAACTGGCGG
>refbc_109121_2_Geocaryum_macrocarpum
GACCGGGTCTTAGTCTATACGAGTTTTTGAAATATTAAAAAAGGAGCAATATCACCTCTTGATATAACAAGAAAGAGGTTATTGCTCCTTTTTTATTTATTTAAGACTGTTTTAGATAAACAAATATTTTTGAATGATCAAAAAGGAATCCTTTGAAATTCAAATAAATAAAATAAAACTGGCGG
>refbc_1091240_2_Cyrtomium_sp._ES-2011
GCTCCTTCTATAAACGGATAACATCCGTCTGGTTATGCAGCACAACTGGATACCAAATCTCTTAACTTCAGAGGGGGAGGTTTGGTGTCCAATGAGATGAAGGTTCATTCGGTAGAACGAATGAAAAGAATGATAACAGCTTATCACAATTTCACGATTATCAGTTTCCAACCTTAAATTCTGAAAACTATTTGGAATATCCTTCTGCGACTTAATAGATTACGAAGTTTCCTACTCCGATTTGCAGAATGCTTGTAATCCCCCATCCCAATCTTTTGGATAGAAGAAGGAGTGTATTCCTCATTTCAAAGATTTTCTATTGTCTTGTTATATACATACAGCTAATATGTATGTGTATCAACCGAAGGACCTATCTAGATTGCTTAACAGATAGATCTTGTTCACGTCCGGGGGGGAGCCAACTAAATCAAC
>refbc_1091241_2_Davallia_sp._ES-2011
GGATAACACCCGTATGGTTATCCAGCACAACTGGATGCCAAACCTCTCAACTTCAGAGGGGGAGGTTTGGTGTCCAATGAGATGAAGGTTCGTGCAATATAAAGAATGGAAAAAGAATGGTAACAGCTTTTCACAATTTCATGATTATCAGTTTCCAACCTTGAATTCTGAAAACTATCTGCAATATCCTTCTGCGATTTAATAGATTACGAAGTTTCCTATTCTGATTTGCGGAATGTTTGTAAACCCCCACCCCAACCTTTTGAATAACGGAAAGGAAGTAGTGCATTCCTTATTTCAAAGATTTTCTATTGTATTGTCATATAAATACAGTTAATACGTATGTGTATCAACCGAAGGAAGGACCTATCTAGCTTGCTTAACGGATAGATCTCGTTCACGTCCGG
>refbc_1091242_2_Dryopteris_abbreviata
GCTCCTTCTATAAACGGATAACATCCGTCTGGTTATGCAGCACAACTGGATACCAAATCTCTCAACTTCAGGGGAGGTTTGGTGTCCAATGAGATGAAAGTTCGTGCGGTGGAACGAATGAAAGGAATGGTAGCAGCTTCTCACAATTTCACGATTATCAGTTTCCAACCTTAAATTCTGAAAACTATTTGGAATATCCCTCTGCGATTTAATAGATTACGAAGTTTCCTATTCCGATTTGCAGAATGCTTGTAATCTCCCACCCCAATCTTTTGGATAAAAGAAGGAGTGTATTCCTCATTTCAAAGATTTTCTATTGTCTTGCTATATACATACAGCTAATATGTATGTGTATCAACCGAAGGACCTATCTAGACTGCTTAACGGATAGATCTTGTTCACGTCCGGTGGGGAGCCAACTAAATCAAC
>refbc_1091243_2_Dryopteris_alpestris
GCTCCTTCTATAAACGGATAACATCCGTCTGGTTATGCAGCACAACTGGATACCAAATCTCTCAACTTCAGGGGAGGTTTGGTGTCCAATGAGATGAAAGTTCGTGCGGTGGAACGAATGAAAGGAATGGTAGCAGCTTCTCACAATTTCACGATTATCAGTTTCCAACCTTAAATTCTGAAAACTATTTGGAATATCCTTCTGCGATTTAATAGATTACGAAGTTTCCTATTCCGATTTGCAGAATGCTTGTAATCTCCCACCCCAATCTTTTGGATAAAAGAAGGAGTGTATTCCTCATTTCAAAGATTTTCTATTGTCTTGCTATATACATACAGCTAATATGTATGTGTATCAACCGAAGGACCTATCTAGACTGCTTAACGGATAGATCTTGTTCACGTCCGGTGGGGAGCCAACTAAATCAGC
>refbc_1091244_2_Dryopteris_antarctica
GCTCCTTCTATAAACGGATAACATCCGTCTGGTTATGCAGCACAACTGGATACCAAATCTCCCAACTTCAGGGGAGGTTTGGTGTCCAATGAGATGAAAGTTCGTGCGGTGGAACGAATGAAAGGAATGGTAGCAGCTTCTCACAATTTCACGATTATCAGTTTCCAACCTTAAATTCTGAAAACTATTTGAAATATCCTTCTGCGATTTAATAGATTACGAAGTTTCCTACTCTGATTTGCAGAATGCTTGCAATCTCCCACCCCAATCTTTTGGATAAAAGAAGGAGTGTATTCCTCATTTCAAAGATTTTATATTGTCTTGCTATATACATACAGCTAATATGTATGTGTATCAACCGAAGGACCTATCTAGACTGCTTAACGGATAGATCTTGTTCACGTCCGATGGGGAGGGGAGCCAACTAAATCAAC
>refbc_1091245_2_Dryopteris_assimilis
GCTCCTTCTATAAACGGATAACATCCGTCTGGTTATGCAGCACAACTGGATACCAAATCTCTCAACTTCAGGGGAGGTTTGGTGTCCAATGAGATGAAAGTTCGTGCGGTGGAACGAATGAAAGGAATGGTAGCAGCTTCTCACAATTTCACGATTATCAGTTTCCAACCTTAAATTCTGAAAACTATTTGAAATATCCTTCTGCGATTTAATAGATTACGAAGTTTCCTACTCCGATTTGCAGAATGCTTGTAATCTCCCACCCCAATCTTTTGGATAAAAGAAGGAGTGTATTCCTCATTTCAAAGATTTTATATTGTCTTGCTATATACATACAGCTAATATGTATGTGTATCAACCGAAGGACCTATCTAGACTGCTTAACGGATAGATCTTGTTCACGTCCGGTGGGGAGGGGAGCCAACTAAATCAAC
>refbc_1091246_2_Dryopteris_athamantica
GCTCCTTCTATAAATGGATAACATCCGTCTGGTTATGCAGCACAACTGGATACCAAATCTCTCAACTTCAGGGGAGGTTTGGTGTCCAATCAGATGAAAGTTCGTGCGGTGGAACGAATGAAAGGAATGATAGCAGCTTCTCACAATTTCACGATTATCAGTTTCCAACCTTAAATTCTGAAAACTATTTGGAATATCCCTCTGCGATTTAATAGATTACGAAGTTTCCTATTCCGATTTGCAGAATGCTTGTAATCTCCCACCCCAATCTTTTGGATAAAAGAAGGAGTGTATTCCTCATTTCAAAGATTTTCTATTGTCTTGCTATATACATACAGCTAATATGTATGTGTATCAACCGAAGGACCTATCTAGACTGCTTAACGGATAGATCTTGTTCACGTCCGGTGGGGAGCCAACTAAATCAAC
>refbc_1091247_2_Dryopteris_austriaca
GCTCCTTCTATAAACGGATAACATCCGTCTGGTTATGCAGCACAACTGGATACCAAATCTCTCAACTTCAGGGGAGGTTTGGTGTCCAATGAGATGAAAGTTCGTGCGGTGGAACGAATGAAAGGAATGGTAGCAGCTTCTCACAATTTCACGATTATCAGTTTCCAACCTTAAATTCTGAAAACTATTTGAAATATCCTTCTGCGATTTAATAGATTACGAAGTTTCCTACTCCGATTTGCAGAATGCTTGTAATCTCCCACCCCAATCTTTTGGATAAAAGAAGGAGTGTATTCCTCATTTCAAAGATTTTATATTGTCTTGCTATATACATACAGCTAATATGTATGTGTATCAACCGAAGGACCTATCTAGACTGCTTAACGGATAGATCTTGTTCACGTCCGGTGGGGAGGGGAGCCAACTAAATCAAC
>refbc_1091248_2_Dryopteris_barbigera
GCTCCTTCTATAAACGGATAACATCCGTCTGGTTATGCAGCACAACTGGATACCAAATCTCTCAACTTCAGGGGAGGTTTGGTGTCCAATGAGATGAAAGTTCGTGCGGTGGAACGAATGAAAGGAATGGTAGCAGCTTCTCACAATTTCACGATTATCAGTTTCCAACCTTAAATTCTGAAAACTATTTGGAATATCCTTCTGCGATTTAATAGATTACGAAGTTTCCTATTCCGATTTGCAGAATGCTTGTAATCTCCCACCCCAATCTTTTGGATAAAAGAAGGAGTGTATTCCTCATTTCAAAGATTTTCTATTGTCTTGCTATATACATACAGCTAATATGTATGTGTATCAACCGAAGGACCTATCTAGACTGCTTAACGGATAGATCTTGTTCACGTCCGGTGGGGAGCCAACTAAATCAAC
>refbc_1091249_2_Dryopteris_caucasica
GCTCCTTCTATAAACGGATAACATCCGTCTGGTTATGCAGCACAACTGGATACCAAATCTCTCAACTTCAGGGGAGGTTTGGTGTCCAATGAGATGAAAGTTCGTGCGGTGGAACGAATGAAAGGAATGGTAGCAGCTTCTCACAATTTCACGATTATCAGTTTCCAACCTTAAATTCTGAAAACTATTTGGAATATCCCTCTGCGATTTAATAGATTACGAAGTTTCCTATTCCGATTTGCAGAATGCTTGTAATCTCCCACCCCAATCTTTTGGATAAAAGAAGGAGTGTATTCCTCATTTCAAAGATTTTCTATTGTCTTGCTATATACATACAGCTAATATGTATGTGTATCAACCGAAGGACCTATCTAGACTGCTTAACGGATAGATCTTGTTCACGTCCGGTGGGGAGCCAACTAAATCAAC
>refbc_1091250_2_Dryopteris_costalisora
GCTCCTTCTATAAACGGATAACATCCGTCTGGTTATGCAGCACAACTGGATACCAAATCTCTCAACTTCAGGGGAGGTTTGGTGTCCAATGAGATGAAAGTTCGTGCGGTGGAACGAATGAAAGGAATGGTAGCAGCTTCTCACAATTTCACGATTATCAGTTTCCAACCTTAAATTCTGAAAACTATTTGGAATATCCTTCTGCGATTTAATAGATTACGAAGTTTCCTATTCCGATTTGCAGAATGCTTGTAATCTCCCACCCCAATCTTTTGGATAAAAGAAGGAGTGTATTCCTCATTTCAAAGATTTTCTATTGTCTTGCTATATACATACAGCTAATATGTATGTGTATTAACCGAAGGACCTATCTAGACTGCTTAACGGATAGATCTTGTTCACGTCCGGTGGGGAGCCAACTAAATCAGC
>refbc_1091251_2_Dryopteris_fatuhivensis
GCTCCTTCTATAAACGGATAACATCCGTCTGGTTATGCAGCACAACTGAACTGGATACCAAATCTCTCAACTTCAGGGGAGGTTTGGTGTCCAATGAGATGAAAGTTCGTGCGGTGGAACGAATGAAAGGAATGGTAGCAGCTTCTCACAATTTCACGATTATCAGTTTCCAACCTTAAATTCTGAAAAGAATTTGGAATATCCTTCTGCGATTTAATAGATTACGAAGTTTCCTACTCCGATTTGCAGAATGCTTGTAATCTCCCACCCCAATCTTTTGGATAAAAGAAGGAGTGTATTCCTCATTTCAAAGATTTTCTATTGTCTTGCTATATACATACAGCTATTATGTATGTGTATCAACCGAAGGACCTATCTAGACTGCCTAACGGATAGATCTTGTTCACGTCCGGTGGGGAGCCAACTAAATCAAC
>refbc_1091252_2_Dryopteris_flaccisquama
GCTCCTTCTATAAACGGATAACATCCGTCTGGTTATGCAGCACAACTGGATACCAAATCTCTCAACTTCAGGGGAGGTTTGGTATCCAATAAGATGAAAATTCGTGCGGTGGAACGAATGAAAAGAATGGTAGCAGCTTCTCACAATTTCACGATTATCAGTCTCCAACCTTAAATTATGAAAACTATTTGGAATATCCTTCTGCGATTTAATAGATTACGAAGTTTCCTATTCCGATTTGCAGAATGCTTGCAACCTCCCACCCCAATCTTTTGGATAAAAGAAGGAGTGTATTCCTCATTTCAAAGATTTTCTATTGTCTCGCTATATACATACAGCTAATATGTATGTGTATCAACCAAAGGACCTATCTAGACTGCTTAACGGATAGATCTTGTTCACGTCCGGTGGGGAGCCAACTAAATCAAC
>refbc_1091253_2_Dryopteris_futura
GCTCCTTCTATAAACGGATAACATCCGTCTGGTTATGCAGCACAACTGGATACCAAATCTCTCAACTTCAGGGGAGGTTTGGTATCCAATGAGATGAAAGTTCGTGCGGTGGAACGAATGAAAAGAATGGTAGCAGCTTCTCACAATTTCACGATTATCAGTCTCCAACCTTAAATTATGAAAACTATTTGGAATATCCTTCTGCGATTTAATAGATTACGAAGTTTCCTATTCCGATTTGCAGAATGCTTGCAATCTCCCACCCCAATCTTTTCTTTTGGGTAAAAGAAGGAGTGTATTCCTCATTTCAAAGATTTTCTATTGTCTTGCTATATACATACAGCTAATATGTATGTGTATCAACCGAAGGACCTATCTAGACTGCTTAACGGATAGATCTTGTTCACGTCCGGTGGAGAGCCAACTAAATCAAC
>refbc_1091254_2_Dryopteris_goldiana_supsp._monticola
GCTCCTTCTATAAACGGATAATATCCGTCTGGTTATGCAGCACAACTGGATACCAAATCTCCCAACTTCAGGGGAGGTTTGGTGTCCAATGAGATGAAAGTTCGTGCGGTGGAACGAATGAAAGGAACGGTAGCAGCTTCTCACAATTTCACGATTATCAGTTTCCAACCTTAAATTATGAAAACTATTTGGAATATCCTTCTGCGATTTAATAGATTACGAAGTTTCCTATTCCGATTTGCAGAATGCTTGTAATCTCCCACCCCAATCTTTTGGATAAAAGAAGGAGTGTATTCCTCATTTCAAAGATTTTCTATTGTCTTGCTATATACATACAGCTAATATATATATGTGTATCAACCGAAGGACCTATCTAGACTGCTTAACGGATAGATCTTGTTCACGTCCGGTGGGGAGCCAACTAAATCAAC
>refbc_1091255_2_Dryopteris_huberi
GCTCCTTCTATAAACGGATAACATCCGTCTGGTTATGCAGCACAACTGGATACCAAATCTCTCAACTTCAGGGGAGGTTTGGTATCCAATAAGATGAAAATTCGTGCGGTGGAACGAATGAAAAGAATGGTAGCAGCTTCTCACAATTTCACGATTATCAGTCTCCAACCTTAAATTATGAAAACTATTTGGAATATCCTTCTGCGATTTAATAGATTACGAAGTTTCCTATTCCGATTTGCAGAATGCTTGCAACCTCCCACCCCAATCTTTTGGATAAAAGAAGGAGTGTATTCCTCATTTCAAAGATTTTCTATTGTCTCGCTATATACATACAGCTAATATGTATGTGTATCAACCAAAGGACCTATCTAGACTGCTTAACGGATAGATCTTGTTCACGTCCGGTGGGGAGCCAACTAAATCAAC
>refbc_1091256_2_Dryopteris_karwinskyana
GCTCCTTCTATAAACGGATAACATCCGTCTGGTTATGCAGCACAACTGGATACCAAATCTCTCAACTTCAGGGGAGGTTTGGTATCCAATGAGATGAAAGTTCGTGCGGTGGAACGAATGAAAAGAATGGTAGCAGCTTCTCACAATTTCACGATTATCAGTTTCCAACCTTAAATTATGAAAACTATTTGGAATATCCTTCTGCGATTTAATAGATTACGAAGTTTACTATTTCGATTTGCAGAATGCTTGTAATCTCCCACCCCAATCTTTTGGATAAAAGAAGGAATGTATTCCTCATTTCAAAGATTTTCTATTGTCTTGCTATATACATACAGCTAATATGTATGTGTATCAACCGAAGGACCTATCTAGACTGCTTAACGGATAGATCTTGTTCACGTCCGGTGGGGAGCCAACTAAATCAAC
>refbc_1091257_2_Dryopteris_knoblochii
GCTCCTTCTATAAACGGATAACATCCGTCTGGTTATGCAGCACAACTGGATGCCAAATCTCTCAACTTCAGGGGAGGTTTGGTATCCAATGAGATGAAAATTCGTGCGGTGGAACGAATGAAAAGAATGGTAGCAGCTTCTCACAATTTCACGATTATCAGTCTCCAACCTTAAATTATGAAAACTATTTGGAATATCCTTCTGCGATTTAATAGATTACGAAGTTTCCTATTCCGATTTGCAGAATGCTTGTAATCTCCCACCCCAATCTTTTGGATAAAAGAAGGAGTGTATTCCTCATTTCAAAGATTTTCTATTGTCTTGCTATATACATACAGCTAATATGTATGTGTATCAACCGAAGGACCTATCTAGACTGCTTAACGGATAGATCTTGTTCACGTCCGGTGGGAAGCCAACTAAATCAAC
>refbc_1091258_2_Dryopteris_komarovii
GCTCCTTCTATAAACGGATAACATCCGTCTGGTTATGCAGCACAACTGGATACCAAATCTCTCAACTTCAGGGGAGGTTTGGTGTCCAATGAGATGAAAGTTCGTGCGGTGGAACGAATGAAAGGAATGGTAGCAGCTTCTCACAATTTCACGATTATCAGTTTCCAACCTTAAATTCTGAAAACTATTTGGAATATCCTTCTGCGATTTAATAGATTATGAAGTTTCCTATTCCGATTTGCAGAATGCCTGTAATCTCCCACCCCAATCTTTTGGATAAAAGAAGGAGTGTATTCCTCATTTCAGAGATTTTCTATTGTCTTGCTATATACATACAGCTAATATGTATGTGTATCAACCGAAGGACCTATCTAGACTGCTTAACGGATAGATCTTGTTCACGTCCGGTGGGGAGCCAACTAAATCAAC
>refbc_1091259_2_Dryopteris_maxonii
GCTCCTTCTATAAACGGATAACATCCGTCTGGTTATGCAGCACAACTGAATACCAAATCTCTCAACTTCAGGGGAGGTTTGGTATCCAATGAGATGAAAGTTCGTGCGGTGGAACGAATGAAAAGAATGGTAGCAGCTTGTCACAATTTCAAGATTATCAGTCTCCAACCTTAAATTATGAAAACTATTTGGAATATCCTTCTGCGATTTAATAGATTACGAAGTTTCCTATTCCGATTTGCAGAATGCTTGTAATCTCCCACCCCAATCTTTTGGATAAAAAAAGGAGTGTATTCCTCATTTCAAAGATTTTCTATTGTCTTGCTACATACATACAGCTAATATGTATGTGTATCAACCGAAGGACCTATCTAGACTGCTTGACGGATAGATCTTGTTCACGTTCGGTGGGGAGCCAACTAAATCAAC
>refbc_1091260_2_Dryopteris_nubigena
GCTCCTTCTATAAACGGATAACATCCGTCTGGTTATGCAGCACAACTGGATACCAAATCTCTCAACTTCAGGGGAGGTTTGGTATCCAATGAGATGAAAGTTCGTGCGGTGGAACGAATGAAAAGAATGGTAGCAGCTTCTCACAATTTCACGATTATCAGTCTCCAACCTTAAATTATGAAAACTATTTGGAATATCCTTCTGCGATTTAATAGATTACGAAGTTTCCTATTCCGATTTGCAGAATGCTTGCAATCTCCCACCCCAATCTTTTGGATAAAAGAAGGAGTGTATTCCTCATTTCAAAGATTTTCTATTGTCTTGTTATATACATACAGCTAATATGTATGTGTATCAACCGAAGGACCTATCTAGACTGCTTAACGGATAGATCTTGTTCACGTCCGGTGGAGAGCCAACTAAATCAAC
>refbc_1091261_2_Dryopteris_pentheri
GCTCCTTCTATAAATGGATAACATCCGTCTGGTTATGCAGCACAACTGGATACCAAATCTCTCAACTTCAGGGGAGGTTTGGTGTCCAATCAGATGAAAGTTCGTGCGGTGGAACGAATGAAAGGAATGGTAGCAGCTTCTCACAATTTCACGATTATCAGTTTCCAACCTTAAATTCTGAAAACTATTTGGAATATCCCTCTGCGATTTAATAGATTACGAAGTTTCCTATTCCGATTTGCAGAATGCTTGTAATCTCCCACCCCAATCTTTTGGATAAAAGAAGGAGTGTATTCCTCATTTCAAAGATTTTCTATTGTCTTGCTATATACATACAGCTAATATGTATGTGTATCAACCGAAGGACCTATCTAGACTGCTTAACGGATAGATCTTGTTCACGTCCGGTGGGGAGCCAACTAAATCAAC
>refbc_1091262_2_Dryopteris_rosea
GCTCCTTCTATAAACGGATAACATCCGTCTGGTTATGCAGCACAACTGGATACCAAATCTCTCAACTTCAGGGGAGGTTTGGTATCCAATGAGATGAAAATTCGTGCGGTGGAACGAATGAAAAGAATGGTAGCAGCTTCTCACAATTTCACGATTATCAGTCTCCAACCTTAAATTATGAAAACTATTTGGAATATCCTTCTGCGATTTAATAGATTACGAAGTTTCCTATTCCGATTTGCAGAATGCTTGTAATCTCCCACCCCAATCTTTTGGATAAAAGAAGGAGTGTATTCCTCATTTCAAAGATTTTCTATTGTCTTGCTATATACATACAGCTAATATGTATGTGTATCAACCGAAGGACCTATCTAGACTGCTTAACGGATAGATCTTGTTCACGTCCGGTGGGGAGCCAACTAAATCAAC
>refbc_1091263_2_Dryopteris_rossii
GCTCCTTCTATAAACGGATAACATCCGTCTGGTTATGCAGCACAACTGGATGCCAAATCTCTCAACTTCAGGGGAGGTTTGGTATCCAATGAGATGAAAATTCGTGCGGTGGAACGAATGAAAAGAATGGTAGCAGCTTCTCACAATTTCACGATTATCAGTCTCCAACCTTAAATTATGAAAACTATTTGGAATATCCTTCTGCGATTTAATAGATTACGAAGTTTCCTATTCCGATTTGCAGAATGCTTGTAATCTCCCACCCCAATCTTTTGGATAAAAGAAGGGGTGTATTCCTCATTTCAAAGATTTTCTATTGTCTTGCTATATACATACAGCTAATATGTATGTGTATCAACCGAAGGACCTATCTAGACTGCTTAACGGATAGATCTTGTTCACGTCCGGTGGGAAGCCAACTAAATCAAC
>refbc_1091264_2_Dryopteris_saffordii
GCTCCTTCTATAAACGGATAACATCCGTCTGGTTATGCAGCACAACTGGATACCAAATCTCTCAACTTCAGGGGAGGTTTGGTATCCAATGAGATGAAAATTCGTGCGGTGGAACGAATGAAAAGAATGGTAGCAGCTTCTCACAATTTCACGATTATCAGTCTCCAACCTTAAATTATGAAAACTATTTGGAATATCCTTCTGCGATTTAATAGATTACGAAGTTTCCTATTCCGATTTGCAGAATGCTTGTAATCTCCCACCCCAATCTTTTGGATAAAATAAAAGAAGGAGTGTATTCCTCATTTCAAAGATTTTCTATTGTCTTGCTATATACATACAGCTAATATGTATGTGTATCAACCGAAGGACCTATCTAGACTGCTTAACGGATAGATCTTGTTCACGTCCGGTGGGGAGCCAACTAAATCAAC
>refbc_1091265_2_Dryopteris_salvinii
GCTCCTTCTATAAACGGATAACATCCGTCTGGTTATGCAGCACAACTGGATACCAAATCTCTCAACTTCAGGGGAGGTTTGGTATCCAATAAGATGAAAATTCGTGCGGTGGAACGAATGAAAAGAATGGTAGCAGCTTCTCACAATTTCACGATTATCAGTCTCCAACCTTAAATTATGAAAACTATTTGGAATATCCTTCTGCGATTTAATAGATTACGAAGTTTCCTATTCCGATTTGCAGAATGCTTGCAACCTCCCACCCCAATCTTTTGGATAAAAGAAGGAGTGTATTCCTCATTTCAAAGATTTTCTATTGTCTCGCTATATACATACAGCTAATATGTATGTGTATCAACCAAAGGACCTATCTAGACTGCTTAACGGATAGATCTTGTTCACGTCCGGTGGGGAGCCAACTAAATCAAC
>refbc_1091266_2_Dryopteris_simplicior
GCTCCTTCTATAAACGGATAACATCCGTCTGGTTATGCAGCACAACTGGATACCAAATCTCTCAACTTCAGGGGAGGTTTGGTATCCAATGAGATGAAAATTCGTGCGGTGGGACGAATGAAAAGAATGGTAGCAGCTTTTCACAATTTCACGATTATCAGTCTCCAACCTTAAATTATGAAAACTATTTGGAATATCCTTCTGCGATTTAATAGATTACGAAGTTTCCTATTCCGATTTGCAGAATGCTTGTAATCTCCCACCCCAATCTTTTGGATAAAAGAAGGAGTGTATTCCTCATTTCAAAGATTTTCTATTGTCTTGCTATATACATACAGCTAATATGTATGTGTATCAACCGAAGGACCTATCTAGACTGCTTAACGGATAGATCTTGTTCACGTCCGGTGGGGAGCCAACTAAATCAAC
>refbc_1091267_2_Dryopteris_spinosa
GCTCCTTCTATAAACGGATAACACCCGTCTGGTTATGCAGCACAACTGGATACCAAATCTCTCAACTTCAGGGGAGGTTTGGTGTCCAATGAGATGAAAGTTCGTGCGGTGGAACGAATGAAAGGAATGGTAGCAGCTTCTCACAATTTCACGATTATCAGTTTCCAACCTTAAATTCTGAAAACTATTTGAAATATCCTTCTGCGATTTAATAGATTACGAAGTTTCCTACTCCGATTTGCAGAATGCTTGTAACCTCCCACCCCAATCTTTTGGATAAAAGAAGGAGTGTATTCCTCATTTCAAAGATTTTATATTGTCTTGCTATATACATACAGCTAATATGTATGTGTATCAACCGAAGGACCTATCTAGACTGCTTAACGGATAGATCTTGTTCACGTCCGGTGGGGAGGGGGAGCCAACTAAATCAAC
>refbc_1091269_2_Dryopteris_rosthornii
GCTCCTTCTATAAACGGATAACATCCGTCTGGTTATGCAGCACAACTGAACTGGATACCAAATCTCTCAACTTCAGGGGAGGTTTGGTGTCCAATGAGATGAAAGTTCGTGCGGTGGAACGAATGAAAGGAATGGTAGCAGCTTCTCACAATTTCACGATTATCAGTTTCCAACCTTAAATTCTGAAAAGTATTTGGAATATCCTTCTGCGATTTAATAGATTACGAAGTTTCCTACTCCGATTTGCAGAATGCTTGTAATCTCCCACCCCAATCTTTTGGATAAAAGAAGGAGTGTATTCCTCATTTCAAAGATTTTCTATTGTCTTGCTATATACATACAGCTAATATGTATGTGTATCAACCGAAGGACCTATCTAGACTGCTTAACGGATAGATCTTGTTCACGTCCGGTGGGGAGCCAACTAAATCAAC
>refbc_1091270_2_Platycerium_sp._ES-2011
GCTCCTTCTATAAACGGATAACACCTGTATGGTTATCCAGCACAACTGGATGCCAAATCTCCTCAGAGGGGGGGGTTTGGTGTCCAATGACATGAAGATTCGTGCGGTATAAAGAGTGGAAAAAGTGGTAATAGCTTTTCACAATTTCATGATTATCAGTTTCCAACCTTGAATTATGAAAACTATTTGCAATATCCTTCCGCGATTTAATACATTACGAAGTTTCCTATTCTAATTTGCGGAATGTTTGTAAACTCCTACCCCAATCTTTTGAAGAACGGAAAGGAAGGAGTGCATTCCTCATTTCAAAGATTTTTCTCTATCGTCTTGTCATATAGATACAGTTCATATGGATGTGTATCAACCGAAGGACCTATCTAGCTTGCTTAACGGATAGATCTCGTTCACGTCCGGGGGAGCCAAAGAAATCAAC
>refbc_1091271_2_Polystichopsis_muscosa
GCTCCTTCTATAAACGGATAACATCCGTCTGGTTATGCAGCACAACTGGATACCAAATCTCTTAACTTCAGAGGAGGAGGTTTGGTGTCCAATGAGACGAAAGTTCGTGCGGTAGAACGAATGGAAAGAATGATAACAGCTTCTCACAATTTCACGATTATCAGTTTCCAACCTTGAATTCTGAAAACTATTTGGAATATCCTTCCGCGATTTAATAGATTACGAAGTTTCCTATTCCGATTTGCAGAATGCTTGTAATCCCCCACCCCAATCTTTTGGATAAAAGAAGGAGTGTATTCCTCATTTCAAAGATTTTCTATTGTCTCGTTATATACATACAGCTAATATGTATGTGTATCAACCGAAGGACCTATCTAGCTTGCTTAACGGATAGATCTTGTTCACGTACGGGGGGGGGGAGAGCAAACTAAGTCA
>refbc_1091272_2_Polystichopsis_pubescens
GCTCCTTCTATAAACGGATAACATCCGTCTGGTTATGCAGCACAACTGGATACCAAATCTCTTAACTTCAGAGGAGGAGGTTTGGTGTCCAATGAGACGAAAGTTCGTGCGGTAGAACGAATGGAAAGAATGATAACAGCTTCTCACAATTTCACGATTATCAGTTTCCAACCTTGAATTCTGAAAACTATTTGGAATATCCTTCCGCGATTTAATAGATTACGAAGTTTCCTATTCCGATTTGCAGAATGCTTGTAATCCCCCACCCCAATCTTTTGGATAAAAGAAGGAGTGTATTCCTCATTTCAAAGATTTTCTATTGTCTCGTTATATACATACAGCTAATATGTATGTGTATCAACCGAAGGACCTATCTAGCTTGCTTAACGGATAGATCTTGTTCACGTCCGGGGGGGAGCAAACTAAGTCAGCAGAGGGGGCGGACGTAGCCAAGTGGATCAAG
>refbc_109136_2_Osmorhiza_mexicana
TCCGCCCCGCAAGTTTTCTTTTATTTATTTGCATTTCAAAGGATTCCTTTTTGATCATTCAAAAATATTTGTTTATCTAAAAAAGTTTTAAATAAATAAAAAAGGAGCAATACCACCTCTTGATAGAACAAGAAAGAGGTTATTGCTCCTTTTTTAATATTTCAAAAACTCGTATAGACTAAGACCCGGTCTTACCCATTTGTAGATGGAGCTTCAACAGCA
>refbc_109141_2_Rhabdosciadium_aucheri
GGCCGGGTTTTAGTATATACGAGTTTTTTTGAAAAAAAAAAGGAGCAATAACCTCTTTCTTGTTCTATCAAGAGGGCGGTCTTGCTCCTTTTTTTTACTTTTTAGATAAAAAATTTTTAATTTGGCGG
>refbc_109147_2_Sphallerocarpus_gracilis
GACCGGGTCTTAGTCTATACGAGTTTTTGAAATATTAAAAAAGGAGCAATACCGCCTCTTGATAGAACAAGAAAGAGGTTATTGCTCCTTTTTTATTTATTTAAGACTTTTTTAGATAAACAAAAATTTTTGAATGATCAAAAAGGAATCCTTTGAAATGCAAATAAATAAAATAAAACTGGTGG
>refbc_1091537_2_Gaultheria_prostrata
GACTTTAGTCCTAGTCTATACGAGTTTTTGAAAGTAAGGGAGCAATCACCTCTTGTTCTATCAAGAGTGTATTGCTCCTTTACTTCTCTTTTTTTTTATTACGACTAGAGTAGTCTTTTAGTTACATATCGTTTTTTCGTTACAACAAAAAGATTTTTATGGTTTGGTTCATGATTCAGTCTCCCTTTTTCTTTTCGTTTTGTATTCATTTTGAATTTAGATACCTTTGTTTTGTGAAATTGTTATTTTCCATTGAAAATAAAAGATCAAATTGGCTTAAGACTTCAAATTTCTATCTCCGAAATAAGAAAGAAATAATGATGAATGTTTGAAATTTTAATCTTAAGGGGGC
>refbc_1091611_2_Euphorbia_anachoreta
GACTTCGGTCTTGGTGTTTGCGAGTTCTTCAAAACAAAACTAAATTAAAGGAGCAATATCCAATTTCTATCAAAAGGGTTGGTATTGCTCCTTTAATTTTTAGTTTTTAGTAATTTATTTTAGTAATTTACGAAATCTAGTAATTTACTAAATCGAGTAATATATATTGACTTTCCATAAAAAAGTGTTTTTTCTTTAATTTTATTTTTTTTTGTTTTCTTTCCTTCATTTCTGTTTCTGATATTATTTGATATTCTATAAATATAATAGATATATTTATATCTACTAATTATATCTACTAATTTTATATATGTACTGATTTAGTATTAATATGTACCAAATGGGGGTTAATTGAAATCTACTAAAATGGAAATCTACTAATATAAATAGAATAGAAAAAAGAAATAAACTAATATCAAATATCAAATAAAAGTTGAATAAAAAAAAATGGAATTCAATTTGTATATCTTTTTTAATAGAGTAATCC
>refbc_1091615_2_Euphorbia_berotica
GACTTCGGTCTTGGNNTTTGCGAGTTNTTCAAAACAAAACGAAATTAAAGGNGCAATATCCAATTTCTATCAAAAGGGTTGGTATTGCTCCTTTAATTTTTAGTTTTTAGTAATTTACTAAATCGAGTAATATATWTTGNCTTTCCMTAAAAAAGTGTTTTTTCTTTAATTTGATTTTTTTTTTTTCTTTCCTTCATTTCTGTTTCTGATATTATTTGATATTCTATAAATATAATAGATATATTTATATCTACTAATTATATCTACTAATTTTATATATGTACTGATTTAGTATTAATATGTACCAAATGGGGGTTAATTGAAATCTACTAAAATGGAAATCTACTAATATAAATAGAATAGAAAAAAGAAATAAACTAATATCAAATATCAAATAAAAGTTGAATAAAAAAAAATGTAATTCAATTTGTATATCTTTTTTTTAATAGAGTAATAC
>refbc_1091616_2_Euphorbia_calamiformis
GACTTCGGTCTTGGTGTTTGCGAGTTCTTCAAAACAAAACTAAATTAAAGGAGCAATATCCAATTTCTATCAAAAGGGTTGGTATTGCTCCTTTAATTTTTAGTTTTTAGTAATTTATTTTAGTAATTTACTAAATCGAGTAATATATATTGACTTTCCMTAAAAAAGTGTTTTTTCTTTAATTTGATTTTTTTTTTGTTTTCTTTCCTTCATTTCTGTTTCTGATATTATTTGATATTCTATAAATATAATAGATATATTTATATCTACTAATTATATCTACTAATTTTATATATGTACTGATTTAGTATTAATATGTACCAAATGGGGGTTAATTGAAATCTACTAAAATGGAAATCTACTAATATAAATAGAATAGAAAAAAGAAATAAACTAATATCAAATATCAAATAAAAGTTGAATAAAAAAAAATGTAATTCAATTTGTA
>refbc_1091627_2_Euphorbia_gossypina
GACTTCGGTCTTGGTGTTTGCGAGTTCTTCAAAACAAAACTAAATTAAAGGAGCAATATCCAATTTCTATCAAAAGGGTTGGTATTGCTCCTTTAATTTTTAGTTTTTAGTAATTTATTTTAGTAATTTACTAAATCGAGTAATATATATTGACTTTCCATAAAAAAGTGTTTTTTCTTTAATTTGATTTTTTTTCTTTCCTTCATTTCTGTTTCTGATATTATTTGATATTCTATAAATATAATAGATATATTTATATCTACTAATTATATCTACTAATTTTATATATGTACTGATTTAGTATTAATATGTACCAAATGGGGGTTAATTGAAATCTACTAAAATGGAAATCTACTAATATAAATAGAATAGAAAAAAGAAATAAACTAATATCAAATATCAAATAAAAGTTGAATAAAAAAAAATGTAATTCAATTTGTATATCTTT
>refbc_1091631_2_Euphorbia_lateriflora
GACTTCGGTCTTGGTGTTTGCGAGTTCTTCAAAACAAAACGAAATTAAAGGAGCAATATCCAATTTCTATCAAAAGGGTTGGTATTGCTCCTTTAATTTTTAGTTTTTAGTAATTTATTTTAGTAATTTACTAAATCGAGTAATATATATTGACTTTTTGACTTTCCATAAAAAAGTGTTTTTTCTTTAATTTGATTTTTTTTGTTTTCTTTCCTTCATTTCTGTTTCTGATATTATTTGATATTCTATAAATATAATAGATATATTTATATCTACTAATTATATCTACTAATTTTATATATGTACTGATTTAGTATTAATATGTACCAAATGGGGGTTAATTGAAATCTACTAAAATGGAAATCTACTAATATAAATAGAATAGAAAAAAGAAATAAACTAATATCAAATATCAAATAAAAGTTGAATAAAAAAAAATGTAATTCAATTTGTATATCTTTTTTTAATAGAGTAATAC
>refbc_1091638_2_Euphorbia_nubica
GACTTCGGTCTTGGTGTTTGCGAGTTCTTCAAAACAAAACTAAATTAAAGGAGCAATATCCAATTTCTATCAAAAGGGTTGGTATTGCTCCTTTAATTTTTCGTTTTTAGTAATTTATTTTAGTAATTTACTAAATCGAGTAATATATATTGACTTTCCATAAAAAAGTGTTTTTTCTTTAATTTGATTTTTTTTGTTTTCTTTCCTTCATTTCTGTTTCTGATATTATTTGATATTCTATAAATATAATAGATATATTTATATCTACTAATTATATCTACTAATTTTATATATGTACTGATTTAGTATTAATATGTACCAAATGGGGGTTAATTGAAATCTACTAAAATGGAAATCTACTAATATAAATAGAATAGAAAAAAGAAATAAACTAATATCAAATATCAAATAAAAGTTGAATAAAAAAAAATGTAATTCAATTTGTATA
>refbc_1091641_2_Euphorbia_papilionum
GACTTCGGTCTTGGTGTTTGCGAGTTCTTCAAAACAAAACTAAATTAAAGGAGCAATATCCAATTTCTATCAAAAGGGTTGGTATTGCTCCTTTAATTTTTAGTTTTTAGTAATTTATTTTAGTAATTTACTAAATCGAGTAATATATATTGACTTTCCATAAAAAAGTGTTTTTTCTTTAATTTGATTTTTTTTTCTTTCCTTCATTTCTGTTTCTGATATTATTTGATATTCTATAAATATAATAGATATATTTATATCTACTAATTATATCTACTAATTTTATATATGTACTGATTTAGTATTAATATGTACCAAATGGGGGTTAATTGAAATCTACTAAAATGGAAATCTACTAATATAAATAGAATAGAAAAAAGAAATAAACTAATATCAAATATCAAATAAAAGTTGAATAAAAAAAAATGTAATTCAATTTGTATATCTT
>refbc_1091642_2_Euphorbia_pedroi
GACTTCGGTCTTGGTGTTTGCGAGTTCTTCAAAACAAAACTAAATTAAAGGAGCAATATCCAATTTCTATCAAAAGGGTTGGTATTGCTCCTTTAATTTTTAGTTTTTAGTAATTTATTTTAGTAATTTACGAAATCTAGTAATTTACTAAATCGAGTAATATATATTGACTTTCCATAAAAAAGTGTTTTTTCTTTAATTTTATTTTTTTTTGTTTTCTTTCCTTCATTTCTGTTTCTGATATTATTTGATATTCTATAAATATAATAGATATATTTATATCTACTAATTATATCTACTAATTTTATATATGTACTGATTTAGTATTAATATGTACCAAATGGGGGTTAATTGAAATCTACTAAAATGGAAATCTACTAATATAAATAGAATAGAAAAAAGAAATAAACTAATATCAAATATCAAATAAAAGTTGAATAAAAAAAAATGGAATTCAATTTGTATATCTTTTTTAATAGAGTAATAC
>refbc_109221_2_Lespedeza_thunbergii_subsp._formosa
AATTTTGAGCGTAAAGTATACTAATTTTTGAAAGTAAAGGAGCAATATCAACAATGTTGATATTGCTCCTTTACTTTCAAAAATTAGTAGTCTACCTATTTATAAAAATTTATACAATTCCAATACATAGATACATTTTTTAAGATTCTATAGCATTCTTTATTTTTTTTTCTATGTTGTGTTGAATGTTGAATATATCGATGTCTCTCTTTTTTCTTTTTTACTATCCTAGAAGAAAAAATGATAAGGGGTAGAAATTGAAGTATAGATCACTTTTACATAGTATAAGGGCGGA
>refbc_109355_2_Melaleuca_cajuputi
TTGTTCCTTTATTTAGTGCTCTTTTCCGTTTTTCTTTACTTCAACACTTTACTTCAACATAAGAAAAAAAGTAGTCTAGTCTTAGGGATTGGTTTATTATTGTGTATCATCCTTTTTCCTTATATATGAATTTCGAATTTATATCCATTCTTTTCAACCCTTTGGAATATTTTGTGAGATTATTATCTTCTAGTTTCTTTCGAATAAATTAGAAAGGTTATCATTTTCTGCTTCTTATATCTCATAAGTAAGATAAAATATCTCATAAGTAAGATAAAAAAATGTTAAAAATTAACAATCGAAATGAAATATTTTCCATTATTTTGAATTAAATTCAAAATGTTATCAAAATAAATATAAATACTAGTAATAGATAGGGG
>refbc_1094039_2_Colchicum_alpinum
GACTTTGCTCCCTTTTTGTTGGATTCAGTCATATAGTGTTTTGCGCACTAAACACACATAGAAACATAGAACACTTCCCTCATGTTTATTTTTTCCATTTTTCTCAATAAATGATTAGCTACAAAAGGATTTTTTTTTAGTGAACGTGTCACGGCGGATTCCTCCTTTTTTTACATTATTAAAATGGGTATTCTATGCCCAATATCTCGATCTAAAGTATGGAGGTAAGAATAAATACAATAATGATATGAATGGAAAAAGAAAAAAGAGAAAATCCTTTAGCTAGATAAGG
>refbc_1094040_2_Colchicum_androcymbioides
GACTTTGCTCCCTTTTTGTTGGATTCAGTCATATAGTGTTTTGCGCACTAAACACACATATAACACTTCCCTCATGTTTATTTTTTCCATTTTTCTCAATAAATGATTAGCTACAAAAGGATTTTTTTTTAGTGAACGTGTCACGGCGGATTCCTCCTTTTTTTACATTATTAAAATGGGTATTCTATGCCCAATATCTCGATCTAAAGTATGGAGGTAAGAATAAATACAATAATGATATGAATGGAAAAAGAAAAAAGAGAAAATCCTTTAGCTAGATAAGG
>refbc_1094041_2_Colchicum_antepense
GACTTTGCTCCCTTTTTTTTGGATTCAGTCATATAGTGTTTTGCGCACTAAACACACATATAACTCTTCCCTCATGTTTATTTTTTCCATTTTTCTCAATAAATGATTAGCTACAAAAGGATTTTTTTTTAGTGAACGTGTCACGGCGGATTCCTCCTTTTTTTACATTATTAAAATGGGTATTCTATGCCCAATATCTCGATCTAAAGTATGGAGGTAAGAATAAATACAATAATGATATGAATGGAAAAAGAAAAAAGAGAAAATCCTTTAGCTAGATAAGG
>refbc_1094042_2_Colchicum_antilibanoticum
GACTTTGCTCCCTTTTTGTTGGATTCAGTCATATAGTGTTTTGCGCACTAAACACACTAAACACACATATAACTCTTCCCTCATGTTTATTTTTTCCATTTTTCTCAATAAATGATTAGCTACAAAAGGATTTTTTTTTAGTGAACGTGTCACGGCGGATTCCTCCTTTTTTTACATTATTAAAATGGGTATTCTATGCCCAATATCTCGATCTAAAGTATGGAGGTAAGAATAAATACAATAATGATATGAATGGAAAAAGAAAAAAGAGAAAATCCTTTAGCTAGATAAGG
>refbc_1094044_2_Colchicum_arenasii
GACTTTGCTCCCTTTTTGTTGGATTTAGTCATATAGTGTTTTGCGCACTAAACACACATATAACACTTCCCTCATGTTTATTTTTTCCATTTTTCTCAATAAATGATTAGCTACAAAAGGATTTTTTTTTAGTGAACGTGTCACGGCGGATTCCTCCTTTTTTTACATTATTAAAATGGGTATTCTATGCCCAATATCTCGATCTAAAGTATGGAGGTAAGAATAAATACAATAATGATATGAATGGAAAAAGAAAAAAGAGAAAATCCTTTAGCTAGATAAGG
>refbc_1094045_2_Colchicum_asteranthum
GACTTTGCTCCCTTTTTGTTGGATTCAGTTATATAGTGTTTTGCGCACTAAACACACATAATAACTCTTCCCTCATGTTTATTTTTTCCATTTTTCTCAATAAATGATTAGCTACAAAAGGATTTTTTTTTAGTGAACGTGTCACGGCGGATTCCTCCTTTTTTTACATTATTAAAATGGGTATTCTATGCCCAATATCTCGATCTAAAGTATGGAGGTAAGAATAAATACAATAATGATATGAATGGAAAAAGAAAAAAGAGAAAATCCTTTAGCTAGATAAGG
>refbc_1094047_2_Colchicum_balansae
GACTTTGCTCCCTTTTTGTTGGATTCAGTCATATAGTGTTTTGCGCACTAAACACACATATAACACTATCCCTCATGTTTATTTTTTCCATTTTTCTCAATAAATGATTAGCTACAAAAGGATTTTTTTTTAGTGAACGTGTCACGGCGGATTCCTCCTTTTTTTACATTATTAAAATGGGTATTCTATGCCCAATATCTCGATCTAAAGTATGGAGGTAAGAATAAATACAATAATGATATGAATGGAAAAAGAAAAAAGAGAAAATCCTTTAGCTAGATAAGG
>refbc_1094048_2_Colchicum_baytopiorum
GACTTTGCTCCCTTTTTGTTGGATTCAGTTATATAGTGTTTTGCGCACTAAACACACATAATAACTCTTCCCTCATGTTTATTTTTTCCATTTTTCTCAATAAATGATTAGCTACAAAAGGATTTTTTTTTAGTGAACGTGTCACGGCGGATTCCTCCTTTTTTACATTATTAAAATGGGTATTCTATGCCCAATATCTCGATCTAAAGTATGGAGGTAAGAATAAATACAATAATGATATGAATGGAAAAAGAAAAAAGAGAAAATCCTTTAGCTAGATAAGG
>refbc_1094052_2_Colchicum_bulbocodium_subsp._bulbocodium
GACTTTTTAGCAAGAGGTTTGGTATTGCTCCCTTTTTGTTGGATTCAGTCATATAGTGTTTTGCACACTAAACACACATATAACACTTCCCTCATGTTTATTTTTTCCATTTTTCTTAATAAATGATTAGCTACAAAAGGATTTTTTTTTAGTGAACGTGTCACGGCGGATTCCTCCTTTTTTTACATTATTAAAATGGGTATTCTATGCCCAATATCTCGATCTAAAGTATGGAGGTAAGAATAAATACAATAATGATATGAATGGAAAAAGAAAAAAGAGAAAATCCTTTAGCTAGATAAGG
>refbc_1094054_2_Colchicum_burttii
GACTTTGCTCCCTTTTTGTTGGATTCAGTCATATAGTGTTTTGCGCACTAAACACACATATAACACTTCCCTCATGTTTATTTTTTCCATTTTTCTCAATAAATGATTAGCTACAAAAGGATTTTTTTTTAGTGAACGTGTCACGGCGGATTCCTCCTTTTTTTACATTATTAAAATGGGTATTCTATGCCCAATATCTCGATCTAAAGTATGGAGGTAAGAATAAATACAATAATGATATGAATGGAAAAAGAAAAAAGAGAAAATCCTTTAGCTAGATAAGG
>refbc_1094056_2_Colchicum_chalcedonicum_subsp._chalcedonicum
GACTTTGCTCCCTTTTTGTTGGATTCAGTCATATAGTGTTTTGCGCACTAAACACACATATAACACTTCCCTCATGTTTATTTTTTCCATTTTTCTCAATAAATGATTAGCTACAAAAGGATTTTTTTTTAGTGAACGTGTCACGGCGGATTCCTCCTTTTTTTACATTATTAAAATGGGTATTCTATGCCCAATATCTCGATCTAAAGTATGGAGGTAAGAATAAATACAATAATGATATGAATGGAAAAAGAAAAAAGAGAAAATCCTTTAGCTAGATAAGG
>refbc_1094057_2_Colchicum_chalcedonicum_subsp._punctatum
GACTTTGCTCCCTTTTTGTTGGATTCAGTCATATAGTGTTTTGCGCACTAAACACACATATAACACTTCCCTCATGTTTATTTTTTCCATTTTTCTCAATAAATGATTAGCTACAAAAGGATTTTTTTTTAGTGAACGTGTCACGGCGGATTCCTCCTTTTTTTACATTATTAAAATGGGTATTCTATGCCCAATATCTCGATCTAAAGTATGGAGGTAAGAATAAATACAATAATGATATGAATGGAAAAAGAAAAAAGAGAAAATCCTTTAGCTAGATAAGG
>refbc_1094058_2_Colchicum_chimonanthum
GACTTTGCTCCCTTTTTGTTGGATTCAGTTATATAGTGTTTTGCGCACTAAACACACATAATAACTCTTCCCTCATGTTTATTTTTTCCATTTTTCTCAATAAATGATTAGCTACAAAAGGATTTTTTTTTAGTGAACGTGTCACGGCGGATTCCTCCTTTTTTTACATTATTAAAATGGGTATTCTATGCCCAATATCTCGATCTAAAGTATGGAGGTAAGAATAAATACAATAATGATATGAATGGAAAAAGAAAAAAGAGAAAATCCTTTAGCTAGATAAGG
>refbc_1094059_2_Colchicum_chlorobasis
GACTTTGCTCCCTTTTTGTTGGATTCAGTCATATAGTGTTTTGCGCACTAAACACACATATAACACTTCCCTCATGTTTATTTTTTCCATTTTTCTCAATAAATGATTAGCTACAAAAGGATTTTTTTTTAGTGAACGTGTCACGGCGGATTCCTCCTTTTTTTACATTATTAAAATGGGTATTCTATGCCCAATATCTCGATCTAAAGTATGGAGGTAAGAATAAATACAATAATGATATGAATGGAAAAAGAAAAAAGAGAAAATCCTTTAGCTAGATAAGG
>refbc_1094060_2_Colchicum_cilicicum
GATTTTGCTCCCTTTTTGTTGGATTCAGTCATATAGTGTTTTGCGCACTAAACACACATATAACACTTCCCTCATGTTTATTTTTTCCATTTTTCTCAATAAATGATTAGCTACAAAAGGATTTTTTTTTAGTGAACGTGTCACGGCGGATTCCTCCTTTTTTTACATTATTAAAATGGGTATTCTATGCCCAATATCTCGATCTAAAGTATGGAGGTAAGAATAAATACAATAATGATATGAATGGAAAAAGAAAAAAGAGAAAATCCTTTAGCTAGATAAGG
>refbc_1094061_2_Colchicum_confusum
GACTTTGCTCCCTTTTTGTTGGATTTAGTCATATAGTGTTTTGCGCACTAAACACACATATAACACTTCCCTCATGTTTATTTTTTCCATTTTTCTCAATAAATGATTAGCTACAAAAGGATTTTTTTTTAGTGAACGTGTCACGGCGGATTCCTCCTTTTTTTACATTATTAAAATGGGTATTCTATGCCCAATATCTCGATCTAAAGTATGGAGGTAAGAATAAATACAATAATGATATGAATGGAAAAAGAAAAAAGAGAAAATCCTTTAGCTAGATAAGG
>refbc_1094062_2_Colchicum_corsicum
GACTTTGCTCCCTTTTTGTTGGATTTAGTCATATAGTGTTTTGCGCACTAAACACACATATAACACTTCCCTCATGTTTATTTTTTCCATTTTTCTCAATAAATGATTAGCTACAAAAGGATTTTTTTTTAGTGAACGTGTCACGGCGGATTCCTCCTTTTTTTACATTATTAAAATGGGTATTCTATGCCCAATATCTCGATCTAAAGTATGGAGGTAAGAATAAATACAATAATGATATGAATGGAAAAAGAAAAAAGAGAAAATCCTTTAGCTAGATAAGG
>refbc_1094063_2_Colchicum_cretense
GACTTTGCTCCCTTTTTGTTGGATTCAGTTATATAGTGTTTTGCGCACTAAACACACATAATAACTCTTCCCTCATGTTTATTTTTTCCATTTTTCTCAATAAATGATTAGCTACAAAAGGATTTTTTTTTAGTGAACGTGTCACGGCGGATTCCTCCTTTTTTTACATTATTAAAATGGGTATTCTATGCCCAATATCTCGATCTAAAGTATGGAGGTAAGAATAAATACAATAATGATATGAATGGAAAAAGAAAAAAGAGAAAATCCTTTAGCTAGATAAGG
>refbc_1094064_2_Colchicum_crocifolium
GACTTTGCTCCCTTTTTGTTGGATTCAGTCATATAGTGTTTTGTGCACTAAACACACATATAACACTTCCCTCATGTTTATTTTTTCCATTTTTCTCAATAAATGATTAGCTACAAAAGGATTTTTTTTTAGTGAACGTGTCACGGCGGATTCCTCCTTTTTTTACATTATTAAAATGGGTATTCTATGCCCAATATCTCGATCTAAAGTATGGAGGTAAGAATAAATACAATAATGATATGAATGGAAAAAGAAAAAAGAGAAAATCCTTTAGCTAGATAAGG
>refbc_1094068_2_Colchicum_davisii
GACTTTGCTCCCTTTTTGTTGGATTCGGTCATATAGTGTTTTGCGCACTAAACACACATATAACACTTCCCTCATGTTTATTTTTTCCATTTTTCTCAATAAATGATTAGCTACAAAAGGATTTTTTTTTAGTGAACGTGTCACGGCGGATTCCTCCTTTTTTTACATTATTAAAATGGGTATTCTATGCCCAATATCTCGATCTAAAGTATGGAGGTAAGAATAAATACAATAATGATATGAATGGAAAAAGAAAAAAGAGAAAATCCTTTAGCTAGATAAGG
>refbc_1094069_2_Colchicum_decaisnei
GACTTTGCTCCCTTTTTGTTGGATTCAGTCATATAGTGTTTTGCGCACTAAACACACATATAACACTTCCCTCATGTTTATTTTTTCCATTTTTCTCAATAAATGATTAGCTACAAAAGGATTTTTTTTTAGTGAACGTGTCACGGCGGATTCCTCCTTTTTTTACATTATTAAAATGGGTATTCTATGCCCAATATCTCCATCTAAAGTATGGAGGTAAGAATAAATACAATAATGATATGAATGGAAAAAGAAAAAAGAGAAAATCCTTTAGCTAGATAAGG
>refbc_1094070_2_Colchicum_dolichantherum
GACTTTGCTCCCTTTTTGTTGGATTCAGTCATATAGTGTTTTGCGCACTAAACACACATATAACACTTCCCTCATGTTTATTTTTTCCATTTTTCTCAATAAATGATTAGCTACAAAAGGATTTTTTTTTAGTGAACGTGTCACGGCGGATTCCTCCTTTTTTTACATTATTAAAATGGGTATTCTATGCCCAATATCTCGATCTAAAGTATGGAGGTAAGAATAAATACAATAATGATATGAATGGAAAAAGAAAAAAGAGAAAATCCTTTAGCTAGATAAGG
>refbc_1094071_2_Colchicum_eichleri
GACTTTTTAGCAAGAGGTTTGGTATTGCTCCCTTTTTGTTGGATTCAGTCATATAGTGTTTTGCGCACTAAACACACATATAACACTTCCCTCATGTTTATTTTTTCCATTTTTCTTAATAAATGATTAGCTACAAAAGGATTTTTTTTTAGTGAACGTGTCACGGCGGATTCCTCCTTTTTTTACATTATTAAAATGGGTATTCTATGCCCAATATCTCGATCTAAAGTATGGAGGTAAGAATAAATACAATAATGATATGAATGGAAAAAGAAAAAAGAGAAAATCCTTTAGCTAGATAAGG
>refbc_1094072_2_Colchicum_euboeum
GACTTTGCTCCCTTTTTGTTGGATTCAGTCATATAGTGTTTTGCGCACTAAACACACATAGAACACTTCCCTCATGTTTATTTTTTCCATTTTTCTCAATAAATGATTAGCTACAAAAGGATTTTTTTTTAGTGAACGTGTCACGGCGGATTCCTCCTTTTTTTACATTATTAAAATGGGTATTCTATGCCCAATATCTCGATCTAAAGTATGGAGGTAAGAATAAATACAATAATGATATGAATGGAAAAAGAAAAAAGAGAAAATCCTTTAGCTAGATAAGG
>refbc_1094073_2_Colchicum_fasciculare
GACTTTGCTCCCTTTTTGTTGGATTCAGTCATATAGTGTTTTGCGCACTAAACACACATATAACTCTTCCCTCATGTTTATTTTTTCCATTTTTCTCAATAAATGATTAGCTACAAAAGGATTTTTTTTTAGTGAACGTGTCACGGCGGATTCCTCCTTTTTTTACATTATTAAAATGGGTATTCTATGCCCAATATCTCGATCTAAAGTATGGAGGTAAGAATAAATACAATAATGATATGAATGGAAAAAGAAAAAAGAGAAAATCCTTTAGCTAGATAAGG
>refbc_1094074_2_Colchicum_feinbruniae
GACTTTGCTCTTTTTTTGTTTTTTTGTTGGATTCAGTCATATAGTGTTTTGCGCACTAAACACACATATAACACTTCCCTCATGTTTATTTTTTCCATTTTTCTCAATAAATGATTAGCTACAAAAGGATTTTTTTTTAGTGAACGTGTCACGGCGGATTCCTCCTTTTTTTACATTATTAAAATGGGTATTCTATGCCCAATATCTCGATCTAAAGTATGGAGGTAAGAATAAATACAATAATGATATGAATGGAAAAAGAAAAAAGAGAAAATCCTTTAGCTAGATAAGG
>refbc_1094075_2_Colchicum_figlalii
GACTTTGCTCCCTTTTTGTTGGATTCAGTCATATAGTGTTTTGCGCACTAAACACACATATAACACTTCCCTCATGTTTATTTTTTCCATTTTTCTCAATAAATGATTAGCTACAAAAGGATTTTTTTTTAGTGAACGTGTCACGGCGGATTCCTCCTTTTTTTACATTATTAAAATGGGTATTCTATGCCCAATATCTCGATCTAAAGTATGGAGGTAAGAATAAATACAATAATGATATGAATGGAAAAAGAAAAAAGAGAAAATCCTTTAGCTAGATAAGG
>refbc_1094077_2_Colchicum_gonarei
GACTTTGCTCCCTTTTTGTTGGATTTAGTCATATAGTGTTTTGCGCACTAAACACACATATAACACTTCCCTCATGTTTATTTTTTCCATTTTTCTCAATAAATGATTAGCTACAAAAGGATTTTTTTTTAGTGAACGTGTCACGGCGGATTCCTCCTTTTTTTACATTATTAAAATGGGTATTCTATGCCCAATATCTCGATCTAAAGTATGGAGGTAAGAATAAATACAATAATGATATGAATGGAAAAAGAAAAAAGAGAAAATCCTTTAGCTAGATAAGG
>refbc_1094078_2_Colchicum_graecum
GACTTTGCTCCCTTTTTGTTGGATTTAGTCATATAGTGTTTTGCGCACTAAACACACATATAACACTTCCCTCATGTTTATTTTTTCCATTTTTCTCAATAAATGATTAGCTACAAAAGGATTTTTTTTTAGTGAACGTGTCACGGCGGATTCCTCCTTTTTTTACATTATTAAAATGGGTATTCTATGCCCAATATCTCGATCTAAAGTATGGAGGTAAGAATAAATACAATAATGATATGAATGGAAAAAGAAAAAAGAGAAAATCCTTTAGCTAGATAAGG
>refbc_1094079_2_Colchicum_haynaldii
GACTTTGCTCCCTTTTTGTTGGATTTAGTCATATAGTGTTTTGCGCACTAAACACACATATAACACTTCCCTCATGTTTATTTTTTCCATTTTTCTCAATAAATGATTAGCTACAAAAGGATTTTTTTTTAGTGAACGTGTCACGGCGGATTCCTCCTTTTTTTACATTATTAAAATGGGTATTCTATGCCCAATATCTCGATCTAAAGTATGGAGGTAAGAATAAATACAATAATGATATGAATGGAAAAAGAAAAAAGAGAAAATCCTTTAGCTAGATAAGG
>refbc_1094080_2_Colchicum_heldreichii
GACTTTGCTCCCTTTTTGTTGGATTCAGTCATATAGTGTTTTGCGCACTAAACACACATATAACACTTCCCTCATGTTTATTTTTTCCATTTTTCTCAATAAATGATTAGCTACAAAAGGATTTTTTTTTAGTGAACGTGTCACGGCGGATTCCTCCTTTTTTTACATTATTAAAATGGGTATTCTATGCCCAATATCTCCATCTAAAGTATGGAGGTAAGAATAAATACAATAATGATATGAATGGAAAAAGAAAAAAGAGAAAATCCTTTAGCTAGATAAGG
>refbc_1094081_2_Colchicum_hirsutum
GACTTTGCTCCCTTTTTGTTGGATTCAGTCATATAGTGTTTTGCGCACTAAACACACATATAACTCTTCCCTCATGTTTATTTTTTCCATTTTTCTCAATAAATGATTAGCTACAAAAGGATTTTTTTTTAGTGAACGTGTCACGGCGGATTCCTCCTTTTTTTACATTATTAAAATGGGTATTCTATGCCCAATATCTCGATCTAAAGTATGGAGGTAAGAATAAATACAATAATGATATGAATGGAAAAAGAAAAAAGAGAAAATCCTTTAGCTAGATAAGG
>refbc_1094082_2_Colchicum_ignescens
GACTTTTTAGCAAGAGGTTTGGTATTGCTCCCTTTTTGTTGGATTCAGTCATATAGTGTTTTGCGCACTAAACACACATATAACACTTCCCTCATGTTTATTTTTTCCATTTTTCTTAATAAATGATTAGCTACAAAAGGATTTTTTTTTAGTGAACGTGTCACGGCGGATTCCTCCTTTTTTTACATTATTAAAATGGGTATTCTATGCCCAATATCTCGATCTAAAGTATGGAGGTAAGAATAAATACAATAATGATATGAATGGAAAAAGAAAAAAGAGAAAATCCTTTAGCTAGATAAGG
>refbc_1094083_2_Colchicum_imperatoris-friderici
GACTTTGCTCCCTTTTTGTTGGATTCAGTCATATAGTGTTTTGCGCACTAAACACACATATAACACTTCCCTCATGTTTATTTTTTCCATTTTTCTCAATAAATGATTAGCTACAAAAGGATTTTTTTTTAGTGAACGTGTCACGGCGGATTCCTCCTTTTTTTACATTATTAAAATGGGTATTCTATGCCCAATATCTCCATCTAAAGTATGGAGGTAAGAATAAATACAATAATGATATGAATGGAAAAAGAAAAAAGAGAAAATCCTTTAGCTAGATAAGG
>refbc_1094084_2_Colchicum_inundatum
GACTTTGCACCCTTTTTGTTGGATTCAGTCATATAGTGTTTTGCGCACTAAACACACATATAACACTTCCCTCATGTTTATTTTTTCCATTTTTCTCAATAAATGATTAGCTACAAAAGGATTTTTTTTTAGTGAACGTGTCACGGCGGATTCCTCCTTTTTTTACATTATTAAAATGGGTATTCTATGCCCAATATCTCGATTTAAAGTATGGAGGTAAGAATAAATACAATAATGATATGAATGGAAAAAGAAAAAAGAGAAAATCCTTTAGCTAGATAAGG
>refbc_1094085_2_Colchicum_kotschyi
GACTTTGCTCCCTTTTTGTTGGATTCAGTCATATAGTGTTTTGCGCACTAAACACACATATAACACTTCCCTCATGTTTATTTTTTCCATTTTTCTCAATAAATGATTAGCTACAAAAGGATTTTTTTTTAGTGAACGTGTCACGGCGGATTCCTCCTTTTTTTACATTATTAAAATGGGTATTCTATGCCCAATATCTCGATCTAAAGTATGGAGGTAAGAATAAATACAATAATGATATGAATGGAAAAAGAAAAAAGAGAAAATCCTTTAGCTAGATAAGG
>refbc_1094086_2_Colchicum_kurdicum
GACTTTTTAGCAAGAGGTTTGGTATTGCTCCCTTTTTGTTGGATTCAATCATATAGTGTTTTGCGCACTAAACACACATATAACACTTCCCTCATGTTTATTTTTTCCATTTTTCTTAATAAATGATTAGCTACAAAAGGATTTTTTTTTAGTGAACGTGTCACGGCGGATTCCTCCTTTTTTTACATTATTAAAATGGGTATTCTATGCCCAATATCTCGATCTAAAGTATGGAGGTAAGAATAAATACAATAATGATATGAATGGAAAAAGAAAAAAGAGAAAATCCTTTAGCTAGATAAGG
>refbc_1094087_2_Colchicum_laetum
GACTTTGCTCCCTTTTTGTTGGATTTAGTCATATAGTGTTTTGCGCACTAAACACACATATAACACTTCCCTCATGTTTATTTTTTCCATTTTTCTCAATAAATGATTAGCTACAAAAGGATTTTTTTTTAGTGAACGTGTCACGGCGGATTCCTCCTTTTTTTACATTATTAAAATGGGTATTCTATGCCCAATATCTCGATCTAAAGTATGGAGGTAAGAATAAATACAATAATGATATGAATGGAAAAAGAAAAAAGAGAAAATCCTTTAGCTAGATAAGG
>refbc_1094088_2_Colchicum_lagotum
GACTTTGCTCCCTTTTTGTTGGATTCAGTCATATAGTGTTTTGCGCACTAAACACACATATAACTCTTCCCTCATGTTTATTTTTTCCATTTTTCTCAATAAATGATTAGCTACAAAAGGATTTTTTTTTAGTGAACGTGTCACGGCGGATTCCTCCTTTTTTTACATTATTAAAATGGGTATTCTATGCCCAATATCTCGATCTAAAGTATGGAGGTAAGAATAAATACAATAATGATATGAATGGAAAAAGAAAAAAGAGAAAATCCTTTAGCTAGATAAGG
>refbc_1094089_2_Colchicum_leptanthum
GACTTTGCTCCCTTTTTGTTGGATTCAGTCATATAGTGTTTTGCGCACTAAACACACATATAACTCTTCCCTCATGTTTATTTTTTCCATTTTTCTCAATAAATGATTAGCTACAAAAGGATTTTTTTTTAGTGAACGTGTCACGGCGGATTCCTCCTTTTTTTACATTATTAAAATGGGTATTCTATGCCCAATATCTCGATCTAAAGTATGGAGGTAAGAATAAATACAACAATGATATGAATGGAAAAAGAAAAAAGAGAAAATCCTTTAGCTAGATAAGG
>refbc_1094091_2_Colchicum_lingulatum_subsp._lingulatum
GACTTTGCTCCCTTTTTGTTGGATTCAGTCATATAGTGTTTTGCGCACTAAACACACATATAACACTTCCCTCATGTTTATTTTTTCCATTTTTCTCAATAAATGATTAGCTACAAAAGGATTTTTTTTTAGTGAACGTGTCACGGCGGATTCCTCCTTTTTTTACATTATTAAAATGGGTATTCTATGCCCAATATCTCGATCTAAAGTATGGAGGTAAGAATAAATACAATAATGATATGAATGGAAAAAGAAAAAAGAGAAAATCCTTTAGCTAGATAAGG
>refbc_1094092_2_Colchicum_lingulatum_subsp._rigescens
GACTTTGCTCCCTTTTTGTTGGATTCAGTCATATAGTGTTTTGCGCACTAAACACACATATAACACTTCCCTCATGTTTATTTTTTCCATTTTTCTCAATAAATGATTAGCTACAAAAGGATTTTTTTTTAGTGAACGTGTCACGGCGGATTCCTCCTTTTTTTACATTATTAAAATGGGTATTCTATGCCCAATATCTCGATCTAAAGTATGGAGGTAAGAATAAATACAATAATGATATGAATGGAAAAAGAAAAAAGAGAAAATCCTTTAGCTAGATAAGG
>refbc_1094093_2_Colchicum_longifolium
GACTTTGCTCTTTTTTTGTTGGATTCAGTCATATAGTGTTTTGCGCACTAAACACACATATAACACTTCCCTCATGTTTATTTTTTCCATTTTTCTCAATAAATGATTAGCTACAAAAGGATTTTTTTTTAGTGAACGTGTCACGGCGGATTCCTCCTTTTTTTACATTATTAAAATGGGTATTCTATGCCCAATATCTCGATCTAAAGTATGGAGGTAAGAATAAATACAATAATGATATGAATGGAAAAAGAAAAAAGAGAAAATCCTTTAGCTAGATAAGG
>refbc_1094094_2_Colchicum_manissadjianii
GACTTTAAAGCAAGAGGTTTGGTATTGCTCCCTTTTTGTTGGATTCAGTCATATAGTGTTTTGCGCACTAAACACACATATAACACTTCCCTCATGTTTATTTTTTCCATTTTTCTTAATAAATGATTAGCTACAAAAGGATTTTTTTTTAGTGAACGTGTCACGGCGGATTCCTCCTTTTTTTACATTATTAAAATGGGTATTCTATGCCCAATATCTCGATCTAAAGTATGGAGGTAAGAATAAATACAATAATGATATGAATGGAAAAAGAAAAAAGAGAAAATCCTTTAGCTAGATAAGG
>refbc_1094095_2_Colchicum_micaceum
GTTTAGCAAGAGGTTTGGTATTGCTCCCTTTTTGTTGGATTCAGTCATATGGTGTTTTGCGCACTACTGGACCAAGTTATTATTATTTCTTTCTCTTCCCTCATGTTTATTTTTTCCATTTTTCTCAATAAATGATTAGCTACAAAAGGATTTTTTTTTAGTGAACGTGTCACGGCGGATTCCTCCTTTTTTTACATTATTAAAATGGGTATTCTATGCCCAATATCTCGATCTAAAGTATGGAGGTAAGAATAAATACAATAATGATATGAATGGAAAAAGAAAAAAGAGAAAATCCTTTAGCTAGATAAGG
>refbc_1094096_2_Colchicum_micranthum
GACTTTGCTCCCTTTTTGTTGGATTCAGTCATATAGTGTTTTGCGCACTAAACACACATATAACACTTCCCTCATGTTTATTTTTTCCATTTTTCTCAATAAATGATTAGCTACAAAAGGATTTTTTTTTAGTGAACGTGTCACGGCGGATTCCTCCTTTTTTTACATTATTAAAATGGGTATTCTATGCCCAATATCTCGATCTAAAGTATGGAGGTAAGAATAAATACAATAATGATATGAATGAAAAAAGAAAAAAGAGAAAATCCTTTAGCTAGATAAGG
>refbc_1094097_2_Colchicum_minutum
GTTTAGCAAGAGGTTTGGTATTGCTCCCTTTTTGTTGGATTCAGTTATATAGTGTTTTGCGCACTAAACACACATAATATCTCTTCCCTCATGTTTATTTTTTCCATTTTTCTCAATAAATGATTAGCTACAAAAGGATTTTTTTTTAGTGAACGTGTCACGGCGGATTCCTCCTTTTTTACATTATTAAAATGGGTATTCTATGCCCAATATCTCGATCTAAAGTATGGAGGTAAGAATAAATACAATAATGATATGAATGGAAAAAGAAAAAAGAGAAAATCCTTTAGCTAGATAAGG
>refbc_1094098_2_Colchicum_mirzoevae
GACTTTAAAGCAAGAGGTTTGGTATTGCTCCCTTTTTGTTGGATTCAGTCATATAGTGTTTTGCGCACTAAACACACATATAACACTTCCCTCATGTTTATTTTTTCCATTTTTCTTAATAAATGATTAGCTACAAAAGGATTTTTTTTTAGTGAACGTGTCACGGCGGATTCCTCCTTTTTTTACATTATTAAAATGGGTATTCTATGCCCAATATCTCGATCTAAAGTATGGAGGTAAGAATAAATACAATAATGATATGAATGGAAAAAGAAAAAAGAGAAAATCCTTTAGCTAGATAAGG
>refbc_1094099_2_Colchicum_multiflorum
GACTTTGCTCTTTTTTTGTTGGATTCAGTCATATAGTGTTTTGCGCACTAAACACACATATAACACTTCCCTCATGTTTATTTTTTCCATTTTTCTCAATAAATGATTAGCTACAAAAGGATTTTTTTTTAGTGAACGTGTCACGGCGGATTCCTCCTTTTTTTACATTATTAAAATGGGTATTCTATGCCCAATATCTCGATCTAAAGTATGGAGGTAAGAATAAATACAATAATGATATGAATGGAAAAAGAAAAAAGAGAAAATCCTTTAGCTAGATAAGG
>refbc_1094100_2_Colchicum_munzurense
GACTTTGCTCCCTTTTTGTTGGATTCAGTCATATAGTGTTTTGCGCACTAAACACACATATAACTCTTCCCTCATGTTTATTTTTTCCATTTTTCTCAATAAATGATTAGCTACAAAAGGATTTTTTTTTAGTGAACGTGTCACGGCGGATTCCTCCTTTTTTTACATTATTAAAATGGGTATTCTATGCCCAATATCTCGATCTAAAGTATGGAGGTAAGAATAAATACAATAATGATATGAATGGAAAAAGAAAAAAGAGAAAATCCTTTAGCTAGATAAGG
>refbc_1094101_2_Colchicum_nanum
GACTTTGCTCCCTTTTTGTTGGATTCAGTCATATAGTGTTTTGCGCACTAAACACACATAGAACACTTCCCTCATGTTTATTTTTTCCATTTTTCTCAATAAATGATTAGCTACAAAAGGATTTTTTTTTAGTGAACGTGTCACGGCGGATTCCTCCTTTTTTTACATTATTAAAATGGGTATTCTATGCCCAATATCTCGATCTAAAGTATGGAGGTAAGAATAAATACAATAATGATATGAATGGAAAAAGAAAAAAGAGAAAATCCTTTAGCTAGATAAGG
>refbc_1094102_2_Colchicum_neapolitanum
GACTTTGCTCCCTTTTTGTTGGATTTAGTCATATAGTGTTTTGCGCACTAAACACACATATAACACTTCCCTCATGTTTATTTTTTCCATTTTTCTCAATAAATGATTAGCTACAAAAGGATTTTTTTTTAGTGAACGTGTCACGGCGGATTCCTCCTTTTTTTACATTATTAAAATGGGTATTCTATGCCCAATATCTCGATCTAAAGTATGGAGGTAAGAATAAATACAATAATGATATGAATGGAAAAAGAAAAAAGAGAAAATCCTTTAGCTAGATAAGG
>refbc_1094103_2_Colchicum_parlatoris
GACTTTGCTCCCTTTTTGTTGGATTCAGTCATATAGTGTTTTGCGCACTAAACACACATATAATACTTCCCTCATGTTTATTTTTTCCATTTTTCTCAATAAATGATTAGCTACAAAAGGATTTTTTTTTAGTGAACGTGTCACGGCGGATTCCTCCTTTTTTTACATTATTAAAATGGGTATTCTATGCCCAATATCTCGATCTAAAGTATGGAGGTAAGAATAAATACAATAATGATATGAATGGAAAAAGAAAAAAGATAAAATCCTTTAGCTAGATAAGG
>refbc_1094104_2_Colchicum_parnassicum
GTTTAGCAAGAGGTTTGGTATTGCTCCCTTTTTGTTGGATTCAGTCATATAGTGTTTTGCGCACTAATTATTATTTCTTTCTCTTCCCTCATGTTTATTTTTTCCATTTTTCTCAATAAATGATTAGCTACAAAAGGATTTTTTTTTAGTGAACGTGTCACGGCGGATTCCTCCTTTTTTTACATTATTAAAATGGGTATTCTATGCCCAATATCTCGATCTAAAGTATGGAGGTAAGAATAAATACAATAATGATATGAATGGAAAAAGAAAAAAGAGAAAATCCTTTAGCTAGATAAGG
>refbc_1094105_2_Colchicum_paschei
GACTTTGCTCCCTTTTTGTTGGATTCGGTCATATAGTGTTTTGCGCACTAAACACACATATAACACTTCCCTCATGTTTATTTTTTCCATTTTTCTCAATAAATGATTAGCTACAAAAGGATTTTTTTTTAGTGAACGTGTCACGGCGGATTCCTCCTTTTTTTACATTATTAAAATGGGTATTCTATGCCCAATATCTCGATCTAAAGTATGGAGGTAAGAATAAATACAATAATGATATGAATGGAAAAAGAAAAAAGAGAAAATCCTTTAGCTAGATAAGG
>refbc_1094106_2_Colchicum_peloponnesiacum
GACTTTGCTCCCTTTTTGTTGGATTCAGTCATATATTCAGTCATATAGTGTTTTGCGCACTAAACACACATATAACACTTCCCTCATGTTTATTTTTTCCATTTTTCTCAATAAATGATTAGCTACAAAAGGATTTTTTTTTAGTGAACGTGTCACGGCGGATTCCTCCTTTTTTTACATTATTAAAATGGGTATTCTATGCCCAATATCTCGATCTAAAGTATGGAGGTAAGAATAAATACAATAATGATATGAATGGAAAAAGAAAAAAGAGAAAATCCTTTAGCTAGATAAGG
>refbc_1094107_2_Colchicum_polyphyllum
GACTTTGCTCTTTTTTTGTTTTTTTGTTGGATTCAGTCATATAGTGTTTTGCGCACTAAACACACATATAACACTTCCCTCATGTTTATTTTTTCCATTTTTCTCAATAAATGATTAGCTACAAAAGGATTTTTTTTTAGTGAACGTGTCACGGCGGATTCCTCCTTTTTTTACATTATTAAAATGGGTATTCTATGCCCAATATCTCGATCTAAAGTATGGAGGTAAGAATAAATACAATAATGATATGAATGGAAAAAGAAAAAAGAGAAAATCCTTTAGCTAGATAAGG
>refbc_1094108_2_Colchicum_psaridis
GACTTTGCTCCCTTTTTGTTGGACTCAGTCATATAGCGTTTTGCGCACTAAACACACATATAACACTTCCCTCATGTTTATTTTTTCCATTTTTCTCAATAAATGATTAGCTACAAAAGGATTTTTTTTTAGTGAACGTGTCACGGCGGATTCCTCCTTTTTTTACATTATTAAAATGGGTATTCTATGCCCAATATCTCGATCTAAAGTATGGAGGTAAGAATAAATACAATAATGATATGAATGGAAAAAGAAAAAAGAGAAAATCCTTTAGCTAGATAAGG
>refbc_1094109_2_Colchicum_pulchellum
GACTTTGCTCCCTTTTTGTTGGATTCAGTCATATAGTGTTTTGCGCACTAAACACACATATAACACTTCCCTCATGTTTATTTTTTCCATTTTTCTCAATAAATGATTAGCTACAAAAGGATTTTTTTTTAGTGAACGTGTCACGGCGGATTCCTCCTTTTTTTACATTATTAAAATGGGTATTCTATGCCCAATATCTCGATCTAAAGTATGGAGGTAAGAATAAATACAATAATGATATGAATGGAAAAAGAAAAAAGAGAAAATCCTTTAGCTAGATAAGG
>refbc_1094110_2_Colchicum_pusillum
GACTTTGCTCCCTTTTTGTTGGATTCAGTCATATAGTGTTTTGCGCACTAAACACACATATAACACTTCCCTCATGTTTATTTTTTCCATTTTTCTCAATAAATGATTAGCTACAAAAGGATTTTTTTTTAGTGAACGTGTCACGGCGGATTCCTCCTTTTTTTACATTATTAAAATGGGTATTCTATGCCCAATATCTCGATCTAAAGTATGGAGGTAAGAATAAATACAATAATGATATGAATGGAAAAAGAAAAAAGAGAAAATCCTTTAGCTAGATAAGG
>refbc_1094111_2_Colchicum_raddeanum
GACTTTAAAGCAAGAGGTTTGGTATTGCTCCCTTTTTGTTGGATTCAGTCATATAGTGTTTTGCGCACTAAACACACATATAACACTTCCCTCATGTTTATTTTTTCCATTTTTCTTAATAAATGATTAGCTACAAAAGGATTTTTTTTTAGTGAACGTGTCACGGCGGATTCCTCCTTTTTTTACATTATTAAAATGGGTATTCTATGCCCAATATCTCGATCTAAAGTATGGAGGTAAGAATAAATACAATAATGATATGAATGGAAAAAGAAAAAAGAGAAAATCCTTTAGCTAGATAAGG
>refbc_1094112_2_Colchicum_rausii
GACTTTGCTCCCTTTTTGTTGGATTCAGTCATATAGTGTTTTGCGCACTAAACACACATAGAACACTTCCCTCATGTTTATTTTTTCCATTTTTCTCAATAAATGATTAGCTACAAAAGGATTTTTTTTTAGTGAACGTGTCACGGCGGATTCCTCCTTTTTTTACATTATTAAAATGGGTATTCTATGCCCAATATCTCGATCTAAAGTATGGAGGTAAGAATAAATACAATAATGATATGAATGGAAAAAGAAAAAAGAGAAAATCCTTTAGCTAGATAAGG
>refbc_1094114_2_Colchicum_sanguicolle
GACTTTGCTCCCTTTTTGTTGGATTCAGTTATATAGTGTTTTGCGCACTAAACACACATAATAACTCTTCCCTCATGTTTATTTTTTCCATTTTTCTCAATAAATGATTAGCTACAAAAGGATTTTTTTTTAGTGAACGTGTCACGGCGGATTCCTCCTTTTTTTACATTATTAAAATGGGTATTCTATGCCCAATATCTCGATCTAAAGTATGGAGGTAAGAATAAATACAATAATGATATGAATGGAAAAAGAAAAAAGAGAAAATCCTTTAGCTAGATAAGG
>refbc_1094116_2_Colchicum_serpentinum
GACTTTGCTCCCTTTTTGTTGGATTCAGTCATATAGTGTTTTGCGCACTAAACACACATATAACTCTTCCCTCATGTTTATTTTTTCCATTTTTCTCAATAAATGATTAGCTACAAAAGGATTTTTTTTTAGTGAACGTGTCACGGCGGATTCCTCCTTTTTTTACATTATTAAAATGGGTATTCTATGCCCAATATCTCGATCTAAAGTATGGAGGTAAGAATAAATACAATAATGATATGAATGGAAAAAGAAAAAAGAGAAAATCCTTTAGCTAGATAAGG
>refbc_1094117_2_Colchicum_sfikasianum
GACTTTGCTCCCTTTTTGTTGGATTCCGTCATATAGTGTTTTGCGCACTAAACACACATATAACACTTCCCTCATGTTTATTTTTTCCATTTTTCTCAATAAATGATTAGCTACAAAAGGATTTTTTTTTAGTGAACGTGTCACGGCGGATTCCTCCTTTTTTTACATTATTAAAATGGGTATTCTATGCCCAATATCTCGATCTAAAGTATGGAGGTAAGAATAAATACAATAATGATATGAATGGAAAAAGAAAAAAGAGAAAATCCTTTAGCTAGATAA
>refbc_1094118_2_Colchicum_soboliferum
GACTTTGCTCCCTTTTTGTTGGATTCAGTCATATAGTGTTTTGTGCACTAAACACACATATAACACTTCCCTCATGTTTATTTTTTCCATTTTTCTCAATAAATGATTAGCTACAAAAGGATTTTTTTTTAGTGAACGTGTCACGGCGGATTCCTCCTTTTTTTACATTATTAAAATGGGTATTCTATGCCCAATATCTCGATCTAAAGTATGGAGGTAAGAATAAATACAATAATGATATGAATGGAAAAAGAAAAAAGAGAAAATCCTTTAGCTAGATAAGG
>refbc_1094119_2_Colchicum_stenopetalum
GACTTTGCTCCCTTTTTGTTGGATTCAGTCATATAGTGTTTTGCGCACTAAACACACATATAACTCTTCCCTCATGTTTATTTTTTCCATTTTTCTCAATAAATGATTAGCTACAAAAGGATTTTTTTTTAGTGAACGTGTCACGGCGGATTCCTCCTTTTTTTACATTATTAAAATGGGTATTCTATGCCCAATATCTCGATCTAAAGTATGGAGGTAAGAATAAATACAATAATGATATGAATGGAAAAAGAAAAAAGAGAAAATCCTTTAGCTAGATAAGG
>refbc_1094120_2_Colchicum_stevenii
GACTTTGCTCCCTTTTTGTTGGATTCAGTCATATAGTGTTTTGCGCACTAAACACACATATAACACTTCCCTCATGTTTATTTTTTCCATTTTTCTCAATAAATGATTAGCTACAAAAGGATTTTTTTTTAGTGAACGTGTCACGGCGGATTCCTCCTTTTTTTACATTATTAAAATGGGTATTCTATGCCCAATATCTCGATCTAAAGTATGGAGGTAAGAATAAATACAATAATGATATGAATGGAAAAAGAAAAAAGAGAAAATCCTTTAGCTAGATAAGG
>refbc_1094123_2_Colchicum_szovitsii_subsp._brachyphyllum
GACTTTTTAGCAAGAGGTTTGGTATTGCTCCCTTTTTGTTGGATTCAGTCATATAGTGTTTTTCGCACTAAACACACTTTCGCACTAAACACACATATAACACTTCCCTCATGTTTATTTTTTCCATTTTTCTTAATAAATGATTAGCTACAAAAGGATTTTTTTTTAGTGAACGTGTCACGGCGGATTCCTCCTTTTTTTACATTATTAAAATGGGTATTCTATGCCCAATATCTCGATCTAAAGTATGGAGGTAAGAATAAATACAATAATGATATGAATGGAAAAACAAAAAAGAGAAAATCCTTTAGCTAGATAAGG
>refbc_1094126_2_Colchicum_troodi
GACTTTGCTCCCTTTTTGTTGGATTCAGTCATATAGTGTTTTGCGCACTAAACACACATATAACACTTCCCTCATGTTTATTTTTTCCATTTTTCTCAATAAATGATTAGCTACAAAAGGATTTTTTTTTAGTGAACGTGTCACGGCGGATTCCTCCTTTTTTTATATTATTAAAATGGGTATTCTATGCCCAATATCTCGATCTAAAGTATGGAGGTAAGAATAAATACAATAATGATATGAATGGAAAAAGAAAAAAGAGAAAATCCTTTAGCTAGATAAGG
>refbc_1094127_2_Colchicum_tunicatum
GTTTAGCAAGAGGTTTGGTATTGCTCCCTTTTTGTTGGATTCAGTCATATAGTGTTTTGCGCACTAAACACACATATAACACTTCTCTCATGTTTATTTTTTCCATTTTTCTCAATAAATGATTAGCTACAAAAGGATTTTTTTTTAGTGAACGTGTCACGGCGGATTCCTCCTTTTTTTACATTATTAAAATGGGTATTCTATGCCCAATATCTCGATCTAAAGTATGGAGGTAAGAATAAATACAATAATGATATGAATGGAAAAAGAAAAAAGAGAAAATCCTTTAGCTAGATAAGG
>refbc_1094128_2_Colchicum_turcicum
GACTTTGCTCCCTTTTTGTTGGATTTAGTCATATAGTGTTTTGCGCACTAAACACACATATAACACTTCCCTCATGTTTATTTTTTCCATTTTTCTCAATAAATGATTAGCTACAAAAGGATTTTTTTTTAGTGAACGTGTCACGGCGGATTCCTCCTTTTTTTACATTATTAAAATGGGTATTCTATGCCCAATATCTCGATCTAAAGTATGGAGGTAAGAATAAATACAATAATGATATGAATGGAAAAAGAAAAAAGAGAAAATCCTTTAGCTAGATAAGG
>refbc_1094129_2_Colchicum_tuviae
GACTTTAAAGCAAGAGGTTTGGTATTGCACCCTTTTTGTTGTATTCAGTCATATAGTGTTTTGCGCACTAAACACACATATAACACTATCCCTCATGTTTATTTTTTCCATTTTTCTTAATAAATGATTAGCTACAAAAGGATTTTTTTTTAGTGAACGTGTCACGGCGGATTCCTCCTTTTTTTACATTATTAAAATGGGTATTCTATGCCCAATATCTCGATCTAAAGTATGGAGGTAAGAATAAATACAATAATGATATGAATGGAAAAAGAAAAAAGAGAAAATCCTTTAGCTAGATAAGG
>refbc_1094130_2_Colchicum_umbrosum
GTTTAGCAAGAGGTTTGGTATTGCTCCCTTTTTGTTGGATTCAGTCATTCATGTGGATGCCCTGGACCAAGTTATTATTATTTCTTTCTCTTCCCTCATGTTTATTTTTTCCATTTTTCTCAATAAATGATTAGCTACAAAAGGATTTTTTTTTAGTGAACGTGTCACGGCGGATTCCTCCTTTTTTTACATTATTAAAATGGGTATTCTATGCCCAATATCTCGATCTAAAGTATGGAGGTAAGAATAAATACAATAATGATATGAATGGAAAAAGAAAAAAGAGAAAATCCTTTAGCTAGATAAGG
>refbc_1094131_2_Colchicum_varians
GACTTTGCTCCCTTTTTGTTGGATTCAGTCATATAGTGTTTTGCGCACTAAACACACATATAACACTTCCCTCATGTTTATTTTTTCCATTTTTCTCAATAAATGATTAGCTACAAAAGGATTTTTTTTTAGTGAACGTGTCACGGCGGATTCCTCCTTTTTTTACATTATTAAAATGGGTATTCTATGCCCAATATCTCGATCTAAAGTATGGAGGTAAGAATAAATACAATAATGATATGAATGGAAAAAGAAAAAAGAGAAAATCCTTTAGCTAGATAAGG
>refbc_1094132_2_Colchicum_variegatum
GACTTTTTAGCAAGAGGTTTGGTATTGCTCCCTTTTTGTTGGATTCAGTCATATAGTGTTTTTCGCACTAAACACACTTTCGCACTAAACACACATATAACACTTCCCTCATGTTTATTTTTTCCATTTTTCTTAATAAATGATTAGCTACAAAAGGATTTTTTTTTAGTGAACGTGTCACGGCGGATTCCTCCTTTTTTTACATTATTAAAATGGGTATTCTATGCCCAATATCTCGATCTAAAGTATGGAGGTAAGAATAAATACAATAATGATATGAATGGAAAAAGAAAAAAGAGAAAATCCTTTAGCTAGATAAGG
>refbc_1094133_2_Colchicum_wendelboi
GACTTTTTAGCAAGAGGTTTGGTATTGCTCCCTTTTTGTTGGATTCAGTCATAAAGTGTTTTGCGCACTAAACACACATATAACACTTCCCTCATGTTTATTTTTTCCATTTTTCTTAATAAATGATTAGCTACAAAAGGATTTTTTTTTAGTGAACGTGTCACGGCGGATTCCTCCCTTTTTTACATTATTAAAATGGGTATTCTATGCCCAATATCTCGATCTAAAGTATGGAGGTAAGAATAAATACAATAATGATATGAATGGAAAAAGAAAAAAGAGAAAATCCTTTAGCTGGATAAGG
>refbc_1094134_2_Colchicum_woronowii
GACTTTGCTCCCTTTTTGTTGGATTCAGTCATATAGTGTTTTGCGCACTAAACACACATATAACACTTCCCTCATGTTTATTTTTTCCATTTTTCTCAATAAATGATTAGCTACAAAAGGATTTTTTTTTAGTGAACGTGTCACGGCGGATTCCTCCTTTTTTTACATTATTAAAATGGGTATTCTATGCCCAATATCTCGATCTAAAGTATGGAGGTAAGAATAAATACAATAATGATATGAATGGAAAAAGAAAAAAGATAAAATCCTTTAGCTAGATAAGG
>refbc_1095027_2_Cypripedium_flavum_var._semialbum
TTATTTGGACATAGAATGCCAATTTTAAAAATGTAAAAAAAAGGAGTAATCAGCCGTGACACGTTCACTAAAAAAAAATCCTTTTGTAGCTAATCATTTATCGGGAAAAATTGAAAAACTCAACATGAGGGAGGAGAAAGAAATAATAGTGACTTGGTCTCGGGCATCTACCATTATACCCACAATGATTGGCCATACAATCGCTATTCATAATGGAAAGGAACATTTACCTATTTATATAACAGATCGTATGGTCGGTCACAAATTGGGAGAATTCGCACCTACTCTAACTTTCGTGAGACATGCAAGAAACGATAATAAATCTCGTCGTTAGTCGTTCTACTAAGTATTCATGTTAAAAGTCTTATCTTAATAGTATTTATAATTAGTATTTAGACTTAAGAGTCTTTATCTTATAGTAAGAGCTTATAGTAAGAGTATAGGTATAGTATTTTATTTTTTTTTTTATTTTTATAGTATACTAAAACTTAAACTTTTCCGACTTTTATGACTTATCTTATACTATACTTCACCTAGGCACTTATCATTCATTGGCAGGGGAGAACTTTCTTTTATGATAAAGAACGAAAATTCGGATAGAGAAGCAAAAGTGTTAGCTCAACATACATATGTATGTATGTCTGTTTTCAAAGCACGAAGAGTAATTGATCAGATTCGAGGACGTTTGAATCCAACAAGGTAAAGGTAGCAATCCCCCCATATCTTACAAGATATGGGGGGATTGCTACCTTTAAAAATTCATATTCATATATTCATATCATATATTCATATACATATAATATACATATAAATGTATACAAAAATGTATACAAAAGTATTATCCATTTGTAGATGGAGCTTCTACAGAAGCTAGATCTAGA
>refbc_1095028_2_Cypripedium_flavum_var._luteum
TTATTTGGACATAGAATGCCAATTTTAAAAATGTAAAAAAAAGGAGTAATCAGCCGTGACACGTTCACTAAAAAAAAATCCTTTTGTAGCTAATCATTTATCGGGAAAAATTGAAAAACTCAACATGAGGGAGGAGAAAGAAATAATAGTGACTTGGTCTCGGGCATCTACCATTATACCCACAATGATTGGCCATACAATCGCTATTCATAATGGAAAGGAACATTTACCTATTTATATAACAGATCGTATGGTCGGTCACAAATTGGGAGAATTCGCACCTACTCTAACTTTCGTGAGACATGCAAGAAACGATAATAAATCTCGTCGTTAGTCGTTCTACTAAGTATTCATGTTAAAAGTCTTATCTTAATAGTATTTATAATTAGTATAGTATTTATAATTAGTATTTAGACTTAAGAGTCTTTATCTTATAGTAAGAGCTTATAGTAAGAGTATAGGTATAGTATTTTATTTTTTTTTATTTTTATAGTATACTAAGTTTTTATAGTATACTAAGACTTAGACTTTTCCTACTTTTATGACTTATCTTATACTATACTTCACCTAGGCACTTATCATTCATTGGCAGGGGAGAACTTTCTTTTATGATAAAGAACGAAAATTCGGATAGAGAAGCAAAAGTGTTAGCTCAACATACATATGTATGTATGTCTGTTTTAGATTGAATCCAACAGGTAAGGTAGCAATCCCCCCATATCTTACAAGATATGGGGGGATTGCTACCTTTAAAAATTCATATTCATATTTCATATATTCATATACATATAATATACATATAAATGTATACAAAAATGTATACAAAAGTATTATCCATTTGTAGATGGAGCTCTACAGAAGCTAGATCTAGA
>refbc_1095029_2_Cypripedium_rubitinctum
TTATTTGGACATAGAATGCCAATTTTTAAAATGTAAAAAAAAGGAGTAATCAGCCGTGACACGTTCACTAAAAAAAAATCCTTTTGTAGCTAATCATTTATCGGGAAAAATTGAAAAACTCAACATGAGGGAGGAGAAAGAAATAATAGTGACTTGGTCTCGGGCATCTACCATTATACCCACAATGATTGGCCATACAATCGCTATTCATAATGGAAAGGAACATTTACCTATTTATATAACAGATCGTATGGTCGGTCACAAATTGGGAGAATTCGCACCTACTCTAACTTTCGTGAGACATGCAAGAAACGATAATAAATCTCGTCGTTAGTCGTTCTACTAAGTATTCATGTTAAAAGTCTTATCTTAATAGTATAGTAATAGTATTTATAATTTAGTATTTAGACTATTTAGACTTAAGAGTCTTTATCTTATAGTAAGAGTATAGGTATACTATTTTATTTTTTATTTTTTATAGTATACTAAGACTTAGACTTTTCCTACTTATTCTTACTTTTTCTTACTTATTCTTACTTTTTATTTTACTTGAAAGACTAAAAAAAAAAAAAGACTTATGAATTTTTGAATTTTGTTTTGTGAATTTTGAATTTTAGACCCTGAATTTTAGAATTTTAATTGAATCCAACAACAAGGTAAAGGTAGCAATCCCCCCATATCTTACAAGATATGGGGGGATTGCTACCTTCAAAAATTCATATACATATAAATGTATACAAAAGTATTATCCATTTGTAGATGGAGCTTCTACAGAAGCTAGATCTAGA
>refbc_1095030_2_Cypripedium_tibeticum_var._corrugatum
TTATTTGGACATAGAATGCCAATTTTAAAAATGTAAAAAAAAGGAGTAATCAGCCGTGACACGTTCACTAAAAAAAAATCCTTTTGTAGCTAATCATTTATCGGGAAAAATTGAAAAACTCAACATGAGGGAGGAGAAAGAAATAATAGTGACTTGGTCTCGGGCATCTACCATTATACCCACAATGATTGGCCATACAATCGCTATTCATAATGGAAAGGAACATTTACCTATTTATATAACAGATCGTATGGTCGGTCACAAATTGGGAGAATTCGCACCTACTCTAACTTTCGTGAGACATGCAAGAAACGATAATAAATCTCGTCGTTAGTCGTTCTACTAAGTATTCATGTTAAAAGTCTTATCTTAATAGTATAGTAATAGTATTTATAATTTAGTATTTAGACTATTTAGACTTAAGAGTCTTTATCTTATAGTAAGAGTATAGGTATACTATTTTATTTTTTATTTTTTATAGTATACTAAGACTTAGACTTTTCCTACTTATTCTTACTTTTTATTACTTATTCTTACTTTTTATTTTACTTGAAAGACTAAAAAAAAAAAAAGACTTATCTTATATCTTATTATCTTTTGTGAATTTTGAATTTTAGACCCTGAATTTTAGAATTTTAATTGAATCCAACAACAACAAGGTAAAGGTAGCAATCCCCCCATATCTTGTAAGATATGGGGGGATTGCTACCTTCAAAAATTCATATACATATAAATGTATACAAAAGTATTATCCATTTGTAGATGGAGCTTCTACAGAAGCTAGATCTAGA
>refbc_1095464_2_Mikaniopsis_sp._KAD343
GACTTTGGTCTGATTGTATAGAAGTTTTTGAACTAAAAAAGGAGCAATAACGCCCTCTTGATAAAACAAGAGGGAAGCTATTGCTCCTTTTTTTTATTTAGTACTATTTGTTTACATAGTTTCTTTAAAAATAACAAGGACTTTTTATAATTTGGTTCGATTCGCGTGTTTTTTCTTTGTATTCATTTATATTAAAATTAAAATCCTTTTCCCAATCTTTTATGAAGTTTTATTTCCAATTCAATTTCAATCSAAAATAGATAAAAATGAAAATTTTGCTTATTTATTACTTTGCTTTCATAAAAAAGAAAGAAATTATATGCTCTTTTTTTATGTTAATGGTTAATGGAAAAATCTAGTAATTATACTAGATAATATAATACATACTATACTAGATAAATAATAGTAGAGG
>refbc_1095583_2_Ardisia_verbascifolia
TACTTTGGTCTTGTTGTATATGAGTTTTTGAAAGTAAGGGGAGCAATAACAAAACTCTTGTTCTATCAAGAGGTTGTTATTGCTCCTTTTTTTTATTAGTTCAGTTCATAGTAGTCTTTTATTTATACTTTTTTATTTATAAGAATAAAGATTCTTATGGGAAAAAAGAAATGCTAAGGTGGGCTATGACTTAGTTCATGATTGAGTATTGCCTTTTCTTTGTTCAATTTTTTTTTTATATTTAAATAAAAAACTTTGACACTTTTTGTTAATATTTCGTAAGATACGAAATAAATAATGATGGCTGGTTGAAATAGAATCTTTCTGCTTTATCTCTTTTGTAAATAAAATAGTGG
>refbc_109561_2_Dorobaea_pimpinellifolia
GACTTTGGTCTGATTGTATAGGAGTTTTTGAACTAAAAAAGGAGCAATAACGCCCTCTTGATAAAACAAGAGGGAAGCTATTGCTCCTTTTTTTTATTTAGTACTATTTGTTTACATAGTTTCTTTAAAAATAACAAGGACTTTTTTAATTTGGGTTCGATTCGCGTGTTTTCTATTTGTATTTGTATTTGTATTCATTTATATTAAAATGAAAATCCTTTTCCCAATCTTTTATGAAGTTTTATTTCCAATTCAATTTCAATCGAAAATAGATAAAAATTAAAATTTTGCTTATTTATTACTTTGCTTTCATAAAAAAGAAAGAAATTATATGCTCTTTTTTATGTTAGTGGTTAATGGAAAAATCTAGTAATTATACTAGATAATACTTACTATACTGGTACTATACTAGATAATAGTAGAGTAGAGG
>refbc_109563_2_Euryops_pectinatus
GACTTTGGTCTGATTGTATAGGAGTTTTTGAACTAAAAAAGGAGCAATAACGGCCTCTTGATAAAACAAGAGGGAAGCTATTGCTCCTTTTTTTTATTTAGTACTATTTGTTTACATTAAAAATAACAAGGACTTTTCTAATTTGGTTCGATTCGCGTGTTTTCTCTTTGTATTCATTTCTATTAAAATGAAAATCCTTTTCCCAATCTTTTATCTTTTATGAAGTTTTATTTCCAATTCAATTTCAATCGAAAATAGATAAAAATTAAAATTTTGCTTTTTTATTACTTTGCTTTCATAAAAAAGAAAGAAATTCTATGGTCTTTTGTATGTTAATGTTTAATGGAAAAATAGAATAATTCTACTACATAATACTATTACTATACTAGATAAAATAATAGTAGATAGATAAAATAATAGTAGAGG
>refbc_109565_2_Gynura_formosana
GACTTTGGTCTGATTGTGATTGTATAGGAGTTTTTGAACTAAAAAAAGGAGCAATAGCTTCCCTCTTGTTTTATCAAGAGGCCGTTATTGCTCCTTTTTTTTATTTATTACTATTTGTTTACAATGAAAATTTTATTTTATTTATTATTTGCTTTCATAATTTATAAAATAAAAAAGAAAGAAATTTTATGCTTTTTTTATGTTAATGGTTAATAGAAAAATATAGTAATTATACTAGATAACTAGAACTATACTAGATAAATAATAGTAGAGG
>refbc_109576_2_Pericallis_murrayi
GACTTTGGTCTGATTGTATAGGGGTTTTTGAACTAAAAAAGGAGCAATAACGCCCTCTTGATAAAACAAGAGGGAAGCTATTGCTCCTTTTTTTTATTTAGTACTATTTGTTTATTGGTTACATAGTTTCTTTAAAAATAACAAGGACTTTTTATAATTTGGGTTCTATTCGCGTGTTTTCTATTTGTATTCATTTATATTAAAATGAAAATCCTTTTCCCAATCTTTTATGAAGTTTTATTTCCAATTCAATTTCAATCGAAAATAGATAAAAATGAAAATTTTGATTATTTTTTACTTTGCTTTCATAAAAAAGAAAGAAATTATATGCTCTTTTTTATGTTAGTGGTTAATGGAAAAATCTAGTAATTATACTAGATAATACTTACTATACTGGTACTATACTAGATAATAGTAGAGTAGAGTAGAGG
>refbc_109582_2_Phaneroglossa_bolusii
GACTTTGGTCTGATTGTGATTGTATAGGAGTTTTTGAACTAAAAAAGGAGCAATAACGGCCTCTTGATAAAACAAGAGGGAAGCTATTGCTCCTTTTTTTTATTTAGTACTATTTGTTTACATAGTTTCTTTAAAAATAACAAGGACTTTTTCTAATTTGGTTCGATTCGCGTGTTTTCTCTTTGTATTCATTTATATTAAAATGAAAATCCTTTTCCCAATCTTTTATGAAGTTTTATTTCCAATTCAATTTCAATCGAAAATAGATAAAAATGAAAATTTTGTTTATTTATTACTTTGCTTTCATAAAAAAGAAAGAAATTATATGCTTTTTTTTATGTTAATGGTTAATTAAAAAATCTAGTAATTATACTAGATAATACTTACTATACTAGATAAATAATAGTAGAGG
>refbc_109611_2_Dialypetalanthus_fuscescens
GATGTTAGTCTTATTGTATAAGAGTTATTGAAAAATAAAGGAGCAATAATTTCCCTCTTGTTCTATTAAGAGGGCGTTATTGCTCCTTTATTTTCTTTTTTTATGTCTTTTTTATTTTTTTTTTTTTTTTATGTCTTTTTTATTTAGTTATTTAAGTAGTACTTAAATATAGACATTAAAAAGTAAGGAAAATGTTCGAAACGAAATTTTTGGAATGAAATATTAAATAAATAGAATATGAAATAAAAAA
>refbc_109794_2_Hernandia_lychnifera
TACTTCGGTCTTAGTGTATACGAGTTGTTGAAGGAGCAATACCCAACTTCTTGGTCTAGCAAGAAGTTGGGCTCCCTTTGATTCAATTTCTTAGTCTTTAAAAAATCCTCGAAAAAGCAGAGGATAAAGAAAAGGAAAAAAGGAAAGAAGATCCTTTTTTATCATTTGATTTTTTTTAGGGGTGTATAAATTGCAGATTGGTACAGAACGAAACTACGAAGTTCAGTCATGAGAAGCAATATCTGTATTTCTTACTTTTTTCTTAAGTTGAAAAAAGGAATGGTGAAAATAGTTTTCTTTGAAAGAATAAAGTAGGGGCGGATGTAGCCAAGTGGATCAAGGCAGTG
>refbc_109975_2_Solanum_americanum
GATCCCAGCCTAGTCTATAGGAGGTTTTGAAAAGAAAGGAGCAATAACCATTTTCTTGTTCTATCAAGAGGGTGCTATTGCTCCTTTCTTTTTTTCTTTTTTTTATTAATTTCCTAGTATTTTACTGACATAGACTTTTTTGTTTACATTATAGAAAAAGAAGGAGAGGGTATTTGCCTGCATTTATTCATGATTGAGTATTCGATTTTGATTTTCTATTTATTGAAAATTGTAGAAATCTAACTTGTTCCTCTTGTTGCTAATGTTATTATATCTTTTTTATTTCATTTCACAAAAAATACAATTTTGACTTCATATTCTTATCTTTGAAATAATAATCGAAATAATAATATCATTGAAATAAGAAAGAAGAGAAATATTCGAACTTGAATCTTTTGTTTTCGAATTTAAATAATGTAAAAATGGAATGTAAGTAGGCGAGGGG
>refbc_1099790_2_Centaurea_haenseleri
GACTTTGGTCTGATTGTATAGGAGTTTTTGAACTAAAAAAGGAGCAATAGCTTCCCTCTTGTTTTATCAAGAGGGCGTTATTGCTCCTTTTTTTATTTAGTAGTATTTACCTTACACAGTTTCTTTAAAAAAAAGAAGGGGCTTTTCTAGTTTGGTTCGATTAGCGTGTTTTATCTTTGTATTAATTTCTATTATAGGTTTATATATCCTTTTCCCAATCGTTTATGAAGTTTTATTTCCAATTCAATTTCAATCTAAAATAGATAAAAATTATAATTTTGATTATTTATTGCTTTTATTTTAGAAATAAGAAAGAAATAATATGCTCTTTTTTTATGTTAATGGAAAAATAAAATATAG
>refbc_110155_2_Osmorhiza_mexicana_subsp._bipatriata
TCCGCCCCGCAAGTTTTCTTTTATTTATTTGCATTTCAAAGGATTCCTTTTTGATCATTCAAAAATATTTGTTTATCTAAAAAAGTTTTAAATAAATAAAAAAGGAGCAATACCACCTCTTGATAGAACAAGAAAGAGGTTATTGCTCCTTTTTTATTTATTTAAAAAACTCGTATAGACTAAGACCCGGTCTTACCCATTTGTAGATGGAGCTTCAACAGCA
>refbc_110156_2_Osmorhiza_mexicana_subsp._mexicana
TCCGCCCCGCAAGTTTTCTTTTATTTATTTGCATTTCAAAGGATTCCTTTTTGATCATTCAAAAATATTTGTTTATCTAAAAAAGTTTTAAATAAATAAAAAAGGAGCAATACCACCTCTTGATAGAACAAGAAAGAGGTTATTGCTCCTTTTTTAATATTTCAAAAACTCGTATAGACTAAGACCCGGTCTTACCCATTTGTAGATGGAGCTTCAACAGCA
>refbc_110453_2_Rhynchoryza_subulata
GGCTTTTCTGCTAACATATAGAAATTTTTGAAGGAAGGAAAGCTAGAAATACCCAATATCTTGTTCCAGCAAGATATTGGGTATTTCTTCTACCATAGGATTTGTTATGTAAATAGGTATATGTTCCTTTCCATTATGAATCGCGATTGTATGGCCAACCATTGCGGGTAGAATGCTAGATGCCCGGGACCATGTTACTATTGTTTCTTTCTCCTCCTTCATATTGACCTTTTCTATTTTTGCCAATAAATGATGAGCTACAAAAGGATTCGTTTTTTTTCGTGTCACAGCGGATTACTCCTTTTTTTCCATTTTAAAGAGTGGCATTCTATGTCCAATATCTCGATCGAAGTATGGAGGTCAGAATAAATAGAATAATGATGAATGGAAAAAAGAGAAAATCCTTTAGCTGGATAAGG
>refbc_110741_2_Diospyros_digyna
AAAATTGAAAGTAAGGGAGCAATAACCAACCTCTTGTTCTATCAAGAGGGCATTATTGCTCCTTTTCATGGGTAAAAAGAAGAGTATTTTTATAGGTTGGTTCATGATTGAGTATTGTCTTTCCGTTCCCTATGTGAAATCGTATTGTTTTCTATTTAAAAGGTAAAATCTGAAAATTTTTACTCTTATTATCTCACAAATAAGAAAGAAATAATCACGAATGTTTGAAATTGAATACTTTCAAATGTAA
>refbc_110754_2_Lysimachia_maxima
ATAAGACTTCGGTCTTGGTGTATATGAGTTTTTGAAAGTAAAGTTAAGGGGAGCAATAACAAAACTCTTGTTCTATCAAGAGAGCGTTATTGCTCCCCTTAACTTTTTTTGTTTTTAGTTCAGTTCATAGTAGTCTTTTATTTCTCTATACTTTTTTCTTTAATAAGAAGAAAGATTCTTATGTGAAAACAGAAAAGTGGGCTAGGCGTTAGTTCATGATTGAGTGTTTCCTTTTTATTCTGTATTAATTTGAAATTTATATTATATGTTCTTTTAGTTGTTCAATTTTTTCTATTGATATTGAAATAAAAAACTTTGACATTTTTTTATTAAATCGTAAATATTTCGTACGATACGAAATAAATAATGATGGCTGGTTGAAATAGAATCTTTCTGCTTTATCTCTTTTGTAAATAAAATAGTGGACTAAGGGGGCGGATGTA
>refbc_1108000_2_Lindmania_guianensis_var._guianensis
ACAACTTTCCTCTAGACCTAGCTGCTGTTGAAGCTCCATCTACAAATGGATAAGACAGAAGTCTTAATGTATATGAATTGAGATTTATTATCGTTTCTTGCATGTCTCGCGAAAGTCAGAGTAGGCGCGAATTCTCCCAATTTGTGACCTACCATACGATCTGTTATATAAATAGGTAAATGTTCCTTTCCATTATGAATAGCGATTGTATGGCCAATCATTGTGGGTATAATGGTAGATGCCCGAGACCAAGTTACTATTATTTCTTTCTCCTCCCTCATGTTGAGTTTTTCAATTTTTCCCGCTAAATGATTAGCTACAAAAGGATTTTTTTTTAGTGAACGTGTCACAGCTGATTACTCCTTTTTTTTTACATTTTAAAGATTGGCATTCTATGTCCAATATCTCGATCTAAGTATGGAGGTCAGAATAAATACAATAATGATGAATGGAAAAAAGAGAAAATCCTTTAGCTAGATAAGGGGCGGATGTAGCCAAGTGGATCAAGGCAGT
>refbc_1108052_2_Cheilanthes_apiacea
TAGCCGTCTGGTTATGCAGCACAACTGGATACCAAACCCTTCAACTTCGGAAGATGGAGTTTGGTGTCCACTACACTAAAAAGGGAAGATTCCTACGGTAGAACAAAAAGAGGGGAGAATAACGGCCTGTCACAATCTCACGGTCACTAGTTTCCCACCTTGATGAGGAGAAAGAATAGTTGGAATATCCTTCTGATATTTAACTCTCGAGAAGAGTTACTATTCCGATTCGCTGAATGCTTGTAACCTTTCAATCTTTTGGGGAGAAGGAGTTGGGATTACATTTTTTCATTTTACAGATTCTCTGTTATCTTGTTATATACATGCAGTTAATATGGATGTGTATCAATCGAAGAATCTATCTAGCTTAAAGGATGGATCTTGTTCACATTCGAGGAGCCCTTTAACAAAAAAAAAAAACAAATAACAAAGGGG
>refbc_1108066_2_Cheilanthes_spiculata
TAGCCGTCTGGTTATGCAGCACAACTGGATACCAAACCCTTCAACTTCGGAAGATGGAGTTTGGTGTCCACTAAAAAGGGAAGATTCCTACGGTAGAACAAAAAGAGGGGAGAATAACGGCCTGTCACAATCTCACGGTCACTAGTTTCCCACCTTGAATTGAGGAGAAAGAATAGTTGGAATATCCTTCTGATATTTAACTCTCGAGAAGAGTTACTATTCCGATTCGCTGAATGCTTGTAACCTTTCAATCTTTTGGGTAGAAGGAGTTGGGATTACATTTTTTTTTTTCATTTTACAGATTCTCTGTTATCTTGTTATATACATGCAGTTAATATGGATGTGTATCAATCGAAGAATCTATCTAGATTAAAGGATGGATCTTGTTCACATTCNAGGAGCCCTTTAACAAAAAAAAA
>refbc_1108166_2_Deparia_acrostichoides
TATCCGTCTGGTTATGTGGCACAACTGGATGCCAAATCTCTTAACTCCAGAGGAGGAGGTTTGGTGTCCAACGAGGTGAAAGTTCGTGCGGTAGAACGAATGGAAAGGATGATAACAGCTTGTCACAATTTCACGATTATCAGTTTCCAACCTTGAATTCTGAAAACTATTTGGAATATCCTTCTGCGATTTAATAGATTGCGAAGTTTCCTACTCCGATTTGCGGAATGTAATCCCCACCCCAAATATTTGGATAAAAAAAAAAATTGAGATTGCATTCCTCATTTCAAAGATTTTCTATTGTCTTGCTATATACATAAAGTTAATATGTATGTGTATCAACCCAAGAACCTATCTAGCTTGCCTAACGGATAGATCTCGTTCACGTCCGGGGGGGGG
>refbc_1108167_2_Deparia_allantodioides
TATCCGTCTGGTTTTGTGGCACAACTGGATGCCAAATCTCTTAACTCCAGAGGAGGAGGTTTGGTGTCCAACGAGTTGAAAGTTCGTGCGGTAGAACGAATGGAAAGGATGATAACAGCTTGTCACAATTTCACGATTATCAGTTTCCAACCTTGAATTCTGAAAACTATTTGGAATATCCTTCTGCGATTTAATAGATTGCGAAGTTTCCTACTCCGATTTGGGGAATGTAATCCCCACCCCACATATTTGGATAAAAAAGAAAAATTGAGATTGCATTCCTCATTTCAAAGATTTTCTATTGTCTTGCTATATACATGAAGTTAATATGTATGTGTATCAACCCAAGAACCTATCTAGCTTGCCTAACGGATAGATCTCGTTCACGTCCGGGGGGGGG
>refbc_1108168_2_Deparia_biserialis
TATCCGTCTGGTTATGTGGCACAACTGGATGCCAAATCTCTTAACTCCAGAGGAGGAGGTTTGGTGTCCAACAAGGTGAAAGTTCGTGCGGTAGAACGAATGGAAAGGATGATAACAGCTTGTCACAATTTCACGATTATCAGTTTCCAACCTTGAATTCTGAAAACTATTTGGAATATCCTTCTGCGATTTAATAGATTGCAAAGTTTCCTACTCCGATTTGCGGAATGTAATCCCCCACCCCAAATATTTGGATAAAAAAAAATTGAGATTGCATTCCTCATTTCAAAGATTTTCTATTGTCTTGCTATATACATGAAGTTAATATGTATGTGTATCAACCCAAGAACCTATCTAGCTTGCCTAACGGATAGATCTCGTTCACGTCCGGGGGGGGG
>refbc_1108169_2_Deparia_confluens
TATCCGTCTGGTTATGTGGCACAACTGGATGCCAAATCTCTTAACTCCAGAGGAGGAGGTTTGGTGTCCAACAAGGTGAAAGTTCGTGCGGTAGAACGAATGGAAAGGATGATAACAGCTTGTCACAATTTCACGATTATCAGTTTCCAACCTTGAATTCTGAAAACTATTTGGAATATCCTTCTGCGATTTAATAGATTGCAAAGTTTCCTACTCCGATTTGCGGAATGTAATCCCCCACCCCAAATATTTGGATAAAAAAAAATTGAGATTGCATTCCTCATTTCAAAGATTTTCTATTGTCTTGCTATATACATGAAGTTAATATGTATGTGTATCAACCCAAGAACCTATCTAGCTTGCCTAACGGATAGATCTCGTTCACGTCCGGGGGGGGG
>refbc_1108170_2_Deparia_dickasonii
CTCTTAACTCCAGAGGAGGAGGTTTGGTGTCCAACAAGGTGAAAGTTCGTGCGGTAGAACGAATCGAAAGGATGATAACAGCTTGTCACAATTTCACGATTATCAGTTTCCAACCTTGAATTTGGAATATCCTTCTGCGATTTAATAGATTGCGAAGTTTCCTACTCCGATTTGCGGAATGTAATCCCCCACCCCAAATATTTGGATAAAAAAAAATTGAGATTGCATTCCTCATTTCAAAGATTTTCTATTGTCTTGCTATATACATGAAGTTAATATGTATATGTATCAACCCAAGAACCTATCTAGGTTGCCTAACGGATAGGTCTCGTTCACGTCCGGGGGGGGG
>refbc_1108171_2_Athyrium_dolosa
TATCCGTCTGGTTATGTGGCACAACTGGATGCCAAATCTCTTAACTCCAGAGGAGGAGGTTTGGTGTCCAACGAGTTGAAAGTTCGTGCGGTAGAACGAATGGAAAGGATGATAACAGCTTGTCACAATTTCACGATTATCAGTTTCCAACCTTGAATTCTGAAAACTATTTGGAATATCCTTCTGCGATTTAATAGATTGCGAAGTTTCCTACTCCGATTTGGGGAATGTAATCCCCACCCCACATATTTGGATAAAAAAGAAAAATTGAGATTGCATTCCTCATTTCAAAGATTTTCTATTGTCTTGCTATATACATAAAGTTAATATGTATGTGTATCAACCCAAGAACCTATCTAGCTTGCCTAACGGATAGATCTCGTTCACGTCCGGGGGGGGG
>refbc_1108173_2_Deparia_omeiensis
TATCCGTCTGGTTATGTGGCACAACTGGATGCCAAATCTCTTAACTCCAGAGGAGGAGGTTTGGTGTCCAACAAGGTGAAAGTTCGTGCGGTAGAACGAATCGAAAGGATGATAACAGCTTGTCACAATTTCACGATTATCAGTTTCCAACCTTGAATTTGGAATATCCTTCTGCGATTTAATAGATTGCGAAGTTTCCTACTCCGATTTGCGGAATGTAATCCCCCACCCCAAATATTTGGATAAAAAAAAATTGAGATTGCATTCCTCATTTCAAAGATTTTCTATTGTCTTGCTATATACATGAAGTTAATATGTATGTGTATCAACCCAAGAACCTATCTAGCTTGCCTAACGGATAGGTCTCGTTCACGTCCGGGGGGGGG
>refbc_110876_2_Chloris_gayana
GGTTTTTCTACTAACATATAGGAGTTTTTAAAGGGAGGAAAGCCGGAAATACCCAATATCTTGTTGAAACAAGATATTGGGTATGTAAATAGGTATATGTTCCTTTCCATTATGAATCGCGATTGTATGGCCAACCATTGCGGGTAGAATGCTAGATGCCCGGGACCACGTTACTATTGTTTCTTTCTCCTCCTTCATATTGACCTTTTCGATTTTTGTCAATAAATGACGAGCTACAAAAGGATTCGTTTTTTTTCGTGTCACAGCTGATTACTCCT
>refbc_110888_2_Eustachys_paspaloides
GGTTTTTCTCCTAACATATAGGAATTTTTAAAGGGAGGAAAGCTAGAAATACCCAATATCTTGTTTCAACAGGATATTGGGTATGTAAATAGGTATATGTTCCTTTCCATTATGAATCGCGATTGTATGGCCAACCATTGCGGGTAGAATGCTAGATGCCCGGGACCACGTTACTATTGTTTCTTTCTCCTCCTTCATATTGACCTTTTCGATTTTTGTCAATAAATGACGAGCTACAAAAGGATTCGTTTTTTTTCGTGTCACAGCTGATTACTCCT
>refbc_111145_2_Aeonium_canariense
AACTTCGGTATTAGTCTATATGAGTTTTTGAAAATAAAGGAGAAATAACCAAGAAATGGTTATTTCTCCTTTATTGTCTAACCCTCTACTTAAATTACTACTTTTCAACTAAAAACTTATAGAGTTTTCTCTTTATTAAAGCTAATTTTAATTTACTGTATTTTTTACATAAGAAAAGAAACTAAAACTTATTTCTCATTTTTTATAAATAGAAATTTATATATATACATCTATATAAGATGGGGGCGGATGTAGCCAAGTGGATCAAGGCAGTGGATTGTGAATCCACC
>refbc_111146_2_Aeonium_ciliatum
AACTTCGGTATTAGTCTATATGAGTTTTTGAAAATAAAGGAGAAATAACCAAGAAATGGTTATTTCTCCTTTATTGTCTAACCCTCTACTTAAATTTACTATTTACTACTTTTCAACTAAAAACTTATAGAGTTTTCTCTTTATTAAAGCTAATTTTAATTTACTGTATTTTTTACATAAGAAAAGAAACTAAAACTTATTTCTCATTTTTTATAAATAGAAATTTATATATATACATCTATATAAGATGGGGGCGGATGTAGCCAAGTGGATCAAGGCAGTGGATTGTGAATCC
>refbc_111148_2_Aeonium_davidbramwellii
AACTTCGGTATTAGTCTATATGAGTTTTTGAAAATAAAGGAGAAATAACCAAGAAATGGTTATTTCTCCTTTATTGTCTAACCCTCTACTTAAATTTACTATTTACTACTTTTCAACTAAAAACTTATAGAGTTTTCTCTTTATTAAAGCTAATTTTAATTTACTGTATTTTTTACATAAGAAAAGAAACTAAAACTTATTTCTCATTTTTTATAAATAGAAATTTATATATATACATCTATATAAGATGGGGGCGGATGTAGCCAAGTGGATCAAGGCAGTGGATTGTGAATCCACC
>refbc_111149_2_Aeonium_decorum
AACTTCGGTATTAGTCTATATGAGTTTTTGAAAATAAAGGAGAAATAACCAAGAAATGGTTATTTCTCCTTTATTGTCTAACCCTCTACTTAAATTTACTATTTACTACTTTTCAACTAAAAACTTATAGAGTTTTCTCTTTATTAAAGCTAATTTTAATTTACTGTATTTTTTACATAAGAAAAGAAACTAAAACTTATTTCTCATTTTTTATAAATAGAAATTTATATATATACATCTATATAAGATGGGGGCGGATGTAGCCAAGTGGATCAAGGCAGTGGATTGTGAATCCACC
>refbc_111150_2_Aeonium_gomerense
AACTTCGGTATTAGTCTATATGAGTTTTTGAAAATAAAGGAGAAATAACCATTTCTTGGTTATTTCTCCTTTATTGTCTAACCCTCTACTTAAATTTACTATTTACTACTTTTCAACTAAAAACTTATAGAGTTTTCTCTTTATTAAAGCTAATTTTAATTTTTAATTTACTGTATTTTTTACATAAGAAAAGAAACTAAAACTTATTTCTCATTTTTTATAAATAGAAATTTATATATATACATCTATATAAGATGGGGGCGGATGTAGCCAAGTGGATCAAGGCAGTGGATTGTGAATCCACC
>refbc_111151_2_Aeonium_hierrense
AACTTCGGTATTAGTCTATATGAGTTTTTGAAAATAAAGGAGAAATAACCATTTCTTGGTTATTTCTCCTTTATTGTCTAACCCTCTACTTAAATTTACTATTTACTACTTTTCAACTAAAAACTTATAGAGTTTTCTCTTTATTAAAGCTAATTTTAATTTACTGTATTTTTTACATAAGAAAAGAAACTAAAACTTATTTCTCATTTTTTATAAATAGAAATTTATATATATACATCTATATAAGATGGGGGCGGATGTAGCCAAGTGGATCAGGGC
>refbc_111152_2_Aeonium_lancerottense
AACTTCGGTATTAGTCTATATGAGTTTTTGAAAATAAAGGAGAAATAACCAAGAAATGGTTATTTCTCCTTTATTGTCTAACCCTCTACTTAAATTTACTATTTACTACTTTTCAACTAAAAACTTATAGAGTTTTCTCTTTATTAAAGCTAATTTTAATTTACTGTATTTTTTACATAAGAAAAGAAACTAAAACTTATTTCTCATTTTTTATAAATAGAAATTTATATATATACATCTATATAAGATGGGGGCGGATGTAGCCAAGTGGATCAAGGCAGTGGATTGTG
>refbc_111153_2_Aeonium_lindleyi
AACTTCGGTATTAGTCTATATGAGTTTTTGAAAATAAAGGAGAAATAACCATTTCTTGGTTATTTCTCCTTTATTGTCTAACCCTCTACTTAAATTTACTACTTTTCAACTAAAAACTTATAGAGTTTTCTCTTTATTAATTATTAAAGCGAATTTTAATTTACTGTATTTTTTACATAAGAAAAGAAACTAAAACTTATTTCTCATTTTTTATAAATAGAAATGTATATATATATACATCTATATTAAGATGGGGGCGGATGTAGCCAAGTGGATCAAGGCAGTGGATTGTGAATCCACC
>refbc_111155_2_Aeonium_mascaense
AACTTCGGTATTAGTCTATATGAGTTTTTGAAAATAAAGGAGAAATAACCAAGAAATGGTTATTTCTCCTTTATTGTCTAACCCTCTACTTAAATTTACTATTTACTACTTTTCAACTAAAAACTTATAGAGTTTTCTCTTTATTAAAGCTAATTTTAATTTACTGTATTTTTTACATAAGAAAAGAAACTAAAACTTATTTCTCATTTTTTATAAATAGAAATTATATATATACATCTATATAAGATGGGGGCGGATGTAGCCAAGTGGATCAAGGCAGTGGATTGTGAATCCACC
>refbc_111156_2_Aeonium_palmense
AACTTCGGTATTAGTCTATATGAGTTTTTGAAAATAAAGGAGAAATAACCAAGAAATGGTTATTTCTCCTTTATTGTCTAACCCTCTACTTAAATTTACTATTTACTACTTTTCAACTAAAAACTTATAGAGTTTTCTCTTTATTAAAGCTAATTTTAATTTACTGTATTTTTTACATAAGAAAAGAAACTAAAACTTATTTCTCATTTTTTATAAATATAAATTTATATATATACATCTATATAAGATGGGGGCGGATGTAGCCAAGTGGATCAAGGCAGTGGATTGTGAATCC
>refbc_111157_2_Aeonium_pseudourbicum
AACTTCGGTATTAGTCTATATGAGTTTTTGAAAATAAAGGAGAAATAACCAAGAAATGGTTATTTCTCCTTTATTGTCTAACCCTCTACTTAAATTTACTATTTACTACTTTTCAACTAAAAACTTATAGAGTTTTCTCTTTATTAAAGCTAATTTTAATTTTTAATTTACTGTATTTTTTACATAAGAAAAGAAACTAAAACTTATTTCTCATTTTTTATAAATAGAAATTTATATATATACATCTATATAAGATGGGGGCGGATGTAGCCAAGTGGATCAAGGCAGTGGATTGTGAATC
>refbc_111158_2_Aeonium_saundersii
AACTTCGGTATTAGTCTATATGAGTTTTTGAAAATAAAGGAGAAATAACCAAGAAATGGTTATTTCTCCTTTATTGTCTAACCCTCTACTTAAATTTACTACTTTTCAACTAAAAACTTATAGAGTTTTCTCTTTATTAAAGCGAATTTTAATTTACTGTATTTTTTACATAAGAAAAGAAACTAAAACTTATTTCTCATTTTTTATAAATATAAATTTATATATATACATCTATATTAAGATGGGGGCGGATGTAGCCAAGTGGATCAAGGCAGTGGATTGTGAATCCACC
>refbc_111160_2_Aeonium_subplanum
AACTTCGGTATTAGTCTATATGAGTTTTTGAAAATAAAGGAGAAATAACCAAGAAATGGTTATTTCTCCTTTATTGTCTAACCCTCTACTTAAATTTACTATTTACTACTTTTCAACTAAAAACTTATAGAGTTTTCTCTTTATTAAAGCTAATTTGAATTTACTGTATTTTTTACATAAGAAAAGAAACTAAAACTTATTTCTCATTTTTTATAAATAGAAATTTATATATTTACATCTATATAAGATGGGGGCGGATGTAGCCAAGTGGATCAAGGCAGTGGATTGTGAATCCACC
>refbc_111161_2_Aeonium_urbicum
AACTTCGGTATTAGTCTATATGAGTTTTTGAAAATAAAGGAGAAATAACCAAGAAATGGTTATTTCTCCTTTATTGTCTAACCCTCTACTTAAATTTACTATTTACTACTTTTCAACTAAAAACTTATAGAGTTTTCTCTTTATTAAAGCTAATTTTAATTTTTAATTTACTGTATTTTTTACATAAGAAAAGAAACTAAAACTTATTTCTCATTTTTTATAAATAGAAATTTATATATATACATCTATATAAGATGGGGGCGGATGTAGCCAAGTGGATCAAGGCAG
>refbc_111566_2_Magnolia_iltisiana
TACTTCAGTCTTAGTGTATATGAGTCGTTGAAGGATCCGATCAATACCCAACCTCTTGTTCTATCAAGAAGTTGGGTATTGATCCGTTCGATTCAGTAGTGTTTTATTCACATAAAAATTTTTACCATTTTCATTTCTTTATTTCAACTTAAGAAAACATTATTGTTGGTTGGTTCATGATCGAACATCATATTTTTGTTCTGTACCGATCTGTATTGTAATTTCTGTATGTTCCTCAAAATCATTTTCTTTTTTTCATAAAGGAGTTTTTTTGTACATTTACAATTTACAGGATTGGCATTTTATGTCAATATTTGTATCTCAGAAAGTAAGAAAGACTCAATACAATAATCATGAATGGTGGAAATTAGAGCGGAGG
>refbc_111569_2_Magnolia_mexicana
TACTTCAGTCTTAGTGTATATGAGTCGTTGAAGGATCAGATCAATACCCAACTTCTTGTTCTATCAAGAAGTTGGGTATTGATCCGTTCGATTCAGTAGTGTTTTATTCACATAAACATTTTTGCCATTTTCATTTCTTTATTTCAACTTAAGAAAACATTATTGTTGGTTGGTTCATGATCGAACATCATATTTTTGTTCTGTACCGATCTGTATTGTAATTTCTGTATGTTCCTCAAAATCATTTTCTTTTTTTTAATAAAGGAATTTTTTTGTACATTTACAATTTACAGGATTGGCATTTTATGTTCAATATCTGTATCTCAGAAAGTAAGAAAGACTCAATACAATAATCATGAATGGTGGAAATTAGAGGGGAGG
>refbc_111574_2_Magnolia_portoricensis
TACTTCAGTCTTAGTGTATATGAGTCGTTGAAGGATCAGATCAATACCCAACTTCTTGTTCTATCAAGAAGTTGGGTATTGATCCGTTCGATTCAGTAGTGTTTTATTCACATAAACATTTTTGCCATTTTCATTTCTTTATTTCAACTTAAGAAAACATTATTGTTGGTTGGTTCATGATCGAACATCATATTTTTGTTCTGTACCGATCTGTATTGTAATTTCTGTATGTTCCTCAAAATCATTTTCTTTTTTTTTTTTCATAAAGGAATTTTTTTGTACATTTACAATTTACAGGATTGGCATTTTATGTTCAATATCTGTATCTCAGAAAGTAAGAAAGACTCAATACAATAATCATGAATGGTGGAAATTAGAGGGGAGG
>refbc_111651_2_Alophosia_azorica
TATTTTCTTTATTAGTTTTTTCTCTATTATTAGAAAAAAAACTATTATGAAAAATAACGACTCGGTCATAATCTTAGAAATAAAAATTATCTAAGATAAGGATAATAACTTAAAAAAAAAGAATGGCCTTAGAGATTTTAAGTCTCTAAGGTCATTCTTTTTTTATCGACAATATTCGAATTGGAAAG
>refbc_111953_2_Crypteronia_paniculata
GACTTTGGTCTTAGTGTAAGTTTTGACGAGTTTTTGATTTGAAAATAAAGGAGCAATAACCAATTTCTTGATTTAATCAAATTTGATTAAGGGAGTTGGTTATTACTCCTTTACGTAGTACACATAAGTTACTTCAACAAAAAACAAAAGAAAAAGTATTTTAGTCTACTTTTAAGGGATTGTTTTAGGATTTAGGATCCTACTTTACTTAATTAGATATCCATTTTTATATATTCTTTTTAATCCATTAATTATTGTTAATTTATTTCTTTTTTTTTTTTTTTTATTTTAGTTTTTTAAAATAACAATAATAAAAAGGTTCTAAAGTTCTGCTTCTTATATCTTACTTGTCAGGTATAAGATAAAAAATGGAATAGTATGCTACTTAAATATACTACTAAATAGTATAGTAGGGG
>refbc_111954_2_Olinia_ventosa
GACTTTTGTCTTAGTGTAAGTTTAGACGAGTTTTCAATTTGAAAGTAAAGGATCAATAACCAATTTCTTGATTTGATCAAGAAATTGGTTATTACTCCTGCACATAAGTTACTTCAACAAAAAACAAAAAAGTATTCTAGTCTAGTTTTAGGGATTGTTTTAGGATTGAGGATCCTACTTTCTTTTTTAGATTTCAATTTGTATAGATTATTTTTAATCTAACCCAGTATTATTATTTACTATTTTTTTTTTATTGTTATTTAGTAGAAAAACTTTAAAATAACTGAAAATAACAATAAAAAAAATAAAGGTTCACAATTTCTGCTTACTTGGATTTCATATTTCACAAGTAAGTAAGATAAAAAATGGAATAGTATCTAAGTATACTATCTAAGTATACTATAGTAGGGG
>refbc_112004_2_Pteridium_aquilinum_subsp._pinetorum
TATCCGTCTGGTTATGCAGCATAACTGGATACCAAACCTTTTAACTTCGGAAGAGAAGGTTTGGTATTCAATGAAGTGAAGGTTCGTACGGCAGAACGAATAGAGAAGAGTACAATGGCTTGTCAGAATCTCACGATCATCAGTTTCCAACCTTGAACTCTGAAAAATAGTTGGAATATCCTTTAACTGGGTTTTAATAGATTAGGAAGTTTTCTATTCTGATTTACAGAATGCTTGTAATCTACCAACCTTATGGATCAAATAAATTGGGAGTACATTCCTCATTTCGTAAATTTTCTATTGTCTTGTTATATACATACACATAATATGTATGTGTATCAATCGAAAGACGTATCTATCTAGCTTAACGGATGGATCTTGTTCACGTTCGGAGAGTCAATTAACAGAGAGAGGGGGCGG
>refbc_112410_2_Senecio_lineatus
GACTTTGGTCTGATTGTATAGGAGTTTTTGAACTAAAAAAGGAGCAATAACGCCCTCTTGATAAAACAAGAGGGAAGCTATTGCTCCTTTTTTTTATTTAGTACTATTTGTTTACATAGTTTCTTTAAAAATAACAAGGACTTTTTATAATTTGGGTTCGATTCGCGTGTTTTCTATTTGTATTCATTTATATTAAAATGAAAATCCTTTTCCCAATCTTTTATGAAGTTTTATTTCCAATTCAATTTCAATCGAAAATAGATAAAAATTAAAATTTTGCTTATTTATTACTTTGCTTTCATGAAAAAGAAAGAAATTATATGCTCTTTTTTATGTTAGTGGTTAATGGAAAAATCTAGTAATTATACTAGATAATACTTACTATACTGGTACTATACTAGATAATAGTAGAGTAGAGG
>refbc_1124645_2_Solanum_crassinervium
GATCCCAGCCTAGTCTATAGGAGGTTTTGAAAAGAAAGGAGCAATAATCATTTTCTTGTTCTATCAAGAAGGTGCTATTGCTCCTTTCTTTTTTTCTTTTTCTTTATTAATTTACTAGTATTTTACTGACATAGACTTTTTTGTTTACATTATCGAAAAAGAAGTAAAGGGTATTTGCCTGCATTTATTCATGATTGAGTATTCGATTTTTATTTTCTATTTATTGAAAATTGTCGAAATATAACTTGTTCCTCTTGTTGCTAATGTTACTATATCTTTTTTATTTCATTTCACAAAAAATAGAATTTTGACTTCATATTCTTATCTTTGAAATAATAATCGAAATAATAATATCATTGAAATAAGAAAGAATCGAAATATTCGAACTTGAATCTTTTGTTTTTGAATTTAAATAATGTAAAAATGGAATATAAGTAGGCGAGGG
>refbc_1124646_2_Solanum_dalibardiforme
GATCCCAGCCTAGTCTATAGGAGGTTTTGAAAAGAAAGGAGCAATAATCATTTTCTTGTTCTATCAAGAAGGTGCTATTGCTCCTTTCTTTTTTTCTTTTTCTTTATTAATTTACTAGTATTTTACTGACATAGACTTTTTTGTTTACATTATCGAAAAAGAAGGAAAGGGTATTTGCCTGCATCTATTCATGATTGAGTATTCGATTTTGATTTTCTATTTATTTAAAATTGTAGAAATATAACTTGTTCCTCTTGTTGCTAATGTTACTATATCTTTTTTATTTCATTTCACAAAAAATATAATTTTTACTTCATATTCTTATCTTTGAAATAATAATCGAAATAATAATATCATTGAAATAAGAAAGAATAGAAATATTCGAACTTGAATCTTTTGTTTTCGAATTTAAATAATGTAAAAATGGAATATAAGTAGGCGAGGG
>refbc_1124650_2_Solanum_pacificum
GATCCCAGCCTAGTCTATAGGAGGTTTTGGAAAGAAAGGAGCAATAATCATTTTCTTGTTCTATCAAGAAGGTGCTATTGCTCCTTTCTTTTTTTCTTTTTCTTTATTAATTTACTAGTATTTTACTGACATAGACTTTTTTGTTTACATTATCGAAAAAGAAGGAAAGGGTATTTGCCTGCATTTATTCATGATTGAGTATTCGATTTTGATTTTCTATTTATTTCAAATTGTAGAAATATAACTTGTTCCTCTTGTTGCTAGTGTTACTATATCTTTTTTATTTCATTTCACAAAAAATATAATTTTGACTTCATATTCTTATCTTTGAAATAATAATCGAAATAATAATATCATTGAAATAAGAAAGAATAGAAATATTCGAACTTGAATCTTTTGTTTTCGAATTTAAATAATGTAAAAATGGAATATTAAGTAGGCGAGGG
>refbc_1124652_2_Solanum_trifolium
GATCCCAGCCTAGTCTATAGGAGGTTTTGAAAAGAAAGGAGCAATAATCATTTTCTTGTTCTATCAAGAGGGTGCTATTGCTCCTTTCTTTTTTTCTTTTTCTTTATTAATTTACTAGTATTTTACTGACATAGACTTTTTTGTTTACATTATCGAAAAAGAAGGAAAGGGTATTTGCCTGCATTTATTCATGATTGAGTATTCGATTTTTATTTTCTATTTATTTCAAATTGTAGAAATATAACTTGTTCCTCTTGTTGCTAATGTTACTATATCTTTTTTATTTCATTTCACAAAAAATATAATTTTTATTTCATATTCTTATCTTTTAAATAATAATATCATTGAAATAAGAAAGAAGAGAAATATTCGAACTTGAATCTTTTGTTTTCGAATTTAAATAATGTAAAAATGGAATGTAAGTAGGCGAGGG
>refbc_112592_2_Aconitum_orientale
GATTTAGGTCTTGGTGCATGCCTGGCTTAGTGTATATGAGTCATTGAAGTTGCAGGAGTAATACCCTATTTCTTGTTCTGTTAAGAGGCTGGGTATTGCTCCTGCATTTTGTTTGTATTAAGTAAATAATTTACTTTAACAGATTGGTGTTGGTTTGGTGAATTCTAGATTATAATACTATTATGATTATATCATATGATTATGTTCCTCAATTTTTTTTTTTATTTGATAAA
>refbc_112594_2_Aconitum_variegatum
GATTTAGGTCTTGGTGCATGTCTGGCTTAGTGTATATGAGTCATTGAAGTTGCAGGAGCAATACCCAATTTTTTGTTCTGTTAAGAGGCTGGGTATTGCTCCTGCATTTTTTTGTATTAAGTAAAAAATTGACTTTAACAGATTGGTGTTGGTTTAGATTATTAGACTATTATGATTATATGATTATGTTCCTCAAAAAATTTTTTTATTTGATAAAGCAGA
>refbc_112603_2_Cymbidium_aloifolium
ATATGATATGAGATATGATATGATATGAGTTTTTGAAGATAGCAATCCCCCAATAGCTTGTTTAAGAACACAAGCTATTGGGGGATTGCTATCTTGTTGGGTTCAGGTGCTTTTGCTTCTCTATCCGAATTTTCGTTCTTTATCATAAAAGTTCTCCCCCGCCAATGAATGATAAGTGCCTAGGTGAAAGTATAGTATAAGATAAGTCAGAAAAGTCTAAGTCTTATGAAAAAAGAAAATAAATATACCTCTACTCTGACTATCAAGATCAAAGACTCTTAAGATAGAAGATATAGGTCTTTTCTGCATGAATACGTTAGTAGAACGTACTTAACGAACGAGATTTCTTTATCGTTTCTTGCGTGTCTCACGACAAGTGCAGACGTCAGGTGCAAAATTCTCCCACATTCTGTGAACCGAACCATTACGATCTGTGAATATAAAATAAGGTAAATGTTCCTTTCCCATTATGAATAGCGATGTGTATGGCCCAATCAATTGTGGGTATTAATGGTAGATGCCCGAGAACCAAGTCACTAATGATTTCTTTTCTACCTTCACCTCCTGTTGAGTTTTTCAATTCTTCCCGATAAATGATTAGCTACAAAAGGATTTTTTTTGAGTGAACGTGTCACGGCTGATTACTCCTTTTTTTACATTTTTGAAATGGGCATTCTATGTCCAATATCTCGATCTGAATTCTGAAGTATAATGATGAATGGAAAAAAGAGAATCCTTTAGCTAGATAAGGAAGGGGCGATGTACCTGCT
>refbc_112609_2_Cymbidium_insigne
TCTCTAGATCTAGCTTCTGTGGAAGCTCCATCTATAAATGGATAAAGACTTTTGTATTCATATAATTCATATATATATATATATAATAAAAGTTCTCCCCCGCCAATGAATGATCAGTGCCATAGTGTGAAGTATAGATATAAGATAAGTCAGAAAAGTCTAAGTCTTATGAAACAAAAAAATAAAATATAACCTCTCACTCTCGTGACTTATTAAGGATTATTAAAGTATAAAGGGCTGTTTCAACAATGGAAGACTTTAGTTAGAACGGACTGAATCGTACGGAGAGTTTATTAATCGTTTTCTCGCGGGTCTCACGAAAGTGAGAGTAGGTGCAAATTCTCCCAATTTGTGACCGACCATACGATCTGTGATATAAATAGGTAAATGTTCCTTCCATTATGAATAGCGATTGTATGGCCAATCATTGTGGGTATAATGGTAGATGCCCGAGACCAAGTCACTATGATTTCTTTCTCCTCCCTCCTGTTGAGTTTTTCAATTCTTCCCGATAAATGATTAGCTACAAAAGGATTTTTTTTGAGTGAACGTGTCACGGCTGATTACTCCTTTTTTTACATTTTTTAAATTGGCATTCTATGTCCAATATCTCGATCTTAATCTGAAGTATAATGATGAATGGAAAAAAGAGAAAATCCTTTAGCTAGATAAGGGAAGGGGCGGATGTAGCCAAGTGTA
>refbc_1127632_2_Viburnum_adenophorum
GACCTGGTCTTAGTGTATACGAGTTTTTGAAATAAAAAAAGGAGCAATAACCTCTTTCTTGTTCTATCAAGAGGGCGGTATTGCTCCTTTTTTTATTTAGTAGTATTTTACTTACATATTTTATTTAAAGAAAAAGAAAAAGGATTTTTATGGATTGGGTCATGATTAAGTATCGTGCTTTCGTTCTGTATTAATAGAGCATTTTGCTACCCTCTTCCCAATCTTTTCTGAAGTTTTTATTTTACATTTTAAATAAAAATGTTTAAAAAATGTTAGAATTTTTTGTTTATTTAATATTTGTATCTCAGAAATAAGAAAAAAAGAATGATGAATATTTTTAATATAAATACTAGTTATAATGTACCTACTCGTA
>refbc_1127633_2_Viburnum_amplificatum
GACCTGGTCTTAGTGTATACGAGTTTTTGAAATAAAAAAGGGAGCAATAACCTCTTTCTTGTTCTATCAAGAGGGCGGTATTGCTCCTTTTTTTATTTAGTAGTATTTTACTTACATATTTTATTTAAAGAAAAATAAAAAGGATTTTTATGGATTGGGTCATGATTAAGTATCGTGCTTTCGTTCTGTATTAATAGAGCATTTTGCTACCCTCTTCCCAATCTTTTCTGAAGTTGTTATTTTACATTTTAAATAACAGATAAAAAATGTTTAAAAAATGTTAGAATTTTTTGTTTATTTAATATTTGTATCTCAGAAATAAGAAAAAAAAAGAATGATGAATATTTGTAATATAAATACGAGTTATA
>refbc_1127634_2_Viburnum_atrocyaneum
GACCTGGTCTTAGTGTATACGAGTTTTTGAAATAAAAAAGGAGCAATAACCTCTTTCTTGTTCTATCAAGAGGGCGGTATTGCTCCTTTTTTTATTTAGTAGTATTTTACTTACATATTTTAGTTAAAGAAAAATAAAAAGGACTTTTATGGATTGGATCATGATTAAGTATCGTGCTTTCGTTCTGTATTAATAGAGCATTTTGCTACCCTCTTCCCAATCTTTTCTGAAGTTTTTATTTTACATTTTCAATAAAAAAATGTTTAAAAATGTTAGAATTTTTTGTTTATTTAATATTTGTATCTCAGAAATAAGAAAAAAAAAGAATGATGAATATTTGTAATATAAATACTAGTTATAATGTACCTACTCGTA
>refbc_1127635_2_Viburnum_blandum
GACCTGGTCTTAGTGTATACGAGTTTTTGAAATAAAAAAAGGAGCAATAACCTCTTTCTTGTTCTATCAAGAGGGCGGTATTGCTCCTTTTTTTATTTAGTAGTATTTTTACTTACATATTTTATTTAAAGAAAAAGAAAAAGGATTTTGATGGATTGGGTCATGATTAAGTATCGTGCTTTCGTTCTGTATTAATAGAGCATTTTGCTACCTTCTTCCCAATCTTTTCTGAAGTTTTTATTTTACATTTTAAAAAAAATGTTCGAATTTTTTGTTTATTTAATATTTGTATCTCAGAAATAAGAAAAAAAAGAATGATGAATATTTGTAATATAAATACTAGTTATAATGTACCTACTCGTA
>refbc_1127636_2_Viburnum_brachyandrum
GACCTGGTCTTAGTGTATACGAGTTTTTGAAATAAAAAAAGGAGCAATAACCTCTTTCTTGTTCTATCAAGAGGGCGGTATTGCTCCTTTTTTTATTTAGTAGTATTTTACTTACATATTTTATTTAAAGAAAAATAAAAAGGATTTTTATGGATTGGGTCATGATTAAGTATCGTGCTTTCGTTCTGTATTAATAGAGCATTTTGCTACCCTCTTCCCAATCTTTTCTGAAGTTTTTATTTTACATTTTAAATAAAAATGTTTAAAAAATGTTAGAATTTTTTGTTTATTTAATATTTGTATCTCAGAAATAAGAAAAAAAGAATGATGAATATTTTTAATATAAATACTAGTTATAATGTACCTACTCGTA
>refbc_1127638_2_Viburnum_bracteatum
GACCTGGTCTTAGTGTATACGAGTTTTTGAAATAAAAAAAGGAGCAATAACCTCTTTCTTGTTCTATCAAGAGGGCGGTATTGCTCCTTTTTTTATTTAGTAGTATTTTTACTTACATATTTTATTTAAAGAAAAAGAAAAAGGATTTTGATGGATTGGGTCATGATTAAGTATCGTGCTTTCGTTCTGTATTAATAGAGCATTTTGCTACCTTCTTCCCAATCTTTTCTGAAGTTTTTATTTTACATTTAAAAAAAAATGTTTAAAAAATGTTCGAATTTTTTGTTTATTTAATATTTGTATCTCAGAAATAAGAAAAAAAAGAATGATGAATATTTGTAATATAAATACTAGTTATAATGTACCTACTCGTA
>refbc_1127639_2_Viburnum_calvum
GACCTGGTCTTAGTGTATACGAGTTTTTGAAATAAAAAAGGAGCAATAACCTCTTTCTTGTTCTATCAAGAGGGCGGTATTGCTCCTTTTTTTATTTAGTAGTATTTTACTTACATATTTTAGTTAAAGAAAAATAAAAAGGACTTTTATGGATTGGATCATGATTAAGTATTGTGCTTTCGTTCTGTATTAATAGAGCATTTTGCTACCCTCTTCCCAATCTTTTCTGAAGTTTTTATTTTACATTTTCAATAAAAATGTTTAAAAATGTTAGAATTTTTTGTTTATTTAATATTTGTATCTCAGAAATAAGAAAAAAAGAATGATGAATATTTGTAATATAAATACTAGTTATAATGTACCTACTCGTA
>refbc_1127640_2_Viburnum_cassinoides
GACCTGGTCTTAGTGTATACGAGTTTTTGAAATAAAAAAAGGAGCAATAACCTCTTTCTTGTTCTATCAAGAGGGCGGTATTGCTCCTTTTTTTATTTAGTAGTATTTTACTTACATATTTTATTTAAAGAAAAAGAAAAAGGATTTTTATGGATTGGGTCATGATTAAGTATCGTGCTTTCGTTCTGTATTAATATAGCATTTTGCTACCCTCTTCCCAATCTTTTCTGAAGTTGTTATTTTACATTTTAAATAACAGATAAAAAAAATGTTTAAAAAATGTTAGAATTTTGTGTTTATTTAATATTTGTATCTCAGAAATAAGAAAAAAAAAAAAGAATGATGAATATTTGTAATATAAATACTAGTTATAATGTACCTACTCGTA
>refbc_1127641_2_Viburnum_caudatum
GACCTGGTCTTAGTGTATACGAGTTTTTGAAATAAAAAAAGGAGCAATAACCTCTTTCTTGTTCTATCAAGAGGGCGGTATTGCTCCTTTTTTTATTTAGTAGTATTTTTACTTACATATTTTATTTAAAGAAAAAGAAAAAGGATTTTGATGGATTGGGTCATGATTAAGTATCGTGCTTTCGTTCTGTATTAATAGAGCATTTTGCTACCTTCTTCCCAATCTTTTCTGAAGTTTTTATTTTACATTTAAAAAAAAAATGTTTAAAAAATGTTCGAATTTTTTGTTTATTTAATATTTGTATCTCTTTGTATCTCAGAAATAAGAAAAAAAAGAATGATGAATATTTGTAATATAAATACTAGTTATAATGTACCTACTCGTA
>refbc_1127642_2_Viburnum_chingii
GACCTGGTCTTAGTGTATACGAGTTTTTGAAATAAAAAAAGGAGCAATAACCTCTTTCTTGTTCTATCAAGAGGGCGGTATTGCTCCTTTTTTTATTTAGTAGTATTTTACTTACATATTTTATTTAAAGAAAAAGAAAAAGGATTTTTATGGACATGATTAAGTATCGTGCTTTCGTTCTGTATTAATAGAGCATTTTGCTACCCTCTTCCCAATCTTTTCTGAAGTTGTTATTTTACATTTTAAATATAAAAAATGTTCGAATTTTTTGTTTATTTCATATTTGTATCTCAGAAATAAGAAAAAAAGAATGATGAATATTTGTAATATAAATACGAGTTATAATGTACCTACTCGTA
>refbc_1127643_2_Viburnum_colebrookeanum
GACCTGGTCTTAGTGTATACGAGTTTTTGAAATAAAAAAAGGAGCAATAACCTCTTTCTTGTTCTATCAAGAGGGCGGTATTGCTCCTTTTTTTATTTAGTAGTATTTTATTTACATATTTTATTTAAAGAAAAATAAAAGGGATTTTTATGGATTGGGTCATGATTAGGTATCGTGCTTTCGTTCTGTATTAATAGAGCATTTTGCTACCCTCTTCCCAATCTTTTCTGAAGTTGTTATTTTACATTTTAAATAAAAATGTTTAAAAAATTTTAGAATTTTTTGTTTATTTAATATTTGTATCTCAGAAATAAGAAAAAAAAAA
>refbc_1127644_2_Viburnum_coriaceum
GACCTGGTCTTAGTGTATACGAGTTTTTGAAATAAAAAAAGGAGCAATAACCTCTTTCTTGTTCTATCAAGAGGGCGGTATTGCTCCTTTTTTTATTTAGTAGTATTTTACTTACATATTTTATTTAAAGAAAAAGGATTTTTATGGATTGGGTCATGATTAAGTATCGTGCTTTCGTTCTGTATTAATAGAGCATTTTGCTACCCTCTTCCCAATCTTTTCTGAAGTTTTTCTTTTACATTTTAAATAAAAAAAATGTTTTAAAAATGTTAGAATTTTTTGTTTATTTAATATTTGTATCTCAGAAATAAGAAAAAAAAAAAGAATGATGAATATTTTTAATATAAATACGAGTTATAATGTACCTACTCGTA
>refbc_1127645_2_Viburnum_corymbiflorum
GACCTGGTCTTAGTGTATACGAGTTTTTGAAATAAAAAAAGGAGCAATAACCTCTTTCTTGTTCTATCAAGAGGGCGGTATTGCTCCTTTTTTTATTTAGTAGTATTTTACTTACATATTTTATTTAAAGAAAAAGAAAAAGGATTTTTATGGACATGATTAAGTATCGTGCTTTCGTTCTGTATTAATAGAGCATTTTGCTACCCTCTTCCCAATCTTTTCTGAAGTTGTTATTTTACATTTTAAATATAAAAAATGTTCGAATTTTTTGTTTATTTAATATTTGTATCTCAGAAATAAGAAAAAAAGAATGATGAATATTTGTAATATAAATACGAGTTATAATGTACCTACTCGTA
>refbc_1127646_2_Viburnum_discolor
GACCTGGTCTTAGTGTATACGAGTTTTTGAAATAAAAAAAGGAGCAATAACCTCTTTCTTGTTCTATCAAGAGGGCGGTATTGCTCCTTTTTTTATTTAGTAGTATTTTTACTTACATATTTTATTTAAAGAAAAAGAAAAAGGATTTTGATGGATTGGGTCATGATTAAGTATCGTGCTTTCGTTCTGTATTAATAGAGCATTTTGCTACCTTCTTCCCAATCTTTTCTGAAGTTTTTATTTTACATTTTAAAAAAAAATGTTTAAAAAATGTTCGAATTTTTTGTTTATTTAATATTTGTATCTCAGAAATAAGAAAAAAAAGAATGATGAATATTTGTAATATAAATACTAGTTATAATGTACCTACTCGTA
>refbc_1127647_2_Viburnum_flavescens
GACCTGGTCTTAGTGTATACGAGTTTTTGAAATAAAAAAAGGAGCAATAACCTCTTTCTTGTTCTATCAAGAGGGCGGTATTGCTCCTTTTTTTATTTAGTAGTATTTTACTTACATATTTTATTTAAAGAAAAATAAAAAGGATTTTTATGGATTGGGTCATGATTAAGTATCGTGCTTTCGTTCTGTATTAATAGAGCATTTTGCTACCCTCTTCCCAATCTTTTCTGAAGTTTTTATTTTACATTTTAAATAAAAATGTTTAAAAAATGTTAGAATTTTTTGTTTATTTAATATTTGTATCTCAGAAATAAGAAAAAAAGAATGATGAATATTTTTAATATAAATACTAGTTATAATGTACCTACTCGTA
>refbc_1127648_2_Viburnum_hebanthum
GACCTGGTCTTAGTGTATATGAGTTTTTGAAATAAAAAAAGGAGCAATAACCTCTTTCTTGTTCTATCAAGAGGGCGGTATTGCTCCTTTTTTTATTTAGTAGTATTTTACTTACATATTTTATTTAAAGAAAAAGGATTTTTATGGATTGGGTCATGATTAAGTATCGTGCTTTCGTTCTGTATTAATAGAGCATTTTGCTACCCTCTTCCCAATCTTTTCTGAAGTTTTTCTTTTACATTTTAAATAAAAAAAATGTTTAAAAAATGTTAGAATTTTTTGTTTATTTAATATTTGTATCTCAGAAATAAGAAAAAAAAAAAAGAATGATGAATATTTTTAATATAAATACTAGTTATAATGTACCTACTCGTA
>refbc_1127649_2_Viburnum_hupehense
GACCTGGTCTTAGTGTATACGAGTTTTTGAAATAAAAAAAGGAGCAATAACCTCTTTCTTGTTCTATCAAGAGGGCGGTATTGCTCCTTTTTTTATTTAGTAGTATTTTACTTACATATTTTATTTAAAGAAAAATAAAAAGGATTTTTATGGATTGGGTCATGATTAAGTATCGTGCTTTCGTTCTGTATTAATAGAGCATTTTGCTACCCTCTTCCCAATCTTTTCTGAAGTTTTTATTTTACATTTTAAATAAAAAAAATGTTTAAAAAATGTTAGAATTTTTTGTTTATTTAATATTTGTATCTCAGAAATAAGAAAAAAAAAAGAATGATGAATATTTTTAATATAAATACTAGTTATAA
>refbc_1127650_2_Viburnum_ichangense
GACCTGGTCTTAGTGTATACGAGTTTTTGAAATAAAAAAAGGAGCAATAACCTCTTTCTTGTTCTATCAAGAGGGCGGTATTGCTCCTTTTTTTATTTAGTAGTATTTTACTTACATATTTTATTTAAAGAAAAATAAAAAGGATTTTTATGGATTGGGTCATGATTAAGTATCGTGCTTTCGTTCTGTATTAATAGAGCATTTTGCTACCCTCTTCCCAATCTTTTCTGAAGTTTTTATTTTACATTTTAAATAAAAATGTTTAAAAAATGTTAGAATTTTTTGTTTATTTAATATTTGTATCTCAGAAATAAGAAAAAAAGAATGATGAATATTTTTAATATAAATACTAGTTATAATGTACCTACTCGTA
>refbc_1127651_2_Viburnum_inopinatum
GACCTGGTCTTAGTGTAGACGAGTTTTTTAAATAAAAAAAGGAGCAATAACCTCTTTCTTGTTCTATCAAGAGGGCGGTATTGCTCCTTTTTTTATTTAGTAGTATTTTACTTACATATTTTATTTAAAGAAAAATAAAAAGGATTTTTATGGATTGGGTCATGATTAAATATCGTGCTTTCGTTCTGTATTAATAGAGCATTTTGCTACCCTCTTCCCAATCTTTTCTGAAGTTTTTATTTGACATTAAAAAAAAATGTTTAAAAAATGTTAGAATTTTTTGTTTATTTAATATTTGTATCTCAGAAATAAGAAAAAAAAAGAATGATGAATATTTGTAATATAAATACTAGTTATAATGTACCTACTCGTA
>refbc_1127652_2_Viburnum_jamesonii
GACCTGGTCTTAGTGTATACGAGTTTTTGAAATAAAAAAAGGAGCAATAACCTCTTTCTTGTTCTATCAAGAGGGCGGTATTGCTCCTTTTTTTATTTAGTAGTATTTTTACTTACATATTTTATTTAAAGAAAAAGAAAAAGGATTTTGATGGATTGGGTCATGATTAAGTATCGTGCTTTCGTTCTGTATTAATAGAGCATTTTGCTACCTTCTTCCCAATCTTTTCTGAAGTTTTTATTTTACATTTTTAAAAAAATGTTTAAAAAATGTTCGAATTTTTTGTTTATTTAATATTTGTATCTCTTTGTATCTCAGAAATAAGAAAAAAAAAGAATGATGAATATTTGTAATATAAATACTAGTTATAATGTACCTACTCGTA
>refbc_1127653_2_Viburnum_lautum
GACCTGGTCTTAGTGTATACGAGTTTTTGAAATAAAAAAAGGAGCAATAACCTCTTTCTTGTTCTATCAAGAGGGCGGTATTGCTCCTTTTTTTATTTAGTAGTATTTTTACTTACATATTTTATTTAAAGAAAAAGAAAAAGGATTTTGATGGATTGGGTCATGATTAAGTATCGTGCTTTCGTTCTGTATTAATAGAGCATTTTGCTACCTTCTTCCCAATCTTTTCTGAAGTTTTTATTTTACATTTAAAAAAAAAATGTTTAAAAAATGTTCGAATTTTTTATTTATTTAATATTTGTATCTCTTTGTATCTTAGAAATAAGAAAAAAAAGAATGATGAATATTTGTAATATAAATACTAGTTATAATGTACCTACTCGTA
>refbc_1127654_2_Viburnum_punctatum
GACCTGGTCTTAGTGTATACGAGTTTTTGAAATAAAAAAAGGAGCAATAACCTCTTTCTTGTTCTATCAAGAGGGCGGTATTGCTCCTTTTTTTATTTAGTAGTATTTTCCTTACATATTTTATTTAAAGAAAAAGAAAAAGGATTTTTATGGATTGGGTCATGATTAAGTATCGTGCTTTCGTTCTGTATTAATATAGCATTTTGCTACCCTCTTCCCAATCTTTTCTGAAGTTGTTATTTTACATTTTAAATAACAGATAAAAAATGTTTTTAAAAGGTTAGAACTTTTTGTTTATTTAATATTTGTATCTCAGAAATAAGAAAAAAAAAAAAAAA
>refbc_1127655_2_Viburnum_punctatum_var._lepidotulum
GACCTGGTCTTAGTGTATACGAGTTTTTGAAATAAAAAAAGGAGCAATAACCTCTTTCTTGTTCTATCAAGAGGGCGCTCCTTTTTTTATTTAGTAGTATTTTACTTACATATTTTATTTAAAGAAAAAGAAAAATTTAAAGAAAAAGAAAAAGGATTTTTATGGATTGGGTCATGATTAAGTATCGTGCTTTCGTTCTGTATTAATATAGCATTTTGCTACCCTCTTCCCAATCTTTTCTGAAGTTGTTATTTTACATTTTAAATAACAGATAAAAAATGTTTTTAAAAGGTTAGAACTTTTTGTTTATTTAATATTTGTATCTCAGAAATAAG
>refbc_1127656_2_Viburnum_loeseneri
GACCTGGTCTTAGTGTATACGAGTTTTTGAAATAAAAAAAGGAGCAATAACCTCTTTCTTGTTCTATCAAGAGGGCGGTATTGCTCCTTTTTTTATTTAGTAGTATTTTTACTTACATATTTTATTTAAAGAAAAAGAAAAAGGATTTTGATGGATTGGGTCATGATTAAGTATCGTGCTTTCGTTCTGTATTAATAGAGCATTTTGCTACCTTCTTCCCAATCTTTTCTGAAGTTTTTATTTTACATTTAAAAAAAAATGTTTAAAAAATGTTCGAATTTTTTGTTTATTTAATATTTGTATCTCTTTGTATCTCAGAAATAAGAAAAAAAAGAATGATGAATATTTGTAATATAAATACTAGTTATAATGTACCTACTCGTA
>refbc_1127658_2_Viburnum_luzonicum
GACCTGGTCTTAGTGTATACGAGTTTTTGAAATAAAAAAAGGAGCAATAACCTCTTTCTTGTTCTATCAAGAGGGCGGTATTGCTCCTTTTTTTATTTAGTAGTATTTTACTTACATATTTTATTTAAAGAAAAAGAAAAAGGATTTTTATGGATTGGGTCATGATTAAGTATCGTGCTTTCGTTCTGTATTAATAGAGCATTTTGCTACCCTCTTCCCAATCTTTTCTGAAGTTTTTATTTTACATTTTAAATAAAAATGTTTAAAAAATGTTAGAATTTTTTGTTTATTTAATATTTGTATCTCAGAAATAAGAAAAAAAGAATGATGAATATTTTTAATATAAATACTAGTTATAATGTACCTACTCGTA
>refbc_1127659_2_Viburnum_oliganthum
GACCTGGTCTTAGTGTATACGAGTTTTTGAAATAAAAAAAGGAGCAATAACCTCTTTCTTGTTCTATCAAGAGGGCGGTATTGCTCCTTTTTTTATTTAGTAGTATTTTACTTACATATTTTATTTAAAGAAAAAGAAAAAGGATTTTTATGGACATGATTAAGTATCGTGCTTTCGTTCTGTATTAATAGAGCATTTTGCTACCCTCTTCCCAATCTTTTCTGAAGTTGTTATTTTACATTTTAAATATAAAAAATGTTCGAATTTTTTGTTTATTTAATATTTGTATCTCAGAAATAAGAAAAAAAGAATGATGAATATTTGTAATATAAATACGAGTTATAATGTACCTACTCGTA
>refbc_1127660_2_Viburnum_schensianum
GACCTGGTCTTAGTGTATACGAGTTTTTGAAATAAAAAAAGGAGCAATAACCTCTTTCTTGTTCTATCAAGAGGGCGGTATTGCTCCTTTTTTTATTTAGTAGTATTTTACTTACATATTTTATTTAAAGAAAAAGAAAAAGGATTTTTATGGATTGGGTCATGATTAAGTATCGTGCTTTCGTTCTGTATTAATATAGCATTTCGCTACCCTCTTCCCAATCTTTTCTGAAGTTGTTATTTTACATTTTAAATAAAAATGTTTAAAAAATGTTAGAATTTTTTGTTTATTTAATATTTGTATCTCAGAAATAAGAAAAAAAGAATGATGAATATTTGTAATATAAATACTAGTTATAATGTACCTACTCGTA
>refbc_1127661_2_Viburnum_subalpinum
GACCTGGTCTTAGTGTATACGAGTTTTTGAAATAAAAAAAGGAGCAATAACCTCTTTCTTGTTCTATCAAGAGGGCGGTATTGCTCCTTTTTTTATTTAGTAGTATTTTTCTTACATATTTTATTTAAAGAAAAAGAAAAAGGATTTTTATGGACATGATTAAGTATCGTGCTTTCGTTCTGTATTAATAGAGCATTTTGCTACCCTCTTCCCAATCTTTTCTGAAGTTGTTATTTTACATTTTAAATATAAAAAATGTTCGAATTTTTTGTTTATTTAATATTTGTATCTCAGAAATAAGAAAAAAAGAATGATGAATATTTGTAATATAAATACGAGTTATAATGTACCTACTCGTA
>refbc_1127662_2_Viburnum_sulcatum
GACCTGGTCTTAGTGTATACGAGTTTTTGAAATAAAAAAAGGAGCAATAACCTCTTTCTTGTTCTATCAAGAGGGCGGTATTGCTCCTTTTTTTATTTAGTAGTATTTTTACTTACATATTTTATTTAAAGAAAAAGAAAAAGGATTTTGATGGATTGGGTCATGATTAAGTATCGTGCTTTCGTTCTGTATTAATAGAGCATTTTGCTACCTTCTTCCCAATCTTTTCTGAAGTTTTTATTTTACATTTTTTAAAAAAATGTTTAAAAAATGTTCGAATTTTTTCTTTATTTAATATTTGTATCTCTTTGTATCTCAGAAATAAGAAAAAAAAGAATGATGAATATTTGTAATATAAATACTAGTTATAATGTACCTACTCGTA
>refbc_1127663_2_Viburnum_ternatum
GACCTGGTCTTAGTGTATACGAGTTTTTGAAATGAAAAAAGGAGCAATAACCTCTTTCTTGTTCTATCAAGAGGGCGGTATTGCTCCTTTTTTTATTTAGTAGTATTTTACTTACATATTTTATTTTTCTTTAAAGAAAAATAAAAAGGATTTTTATGGATTGGGTCATGATTAAGTATCGTGCTTTCGTTCTGTATTAATAGAGCATTTTGCTACCCTCTTCCCAATCTTTTCTGAAGTTTTTATTTGACATTCAAAAAAAAATGTTTAAAAAATGTTAGAATTTTTTGTTTATTTGATATTTGTATCTCAGAAATAAGAAAAAAAAAGAATGATGAATATTTGTAATATAAATACTAGTTATAATGTACCTACTCGTA
>refbc_1127664_2_Viburnum_toronis
GACCTGGTCTTAGTGTATACGAGTTTTTGAAATAAAAAAAGGAGCAATAACCTCTTTCTTGTTCTATCAAGAGGGCGGTATTGCTCCTTTTTTTATTTAGTAGTATTTTTACTTACATATTTTATTTAAAGAAAAAGAAAAAGGATTTTGATGGATTGGGTCATGATTAAGTATCGTGCTTTCGTTCTGTATTAATAGAGCATTTTGCTACCTTCTTCCCAATCTTTTCTGAAGTTTTTATTTTACATTTTTAAAAAATGTTTAAAAAATGTTCGAATTTTTTGTTTATTTAATATTTGTATCTCTTTGTATCTCAGAAATAAGAAAAAAAAGAATGATGAATATTTGTAATATAAATACTAGTTATAATGTACCTACTCGTA
>refbc_1127665_2_Viburnum_veitchii
GACCTGGTCTTAGTGTATACGAGTTTTTGAAATAAAAAAAGGAGCAACAACCTCTTTCTTGTTCTATCAAGAGGGCGGTATTGCTCCTTTTTTTATTTAGTAGTATTTTACTTACATATTTTATTTAAAGAAAAAGAAAAAGGATTTTTATGGATTGGGTCATGATTAAGTATCGTGCTTTCGTTCTGTATTAATATAGCATTTCGCTACCCTCTTCCCAATCTTTTCTGAAGTTGTTATTTTACATTTTAAATAAAAATGTTTAAAAAATGTTAGAATTTTTTGTTTATTTAATATTTGTATCTCAGAAATAAGAAAAAAAGAATGATGAATATTTGTAATATAAATACTAGTTATAATGTACCTACTCGTA
>refbc_112807_2_Puya_raimondii
ACAACTTCCCTCTAGACTTAGCTGCTGTTGAAGCTCCATCTACAAATGGATAAGACAGAAGTCTTAATGTATATGAATTGCGACGAGATTTATTATCGTTTCTTGCATGTCTCGCGAAAGTCAGAGTAGGCGCGAATTCTCCCAATTTGTGACCTACCATACGATCTGTTATATAAATAGGTAAATGTTCCTTTCCATTATGAATAGCGATTGTATGGCCAATCATTGTGGGTATAATGGTAGATGCCCGAGACCAAGTTACTATTATTTCTTTCTCCTCCCTCATGTTGAGTTTTTCAATTTTTCCCGCTAAATGATTAACTACAAAAGGATTTTTTTTTAGTGAACGTGTCACAGCTGATTACTCCTTTTTTTTTACATTTTAAAGATTGGCATTCTATGTCCAATATCTCGATCTAAGTATGGAGGTCAGAATAAATACAATAATGATGAATGGAAAAAAGATAAAATCCTTTAGCTAGATAAGATAAGGGGCGGATGTAGCCAAGTGGATCAAGGCAGT
>refbc_112846_2_Takhtajania_perrieri
TCTAAAGGAGTCAATCTCCTTTTAAGGATTCAATTTCTACCATACAATTAATTATTATTGTATGGAGTCTTTCTTACTTTATTTCATACCGAGAAACATGGACATACAATACCAATAAAGTCATTTTTATTTTTAGGAACGTACATTAATTTCAGATTGATACAGAACGAAAGTATGATATTCGATCATGAACTAACCAACAATAATATTTTGTTAAGTTGAAGTAAATCAACTTTATTTATTATTTAATAGTAAATAAATAAAAAAAGATAAGATACTTATGTGAATAAAACACTACTGAATGGACCGTGGAACAGAGCAATACCCAACCTCTTGGATATATCAAGAAATTGGGTATTGCTCCTTCAACGCCTCATATACGCTAATACCGAA
>refbc_112861_2_Lycium_americanum
GATCCCAGTCTAGTCTATAGGAGGTTTTGAAAAGAAAGGAGCAATAATCATTTTCTTGTTCTATCAAGAAGGTGCTATTGCTCCTTTCTTTTTTTCTTTTTATATTATTAATTTACCAGTATTTTACTTATATAGACTTTTTGGTTTACATTATAGAAAAAGAAGGAGAGGGTATTTGCCTGCATTTATTCATGATTGAGTATTCTATTTTGATTTTGTATTTATTTTAAATTGTAGAAATATAACTTGTTCCTCTTGTTGCTAATGTTACTATATCTTTTTTATTTCATTTCTAAAAAAAATCTAATTTTGACTTCATATTCTTATCTTTGAAATAAGAAAGAAGAGATATTTTCGAACTTTAATCTTTTGTTTTCGAATTTAAATAATGTAAAAATGGAATGTAAGTACGCGAGGG
>refbc_112862_2_Lycium_australe
GATCCCAGTCTAGTCTATAGGAGGTTTTGAAAAGAAAGGAGCAATAATCATTTTCTTGTTCTATCAAGAAGGTGCTATTGCTCCTTTCTTTTTTTCTTTTTATATTATTAATTTACCAGTATTTTACTTATATAGACTTTTTGGTTTACATTATAGAAAAAGAAGGAGAGGGTATTTGCCTGCATTTATTCATGATTGAGTATTCTATTTTGATTTTGTATTTATTTTAAATTGTAGAAATATAACCTGTTCCTCTTGTTGCTAATGTTACTATATCTTTTTTATTTCATTTCTAAAAAAAATAGAATTTTGACTTCATATTCTTATCTTTGAAATAAGAAAGAAGAGATATTTTCGAACTTTAATCTTTTGTTTTCGAATTTAAATAATGTAAAAATGGAATGTAAGTACGCGAGGG
>refbc_112864_2_Lycium_berlandieri
GATCCCAGTCTAGTCTATAGGAGGTTTTGAAAAGAAAGGAGCAATAATCATTTTCTTGTTCTATCAAGAAGGTGCTATTGCTCCTTTCTTTTTTTCTTTTTATATTATTAATTTACCAGTATTTTACTTATATAGACTTTTTGGTTTACATTATAGAAAAAGAAGGAGAGGGTATTTGCCTGCATTTATTCATGATTGAGTATTCTATTTTGATTTTGTATTTATTTTAAATTGTAGAAATATAACTTGTTCCTCTTGTTGCTAATGTTACTATATCTTTTTTATTTCATTTCTAAAAAAAATCTAATTTTGACTTCATATTCTTATCTTTGAAATAAGAAAGAAGAGATATTTTCGAACTTTAATCTTTTGTTTTCGAATTTAAATAATGTAAAAATGGAATGTAAGTACGCGAGGG
>refbc_112867_2_Lycium_californicum
GATCCCAGTCTAGTCTATAGGAGGTTTTGAAAAGAAAGGAGCAATAATCATTTTCTTGTTCTATCAAGAAGGTGCTATTGCTCCTTTCTTTTTTTCTTTTTATATTATTAATTTACCAGTATTTTACTTATATAGACTTTTTGGTTTACATTATAGAAAAAGAAGGAGAGGGTATTTGCCTGCATTTATTCATGATTGAGTATTCTATTTTGATTTTGTATTTATTTTAAATTGTAGAAATATAACTTGTTCCTCTTGTTGCTAATGTTACTATATCTTTTTTATTTCATTTCTAAAAAAAATCTAATTTTGACTTCATATTCTTATCTTTGAAATAAGAAAGAAGAGATATTTTCGAACTTTAATCTTTTGTTTTCGAATTTAAATAATGTAAAAATGGAATGTAAGTACGCGAGGG
>refbc_112868_2_Lycium_carolinianum
GATCCCAGTCTAGTCTATAGGAGGTTTTGAAAAGAAAGGAGCAATAATCATTTTCTTGTTCTATCAAGAAGGTGCTATTGCTCCTTTCTTTTTTTCTTTTTATATTATTAATTTACCAGTATTTTACTTATATAGACTTTTTGGTTTACATTATCGAAAAAGAAGGAGAGGGTATTTGCCTGCATTTATTCATGATTGAGTATTCTATTTTGATTTTGTATTTATTTTAAATTGTAGAAATATAACTTGTTCCTCTTGTTGCTAATGTTACTATATCTTTTTTATTTCATTTCTAAAAAAAATCTAATTTTGACTTCATATTCTTATCTTTGAAATAAGAAAGAAGAGATATTTTCGAACTTTAATCTTTTGTTTTCGAATTTAAATAATGTAAAAATGGAATGTAAGTACGCGAGGG
>refbc_112871_2_Lycium_cinereum
GATCCCAGTCTAGTCTATAGGAGGTTTTGAAAAGAAAGGAGCAATAATCATTTTCTTGTTCTATCAAGAAGGTGCTATTGCTCCTTTCTTTTTTTCTTTTTATATTATTAATTTACCAGTATTTTACTTATATAGACTTTTTGGTTTACATTATAGAAAAAGAAGGAGAGGGTATTTGCCTGCATTTATTCATGATTGAGTATTCTATTTTGATTTTGTATTTATTTTAAATTGTAGAAATATAACCTGTTCCTCTTGTTGCTAATGTTACTATATCTTTTTTATTTCATTTCTAAAAAAAATAGAATTTTGACTTCATATTCTTATCTTTGAAATAAGAAAGAAGAGATATTTTCGAACTTTAATCTTTTGTTTTCGAATTTAAATAATGTAAAAATGGAATGTAAGTACGCGAGGG
>refbc_112872_2_Lycium_elongatum
GATCCCAGTCTAGTCTATAGGAGGTTTTGAAAAGAAAGGAGCAATAATCATTTTCTTGTTCTATCAAGAAGGTGCTATTGCTCCTTTCTTTTTTTCTTTTTATATTATTAATTTACCAGTATTTTACTTATATAGACTTTTTGGTTTACATTATAGAAAAAGAAGGAGAGGGTATTTGCCTGCATTTATTCATGATTGAGTATTCTATTTTGATTTTGTATTTATTTTAAATTGTAGAAATATAACTTGTTCCTCTTGTTGCTAATGTTACTATATCTTTTTTATTTCATTTCTAAAAAAAATCTAATTTTGACTTCATATTCTTATCTTTGAAATAAGAAAGAAGAGATATTTTCGAACTTTAATCTTTTGTTTTCGAATTTAAATAATGTAAAAATGGAATGTAAGTACGCGAGGG
>refbc_112873_2_Lycium_europaeum
GATCCCAGTCTAGTCTATAGGAGGTTTTGAAAAGAAAGGAGCAATAATCATTTTCTTGTTCTATCAAGAAGGTGCTATTGCTCCTTTCTTTTTTTCTTTTTATATTATTAATTTACCAGTATTTTACTTATATAGACTTTTTGGTTTACATTATAGAAAAAGAAGGAGAGGGTATTTGCCTGCATTTATTCATGATTGAGTATTCTATTTTGATTTTTTATTTATTTTAAACTGTAGAAATATAACTTGTTCCTCTTGTTGCTAATGTTACTATATCTTTTTTATTTCATTTCTAAAAAAAATCTAATTTTGACTTCATATTCTTATCTTTGAAATAAGAAAGAAGAGATATTTTCGAACTTTAATCTTTTGTTTTCGAATTTAAATAATGTCAAAATGGAATGTAAGTACGCGAGGG
>refbc_112874_2_Lycium_ferocissimum
GATCCCAGTCTAGTCTATAGGAGGTTTTGAAAAGAAAGGAGCAATAATCATTTTCTTGTTCTATCAAGAAGGTGCTATTGCTCCTTTCTTTTTTTCTTTTTATATTATTAATTTACCAGTATTTTACTTATATAGACTTTTTGGTTTACATTATAGAAAAAGAAGGAGAGGGTATTTGCCTGCATTTATTCATGATTGAGTATTCTATTTTGATTTTGTATTTATTTTAAATTGTAGAAATATAACCTGTTCCTCTTGTTGCTAATGTTACTATATCTTTTTTATTTCATTTCTAAAAAAAATAGAATTTTGACTTCATATTCTTATCTTTGAAATAAGAAAGAAGAGATATTTTCGAACTTTAATCTTTTGTTTTCGAATTTAAATAATGTAAAAATGGAATGTAAGTACGCGAGGG
>refbc_1129148_2_Senecio_angustifolius
GACTTTGGTCTGATTGTGATTGTATAGGAGTTTTTGAACTAAAAAAAGGAGCAATAACGGCCTCTTGATAAAACAAGAGGGAAGCTATTGCTCCTTTTTTTTATTTAGTACTTTTTGTTTACAACGAAAATTTTGTTTATTTATTACTTTGCTTTTCTAAAAAATCAATAAATTTTATGCTTTTTTATGTTATATGTTAATGGAAAAATCTAGTAATTATACTAGATAACTATACTAGATAAATAATAGTAGAGG
>refbc_1129149_2_Senecio_bollei
GACTTTGGTCTGATTGTGATTGTATAGGAGTTTTTGAACTAAAAAAAGGAGCAATAACGGCCTCTTGATAAAACAAGAGGGAAGCTATTGCTCCTTTTTTTTATTTAGTACTTTTTGTTTACAACGAAAATTTTGTTTATTTATTACTTTGCTTTTCTAAAAAATAAATAAATTTTATGCTTTTTTTTGTTATATGTTAATGGAAAAATCTAGTAATTATACTAGATAACTATACTAGATAAATAATAGTAGAGG
>refbc_1129150_2_Senecio_carroensis
GACTTTGGTCTGATTGTGATTGTATAGGAGTTTTTGAACTAAAAAAAGGAGCAATAACGGCCTCTTGATAAAACAAGAGGGAAGCTATTGCTCCTTTTTTTTATTTAGTACTTTTTGTTTACAACGAAAATTTTGTTTATTTATTACTTTGCTTTTCTAAAAAATCAATAAATTTTATGCTTTTTTATGTTATATGTTAATGGAAAAATCTAGTAATTATACTAGATAACTATACTAGATAAATAATAGTAGAGG
>refbc_1129151_2_Senecio_erysimoides
GACTTTGGTCTAATTGTGATTGTATAGGAGTTTTTGAACTAAAAAAAGGAGCAATAACGGCCTCTTGATAAAACAAGAGGGAAGCTATTGCTCCTTTTTTTTATTTAGTACTATTTGTTTACAACGAAAATTTTGTTTATTTATTACTTTGCTTTTATAAAAAATAAATTAATTTTATGCTTTTTTATGTTATATGTTAATGGTTAATGGAAAAATCTAGTAATTATACTAGATAACTATACTAGATAAATAATAGTAGAGG
>refbc_1129152_2_Senecio_fruticulosus
GACTTTGGTCTGATTGTGATTGTATAGGAGTTTTTGAACTAAAAAAAGGAGCAATAACGGCCTCTTGATAAAACAAGAGGGAAGCTATTGCTCCTTTTTTTTTATTTAGTACTTTTTGTTTACAACGAAAATTTTGTTTATTTATTACTTTGCTTTTCTAAAAAATAAATAAATTTTATGCTTTTTTTTGTTATATGTTAATGGAAAAATCTAGTAATTATACTAGATAACTATACTAGATAAATAATAGTAGAGG
>refbc_1129153_2_Senecio_incrassatus
GACTTTGGTCTGATTGTGATTGTATAGGAGTTTTTGAACTAAAAAAAGGAGCAATAACGGCCTCTTGATAAAACAAGAGGGAAGCTATTGCTCCTTTTTTTTTATTTAGTACTTTTTGTTTACAACGAAAATTTTGTTTATTTATTACTTTGCTTTTCTAAAAAATAAATAAATTTTATGCTTTTTTTTGTTATATGTTAATGGAAAAATCTAGTAATTATACTAGATAACTATACTAGATAAATAATAGTAGAGG
>refbc_1129154_2_Senecio_kerdousianus
GACTTTGGTCTGATTGTGATTGTATAGGAGTTTTTGAACTAAAAAAAGGAGCAATAACGGCCTCTTGATAAAACAAGAGGGAAGCTATTGCTCCTTTTTTTTTATTTAGTACTTTTTGTTTACAACGAAAATTTTGTTTATTTATTACTTTGCTTTTCTAAAAAATAAATAAATTTTATGCTTTTTTTTGTTATATGTTAATGGAAAAATCTAGTAATTATACTAGATAACTATACTAGATAAATAATAGTAGAGG
>refbc_1129155_2_Senecio_laxus
GACTTTGGTCTAATTGTGATTGTATAGGAGTTTTTGAACTAAAAAAAGGAGCAATAACGGCCTCTTGATAAAACAAGAGGGAAGCTATTGCTCCTTTTTTTTTATTTAGTACTATTTGTTTACAACGAAAATTTTGTTTATTTATTACTTTGCTTTTATAAAAAATAAATTAATTTTATGCTTTTTTATGTTATATGTTAATGGTTAATGGAAAAATCTAGTAATTATACTAGATAACTATACTAGATAAATAATAGTAGAGG
>refbc_1129156_2_Senecio_leptophyllus
GACTTTGGTCTGATTGTGATTGTATAGGAGTTTTTGAACTAAAAAAAGGAGCAATAACGGCCTCTTGATAAAACAAGAGGGAAGCTATTGCTCCTTTTTTTTATTTAGTACTTTTTGTTTACAACGAAAATTTTGTTTATTTATTACTTTGCTTTTCTAAAAAATCAATAAATTTTATGCTTTTTTATGTTATATGTTAATGGAAAAATCTAGTAATTATACTAGATAACTATACTAGATAAATAATAGTAGAGG
>refbc_1129157_2_Senecio_littoreus
GACTTTGGTCTAATTGTGATTGTATAGGAGTTTTTGAACTAAAAAAAGGAGCAATAACGGCCTCTTGATAAAACAAGAGGGAAGCTATTGCTCCTTTTTTTTATTTAGTACTATTTGTTTACAACGAAAATTTTGTTTATTTATTACTTTGCTTTTATAAAAAATAAATTAATTTTATGCTTTTTTATGTTATATGTTAATGGTTAATGGAAAAATCTAGTAATTATACTAGATAACTATACTAGATAAATAATAGTAGAGG
>refbc_1129158_2_Senecio_maritimus
GACTTTGGTCTAATTGTGATTGTATAGGAGTTTTTGAACTAAAAAAAGGAGCAATAACGGCCTCTTGATAAAACAAGAGGGAAGCTATTGCTCCTTTTTTTTATTTAGTACTATTTGTTTACAACGAAAATTTTGTTTATTTATTACTTTGCTTTTATAAAAAATAAATTAATTTTATGCTTTTTTATGTTATATGTTAATGGTTAATGGAAAAATCTAGTAATTATACTAGATAACTATACTAGATAAATAATAGTAGAGG
>refbc_1129160_2_Senecio_maulinus
GACTTTGGTCTGATTGTGATTGTATAGGAGTTTTTGAACTAAAAAAAGGAGCAATAACGGCCTCTTGATAAAACAAGAGGGAAGCTATTGCTCCTTTTTTTTTATTTAGTACTATTTGTTTACAACGAAAATTTTGTTTATTTATTACTTTGCTTTTCTAAAAAATAAATAAATTTTATGCTTTTTTATGTTATATGTTAATGGAAAAATCTAGTAATTATACTAGATAACTATACTAGATAAATAATAGTAGAGG
>refbc_1129161_2_Senecio_parvifolius
GACTTTGGTCTGATTGTGATTGTATAGGAGTTTTTGAACTAAAAAAAGGAGCAATAACGGCCTCTTGATAAAACAAGAGGGAAGCTATTGCTCCTTTTTTTTATTTAGTACTTTTTGTTTACAACGAAAATTTTGTTTATTTATTACTTTGCTTTTCTAAAAAATCAATAAATTTTATGCTTTTTTATGTTATATGTTAATGGAAAAATCTAGTAATTATACTAGATAACTATACTAGATAAATAATAGTAGAGG
>refbc_1129162_2_Senecio_pinnulatus
GACTTTGGTCTGATTGTGATTGTATAGGAGTTTTTGAACTAAAAAAAGGAGCAATAACGGCCTCTTGATAAAACAAGAGGGAAGCTATTGCTCCTTTTTTTTATTTAGTACTTTTTGTTTACAACGAAAATTTTGTTTATTTATTACTTTGCTTTTCTAAAAAATCAATAAATTTTATGCTTTTTTATGTTATATGTTAATGGAAAAATCTAGTAATTATACTAGATAACTATACTAGATAAATAATAGTAGAGG
>refbc_1129163_2_Senecio_piptocoma
GACTTTGGTCTAATTGTGATTGTATAGGAGTTTTTGAACTAAAAAAAGGAGCAATAACGGCCTCTTGATAAAACAAGAGGGAAGCTATTGCTCCTTTTTTTTTATTTAGTACTATTTGTTTACAACGAAAATTTTGTTTATTTATTACTTTGCTTTTATAAAAAATAAATTAATTTTATGCTTTTTTATGTTATATGTTAATGGTTAATGGAAAAATCTAGTAATTATACTAGATAACTATACTAGATAAATAATAGTAGAGG
>refbc_1129164_2_Senecio_teneriffae
GACTTTGGTCTGATTGTGATTGTATAGGAGTTTTTGAACTAAAAAAAGGAGCAATAACGGCCTCTTGATAAAACAAGAGGGAAGCTATTGCTCCTTTTTTTTATTTAGTACTTTTTGTTTACAACGAAAATTTTGTTTATTTATTACTTTGCTTTTCTAAAAAATAAATAAATTTTATGCTTTTTTTTGTTATATGTTAATGGAAAAATCTAGTAATTATACTAGATAACTATACTAGATAAATAATAGTAGAGG
>refbc_1129750_2_Acrolejeunea_pycnoclada
TATCTAACACAAAACAATAATATGTCTTTCAACTCGGTCTAATAAGAAAAAACTAGACTTAAATGACCTTTAAGATTATAAATGTCTTAAAGGTCATT
>refbc_1129751_2_Acrolejeunea_securifolia
TATCTAATACAAAAACGATAATATATCTTTCAACTCGGTCTAATAAGAAAAAACTAGACTTAAATGACCTTTAAGATTATAAATGTCTTAAAGGTCATTTATAACAAATTATTATGG
>refbc_1129752_2_Lopholejeunea_nigricans
TATTTAACAAAAAAAAACGATATACTTTTCAACTTGGTCTAATAAGAAAAAACTAGACTTAAATGACCTTTAAGATTATAAATGTCTTAAAGGTCATT
>refbc_1129753_2_Mastigolejeunea_indica
TATTTAACAAAAAACGATATATCTTTCAACTTGGTCTAATAAGAGAAAACTAGACTTGAATGACCTTTAAGATTATAAATGTCTTAAAGGTCATT
>refbc_1129755_2_Mastigolejeunea_virens
TATTTAACAAAAAACGATATATCTTTCAACTTGGTCTAATAAGAAAAAACTAGACTTGAATGACCTTTAAGATTATAAATGTCTTAAAGGTCATT
>refbc_1129756_2_Thysananthus_aculeatus
TATTTAACAAAAAAAAAACGATATATCTTTCAACTTAGTCTAATAAGAAAAAACTAGACTTGAATGACCTTTAAGACATTTATAAATGTCTTAAAGGTCATT
>refbc_1129759_2_Thysananthus_mollis
TATTTAACAAAAAAACGATATATCTTTCAACTTGGTCTAATAAGAAAAAACTAGACTTGAATGACCTTTAAGATTAGAAATGTCTTAAAGGTCATT
>refbc_1129760_2_Thysananthus_montanus
TATTTAACAAAAAAACGATATATCTTTCAACTTGGTCTAATAAGAAAAAACTAGACTTGAATGACCTTTAAGATTAGAAATGTCTTAAAGGTCATT
>refbc_1131397_2_Boopis_gracilis
GGCTTTGGTCTGATTGTATAGGAGTTTTTGAACTAAAAAAGGAGCAATAGCTTACCTCTTGTTTTTTCAAGAGGGCGTTATTGCTCCTTTTTTATTTAGTAGTATTTGCCTTACATAGTTTGTTTCAAAATAACAAGGGTTTTTTTGTTCGATTAGCGTGTTTTCTCTTTGTATTAATTTTTTTTATTATAGGGTTACATATCCTTTTCGCAATCTTTTTTTTTTTTTTTATGAATTTTTTTTTTCAATTCTATTTCAATCTAAAATAGATCAAAATTAGAATTTTTCTTATTTACTACTTTGATTTCATAAATAAGAAATCAATAAAATAATATGCTTTTTTATTTCATGTTAATGTCAAAATATAGTAGATAGAGGGGCG
>refbc_1131400_2_Gamocarpha_selliana
GGCTTTGGTCTGATTGTATAGGAGTTTTTGAACTAAAAAAGGAGCAATAGCTTACCTCTTGTTTTATCAAGAGGGCGTTATTGCTCCTTTTTTATTTAGTAGTATTTGCCTTACATAGTTTCTTTCAAAATAACAAGGGTTTTTTTGTTCGATTAGCGTGTTTTCTCTTTGTATTCATTTTAAATTTTGAATATAGGGTTACATATCCTTTTCGCAATCTTTTATTTTATGAAGTTTTCTTTTCAATTCGATTTCAATAAAAAACCGATCAAAATTATAATTTTGCTTATTTATTACTTTGATTTCAGAAATAAGAAATCAATAATATGCTCTTTTATTTAATGTTAATGTAAAAATATAGTAGATAGAGGGGCG
>refbc_1131401_2_Nastanthus_patagonicus
GGCTTTGGTCTGATTGTATAGGAGTTTTTGAACTAAAAAAGGAGCAATAACGCCCTCTTGATAAAACAAGAGGTAAGCTATTGCTCCTTTTTTATTTAGTAGTATTTGCCTTACATAGTTTCTTTCAAAATAACAAGGGTTTTTTTGTTCGATTAGCGTGTTTTCTCTTTGTATTCATTTTTCATTTTTAATATAGGGTTACATATCCTTTTCGCAATCTTTTATTTTATGAAGTTTTCTTTTCAATTCGATTTCAATAAAAAACCGATCAAAATTAGAATTTTGCTTATTTAGTACTTTGATTTCAGAAATAAGAAATCAATAATATGCTCTTTTATTTAATGTTAATGTAAAAATATAGTAGATAGAGGGGCG
>refbc_1131883_2_Biophytum_reinwardtii
AACTTCTCGTCTAGCCGTTTTTGAAAATTGAAAAATAAAGGTGCAAGAACTAACCATAGGGTTAGTTCTTGCACCTTTATTTTAGTTATATTTTAGTTAATAGTCTGTTTTTTTTTTTTTACTTAAAGAGAAATTCAATAGAAACTAAATAAACTAAAAAATTTTTATGGGTTGATTTGTGATTGAGTATTATACTTTTTTGTTATGGACTCATTTTTTTAGTTTGAATTTTAACTATTAAAAAAAAGGTTTCAATTTTTTCTTTTTGATATCTTATTTTTGTATCCTAGAATAAAACCTTTCGTCTAATTTATTCATTTCTATTAGACTGAAGATAACAAAAACGCGAGAATATAAAGATAAAAATCGTAAATGGTCAAAGGTCAAAATTTAACACTTTCTAATTTTTAAAACTTGTAAATAGTT
>refbc_1132060_2_Oxalis_arbuscula
GACTTTGGTTTTAATCTATCTGAATTCTTGAAAGTAAAGAAGCAATATCTGAATTCTTGAAAGTAAAGAAGCAATAAAACCAACCCCTTGATATATCAAGGGGTTGGTTTTATTGCTTCTTTACTTATTTTTTTGTTCCTTCAACATAAATAAGAAAAAGTGTTCTTAATTTTTATTGGTTGGTTTGTGATTGAGTATTATACTTTTTTATTTTATGGTTTATGGATTAATTTGTTTAAATTTATATACTTTACTTTTCATTTTTTTGTTTGTGAAGTTTTTATTTTCAATTTTAAATAGTGAAAATAAGTTGACATTTTTTCCCTCTTTTTTCTAGAGAATAGAACGAGAAAAAAAAAAAACATGGTCGAAATTGAACTCTTTCTAATTTTATAATGTATAACTTGTAAATGGTATAGGGCGGAGA
>refbc_1132061_2_Oxalis_arenaria
GACTGCAGTTTTAATGTATCTGAATTCTTGAAAGTAAAGAAGCAACAACCAACCCCCTTTATATATAAAGGGGGTTGGTTGTTGCTTATTTAACTTTGTTTTATTGTTTCTTTCTTTTTTTTTATTTGAACATAAATAAGAAAAAGTGTTCTTAATTTTTATGGGTTGTTTTGTAATTGAGTATTATACTTTTTTTTACGGACTCTTTTTTTTTTTTTCTATAGAATAGAACGAAAAAAAATGGTCGAAATTGAACTCTTTCTAATGTATAATTTATAAATGGTTTAGGGGCG
>refbc_1132062_2_Oxalis_atacamensis
GACTGCAGTTTTAATGTATCTGAATTCTTGAAAGTAAAGAAGCAATAACCAATCCCTTAATATATTAAGGGATTGGTTATTGCTTCTTTATTTATTTTTACTTAAACATAAATAAGAAAAATTGTTCTTAATTTTTATGGGTTGTTTTGTAATTGAGTATTATACTTTTTTATTTTTCTTTTTATATAAATTGTAAATGGTTTAGGGGCGGATGTAGCCAAGTGGATCAAGGCAGT
>refbc_1132063_2_Oxalis_aureoflava
GACTGCGGTTTTAATGTATTTGAATTCTTGAAAGTAAAGAAGCAATAACCCCATCAAGGGGTTATTGCTTCTTTACTTTCAGTTTTTTTTACTTCAACATAAAAAAGAAAAAATGTTCTTTATTTTGATGGGTTGATTTGTGATTGAGTATTATACTTTTTTTATTTTATGGACTAATTGAATTTATTTCAATTTTTATACTTTACTTCCCCATTGATTGTTTTTTTTGTTTGTGAAGTTTTTCTTTTACTTTTTTTTCTATTCTATAGTCTATAGAAAAAAAGTGTAAAAAAAAAAAGAATCGAATTTGAACTCTTTCGAATGTATAACTTGTAAACTAGGGGCGGATGTAGCCAAGTGGCTCAAGG
>refbc_1132064_2_Oxalis_bulbocastanum
GACTGCAGTTTTAATGTATCTGAATTCTTGAAAGTAAAGAAGCAATAACCAATCCCTTGATATATCAAGGGATTGGTTATTGCTTCTTTATTTATTTTTACTTAAACATAAATAAGAAAAATTGTTCTTAATTTTTATGGGTTGTTTTGTAATTGAGTATTATACTTTTTTATTTTTATATAAATTGTAAATGGTTTAGGGGCGGATGTAGCCAAGTGGATCAAGGCAGT
>refbc_1132065_2_Oxalis_caesia
GACTTTGGTTTTAATCTATCTGAATTCTTGAAAGTAAAGAAGCAATAAAACCAACCGTGGTTGGTTTTATTGCTTCTTTACTTATTTTTTTTTCCTTCAACATAAATAAGAAAAAGTGTTCTTAATTTTTATGGGTTGGTTTGTGATTGAGTATTATACTTTTTTATTTTATGGATTTGTTTAAATTTCTATACTTTACTTCTCATTTTTTTGTTTGTGAAGGTTTTATTTTCAATTTTAAATAGTGAAAATAAGTTGACATTTTTTCCCTCTTTTTTTCTAGAGACTAGAACGAGAAAAAAAAAAAAACATGGTCGAAATTGAACTCTTTATAATGTATAACTTTTAAATGGTCTAGGGCGGAGA
>refbc_1132066_2_Oxalis_cinerea
GACTGCAGTTTTAATGTATTTGAATTAATGTATTTGAATTCTTGAACGTAAAGAAGCAATAACCAATCCCCTTGATACATCAAGGGGATTGGTTATTGCTTCTTTATTTATTTTTACTTCAACATAAATAAGAAAAAGTGTTCTTAATAAATAAGAAAAAGTGTTCTTAAATTTTATGGGTTGTTTTGTAATTGAGTATTATACTTTTTTATTTTAGGGATTTCGTTTTTTAATTTCTATACTTTAAAATTTTTTGTAGTTTTTATTTTAAATTTTAAATAGGGTTTACTCTGTTTTCTTAATAGAATATAACGATAATAAAAAATGGTCGAAATTTAACTCTTTCTAAATGTATAATTTGTAAATGGTTTAGGGGCGGATGTAGCCAAGTGGATCAAGGCAGT
>refbc_1132067_2_Oxalis_compacta
GACTGCAGTTTTAATGTATTTGAATTTTTGAAAGTAAAGAAGCAATAACAAATCCCCTTGAATATCAAGGGGATTTGTTATTGCTTCTTTATTTATTTTTACTTCGATATAAATAAATAAGAAAAATAAATAAATAAGAAAAAGTGTTCTTCAATTTTATGGGTTGTTTTATAATTGAGTATTATACTTTTTTATTTTAGGGGCTTCGTTTTTTAATACTTTAATTTTTTTTTAGTTTTTATTTTAAATTTAAAATCAGGTTTCCTCTTTTTTCTTATAGAATATAACGATAAGAAAAAATGGTCGAAATTTAACTCTTTCTAATGTATAATTTGTAAATGGTTTAGGG
>refbc_1132068_2_Oxalis_dumetorum
GACTTCGGTTTTAATGTATCTGAATTCGTGAATGTATCTGAATTCTTGAAAGTAACAAAGCAATAATCAACCCCCTCAAGGGGGTTGATTATTGCTTTGTTACTTTGTTTTTATTTTTTGTGAAGTTTTTTTATCATTTTAAATAGAGAAAAAAAGTTTCCGTTTTTTCCTCTATTTTTCTATAGATTATCTAATAGAATGATAAAAAAAACGATACAAGGATAAAAAAAAAAATGGTCTAACTTGAACTCTTTCTAATGTA
>refbc_1132069_2_Oxalis_enneaphylla
GACTGCAGTTTTAATGTATCTGAATTCTTGAAAGTAAAGAAGCAATAACCAATCCCCTTGATATATCAAGGGGATTGGTTATTGCTTCTTTAACTTTGTTTTATTGTTTCTTTCTTTTTTTTTTATTTTTACTTGAACATAAATAAGAAAAAGTGTTCTTAATTTTTATGGGTTGTTTTGTAATTGAGTATTATACTTTTTTTTACGGACTCTTTTTTTTTTTTCTATACTTTACTTTTCAATTTTTTTGAAGTTTTTATTTTCAATTTAAAATAATTAAAATAAAGTTTCCTTTTTTTTTCTTTTTTTATTTTTTTCTATAGAATAGAACGCAAAAAAATGGTCGAAATTGAACTCTTTCTAATGTATAATTTATAAAT
>refbc_1132070_2_Oxalis_erythrorrhiza
GACTGCAGTTTTAATGTATTTGAATTCTTGAAAGTAAAGAAGCAATAATCAATCCCCTTGATTATTGCTTCTTTATTTATTTATTTATTTTTACTTCAATATAAATAAATAAGAAAAGGTGTTCTTAAATTTTAAGGGTTGTTTTGTAATTGAGTATTATACTTTTTTCTTTTAGGGGCTTCATTTTTTAATTTCTATACTTTAAATTTTTTTAGTTTTTATTTTAAATTTAAAATAAGGTTTCCTCTTTGTTTCGTATAGAACATAACGATAAGAAAAAATGGTCAAATTTAACTCTTTCT
>refbc_1132071_2_Oxalis_gigantea
GACTGCAGTTTTAATGTATCTGAATTCTTGAAAGTAAAGAAGCAATAATAAATCCCTTGATATATCAAGGGATTTATTATTGCTTCTTTCTTTTTTTTTTACTTCAACATAAATAAGAAAAATTGTTCTTAATTTTTATGGGTTGTTTTGTAATTGAGTATTATACTTTTTTACTTTTTTATTTTACGGGCTTTTTTTTAATTTCTATACTTTATTTTTCAATTTTTAAAAAGTTTTTATTTTCACTTTAAAGTTTCCTATTTTTTCTTATAGAATAAAACGATAAAAAAAAAATGGTCGAAATTGAACTCTTTCTAATGTATAAATTGTAAATGGTTTAGGGGCGGATGTAGCCAAGTGGAACAGGGCAGG
>refbc_1132072_2_Oxalis_gyrorhiza
GACTGCGGTTTTAATGTATTTGAATTCTTGAAAGTAAAGAAGCAATAACCCCTTGATGGGGTTATTGCTTCTTTACTTTCAGTTTTTTTTACTTCAACATAAAAAAGAAAAAATGTTCTTTATTTTGATGGGTTGATTTGTGATTGAGTATTATACTTTTTTTATTTTATGGACTAATTGAATTTATTTCAATTTTTATACTTCACTTACCCATTGATTGTTTTTTTTGTTTGTGAAGTTTTTCTTTTCCTTTTTTTTTTTTCTATTCTATAGTCTATCGAAAAAAAGTGTAAAAAAAAAAAAGAATCGAATTTGAACTCTTTCGAATGTATAACTTGTAAACTAGGGGCGGATGTAGCCAAGTGGCTCAAGGCAGT
>refbc_1132073_2_Oxalis_holosericea
GACTGCAGTTTTAATGTATTTGAATTCTTGAACGTAAAGAAGCAATAACCAATCCCCTTGATGTATCAAGGGGATTGGTTATTGCTTCTTTATTTATTTTTACTTCAACATAAATAAGAAAAAGTGTTCTTAAATTTTATGGGTTGTTTTGTAATTGAGTATTATACTTTTTTATTTTAGGGGTTTCGTTTTTTAATTTCTATACTTTAAAATTTTTTGTAGTTTTTATTTTAAATTTAAAATAAGGTTTACTCCGTTTTCTTAATAGAATATAACGATAATAAAAAAGGGTCGAAATTGAACTCTTTCTAAATGTATAATTTGTAAATGGTTTAGGGGCGGATGTAGCCAAGTGGATCAAGGCAGT
>refbc_1132074_2_Oxalis_incana
GACTTTGGTTTTAATGTATCTGAATTCGTGAATGTATTTGAATTGTTGAAAGTAACAAAGCAATAACCAACCCCCTCAAGGGGGTTGGTTATTGCTTTGTTACTTGGTTTTTTTGTTTGTGAAGTTTTTCTTTTCCTTTTTAAATAGAGAAAAAAAGTTTCCTTTTTTTCCTCCTTTTTTCTATAAATTATCTAATAGAATGATAAAAAAACGATACAAGGATAAAAAAAAAATGGTCGAACTTGAACTCTTTCTAATGTATAACTGTTAAATGGTCTAGGGGCGGATGTAGCCAAGTGGATCAAGGCAGT
>refbc_1132075_2_Oxalis_johnstonii
GACTGCAGTTTTAATGTATCTGAATTCTTGAAAGTAAAGAAGCAATAACCAATCCCTTAATATATTAAGGGATTGGTTATTGCTTCTTTATTTATTTTTACTTAAACATAAATAAGAAAAATTGTTCTTAATTTTTATGGGTTGTTTTGTAATTGAGTATTTTACTTTTTTTTATATAAGTTGTAAATGGTTTAGGGGCGGATGTAGCCAAGTGGATCAAGGCAT
>refbc_1132076_2_Oxalis_laciniata
GACTGCAGTTTTAATGTATCTGAATTCTTGAAAGTAAAGAAGCAATAACCAATCCCCTTGATATATCAAGGGGATTGGTTATTGCTTCTTTAACTTTGTTTTATTGTTTCTTTCTTTTTTTTTATTTTTACTTGAACATAAATAAGAAAAAGTGTTCTTAATTTTTATGGGTTGTTTTGTAATTGAGTATTATACTTTTTTTTACGGACTCTTTTTTTTTTTTCTATACTTTACTTTTCAATTTTTTTGAAGTTTTTATTTTCAATTTAAAATAATTAAAATAAAGTTTCCTTTTTTTTTCTTTTTTTATAGAATAGAACGCAAAAAAATGGTCGAAATTGAACTCTTTCTAATGTATAATTTATAAATGGGTTTAGGGGCGGATGTAGCCAAGTGGATCAAGGCAGT
>refbc_1132078_2_Oxalis_loricata
GACTGCAGTTTTAATGTATCTGAATTCTTCAAAGTAAAGAAGCAACAACCAATCCCCTTGATATATCAAGGGGATTGGTTGTTGCTTCTTTAACTTTGTTTTATTGTTTCTTTATTTTTACTTAAACATAAATAAGAAAAAGTGTTCTTAATTTTTATGGGTTGTTTTGTAATTGAGTATTATATATATTTTTTTTTACGGACTCTTTTTTTTTTTTTTTTACTTTTCAATTTTTTTTAAGTTTTTATTTTCAATTTAAAATAATTAAAATAAAGTTTCCTTTTTTTTCTTTTTCTTTTTTCTATAGAATAGAACGAAAAAAAATGGTCGAAATTGAACTCTTTCTAATGTATAATTTATAAA
>refbc_1132079_2_Oxalis_magellanica
GACTTCGGTTTTAATGTATCTGAATTCTTGAAAGTAAATAAGCAATAACCAACCCCCTTGATATATCAAGGGGGTTGGTTATTGCTTATTTACTTTCTTATTTATTTTTACTTCAACATAAATAAAAAAAAATGTTCTTAATTTTCTTTTTATGGGTTGTTTTGTGATTGAGTATTATACTTTTATACTTTTTTATTTTTTTTTTATTTTATGGACTAATTTTTTTTTAATTTCTATTTCTATACTTTAATTTCATTTCTCAATTTTTTGTTTGTGAAGTTTTCAATTTTAAATAAAGTTTCCATTTTTTATTTTTTATAATGTAAAATTTGTAAATGGTCTAGGGGCGGATGTAGCCAAGTGGATCAAGGCAGT
>refbc_1132081_2_Oxalis_morenoensis
GACTGCAGTTTTAATGTATCTGAATTCTTGAAAGTAAAGAAGCAATAACCAATCCCTTAATATATTAAGGGATTGGTTATTGCTTCTTTATTTATTTTTACTTAAACATAAATAAGAAAAATTGTTCTTAATTTTTATGGGTTGTTTTGTAATTGAGTATTATACTTTTTTTTATATAAGTTGTAAATGGTTTAGGGGCGGATGTAGCCAAGTGGATCAAGGCAGT
>refbc_1132082_2_Oxalis_nahuelhuapiensis
GACTGCAGTTTTAATGTATTTGAATTTTTGAAAGTAAAGAAGCAATAACCAATCCCCTTGATATATAAAGGGGATTGGTTATTGCTTCTTTATTTATTTTTACTTCGATATAAATAAATAAGAAAAAGTGTTCTTAAATTTTATGGGTTGTTTTATAATTGAGTATTATACTTTTTTATTTTAGGGGCTTCATTTTTTAATTTCTATACTTTAATTTTTTTTAGTTTTTATTTTAAATTTAAAATAAGGTTTCCTCTTTTTTCTTATAGAATATAACGATAAGAAAAAATGGTCGAAATTTAACTCTTTCTAATTTAACTCTTTTTAATGTATAATTTGTAAATGGTTTAGGGGCGGATGTAGCCAAGTGGATCAAGGCAGT
>refbc_1132083_2_Oxalis_novemfoliolata
GACTGCAGTTTTAATGTATCTGAATTCTTGAAAGTAAAGAAGCAATAACCAATCCCTTAATATATTAAGGGATTGGTTATTGCTTCTTTATTTATTTTTACTTAAACATAAATAAGAAAAATTGTTCTTAATTTTTATGGGTTGTTTTGTAATTGAGTATTATACTTTTTTATTTTTCTTTTTATATAAATTGTAAATGGTTTAGGGGCGGATGTAGCCAAGTGGATCAAGGCAGT
>refbc_1132084_2_Oxalis_ornithopus
GACTGCAGTTTTAATGTATCTGAATTCTTGAAAGTAAAGAAGCAATAACCAATCCCTTAATATATTAAGGGATTGGTTATTGCTTCTTTATTTATTTTTACTTAAACATAAATAAGAAAAATTGTTCTTAATTTTTATGGGTTGTTTTGTAATTGAGTATTATACTTTTTTTTTTTTAAGTTGTAAATGGTTTAGGGGCGGATGTAGCCAAGTGGATCAAGG
>refbc_1132085_2_Oxalis_paposana
GACTGCAGTTTTAATGTATCTGAATTCTTGAAAGTAAAGAAGCAATAACCAATCCCTTAATATATTAAGGGATTGGTTATTGCTTCTTTATTTATTTTTACTTAAACATAAATAAGAAAAATTGTTCTTAATTTTTATGGGTTGTTTTGTAATTGAGTATTATACTTTTTTATTTTTCTTTTTATATAAATTGTAAATGGTTTAGGGGCGGATGTAGCCAAGTGGATCAAGGCAGT
>refbc_1132086_2_Oxalis_penicillata
GACTGCAGTTTTAATGTATTTGAATTTTTGAAAGTAAAGAAAGAAGCAATAAGCAATCCCCTTGATATATCAAGGGGATTGCTTATTGCTTCTTTCTTTATTTTTACTTCAATATAAATAAATAAGAAAAAGTGTTCTTAAATTTTATGGGTTGTTTTATAATTGAGTATTATACTTTTTTATTTTAGGGGCTTCATTTTTTAATTTCTATACTTTAATTTTTTTTAGTTTTTATTTTAAATTTAAAATAAGGTTTCCTCTTTTTTCTTATAAAATATAACGATAAGAAAAAATGGTCGAAATTTAACTCTTTCTAATGTATAATTTGTAAATGGTTTAGGGGCGGATGTAGCCAAGTGGATCAAGGCAGT
>refbc_1132087_2_Oxalis_pycnophylla
GACTGGAGTTTTAATGTATTTTAATTCTTGAAAGTAAAGAAAGAAGCAATAACCAATCCCCTTGATATATCAAGGGGATTGGTTATTGCTTCTTTCTTTATTTATTTTGACTTCAATATAAATAAATAAGAAAAGGTGTTCTTAAATTTTAATGGTTGTTTTGTAATTGAGTATTATACTTTTTTCTTTTAGGGGCCTCATTTTTTAATTTCTATACTTTAATTTTTTTTTAGTTTTTATTTTAAATTTAAAAAAAGGTTTCCTCTTTGTTTCGTATAGAATATAACGATAAGAAAAAAAGAAAAAATGGTCAAATTTAACTCTTTCTAATGTATAATTTGTAAATGGTTTGGGCGGATGTAGCCAAGTGGATCAAGGCAGT
>refbc_1132089_2_Oxalis_rigida
GACTGCAGTTTTAATGTATTTGAATTTTTGAAAGTAAAGAAGCAATAACCAACCCCCTTGATATATCAAGGGGGTTGGTTATTGCTTCTTTATTTATTTTTACTTCAATATAAATAAATAAGAAAAAGTGTTCTTAAATTTTATGGGTTGTTTTGTAATTGAGTATTATACTTTTTTTTAGGGGCTTCGTTTTTTAATTTCTATACTTTAATTTTTTTTTAGTTTTTATTTTAAATATAAAAAAGGTTTCCTCTTTTTTTTTATAGAATCTAACGATAAGAAAAAATGGTCGAAATTTAACTCTTTCTAATGTATAATTTGTAAATGGTTTAGGGGCGGATGTAGCCAAGTGGATCAAGGCAGT
>refbc_1132090_2_Oxalis_squamata
GACTGCAGTTTTAATGTATTTGAATTCTTGAAAGTAAAGAAGCAATGACCAATCCCCTTGATATGTCAAGGGGATTGGTTATTGCTTCTTTATTTATTTTTACTTCAATATAAATAAATAAGAAAAAGTGTTCTTAAATTTTATGGGTTGTTTTATAATTGAGTATTATACTTTTTTATTTTAGGGGCTTCATTTTTTAATTTCTATACTAAAAAAAAAAAAAATTTTTTTAGTTTTTATTTTAAATTTAAAATAAGGTTTCCTCTTTTTTCTTATAGAATATAACGATAAGAAAAAATGGTCGAAATTTAACTCTTTCTAATGTATAATTTGAAAATGGTTTAGGGGCGGATGTAGCCAAGTGGATCAAGGCAGT
>refbc_1132091_2_Oxalis_squarrosa
GACTGCAGTTTTAATGTATTTGAATTCTTGAAAGTAAAGAAGCAATAACCAATCCCCTTGGTTATTGCTTCTTTATTTATTTTTACTTTAACATAAAAAAGTGTTCTTAATTTTTAGGGGTTGTTTTGTAATTGAATATTAGACTTTTTTATTTTAAGGGCTTCATTTTTGAATTTCTATACTTTAATTTTAATTTTTTTTTATTTATTTTCTTAAGTTTCCTCTTTTTTCTTATAGAATTTAACGATAAGAAAAAAATGGTCGAAATACAACTCTTTGTAATGTATAATTTGTAAATGCTTTTGGGGCGGATGTAGCCAAGTGGATCAAGGCAGT
>refbc_1132092_2_Oxalis_tortuosa
GACTGCAGTTTTAATGTATCTGAATTCTTGAAAGTAAAGAAGCAATAACCAATCCCTTGATATATCTTGGTTATTGCTTCTTTACTTATTTTTACTTCAACATAAATAAGAAAAATTGTTCTTAATTTTTATGGGTTGTTTTGTAATTGAGTATTATACTTTTTTATTTTACGGGCTTTTTTTTTTATTTCTATACTTTATTTTTCAATTTTTTTTAGTTTTTATTTTCACTAAAAAAAAAATGGTCGAAATTGAACTCCTTCTAATATATAAATTGTAAATGGTTTAGGGGCGGATGTAGCCAAGTGGATCAAGGCAGT
>refbc_1132093_2_Oxalis_virgosa
GACTGCAGTTTTAATGTATCTGAATTCTTGAAAGTAAAGAAGCAATAACCAATCCCTTGATATATCAAGGGATTGGTTATTGCTTCTTTACTTTTTTTTTACTTCAACATAAATAAGAAAAATTGTTCTTAATTTTTATGGGTTGTTTTGTAATTGAGTATTATACTTTTTTACTTTTTTATTTTACGGTTTTTTTTTTATTTCTATACTTTATTTTTCAATTTTTTAAAAGTTTTTAGTTTCACTTTAAAGTTTCCTCTTTTTTCTTATAGAATAAAACGATAAAAAAAATGGTCGAAATTGAACTCTTTCTAATATATAAATTGTAAATGGTTTASGGGCGG
>refbc_1132402_2_Micromeria_nervosa
TCTCCTGCACGTGATGCACACTTGGTTTGTTCTTAGTGTGTGGGAGTTTTTGAAAATAGAATAGATAAATCTAAGGAGCAAGAAACCCTCTTTTGATAAAACAAGAAAGGGTTTCTTGCTCCTTTATTTTCTTTTCAATTTGGAGTCCTTTTCTATATTTTCTAGTAGTATTGGACTTACCTAGAATTTTTCTTTCCATTACAGAATAAAAAAAGAAGATAAAAAAATGATGGAAATTCCATCTTTTGTTTTACAATTTCTAAAAAAGTTGAAATTGCTAAAGTCAAAAAATATTTTAAATATCATTTTTTAATAGTAGAGGGGCGGATGTAGCCAAGTGGATCAAGGCAGT
>refbc_1132403_2_Nepeta_italica
GCTCCAACAAACGGCTAAGACTTGTTCTTAGTGTGTAGGAGTTATTTGAAAATAAAATATAGAATAGATAAATATAAGGAGCAAGAAACCCTCTTTTGATAGAACAAGCAAGAAAGGGTTTCTTGCTCCTTTATTTTCTTTTCAATTAGGAGTCGTTTTCTATATTTTCTAGTAGTATTGGACTTACCTAGAATTTTTCTTTTTATTACAGAATAAAGAAGAGAGAAAAAGATGGAATTTCCATCTTTTCTTTTAAAATTTCTAAAAAAATGGAATTCCTAAATAAAAAATAAAATTTAATAGAATTTTATTTATTCTAATTTTTATTATAATTATAGTAATAGTAGATTAATTATAGTAATAGTAGATATAGTAATAGTAATAGTAATAGTAGATTATAGTAGATTTATAGTAATAGTAATAGTAGAAGTAGAGGGGCGGATGTAGCCAAGTGGATCAAGGCAGT
>refbc_1132404_2_Origanum_sipyleum
GCTCCAACAAATGGCTAAGACTTGTTCTTAGTGTGTAGGAGTTTTTGAAAATAGAATAGATAAATATAAGGAGCAAGAAACCCTTTCTTGTTTTATCAAAAGAGGGTTTCTTGCTCCTTTATTTTCTTTTCAATCAGGAGTCCTTTTCTATATTTTCTAGTAGTATTGTACTTACCTAGAATTTTTCTTTCCATTACAGAATAAAAAAAAGAAGATAAAAAAATGATGGAATTCCATCTTTTGTTTTACAATTTCTAAAAAAGTTGAAATTGAAAATTGCTAAAGTAAAAAAAGATTTTTAATATAATTATATTTTTAAATATAATTTTATTTTATAGTATAGGGGCGGATGTAGCCAAGTGGAACAAGGCAGT
>refbc_1132405_2_Salvia_tomentosa
GCTCCAACAAATGGCTAAGACTTGTTTTTAGTGTGTAGGAGTTTTTGAAAATAGAATAGATAAATATAAGGAGCAATAAACCCTCTTTTGATAGAACAAGAAAGGGTTTATTGCTCCTTTATTTTCTTTTCAATTAGGAATCCTTTTCTTTATTTTCTAGTAGTATTGGACTTACCTAAAATTATTCTTTCCATTAGAGAATAAAGAAAGAAGATAAAAAAATGATTCAAATTCCATCTTTTGTTTTACAATTTCTAAAAAAAATTTAAATTGAAAAAGTGAATTCATAAATAAAAAAGTAAATAAATAGAAAAATTTTTACTAGAATTTTCTAGTTATAGTAGAGGGGCGGATGTAGCCAAGTGGATCAAGGCAGT
>refbc_1132407_2_Sideritis_sipylea
GCTCAACAAATGGATAAGACTTGGTCTTAGTGTATAGGAGTTTTTGAAAATAGAATAAAAGGAGCAATAAACCCTTTCTTGTTTTATCAAGAGGAGTTATTGCTCCTTTATTTTCTTTTCAATTACTTTTGTTCTTTTCATTACAGGATCCAGAAAAAGAAAGAGGGGGGATTCTTAAGGATTGATTAATGATTGAATATTATTTGTATAATTTTTTTTAGTTTTATTTATTTAACTTCTTGTAAAAATAAAAAGGTTGGTAAGTTTTTTATTTTTAAAGATAAAAAAGAAAGACGAAATAAAAATGATTAAAATTCACTTTTTTTTTATTTACTTTATAATAATAATTTATATAATAATAATTTATTTTACTTTATAATAATAATATAATTATAATTTTTATAAAAAATTTTATTTTTGAATTAATTTAAAACTTTGGAAAAATAATAAATTTCAGTTCCTTTTGAATTAATTAAATCACCAAAGTAAAATTAATTCCTTTAAAGTAATAGTTCAGGGGGCGAAGGAGCCCAAGGGAT
>refbc_1132408_2_Teucrium_brevifolium
GCTCCAACAAATGGATAAGACTTGGTCTTAATGTATCGAAGTTTTTGAAAATAGAATAGATAAATATAAGATAAATATAAGGAGCAATAAATTCTTTCTTGTTCTAGCAAGAGGGGTTATTGCTCCTTTATTTTCGATTCGTAGTCTTTTTTTAGTAGTATTTTACTTAATACATAAAAATACATAAAATTCCATAAAAAAAGAAGATCAAAAAATTTGTCTTACAATTTCTAAAAAATAAAAATTGAATTCGTAAAGAAAAAACTTTTTATTTTATATTAAAAGTTTTTTCTTATTTTCTAAAAGAAATTAGTAACGAAATTGGAGTAAAGGGGGCGAGAGTAGATAGGGCGGATGTAGCCAAGTGGATCAAGGCAGT
>refbc_1132410_2_Teucrium_scordium
GCTCCACAAATGGATAAGACTTGGTCTTAATGTATCGAAGTTTTTGAAAAATAGAATAGATAAATATAATGAGCAATAACCTCTTTCTTGTTCTATCAAGAGAGGTTATTGCTCCTTTATTTTCAATTCGTAGTCTTTTTTTTTTTTTTTTTAGTAGTTTTTTACTTATTAAAATACTTAGTATTATTGTACTTATACAAAAAAATTATATAAAAAAAAAAAATCAAAAAATTTGTCTTACATTTTTTAAGTAGGAATCAAAAGGAACCATAGTTTTAAAAAAAAAAAATAAATTTTTTTTTCGAAAACTAGAAAACTTTTTAATTTGGAAAACTTTTAATATAAAATATTTTTAAAAATTTAAAAGGCTTTTAAATTTTTAAAAAAAAAAAAAAAAGTTTTTTCTAATTTCCAAAAAAAAATTAAAAAAAAGGGGGGAAAAAAAAAGGGGGGGAGGTCCCAAGGGGATCAGGGCGGG
>refbc_113273_2_Brachythecium_velutinum
TATTTTTGTTATAATTTTATTCTTAAAAAATTATACAAAATAGGATAACAACTTAAAAAATAATGACCTTAAGGACTTAGTTCCTAAGGTCATTATTTTTCATTTAATAAAAATGAATAAGTTAAAAAA
>refbc_1134138_2_Calyptranthes_clusiifolia
AAGACTTTGGTCTTAGTATAAGTGTAGTTGAGTTTTTGATTGCAAAATAAAGGAGCAATAACCAACACTCTTGATAGAATAAGAAATTGGTTATTGTTCCTTTATTTAGTGCTCTTTTCTTTCCATAAGTGTTTCTTTACTTCAACATAAGAAAAGGTATTCGAGTATTAGGGATTGGTTTATGATTGCGTATCATATTTTAGATATGAATTTCTAATTTATATACATTCTTTTCAACCCTTTGTAAGTCTTTGTGAGATTATTATCTTCTAGTTTTTTTTTTCGAATAAAATACAAAATACAAAGGGTAGCATTTTCCGCTTCTTCTATATCATAAGTAAGGTAAAAAATGTTAAAAATTAACAATCGAAATGAAATATTTTCCATTCTTAATTTATTTAATTCAAAATTAATTTAATTGAAAATTGAATATTTTTTGAAAATAAAAATAAC
>refbc_1134139_2_Calyptranthes_grandifolia
AAGACTTTGGTCTTAGTATAAGTGTAGTTGAGTTTTTGATTGCAAAATAAAGGAGCAATAACCAACACTCTTGATAGAATAAGAAATTGGTTATTGTTCCTTTATTTAGTGCTCTTTTCTTTACATAAGTGTTTCTTTACTTCAACATAAGAAAAGGTATTCGAGTATTAGGGATTGGTTTATGATTGCGTATCATATTTTAGATATGAATTTCTAATTTATATACATTCTTTTCAACCCTTTGTAAGTCTTTGTTAGATTATTATCTTCTAGTTTTTTTTTTCGAATAAAATACAAAATACAAAGGGTAGCATTTTCCGCTTCTTCTATATCATAAGTAAGGTAAAAAATGTTAAAAATTAACAATCGAAATGAAATATTTTCCATTCTTAATTTATTTAATTCAAAATTAATTTAATTGAAAATTGAATATTTTTTGAAAATAAAAATAAC
>refbc_1134140_2_Marlierea_clausseniana
AAGACTTTGGTCTTAGTATAAGTGTAGTTGAGTTTTTGATTGCAAAATAAAGGAGCAATAACCAACACTCTTGATAGAATAAGAAATTGGTTATTGTTCCTTTATTTAGTGCTCTTTTCTTTACATAAGTGTTTCTTTACTTCAACATAAGAAAAGGTATTCGAGTATTAGGGATTGGTTTCTGGTTGCGTATCATATTTTAGATATGAATTTCTAATTTATATACATTCTTTTCAACCCTTTGTAAGTCTTTGTGAGATTATTATCTTCTAGTTTTTTTTTTCGAATAAAATACAAAGGTTAGCATTTTCCGCTTCTTCTATCTCATAAGTAAGGTAAAAAATGTTAAAAATTAACAATCGAAATGAAATATTTTCCATTCTTAATTTATTTAATTCAAAATTGAATATTTTTTGTTTTTGAAAATAAAAAAAAATA
>refbc_1134141_2_Marlierea_excoriata
AAGACTTTGGTCTTAGTATAAGTGTAGTTGAGTTTTTGATTGCAAAATAAAGGAGCAATAACCAACACTCTTGATAGAATAAGAAATTGGTTATTGTTCCTTTATTTTATTTAGTGCTCTTTTCTTTACATAAGTGTTTCTTTACTTCAACATAAGAAAAGGTATTCGAGTATTAGCGATTGGTTTATGATTGCGTATCATATTTTAGATATGAATTTCGAATTTATATACATTATTTTCAAACCTTTGTAAGTCTTTGTGAGATTATTATCTTCTAGTTTTTTTTTTCGAATAAAATACAAAGGTTAGCATTTTCCGCTTCTTCTATCTCATAAGTAAGGTAAAAAATGTTAAAAATTAACAATCGAAATGAAATATTTTCCATTCTTAATTTATTTAATTCAAAATTAATTTAATTGAAAATTGAATATTTTTTGAAAATAAA
>refbc_1134142_2_Marlierea_glazioviana
AAGACTTTTGTCTTAGTATAAGTGTAGTTGAGTTTTTGATTGCAAAATAAAGGAGCAATAACCAACACTCTTGATAGAATAAGAAATTGGTTATTGTTCCTTTATTTAGTGCTCTTTTCTTTACATAAGTGTTTCTTTMCTTCAACATARGAAAAGGTATTCGAGTATTAGGGATTGGTTTATGATTGCGTATCATATTTTAGATATGAATTTCGAATTTATATACATTCTTTTCAACCCTTTGTAAGTCTTTGTGAGATTATTATCTTCTAGTTTTTTTTTTCGAATAAAATACAAAGGTTAGCATTTTCCGCTTCTTCTATATCATAAGTAAGGTAAAAAATGTTAAAAATTAACAATCGAAATGAAATATTTTCCATTCTTAATTTATTTAATTCAAAATTAATTTAATTGAAAATTGAATATTTTTTGAAAATAAAAATAAC
>refbc_1134143_2_Marlierea_obversa
AAGACTTTGGTCTTAGTATAAGTGTAGTTGAGTTTTTGATTGCAAAATAAAGGAGCAATAACCAACACTCTTGATAGAATAAGAAATTGGTTATTGTTCCTTTATTTTATTTAGTGCTCTTTTCTTTACATAAGTGTTTCTTTACTTCAACATAAGAAAAGGTATTCGAGTATTAGGGATTGGTTTATGATTGCGTATCATATTTTAGATATGAATTTCTAATTTATATACATTCTTTTCAACCCTTTGTAAGTCTTTGTGAGATTATTATCTTCTAGTTTTTTTTTTTCGAATAAAATACAAAGGTTAGCATTTTCCGCTTCTTCTATCTCATAAGTAAGTAAGGTCTCATAAGTAAGGTAAAAAATGTTAAAAATTAACAATCGAAATGAAATATTTTCCATTCTTAATTTATTTAATTCAAAATTAATTTAATTGAAAATTGAATATTTTTTGAAAATAAAAAGAAA
>refbc_1134144_2_Marlierea_racemosa
AAGACTTTGGTCTTAGTATAAGTGTAGTTGAGTTTTTGATTGCAAAATAAAGGAGCAATAACCAACACTCTTGATAGAATAAGAAATTGGTTATTGTTCCTTTATTTAGTGCTCTTTTCTTTACATAAGTGTTTCTTTACTTCAACATAAGAAAAGGTATTCGAGTATTAGGGATTGGTTTATGATTGCGTATCATATTTTAGATATGAATTTCTAATTTATATACATTCTTTTCAACCCTTTGTAAGTCTTTGTGAGATTATTATCTTCTAGTTTTTTTTTTCGAATAAAATACAAAGGTTAGCATTTTCCGCTTCTTCTATCTCATAAGTAAGGTAAAAAATGTTAAAAATTAACAATCGAAATGAAATATTTTCCATTCTTAATTTATTTAATTCAAAATTGAATATTTTTTGTTTTTGAAAATAAAAATAAA
>refbc_1134145_2_Marlierea_regeliana
AAGACTTTGGTCTTAGTATAAGTGTAGTTGAGTTTTTGATTGCAAAATAAAGGAACAATAACCAATTTCTTATTCTATCAAGAGTGTTGGTTATTGCTCCTTTATTTTATTTAGTGCTCTTTTCTTTACATAAGTGTTTCTTTACTTCAACATAAGAAAAGGTATTCGAGTATTAGCGATTGGTTTATGATTGCGTATCATATTTTAGATATGAATTTCGAATTTATATACATTATTTTCAACCCTTTGTAAGTCTTTGTGAGATTATTATCTTCTAGTTTTTTTTCAAATAAAATACAAAGGTTAGCATTTTCCGCTTCTTCTATCTCATAAGTAAGGTAAAAAATGTTAAAAATTCACAATCGAAATGAAATATTTTCCATTCTTAATTTATTTAATTCAAAATTAATTTAATTGAAAATTGAATATTTTTTGAAAATAAA
>refbc_1134146_2_Marlierea_sucrei
AAGACYTTGGTCTTRGTATAAGGGTAGTTGAGTTTTTGATTGCAAAATAAAGGAGCAATAACCAACACTCTTGATAGAATAAGAAATTGGTTATTGTTCCTTTATTTTATTTAGTGCTCTTTTCTTTACATAAGTGTTTCTTTACTTCAACATAAGAAAAGGTATTCGAGTATTAGCGATTGGTTTATGATTGCGTATCATATTTTAGATATGAATTTCTAATTTATATACATTATTTTCAACCCTTTGTAAGTCTTTGTGAGATTATTATCTTCTAGTTTTTTTTTTCGAATAAAATACAAAGGTTAGCATTTTCCGCTTCTTCTATCTCATAAGTAAGGTAAAAAATGTTAAAAATTAACAATCGAAATGAAATATTTTCCATTCTTAATTTATTTAATTCAAAATGAATTTAATTGAAAATTGAATMTTTTTTGAAAATAAA
>refbc_1134147_2_Marlierea_tomentosa
AAGACTTTGGTCTTAGTATAAGTGTAGTTGAGTTTTTGATTGCAAAATAAAGGAACAATAACCAATTTCTTATTCTATCAAGAGTGTTGGTTATTGCTCCTTTATTTTATTTAGTGCTCTTTTCTTTACATAAGTGTTTCTTTACTTCAACATAAGAAAAGGTATTCGAGTATTAGCGATTGGTTTATGATTGCGTATCATATTTTAGATATGAATTTCGAATTTATATACATTATTTTCAACCCTTTGTAAGTCTTTGTGAGATTATTATCTTCTAGTTTTTTTTTTCAAATAAAATACAAAGGTTAGCATTTTCCGCTTCTTCTATCTCATAAGTAAGGTAAAAAATGTTAAAAATTAACAATCGAAATGAAATATTTTCCATTCTTAATTTATTTAATTCAAAATTAATTTAATTGAAAATTGAATATTTTTTGAAAATAAA
>refbc_1134149_2_Myrcia_anacardiifolia
AAGACTTTGGTCTTAGTATAAGTGTAGTTGAGTTTTTGATTGCAAAATAAAGGAGCAATAACCAACACTCTTGATAGAATAAGAAATTGGTTATTGTTCCTTTATTTAGTGCTCTTTTCTTTACATAAGTGTTTCTTTACTTCAACATAAGAAAAGGTATTCGAGTATTAGGGATTGGTTTATGATTGTGTATCATATTTTAGATATGAATTTCTAATTTATATACATTCTTTTCAACCCTTTGTAAGTCTTTGTGAGATTATTATCTTCTAGTTTTTTTTTTCGAATAAAATACAAAGGTTAGCATTTTCCGCTTCTTCTATCTCATAAGTAAGGTCTCATAAGTAAGGTAAAAAATGTTAAAAATTAACAATCGAAATGAAATATTTTCCATTCTTAATTTATTTAATTCAAAATTGAATATTTTTTGAAAATAAAAATAAA
>refbc_113414_2_Carthamus_dentatus_subsp._ruber
GACTTTGGTCTGATTGTATAGGAGTTTTTGAACTAAAAAGGGAGCAATAGCTTCCCTCTTGTTTTATCAAGAGGGCGTTATTGCTCCTTTTTTTATTTAGTAGTATTTACCTTACACAGTTTCTTTAAAAATAACAAGGGGCTTTTCTAGTTTGGTTCGATTAGCGTGTTTTATCTTTGTATTAATTTCTATTATAGGTTTATATATCCTTTTCCCAATCGTTTATGAAGTTTTATTTCCAATTCAATTTCAATCTAAAATAGATAAAAATTATAATTTTGATTATTTATTGCTTTTATTTTAGAAATAAGAAAGAAATAATATGCTCTTTTTTTATGTTAATGGAAAAATAAAATATAGTAATAGTAGATAATACTAGA
>refbc_1134150_2_Myrcia_anceps
AAGACTTTGGTCTTAGTATAAGGGTAGTTGAGTTTTTGATTGCAAAATAAAGGGGCAATAACCAACACTCTTGATAGAATAAGAAATTGGTTATTGTTCCTTTATTTAGTGCTCTTTTCTTTACATAAGTGTTTCTTTACTTCAACATAAGAAAAGGTATTCGAGTATTAGGGATTGGTTTATGATTGCGTATCATATTTTAGATATGAATTTCTAATTTATATACATTCTTTTCAACCCTTTGTAAGTCTTTGTGAGATTATTATCTTCTAGTTCCGCTTCTTCTATCTCATAAGTAAGTTAAAAATTCACAATCGAAATGAAATATTTTCCATTCTTAATTTATTTAATTCAAAATTGAATATTTTTTGAAAATAAAAAAAAA
>refbc_1134151_2_Myrcia_bracteata
AAGACTTTGGTCTTAGTATAAGTGTAGTTGAGTTTTTGATTGCAAAATAAAGGAGCAATAACCAACACTCTTGATAGAATAAGAAATTGGTTATTGTTCCTTTATTTAGTGCTCTTTTCTTTACATAAGTGTTTCTTTACTTCAACATAAGAAAAGGTATTCGAGTATTAGGGATTGGTTTATGATTGCGTATCATATTTTAGATATGAATTTCTAATTTATATACATTCTTTTCAACCCTTTGTAAGTCTTTGTGAGATTATTATCTTCTAGTTCCGCTTCTTCTATCTCATAAGTAAGTTAAAAATTCACAATCGAAATGAAATATTTTCCATTCTTAATTTATTTAATTCAAAATTGAATATTTTTTGAAAATAAAAAAAAA
>refbc_1134152_2_Myrcia_citrifolia
AAGACTTTGGTCTTAGTATAAGTGTAGTTGAGTTTTTGATTGCAAAATAAAGGAGCAATAACCAACACTCTTGATAGAATAAGAAATTGGTTATTGTTCCTTTATTTAGTGCTCTTTTCTTTACATAAGTGTTTCTTTACTTCAACATAAGAAAAGGTATTCGAGTATTAGGGATTGGTTTATGATTGCGTATCATATTTTAGATATGAATTTCGAATTTATATACATTCTTTTCAACCCTTTGTAAGTCTTTGTGAGATTATTATCTTCTAGTTTTTTTTTCGAATAAAATACAAAGGTTAGCATTTTCCGCTTCTTCTATCTCATAAGTAAGGTAAAAAATGTTAAAAATTAACAATCGAAATGAAATATTTTCCATTCTTAATTTATTTAATTCAAAATTAATTGAATTGAAAATTGAATATTTTTTGAAAATAAAAATAAA
>refbc_1134153_2_Myrcia_clavija
AAGACTTTGGTCTTAGTATAAGTGTAGTTGATTTTTTGATTGCAAAATAAAGGAGCAATAACCAACACTCTTGATAGAATAAGAAATTGGTTATTGTTCCTTTATTTTATTTAGTGCTCTTTTCTTTACATAAGTGTTTCTTTACTTCAACATAAGAAAAGGTATTCGAGTATTAGGGATTGGTTTATGATTGCGTATCATATTTTAGATATGAATTTCTAATTTATATACATTCTTTTCAACCCTTTGTAAGTCTTTGTGAGATTATTATCTTCTAGTTTTTTTTTTCGAATAAAATACAAAGGTTAGCATTTTCCGCTTCTTCTATCTCATAAGTAAGTAAGGTCTCATAAGTAAGGTAAAAAATGTTAAAAATTAACAATCGAAATGAAATATTTTCCATTCTTAATTTATTTAATTCAAAATTAATTTAATTGAAAATTGAATATTTTTTGAAAATAAAAAGAAA
>refbc_1134155_2_Myrcia_decorticans
AAGACTTTGGTCTTAGTATAAGTTTAGTTGAGTTTTTGATTGCAAAATAAAGGAGCAATAACCAACACTCTTGATAGAATAAAAAATTGGTTATTGCTCCTTTATTTAGTGCTCTTTTCTTTGCATAAGTGTTGCTTTACTTCAACATAAGAAAAGGTATTCGAGTATTAGGGATTGGTTTATGATTGCGTATCATATTTTAGATATGAATTTCTAATTTATATACATTCTTTTCAACCCTTTGTAAGTCTTTGTGAGATTATTATCTTCTAGTTTTTTTTTTGAATAAAATACAAAGGTTAGCATTTTCCGCTTCTTCTATCTCATAAGTAAGGTAAAAAATGTTAAAAATTAACAATCGAAATGAAATATTTTCCATTCTTAATTTTTTTAATTCAAAATGAATTTAATTGAAAATTGAATATTTTTTGAAAATAAAAATAAA
>refbc_1134156_2_Myrcia_eriopus
AAGACTTTGGTCTTAGTATAAGTGTAGTTGAGTTTTTGATTGCAAAATAAAGGAGCAATAACCAACACTCTTGATAGAATAAGAAATTGGTTATTGTTCCTTTATTTAGTGCTCTTTTCTTTACATAAGTGTTTCTTTACTTCAACATAAGAAAAGGTATTCGAGTATTAGGGATTGGTTTATGATTGCGTATCATATTTTAGATATGAATTTCTAATTTATATACATTCTTTTCAACCCTTTGTAAGTCTTTGTGAGATTATTATCTTCTAGTTCCGCTTCTTCTATCTCATAAGTAAGTTAAAAATTCACAATCGAAATGAAATATTTTCCATTCTTAATTTATTTAATTCAAAATTGAATATTTTTTGAAAATAAAAAAAAA
>refbc_1134157_2_Myrcia_eumecephylla
AAGACTTTGGTCTTAGTATAAGTGTAGTTGAGTTTTTGATTGCAAAATAAAGGAGCAATAACCAACACTCTTGATAGAATAAGAAATTGGTTATTGTTCCTTTATTTTATTTAGTGCTCTTTTCTTTACATAAGTGTTTCTTTACTTCAACATAAGAAAAGGTATTCGAGTATTAGGGATTGGTTTATGATTGCGTATCATATTTTAGATATGAATTTCTAATTTATATACATTCTTTTCAACCCTTTGTAAGTCTTTGTGAGATTATTATCTTCTAGTTTTTTTTTTTCGAATAAAATACAAAGGTTAGCATTTTCCGCTTCTTCTATCTCATAAGTAAGTAAGGTCTCATAAGTAAGGTAAAAAATGTTAAAAATTAACAATCGAAATGAAATATTTTCCATTCTTAATTTATTTAATTCAAAATTAATTTAATTGAAAATTGAATATTTTTTGAAAATAAAAAGAAA
>refbc_1134159_2_Myrcia_hartwegiana
AAGACTTTGGTCTTAGTATAAGTGTAGTTGAGTTTTTGATTGCAAAATAAAGGAGCAATAACCAACACTCTTGATAGAATAAGAAATTGGTTATTGTTCCTTTATTTAGTGCTCTTTTCTTTACATAAGTGTTTCTTTACTTCAACATAAGAAAAGGTATTCGAGTATTAGGGATTGGTTTATGATTGTGTATCATATTTTAGATATGAATTTCTAATTTATATACATTCTTTTCAACCCTTTGTAAGTCTTTGTGAGATTATTATCTTCTAGTTTTTTTTTTCGAATAAAATAGAAAGGTTAGCATTTTCCGCTTCTTCTATCTCATAAGTAAGGTAAAAAATGTTAAAAATTAACAATCGAAATGAAATATTTTCCATTCTTAATTTATTTAATTCAAAATTGAATATTTTTTGAAAATAAAAATAAA
>refbc_1134161_2_Myrcia_hexasticha
AAGACTTTGGTCTTAGTATAAGTGTAGTTGAGTTTTTGATTGCAAAATAAAGGAGCAATAACCAACACTCTTGATAGAATAAGAAATTGGTTATTGTTCCTTTATTTTATTTAGTGCTCTTTTCTTTACATAAGTGTTTCTTTACTTCAACATAAGAAAAGGTATTCGAGTATTAGGGATTGGTTTATGATTGCGTATCATATTTTAGATATGAATTTCTAATTTATATACATTCTTTTCAACCCTTTGTAAGTCTTTGTGAGATTATTATCTTCTAGTTTTTTTTTTCGAATAAAATACAAAGGTTAGCATTTTCCGCTTCTTCTATCTCATAAGTAAGTAAGGTCTCATAAGTAAGGTAAAAAATGTTAAAAATTAACAATCGAAATGAAATATTTTCCATTCTTAATTTATTTAATTCAAAATTAATTTAATTGAAAATTGAATATTTTTTGAAAATAAAAAGAAA
>refbc_1134162_2_Myrcia_inaequiloba
AAGACTTTGGTCTTAGTATAAGTGTAGTTGAGTTTTTGATTGCAAAATAAAGGAGCAATAACCAACACTCTTGATAGAATAAGGAATTGGTTATTGTTCCTTTATTTAGTGCTCTTTTCTTTACATAAGTGTTTCTTTACTTCGACATAAGAAAAGGTATTCGAGTATTAGGGATTGGTTTATGATTGCGTATCATATTTTAGATATGAATTTCGAATTTATATACATTCTTTTCAACCCTTTGTAAGTCTTTGTGAGATTATTATCTTCTAGTTTTTTTTTTCGAATAAAATACAAAGGTTAGCATTTTCCGCTTCTTCTATCTGATAAGTAAGGTCTCATAAGTAAGGTAAAAAATGTTAAAAATTAACAATCGAAATGAAATATTTTCCATTCTTAATTTATTTAATTCAAAATTAATTTAATTGAAAATTGAATATTTTTTGAAAATAAAAAGAAA
>refbc_1134163_2_Myrcia_isaiana
AAGACTTTGGTCTTAGTATAAGTGTAGTTGAGTTTTTGATTGCAAAATAAAGGAGCAATAACCAACACTCTTGATAGAATAAGAAATTGGTTATTGTTCCTTTATTTAGTGCTCTTTTCTTTACATAAGTGTTTCTTTACTTCAACATAATAAAAGGTATTCGAGTATTAGGGATTGGTTTATGATTGCGTATCATATTTTAGATATGAATTTCGAATTTATATACATTCTTTTCAACCCTTTGTAAGTCTTTGTGAGATTATTATCTTCTAGTTCCACTTCTTCTATCTCATAAGTAAGTTAAAAATTAACAATCGAAATGAAATATTTTCCATTCTTAATTTATTTAATTCAAAATTGAATATTTTTTGAAAATAAAAATAAA
>refbc_1134164_2_Myrcia_lenheirensis
AAGACTTTTGTCTTAGTATAAGTGTAGTTGAGTTTTTGATTGCAAAATAAAGGAGCAATAACCAACACTCTTGATAGAATAAGAAATTGGTTATTGTTCCTTTATTTAGTGCTCTTTTCTTTACATAAGTGTTTCTTTACTTCAACATAAGAAAAGGTATTCGAGTATTAGGGATTGGTTTATGATTGCGTATCATATTTTAGATATGAATTTCGAATTTATATACATTCTTTTCAACCCTTTGTAAGTCTTTGTGAGATTATTATCTTCTAGTTTTTTTTTTTTCGAATAAAATATAAAGGTTAGCATTTTCCGCTTCTTCTATATCATAAGTAAGGTCTCATAAGTAAGGTAAAAAATGTTAAAAATTAACAATCGAAATGAAATATTTTCCATTCTTAATTTATTTAATTCAAAATGAATTTAATTGAAAATTGAATATTTTTTGAAAAAAAAAAATAAA
>refbc_1134165_2_Myrcia_micropetala
AAATAAAGGAGCAATAACCAACACTCTTGATAGAATAAGGAATTGGTTATTGTTCCTTTATTTAGTGCTCTTTTCTTTACATAAGTGTTTCTTTACTTCAACATAAGAAAAGGTATTCGAGTATTAGGGATTGGTTTATGATTGCGTATCATATTTTAGATATGAATTTCTAATTTATATACATTCTTTTCAACCCTTTGTAAGTCTTTGTGAGATTATTATCTTCTAGTTTTTTTTCGAATAAAATACAAAGGTTAGCATTTTCCGCTTCTTCTATCTCATAAGTAAGGTCTCATAAGTAAGGTAAAAAATGTTAAAAATTAACAATTTATTTAATTCAAAATTAATTTAATTGAAAATTGAATATTTTTTGAAAATAAAAATAAA
>refbc_1134166_2_Myrcia_mischophylla
AAGACTTTGGTCTTAGTATAAGTGTAGTTGAGTTTTTGATTGCAAAATAAAGGAGCAATAACCAACACTCTTGATAGAATAAGAAATTGGTTATTGTTCCTTTATTTAGTGCTCTTTTCTTTACATAAGTGTTTCTTTACTTCAACATAAGAAAAGGTATTCGAGTATTAGGGATTGGTTTATGATTGCGTATCATATTTTAGATATGAATTTCTAATTTATATACATTCTTTTCAACCCTTTGTAAGTCTTTGTGAGATTATTATCTTCTAGTTTTTTTTTTCGAATAAAATACAAAGGTTAGCATTTTCCGCTTCTTCTATCTCATAAGTAAGGTAAAAAATGTTAAAAATTAACAATCGAAATGAAATATTTTCCATTCTTAATTTATTGAATTCAAAATTGAATATTTTTTGAAAATAAAAATAAA
>refbc_1134167_2_Myrcia_mutabilis
AAGACTTTTGTCTTAGTATAAGTGTAGTTGAGTTTTTGATTGCAAAATAAAGGAGCAATAACCAACACTCTTGATAGAATAAGAAATTGGTTATTGTTCCTTTATTTAGTGCTCTTTTCTTTACATAAGTGTTTCTTTACTTCAACATAAGAAAAGGTATTCGAGTATTAGGGATTGGTTTATGATTGCGTATCATATTTTAGATATGAATTTCGAATTTATATACATTCTTTTCAACCCTTTGTAAGTCTTTGTGAGATTATTATCTTCTAGTTTTTTTTTCGAATAAAATACAAAGGTTAGCATTTTCCGCTTCTTCTATATCATAAGTAAGGTCTCATAAGTAAGGTAAAAAATGTTAAAAATTAACAATCGAAATGAAATATTTTCCATTCTTAATTTATTTAATTCAAAATGAATTTAATTGAAAATTGAATATTTTTTGAAAAAAAAAAATAAA
>refbc_1134169_2_Myrcia_pubescens
AAGACTTTGGTCTTAGTATAAGTGTAGTTGAGTTTTTGATTGCAAAATAAAGGAGCAATAACCAACACTCTTGATAGAATAAGAAATTGGTTATTGTTCCTTTATTTAGTGCTCTTTTCTTTACATAAGTGTTTCTTTACTTCAACATAAGAAAAGGTATTCGAGTATTAGGGATTGGTTTATGATTGCGTATCATATTTTAGATATGAATTTCTAATTTATATACATTCTTTTCAACCCTTTGTAAGTCTTTGTGAGATTATTATCTTCTAGTTTTTTTTTTCGAATAAAATACAAAGGTTAGCATTTTCCGCTTCTTCTATCTCATAAGTAAGGTAAAAAATGTTAAAAATTAACAATCGAAATGAAATATTTTCCATTCTTAATTTATTGAATTCAAAATTGAATATTTTTTGAAAATAAAAATAAA
>refbc_113416_2_Carthamus_turkestanicus
GACTTTGGTCTGATTGTATAGGGGTTTTTGAACTAAAAAAGGAGCAATAGCTTCCCTCTTGTTTTATCAAGAGGGCGTTATTGCTCCTTTTTTTATTTAGTAGTATTTACCTTACACAGTTTCTTTAAAAATAACAAGGGGCTTTTCTAGTTTGGTTCGATTAGCGTGTTTTATCTTTGTATTAATTTCTATTATAGGTTTATATATCCTTTTCCCAATCGTTTATGAAGTTTTATTTCCAATTCAATTTCAATCTAAAATAGATAAAAATTATAATTTTGATTATTTATTGCTTTATTGCTTTTATTTTAGAAATAAGAAAGAAATAATATGCTCTTTTTTTATGTTAATGGAAAAATAAAATATAGTAATAGTAGATAATACTAGA
>refbc_1134170_2_Myrcia_pulchra
AAGACTTTTGTCTTAGTATAAGTGTAGTTGAGTTTTTGATTGCAAAATAAAGGAGCAATAACCAACACTCTTGATAGAATAAGAAATTGGTTATTGTTCCTTTATTTAGTGCTCTTTTCTTTACATAAGTGTTTCTTTACTTCAACATAAGAAAAGGTATTCGAGTATTAGGGATTGGTTTATGATTGCGTATCATATTTTAGATATGAATTTCGAATTTATATACATTCTTTTCAACCCTTTGTAAGTCTTTGTGAGATTATTATCTTCTAGTTTTTTTTTCGAATAAAATACAAAGGTTAGCATTTTCCGCTTCTTCTATATCATAAGTAAGGTCTCATAAGTAAGGTAAAAAATGTTAAAAATTAACAATCGAAATGAAATATTTTCCATTCTTAATTTATTTAATTCAAAATGAATTTAATTGAAAATTGAATATTTTTTGAAAAAAAAAAATAAA
>refbc_1134172_2_Myrcia_reticulosa
AAGACTTTGGTCTTAGTATAAGTGTAGTTGAGTTTTTGATTGCAAAATAAAGGAGCAATAACCAACACTCTTGATAGAATAAGAAATTGGTTATTGTTCCTTTATTTAGTGCTCTTTTCTTTACATAAGTGTTTCTTTACTTCAACATAAGAAAAGGTATTCGAGTATTAGGGATTGGTTTATGATTGCGTATCATATTTTAGATATGAATTTCTAATTTATATACATTCTTTTCAACCCTTTGTAAGTCTTTGTGAGATTATTATCTTCGAGTTTTTTTTTCGAATAAAATACAAAGGTTAGCATTTTCCGCTTCTTCTATCTCATAAGTAAGGTCTCATAAGTAAGTTAAAAAATGTTAAAAATTAACAATCGAAATGAAATATTTTCCATTATTAATTTATTTAATTCAAAATTAATTTAATTGAAAATTGAATATTTTTTGAAAATAAAAATAAA
>refbc_1134173_2_Myrcia_retorta
AAGACTTTGGTCTTACTATAAGTGTAGTTGAGTTTTTGATTGCAAAATAAAGGAGCAATAACCAACACTCTTGATAGAATAAGAAATTGGTTATTGTTCCTTTATTTAGTGCTCTTTTCTTTACATAAGTGTTTCTTTACTTCAACATAATAAAAGGTATTCGAGTATTAGGGATTGGTTTATGATTGCGTATCATATTTTAGATATGAATTTCGAATTTATATACATTCTTTTCAACCCTTTGTAAGTCTTTGTGAGATTATTATCTTCTAGTTCCACTTCTTCTATCTCATAAGTAAGTTAAAAATTAACAATCGAAATGAAATATTTTCCATTCTTAATTTATTTAATTCAAAATTGAATATTTTTTGAAAATAAAAATAAA
>refbc_1134174_2_Myrcia_rorida
AAGACTTTGGTCTTAGTATAAGTGTAGTTGAGTTTTTGATTGCAAAATAAAGGAGCAATAACCAACACTCTTGATAGAATAAGGAATTGGTTATTGTTCCTTTATTTAGTGCTCTTTTCTTTACATAAGTGTTTCTTTACTTCAACATAAGAAAAGGTATTCGAGTATTAGGGATTGGTTTATGATTGCGTATCATATTTTAGATATGAATTTCTAATTTATATACATTCTTTTCAACCCTTTGTAAGTCTTTGTGAGATTATTATCTTCTAGTTTTTTTTCGAATAAAATACAAAGGTTAGCATTTTCCGCTTCTTCTATCTCATAAGTAAGGTCTCATAAGTAAGGTAAAAAATGTTAAAAATTAACAATCGAAATGAAATATTTTCCATTCTGAATTTATTTAATTCAAAATTAATTTAATTGAAAATTGAATATTTTTTGAAAATAAAAATAAA
>refbc_1134175_2_Myrcia_rufipes
AAGACTTTGGTCTTAGTATAAGTGTAGTTGAGTTTTTGATTGCAAAATAAAGGAGCAATAACCAACACTCTTGATAGAATAAGAAATTGGTTATTGTTCCTTTATTTAGTGCTCTTTTCTTTACATAAGTGTTTCTTTACTTCAACATAAGAAAAGGTATTCGAGTATTAGGGATTGGTTTATGATTGCGTATCATATTTTAGATATGAATTTCGAATTTATATACATTCTTTTCAACCCTTTGTAAGTCTTTGTGAGATTATTATCTTCTAGTTTTTTTTTCGAATAAAATACAAAGGTTAGCATTTTCCGCTTCTTCTATCTCATAAGTAAGGTAAAAAATGTTAAAAATTAACAATCGAAATGAAATATTTTCCATTCTTAATTTATTTAATTCAAAATTAATTGAATTGAAAATTGAATATTTTTTGAAAATAAAAATAA
>refbc_1134176_2_Myrcia_selloi
AAGACTTTGGTCTTAGTATAAGTGTAGTTGAGTTTTTGATTGCAAAATAAAGGAGCAATAACCAACACTCTTGATAGAATAAGAAATTGGTTATTGTTCCTTTATTTAGTGCTCTTTTCTTTACATAAGTGTTTCTTTACTTCAACATAAGAAAAGGTATTCGAGTATTAGGGATTGGTTTATGATTGCGTATCATATTTTAGATATGAATTTCTAATTTATATACATTCTTTTCAACCCTTTGTAAGTCTTTGTGAGATTATTATCTTCTAGTTTTTTTTTCGAATAAAATACAAAGGTTAGCATTTTCCGCTTCTTCTTACTCATAAGTAAGGTCTCATAAGTAAGGTAAAAAATGTTAAAAATTAACAATCGAAATGAAATATTTTCCATTCTTAATTTATTTAATTAAAAATTAATTTAATTGAAAATTGAATATTTTTTGAAAATAAAAA
>refbc_1134177_2_Myrcia_spectabilis
AAGACTTTGGTCTTAGTATAAGTGTAGTTGAGTTTTTGATTGCAAAATAAAGGAGCAATAACCAACATTCTTGATAGAATAAGAAATTGGTTATTGTTCCTTTATTTAGTGCTCTTTTCTTTACATAAGTGTTTCTTTACTTCAACATAAGAAAAGGTATTCGAGTATTAGGGATTGGTTTATGATTGCGTATCATATTTTAGATATGAATTTCTAATTTATATACATTCTTTTCAACCCTTTGTAAGTCTTTGTGAGATTATTATCTTCTAGTTTTTTTTTCGAATAAAATACAAAGGTTAGCATTTTCCGCTTCTTCTATCTCATAAGTAAGGTAAAAAATGTTAAAAATTAACAATCGAAATGAAATATTTTCCATTCTTAATTTATTTAATTCAAAATTAATTTAATTGAAAATTGAATATTTTTTGAAAATAAAAATAAA
>refbc_1134178_2_Myrcia_subverticillaris
AAGACTTTGGTCTTAGTATAAGTGTAGTTGAGTTTTTGATTGCAAAATAAAGGAGCAATAACCAATACTCTTGATAGAATAAGAAATTGGTTATTGTTCCTTTATTTAGTGCTCTTTTCTTTACATAAGTGTTTCTTTACTTCAACATAAGAAAAGGTATTCGAGTATTAGGGATTGGTTTATGATTGCGTATCATATTTTAGATATGAATTTCGAATTTATATACATTCTTTTCAACCCTTTGTAAGTCTTTGTGAGATTATTATCTTCTAGTTTTTTTTCGAATAAAATACAAAGGTTAGCATTTTCCGCTTCTTCTATCTCATAAGTAAGGTAAAAAATGTTAAAAATTAACAATCGAAATGAAATATTTTCCATTCTTAATTTATTTAATTCAAAATTAATTGAATTGAAAATTGAATATTTTTTGAAAAGAAAATAAAAATAAA
>refbc_1134179_2_Myrcia_suffruticosa
AAGACTTTGGTCTTAGTATAAGTGTAGTTGAGTTTTTGATTGCAAAATAAAGGAGCAATAACCAACACTCTTGATAGAATAAGAAATTGGTTATTGTTCCTTTATTTAGTGCTCTTTTCTTTACATAAGTGTTTCTTTACTTCAACATAAGAAAAGGTATTCGAGTATTAGGGATTGGTTTATGATTGCGTATCATATTTTAGATATGAATTTCTAATTTATATACATTCTTTTCAACCCTTTGTAAGTCTTTGTGAGATTATTATCTTCTAGTTTTTTTTTTTCGAATAAAATACAAAGGTTAGCATTTTCCGCTTCTTCTATCTCATAAGTAAGGTAAAAAATGTTAAAAATTAACAATCGAAATGAAATATTTTCCATTCTTAATTTATTTAATTCAAAATTGAATATTTTTTGAAAATAAAAATAAA
>refbc_1134180_2_Myrcia_tenuivenosa
AAGACTTTGGTCTTAGTATAAGTGTAGTTGAGTTTTTGATTGCAAAATAAAGGAGCAATAACCAACACTCTTGATAGAATAAGAAATTGGTTATTGTTCCTTTATTTAGTGCTCTTTTCTTTACATAAGTGTTTCTTTACTTCAACATAAGAAAAGTTATTCGAGTATTAGGGATTGGTTTATGATTGCGTATCATATTTTAGATATGAATTTCTAATTTATATACATTCTTTTCAACCCTTTGTAAGTCTTTGTGAGATTATTATCTTCTAGTTTTTTTTTTCGAATAAAATACAAAGGTTAGCATTTTCCGCTTCTTCTATCTCATAAGTAAGGTAAAAAATGTTAAAAATTAACAATCGAAATGAAATATTTTCCATTCTTAATTTATTTAATTCAAAATGAATTTAATTGAAAATTGAATATTTTTTGAAAATAAAAATAAA
>refbc_1134182_2_Myrcia_torta
AAGACTTTGGTCTTAGTATAAGTGTAGTTGAGTTTTTGATTGCAAAATAAAGGAGCAATAACCAACACTCTTGATAGAATAAGGAATTGGTTATTGTTCCTTTATTTAGTGCTCTTTTCTTTACATAAGTGTTTCTTTACTTCAACATAAGAAAAGGTATTCGAGTATTAGGGATTGGTTTATGATTGCGTATCATATTTTAGATATGAATTTCTAATTTATATACATTCTTTTCAACCCTTTGTAAGTCTTTGTGAGATTATTATCTTCTAGTTTTTTTTCGAATAAAATACAAAGGTTAGCATTTTCCGCTTCTTCTATCTCATAAGTAAGGTCTCATAAGTAAGGTAAAAAATGTTAAAAATTAACAATCGAAATGAAATATTTTCCATTCTGAATTTATTTAATTCMAAATTAATTTAATTGAAAATTGAATATTTTTTGAAAATAAAAATAAA
>refbc_1134183_2_Myrcia_aff._selloi_Lucas_274
AAGACTTTGGTCTTAGGATAAGTGTAGTTGAGTTTTTGATTGCAAAATAAAGGAGCAATAACCAACACTCTTGATAGAATAAGAAATTGGTTATTGTTCCTTTATTTAGTGCTCTTTTCTTTACATAAGTGTTTCTTTACTTCAACATAAGAAAAGGTATTCGAGTATTAGGGATTGGTTTATGATTGCGTATCATATTTTAGATATGAATTTCTAATTTATATACATTCTTTTCAACCCTTTGTAAGTCTTTGTGAGATTATTATCTTCTAGTTTTTTTTTCGAATAAAATACAAAGGTTAGCATTTTCCGCTTCTTCTTACTCATAAGTAAGGTAAAAAATGTTAAAAATTAACAATCGAAATGAAATATTTTCCATTCTTAATTTATTTAATTAAAAATTAATTTAATTGAAAATTGAATATTTTTTGAAAATAAAAA
>refbc_113421_2_Hymenophyton_leptopodum
TACCCAAAGATAAGAAATAAGAGAATATGTGGCTCTGGTCATAACCCCGGAAACTCAAAATTTTTTCAGGGGGGAAAAGAAAAAACTAGAAATAATGACCTTTGAGATTTTTAATCTCGGGGTCATTATTTTGGACGGGGGGGAGGGGGGCGGACGTAGCCAAGTGGATCAAGGCAGTGGATGTGGATCCTCTACGCGCGGGTTCAATCCCGTCGTTC
>refbc_113423_2_Cerinthe_major
GACTCTGTCTTAGTGTAGTGTATAGGAGTTATTGAAAATAAAGGAGCAATAATCACCTTCTTGTTCTATCAAGAAGAGGGTATTGCTCCTTTATTTTTCTTTTTATTTAGTTCTTTTTAAGTTACATGGACTTTTATTGCTTACAAAAGCAAAAGAAGAAAAGGGGGATTCATGATTGACGATCTTATTTGTTCTGTTTTGTCTGTTTTGTTTGTAATTTCTATAACTCCGTCCCCTTTTTTATATAA
>refbc_1134469_2_Myrcia_variabilis
AAGACTTTGGTCTTAGTATAAGTGTAGTTGAGTTTTTGATTGCAAAATAAAGGAGCAATAACCAACACTCTTGATAGAATAAGAAATTGGTTATTGTTCCTTTATTTAGTGCTCTTTTCTTTACATAAGTGTTTCTTTACTTCAACATAAGAAAAGGTATTCGAGTATTAGGGATTGGTTTATGATTGCGTATCATATTTTAGATATGAATTTCGAATTTATATACATTCTTTTCAACCCTTTGTAAGTCTTTGTGAGATTATTATCTTCTAGTTTTTTTTCGAATAAAATACAAAGGTTAGCATTTTCCGCTTCTTCTATCTCATAAGTAAGGTAAAAAATGTTAAAAATTAACAATCGAAATGAAATATTTTCCATTCTTAATTTATTTAATTCAAAATTAATTGAATTGAAAATTGAATATTTTTTGAAAATAAAAATAAA
>refbc_1134470_2_Myrcia_vittoriana
AAGACTTTGGTCTTAGTATAAGGGTAGTTGAGTTTTTGATTGCAAAATAAAGGAGCAATAACCAACATTCTTGATAGAATAAGAAATTGGTTATTGTTCCTTTATTTAGTGCTCTTTTCTTTACATAAGTGTTTCTTTACTTCAACATAAGAAAAGGTATTCGAGTATTAGGGATTGGTTTATGATTGCGTATCATATTTTAGATATGAATTTCTAATTTATATACATTCTTTTCAACCCTTTGTAAGTCTTTGTGAGATTATTATCTTCTAGTTTTTTTTTCGAATAAAATACAAAGGTTAGCATTTTCCGCTTCTTCTATCTCATAAGTAAGGTAAAAAATGTTAAAAATTAACAATCGAAATGAAATATTTTCCATTCTTAATTTATTTAATTCAAAATTAATTTAATTGAAAATTGAATATTTTTTGAAAATAAAAATAAA
>refbc_1134471_2_Myrcia_vestita
AAGACTTTGGTCTTAGTATAAGTGTAGTTGAGTTTTTGATTGCAAAATAAAGGAGCAATAACCAACACTCTTGATAGAATAAGAAATTGGTTATTGTTCCTTTATTTAGTGCTCTTTTCTTTACATAAGTGTTTCTTTACTTCAACATAAGAAAAGGTATTCGAGTATTAGGGATTGGTTTATGATTGCGTATCATATTTTAGATATGAATTTCGAATTTATATACATTCTTTTCAACCCTTTGTAAGTCTTTGTGAGATTATTATCTTCTAGTTTTTTTTTCGAATAAAATACAAAGGTTAGCATTTTCCGCTTCTTCTATCTCATAAGTAAGGTAAAAAATGTTAAAAATTAACAATCGAAATGAAATATTTTCCATTCTTAATTTATTTAATTCAAAATTAATTGAATTGAAAATTGAATATTTTTTGAAAATAAAAATAAA
>refbc_113458_2_Glandora_diffusa
GACTCTGTCTTAGTGTAGTGTATAGTAGTTTTTGAAAATAAAGGAGCAATAATAACCTTCTTTTCTTGTTCTATCAAGAAGAGGGTATTGCTCCTTTATTTTCTTTTTATTTAGTTGTATTAATTACATGGACTTTTATTCCTTACAAAAGAAAAAGAAGAAAGGGGGGATTTATGATTGAGGATCTTATTTGTTCTGTTTTGTTTGTAATTTCTATAACTCCGTCCCTTTTTTTATATAA
>refbc_113538_2_Equisetum_palustre
GTTATGCATGAACGTAATGCTCACAACTTCCCATTAGATTTAGCTTCTGTTGAAGCTCCTTCTATAAATGGATAATCTTTTGATACAATAGATTCTCAATTGCAGCAAATGCCGAATCTGTAATAAGATTCGGCATTTGCTAAAAAACAAAAGAAAATCTTTTTAATAAAAGATAAAAACCTTTTTAAAATAAGGCGGACGTAGCCAAGTGGATTAAGGCAATGATTTGTGAATCCACCATGCGCG
>refbc_114226_2_Plumbago_europaea
[truncated: 5,468,083 more chars]
