# Supplementary material for: DDQR (dynamic DNA QR coding): An efficient algorithm to represent DNA barcode sequences
Source: PLoS One. 2023 Jan 17;18(1):e0279994. doi: 10.1371/journal.pone.0279994 (PMC9844917; doi:10.1371/journal.pone.0279994)
Supplement: S4 File — (FASTA) [file pone.0279994.s004.fasta]

>refbc_86082_1_Cortinarius_brunneus
AATATTATATATCAAACCCTCTTTTGTTGAGTGGTTTGGATGTGGGGTTGCTGGCCTCTTGAAGGGGTCAGCTTCCCTGAAATGCATTAGCAGAACAGCCTGTTCGTTCCATTGGTGTGATAACTATCTACGCTATTGAATGATGAAGGCAAGTTCAGCTTTCTAACCGTCTTTTGGACAATCTATCATCTATATG
>refbc_3942_1_Oenothera_biennis
ATCCATTCGTCACCCAACCTACTGCTCCCTAAAAATGAGCTCGGTTCCTGGGTACGGAAGTTGGCCTCCCGTGCTCCTGAAGCGCGGCTGGTCTAAAATCGAGCATCGGACTGATGATCTCCGAGGCACGCGGTGGTTGTTCATTCTTACCTCGTGATGTTGCCCCGGAGCGTCTCCCATACGGAGCTCAACGACCCTAGATTCATAACGAT
>refbc_244173_1_Phytophthora_sp._P532
CATCAACCTTGGTTTTCTTCCTTCCGTGTAGTCGGTGGAGGATATGCCAGACGTGAAGTGTCTTGCTGTCGGTCTTTCGAGTCTGTCGGCGAGTCCTTTGAAATGTACTGAACTGTACTCTCTCTTTGCTCGAAAAGCGTGGCGTTGCTGGTTGTGGAGGCTGCCTATATGGCCAGTCGGCGACCGGTTTGTTAGCTGTAGTGTTTACTGGAGGAGTGTTCGATTCGCGGTATGGTTGGCTTCGGCTGAACAAATCTGCTTATTGGGCGTTTTTCCTGCTATTGGCGGTACAAACTGGTGAACCGTAGCTGTGTGGTGCTTGGCTTTTGAATCGGCTTTGCTGTTTGCGAAGTAGAGTGGCGGCTTCGGCTGCCGAGGGGTCGATCCATTTTGGGAACTTTTTTGTGTGTGCGGCTTCGTGCTGCGCGCATCTCAA
>refbc_394524_1_Lilium_pyrenaicum_subsp._carniolicum
CTTGTTTCGCTCTGTGCCCATGCTCCTTCGGGGGCGGTCATGGATGCAGAGATTGGCCCTCCGTGCCTYGTGTGCGGCGGGCTTAAGCGYGGGCTGTCGGCGTCGGGATGGACACGACGAGTGGTGGACGGAGCACCAGTAGGATGTCGTGGTCCCCTGTCGCCTAAAGGGGCTCAAGAGATCCGGACTAGTCGAGCCGTGCTCCGTACGAGGAGGGCGAGCTGTCTCGCAAT
>refbc_5306_1_Phanerochaete_chrysosporium
TGTTTGAGTGTCATGGTATCCTCAACCTTCATAACTTTTTGTTATCGAAGGCTTGGACTTGGAGGTTGTGCTGGCTTCTAGTCGAGTCGGCTCCTCTTAAATGTATTAGCGTGAGTGTAACGGATCGCTTCGGTGTGATAATTATCTGCGCCGTGGTCGTGAAGTAACATAAGCTTGCGCTTCTAACCGTCCTTCAGTTGGACAACTTACTTTGACA
>refbc_379721_1_Gymnopus_subcyathiformis
ATTCTCAACTTCATTAGTTTTTATAACTGATTGAAGCTTGGATGTGGGGGTTTGCTGGCGTCAATGAGATGTTTTCGGCTCCCCTTAAATGCATTAGTAGGAACCCGTTTGTTGGCGTCCTTGGTGTGATAATTATCTACACTTTGGTTAGTCTAACAGACTCTGATGAAGTTTATACTGTGAGGTTTTGCACATTAAGTGCTTTTCCTGAGTATGGGGTTTTGTATTTTTTTTTTTTTAATGCTTTACCTGATATTTTCATTAGAGTAGGAACTCTGCTCTCTAACTGTCTGCGTATTGTGGACAACTTTTGACAA
>refbc_350185_1_Inti_chartacifolia
CATCGAGTCTTTGAACGCAAGTTGCGCCCGAGGCCAGCCGGCCAAGGGCACGTCCGCCTGGGCGTCAAGCGTCGCGTCGCTCCGTGCCACCTCCGTCCCGCCAGTGGGCGTGTCGGCCGAGGCCCGGATGTGTAGATTGGCTCGTCGTGCCTGTCGGTGCGACGGGTTGAAGAGCGGGTTTCGTCTCGCTGGCCGCGAACAACATGGGGTGGGTGAAAAGTTGTGAGCGCAGCCTGCGTTGTCTCGTGCCGGCCCGAGAGACGAGTTGTGCCTTCGATGTGATCCCGGCCCATGCGCCGATCGGCATGCGGCGGCTTGGAAT
>refbc_933112_1_Xenopolyscytalum_pinea
CAACACTCAAGCTCTGCTTGGTATTGGGCCCTGCCGGTAACGGCTGGCCTTAAAATCAGTGGCGGCGCCATCTGGCTCTAAGCGTAGTAATACTCCTCGCTACAGAGTCCCGGTGGATGCTTGCCAGCAACCCCCAACTTTCTAAG
>refbc_440969_1_Ruellia_incompta
GTCGCCCCCACCACCCCGCTCTAACGAACCGGGTGCGTCGGGGGCGGAAACTGGCCTCCCGTACACCCTCAGTGCGGTTGGCCCAAATTGGATCCCCCGGCGACGCACGTCGCGACCAGTGGTGGTTGACTGCTCAACTCGCTTGCTGTCCATCGCGCCTCAATGCGTCGCCGATCGGGCTTYGTGAACGACCCAAACTGCGCTTTGCGCTTTCGACCGCGACCCCAGGTCAGGCGGGATTACCCGCTAGTAGTTTAAGCATATATAAAA
>refbc_267242_1_Rosa_mollis
GTTGCCCCCCCCAAACCCCCTCGGGAGTTGGATGGGACGGATGATGGCCTTCCCGTGTGCTCAGTCACGCGGTTGGCATAAACACCAAGTCCTCGGCGACCAACGCCACGACAATCGGTGGTTGTCAAACCTCGGTTTCCTGTCGTGCGCGCGTGTTGATCGAGTGCTTTCTTAAACAATGCGTGTCGATTCGTCGATGCTTACAACGC
>refbc_160402_1_Russelia_equisetiformis
GCATCGCGTCGCCCCCTCCCAATCCTTAGGGTGCGTGGATGGGGGCGGAAATTGGCCTCCCGTGCGCGCAGGCGCGTGGCCGGCCCAAACGTGATCCGGCATCGACGGAAGTCACGACCAGTGGTGGTTTAACCCTCAACTTGCGTGCTGTCGTGCATGACTCCGTCGCTCGCTGGCATCGTTTTTACCCAAGTGTGCGCACCAAGTGCGCCTCCGA
>refbc_217597_1_Petradoria_pumila
ATCGCGTCGCTCCCACCAACCTTCCTTTAGGATGCTTGGCTGGGGGCGGATACTGGTCTCCCGTTTTTCATCGAGCGGTTGGCCAAAATAAGAGTCCCTGTTGACGGGCGCACGACTAGTGGTGGTTGACAAAACCCGGAATTCAGTTGCGTGTCTCGTCAAAAGGGTGCATCTTAACAGACCCAACGCGTTGTCATGAACAATGCTTCGA
>refbc_444307_1_Ophiostoma_longiconidiatum
CCCCCCTCAGCACGCCTTTGAGCGCGCTGGCGTTGGGGCTCCTCCGCCCTCTGTGGCGGCAGGGCCCTCAAATCCAGTGGCGGGCCCGACTGGTTGGCTCCGAGCGCAGTACCGAACGCAAGTTCTCTTCTCGCTCTGAAGCCCCGGCCGGTGCCCAGCCGTCAAGCTTGCGAGTGGCCTCACGGCCGCCTGCTGTCTTTTTTACAAGGTT
>refbc_134453_1_Rhododendron_rubropunctatum
ATTGCGTCATCCACTCACCCCGTGCCTCATCGACGGGTAAGTGTGTGGGCGGATATTGGCCCCCCGTTCACATTCGTGCTCGGTCGGCCTAAAAATGACGGTCCCCGATGATGGACATCACGGCAAGTGGTGGTTGCCAAACCGTCGCGTCATGTCGTGCATGCCATTCTTTGTCGTTGGCTGGCTCATCGACCCTTAAGTACCATCAACTGTGGTACCTCAACT
>refbc_346571_1_Planchonella_contermina
TCGCGTCGCCCCTCGCCCTGTGCCCCACAAAGGGTTCTTGGGTTGATGGGGGCGGATTTTGGCCCCCCGTGTGCCCTAGTGCGCGGTCGGCCTAAAGATGAGTCCCTGGCGACGAACGTCACGATGAGGTGGTGGATGTGATAACGTTGCGTCATGTCGTGCACGTCTCGTCCCAACGGGTTGTTTTGGTAAATCGACCTTAAAGGCACCGTTTCCACGGGGCCTCGAT
>refbc_100300_1_Schoenoxiphium_filiforme
AAGCCCATCCACGCTCGGCTGCCTCACGGCAGAGATGCGGACACTGGCCCTCCGAACCGCGAGGTGCGGTGGGCCCAAGTGCGCGGCCGTCGTACGTGGCCGGGAGCGGCGAGTGGTGGGCGACTGCGCGCGTCGCCCCGAGCCCCGTACCGACACAGGGCCTTGTCTGACCCCCTAACGAGGAGCACGCCGCCGCGGCGCGAGCCGCGCGGCGCCTTCGGACCG
>refbc_71330_1_Crambe_filiformis
AATCGTCGTCCCCTCCATCCTCTTGAGGATATGGGACGGAAGCTGGTCTCCCGTGTGTTACCGCACGCGGTTGGCCAAAATCGGAGTGAAGGACGCTAGGAGCGTCTCGACATGCGGTGGTTAATTCAAACCTCGTCATTTTGTCGGTCGTTCCGGTCCAAAAGCTCTTGATG
>refbc_364773_1_Veronaea_botryosa
ATCACCCCTCAAGCCCCCGGGCTTGGTGTTGGACGGTTTGGTGGAGGCCCCCCTCGTCGGGGTCGCTGCCCCTCCCAAAGACAATGACGGCGGCCTCGTTGGACCCCCGGTACACTGAGTTCTTCACGGGACACGTACTGGACACAAGGGTGCGCGGGGCACGGTCTGCCTCCCCTCTAGGGAGAATTATCTCAAG
>refbc_90206_1_Astragalus_pehuenches
ATCGTTGCCTGATGCCTACTGCAGTGCAATAGGAATTTCTAGGGCGAATGATGGCTTCCCGTGAGCGTTGTTGCCTCGCGGTTGGTTGAAAATCGAGTCCTTGGTGGTGGTGTGCCATGATAGATGGTGGTCGAGTTAGCACAATACCGATCATGTGCATGCTCCCCAAAATATGGCCTCTATGACCCACACGCGTCTATTGACGCACATGACGAGACCTCAGGTCAGGCGGGGCT
>refbc_1122285_1_Hebeloma_sp._UE-2011
AATTCTCAACCATTATCAACTTTTGCTGGTAATGGCTTGGATGTGGGGGTCTATTTTGCTGGCTTCTCAGATAGTCAGCTCCCCTTAAATGCATTAGCCGGTGCCCCGCGTGGACTGTCTATTGGTGTGATAATTATCTACGCTATAGACATCTGCAATCATATGGGTTTGCGCTGCTTCTAACAGTCTGTTAATTCAGACAATACATGACAATTTGACCTCAAATCAGGTAGGACTACCCGCTGAACTTAA
>refbc_71626_1_Pinus_bungeana
CATTCCAATCAAACGCGCCCCTTGCAATATGTTAGGGAGCAGCGGACGTGGTCGTCCGTGCCCAACGCGGTGCGGTTGGCTGAAATGTGGCAGGCGATGTTTCGTGGCGTGCGTCGGCAAGCGGTGATCTTGTCCCCTTGGTTGGGCAGTCGGCGTTAGCCGACGCGGGCTCTGTGTGGCATCCCTGGAACTTGCTTTGCTCTCTCTTGTCCTCCCATTGGGTAGGGCGGATTTAGCTCCAACTTG
>refbc_356485_1_Prorocentrum_levis
TTTGCCCCYTTGCTGCGGCCCCCCCCCCCGGCAGCGGGCAGCTGGCAGGGGCGGGCGCCTACCTGCCTGTGCGAGTCAGGGCTGCGACAGCGCTCTGGACGCGCTGAACATGGGGWAGGACCTTCTCGGCAAGACGTTCAGGAGGGCAGAGCTGCGCTCGGGCTTGTCTTGCCWGGGCCTCCCAGGATCGGAGCAA
>refbc_85572_1_Ophiosphaerella_narmari
GTACCTTCAAGCTATGCTTGGTGTTGGGTGTTTGTCTACTCCACCGCGTTTAGACTCGCCTTAAAGCAATTGGCAGCCTATATTTGGTTTTGAGCGCAGCACATTTTGCGTCTTACTGCTAGTTATGTGGGCACCCATTAAGCCCTTTTATCAC
>refbc_183856_1_Eucalyptus_tetrodonta
CACATGGCGTTGCCCCTAATCCCCCTCGCCCTCTCAACCGGGCGGGCGGGACTTGGGCGCGTACGATGGCCTCCCGCGACGAACACGTCCCGGTTGGCCCAAAATCGAGCGTCGGAGCGATCAGCACCACGACATTCGGTGGTTGATTAGACCCCAATGATCAATGTCGCGCGTGCCGCTCATGCGCACGCTCCGCGAATCTGCTCCTTACCAAC
>refbc_493275_1_Ipomopsis_congesta_subsp._palmifrons
TCGCGTCGCCCCCACCCTATTCCCTTAGGGAACTACGGTGTTGGGAGCGGAAATTGGTCTCCCGTGCACTCTGCTGTGCGGTTGGCCTAAATAAGAGTCGACGTGGACGAGCGTCACAACAAGTGGTGGTTGTCAAACCGTTGCGATTCTGTTGTGCGTAATCATCCTCTACGTCGACTCCAATGACCCTGTTGCATTGCGCAAGCAATGCCTCGACC
>refbc_103429_1_Daldinia_loculata
TTCAACCCTTAAGCCTAGTTGCTTAGTGTTGGGAATCTGCCCTGTATTTATAGGGCAGTTCCTTAAAGTGATCGGCGGAGTTAGGGCATACTCTAAGCGTAGTAATATTCTTCTCGCTTCTGTAGTTGTCCTGGCGGCTTGCCGTTAAACCCCTATATTTCTAGTGGTTGACCTCGGATTAGGTAGGAATACCCGCTGAACTTAAGCATTA
>refbc_435640_1_Symbiodinium_sp._B13
ATTCTCTACCTGTGCGTGCAAGCAGCATGTATGTCTGCATTGCTGCTTCGCTTTCCAACAAGTCATCGATCGCTTTTGTGTTCGTAAATGGCTTGTTTGCTGCCTGGCCATGCGCCAAGCTTGAGCGTACTGTTGTTCCAAGCTTTGCTTGCATCGTGCAGCTCAAGCGCGCAGCTGTCGGGATGCTGATGCATGCC
>refbc_125373_1_Paraphaeosphaeria_michotii
GCGCCCCTCGGTATTCCGTGGGGCATGCCTGTTCGAGCGTCATCTACACCCTCAAGCTCTGCTTGGTGTTGGGCGTCTGTCCCGCCTCTGCGCGCGGACTCGCCCCAAATTCATTGGCAGCGGTCTTTGCCTCCTCTCGCGCAGCACAATTGCGTCTGCGAGGGGGCGTGGCCCGCATCCACGAAGCAACATTACCGTCTT
>refbc_184119_1_Inonotus_patouillardii
GTGTTAATCTCAAATCACTTGTCTTTTTTGACTTGTGATTTGGACTTGGAGGTTTATGCTGGCCCGAGCGACTTTGTTGTTGCCCTTTGGTTTGTCGGCTCCTCTTAAATGCATTAGCTGGACTTTGGTTCGCGTTTGCGGTGTAATAGTGTGTTATAATACTTCACCAGAGCGCTTGCCTAACGGGTCTGCTTCTAATCGTCCGTGTTACTTTATTGTAATAGGACAAGGGATCCCTTAGTGGCCTTACATC
>refbc_37648_1_Cucurbita_argyrosperma_subsp._sororia
ATCGCTGCCCCCACATACAACACCCACTTAGGTCTGTTGCATTGGCGGGGGCACATGTTGGCCTCCCGTGCGCAATCGTCGCACGGATGGCTTAAAATTGAGTCCTCGGCATCTGTTGTCGTGACACTACGGTGGTTGATTCAACCTCGGTACCGTGTCTCGATCTCAGCTTGCGTGCCTCCTCTTTGCGAGTGAGGGAGGAATCTTATGTTGACCCTTTGAACATTGTCCCCAAAGACGATGCTCTCGAC
>refbc_37998_1_Engyodontium_album
CAACCCTCGAGCTCCCCTCTTTTTGGGAGAGCCCGGCGTTGGGGACCCGGCGCTAACACCGCCGGCCCCGAAATGGAGTGGCGGCCCGTCCGCGGCGACCTCTGCGTAGTAATATCCACTCGCACCGGGACCCGGGCGCGGCCACGCCGTTAAACACCCCACCTTCCGAATG
>refbc_441197_1_Laggera_alata
CGTATTGCGTCGCCCCCTCATCGTGCATCCCTTACAAGGATACACGGGGTGGGGCGGATATTGGTCTCCCGTTTCTGTTAGGGTGCGGATGGCCAAAATAGGAGTCCCCTTGACGGACGCACGACAAGTGGTGGTTGACTAAACCTTCGTCTCGTGTCGTGTGTTTTTAGCCGTGAGGGAAGGCAACACAAAAAACCATAGCGTGTCGTCTTGTGACGATGCTTCGACCG
>refbc_109057_1_Alnus_acuminata
ATCGTTGCCCCCCAGCCCCATCGCCCTGCAAAGAGGCGGTGGGGGCATGCGGGGCGGACATTGGCCTCCCGTGGGCTGATGCCTGCGGCTGGCCTAAAAACGAGTCCTCGGCGACGATCGCCACGACAATCGGTGGTTGACAAACCCTCGTGACCCGTCGTGCGCGCATCGCCGCTCAACGCGTGCTCTTCTGACCCTGTCGCGTCGCGCTCGCGACGCTTCCAACGCGA
>refbc_1026891_1_Skeletocutis_diluta
TTGTATTCTCAAACCCCTTCATTTTTGTGAAGTGGGTATTGGATTTGGAGGTCTTGCGGGTTTTTAATTAATCCGCTCCTCTTGAATACATTAGCTGGAAACCTTTTGTTAGGCTGGCTTCAGTGTGATAATTGTCTGCGCTGTAGTCATCTAGCACTCGTATAAGGATTCCGCTTCTAATCGTCTTTGTATAAAGACAACTTTTTGACAT
>refbc_102595_1_Antirrhinum_molle
GCATCGGTCGCCCCCTCCCTGTATGGGATGGGGCGGAAAATGGCCTCCCGTGCGCAAACTGCGTGCGGCCGGCCCAAATCTGATCCCGCGTCGACGGATGTCGCGACAAGTGGTGGTTGAACTCTCAACTCGCGTGTTGTCGTGACTGGCTCCGTYGCATGCTYGGGCATCTTTTTGACCCAACGGCGCCTAATCGCGCTTTCGACC
>refbc_180498_1_Jatropha_curcas
ACAGGCTCCCACCCCGTGAGGGGGTGACTTTGGCCTCCTATGTGCCGGTCGCCCGCGGTTGGCCCTAAAGCCTAGTCCCTGGCGGCGAATGCCACGACAATCGGTGGTGCAAGACTGTCAGGACACGGCCCTGTGCGGACGCACACCTCGAACACCGACGCTGTGTCTGACAACCCAGTTCCAGGCACGCTCACATCGCGACCCCAGG
>refbc_377334_1_Lupinus_sp._4-CEH
GCCAGGCACCAATCGGGGCGAATGTTGGCTTCCCGCGAGCAATGTCTCACGGTTGGTTGAAAACTGAGTCCGCGGTGGAGGGCGCCGTGATGGATGGTGGCTGAGTTAAAGCTCGAGACCGATCGTGCGTGTCACCCCCACCAGCTTTGCGACTCTTTGACCCATGGGGGTCTGTTGGCCTTCTAATACGGGAACCTCAGG
>refbc_49627_1_Rhododendron_occidentale
ATTGCGTCATCCACTCACCCCATGCCTCATCGGCGGGGAAGTGCGTGGGCGGATATTGGCCCCCCGTTCACATTCGTGCTCGGTCGGCCTAAAAATGACGGTCCCCGATGACGGACATCACGACAAGTGGTGGTTGCCAAACCGTCGCGTCATGTCGTGCATGCCATTCCTTGTCGCGGGCTGGCTCATCGACCCTCAAAGTACCATTAACTGGCTAATGGCACCTCAACTGCGACCCCAGGTCAGGCGGGATTA
>refbc_749630_1_Peyronellaea_musae
TACCTTCAAGCTCTGCTTGGTGTTGGGTGTTTGTCTCGCCTCCGCGCGTAGACTCGCCTCAAAACAATTGGCAGCCGGCGTATTGATTTCGGAGCGCAGTACATCTCGCGCTTTGCACTCACAACGACGACGTCCAAAAGTACATTTTTACACTC
>refbc_288299_1_Plagianthus_divaricatus
AACGCAAGTTGCGCCCCAAGCCATTAGGCCGAGGGCACGTCTGCCTGGGTGTCACGCATCGTCGCCCCCATCAAACCCCGAGCCACGGGCTATGGGGTTGAGTGTGGGCGGAAATTGGCTTCCCGTGCGCTCACCGCTCGCGGTTGGCATAAAATCGAGTCATCGGCGATAAAGTGCCGCGACAATCGGTGGGAATGCTGTCAGCTGCCTCGTTCGAAGTCGTGTGCGCTCGTCGATTTGGACCCTTTGACCCTTCTTGCACCGCAACGTCGGTGATCGCATCG
>refbc_57141_1_Flagellospora_penicillioides
TCAACCCTCAAGCCCCCGGGCTTGGTGTTGGAGATCGGCAAAGCGGCCCCCTGGGGGGCTGTCGCCGTCTCCCAAATCTAGTGGCGGTCTCGCTGTAGCTTCCTCTGCGTAGTAACTCACCTCGCACTGGGACTCGGCGCGGCCACGCCGTTAAACACCCCACTTCTGAAGG
>refbc_363204_1_Boerhavia_gracillima
GCACAGCATCTCCCCGACCCTCCGTCTCGTAGACGTCGGGGAGGACGATGGCCTCCCGTTCCTCGTTCGGGCACGGTTGGTCTAAAACGGGTGCCCACAGTGATGCGCTGCCGCGGCAATAGTTGGTTGACAAGGCCTCCGGCCGCGTTCTGTCGTGTTGTCCGGGCAAATCACTGCTCTGGGCTCGCTCGGCCCTGTCCTTCTCATGTT
>refbc_391082_1_Hyphoderma_rude
AACTCCTCAACCCCAGTCAGGTTTGAAATCTGACTGGTGGCTGGATTTGGAGGCTTGTGGGCCGTTTCAATTCGGTCTGCTCCTCTTGAATGCATTAGCTTGGACTTGTTCCTAAGGCTTCATGGCGTGATAACTATCTACGCTTTGGTCTGTCTGCGGAATCACTATGGGTCTAGCTTCTAATCGTCCTTTGGACAACATTTCAAACT
>refbc_472988_1_Pileolaria_terebinthi
GAAACCCTCTCATTTCTCAACTTTTTAACTAAAGCTTGAGACGTGGATTTTGAGTGTTGCCATTAACTTTGGCTCGCTTTAAATATATCAGTTCTTTTATCATTTGATTTGGATTGACTTGACGTAATAAAATCATTTTATTTAAAAGTTGAGGAGTGTTAAGAACAGCCATATCTCATATATGATAAATGACTTCTAAAAAACAAAAAGTCAAAAAGGTTCTTCCTTTTTGACTTTTATTTTTTTT
>refbc_209089_1_Crinum_crassicaule
CCTTGCCCCTTACCTGGTGCAGGTGGCAACTGGTTCGAACGTGGAGATTGGCCCCCTGTGCATCATCGCGCGGTGGGTTGAAGTGTGGGTCGTTGGCAGGTCGGATGCGGCGAGTGGTGGAGAAGACACGCACGGCGTCGTTGAAGTTGCCCTGCTCTGAACGGTGCATTGGAGGAACCCATGCTGGTGGGTGCGAGTTGAGCACCCTTGGAACAGGATCCCAGGTCAGGCGGGGACACCCGCTGAGTTTAAGCATATCAATAA
>refbc_137452_1_Marcetella_moquiniana
GGCGTTGCCCCCCCCCGACCCCTTCGGGGGTCGGACGGGACGGATGATGGCCTCCCGTGTGCCCAGTCACGCGGCTGGCATAAATGCCGAGTCCCCGGCGACCAACGCCACGACGATCGGTGGTTGTCAAACCTCGGTGTCCTGTCGTGCGCGCGCGTCTCCGGGGCGCTCTCACAGATGCGTGTCGATCCTTCGACGCTTTCAAC
>refbc_82519_1_Trichosporon_loubieri
GAAATCTCAACCATTAGGGTTTCTTAATGGCTTGGATTTGGAGGTTGCCATTCTAAATGGCTCCTCTTAAAAGAGTTAGCGAGTTTAACTATTGCTATCTGGCGTAATAAGTTTCGCTGGAATGGTATTGTGAAGCGCGCTTCTAATCGTCTTCGGACAATTTTTTGACTCTGGCCTCAAATCAGGTAGGACTACCCGCTGAACTTAAGCATATCAATAAGCGGAGGA
>refbc_162125_1_Hyaloperonospora_brassicae
CATATCAAACTTGGTTTTCTTTTATCGTGTATTCGATAAAGGATATGCCAGATGTGAAGTGTCTTGCGGTTGATTTTCGAATTGACTACGAGTCCTTTTAAATATATGACTGTACATCTCATGCTAGAAAAGCGTGACGATACTAATTTGAAGGCTGTCCGTGCTGACCTGTCGGTGACTAGTTTGTTAACTGTGACTATATATATGAAGAAGTATTCGATTCGCGGTATGATTGGCCGTTCGGCTGGACTACGTGTATTGGATCTTTTTTATGTATGAAGAAGTATTCGATTTGCGGTATGATTGGCCGTTCGGCTGGACTACGTTTATTGGATCTTTTTCTGGTTGTGGTAGATGAATAGGTAAACCGTAGTTGCATGTGTGACTTGGCTTTTGTACTTGTATTGTCAGTGCGAAGTAAAGCGTCAACTTCGGTTGTCGAGACGTCGACCTTTTGGGAAATGTGTTGTAAAGCTTCGGCTGCACTTCACCTCAA
>refbc_129518_1_Trapeliopsis_flexuosa
GTTAAACCCCTCGAGCCCAGCTCGGTGTTGGGGGTCGTCCCCCGGGGCGCCCCCGAAAATCAGCGGCGATGCGGCCGGTCCTCGAGCGCAGTAAAACTTGTGTTCCGCTGCGAGGCCCCGGGCGCGTCCGCCGGATAACCCCCATACACCCAC
>refbc_983232_1_Liatris_tenuifolia
ATCACGTCGCTCACAACAAACATCCAGTTTGGATTTCGTTGTATGTGGGCGGATACTGGTCTCCTGTGCCTACGGTGCAGTTGGCCCAAACACGAGTCCGCTTAAGAGTGACGCACGACTGGTGGTGGTTGATTAAACAGTCGTCTCGTGTCGTGTGAATTTGATTCTTGAACGGATAACTCTTAAACTACCTTGATGTGCCGTCTTGTGACGGCTCTTCGATC
>refbc_203589_1_Mostacillastrum_sagittatum
GTCGTCCCCCCATCCTCTCGAGGATATGGGACGGAAGCTGGTCTCCCGTGTGTTACCGCACGCGGTTGGCCAAAATCCGAGCTAAGGACGCAAGGAGCGTCTCGACATGCGGTGGTGAATTCAAGCCTCGTCATATCGTCGGTCGCTCCGGTCCGGAAGCTCTCGATG
>refbc_117657_1_Coelostegia_borneensis
GTCGTCGCCCCCTCCGACCCCCCGCCCGCCGGGCTCGGGGCGAGGGGGGGCGGAAGATGGCCTCCCGCGATCCCGTCGATCGCGGTTGGCCCAAATGCGAGTCCCCGGCAACGACAGCGCCGTGACCGTCGGTGGCAAAAGCTCCGGTGACGCGCGCTCGTTGTCCAACCGGGCTCCGTCGGACCCCTAGCATCGCTCGGGCGATGCTCGCGTT
>refbc_73892_1_Xerocomus_pruinatus
TGTAATTCTCAACCACGTCTCGATTGATTTCGAGGCATGGCTTGGACTTGGGGGCTGCTGGTGGCGAAAGCTGTCAGCTCTCCTGAAATGCATTAGCAACGGACAGCAATGTCTGACGTGCACGGCCTTGACGTGATAATGATCGTCGTCGCTGGAGCGTCGGACGTGCACACGAGTCCGTTTGCTTCGAATCCTATTGACTTGAGACTTGGACATTTCGAGAGAAGCGTCAGCTACTAGTCGGTCATGAGGCCGGCGAACGTGGGCTTGCTCGGAGGTCAGAGTCCCTCGTCTTTTTTCATGAC
>refbc_708191_1_Colletotrichum_lineola
CAACCCTCAAGCTCTGCTTGGTGTTGGGGCCCTACGGTTAAACGTAGGCCCTTAAAGGTAGTGGCGGACCCTCTCGGAGCCTCCTTTGCGTAGTAACTAACGTCTCGCACTGGGATTCGGAGGGATTCTAGCCGTAAAACCCCCAATTTTTTAAG
>refbc_234001_1_Dendrobium_anceps
ATTACGTCACTCCGAGTCAATTTCATCCCTACGATGGTTGGGCTGGCAGGGGCTTGGATGTGAAGATTGGCTCATCGTGCCCCTCGGTGCGGTGGGCTGAAGAGCGGATCATCAGCTCGTTGGCTGCGAACAATAAGGGGTGGATTAAAGCGAGGCCTGTGTTATTGTGTCGCGTATGCCCGAGCGAAGATTAAGCTTGGTCACGAGATCCCAAATCATGCGTCGATCCCCGGATGACGTTTTGGAAT
>refbc_317957_1_Omphalodes_linifolia
ATCGCATCACCCCTTCACCAATTCGAAGAATGGGGTGGATTGTGACCTCCTGTAAATGTTGTGCAGTTGGTCCAAATTTGAGATCGGAGCCTAGGATGTCACGGCAAGTGGTGGTTGGACAACAACTTGCGTCATGTCGTGTGCCGAACCTCCATTGATTGTCAAAAACCCTTAGGCACATGTGACTCTAATCTGCTTGGTTGGGAACTTGTGCCACGACCGC
>refbc_504255_1_Croton_stipulaceus
TGCTCCCAACCCATTTGGGTGCGGAATATGGCCTCCCGTGTGATCCACTCTCGCGGTTGGCCGAAAAGAATGGTCCAAGGCTGCGAATGCCGCGACAATCGGTGGTTGTAAGACCCTCGTACACAGTCGCGTGCACGCATGCCTCTGGATAATGAGACCCCTTTGCGTCCTTTGTGGCACGCTCACTTCGCGACCCCAGG
>refbc_78769_1_Eriopsis_biloba
CATCGAGTCTTTGAACGCAAGTTGCGCCCGAGGCCAGCCGGCCAAGGGCACGTCCGCCTGGGCGTCAAGCGTTGCGTCGCTCCGTGCCAGCTCCGTCCCGCCAATGGGCGTGTCGGCCGAGGCTCGGATGTGCAGAGTGGCTCGTCGTGCCCGTCGGTGCGGCGGGCTGAAGAGCGGGCTTCGTCTCGCCGGCCGCGAACAACAAGGGGTGGGTGAAAGCTGTGAGCGCAGCCTGCGTTGTCTCGTGCCGGCCCGAGTGACGGACCGTGCCCTCGATGTGATCCCGGCCCATGCGCCGATCGGCATGCGGCGGCTTGGAAT
>refbc_301333_1_Weissia_triumphans
CCGCGACACCCACCAATCCACTCTATAAGTGGATTGAGTGCAACTGGCCATCCGAATGTGGCCACCCGGGGGGGAACTTCCTTCCTGGGGTGGCAGATTGGGTTGGCTGAAATGGAGGGAATTTGGCCGCCGTGGTGACACAGCCCGCGATCAGGTGATCCAGGCCCCCCCCACTTGTAACAAAGGTGGAGGGTGTCCTGGAACTCAAATGTGCGTTGGTTGTGCTGCCCAGTCAGGAATTCCAAAGCAGGTCCCTTGCGACACTCGGTCCCTTCTAGTCACGCACTAGGGGGGCTGGGTGGAGAGTGAGGAAAACGTCACGCA
>refbc_576363_1_Dendroclathra_lignicola
TCAACCCTCAAGCCCGGCTTGGTGTTGGGGGACCGCCGCCTAGCGGCGGCCCCCGAAACGAATTGGCGGTTCCGCCCCGGCGCCCCTGCGTAGTACTGAAGCTCGCATCGGTGCCGGGCGGCAGCCCGCCGTAAAACCCCCCCTTCGTAAA
>refbc_798595_1_Schotia_aff._afra_SR-2010
CACAACGTCGCCCCAACCCCAACGCCCGTCACGCACGCGGCGCCGGGGGCGGGGCGGATGCTGGCCTCCCGCGGGCCTGGCCCCGCGGATGGCCGAAATAAGAGTTCGCGGTGCGGCGAGCACCACGGCGCACGGTGGTTGAGTAACACTCGAGCCCAGTCGTGCGTGCTCCGCCCCCTCGGCGAGCTCGGAGACCCTACCGCGTCCGCAAGGGCGCTTCCATT
>refbc_672911_1_Pterostylis_silvicultrix
ATTACGTCGCTTCACCCGGCACCGGCCACCGACGAGGTGCGACGGGTGTCGGCTCGAACGCGGAGAGTGGCCCCTCGCGCACATCTGCGCGGCGGGTTGAAGAGCGGATTGCCTTCCTCTTGGCCATGCTTTGATAAAGGGGTGGATGGGTGCTGCCAGTAGGCCCGCGCTATCACATCGTGTCCAATAGGAAGATAGATACACACATCCCTGGTAGCTCACCCGATTAATACGTCGTAGGTGACACCTTGGAATGCGACCCCAGGATGGGCGGGAT
>refbc_41956_1_Amanita_muscaria
AAATTCTCTCAAAGCATACACTTGAGTGTGTGTTTTGGATTGTGGGAGTGTTTGCTGGCTTTATTATGAGCCAGCTCTCCTGAAAGACATTAGCTTTGGGGGGGGAGGTGCCAAGTCACTTCTGCCTTTCCATTGGTGTGATAGATGAATTAACTTATCTACGCCAGGAAAGCAGGCTGCAGGTGATGCACTGTGATCTCTCTCTGCTCTCTAATTGACATTTGTCTGATAAC
>refbc_42249_1_Tuber_magnatum
ACTGAAAACCCACTCACGGAATCACGTGGTGCTGATGGAGGTGGCTTGGTACCGCAGCGGCGGTGGCCGGGTCCACCCTGTCGAATTTCATTGGGAGGATGACGGACCCCCGGCTGCTGACTTTGTAGACATCGCCTTGAAATGCGTGCTAGTTGCCAGTCAGGCCCGGTCCTGCACGCTTGAGGATCCCTGCCATGGGATCCACTGTCCAACTGGGTT
>refbc_138278_1_Aspergillus_ochraceoroseus
GCTGCCCATCAAGCCCGGCTTGTGTGTTGGGTCGTCGTCCCTCCCGGTTCGCCCGGGGGGACGGGCCCGAAAGGCAGCGGCGGCACCGCGTCCGGTCCTCGAGCGTATGGGGCTTTGTCACCCGCTCTTCAGGGCTGGCCGGCGCTGGCCGGCGTCAAAACCGAACCCCCCTTTTTTTCA
>refbc_71974_1_Eryngium_mexicanum
ATCGCGTCGCCCCCCAACCCACGCACCTCCTTGAGTGCTGCGTCGGACGTGGGGCGGATAATGGCCTCCCGTGCTTCGCGGCGCGGTTGGCCCAAACGCGAGTCCCCGACGACAGGATGTCGCGGCATGTGGTGGTTGTAAAAAGGCCGTCTCGTAGTGTCGCGTCGTCGCCCTGTCTCCGGTGCGAGCTCCTGTGACCCTCTGGCGCCACCAACGGTGTGTGCCTCGACCG
>refbc_228390_1_Rhododendron_zollingeri
ATTGCATCATCCACTCACCCCCGTGCCTCATCGGCGGGTAAGTGCGTGGGAGGATATTGGCCCCCCGTTCACATTTGAGCTCGGTCGGCCTAAAAATGACGGTCCCCGATGACGGACATCACGGCAAGTGGTGGTTGCCAAACCGTCGCGTCATGTCGTGCATGCCATTCTTTGTCGCGGGCTGGCTCAACGACCCTTAAGTACCATCAACAACTCCGGTACCTCAACTGCGACCCC
>refbc_1087779_1_Euphorbia_salicifolia
TCACTCAATCGTCGCCCCCACCGCCTCCCTCCCTCGCGAGGGATGCGGGCGGGACGGAAGCTGGCTTCCCGTGGACTTGTTCTCCGCGGTTGGCCCAAATGCCCGGTCCTCGGCAGCCACGCCGCGACAATCGGTGGTTGTAAGACCCTCGCAGAACGTCGTGCGCGCTTGGCCGTCCGTGCGGACCTATGAGACCCCGAAGCGTGCCTTAGGGCGCGCTCGC
>refbc_350222_1_Maxillaria_exaltata
CATCGAGTCTTTGAACGCAAGTTGCGCCCGAGGCCAGCCGGCCGAGGGCACGTCCGCCTGGGCGTCAAGCGTCGCTTCGCTCCGTGCTACCTGCGTCCCGCCAGCGGGCGTCGGTCTAGGCCCGGATGTGCAGAGTGGCTCGTCGTGCCCGTCGGCGCGGCGGGCTGAAGAGCGGGTTCCGTCTCGCCGGCCGCGAACAACAAGGGGTGGGTGAGAGCTGTGAGCGCAGCCTGCGTTGTCCCGTGCCGGCCCGAGAGACGGGCGGTGCCTACCATGTGATCCCGGCCCATGCGCCGATCGGCGTGCGGCGGCTTGGAAT
>refbc_133931_1_Brassaiopsis_mitis
GCATCGCGTCGCCCCCAACCCCGCACTCCCTCATGGGAGTTGTGGCGGAGGGGCGGATACTGGCCTCCCGTGTCTCACCGTGCGGTTGGCCCAAATGTGAGTCCTTGGCGACGGACGTCACGACAAGTGGTGGTTGTAAAAAACCCTCTTTTTATGTCGTACGGTGACCCGTCGCCAGCAAAAGCTCTCGTGACCCTGTTGTGCCGTCCTCGATGCGCACTCCGACCGCGAC
>refbc_47083_1_Melilotus_officinalis
ATCGAAGCCTCCTGCCAATTTCCTTTTGATAGGTATTGTGCATGCTGGTGAATGTTGGCCTCCCGTGAGCTCTATTGTCTCATGGTTGGTTGAAAAATCGAGACCTTGGTAGGGTGTGCCATGATAGATGGTGGTTGTGTGACCCACGAGAAACCAAGATCATGTGCTGCCCTATTCAATTCGGCATCTTTTACCCATATGCGTTTTTGAAACGCTCGTGA
>refbc_749860_1_Phoma_novae-verbascicola
TACCTTCAAGCCTTGCTTGGTGTTGGGTGTTTGTCTCGCCTCTGCGCGCAGACTCGCCTCAAAACAATTGGCAGCCGGCGTATTGATTTCGGAGCGCAGTACATCTCGCGCTTTGCACTCATAACGACGACGTCCAAAAAGTACATTTTTACACTC
>refbc_324598_1_Xanthopappus_subacaulis
CATCGCGTCGCCTTCGACCACGCCTCTCAAACGGGGATGCGTTCGGTCGGGGGCGGAGACTGGTCTCCCGTGTTCATGGCGCGGTTGGCCTAAAACGGAGTCCCCTTCGACGGATGCACGGCTAGTGGTGGTTGTCAAGGCTTCTTATCGAGCCGTGCATCGTGAGTCGCGAGGTAAATGCTCTCTAAAGACCCCAATGTGTCGTCTTGTGACGATGCTTCGACCG
>refbc_110154_1_Anthriscus_sylvestris_subsp._sylvestris
ATCTAGTTGCCCCCTGACCAAACTAATCTTCTAAGAGATTTTGTCGGTTTGGGGGCGGAAATTAGCCTCCTGTGCCATGTTGTGCGGCTGGCGTAAAACTGAGTCTATGGTGACGAATGTCACGACATCGGTGGTTGTAAGAAGACCTTCTTGTCTTGTCGTGTGAATGTCCGTCATCTTATACGGCTCAATGACCCTTAGGCGCCAAAAACTTTGGCACTTCGA
>refbc_78064_1_Cetraria_islandica
TATACCCCTCAAGCGTAGCTTGGTATTGGGCCTCGCCCCCGTGGCGTGCCCGAAAAGCAGTGGCGGTCCGGGGTGACTTTAAGCGTAGTAAAATTATCCCGCTTTGAAAGTTCGCCTCGTGGCCTGCCAGACAACCCCGTACATTTCAAATCA
>refbc_200664_1_Puccinia_hemerocallidis
AATTCAGTGAATCATTGAATCTTTGAACGCACCTTGCACCTTTTGGTATTCCAAAAGGTACACCTGTTTGAGTGTCATGAAAATCTCTCATCAAATTAATTTTTGGTGGATGTTGAGTGCTGCTGTTATCTAGCTCACTTTAAATATATAAGTCATTTTATGAATCTTGGATTGACTTGGTGTAATATTTTTTTGATCATCAAGGAAAGTAGCAATACTTGCCAATATTTATTTTCAAGGACTACTAAACCCTTCAACTTATTTTTAAGACCTCAAATCAGGTGGGACTAC
>refbc_172330_1_Dermatocarpon_miniatum_var._complicatum
TTCAGCCTTCAAGCCCGGCTTGCGGTTGGGTCTCGTCGTCGGCGACGGCGGCGGACCCGAAAGATAATGGCCGGGCCCCGTGGGCACTTGGACGCAGCGAGCTCTTCGGCACGCGTCCGGGCGGTCCGCGGGCGCGGTCTTGACCCATCATTTCTTTAGG
>refbc_67900_1_Lemanea_fluviatilis
CGCACAAAACACTCGCTCTCTCCCTTGTTGGAGTGGGGCGGCGATTGGGTGCCTGATCTGCTGCAAGGCGGACGACCCGGAGTAGAGTGCTTGGCAATGGGGCGTGCGGTGTCGGACGTGTGTGTGTGTGCTTCTTCGGGGGTACTATGTGCATGTTTGTACCCGCCTCTGCCGTGTGCATCAACATGTCCTGCCTTGTGCCCTGGGTGTGGCGAATTATCGCTGTACTGTAGGGTGCTCGGAGAGGAAAACCAGTGTTTATCATCCAGCGTGGAGGAGCTATGCGGGGAGTGTATCGTGCGGTTGTGTGCACCCGGAAAGCGGAGCATGGGGGGTGTACTCCTTGTGTGACGCGGACCACCGTCTGGCCTGCTGGGAAGTAACTACATTCCAGCCAAAGACGGGGCGTGTGCGTGGCGACGGTAGGCGACTGTGCATTGGCGTCACTGGCGACGTGGTCTCAATT
>refbc_365009_1_Heterodermia_casarettiana
GCAACTCTCAAGCATTGCTTGGTATTGGTTTTCGTCTCCGGGACGTAGCCGAAATTCCGTGGCGGTCCAGCGAGACTTCAAGCGAACAAGATTTTATATCCCGCTCTGCGAAGCACCTCGTCGACCCAGCCAGTAAATTAAATTTTCACGA
>refbc_87674_1_Eucalyptus_nitens
ACATGGCGTTGCCCCCAATCCCCTCCGCCCTCTCAACGGGGCGAGCGGGACTCGGGCGCGTAGGATGGCCTCCCGCGACGACCACGTCCCGGTTGGCCCAAAATCGAGCGTCGGAGCGATCAGCACCACGACATTCGGTGGTTGATTAGACCCCAATGATCAATGTCGCGCGTGCCGCTCATCGCGCGCTCCGCGAATCTGCTCCTTACCAAC
>refbc_124418_1_Chaunopycnis_alba
TCAACCCTCAGGGAACCCCCTTGCGGGGGGGACCTGGTGTTGGGGGCCGGCCGCCCAGCGCGCGCCGCCCCCGAAATGCAGTGGCGACCTCGCCGCAGCCTCCCCTGCGTAGTAGCACAACCTCGCACCGGAGCGCGGAGACGGTCACGCCGTAAAACGCCCAACTTTCAAGAGTTG
>refbc_3117_1_Ulva_prolifera
CCCCCTCACGCACTCCCGCGTGGACCTGGCCCCCCCGGACACCCCGTCCGGGCTGGCTGAAATGCAGAGGCTCGTGCGCGGCCCACTCGTGGCCCCGACTAGGTAGGTAGCTCGCTACTGCTAGGCGGAGGCTCGGCGTCGCGCGCTCTGGGCCCAAAAGGATACCCATCCATTCATT
>refbc_4151_1_Antirrhinum_majus
TCTGCCTGGGCGTCACGCATCGCGTCGCCCCCTCCCTCTAAGGGATGGGGCGGAAAATGGCCTCCCGTGCGCAAATGCGTGCGGCCGGCCCAAATCTGATCCCGCGTCGACGGATGTCGCGACAAGTGGTGGTTGAACTCTCAACTCGCGTGTTGTCGTGACTGGCTCCGTTGCATGCTCGGGCATCTTTTTGACCCAACGGCGCCTAATCGCGCTTTCGA
>refbc_446515_1_Penicillium_georgiense
GCACCCCTCAAGCCCGGCTTGTCCTTGGGTTGTGTCCCTCCGTTCCGGGGGGACAGGCCTCAAATGCAATGGCGGCACCGCGTCCGGTCCTCGAGCGTATGGGGCTTTGTCACCCGCTTTGTAGGCCGGCCGGTCGCTTGCCCGTCAAGCACAACTTCTTATGTTGACCTCGGATCAGG
>refbc_36070_1_Tomophagus_colossus
AATCTTCAACCTACAAGCCTTTGCGGGTTTGTTAGGCTTGGTTATGGAGGTTTGTCGGCCTTGCGGTCGGCTCCTCTTAAATGCATTAGCTTGATTTCTTGCGAATCGGCTCTCGGTGTGATAGTTGTCTACGCCGCGACCGTGAAGCGTTTGGCAAGCTTCTAACCGTCTCATGAGAGACAGCTTCT
>refbc_5212_1_Filobasidium_uniguttulatum
GAAACTCTCAAACTCTTGTTTTGGATGCAAATCCTTGCTTGAGTTTGGACTTGGGTGTTTGCCGGTGATGAACCGACTCGCCTTAAACATATTAGCTGGACTTGTCTATATGACTGGTTTGACTTGGCATAATAAGTATTTTGCTAAGGACATCTTCGGATGGCCAGTACCTAGGCTCTGTGTCTGCTAACTAAACCATCACTTGAAGTGCATCTTTATGGTGTTGCTTCCTGTGTATACTTTGACA
>refbc_350139_1_Maxillaria_adendrobium
CATCGAGTCTTTGAACGCAAGTTGCGCCCGAGGCCAGCCGGCCAAGGGCACGTCTGCCTGGGCGTCAAGCGTTGCATCGCTCCGTGCCGCCTTCGTTCCGCCAGTGGGCGCGTTGGCCGAGGCTCGGATGTGCAGAGTGGCTCGTCGTGCCTGTCGGTGCGGCGGGCTGAAGAGCGGGTTTTGTCTCGCCGGACGCGAACAACAAGGGGTGGGTGAAAGCTGTGAGCGCAGCCTGCGTTGTCTCGTGCCGGCCTGAGAGACGGGTTGTGCCCTCGATGTGATCCCGGCCCATGGGCCGATCGGCATGCCGCGGCTTGGAAT
>refbc_152303_1_Adisciso_tricellulare
CAACCCTTAAGCCTAGCTTAGTGTTGGGAATCTACTGTATTGTAGTTCCTGAAATATAACGGCGGATCTGTAATGTCCTCTGAGCGTAGTAATTTTTTTCCTCGCTTTGGTTAGGTGTTGCAGCTCTCAGCCGCTAAACCCCCCAATTTTAATGG
>refbc_440929_1_Ruellia_bourgaei
CGTCGCCCCCCCCACCCCGCTCGAACAGAGCGGGTGCGTCGGGGGCGGAAATTGGCCTCCCGTACACCGTCAGTGCGGTTGGCCCAAATTGGATCCCCCGGCGACGCACGTCGCGACCAGTGGTGGTTGATTGCTCAACTCGCTTGCTGTCCATCGTGCCTTAATGCGTCGTCCGATCGGGCTTCACGAATGACCCAAACTGCGCTTTGCGCTTTCGACCGCGACCCCAGGTCAGGCGGGATTACCCGCTGAGTTTAAGCATATCATA
>refbc_310165_1_Ixyophora_viridisepala
CATCGAGTCTTTGAACGCAAGTTGCGCCCGAGGCCAGCCGGCCAAGGGCACGTCCGCCTGGGCGTCAAGCGTTGCGTCGCTCCGCGCCAGTTCCGTCCCGCCAATGGGCGTGTCGGTCGAAGCTCGGATGCGTAGAGTGGCTCGTCGTGCCCGTTGGCGCGACGGGCTAAAGTGCAGGTTGCGTCTCGCTGGCCGGGAACAACAAGGGGTGGGTAGAAGCTGTTAGCGCAGCCTGCGTTGTCTCGTGCCGGCTCGAGAGACGGATTGTCCCTACAATGTGATCCCAAACCATGCGCCGATCTGCATGCGGCGGCTTGGAAT
>refbc_71075_1_Xanthisma_spinulosum
ATCGCGTCGCTCCCACCAACACTTCTTTGGAATGATTGGTTGGGAGCGGATACTGGTCTCCCGTTTTTCACCGAGCGGTTGGCCAAAATAAGAGTCCCTTTTGACGGGAACACGACTAGTGGTGGTTTACAAAACCCAAAATTATGTTGTGTGTCTTGTCAAAAGGATGCATCTTAATAGACCCAACGCGTTGTCTTGCGATGACGCTTCGACC
>refbc_152965_1_Russula_ochroleuca
AATTCTCAAAAACCTTTTTCTTTTTGGGAAAGGGTTTTTGGACTTGGAGGCTTTTTGCTGGCTTCACCTTGAAGTGAGCTCCTCCTAAATGAATCAGTGGGGTCCGCTTTGCCGATCCTTGACGTGATAAGATGTTTCTGCGTCTTTGGGTTTGGCACTGTCACCTGCTTCTAACTGTCTCATTGACAATGATGGTGCTCCGGTCACCACCGCTCTTATCGGTGGGAGGCTTGACCCACAAAAACAAAACC
>refbc_69111_1_Adansonia_grandidieri
ATCGTCGCCCCCTCCCATCCCTCGGCCCCCCGGGGTGCGGATGAGGCGGGGGCGGAAAATGGCCTCCCGTGCGCTCCTCGCTCGCGGTTGGCTTAAAATCGAGTCCTGGGCAACGACTGAGCGCCGCGACGATCGGTGGTGATGCCTCGAGCGCGCCTCGTCCCTCGGTCGCGTGCGCTTTCGTTGCCCCGGACCCATCGAGACCCTTCTAGCGTCGCGCAAGCGTCGCACGCATCGCGACCCCAGGTCAGGCGGGATTAC
>refbc_182810_1_Lasthenia_glabrata_subsp._coulteri
ATCACGTCGCCCACACCAACCATCCTTTAGTGGAATGCATTGGATGTGGGCGGAGATTGGTCTCCTGTGCCTTTGGCGCGGCTGGCCTAAATAAGAGTCACCTCAAAAGGGACACACGACTAGTGGTGGTTGATTACACAGTCGTCTCGTGTTGTGTGTTTTTATTTTGAGTAGAAAGACTCGTCACATACCCTTATGTGTTGTCTTTGATGATGCTTCGA
>refbc_175348_1_Tridactyle_bicaudata
GTTGCGTCGCTCCGCGCCGAGCCCCATCCCACGAGCGGGGGTGACGGGCGAGGCCCGGATGTGCAGAGTGGCTCGTCGTGCCCATCGGTGCGGCGGGCTGAAGAGCGGGTTGTCGTCTCGATGGCCACGAACAACGAGGGGTGGATAATGCTACGGGCAAGGCCTACGTTGTCTCGTGATGGCCCGAGAGAGGATTATACCCCGCGCGTGATCCCATCCATGCGCCGGCCAACGTGCGGCGGCTTGGAAT
>refbc_873266_1_Voyria_aphylla
TTAAAAAAAATCGTACATCATTGATGTTACGGAACTGGGTACCCCCGATTTTATATAAATTGGTTACCTAAAATTAATATGAATGTAATGTGAAGCGTACTAATTATGTAGTTGCTAATCATTTATATACTTATATTACATTACAACTAAGAATTTAGTTGGTGGTGTATAAATTATTGAGAATG
>refbc_310253_1_Elymus_fedtschenkoi
CAAAACACGCTCCCAACCCCCCTCACCGGGAATCGGGATGCGGCATCTGGTCCCTCGTCTCGCAAGGGGCGGTGGACCGAAGATCGGGCTGCCGGCGTACCGCGCCGGACACAGCGCATGGTGGGCGTCCTCGCTTTATCAACGCAGTGCATCCGACGCGCAGCCGGCATGATGGCCTCAAAACGACCCAACAAACGAAGCGCACGTCGCTTCGACCG
>refbc_296036_1_Phyllanthus_emblica
TGTCACGCAACGTCGCTCCCTCACTTCCCTCTTGTGGGGCTCGTGAATTGGGAGCGGAAAATGGCTTCCCATAAACTTCGAGATTGTGGTTGGCCCAAACATGAGACCAGGTCGGTCAGTGCCGTGGCATTCGGTGGTTGAAAATACCCTAAAAACGCCTCGTTCATTTGGCCGAACCAGCACGGATCTCAACGACCCTCTATGTATCCGACG
>refbc_420280_1_Lophodermium_gamundiae
CAACCCTCAAGCTCGGCTTGGTATTGGGCTGGCCCCTTGTGGGCCTGCCTGGAAATCAGTGGCGGCTCCGTCCGGTCTCAAGCGCAGTAACACTCGTCGCTTGTTAGGCTTGGTCGGCAGCCTGCCAACAACCCCCACTTTTTACAAGG
>refbc_129090_1_Malesherbia_lactea
ATCGTCGCCCCCACACCCCATTACGGGAATTGCTGGGGCGGACATTGGCCTCCCGTGCGCTCCGCTCGCGGTTGGCCGAAATGAGAGTTATCGGCGGCCACTGGAGCCACAACTAGCGGTGGTTGAACAGACCCTCGGATAGTGTTGTGTGCTGGCATCGTTGTTGACTAGCTCGTAGACCCTCATCTCTTCAGATGCGAACATCAT
>refbc_5400_1_Agrocybe_aegerita
TTACATTTCTCAACCGTTTGGATTTTGCTATTTGAACGGCTTGGACTTGGGGGTATTTTGTGCCGGCCCTAAAGGTCGGCTCCCCTTAAATGCATTAGCTGGGTCGCCCCTCTCGCGTTGACTTGGTGTGATATTTCTATTTGCACCGCTTTGGCGTGGATCTGGGAGGCTGCTTTCTAACCGGTCCCTTGTGGACAGCAGTCTCTTTCATTAGAAAGAGCAATGACACCTC
>refbc_147790_1_Lessingia_leptoclada
ATCGCGTCGCTCCCACCAACCCTCCTTTGGGATGATTGGTTGTGGGCGGATATTGGTCTCCCGTTTTTCACCGAGCGGTTGGCCAAAAAGAGAGTCCCTTTTGACGGGAACACGACTAGTGGTGGTTTACAAAACCCAGAATTATGTTGTGTATCTTGTCAAGAGGGTGCATCTTAATAGACCCAACGCGTTGTCATGAGACAATGCTTCGA
>refbc_1050233_1_Pappobolus_ecuadoriensis
ATCACGTCGCCCCACCAGGCATCCCTTCTAGGGTTGTCTTATGTTGGGGCGGATATTGGTCTCCCGTGCCCATGGCGTGGTTGGCCTAAATAGGAGTCTCCTCATGAGGGACGCACGGCTAGTGGTGGTTGATAAGACAGTCGTCTCGTGCTGTGCGTTTACTTTCTTGAGTGTAGATGCTCTTAAAGTACCCCGATGTGTTGTCTTTTGATGATGCTTCGATC
>refbc_536147_1_Paraholcoglossum_amesianum
GTCGCGTCGCTCCTTGCCAAGTCCCCACCGTCCCCACCGCAGTGGGGGGTGCCGGGCGAGGCTCGGATGTGCAGAGTGGCCCGTCGTGCCCATCGGCGCGGCGGGCTGAAGAGCGGGTTATCTTCTCATTGGCCACGAACAACGAGGGGTGGATGAAAGCTGCCGCGGGCAAGGCCCGCGTTGTCTCGTGCCGGCCCGAGTGAAGGTCACACCCTTCGTGCGATCCCATCCCACGCGCCGCCCCCGTGCGGCGGCTTGGAAC
>refbc_525226_1_Taraxacum_sp._Sojak_726
CATCGCGTCGCCCCCCATCATAGTTCCCATAAGGGTAGTCGTGGTGATTGGGAGCGGAAATTGGCCTCCCGTGCTTGTTGTGCGGTTGGTCAAAATAGGAGTCCCCTTCGGTGGACACACAGCTAGTGGTGGTTGTAAAGACCCTTTTCTTCTGCTGTGTGTTGTGAGCTGCTAGGGAAACCCTCAAAAAAGACCCCATTGTATCGTCTTAGGATGATGCTTCGACCGCGACCCCAGGTCAGGCGGGACTACC
>refbc_182864_1_Lepiota_magnispora
AATTCTCAATCCCTTCCAGTATTTTTGTATGCTGGTTGTGGCTTGGATATTGGGGGTTTCTGCAGGCCTCATTATGTTGAGGTCAGCTCCCCTAAAATACATTAGCAGAACTGTTTGCGGTCTGTCACTGGTGTGATAATTATCTGCACCAAGGCTGCTTTCTATCTTGTTCAGCTTCCAACTGTCTTCTTGGAGACAACTATTGAACATTTGACCTCAAATCAGGTAGGACTACCCGCTGAACTTAAGCATATCATA
>refbc_397063_1_Potamogeton_bicupulatus
ACGTTGCTCATTCACCCTCCTCGAGGCCCATTTCTATTGGTGCCTTGGTGAAGGTGTTCGAAGCGGAGATTGGCCTTCCATTCTCTTCCGACGAATGGTGGGTTGAAGTTCCTTATTGCCGCCGGGATTCGTACAAGGGCACGACGGTTGAAGTCTCGTAGGTCTGGACATCTTCGTCCGCTACGGCTTACTTGTCGTTCTCGTCGATCCGGTGTCGTTCCCGCTGTTCATGGCACTTTGATGATCCTACGCACTCCGTAGGGCATCTTTGCCTTGACCAACATCGCGACC
>refbc_655981_1_Geomyces_destructans
TTTGAACGCACATTGCGCCCCCTGGTATTCCGGGGGGCATGCCTGTCCGAGCGTCATTACAACCCTCAAGCTCAGCTTGGTATTGGGCCCCGCCGACCCGGCGGGCCCTAAAGTCAGTGGCGGTGCCGTCCGGCTCCGAGCGTAGTAATTCTTCTCGCTCCGGAGGTCCGGTCGTGTGCTTGCCAGCAACCCCCAATTTTTTCA
>refbc_127446_1_Halophytophthora_batemanensis
AAGCACTGTTGCCTCTCTTCCTTCCGTGTAGTCGGTGGCGGGGACGGCAGACGTGAAGCGTCTTGCTGCAGCTGTTTTGTGTGTTGCGGCAAGTCCTTTGAAAACTGTGTTCTCTCTCTGTTTGTCGAAAGCGAGCTGGAAGTGTGCGTTGTGTGCGTGCGTGCGTGCGCGGCGCTGCTGGGCGAGTGTTCCTGCGAGGGCGTTTTGGAGAGGGCTTGTTGATTCGCGGTATGTTAGGTTTCGGCCGGACAAGGCGCTTATCGGCGGGCTGTTCTCTGTTCTTGCGGTTGAGTGTTCGTTTTGGCGGCGTGTGCGTGTGTGTGCTGTGTGCGGAGCGTTGCGCTTTTGGCGATTTGAATCGCGAGTAGTGCGTTTGCGGAGGCTGCGTTGTGTGCGTATGCATGCGTGCGGTGTTTTGCAAGCGAAGAGGGTGAGTGAATTTGGGAAGTTGTGTGCTGTTGCGCGATGTTGTTGTCGCGCTTGTGGCGCATCTCAA
>refbc_547106_1_Ascochyta_rabiei
TGTACCTTCAAGCTTTGCTTGGTGTTGGGTGTTTGTCTCGCCTCTGCGTGTAGACTCGCCTTAAAACAATTGGCAGCCGGCGTATTGATTTCGGAGCGCAGTACATCTCGCGCTTTGCACTCATAACGACGACGTCCAAAAGTACATTTTTACACTC
>refbc_531906_1_Coniothyrium_nitidae
TACACCCTCAAGCTCTGCTTGGTGTTGGGCGTCTGTCCCGCCTCCGCGCGCGGACTCGCCCCAAAGTCATTGGCAGCGGTCTTTTGCCTCCTCTCGCGCAGCACATTTGCGCTTCTCGAGGTGTTGCGGCCCGCGTCCACGAAGCAAACATTACCGTC
>refbc_175399_1_Genista_benehoavensis
TCGTTGCCCCTGTGCCTTGGCCATGTGCTAGGCACCGAGCGGGGCGAATGTTGGCTTCCCGCGAGCAACGTCTCACGGTTGGTTGAAAACTGAGTCTGCGGTGGAGGGCATCGTGATGGATGGTGGCTGAGTTAAAGCTCGAGACCGATCGTGCGTGTCACCCCCACTAGCTTTGCGACTCTGTGACCCATGGTGGTCTGTTGGCCACCTAAGACGGGA
>refbc_479921_1_Sinosenecio_euosmus
ATCGCGTCGCCCCCACCAATCCTCCTCGACGGGGATGCTTGGTTGCGGGGCGGAGACTGGTCTCCCGTTCATATGGAGCGGTTGGCTAAAAAATGAGTCCCCTTCGACGGACGCACGATTAGTGGTGGTTGACAAGACCCTCTTATCAAGTTGTGTGTTCCAAGGAGTAAGGAAGATCACTTAAATGACCCTAACGTGTCGTCTTGTGACGATGCTTCGACC
>refbc_393528_1_Eryngium_tenue
ATCGCGTCGCCCCCCAAACCGCGCACCCCTCGGAGGGCCGTGCGGGCTGCGGGGCGGATAATGGCCTCCCGTGCCTCGCGGCGCGGTTGGTCCAAATGCGAGTCCCCGACGACAGGATGTCGCGGCATGTGGTGGTTGTAAAAAGGCCGTCTCGTAGTGTCGCGTCGTCGCCTCGTCCTCGGTGCGAGCTCCTGTGACCCTCTGGCGCCACCAACGGTGTGTGCCTCGA
>refbc_170376_1_Lasthenia_conjugens
CATCACGTCGCCCACACCAATCACCCCTTATGGAATGTATTGGATGTGGGCGGATATTGGTCTCCTGTGCCTTTGGTGCGGTTGGCCTAAATAAGAGTCACCTCAAGAGGGACACACGACTAGTGGTGGTCTTATAAACAGTCGTCTCGTGTCGTGTGCTTTTATCTTGAGGATAAAGATTCATAAAGTACCCTTGTTGTGTTGTCTTTTGACAATGCCTCGA
>refbc_350255_1_Maxillaria_horichii
CATCGAATCTTTGAACGCAAGTTGCGCCCGAGGCCAACCGGTCGAGGGCACGTCCGCCTGGGCGTCAAGCGTTGCGTCGCTCCGTGCCACCTCCGTCCCTCCAGCGGGCGTGTCGGCAAAGGCCGGATGTGCAGAGTGGCTCGTCGTGCCCTTCGGCGCGGCGGGTTGAAGTGTGGGTTTCGTCTTGCCGGCCGCGAACAACAAGGGGTGGGTGAAAGCTGTGAGCGCAGCCTGCGTTGTCTCGTGCCGGCCCGAGAGACGGGTTGCGCCTTCGATGTGATCCCGGCCCACGCGTCGATCGTCATGCGGCGGCTTGGAAT
>refbc_945680_1_Allomyces_anomalus
GTCTAATTTCCTCAGCTGCAAAGAAAAGATTAAAACCTTTTCCGCGCAGCTGGCTGTGGTCTTGGCTCCAACGCCTTGGCCTTAAATAAGGCAGCGGTCTGCTCTAGTTAAGCTCGCAGCGAGCTTAGCAAGTAACCGAAATCCTAGTCAAGTACTTGGGTGGAAGACGCTTGTTAACTCGACGCAACACTTTTCTAAAGTGGCCCTTTTCTTTTTTTATCTTTAAAAAAAGAAGAGATTTTTCAGTTTTTATTAACT
>refbc_139424_1_Ischnoderma_benzoinum
TCTCAACTCATCAGTCTTGTTATGAGGCTTTGATGGGCTTGGATTTGGAGGTTTATGCTGCATTTGTATTAATGCGGCTCCTCTTGAATGTATTAGTAGAACCTGCCAAGCAGTTCTCAGTGTGATAATTGTCTACGCTGTGATTGTGAAAGCATTATGGGATCTGCTTCTAACTGTCTACTTGTTTAGACAATTTATTTAACATCTGACCTCAAATCA
>refbc_73158_1_Trichophyton_raubitschekii
TCAACCCCTCAAGCCCGGCTTGTGTGATGGACGACCGTCCGGCCCCTCCCTTCGGGGGCGGGACGCGCCCGAAAAGCAGTGGCCAGGCCGCGATTCCGGCTTCCTAGGCGAATGGGCAGCCAATTCAGCGCCCTCAGGACCGGCCGCCCTGGCCCCAATCTTTATATATATATATATCTTTTCAGGTTGACCTCGGATCAGGT
>refbc_463188_1_Ecballium_elaterium_subsp._elaterium
ACGCATCGCTGCCCTGCAACCCCCATTCGGGACTGTCGCATTGGTTGGGGCACATGTTGGCCTCCCGTGCGCACCGCCGCGTGGATGGCTTAAATTCGAGTCCTCGGCGCCTGTCGTCGCGACACTACGGTGGTTGATCCAACCTCGGTACCGTGTCGCGACCTTCAGTATGCGTGTCTCCTCCTTGCGAGCGAGCGGGGACTTTCATAACGACCCTCTGAATGTCGTTCCCAAAGACGACATTCTCGACGC
>refbc_90460_1_Eryngium_yuccifolium
ATCGCGTCGCCCCCCAACCCACGCACCTCTTGGAGTGATGCGTCGGATGCGGGGCGGATGATGGCCTCCCGTGCTTCGCGGCGCGGTTGGCCCAAACGCGAGTCCCCGACGACAGGATGTCGCGGCATGTGGTGGTTGTAAAAAGGCCGTCTCGTAGTGTCGCGTCGTCGCCCTGTCTTCGGTGCTAGCTCCTGTGACCCTCTGGCGCCACCAGCGGTGTGCGCCTCGA
>refbc_1055847_1_Pachypodium_lealii
CATTTTGGTGCCCCCCCCCCCGCGTCTCATCCCTCAAGGGACTAGGGTTGTGGGTAGGGGCGAAAAATGGCCTCCCGTCTTGTGTTGCGGTTGGCTTAAAACGCAGTTCCTCTATCGGAACGCCACGACAAATGGTGGTTGGAACCCTCAGTCGGGATGCGAGTCGTGTGCGCTTTTGTTGGAGGAGTTTGTGGTGTACCCTAGTGAGCAACTCATCAAGAGGTGCTGCTCTCTTCGA
>refbc_78998_1_Lilium_callosum
CTTGTTTCGCTCTGTGCCCATGCTCTTTCGGGGGCGGTCATGGATGCGGAGATTGGCCCTCCGTGCCTCGTGTGCGGCGGGCTTAAGCGCGGGCTGTCGGCGTCGGGATGGGCACGACGAGTGGTGGACGGAGCACCAGCAGGATGTTGTGGTCCCCCGTCGCCTTAAGGGGCTCAAGAGACCCGGACTAGGCGAGCCGTGCTCCGTAAGAGGAGGAAAGGCCGTCTCGCAAT
>refbc_679417_1_Fusarium_lacertarum
GCGTCATTTCAACCCTCAAGCTCAGCTTGGTGTTGGGACTCGCGGTAACCCGCGTTCCCCAAATCGATTGGCGGTCACGTCGAGCTTCCATAGCGTAGTAATCATACACCTCGTTACTGGTAATCGTCGCGGCCACGCCGTAAAACCCC
>refbc_102593_1_Antirrhinum_braun-blanquetii
TGGGCGTCACGCATCGCGTCGCCCCCTCCCTCTAAGGGATGGGGCGGAAAATGGCCTCCCGTGCGCAAACGCGTGCGGCCGGCCCAAATCTGATCCCGCGTCGACGGATGTCGCGACAAGTGGTGGTTGAACTATCAACTCGCGTGTTGTCGTCGTGACTGGCTCCGTTGATGCTCTGGCATCTTTTTGACCCAACGGTGCCTAATCGCGCTTTCGACC
>refbc_344957_1_Satchmopsis_brasiliensis
CACCCCTCAAGCTCTGCTTGGTGTTGGGCGTCACCGTTTGTCGGTGCGCCTTAAAGACAGTGGCGGCGCCATCTGGCTTCAAGCGTAGTAATACTTCTCGCTTTGGAGGACCAGGTGGTAGCTTGCCAGTTAACCCCAATTTTCTAAG
>refbc_172622_1_Melanohalea_elegantula
GCACCCCTCAAGCGTAGCTTGGTATTGGGCTCTCGCCCCCGCGGCGTGCCCGAAAAGCAGTGGCGGTCCGGAGCGACTTTAAGCGTAGTAAATTTCTCCCGCTTTGAAAGTTCGCCCCGTGGCCGGCCAGACAACCCCATTATTCCAATAA
>refbc_35722_1_Parasitella_parasitica
ACAAACCCTCTGCCTAAAATTTTTTTTTGGGCAGGAATAATGGGGGACTCTCGGTTCATAATTTCTTGAACCTGGGAATCTCCTGAAATATAGTCAAGGCCTGAAATTTTTGCCTGAAAAAGCTTTTTTTCTCCTTTTTTTTTTTAATATAAAAGAAAAAATTAAAAAAAAATGCTTTGGGCATAAATTACTTTTTTTTGGGGCCTCCCAAATAAATCTACCCTCAAAAAA
>refbc_81846_1_Arthroderma_cajetani
TCAACCCCTCAAGCCCGGCTTGTGTGATGGACGACCGTCCCCCCCCCGTCAGACGGAGGGGGACGCGCCCGAAAAGCAGTGGCCAGGCCGCGCTTCCGGCACCTAGGCGAATGGGACACACCAACCGTCTAAGGGACCGGCCGGTACTGCTGGCCTTGACTGGACTTCTTTGTCCGTTAAATTTTTTCAGGTTGACCTCGGATCAG
>refbc_454934_1_Jatropha_tanjorensis
AACGTCGCTCCCACCCCGTGTGGGGGCGGATTCTGGCCTCCCGTGCGCCGGTCGGCCGCGGTTGGCCCAAAAGCCTAGTCCCCGGCTGCGAATGCCACGACAATCGGTGGTGTAAGACCCTCGGACACGGTCGTGCGCGACGCACGCCCCGAACTCGGACCCTTGACGTAAAACCCAGTTCCAGGCACGCTCACATCGCGACCCCAGG
>refbc_119172_1_Carpesium_abrotanoides
TCGCTCCTCTCCATGCCTCCTCAAAGGGGTGTGCGAGATAGGAGCGGATACTGGTCTCCCGTGCCTACGGTGCGGTTGGCCAAAATAGGAGTCTCCTTTGATGGACACACGGCAAGTGGTGGTTGACAAAACCTTAAGTCTCGTGTTGTGTGTCCTTATTTGTAAGCGAAGACCTCGTAAACTACCCTATGGTGTCGTCTTAGGACGATGCTTCGACC
>refbc_146532_1_Avena_canariensis
TAAACACGCTCCCAACCCCTTACGGGGGAACATGATGCGGCATTTGGCTCCCCGTCACCCAAGGGCGGTGGGCCGAAGATATGGCTGCCGGCGCATCGTGTCGGACACAGCGCGTGGTGAGCGTCCTCGCTATACTTACCGCAGTGTCTCCGACACGTAGCCGGCGTGATGGCCTAGAAAGACCCTTGTAACGGCTCGCGCATGACGCTCCGACC
>refbc_231142_1_Sphagnum_tundrae
GCTCGACCCACCGACCCGTCCCCTGCTTGGGGGCGGTGCTCGCGTGGAACTGGTCGTCCGAGGCGGCGTAGCCATCCGCCACCGGTCGGCTGAAATGTATGCTGTCCGGGCGCCGTGGCGAGGGAC
>refbc_5532_1_Myrothecium_verrucaria
TTCAACCCTCAGGCCCCCAGTGCCTGGTGTTGGGGATCGGCCCAGCCTTCTCGCAAGGCCGCCGGCCCCGAAATCTAGTGGCGGTCTCGCTGTAGTCCTCCTCTGCGTAGTAGCACAACCTCGCAGTTGGAACGCGGCGGTGGCCATGCCGTTAAACACCCCACTTCTGAAAG
>refbc_450013_1_Dermatocarpon_luridum_var._xerophilum
ATCCCCCCTCAAGCCCGGCTTGCGGTTGGGTCTCGCCGTCGGCGACGGCGGCGGACCTCAAAGAGAATGGCCGGGTCCCGTGGGCACTTGGACGCAGCGAGCTCTTCGGCACGCGTCCGGGCGACCTGCGGGCCCGGCCTTAACCACCACATCTTCAGGTTGAC
>refbc_130512_1_Melastoma_dodecandrum
TGAATCCCCTTGCCCCCCGGAACCCGCGCGAGCACCGTCGCGGGTTCGCCCGGGCGCAGAATATGGTCTCCCGTCGCATCGGCGTGCGCGGCACGCCGTGGTACGGTTGGCCGAAAATCGAGCATTGCGACGTCGGGCTGCACGGCGCTAGGTGGATCGAACGCGATTGGCTGCGCCGTGGTCCCGTCGTGCCGCGGGCTCAGGACTAGGACGGTTCCCCAGTG
>refbc_165560_1_Lithocarpus_turbinatus
CCCCCCCAAACCTCCGAGTTCGGGCGGGGCGGAAGCTGGCCTCCCGTGCGCGCCCGCGCGCGCGGTTAGCCCAAAAGCGAGTCCTCGGCGACGAGCGCCACGACAATCGGTGGTTGTTCGACCCTCGTTCCCCGTCGTGCGCGCCCCGCCGCCCGGTCTCGAGACCCTCGTGCGTCGCCTCGGCGGCGCTCACAACGC
>refbc_48571_1_Suillus_granulatus
AATTCTCAACCCCTCTCGATTTGCTTCGAGAGGGCGCTTGGATGGTGGAGGCTGCCGGAGACCTGGATTCGTTCAGGACTCGGGCTCCTCTGAAATGAATCGGCTTGCGGTCGACCTTCGACTTTGCATGACAAGGCCTTTGGCGTGATAATGATCGCCGTTCGCCGAAGTGCACGACAGAAAACGGTCCCGCGCCTCTAATGCGTCGACGCCTTCCGGGGCGTCTTCCTCATTGACGTT
>refbc_1053151_1_Microcera_coccophila
CAACCCTCGAGCCCCCTTGGGGGCTTGGTGTTGGGGCTCGGCACGTCCCTAGCGGCGCGCCGTCCCCGAAATCTAGTGGCGGTCTCGCGGCAGCCTCCTTTGCGCAGTAGTATTACCTCGCACTGGAACGTCGCTTGGCCACGCCGTTAAACCCCCCACTTCTGAA
>refbc_253306_1_Clavariopsis_aquatica
TAAACCTTCAAGCTCTGCTTGGTGTTGGGTGTTTGTTCCGCCTAGTGCGTGGACTCGCCTTAAATTCATTGGCAGCCGGTAAGTTGGCTTCGTGCGCAGCACATTGTGTCGCGATCCAGTCTACCTCCTTCCATCAAGCCTCTTTTTTACT
>refbc_305861_1_Ceratobasidium_sp._AG-P
GAAATCTTCAAAGTAAACCTTTTGTTAATTCAATTGGTTCCTTACTTTGGTATTGGAGGTCTTTGCAGTTTCACAACTGCTCCTCTTTGTTCATTAGCTGGATCTCAGTGTTATGCTTGGTTCCACTCGGCGTGATAAGTATCTATCGCTGAGGACACTTGTAAAAAGGTGGCCAAGGTAAATGCAGATGAACCGCTTCTAACAGTCCATTGACTTGGACAATAAATATTTATGATCTGATCTCAAATCAGGTAGGACTACCCGCTGAACTTAAGCATAT
>refbc_742019_1_Cortinarius_clelandii
ATATATCAACTTCTTCAGCTTTTGCTTGTTGAGTGTTGGATGTGGGGGTATCTTCTTTTGCTGGTCTCTTTGTGAGGTCGGCTCCCCTAAAATGCATCAGCGGAACAATTTGTTGACCGTTCATTGGTGTGATAATTTATCTACGCTATTGACGTGAAGCAGAGTTCAGCTTCTAACAGTCCATTGACTTGGACATTTTTCATTAATGTGACCTCAAATCAGGTAGGACTACCCGCTGAACTTAA
>refbc_121779_1_Microchloa_caffra
TCAAAAGACACTCCACACCAAACTTGGTGGTCAGGATGTGGTGTTTGGCCCCTCATCCTAAATGGGTATGGTGGGCCAAAGATGCGGCTGGCGGCAGTGCCGATCACAGCACCTGGTGGATGACGCAAGTTATTCTCAGTGTTATGATCTGGACAACTCCCGGTCATGTGATGGCCCTTTGGACCCATGGTTTGGAGCGCTTGTCGCTTGCACCGCGACCCCAGGTCAGTCGGGACTACCCGCTGAATTTAAGCATATCAATAAGCGG
>refbc_351457_1_Croton_lundellii
AACATCGCTCCCATCCCATTAGGGGCGGAATATGGCCTCCCGTGTGATCCCATCTCGCGGTTGGCCGAAATAAATGGTCCTTGGCTGCGAATGCCGCGACAATACGGTGGTTGGAAGACCCTCGTGACACATGTCGCGTGCACGTGTGCCTCAGGACAATCGAGACCCCTATGCGTCCCTTGTGGAACGCTCACATCGCGACCCCAGG
>refbc_1003147_1_Amphobotrys_ricini
CACCCTCAAGCATAGCTTGGTCTTGAATCTAGTCGTACGACTGATTTTAAAAATAGTAGTGGCTTCGTAGGTGCTAAACGTAGTAACTTTCGTTCCAGCGCCTCATCTTAGCTGCGAAATGGACTTTTTGTAGTT
>refbc_38859_1_Mentha_longifolia
CATCGTGTCGCCCCCCATCTCCGCACGCAAAGCCGGGCGGTTAGGGGCGGAGATTGGCCTCCCGTGCGCCTCGGTGCGCGGCCGGCCCAAATGCGATCCCCGGGTGACTGGCATCACGACAAGTGGTGGTTGAACATCTCAATCTCTCCTCGCAGTCGTGCCGCCGTGTCGTCCCGTACGGGAATCCACAAACGACCCAACGGTGCACGTCGCGAATAGCGTCTCACCTTCGACC
>refbc_20342_1_Schotia_brachypetala
CACAACGTCGCCCCAACCCCAACGCCCGTCACGCGCGCGGCGCCGGGGGCGGGGCGGATGCTGGCCTCCCGCGGGCCTGGCCCCGCGGATGGCCGAAATAAGAGTTCGCGGTGCGGCGAGCACCACGGCGCACGGTAGTTGAGTAACACTCGAGCCCAGTCGTGCGTGCTCCGCCCCCTCGGCGAGCTCGGAGACCCTACCGCGTCCGCAAGGGCGCTTCCATT
>refbc_368338_1_Catabrosa_aquatica
CAAATACGCTCCCACCACCTCATCATGTAGTGGGATGTGGCTTGTGCCCCCTCGTCATGCAAGTGGCGGTGGGTCTAAGATGTGGCTGCCGGCGTATTGTGTCGGACACAGCGCGTGGTGGGCGAACTCGCTTTACTTACCGCAGTGTATTTGACCTGTAGCCGACGTCATGGCCTTGAAGGACCCTATGAACGGAGCGCATGACGCTTCGACC
>refbc_100311_1_Lithophragma_campanulatum
ACACACGCCTCCCACAAAACCTTTTCTCCATTTTGGGGCAAGGATTCTGTGGCGAGCAGAGAGTGGCCTCCCGTGCAGTTTTTGTGCGGTTGACCCAAAATAGAGTACCGAGTGACGAAGTGTCACGATAAGTGGTGGTATTTAAGCCCTCAGTGGCTTTGCCGAATCGAGTCGTGTGCATTTGTTGTTCGGAATGATTCTCAAGCGAACCCCAACACGTCTTAATCGACGCTATTGTCGCGACCCCAGGTCA
>refbc_520575_1_Caloplaca_carphinea
CACCTCTCAAGCACGGCTTGGTATTGGGTGCTTGCGTCCAGACCACCTGGAAGCGCGCCCGAAAGTCAGTGGCGGTCTAGGCAGACTTCAAGCGTAGTGAACTTGTCCGCTTTGGAAGCCTTCTGCCTGTGGCCTCGCCAGCGAAAGCTTATCATTCCACGA
>refbc_425169_1_Piper_squamulosum
ACAACTCGTCGCCGCCCGCCTTCTCTCCCCAACACTCCCACCAAGGAGTCTGGCGGAGGGGAGGGTAGGGCTGGCGGAGTCTGGTCGTCCGTGTGCCTGCAGCGCACGCGGTTGGCTGAAAAACGAGGGCCATGGGCTGTGTGCGGCTCAACAAGTGGTGGTTGTGCGCCCTGAAGGCCACGATTGTCAGCATGTTGCACCCATCACTTCTCGATTGGCCTGCAAGGACCCAACACAATCGAAACATCCAATCCACGGATCGATTCGAATTGCAACC
>refbc_45552_1_Candida_friedrichii
TCCTTCAAACCTTTGGGTTTGGTGTTGAGTGATACTCTTAGTCAACTAAGTGTTTGCTTTAAATATAATGGCAGGAGTGTACTGGATAGTACGAACTGGTTATTCAATGTATTAGGTTTATCCAACTCGTTGAAGACTGGGGTAGTAAATTTCTAGTAATTGGCTCGGCCTTATAATAACAAACTAAGT
>refbc_372256_1_Carex_aethiopica
GCCCATCCACGCTCGGTTGCCTAACCAAGGGCAGAGATGCGGACATTGGCCCTCCGAACCGCGAGGTGCGGTGGGCCTAAGTGTGCGGCCGTCGTACGTGGCCGGGAGCGGCGAGTGGTGGGCTACTGCGCACGTCACCCCGAGCCCCGTGCCGACGCAGGGCCTTGTACGACCCCTAACGAGGAGCAAGCCAGTGCGGCTTCGGCCGCGCGGCGCCTTCGGACC
>refbc_107579_1_Sclerotinia_subarctica
GGGGGGCATGCCTGTTCGAGCGTCATTTCAACCCTCAAGCTCAGCTTGGTATTGAGTCTATGTCAGCAATGGCAGGCTCTAAAATCAGTGGCGGCGCCGCTGGGTCCTGAACGTAGTAATATCTCTCGTTACAGGTTCTCGGTGTGCTTCTGCCAAAACCCAAACTTTCTATGG
>refbc_415776_1_Reseda_alba_subsp._myriosperma
TCGTCGCCCCAATCAACTCCTCTCTGAAAATGGGAGGGGTGGGGTCGGACATTGGCCTCCCGTGTGCCTACCGTATGCGGCTGGCGAAAATTCGGGGACGGGACGTTTAGCTTCCGACCAGCGGTGGTTGAACCTCATGCTCGCGTCGAAGGCTTTGCGTCCAAGTGTCCCTATGGCTCTTACGAGGCACCTCGGTGCCCTCTCTAAACGA
>refbc_113621_1_Rhizoctonia_sp._248
ATGAAATTCTCAAAGCAAGCCTTTTGTTAATTCAATCGGTCTTCTTGCTTTGGACTTGGAGGCTTGCAGATTTCACACTCTGCTCCTCTTAAATTCATTAGCTGGATCTCGGTGTATGCTCGGTTCCACTCGGCGTGATAAGTAAATCACTCGTCGAGGACACTGTTAAAAAGGTGGCCGGGAAATGCAGACGAACCGCTTCCAATGGTCTATTGAATTAGACAATACTCTTAAGAT
>refbc_523333_1_Sporobolus_fertilis
GAAAAGACACTCCCCCACCCTTCATGGAGCGGGATGTGGTGTTTGGCCTTCCGTGTCATGTGAATGGTTCGGTGGACTAAAGTATAGGCTGCTAGCTATGGGGCTGGTCATAGCACTTGGTGGATGACAAATGTTGTTCTCGGAGTTGTGACATGTATTGCTTCTAGCGATAGTATGGCTGTTATGACCCATGCATCGGAGCTTTGATTGCTTCAACC
>refbc_132135_1_Musicillium_theobromae
CAACCCTCGAGCCCCCGTGGCCCGGCGTTGGGGCCCTACGCGCCATCTGGCAGTAGGCCCCGAAAAGCAGTGGCGGTCCCGTGTGGTCCTCTCCTTTGCGCAGTAGCATCAGCCTCGCTTTGGGAGCCCGCGGCGTACTGGCCTCGAAACCCTCCAAGTCCGCCCCGGCGGCACCCAGGTTGACCTCGGATCAGGTAGGAAT
>refbc_72662_1_Stanleya_pinnata
TCGTCGTCCCCCCATCCTCTCGAGGATATGGGACGGAAGCTGGTCTCCCGTGTGTTACCGCACGCGGTTGGCCAAAATCCGAGCTAAGGACGCAAGGAGCGTCTCGACATGCGGTGGTGAATTCAAGCCTCGTCATATCGTCGGTCGCTCCGGTCCGGAAGCTCTCGATG
>refbc_364444_1_Thaxterogaster_sp._H5301
TAATATATCAACCTCTTCAGCTTTTGCTTGTTGAGTGTTGGATGTGGGGGTTGCTGGACTCTTTATGAGCTCAGCTCTCCTAAAATGCATTAGCAAAACAATTTGTTGATCGCTCATTGGTGTGATAACTATCTACGCTATTGACGTGATGCAGGTTTAGCTTCTAACAGTCCATTGACTTGGACAAATTTTTATTAATGTGACCTCAAAT
>refbc_187512_1_Lophodermium_conigenum
CAACCCTCAAGCTCTGCTTGGTGTTGAGCCCGCCCCGCTTACCCGGGGCTCGCTTCAAAATCAGTGGCGGCCGCCGTCCGACCTTCAGCGCAGTAATGCTCGTCGCTGTTAGGGAAGGGTGGCAAGCGCCGTCATACAACCCCCACACAAGGTTGAC
>refbc_428562_1_Bupleurum_krylovianum
AAAGCTTTGCCCCTCCGCAGCTCGCTCAAAGCGAGTCGTTGATGTTCGGGGGGACGGAAAGTGACCTCCCGTGCCTCGTCGTGCGGCTGGTTTAAAAGAGAGTCTCCGGAGATCGGAAAACGCAACATTGGTGGAAGGCATTACGCACCTCTTGCCATCTTGCGCTGAGCCCGTTTACTCCATGAGCAACAGCGACCCTTTGGCGCCGCCCCAGGTGAGCGCTCGAAC
>refbc_258247_1_Lecanora_rupicola
ACACCCCTCAAGCGTAGCTTGGGTATTGGGCCCTCGCCGACCGTGGCGTACCCGAAAAGCAGTGGCGGTCCGTCGTGACTTCAAGCGTAGTAAATTTTCTCCCGCTTCAAACGTTGCGCGTCGCGAACCGGCCAAAACCCCCGATTTATTTCGAACGATTGGACCTCGGATCAGGGTAGGGGATACCCGCTGAACTTAAGCATATCAAT
>refbc_120646_1_Mielichhoferia_mielichhoferiana
GCGCCCCCCCCACCGGGTCCACCGTTCTCCTTTGATGGGACTCGAGTGAAACTGGCCGTCCCGACGAGGCACGCCGCGAGCGTGCTGGCCGGGTCGGCTGAAATAGAGGGAAACTCGTATCGCCGTGGCGGCCTTCGCCCC
>refbc_136423_1_Uromyces_punctatus
AAAATCTCTCATCAAATTAATTTTTGGTGGATGTTGAGTGCTGCTGTTATCTAGCTCACTTTAAATATATAAGTTCTTTCTTGTGTTGTTGGATTGACTTGATGTGATATTTAACTTTGTTTTCATCAAGGAAAGTAGCAATACTTGCCAACATTTTTTATAAGTAAAGGACTCCTAAAGCAATTGATTATTTTATTTT
>refbc_717528_1_Ephemerella_readeri
GCGACACCCACCAATTCCCTCAGGGGGGGAGTTGAGTGAAACTGGCCATCCGAATCTGTTTTTTCTTCTTCTTTCTTTCTTTCTAGTAAGAAAGAAGAGAGAGAAGATTGGGTTGGCTGAAATAGAGGGGAAAATCCGACCGGCGTGGTGACACAGTCCGCGATCAGGTGATCCAAGCTTGCCTTGGAATTATTTTGAGTGTGTGTGATTTGTGTCCCCCAGGTGTGGATCCCAAAGCAGGTCCCTTCTCTTCTCTCCTTCTTCTCTTGTTTTGTTTTTTCTTTTCTTTTTCTTTCAAAGAAAAGGAAGGAAAAGAACTCAAGAGGGGAGCCAGGGGGAAGAAGAAGAACGTCGTCCCGCAGCAGACCTCTGATCAGGAAAGACTACCCGC
>refbc_71975_1_Sanicula_arctopoides
ATCGTGTCGTCCCCCAAACTGGTTGGGGGGCGGATAATGACCTCCCGTGCTTTGTGGCATGGTTGGCCCAAAAATGAGTCCCCGGTGACATGATTCCGTGGCATGTGGTGGTTGTAAAAAGGCCGTCTCGTAGTGTTGCGGCATTGCCTTGTCCCCGGTGTGTTCTCATGTGACCCTCTTGCACCCCCAAAAGGTGTGTGCTCGACCG
>refbc_196765_1_Cladonia_macilenta
TTACACCCCTCAAGCGTAGCTTGGTATTGGACGTTCGCGGGCCCTCTTTGGGGGGGCCTGCGCGCCCGAAAAGCAGTGGCGGTCCCCCAGGGATTTCGCGCGTAGTAAATATTCTCCCGCGTTGGAAAGAACCGATGGGCCCTGCCAAAACCCCCCATAAATCTCCATGATTGACCTCGGATCA
>refbc_471152_1_Solidago_ptarmicoides
ATCGCGTCGCTCCCACCAACCTTCCTTTAGGATGCTTGGCTGGGGGCGGATATTGGTCTCCCGTTTTTCATCGAGCGGTTGGCCAAAATAAGAGTCCCTGTTGACGGGCGCACGACTAGTGGTGGTTGACAAAACCCGGAATTCAGTTGCGTGTCTCGTCAAAAGGGTGCATCTTAACAGACCCAACGCGTTGTCATGAATCAATGCTTCGA
>refbc_590729_1_Sargassum_sinclairii
CGAAAACTCGCCCACAGCTTCGGGTTCGATCTCGACCTCGAGGCGGTGGAGCGGAATCTGAGTGTTCCGGGGAGCGGTGGTGCGGTGTGTATTTTTGTACATACTGCCTGCTCGTCCCCTGAGTTCACCTAAGCCTAGAGAGCTGCCGATCGTCCGGGTTTCTATTCCTCTTGGCGGCGCTGATGATAGGTTCACCTTGCGTCCTCCGGAGGATCCGTTGTTGACCGCGCCCCCTCTCGCGGGGCGGGGACACGACGGGTCGCCGGGGATGTGTGCGGGTGACCTTGAGGCGTCGCTGGAGGCAGGTTCACCTGTGTCTTCCGGAAGATTCGTTGTTGACGGCGCCCCCTCTCGCGGGGCGGGGACACGACGGGTCGCCGGGGATGTGTGCGGGTGAGTTTGAAGCGTCACTGGAATCAGGTTCGCCTTGCGTCTTCCGGAGGACCGTTGTACGACGGGTCGCCGGGGATGTGCGCGGGTGAGTTTGAAGCGTCGCTGGAGGCCCGTGGACGGTAGGCAGTCTCGAGAGTGCCGGTGAGAG
>refbc_167897_1_Sarmentypnum_exannulatum
GCGCCCCCCACCAACCCGCTCCCACGTGGATTCGGGTCGAGTGAAAGTGGCCATCCTGATGGGCCCTTTTTCTTCCTCAAGGGAAGAGGGAGGCCTTAAGGGTTGGCTGAAATGGAGGGAATCGAGCCGCCGTGGTGACACAGTCCGCGATCGGGTGATCCGAGCTCCTTCGGGAGCCCGGAATTTTTCTAAGTGCGTGGCTGCGTCCCCCAGTTGGTTTCAGTTACCTCATGCAGGTCGAGCGCGCCCTCGTGGCGCGCGTCACGCAT
>refbc_379624_1_Scorzoneroides_garnironii
CGAAGCCATCCGGYTGAGGGCACGCCTGCCTGGGCGTCACGCTTCGCGTCGCCCCCCACCATTTATACCCAACGTGTACTAATGGTGTGTGGGGCGGAGATTGGCCTCCCGCACCTTTGATGYGGTTGGCCTAAAAATGAGTCCCCTTCAGCGGATGCACGACTAGTGGTGGTTGAATAGACCCTCGTCCTTATCGTGTGTCGTGAGCTGCAAGGGAAGCCCTCACCAAAGACCCCATTGCATTGTTTTTAAAACAATGCTTCGACCGCGACCCC
>refbc_337941_1_Trichoderma_koningiopsis
GAACGCACATTGCGCCCGCCAGTATTCTGGCGGGCATGCCTGTCCGAGCGTCATTTCAACCCTCGAACCCCTCCGGGGGGTCGGCGTTGGGGATCGGGAACCCCTAAGACGGGATCCCGGCCCCGAAATACAGTGGCGGTCTCGCCGCAGCCTCTCCTGCGCAGTAGTTTGCACAACTCGCACCGGGAGCGCGGCGCGTCCACGTCCGTAAAACACCCAACTTCTGAAATGTTGACCTCGGATCAG
>refbc_502419_1_Carex_johnstonii
AAGCCCATCCACGCTCGGCTGCCTAACTAACGGCAGAAGACGCGGACATTGGCCCTCCGAACCGTAAGGCGCGGTGGGCCTAAGTGTGCGGCCGTCGTACGTGGCCGGGAGCGGCGAGTGGTGGGCTACTGCGCACGCCACCCCGAGCCCCGTACCGACGCAGGGCCTTGTCCGAACCCCTGACGAGGAGCACGCCGCTGCGGCTTCTGCTGCGCGGCGCCTTCGGACCG
>refbc_528265_1_Pterostylis_stenochila
ATTATGTCGCTTCGCCCGGCACCGACCACCTACGAGGTGCGACGGTGTCGGTTTGAACGCGGAGAGTGGCCCTTCGCGCAAATCTGTGCGACGGGTTGAAGAGCAGATTGCCTTCCTCTTGGCCATGCTTTGATAAAGGGGTGGATGGGTGCTGCCAGTAGGCCCGTGCTATCACAT
>refbc_56187_1_Coprinus_comatus
ACGCAGCGAAATGCGATAAGTAATGTGAATTGCAGAATTCAGTGAATCATCGAATCTTTGAACGCACCTTGCGCTCCTTGGTATTCCGAGGAGCATGCCTGTTTGAGTGTCATTAAATTCTCAACCCCTCCAGCTTTTGTGGCTGGTCGTGGCTTGGATATGGGAGTTTTGCTGGTCTCATTTCGAGATCAGCTCTCCTGAAATGCATTAGTGGAACCGTTTGCGATCCGTCACCGGTGTGATAATTATCTACGCCATAGACTGTGAACGCTCTCTGTATTGTTCTGCTTCTAACTGTCCTGTAAAAGGACAACGATATTGAACTTTTGACCTCAAATCAGGTAGGACTACCCGCTGAACTTAAGCATATCAATAA
>refbc_160593_1_Vaseyochloa_multinervosa
CAAAAGACACTCCCAACCCATCCCGGTGCGGACGTGGTGTTTGGCCCCCCGTGCCAAATGGCGCGGTGGGCCAAAGTTTGGGCTGCCGGCGGTGCCGATCACAGCACAAGGTGGATAACACAAGTTGTTCTCGGTGCTATGATTCGGACCTGTTTCCGGTGATGCCATGGCCCTCTAGACCCATCGACCGTGGCGCAAGTCGCTCGGACCGCGACCCCAGGTCAGTCGGGATTACCCGCTGAATTTAAGCATATCAATAAGCGG
>refbc_399503_1_Potamogeton_hubeiensis
CGTCAAGTTACGTTGCTCGTTCACCCTCCTCGAGGTCCATTTTCTTGAGGCCTCTTGGTTAAGGTGTTCGAAGTGGAGATTGACCTTCCATTCTCTTTCGACGAATGGTGGGTTGAAGTTCTTAGTGCCGCCGGAATTCGTGCAAGGGCATGACGGTTGAAGTCTTGTAGTCCTGGGCATCTTCGTCCGCTACGGCTTACTTGTCGTTCTCGCCGATCCGGTGTCGTTCCCAGTTCATGGCGCTTTGCCTTGACCAACATCGCGA
>refbc_152941_1_Lactarius_pallidus
GAGTGTCGTGAAAATCTCAACCTTCCCGGTTTCTTCTGGACACCGAAGGAGGCTTGGACTTTGGAGGCCTTTGCTGGCATCTTCTCTCTTTTGAAGGCCACCAGCTCCTCTCAAATGAATTAGCAGGGTCCTCTTTGCCGATCCTCGACGTGTGATAAGATGTTTCCATGTCTTGGTTTATGGCTCTGTTGCTTTTGGGACCCGCTTCTAACCGTCTCAACGACAATGTTTGAGCGTGTCTCCCTTCTCGGGAAACGCTCTCGAACCCACGAACCC
>refbc_672978_1_Warneckea_austro-occidentalis
AATCATGTGCCCCTTGTCACCCCATGCATCGTCGCAAGGGTTGGGTTGGGTGCGTAATGTGGCCTCCCGTGGGATCGACGCGCATAGCGTCGAGGTGCGGTTAGCCTAAAATTGAGCATGGTAGTCGCTTGCGTCACGACTTATGGTGGATTGTCTCGGACATGCATGAGATTTGGTCGTGTCGTGTGATAGGCTACTCTTGGGCTTTTGGATGATCTTCACATGCGATCACAGGTCAGGCGGGGCTA
>refbc_941351_1_Tuber_gennadii
ACAGAAATACCCCACTCACCAGCCTTTGGTGGTCTTGGCCCAGGTGGATTCAGGGGGCCGCCAAGTGCGGTCCAGTCCACCGCGCCGAAATGCATATGGCCGGGCAGCCGGTGCCGGTGACTGACTTAGTAATGGGTGCCGCAGGGCAAACCAGTCAGGAGCCGTCTCGAGCCCCGAGCCCAGGGAAGGCCCCACGTGGCCCCCCGAAAGAGAGATCATGGG
>refbc_120300_1_Dinophysis_norvegica
TGGTGTCTGTATGGCCTCATTCAGTCAGCAACACTGAACCTCATTGGTAGTGTGATGTCTGTGTGTCGGTGTGTGCAAGGTTCACCCTTGTTACACAGANNNNATGTTAATTATCGTTGCCAACAGCTTGCTGTGCCTCTGTATAGTGGTTAACCTTCTGTTGGCACGAAATCCAAGCACATGTCCCAATGTGTGATTAATTAGACNTGACG
>refbc_407942_1_Colletogloeopsis_dimorpha
CACCACTCCAGCCTCGCTGGGTATTGGGCGCCGCGGCCTCCGCGCGCCTCAATGTCTCCGGCCGAGCCGACCGTCTCCAAGCGTTGTGGCACAACTGTTTCGCTTCTGGGACCGGTCCGGCGCCGCGCCGCTAAACCCTTTCACCAAAGGTTGA
>refbc_155012_1_Sarcodon_aspratus
TTTGACTTTGTTGTTGAAGTGAAGTTGGAGTTGGAGGGGTCTTTGCTGGCGTGGGCTTGGTGTGNGGGGTTTGCTACATGCTTGCTTGCTTGNCGGCTCCTTTNAAAGNTGAAACCTTTTNTNGTAAAATCTTGGCGAAAANTATTTTTGACGNGANAATNTTCTGCGTNNTTGANAAACTTTNAGCCCCTACAAAAAACGTTNTTNGAATGNCTCTTAAATGANGCTGGCCAATTCGCCTCAAATNAGTNGGACTCCCCTGAACTTAACCTATTAATA
>refbc_271812_1_Wajira_danissana
ATCGTCAACCCCCCCGCAAAAATGCGGGACGAGGGTGGATGCTGACCTCCCGCGAGCCAGCTCTCGCGGTTGGTTGAAAATCGAGTCCACGGTCGAGTTCGCCGTGATAAATGGTGGATGAGCAACGCTCGAGACCGATCGCGCGCGCGACTCCGACCGCACCGGACCTGTCGACCCCGTGCGTCCGCGGTGCAAAACCCGAAGGCGCTCCCAGC
>refbc_160366_1_Penstemon_davidsonii
GCATCGCGTCGCCCCCATCTCAATCCCTCGGGTTGATGGGGGCGGACATTGGCCTCCCGTGCGCGAGAGCGCGCGGCCGGCCCAAATGCAATCCCGCATCGACGGATGTCACGACCAGTGGTGGTTGAACCCTCAACTTGCGTGCTGTCGTGCCKCGCTCCGTCGCTTGCCGTGGAATCGTATCGACCCAACGGCGCTAACGCGCTTTCGA
>refbc_424420_1_Salvia_chinensis
CGCATCACGTCGCCCCCCTCCCCACGCATAGCGCGGGCTGCGGGGGCGGAAACTGGCCTCCTGTGCGCCCCGGCGCGCGGCTGGCCCAAATGCGATCCCTCGGCGACTCGTGTCGTGACAAGTGGTGGTTGAACAACTCACTTTCGTGTCGTGATTATGCGTCATCGGTATGGGCATCCGTAAACGACCCAACGGTGTCGGCGCCGCACGGCGCCCCACCTTCGA
>refbc_91198_1_Allium_macrostemon
CTTGCGTCGTTCCTACCATCCATCTACGGTAAACGTAGGTCGGGTGACGATGGATGTGGAGATTGACCCTCCGTTCTTTAATAGTGCGGTCGGTTCAAGGGAATGTTATCGCTAGGCCCACGCGCGGCGAACGGAGTATCGAGACAACAAAGATGTTTCTAACCGCGTCCAGGTGTCCCAAGTGCAATGCAACATTAAAAGAAACCATTCTCGATGTTTGCACGGAGCCGCAAACTCGGACCATGACCTCAGATCAGACGGGGCCACCCGCTGAGTTTAAGCATATCAATAAGCGGAGGAAAGGGCGAA
>refbc_884302_1_Prionosciadium_dissectum
ATCGTCTTGCCCACAAACCACTCACACCTGAGAAGTTGTGCTGGTTTGGGGCGGAAACTGGCCTCCCGTACGCTGTCGTGCGGTTGGTGAAAAAATGAGTCTCCGGCGACGGACATCGCGACATCGGTGGTTGTAAAAGACCCTCTTGTCTTGTCGTGCAAATCCTCGTCATTTTAGAGAGCTCCGGGACCCTTAGGCAGCACACACTCTGTGCGCTTCGA
>refbc_165502_1_Cyclorhiza_peucedanifolia
ATCGTGTTGCCCCCTGATCACTCACTCCTTGAGGTGCTGTGTCGATTCCGGGGCGGAGATTGGCCTCCCGTGCCTTACGGTGCGGTTGGCCCAAAAGCGAGTCTCTGGCGACAGACGTTGCGACATTTGTGGTTGTAAAAAGACCCGATTCTCTTGTCGTGCGAATGTTCGTCATCTTAGCGAGCTCGAGGACCCTTTGGCGCCATAAACTGTGCGCGCTCGA
>refbc_73716_1_Spyridium_parvifolium
CAATGTTGCCCCCCCACCCTCGATCTCGAAGGTGGGGGGCGGATGTTGGCCTCCCGTGCCTCACGGTTTGCGGCTGGTCGAAATGCGAGTCCCCGGCGACGAGTGCCGCAGCAATCGGTGGTTCTCCAACCCTCGGTGCCCTGCTGCGTGCACGGATCGCTGGTGTGGACGGATAGACCCCAATGCGCTGCAGAAGCGGCGTCTACAA
>refbc_486421_1_Nymphaea_alba_var._rubra
ACGCTTAGCGTCGCCCTCCCCAGGTCCTCGTGTTTTCGAACCGAGGCCGAGGGAGGGCGGAGGATTGGCCTTCGGCGTCGCTTTCATCGGCGTTGTTGGCTGAAAATTTTGGCTTACGATCTGTTGTGTGGCACAACAAGCGGTGGATTTCCAGTGAGTTGTGCTTCGCGTGATCGAAGGGCCATGGGACTCGAGGCAAGCACAACTTAGTCGCTTGCCTTAGCTTTGCGACC
>refbc_39946_1_Oryza_sativa_Indica_Group
GCCAAAAGACGCTCCACGCGCACCCCCCTATCCGGGAGGGCGCGGGGACGCGGTGTCTGGCCTCCCCGCGCCTCGCGGCGCGGTGGGCCGAAGCTCGGGCTGCCGGCGAAGCGTGCCGGGCACAGCGCATGGTGGACAGCTCACGCTGGCTCTAGGCCGCAGTGCACCCCGGCGCGCGGCCGGCGCGATGGCCCCTCAGGACCCAAACGCACCGAGAGCGAACGCCTCGGACC
>refbc_252315_1_Ostreococcus_sp._RCC501
GTTTCCTCACCACTCACTTCGTGTGACGTGCGTGGACTTGGCCGTCCGGCGTTCTTTCGTTCAACTGAACGACGCGGGTCGGCTGAAAAGCAGTTGCAGTGCGTCAGTCGCACGACCAGCGTGGTAGACCACCTCGGTGGACGATCGCTCGGTTTGGCTGGCGTGTCTCGCGAGATCTGGTGGATTGTGTATCCGACCAGAGACCTGTGCATGTGCGCGCGACTGGGTTGTTTCAACCTGACTGCGTCGTACGTAATGCTTCACCTT
>refbc_4161_1_Mimulus_tilingii
TGGGCGTCACGCATTGCGTCGCCCCCCCCTCTCGCTCCGTCGGGGCGGGATGCGGGGGCGGATATTGGTCTCCCGTGCGCTCGCGCGCGCGGCTGGCCCAAATGAGATCCCTCGGCGATGCACGTCACGAGCAGTGGTGGTTGAATTATCGACTCGCTTGCTGCGGTGCTTGACGGCATCGTCCGCTCGGGCATNACCAACGACCCAACGGNGCCACATNGGCGCCTTCGATT
>refbc_179353_1_Dendrobium_ellipsophyllum
GTTACGTCACTTCGTGTCAGCTCCATCCCATCGAAGGATGGGCTGGTGAAGGCTCGGATGTGCAGGGTGGCTCGTCGTGCCCCTCGGTGCGGCGGGCTGAAGGGCGGGTCTTCATCTCGTCGGCCGCGAACAATAAGGGGTGGATTAAATCGAGGCCTGTGCTATTGTGTCGTGTGCGCCCGAGAGGAGATCATATGTTATCGGGTGATCCCAAATCATGCGTCGATCCACGGATGGCGCTCGGAAT
>refbc_368906_1_Chaetanthera_revoluta
ATCGCGTCGCCCCCGACAACCACTCCCTAAGGGGAAAACGTGGTGGACGGGGGCGGATACTGGCCTCCCGTGCTTGTGGCGCGGTTGGCCTAAAAATGAGTCCCATGCGGCGGACGCATGGCTAGTGGTGGTTGTAATGGCCTTCGGATCTTGCCGCGCGTCGTTAGCTGCAAATGGCGTCTCTTCTAGACCCTAACGCGTTGTCTTCGGACAGCGTTTCGACCGCGACCCC
>refbc_343460_1_Plasmopara_wilsonii
CAATAAACTTGGCTATTTTTCCTTCCGTGTAGTCGGTGGAAGAAATGCCAGATGTGAAGTGTCTTGCGGTGATTCTCGAATCAACTGTGAGTCCTTTTAAATGTACTAACTGTACTCTCTTTGCTCGAAACTTTTAGTTTTGTTATTGATTGACTGTAATTCCTAACAAATCGGCGATTAGTTAGCTTGCTGCGGCGTTAAAGGTTGATTATAAAATTTGCTTAGGCTTGGCCATTTGCTTATTTAATATGAATCCTGCTGTGGCGTGACTTTCTGATGAACCGTAGTTTGATTTACTCTGTCTTCTTATCGGTTTTGTTTCTTTAAAGACTTTGATTGTAGCAAAACGGCGACCTTGTTATCTTACGGAGGAGATTTTGTTTTATACGTGCTATATTGTTGGCTTCGGCTAAATGATATGCCTATACGATAATTTTTCTGTTGAAGCATTATAATTTGGTGAACCGTAGTTATGATAGTTTTCTTATCGGCATTGCTGTGTAAGATTTCGTCTGTACTAATCGGCGATCAATTCGTTTTCCTAAACATTAAGAGAGTATGTTTGATTAGCGCTTTTGTTAGCTTCGGCTTGATAATGCACTTTTCGAATGTTTTTTCTGTTTAAGGTAAGATGTTTTGGTGAACCGTAGTTATGAACTTAATCATTTACCTGCGATAATGTGTGAAAGCTCTTATTTTTGACCGATCGGTGATCACTTGATATTTGTTGAATTAAACTGGGAAACTTGTTGAATTTGTGCTTTATTGACTTCGGTCTGATATTGTGCTTATATACGATATTTTTTCTGGTCGGCATGTTGATATGATGGGCCGTAGTCATTAATAGCTTTGTTTTATAAGCAGCATTACTGTGTGAAGTATGTCATTTGTGGCCAGTCGGCGATCATTTATTTGCTGTTGCATTAAGGAGACTTATTAAATTCGCGGTATGATTGGCTTCGGCTAAGCAATGCGCTTATTATATTTGTTTTCTGCGATGGCTTAATGAATTGGTGATCCGTAGCTATAATAGACTTGTCTTTCATTAATTAACTATTGCGGATTAGAGTGGCAGCTTCTGCCTGCCGAGGGTCGATCCATTTGGGAAATTAATGTTTACTTCGGTATACATCTCAG
>refbc_503106_1_Marssonina_coronariae
TGACAACCACTCAAGCCCTGGCTTGGTCTTGGGGTGCCCGGCATCGGGGCCCCTAAAATCAGTGGCGGTGTGCCGCCCGGCCCTGCGCGTAGTAGCCATCCTCGCGTCTGGGTCCGGGCGGCGTCCTGCCAGCAACCCCCCCCCCACTTCCACACC
>refbc_119949_1_Myrtus_communis
ACACGCGGCGTTGCCCCTAATCCCTCGCCCTGAATTTGGGCGGGCGGGACTCGGGTGCGTATGTTGGCCTCCCGCGACGACTTCGTCCCGGTTGGCCCAAAATCGAGCGCTGGAGCGATTAGCACCACGGCATTCGGTGGTTGATGAGACCCCAAAGATCAATGCCATGCGTGTCGCTCGCGCAAGCGCTCCTCGAATCTGCTCTTTACCAAC
>refbc_34460_1_Ganoderma_gibbosum
TTGTAGGCTTGGACTTGGAGGCTTGTCGGTCCCTTTACAAGGTCGGCTCCTCTTAAATGCATTAGCTTGGTTCCTTGCGGATCGGCTTGTCGGTGTGATAATGTCTACGCCGCGACCGTGAAGCGTGTTTGGGCGAGCTTCCAATCGTCTCGTTACAGAGACAACCTTTATGACCTCTGACCTCAAATCAGGTAGGACTACCCGCTGAACTTAAGCATATCAAT
>refbc_907738_1_Cyberlindnera_suaveolens
TCTCTCTCAAACCTTAGGGTTTGGTATTGAGTGATACTCTCTTCTGGGTTAACTTGAAATAGTGTACTGGCAAGAGTGTGCTTTTGTGGCCTCTTGACTGAGATAATGTATTAGGTTCTACCAACTCGTTATAGCAGCTCAACTGTCCCTTTGGCATATCAGCTCGGCCTGACAACTCCTTCTAAAGT
>refbc_112043_1_Rhizoplaca_haydenii
GCACCCCTCAAGCTCAGCTTGGTATTGGGTCTTCGCCCCCGCGGCGGGCCCGAAAGTCAGTGGCGGTCCGGCGTGACTTCGAGCGTAGTAAATCTTCTCCCGCTTTGGAAGCTCGCGCTGCGGCCGGCCATCAACGCCCATATCTTTCAATGA
>refbc_863282_1_Eleocharis_aff._moorei_EHR-2010
GCCCATCCACGCTCGGTGCACGTGCCTCGTAGGCCTGCCCGATGCGGACAATGGCCCTCCGAGCCGCGAGGCGCGACGGGCACAAGTGCATGGCCGTCGGTTGAGGCCGGGAGCGGCGAGTGGTGGGCTAACTGCGCACGCTGCCTCCGAACCTCATTTCGACACGAGGCCTAGTTGGACCTCGAAACGAGTAGCGCGTCGCCTAGCGCGACAAGCCTCGGACC
>refbc_643655_1_Psilosiphon_scoparius
CGCAAAAAAATACTCGCGCCCCACTGTGCTTTTTCTCTCTTTGACCTGACGGGTTGGAGCGGGGGGAGAGGATGGCGGGGGGCGGCGAATGGGCTTTCATCTGCGCGCGCTGCAAAACGTGTGCGTGGACAGCCTGAAATCAAGAGCTTGGTTTTGTGGTATTTGAGTGCGTCTCGTCCCTATGTGTTTCCTGTGCCACTGGTGCGCTTTCCTGGATGCGGTCGACGGCGCGCCGCAAGGTGCAGCTGTCCCGCAGGAGGGACTGCAGACGGGTGGTAGGGGGTGACTCTCGGGGGTGCGATTGGCGTGCACCGCAGAGCTGTGTGCATCAACATATCTGCTCACGCGGAAACAAAGACGCGTGCGTTGTGGGGAGGGGATAGAGGGAGCGATCCTCTTCTTTCCTTCTTCGCCTGGGAAGTAACTACGATCCAGCTGCGAAGGGGGGAAGGGGTTTGAGGCGCGTGTCTTGACTCCGTCCTACACTCCATGACGCGCTGTGCGTCGACCCTATTTTTGATCTCAAATCAG
>refbc_63580_1_Trichoderma_fasciculatum
ATTTCAACCCTCGAACCCCTCCGGGGGGTCGGCGTTGGGGATCGGCCCTGCCTTGGCGGTGGCCGTCTCCGAAATACAGTGGCGGTCTCGCCGCAGCCTCTCCTGCGCAGTAGTTTGCACACTCGCACCGGGAGCGCGGCGCAGCCCAATGCCGTAAAACACCCAACTTCTGAAATGTTGACCTCGGATCAGGTAGGAATA
>refbc_470096_1_Pseudovirgaria_hyperparasitica
CAACTCTCAAGTTTTACTTGGTATTGGTGGTTGTCCTACTCGCTAGGGCACTGCTTAAATTGAACCCGACGTGCCTGTCTAGGAACGCAGCTAGATTTTGCAATCCTTTAGGCACAGATGGGCCACTTCGAGTGGAGCCTTCTATA
>refbc_31303_1_Desmodesmus_communis
CCCTCACCCCTCTTACTTTTCAAGTAAGCCTGCCGTGTTTGCTCAAACCGGCAATAGGGGTGGATCTGGCTCTCCCAACTGATTTCTAACCGGTTGGGTTGGCTGAAGCACAGAGGCTTAAACTGGGACCCGTATCGGGCTCAACTGGATAGGTAGCAACACCCTCGGGTGCCTACACGAAGTTGTGTCTGAGGACCTGGTTAGGAGCCAAGCAGGAAACACGCTTAACCGCGTGTATCA
>refbc_157769_1_Fulgensia_bracteata_subsp._bracteata
AAACCCTCAAGCTTGGCTTGGTATTGGGTGCTCGCCCCCCCCGGGTTTGGGGGGGCGCGCCCGAAATTTAGTGGCGGTCCGGGGAGACTTCAAGCGCAGTTAATATCCAATTCGCTTCCGGAGCTTTCGACCTGTGGCCCAGCCAGCAGCAAACCTTACTTTCAAG
>refbc_59318_1_Himantoglossum_robertianum
CATTGAATCGCTCCCCAAGACCCTTGGAACTGTGCGGCGGTCTTAATTCGGATGCGGAGAATGGCCCGTCATGCGCCGATGCGTGGCGGGCTGAAGAATGGGATGATTTTCTCAGAGCAATGATCGATTAATTGGTGGGATGGAAGCCCCAGCCGATCCTCTTCATCGTGTCATGTTGCATTGAGAAAGCTGTTCATATCCGAGCTTAACCCAACTCAATATTCGTCGGAAGAAGATTGACAT
>refbc_72752_1_Sanicula_maritima
CATCGCGTCGACCCCCAAACCACGCACTCCTCACAGGACTGCGTCGGYTGGGGGCGGATAATGACCTCCCGTGCTTTGCGTCATGGTTGGCCCAAAAAAGAGTCCCCGGTGACATGATGCCGTGGCATGTGGTGGTTGTAAAAAGACCGTCTCGTAGTGTCGCCTTGTCCCCTGTGTCCACCGTGCTAKACCCTCTTGACCCTCTTGACAGTGTGAAAGGTGTGTG
>refbc_32201_1_Carya_illinoinensis
CATCGTTGCCCCCACCCCAACACCTCGTATGATGTGTACGGTGCGGGGCAGAAATTGGCCTCCCGTGTGCGTTGCTCGCGGTTAGCCTAAAAGCGAGTCCTGGGCGACGAGCGCCACGACAATCGGTGGTTGACAAAACCCTCGTGCCCCGTCGTGCGTTGCTCGACGCCGTGAAGGCTCTCCTCGACCCTATTGCGTCGTTCTTGCGACTCTACCATCGCG
>refbc_143178_1_Cardopatium_corymbosum
ATCGCATCGCCCCCAACCACGCCTTCCCCTTTGGGGACGCGTCGAGCTGGGGGCGGAGATTGGCCTCCCGTGACTTTGGAGCGCGGTTGGCCTAAAAAGGAGTCCCCTTCGGCGGACGCACGGCTAGTGGTGGTTGTCAAGGCCCTCGTATCAAGCTGTGTGTCGTGAGCCGCGAGGAAGAGCTCTGCAAATACCCCAACGCGTCGCCTCGCGACGACGCTTCGA
>refbc_540037_1_Phytophthora_sp._CH-2008b
CCGGGTTAGTCCTGGGAGTATGCCTGTATCAGTGTCCGTACATCAAACTTGGCTTTCTTCCTTCCGTGTAGTCGGTGGAGGATGTGCCAGATGTGAAGTGTCTTGCCGGTTTGTCCTTCGGGTCGGCTGCGAGTCCTTTTAAATGTACTGAACTGTACTTCTCTTTGCTCGAAAAGCGTGGTGTTGCTGGTTGTGGAGGCTGCCTGCGTGGCCAGTCGGCGACCGGTTTGTCTGCTGCGGCGTTTAATGGAGGAGTGTTCGATTCGCGGTATGGTTGGCTTCGGCTGAACAGGCGCTTATTGTATGCTTTTCCTGCTGTGGCGTGATGGGCTGGTGAACCGTAGCTGTGTGTGGCTTGGCTTTTGAATCGGCTTTGCTGTTGCGAAGTAGAGTGGCGGCTTCGGCTGTCGAGGGTCGATCCATTTTGGGAACTTTGTGTGCACTTCGGTGCGCATCTCAA
>refbc_368360_1_Nicoraepoa_chonotica
CACATACGCTCCCACCCTCATCGGGATTGGGATGCGGCATGTGGCCCCCCGTCACGCAAGGGGCGGTGGGCTGAAGATGCGGCTGCCGGCGTATCGTGTCGGACACAGCGCGTGGTGGGCGACCTCGCTTTACTAACCGCAGTGCATCCGGCCCGTAGCCGGCGTGATGGCCTTGAAGGACCCTATRAACGGAGCGCATGACGCTTCGACC
>refbc_595349_1_Leontopodium_ochroleucum
ATCGTGTCGCCCCCTACCATTCTTCTAATAGATGTTTGGTGCGGGGCGGAGATTGGTCTCCCGCTTCAATGATACGGTTGGCCAAAATAGGAGTCCCCAGCGATGGACGCACGACTAGTGGTGGTTGCCAAACCTTCGTCTTGTGTTGTGCGTCTTGAGTCGTACGGGAAGATCTCTTTAAAGACCCCAATGTGTTGTCTTTCGATGATGCTTCG
>refbc_862459_1_Puccinia_sp._ML-2010d
AACCCTCTCACAAAACAACTTTATTGTTGCTCTTTTGTGGATGTTGAGTGTTGCTATATTTTTTTATAGCTCACTTTAAATATATAAGTCACACTTTTCAAGTAAGTTGGATTGACTTGGTGTAATAATTTCATCATCACATCAAGGAAAGTAGCAATACTTGCCATCTTTTGAAAGGAGGGACTCCTAAAAAAAACCCCTCATAACACTTTTTTAAGA
>refbc_102594_1_Antirrhinum_graniticum
TGGGCGTCACGCATCGCGTCGCCCCCTCCCTCTGAGGGATGGGGCGGAAAATGGCCTCCCGTGCGCAAACGCGTGCGGCCGGCCCAAATCTGATCCCGCGTCGACGGATGTCGCGACAAGTGGTGGTTGAACTCTCAACTCGCGTGTTGTCGTGACTGGCTCCGTTGCATGCTCGGGCATCTTTTTGACCCAACGGCGCCTAATCGCGCTTTCGACC
>refbc_457529_1_Trichosporon_chiarellii
AATCTCAACCATTAGGGTTTCTTAATGGATTGGATTTGGGTGTTGCCAGTTTATCTGGCTCGCCTTAAAAGAGTTAGCGAGTTTAGCAATGTCGTCTGGCGTAATAAGTTTCGCTGGATATGGCTTGTGAAGCGCGCTTCTAATCGTCTTCGGACAATTTCTTGAA
>refbc_378718_1_Tristerix_aphyllus
TGCGTCGCCCCCCATCCCCGCGTGCTCGGGGCGGAATCGGGGCGGATGTTGGCCTCCCGCGCATCCAATGCCCGGTTGGCTGAAAAATGCAGTCTCCGTTGCACGGTACTCGACGGTTGGTGGATGACACATCGTTATGTCCCATCGTCCGCCCGGCGCCTCGGAGCGAGCTGCGAAGACCCAAGAACCCTGTCCACCTCGGTGGGCATCGATTCCTTC
>refbc_68757_1_Clavulina_cristata
GCGAAATTTCTCAAGCTTGGATGGATTTTTTGTCCGTCCCTTAGCCTTGGTTGTTGGGCTTTGCCGTGTGCCTTCATTGGTACGGCTGGCCTTAAAAGCATCAGCTGATCCTCGTGTGGCACTGGTTCTACTCAGCGTGATAACAGTCTGATCGCTGAGGACATCTTTTGGGATGGCCAGCTCTCATTTGGGTTGCTTCTAAACTTGGTTTCACAGATTGTACAATCTGTGTTCCACATTTCAGCTTTGACCTCGAATCAGGT
>refbc_115877_1_Dioon_spinulosum
TGTCGATCAAATGCCCCAGCCCGTGCTCGGGCCGTGGAGCGGAGTTGGCCGTCCATGCCTACCGTGCCTTGGTCGGCTAAAATGCATTGGGTTTCCGTCGCCTCGCACTGGTGAGCGGTGGTTCGGCTGTCGTGTGGCGACCGACCCGCGTGGGCTGGTGCGGGGGACAGGCGGTGCGCCTCTGTAGCCTCGATGCCCGTCGTCCCGGGGCCCCCTGCCGGCGTA
>refbc_175395_1_Adenocarpus_decorticans
TCGTTGCCCCAGTGCCTTGGCCACGTGCTAGGCACCGAGCGGGGCGAAAGTTGGCTTCCCGCGAGCAGCGTCTCACGGTTGGTTGAAAACTGAGTCCGCGGTGGAGGGCGCCGTGATGGATGGTGGCTGAGTTAAAGCTCGAGACCGATCGTGCGTGTCACCCCCACCAGCTTTGCGACTCTGTGACCCATGGGGGCCTGTTGGCCGCCTAAGACGGGA
>refbc_71046_1_Grindelia_lanceolata
ATCGCGTCGCTCCCACCAACCCCTTTGGGATGATTGGTTGGGGGCGGATATTGGTCTCCCGTTTTTCACCGAGCGGTTGGCCAAAAAAAGAGTCCCTTTTGACAGGAACACGACTAGTGGTGGTTTACAAAACCCAGAATTTTGTTGTGTGTCTTGTCAAGAGGGTGCATCTTAATAGACCCAACGCGTTGTCATGAGACGACGCTTCGACC
>refbc_88632_1_Lecidea_fuscoatra
ATTGCAACCCTCAAGCACCGCTTGGTATTGGGCCTTCGTCCCTCGGACGTGCCCGAAAGTTAGTGGCGGTTCATTGGGACTTCGAGCGCAGTCGAAACTATCATCCGCTCAAGAAGTTTCCCGTTGCGGCCGGCCAGCCAACCCCCAATTACTTCAATGGTT
>refbc_321593_1_Rubus_coreanus
GTCGTTGCCCCCCCCAACCCCCTCGGGAGTTGGGCGGGACGGATGATGGCCTCCCGTGTGCTCCGTCATGCGGTTGGCATAAAAAACAAGTCCTCGGCGACTAACGCCACGACAATCGGTGGTTGTCAAACCTCTGTTGCCTATCGTGTGCGCGTGTCGAACGAGGGCTCAATGAACCATGCTGCATTGATTCGTCGATGCTTTCAACG
>refbc_749899_1_Stagonosporopsis_lupini
TACCTTCAAGCTTTGCTTGGTGTTGGGTGTTTGTCTCGCCTTTGCGCGCAGACTCGCCTCAAAACGATTGGCAGCCGGCGTATTGATTTCGGAGCGCAGTACATCTCGCGCTTTGCACTCATAACGACGACGTCCAAAAAGTACATTTTTACACTC
>refbc_659544_1_Arctostaphylos_glandulosa_subsp._glandulosa
ATCCCGTCACCCACCAGCCTTGTCCTTCCATGGGCACGTGAATGCGTGGGTGGATATTGGCCTCCCGTGCGCGTTCGTGCTTGGTTGGTCTAAAAACGCAGTCCCCGACGACGGACATCACAACTAGTGGTGGTTGTTTAACTGTTGCGTAATGTTGTGTATGCCATTGTTGTTGTGGGTTGTTGCTC
>refbc_475849_1_Chaetosphaeria_metallicans
CAACCCTCAGGCCAGACCTGGTGTTGGGGCACCACTGCTGGTGGGCCTCCAAAGTTAGTGGCGGGCGCGGCCCGAACCCGAGCGTAGTACATACTCGCTAGGGGTTTTGGACGCGCTCTAGCCGTTAAATAAATCTCACTAAA
>refbc_983633_1_Xanthoparmelia_dierythra
GCACCCCTCAAGCGCAGCTTGGTATTGGGCCCTCGCCCCCGCGGCGTGCCCGAAAAACAGTGGCGGTCCGGCGTGACTTTAAGCGTAGTAACATCCTCCCGCTCTAGAGTACTCGCCGTGGCCGGCCAAAGAACCCCATTTACTTTTATAA
>refbc_342674_1_Gymnostellatospora_alpina
TCATTACAACCCTCAAGCTCTGCTTGGTGTTGGGCCCCGCCGCCCCGGCGGGCCCTAAAGTCAGTGGCGGTGCCGTCCGGCTCCGAGCGTAGTAATTTTTCTCGCTTTGGAGGCCCGAGGTGCGTGCTCGCCATCAACCCCCAATTTTTTCA
>refbc_141212_1_Rhododendron_formosanum
ATTGCGTCATCCACTCACCCCGTGCCTCATCGACGGGTAAGTGTGTGGGCGGATATTGGCCCCCCGTTCACATCCGTGCTCGGTTGGCCTAAAAATGACGGTCCCCGATGATGGACATCACGGCAAGTGGTGGTTGCCAAACCGTCGCGTCATGACGTGCATGCCATTCTTTGTCGCGGGCTGGCTCATCGACCCTTAAGTACCATCAACTGTGGTACCTCAACT
>refbc_988322_1_cf._Genista_monspessulana_x_Genista_stenopetala_AK-2011
CGTTGCCCCTGTGCCTTGGCCACGTGCTGGGCACCGAGCGGGGCGAATGTTGGCTTCCCGCGAGTAGCGTCTCACGGTTGGTTGAAAACTGAGTCCGCGGTGGAGGGCACCGTGATGGATGGTGGCTGAGTTAAAGCTCGAGACCGATCGTGTGTGTCACCTCCACCAGCTTTGCGACTCTGTGACCCCATGGGGGTCTGTTGACCGCCCAAGACGGGA
>refbc_311563_1_Tuber_candidum
TCACTACAAACCCGCTCATAAATGTTATGGTATTGATGGAAGTGAACTGTTGCAACTAAAGTGTGTGGATCACCCCATCGAAATACATAGGCAGGACAACAAACCTCTGTAGCTGACTTAGTAACTGTTTTCAAGACACAAACCAGTCACTTGCTAGGTTCTAGCCTGGCCTCCTTAGACCTCCATTCAAGATAAATACTGGGT
>refbc_55326_1_Zostera_noltii
ATATGTTGTTGTATTCCTTACACATATTGCAAGATATGTTAGGAATCAGAGAATGGCCTTCTATTTGCTTGGTCTCGTAGTGGGCTTAAATTTATTTTGCATGTTTCATGCTAGCATGATGGGTGGAATTTGTTGGATGTTTATCATTCCAAACCTACGTGTCGTGCCACATTGTATCATTCAATGCAAATAAAAAGCACCCTTAGTGTGTCATTGCATGTTTATGCTTTTTTCGCACATTGAAATTGACA
>refbc_148545_1_Phalaenopsis_amabilis
GTCGCGCCGCTCCGCGCCGAGTCCCCATCCCCGCCGCGGCGGGGGTGCCGGGCGAGGACCGGACGTGCAGAGTGGCCCGTCGTGCCCGTCGGCGCGGCGGGCTGAAGAGCGGGCTGCCGTCTCATCGGCCACGGACGACGAGGGGTGGATGAAAAGAAGCCCTCGAGCGCGTCGTCGCGTGCCGCCGGAGAGGAGAGGAAACGGCCCTCCGCGCGATCCCATCCCGGGCGCCGCCCCCCCCGTGCGGCGGCTCGGAAC
>refbc_406894_1_Tubaria_punicea
AATTCTCAACCTTATTAGCTTTGCTAGTAAGGCTTGGATGTGGAGGTTTTATTGCTGGCTTCTAGCGAAGTCAGCTCCTCTGAAATGCATTAGCGGTACTCGTGTGGAACTGTCTATTGGTGTGATAATATCTATGCCGTGGACATCTGCTTTGTTATGCTGCTTATAACCGTCCTTTCAATGGGACAACTTATGACAAT
>refbc_381737_1_Sonchus_saudensis
ATCGCGTCGCCCCCCGCTAAACATCCCGAAAGGGTAGTCATGGTGATGGGGGCGGAAATTGGCCTCCCGTTCTTGTGTCCGGTTGGCCTAAAGATGAGTCCCCTTACGGCGGATGCACAACTAGTGGTGGTTGAACAGACCCTCGTCTTGTGTTGTGTGTCGTGAGCTGTGAGGGAAGCTCTCATTTTAGACCCTACTGTATCGTTAAAAGTCGATATATCGAC
>refbc_546497_1_Allium_ampeloprasum_var._babingtonii
ATAGCGTCATTCCAATCTCCCACATGCGATGAGTGTGGTTTGGGTGATGATGGGTATGGAGAATGACCTTCCGTGCTTTAATTGTATGGTAGGTTTAAGTGATTGTCGTTGCCAGGTATATGCGAGGCGAATGGTGTATCGAGTTAACACACGATGTCTCTAATCGCGTCCATGAGACCTAGGCATGACTTAGACACTAATCGAAACCGATTTTGACGTTTGCTTCAGTAGCAAGCTCGGAC
>refbc_193009_1_Campylopus_anderssonii
GCGACACCCACCAATTTTTTCTTCCGCCCTTCGGGCGGGAGGGGGATTGAGTGGAACTGGCCATCCGAATGAAATGAGTGGTTACATTACATTACATTGGGTTGGCTGAAATGGAGGGAACTTATCCGAGGGGTCCTAAACCCGCGATTAGGTGATCCAAGTTTACTTGGAAATCAAATGCGCACGGTTTGGGGCCCTCAAGGAAAATGGGTTCCAAAGCAGGTTAAGTT
>refbc_524202_1_Taraxacum_niveum
CATCGCGTCGCTCCCCCATCATACTTCCTTTAAGGGTAGTCGTGGTGATTGGGAGCGGAGATTGGCCTCCCGTGCATCTAGTGCGGTTGGTCCAAATAGGAGTCCCCCTCGGTGGACACACGGCTAGTGGTGGTTGCAAAGACCCTTTTCTTTTGCTGTGTGTTCTGAGCTGTTGGGGTAACCCTCAAAAAATACCCTATTGTATCGTCCTAGGACGATGCTTCGACCGCGACCCCAGGTCAGGCGGGACTACC
>refbc_269608_1_Teratosphaeria_parva
TTCACCACTCAAGCCTGGCTTGGTATTGGGCGCCGCGGTTTGCCGCGCGCCTCAAAGTCTCCGGCTGAGCCAACTGTCTCTAAGCGTTGTGGTTTAATCATCCGCTTGCGAGATCGAAGGCGACGGCCGTTAAACTTATTCAAAGGTTGACCTCGGAT
>refbc_447316_1_Camellia_euphlebia
GTTGCGTCACCCGCGCTCCCTCCCCCCCTGAGGGGAAGGAGGGCTGTGGGCGGATGTTGGCCCCCCGCGCGAGCCTGCGGTCGGCCCAAAAATGAGTCCCCCGCGACGGACGACGCGTCGCGACGAGTGGTGGTTGACAAACCGTTGCGTCGCCTCGCGCGCGTCTGCGCCGTCTCGGGAGGCCTGTCGTGACCCCATCGCGCCGCCAAGGCCAAGGCCAAGGCCAAGGCGCTCCGA
>refbc_399639_1_Nassella_caespitosa
CGCCAATACACGCTCCCACCTCCCTCAATGGGTAGCGGGATGCGGATTCTGGCCCTCCGTGCCGTGAGGCGCGACGGGCCGAAGATCGGGCTGCCGGCGTATCGTGCCGGACACAGCGCGTGGTGGACTTCTACTCTGCGCAGTTCCAGCACGTAGCCGGCGTAGCGGCCCCAATGACCCAACGAACGGAGCGCATGTCGCTCTGACC
>refbc_240670_1_Carex_densa
GTTAGAAGCCCATCCACGCTCGGTTGCCTATCGGCAAAGATGCGGACATTGGCCCTCCGAACCTTGAGGTGCGGTGGGCCTAAGTGTGCGGCCGTTGTATGTGGCCGGGAGTGGCGAGTGGTGGGCTACAGCGCACGTCACCCCGAGCCCCGTAACGACACAGGGCCTTTTACGACCCCCTAACGAGGAGCTTGCCGTCGCGGCTCGCGCTGCGCGGTGCCTTCGGACCGATACC
>refbc_156607_1_Hydnellum_aurantiacum
AATTCTCAACTGCTTTGGCTTTATTGTTCAAAGTGAAGTTGGATGTGGAGTTTTGTTGGCTTTTGTTCGACTGCTCCAAAAAGCATTAAAGCGGCCTTTGTTGGCAGAAAGTATCTTTGACGTGATAATTGTCTACGTCGTAGAGAAAAGCCTTGTGGGGATGGCTAAAAACGAGGGTTGCAAAACCTTTGTCCCTTGACCCGTTCGACCTCAA
>refbc_223871_1_Moussonia_deppeana
CACGCATCGCGTCGCTCCCTCCCACCACTTTCCATTGTGGAAGTGGGTGGGGCCAAGGGAGTGGACATTGGCCTCCCGTGCTATTCTTGTGCGGCTGGCCCAAATTTGATTCCGGGTCGACGTATGTCACGACTAGTGGTGGTTGAAACAATCGCGTGCTGTTGTGCGAGACTTCGTCTGATTCTGGACATCATTATTGACCCAGCATTGCTTTCGACC
>refbc_3991_1_Euphorbia_characias
TCACTCAATCGTCGCCTCTCCCTCACATAGGATGCGGGCGGGACGGAAGCTGGCTTCCCGTGGGCTTGTAGCCCGCGGTTGGCCTAAATGCCCGGTCCTCGGCAGCTACGCCGCGACAATCGGTGGTTGTAAGACCCTCGCTAATCGTCGTGCGCGCTCAGCCGTCCGTGCGGACCGATCAGACCCCGAAGCGTGCCTTAGGGCGCGCTCGCTCTGCGACC
>refbc_69881_1_Cobaea_penduliflora
ATCTCATCGCTTCCAACTTATTTCCATTAAGAATTGTTGTTGTTGAGGCGGAAATTGGTCTCCCGTGCACATTGCTGTGTGGTTGGCCTAAAATTGAGTGTATGTGGACGAGAGCCGCAATAAGTGGTGGTTGACAAACCGTTGCATTGTTGTTGTGTGACCTCGTCCTCAAAAACTCTATTGACCCTATTGCATTGCACAAGTGATGCTTCGATT
>refbc_281895_1_Polylepis_multijuga
GTCGTTGCCCCCCCAACCCCTTCGGGGGTCGGACGGGACGGATGATGGCCTCCCGTGTGCCCCGTCACGCGGCTGGCATAAATACCGAGTCCTCGGCGACCGACGCCACGACAATCGGTGGTTGTGAGACCTCGGTGTCCTGTCGTGCGCGCGCGTCTGTCGGGGGCCCTCATGATGCGCGTCGATCCGTCGACGCTTTCAA
>refbc_71987_1_Sanicula_orthacantha
ATCGCGTCGCCCCCAAACCATGCACTCCTTCCAGGACTGCGCAGGTTGTGGGCGGATAATGGCCTCCCGTGTTTTGTGGCATGGTTGGCCCAAAAACGAGTCCCCGGTGACATGATGTCGTGGCATGTGGTGGTTGTAAAAAGGCCGTCTCGTAGTGTCGCGTCGTCGCCTTGTCCCTTGTGCGATCTCATGTGACCCTCTGGCACCCCCAAAAGGTGTGTGCTCGACCG
>refbc_290839_1_Acer_sempervirens
GCATCGTTGCCCCCCCCCCAAAACCCCTCCCCTCTCGAAAGAGAGAGACGAGGGGACTTGGCCGTGGGCGGATATTGGCCTCCCGTGTGCCGAACGGCCCGCGGTTGGCCTAAATACGAGTTGTCACCGACGACGGACGTCGTGACGTTCGGTGGTCAAATAAACCTCGAGCTCCCGTCGCGCGTACGTCGTCGGCCTAAAAAGGCTCACCGACCCTGAAGCGCTGTCAACAGCGCACGCATC
>refbc_239646_1_Haplosphaera_phaea
ATTGTGTTGCCCCTGACCACTCTCTCCTCGAGGAGATGAGCCGGTCTGGGGGCGGATACTGGCCTCCCGTGCCTTGTGGCACGGCTGGCCCAAAAGCGAGTCTCTGGCGACGGACGTCGTGACATTTGTGGTTGTAAAAAGACCCTATTCTCTTGTCGCACGAATACCCGTCACCTAAGCGAGCTCGATGACCCTTCTGCGCCACAAACTGTGTGCGCTCGA
>refbc_619250_1_Melampodium_montanum_var._viridulum
CATCACATCGCCCCCACCAACCCTCCTGTCTTTGGATGGGTTTCTTGGGGCGGAGATTGGTCTCCCGTGCCTATGGTGTGGTTGGCCTAAAATGGAGCCTCCTCATGAGGGACGCACTACTAGTGGTGGTTGATAACACAGTCGTCTTGTGTCTTGTGTCCTGATCATAGGAGATGAAAACTCTTCATATACCCTGCTGTGTCGTCTTTAGATGATGCTTCGA
>refbc_106618_1_Bruguiera_parviflora
GACATTGCCCACCCCACCCCCGAACGCTCGGGGGGCACGGCCGGTGGCGGAAGATGGCCTCCCGGGAGCGCGGTCTCGCGGTTGGCCCAAAAGCCAGGTCCCCGGCGACGTTCGCCTCGGCAACGGTGGTTGAGAGAACCCTCGCACGGCGCCGCGCGGCGCGTCGTCGCTCCGGACCCGGAGGAACCCGACCCTTTCTCGCAAC
>refbc_983653_1_Leptographium_altius
CGTGGTGTTGGGGCATACTGCGGCTGCCGCGAGGCGCCGCAGGCCCTGAAACCCAGTGGCGGGCCGGCAGAAGGCTCCGAGCGCAGTAAGCATCACGCCCTCGCTCCGGACGCCCCTGCTGGCAGCTCGCCCTGCGGCGGAAACGCTTGCAGCAACCATCTTAAAGG
>refbc_222051_1_Cortinarius_subtortus
TATATCAACTTCATCAACCTTGTTGAGTGAGTGTTGGATGGTGGGGGGGTTGTTTTGTTGGCCTTTTGAAAGACAAAGGTCAACTCCCCTAAAATGTATTAGCAGAACATTTTGGTTGACCATTTGCTGGTGTGATAACTATCTACGCTATTGATGGTAAGGCCAAGTTCAGCTTCTAGCAGCCCATTAAGTTGGACATTTTTTATTATTAAT
>refbc_63816_1_Siparuna_sessiliflora
CCATTCGTTGCTCCCCTCCCCCACGTGTAATGGGTGTGGCGGGATGCGGACGACTGGCCTCCCGTTTTGCCTCGTATGGTGCGCGGCTGGCCGAAAGTCCTGTCACGGCGTGCGGCGTGGCCCGATAATTGGTGGTTCTGGGTATTTTTCTCGGAAATTGTCGAGTCGTGACTCGTCCGCTGCACGCACGCGCAAGCTTGGGACCTCAGTTGGCCCATAAGGTCGTGGGCGAACGGACT
>refbc_217587_1_Eastwoodia_elegans
ATCGCGTCGCTCCCACCAACCTTCCTTTAGGATGCTTGGCTGGGGGCGGATATTGGTCTCCCGTTTTTCATCGAGCGGTTGGCCAAAATAAGAGTCCCTGTTGACGGGCGCACGACTAGTGGTGGTTGACAAAACCTGGAATTCAGTTGCGTGTCTCGTCAAAAGGGTGCATCTTAACAGACCCAACGCGTTGTCATGAACAATGCTTCGA
>refbc_71784_1_Tremella_encephala
ATGAACTCTCAATCCCCTCGGGTTTCCGATCGGGTTGGACTTGGGTGCTGCCGTATGGCTCACCTCAAATGACTTAGTGGATGTCTCCCCTAGTCGATGTAATAAGTTTCATCGATGACGGGTTCAGTCTGCTCACAACCGCCTTTACTGGCAACATTTGTA
>refbc_4788_1_Phytophthora_megasperma
CAATAAACTTGGCTCCCTTCCTTCCGTGTAGTCGGTGGATGGGGACGCGCAGATGTGAAGTGTCTTGCGGCTGGTCTTCGGTCCGGCTGCGAGTCCTTTGAAATGTACTAAACTGTACTTCTCTTTGCTCGAAAAGCGTGACGTTGCTGGTTGTGGAGGCTGCCTGTGTGGCATGTCGGCGACCGGTTTGTCTGCTGCGGCGTTTAATGGAGGAGTGTTCGATTCGCGGTATGGTTGGCTTCGGCTGAACAGACGCTTATTGGGTGCTTTTCCTGCTGTGGTGGGACGGACTGGTGAACCGTAGCTGTACTAGGCTTGGCGTTTGAACTGGCGGTGTGGTGCGAAGTAGGGTGTCTGTTCCGGCGCAAGCTGGGGTGGACGAGGGTCGATCCATTTGGGAAACGTTGTGTGCGCTTCGGCGCGCATCTCAA
>refbc_421244_1_Rubus_ichangensis
GTCGTTGCCCCCCCAAACCCCCTCGGGAGTTGGGCGGGACGGATGATGGCCTCCCGTGTGCTCCGTCATGCGGTTGGCATAAAAAACAAGTCCTCGGCGACTAACGCCACGACAATCGGTGGTTGTCAAACCTCTGTTGCCTATCGTGTGCGCGTGTCGAACGAGGGCTCAAAGAACCATGCTGCATTGATTCGTCGATGCTTTCAACG
>refbc_595351_1_Leontopodium_sinense
ATCGTGTCGCCCCCTACCATTCTTCTAATAGATGTTTGGTGCGGGGCGGAGATTGGTCTCCCGCTTCTATGATACGGTTGGCCAAAATAGGAGTTCCCAGCGATGGACGCACGACTAGTGGTGGTTGCCAAACCTTCGTCTTGTGTTGTGCGTCTTGAGTCGTACGGGAAGATCTCTTTAAAGACCCCAATGTGTTGTCTTTCGATGACGCTTCG
>refbc_240331_1_Mallocybe_unicolor
AATTATCAACCCTGTTCTCAGTTTTGATGAACAGTGGTTGGATGTGGGAGTTTTTTTTGCAGGCTTTACAAAAAAGAAAAAGTCGGCTCTCCTGAAATGCATTAGCAGTGCCTTTTGTTGGTTCTTAGGTATGATAAAACTATCTATGCCTTTTTATCCTTCAAACCCCAAGGTCATGCTGCTTCTAAAGTGGACTGAGAGAGAAAGAAAAT
>refbc_227424_1_Gymnopus_vitellinipes
TGTCATTAAATTCTCAACTTCAATAGCTTTTATTAGCTTATTGATGTTTGGATGTGGGAGCTTGCTGGCGTCTTAGATGTTCGGCTCTCCTTAAAGTTATTAGTGGAAACCTCTTTGTTAGGTTGGTCCTTGGTGTGATAATTATCTACGCTTTGGATGGTCTAATGTTCCATTGAGATTTTTCAGTAGAAATACTGGTTGGGATATTGCAATTAGTTTTGCTTTATTTGTGGTCTCAGAGGAAAAGGGGGGAAGTTCTGCTTTCTAACTGTCTATGTATATGGACAATTTATTGACTAT
>refbc_41486_1_Atractylodes_japonica
ATCGAGTCGCCCCCAACCACGCCTCCCCCACGGGGACGCGTGTCGTCGGGGACGGAGATTGGTCTCCCGTGCCCACGGTACGGTTGGCCTAAAAGGGAGTCCCCTTCGACGGACGCACGGCAAGTGGTGGTTGTAATGGCCCTCGTATCGAGCCGTGCGTCGCGAGCCGCAAGGGAAGCGCTCGNCAAAGACCCCAACGCGTCGCCTCGCGACGACGCTTCGA
>refbc_537129_1_Solms-laubachia_flabellata
AAATCGTCGTCCCCCCATCCTCTTGGATAAGGGACGGAAGTTGGTCTCCCGTGTGATACCGCATGCGGTTGGCCAAAATCCGAGCTTAGGACGCCAGGAGCGTCTCGACATGCGGTGGTGAAAAGCCCCTTCTATACGTCGGGCGATCCTGTCCATAAGCTCTCGATGACCCAAAGTCCTCAAC
>refbc_393512_1_Eryngium_corniculatum
ATCGCGTCGCCCCCCAACCCACGCACCTCTTCGAGTGCTGCGTCGGGTGTGGGGCGGATAATGGCCTCCCGTGCCTCACGGCGCGGTTGGCCCAAACGCGAGTCCCCGACGACAGGATGTCGCGGCATGTGGTGGTTGTAAAAAGGCCGTCTCTGTAGTGTCGCGTCGTCACCCCGTCTTCGGTGCGAGCTCCTGTGACCCTCTGGTGCCACCAACGGTGTGTGCCTCGA
>refbc_320804_1_Orobanche_cernua_var._desertorum
CGCGTCGCCCCCCCTCCCGTCCCTATGGGGCGTGTTTTTGGTGGGGGCGGATAATGGCCTCCCGTGCACAATAATGTGCGGCTGGTCCAAATGCGAACCCGCGGCGACTCACGTCACGACCAGTGGTGGTTGAATCTTCAACTCTCGTCTGTCGTGTCGGATGGTGTTGCATGTTGGGCTCTATTATAGACCCATAGGCACGAGTTGCTTGTGCTTTCGACTGCGA
>refbc_90581_1_Phaseolus_maculatus_subsp._ritensis
ATCGTCACCCCCCCGCCCGCCACACTTAAGTAAATAGGTGTGCAGCAGGGGGTGCAAGATGACCTCCCGCGAGACTTCCTCGTGGTTGGTTGAAAAGCAAGTTCGGGACGGAGTCTCCCACGATAACGGTGGATGAGCCCACGCTCGAGACCAATCGTGCTTGCAAGACTGCGTCGTAATGGACTTAATGACCCCACGTGCGCCCTCTGTGAAAACCGAGTGCGCTATCTAC
>refbc_140899_1_Aspalathus_cordata
CATCGTTGCCCCAGTGCCCTGGCCTTGCGCTAGGCACCGAGCGGGGCGAGTGCTGGCTTCCCGTGAGCAACGCCTCGCGGTTGGTTGAAATATGAGTCCGTGGTGGAGGGCGCCGTGATGGATGGTGGTTGAGTAAAAGCTCGAGACCGATCGTGCGTGTCACCCCCACCGGCTTTGCGACTCTACGGCCCATGAGCGTCTTTTGGTCGCCCAAGACGG
>refbc_269740_1_Lentinellus_castoreus_f._galeiformis
AATTCTCAACCCCGCCCCCTTTTGCGAGGGGATGTCGGTGGCTTGGACTTGGAGGCCTTTGCCGGGGGAAAGCTTCAAACCCTTTCGTCGGCTCCTCTCGAATGCATTAGCAGGACCCTTGCGGCCTCGGTGTGATAATTGTCTACACCGTCGGGCTTAGCTGTCTGGGACCCGCTTCCAACCGTCTCGCAAGAGACAGATTTCAATCGAAA
>refbc_182844_1_Calonectria_gracilipes
CAACCCTCAAGCTCAGCTTGGTGTTGGGGATCGGCAAGGCGTCCTTCGGGTCGCGCCGTCCCCTAAATATAGTGGCGGTCTCGCTGTAGCTTCCTCTGCGTAGTAATACAACTCGCTCTGGAGTCTCGGTGCGGCCACGCCGTAAAACCCCCAACTTTTTCTGG
>refbc_180778_1_Gymnascella_dankaliensis
GACACAAATCAAGCGCGGCTTGTGTGTTGGGCCCTCGTCCCCTGAAAAGGACGTGCCCGAAACGCAGCGGCGGCGTCGCGGTTATCCGACCAGCCAGAGTGTATGGGGCTTTGTCACGCACTCCAAGGCACAGGACCGGCGCCTGTCGACCTCCATCAAACGAGATATCAAGG
>refbc_348618_1_Metarhizium_pingshaense
CGCCCCTCAAGTCCCCTGCGGACTTGGTGTTGGGGATCGGCGAGGCTGGTTTTCCAGCACAGCCGTCCCTTAAATTAATTGGCGGTCTCGCCGTGGCCCTCCTCTGCGCAGTAGTAAAGCACTCGCAACAGGAGCCCGGCGCGGTCCACTGCCGTAAAACCCCCCAACTTTTTATAGTTGACCTCGAATC
>refbc_1079265_1_Ilyonectria_sp._2_AC-2011
CAACCCTCAAGCCCCCGGGCTTGGTGTTGGGGATCGGCGAGCCTCCGCGCCCGCCGTCCCCCAAATCTAGTGGCGGTCTCGCTGTAGCTTCCTCTGCGTAGTAGCACACCTCGCACTGGGAAACAGCGCGGCCACGCCGTTAAACCCCCAACTTCTGAAAGT
>refbc_235854_1_Caloplaca_alociza
CACCCCTCAAGCATTGCTTGGTATTGGGTGCCCGCCCTCCGTTCGGGGGGCGCGCCCGAAATTCAGTGGCGGTCCCGGTGGACTTCAAGCGCAGTAAATATTTCGCTTTGGAAGCTTTCCGCCGGTGATCCAGCCAATAAGCCTT
>refbc_328781_1_Costus_scaber
CACACCCATCCCCATGGCATGGGCAATGGATGCGGAAGTTGGCCCCCCCGTGTGCGAGGCACCCTTGCATGTGGTCGGCCAAAGACTTTGGCTATCGCGTGTCCCCAAGGACATGATGGGTGGTGGATGCCCATGAGCATGCTTAAACATTATGCCTTGACACGTGTGCGGCCATGCACTAACCCCATCTTTGGACCGCGACCCCAGGTCAGGCGGGACCACCCGCTGAGTTTAA
>refbc_213042_1_Graphium_fimbriisporum
CGTCCCTCAAGCCCCCGCGCTTGGTGTTGGGCGCCCCGCGGCCCTGGCGTCGCGGGCGCCCCAAATGCATCGGCGGTCCCGCCTGGCGGCTCCCTGCGTAGTAGAACCTCTTCTCGCATCGGGTCCCGGGCGCGGCCAGCCGCTAAACCCCCCCCAATCGTACCAACGGTT
>refbc_281719_1_Polyozellus_multiplex
AATCTTCAACTGCTTCAGCTTTTATGGTTGTGGTGAAGTTGGACTTGGAGGATAATTGCTGGCGTAACTTAGGTTGCTTGTTGGCTCCTCTTGAATGAATGAGCTTTCCAGTAGATCATGGTGAAGTAACACTGATGTGATAACTATCTACATTGGATGTGAAAGCCTTGAGCAGAGAGGACTTTATTAGAACTCTCCTACAGGAAAGGTGGTATAACATCTTTGGGAGAAATTCCTATTGATGAACTCGATGACAAAT
>refbc_38844_1_Euphorbia_cyparissias
TCACTCAATCGTCGCCCCCACCGCCTCCCTCCCTCGCGAGGGATGCGGGCGGGACGGAAGCTGGCTTCCCGTGGACTTGTTCTCCGCGGTTGGCCCAAATGCCCGGTCCTCGGCAGCCACGCCGCGACAATCGGTGGTTGTAAGACCCTCGCAGAACGTCGTGCGCGCTCGGCCGTCCGTGCGGACCGATGAGACCCCGAAGCGTGCCTTAGGGCGCGCTCGCTATGCG
>refbc_426856_1_Comparettia_bennettii
GTTGCTTCGCTCCGTGCTAGCCGTCCTGCCTAAGGGCATGACAAGCGATGCTCGGATGTGTAGGTTGGCCCGTCGTGTCCAATGGTGCGACGAGCTTAAGAGCGGGTTTTGTCTCATTGGCCGCGAACAATAAGGGGTGGGTGAAAGCTATGAGCGCAGCCTGTGTTGTCTCGTGCTGGCGCGAGAGATTGATAATGCCTTTGATGTGATCCCCAACCATGCATCGCTTGGCATGCGATGCTTTGGAAT
>refbc_350237_1_Brasiliorchis_gracilis
CATCGAGTCTTTGAACGCAAGTTGCGCCCGAGGCCAGCCGGCCAAGGGCACGTCCGCCTGGGCGTCAAGCGTCGCGTCGCTCCGTGCCACCTCCGTCCTGCAAGTGGGCGTGTCGGCCTAGGCCCGGATGTGTAGAGTGGCTCGTCGTGCCTGTCGGCGTGGCGAGCTGAAGTGCGGGTTTCGTCTCGCTGGCCACGAATTACGAGGGGTGGGTGAAAGATGTGAGCGCAGCCTGCGTTGTCCCGTGCCGGCACGAGAGACGGGATGGGCCTTTGATGTGATCTCGACCCATGCGCCGATCGGCATGCGACGGCTTGGAAT
>refbc_520116_1_Eupatorium_fernaldii
ATCACGTCGCCCACATCAAACATCCATGATGTATGTGGGCGGAGACTGGTCTCCTGTGCCCATGGTGCGGTTGGCCCAAATACGAGTCCGCTTAAGAGTGACGCACGACTGGTGGTGGTTGATTACACAGTCGTCTCGTGTCGTGCGTCTCGATTCTTGACGGTATAGCTCTTGTAGTACCCTAATGCGTCGTCTTGTGACGGCTCTTCGATC
>refbc_137893_1_Saussurea_medusa
CATCGCGTCGCCCCCAACCACGCCTCCCTCATGGGGATGTGTTTTGTTTGGGGCGGAGAATGGTCTCCCGTGCTCATTGTGCGGTTGGCCTAAAAAGGAGTCCCCTTTGACGGACGCACGGCTAGTGGTGGTTTTCAAGGACTTCGTATCGAGCTGTGCATACGTGAGGGAATCGCTCTCCAAAGACCCTAACGTGTCGTCTTGCGACGACGCTTCGACCG
>refbc_216476_1_Euphorbia_dregeana
GATCGTCGCCCCATCGCCCCTCCCTCTTGGGGGGGTGCGAGCGGGGCGGATGCTGGCTTCCCGTGGGCGTAGCGCCCGCGGCTGGCCCAAATGCCCGGTCCTCGGCGGCGACGCCACGGCAATCGGTGGTTGCAAGACCCTCGTGGATCGCCGTGTGTGCCCGTCCGCCAACGTGGACCTACGAGACCCCGGAGCGCGCCCGAGGGCACGCTCGCTCATGCGA
>refbc_91209_1_Juglans_ailanthifolia
ATCGTTGCCCCAACCCCAAACAATTCTCATGATTTGTGGGGTGCGGGGCAGACATTGGCCTCCCGTGTGCTTCTGCTCGCGGTTAGCCTAAAAGCGAGTCCTAGGCGACGAGCGCCACGACAATCGGTGGTTGAGAAACCCTCGTGACCCGTCGTGTGTTGCTCGTCGCTGTGAAGGTGCTCCTCGACCCTGTTGTGTCGTTTCTGCGACTCTACCATCGCG
>refbc_364196_1_Tuber_sinense
TACACACCTTATCACAACATTTGTGGTCTTGGCAGGAGTGAATTGCTAGTCTATGAAAATATTCCAGCTGTCCACCATGCTGAAAATTATGGGAAGGTTACCAGGCGTGAACAACAGACTTTGTAAAGGGTTGCAGGACCTGTATCAGTCACCAGTCATGTCTGGTCCTTACCTTAGGGACCCCCATCCTAGATGAACTATGGGTTGACCTCGAATCAGGTAGGGATACCC
>refbc_201642_1_Dendrophylax_lindenii
GTTGCGTCGCTCCGCGTCGAGTCCCATCCCACGAGTGGGGATGGCGACGAAGGCTCGGATGTGCAGAGTGGCTCGTCGTGCCCATCGGTGCGGCGGGCTGAAGAGCGGGTTGTCGTCTCGATGGCCACGAACAACGAGGGTGGATTAAAGCTACGGGCACGACCTGCGTTGTCTCGTGCTGGCCCGAGAGAAGATTGTACCCTTAGTGTGATCCCAACCATGCACCGACCCACATGCGGCGGCTTGGAAT
>refbc_672908_1_Pterostylis_patens
ATTACGTCGCTTCACCCGGCACCGGCCACCGACGAGGTGCGACGGGTGTCGGCTCGAACGCGGAGAGTGGCCCCTCGCGCACATCTGCGCGGCGGGTTGAAGAGCGGATTGCCTTCCTCTTGGCCATGCTTTGATAAAGGGGTGGATGGGTGCTGCCAGTAGGCCCGCGCTATCACATCGTGTCCAATAGGAAGATAGATACACACATCCCTGGTAGCTCACCCGATTAATACGTCGTAGGTGACACCTTGGAATGCGACCCCAGGATGGGCGGGAT
>refbc_150796_1_Scleroderma_areolatum
GAAATCTCGAATCGAAGCTTGGACCCGGTCCGAGCTTCGTTCGGACAGTGGGAGTCTGCGGGCGAAGCGTGACTTCGTCGGCTCTCCTCAAAAGCATTAGCCGTGGGTGGCGAGCCTGGCATGGCACGGCCTCTTCGACGTCATAATGATCGTCGTGGGCTGGAAGTGTACGGCTCGACGGACCCGTGCTTCGCAATTCTTGCGAGCCCGTCCCTCGTGGACGGCCGCGCCCCATCGAAGCT
>refbc_1117361_1_Cosmospora_sp._2_PC-2011
CAACCCTCAAGCCCCCGGGCTTGGTGTTGGGGATCGGCCGCCCCCCGCGGCGCGCCGGCCCCGAAATCTAGTGGCGGTCTCGCTGTAGCCTCCTCTGCGTAGTAGCACACCTCGCACCGGAACGCAGCCTGGCCACGCCGTTAAACCCCCCACTTCTGAAGGTTGACCTCGGATCAGGTAGGAATACCCGCTGAACTTAAGCATATCAATAAGCGGA
>refbc_309299_1_Ficus_platyphylla
GCCGTTGCCCCCCCACCCCCCGAAACCCCTCCCCCGCTTTTAGCCGGGCGAGTGGGGACCGAGGGGGGGCGGACAATGACCTCCCGTGCGCGCTTCGAGCCGCGGTTGGTCCAAAAATCGAGTCCCCTGTCACGTCGTCTTGGCAACAGGTAGTCGATCATTCGGTGCCACGGCCATGTGCGTCGTGCACGCATCGGGACTCCGACAGACCCCGGCGCGCCCGTCGCGGGTGCCTC
>refbc_418867_1_Phellinus_noxius
ATCATCGAATCTTTGAACGCACCTTGCACTCCTTGGTATTCCGAGGAGTATGCCTGTTTGAGTGTCATGTTAATCTCAATACAACATTTTTTGTAACTAAAAAAGTGTTAATATTGGACTTGGGGACTGCTGGCGTAAGTCGGCTTCTCTTGAATGCATTAGCTGGGCTTTTGCTCGAGTAATTGGTGTAATAGTTTCTAACATTCACCGTTTACACTTGCTAATAGAGTCTGCTTCTAATCGTCTTGTAATGAGACAAACACTTAACTTTGACCTTTGGCC
>refbc_36642_1_Aspergillus_terricola
GCTGCCCATCAAGCACGGCTTGTGTGTTGGGTCGTCGTCCCCTCTTCGGGGGGGACGGGCCCCAAAGGCAGCGGCGGCACCGCGTCCGATCCTCGAGCGTATGGGGCTTTGTCACCCGCTCTGTAGGCCCGGCCGGCGCTTGCCGAACGCAAAACAACCATTCTTTCCAGG
>refbc_672988_1_Warneckea_yangambensis
AATCATGTGCCCCTTGTCACCCCATGCATCATCGCAAGGGTTGGGTTGGGTGCGTAATGTGGCCTCCCGTGGGATCGACGTGCATAGCGTTGAGGTGCGGTTAGCCTAAAATTGAGCATGGTAGTGGCTTGTACCACGACTTATGGTGGATTGTCTCGGACATGCATGAGATTTGGCCGTGTCGTGTGATAGGCTGCTCCAGGAGCTTTGGATGATCTTCACATGCGATCACAGGTCAGGCGGGGCTA
>refbc_109633_1_Galerina_marginata
AATTCTCAACCTTACCAGTTTTCACAAATTGGTAATGGCTTGGACTTGGGGGTTTTTTGCTGGCTTCGTCAAGAGGTCTGCTCCCCTTAAATGTATTAGCCGGTACCCTTGTGGAGTCGTCTATTGGTGTGATAATTATCTACGCCGTGGGCCTTCACTTTAAATGGATTGTACTGCTTCTAACCGTCCGTTAAGTCGGACAAATAATGACAATTTGACCTCAAATCAGGTAGGACTACCCGCTGAACTTAAGCATATCAATAAG
>refbc_93819_1_Orthilia_secunda
ACTGCGTCGCCCACCCACCCCGCACCCCATTGGGTAAAAGGTCAGTGTGTGGGAAGATATTGGCCCCCCGTGACACATGCATGGTGCTCGGTCGGCCTAAAAAAATGAGTCCTCAATAACGGACATCACGACAAAAGTGGTGGTTGCCAAACCGTTGTATCTTGTTGTTGTGCATGTCATTCTTATTGTGGGCTGGCTCTTTCGACCCTGAAGTACCATAACTACGGTACATTGACCGCGACCCCA
>refbc_237483_1_Antirrhinum_latifolium
TGGGCGTCACGCATCGCGTCGCCCCCTCCCTCTGAGGGAYGGGGCGGAAAATGGCCTCCCGTGCGCAAATGCGTGCGGCCGGCCCAAATCTGATCCCGCGTCGACGGATGTCGCGACAAGTGGTGGTTGAACTCTCAACTCGCGTGTTGTCGTGACTGGCTCCGTTGCATGCTCGGGCATCTTTTTGACCCAACGGCGCCTAATCGCGCTTT
>refbc_641916_1_Limnanthes_douglasii_subsp._douglasii
GCATCGTCGCTCCCTATATACCATCTCTTGAAAAATAGAATGAGTATTTTGGAGACGGATGTTGGCCTCCCGGTTGCTTATGTTATCGGTTGGCCTAAATTTGAGTTCCTGGCTACGAGTGCCTCGACAAGCGGTGGTTGAGATACCTCTTGCTCTTGTCGTGCGTTCGTAAGTGCATAAACTCATAGACCTATTAGCGTTGCTCGTTAACGCTCGTAT
>refbc_92633_1_Metarhizium_flavoviride_var._pemphigi
CAACCCTCAAGCCCCCCCGGCTTGGTGTTGGGGACCGGCCACCGGTGCCCTGCTGCTTCCGCGGCAGGCGCGCCCGGCCGCCCCCGAAATGAATTGGCGGCCCCGTCGCGGCCTCCCTCTGCGTAGTAGCACACATCTCGCAGCTGGAGCGCGGCGCGGCCACTGCCGTAAAACGCACCAACTTTTTTTTACAGTTGACC
>refbc_134522_1_Lonicera_sempervirens
CACGCATCGCGTCGCCCCCCCACCCCGCGTCCCACAGGGTCGCGAGCGGCGGGGGGAGCGGACAATGGCCTCCCGTGCCCCCGGGCGCGGCTGGCCCAAAATCGAGTCCCCGGCGGCGGACGTCACGACGAGTGGTGGTCGAAACATTCCTCTTATCACGTCGTGCGGTTCCCCGTCGCTCGGGCGGCCGAGTGACCCTGACGCGTCGTCTTCCGACGGCGCTCCGACG
>refbc_208910_1_Draba_cachemirica
ATAAGGGACGGAAGTTGGTCTCCCGTGTGTTACCGCACGCGGTTGGCCTAAATCTGAGCTAAGGACGTCTTGGAGCGTCTCGACATGCGGTGGTGAAATAAGCCTCGTCATTTCGTCGGTCGCTCCTGTCTGAATGCTCTTGATGACCCTATGTCCT
>refbc_672977_1_Warneckea_amaniensis
AATCATGTGCCCCTTGTCACCCCATGCATTGTCGCAAGGGTTGGGTTGGGTGCGTAATGTGGCCTCCCGTGGGATCGATGTGCATAGCGTCGAGGTGCGGTTGGCCTAAAATCGAGCATGGTAGTCGCTTTGCACCACGACTTATGGTGGATTGTCTTGGACATGCATGAGATTTGGCTGTGTCGTGTGGTAGGCTACTCTTGGGCTTTGGAAGATGTTTGCATGCGATCACAGGTCAGGCGGGGCTA
>refbc_1003167_1_Rhizoplaca_haydenii_subsp._arbuscula
GCACCCCTCAAGCTCAGCTTGGTATTGGGTCTTCGCCCCCCCCGGCGGGCCCGAAAGTCAGTGGCGGTCCGGCGTGACTTCGAGCGTAGTAAATCTTCTCCCGCTTTGGAAGCTCGCGCTGCGGCCGGCCATCAACGCCCAAATCTTTCAATGA
>refbc_527308_1_Hippeastrum_sp._AS-2008
CCTACTTACGCTCCTTGCATACTGCCCGTCCCACTGCCACGCGTGGCTCAACGGCAGGAACGGATGCGGAGATTGGCCCCCCGCGCATCGCTGCGTGGTGGGTTGAAGTGCGGGCCGCCGGTCGGGTCGGATGCGGCGAGTGGTGGAATGACACGCACGCCGTCGTTGATGCGACCCGACTCGGGCTGTGCATTGGTGGAACCCATGTCGACGGGCGCCACATGAGCGCTCCCTTGACCACGACCCCAGGTCAGGCGGGGACACCCGCTGAGTTTAAGCATATCAATAAGCGGAGGAAAAGAAACAAACG
>refbc_38374_1_Pachymenia_crassa
GCACAAATGCGACTTTTGCGCTTTTCCAATTTTTGTTAAATGGGAGAGCAGCAGCTGATGGGTGTTTTCTATATGAGTCCGTAACAAAGACGTTTTTACATGTCCTTGTTAATGCGGTCACCCGAAGATGAGAGTGCTGGAGCGACTTTTCCAACCTGGCGTGGTCCGACTCCCTATTGCGCTGCGAAGTAAGCAAAATTTAATTGTGTTTCATTTCGAATGCAGAGTGGTAGGTTGAGACGTTGATCGTACTATATGCGCCTAAAAGTGATAAATGTTGCAGTAGAGCCTTGTACAAGATTTTAAAAAAAAATACACATTTGGATC
>refbc_36044_1_Erysiphe_pisi
CATAACACCCCCTCCAGCTGCCTTTGTGTGGCTGCGGTGTTGGGGCTCGTCGCGAAGCGGCGGCCCTTAAAGACAGTGGCGGTCCCGGCGTGGGCTCTACGCGTAGTAACTTGCTTCTCGCGACAGAGTGACGACGGTGGCTTGCCAGAACAACCCTCATCTGCTCCAGTCACATGGATCACAGGTT
>refbc_207887_1_Liabum_bourgeaui
TTCCCACATCATACTCTGGTGTAGGGGGCGGAGCTTGGTCTCCCGTACCTTAGTTGCGGTTGGCTCAAATAGAAGTCCCCTTTGGTGGATGCACGACTAGTGGTGGTTGACAAGACCTTCGTCTGGTGTCGTGCGTCATGAATCACAAGGGAAGAGCTTCTCAAAGACCCCAACGTGTCATTTTGTGATGACGCTTCGACCGCGACCCCAGGTCAG
>refbc_84971_1_Tylospora_fibrillosa
TAAATCCTCAACCGCGCCGATTGATTTTCGGTGGGGCTTGGACTTTGGAGCGTGCTGGCGAAGGTCGGCTCCTCTTTAAATGCATCAGCGGAAGAAACCTTTGTCTTTCCTGCCCTTCGGTGTGATAATCGTGTTGCGCCGCGGTGGAACTTCAACGATCCGCTTACAATGGTCTTCGGACGAATACCTCATGTCATCTTGACCTCAAATCAGGTAGGACTACCCGCTGAACTTAAGCATATCAATAAGCGGAGGA
>refbc_346895_1_Palaua_tomentosa
ATCGTCGCCCCCATCAAACCCTCAGCCCTCGGGCTACGGTTGAATTGTGGGCGGAAATTGGCCTCCCGTGCGCTCACCGCTCGCGGTTGGCCTAAAATTGAGTCCTCGGCGATGAAGTGCCGCGACAATCGGTGGGAATGCTTTTAGCTGCCTCGTTCGGAGTCGTGTGCGCTCGTTGATTAGGACCCTTTGACCCTTTTGGCATCGCAATGTCGGTGCTCGCATCG
>refbc_613101_1_Sargassum_spinuligerum
CGAAAACTCGCCCACAGCTTTGGGTTCGATCTCGACCTCAAGGCGGTGGAGCGGAATCTGAGTGTTCCGGGGAGCGGTAGTGTGGTGTGTATTTCTGTACATACTGCCTGTTCGTCCCCTGAGTCCACCCAAACCTAGAGAGCTACCGATTGTCCGGACTTCTTTTGTCTTTGCGGCGCTGGAGACAGGACTACCTTGCGTCCTCCGGAAGATGCGTTGTTGACCTCACCCCCTCTCGCGGGGCGGGGACACCGACAAGTCGCCGGGGATGTGCGCGGGTGACCTTGAGGCGTCGCTGGAGGCAAGTTCACCTTGCGTCCTCCGGAGGATCCGTTGTTGACGGCGCCCCATATCACGGGGCGGGGACACGACGGGTCGCCGGGGATGTGCGCGGGTGGTCTTGAGGCTTGGGACGGTAGGCAGTCTCGAGAGTGCCGGTGAGAG
>refbc_103965_1_Calocedrus_macrolepis
ACTCCAAAATCGCCCTCCCTCGCGAGGAGCGTAGATGGCCGTCCGTGTCCGCAAGTGGGACGGTCGGCTGAAATGAGCACGGGGTCCGTCGATCCGTTGCGACGAGCGGTGGCTCTCAAAGGCCGGCGTTGGTTTGTGCGGAGCGAGCGACGCCTCGTGAGGAACTTTGCCGTGGGTGCAGCGGGCCCGCCGGAGTGCGGGCGTGCTGCATCTCTATC
>refbc_696037_1_Inocybe_striata
AAAGTTCTCAACCATGCTGGTTCTTCTGGTGTGGCTTGGATTTGGGGGTTTTTGCAGGCTTTGAACCAAAGTCAGCTCCCCTTGAAAGGATTAGTGGTAACCAGAGTACCTTTGGGTGTGATAATTATCTATGCCTTGATGCGTACTGTGTGTGAGCTGCTTCCAACCGAGTGTTGACAAAT
>refbc_140788_1_Carex_aquatilis
TTAGAAGCCCATCCACGCTCTGTTGCCTAACCAACGGCAAAGATGCGGACATTGGCCCTCCGAGCCGTGAGGCGCGGTGGGCCTAAGTGTGCGGCCGTCGTATGTGGCCGGGAGCGGCGAGTGGTGGGCTACTGCGCACGTCACCCCGAGTCCCGTACTGACGCATGGCCTTGTATGACCCCCTAACGAGGAGCACGCTGCCGCGGCTTGCGCTGCGCGGCGCCTTCGGACC
>refbc_336015_1_Leptographium_americanum
TGCCTGTCCGAGCGTCATTTCCACCCTCACGCGCCCCTTCAGTGCGTGGTGTTGGGGCATACTGCGGCTGCCGCAAGGCACCGCAGGCCCTAAAACCCAGTGGCGGGCCGGCAGAAGGCTCCGAGCGCAGTAAGCATTACGCCCTCGCTCCGGACGCCCCTGCTGGCAGCTCGCCCTGCGGCGGAAACGCTTGCAGCAACCAATTTTTAAGG
>refbc_510735_1_Crataegus_pinnatifida
CCTCGCCTCTCTCGGGAGCGTCGGCGGGCGGACGATGGCCTCCCGTGCGCCACCCCGCGCGGTTGGCCCAAATGTCGAGTCCCCGGCGACGAACGCCACGACAATCGGTGGTTGTCAAACCTCGGTTGCCTGTTGTGCGCTTTCGCCGCGCTGCGGGCGGGTCGCCACCATCGCGGCTCTTCTTCCGGGGAACTCTTCCACGCCACCCCAGGTCAGGCGGGGA
>refbc_95413_1_Draba_oligosperma
GGGACGGAAGTTGGTCTCCCGTGTGTTACCGCACGCGGTTGGCCTAAATCTGAGCTAAGGACGTCTTGGAGCGTCTCGACATGCGGTGGTGAAATAAAGCCTCGTCATTTCGTCGGTCGCTCCTGTCTGAATGCTCTTGATGACCCTATGTCCTTCACGCGAC
>refbc_573935_1_Cosmospora_aurantiicola
CAACCCTCAAGCCCCCGGGCTTGGTGTTGGGGCTCGGCCCGCCCCTAGCGGCGCGCCGTCCCCGAAATCTAGTGGCGGTCTCGCGATAGCCTCCTCTGCGTAGTAGCAATATCTCGCACTGGAACTGAGCAAGGCCACGCCGTTAAACCCCCCACTTCTGAA
>refbc_536162_1_Tsiorchis_wangii
GTCGCGTCGCTCCGTGCCAAGTCCCCACCGTTCCCACCGCAGTGGGGGTGCCGGACGAGGCTCGGATGTGCAGAGTGGCCCGTCGTGCCCATCGGTGCGGCGGGCTGAAGAGCGGGTTATCTTCTCATTGGCCACGAACAACGAGGGGTGGATGAAAGCTGCCGCGGGCAAGGCCCGCGTTGTCTCGTGCCGGCCCGAGTGAAGATCACACCCTTCGTGCGATCCCATCCCACGCGCCGCCCCCGTGCGGCGGCTTGGAAT
>refbc_92057_1_Melanoselinum_decipiens
ATCGTGTTGCCCCTGACCAATCATCTCCTTGGGAGATATTTTTGTTTAGGGGCGGAGATTGGCCTCCCGTGCCTTTTGTGTGCGGTTGGCTCAAAAATGAGTCTCTGGTGATGGGCATCATGACATCGGTGGTTGTAAGAAGACCTTCTTGTGTTGTTGTGTATGCCCACTACAGTAGGGAACTCGAGGGCCCTTAGGCACTACAAAAATGTGTGCACTTCGA
>refbc_1016849_1_Exophiala_sp._SST-2011
CACCCCTCAAGCCCCCGGGCTTGGTTTTGGACGGTTTGGTCCAGGTCACCTGGACCCCTCCTAAAGACAATGACGGCGGCCTCGTTGGACCCCCGGTACACTGAGCTTCTTAACTGAGCACGTATCGGATCTAGGGTGCGCGAGCCACGGTCTTATACCCCCCTTTTTTTCTAGG
>refbc_101953_1_Rhododendron_kanehirai
ATTGCGTCGTCCACTCACCCCGTGCCTCATCGGCAGGTAAGTGCGTGGGCGGATATTGGCCCCCCGTGCACATTGGTGCTCGGCCGGCCTAAAAATGACGGTCCCCGATGACGGACATCACGGCAAGTGGTGGTTGCCAAACCGTCGCGTCATGTCGTGCATGCCATTCTTTGTCGCGGGGCTGGCTCATCGACCCTTAAGTACCATATACTGCGGTACCTCAACT
>refbc_301207_1_Macroventuria_anomochaeta
TACCTTCAAGCTTTGCTTGGTGTTGGGTGTTTGTCTCGCCTCCGGGTGCAGACTCGCCTCAAAACAATTGGCAGCCGGCGTATTGATTTCGGAGCGCAGTACATCTCGCGCTTTGCACTCATAACGACGACGTCCAAAAGTACATTTTTACACTC
>refbc_231106_1_Sphagnum_subsecundum
GCTCGACCCACCCATCCGTCCCATTCGTGTACCGTTTGGGGCGGTTCTCGCGTGGAACTGGTCGTCCGAGGGGGCGGAGCTTATCCGCCATCGGTCGGCTGAAATGTATGCTGTCCGGGCGCCGTGGCGAGGGACC
>refbc_310255_1_Elymus_glaberrimus
CAAAACACGCTCCCAACCCCCCTCATCGGGAATCGGGATGCGGCATCTGGTCCCTCGTCTCGCAAGGGGCGGTGGACCGAAGATCGGGCTGCCGGCGTACCGCGCCGGACACAGCGCATGGTGGGCGTCCTCGCTTTATCAACGCAGTGCATCCGACGCGCAGCCGGCATGATGGCCTCAAAACGACCCAGCAAACGAAGCGCACGTCGCTTCGACCG
>refbc_202913_1_Trichoderma_effusum
CAACCCTCGAACCCCTCCGGGGGGTCGGCGTTGGGGATCGGCCCCGTCACCGGGTGCCGTCCCCCAAATACAGTGGCGGTCTCGCCGCAGCCTCTCATGCGCAGTAGTTTGCACACTCGCACCGGGAGCGCGGCGCGTCCTCGTCCGTAAAACACCCCAAACTTCTGAAATGTTGACCTCGGATCAGGTAGGA
>refbc_859237_1_Caloplaca_sp._JS-2010g
GCAACCCTCAAGCTCAGCTTGGTATTGAGCAGAATCGCCGGCTCCCCGCGGGGTGGCCGGCGTGCTCGAAAATCAGTGGCAGTCCCGGGAGACTTTCGAACGCAGTAGACCACCGCCGTTCCAGAAGGCTTCGCCCGCGAGACTTCGCCGAGAAACGGCCTCAGTGCCCTCAACG
>refbc_165094_1_Poa_infirma
GGCGTCACGCCAAACACGCTCCCACCACTCATCGGGAAGTGGGATGTGGCATGTGGCCTCCCGTTTTACATGGTGCGGTGGGCCTAAGATGTGGCTGCCGGCCTATCGTGCCGGACACAGCGCGTGGTGGGCGATCTTGCTTTACTTACCGCAGTGCGTACGGACCGTAGCCGATGTTATGGCCTAAAGGACCCAAAGAACGGTGTGCTTTACGCTTCGACC
>refbc_460349_1_Perezia_virens
CATCGCGTCGCCCTCCGCCTCACACGCGTGTGAAGTCGGGGGCGGAAATTGGCCTCCCGTGCCCATGGTGTGGATGGCCCAAAAAGGAGTCCCCTTCGTCGGACGCACGACTAGTGGTGGTTGTCAAAGACCCTCGGTTCTCGTCGTGCGTCGTCGATGCAAAGGGCAGTACTCTCTTAGACCCTGTTGTGTCGTCTTCGGACGTCGCTTCGACCGTGACCC
>refbc_115663_1_Solanum_candidum
ATCGCGTCGCCCCCGCACGCCGCACGGCGTGGCGGGGCGGATACTGGCCTCCCGTGCGCCTCGAGCCCGCGGCCGGCCCAAATGCGAGCCCACGTCGACGGACGTCGCGGCATGTGGTGGTTGGAACTCGACCGACTCTCTCGGTGCCGCGGCCACAGCCCGTCGCGCGTGCGCGCTCCCCGACCCTCCCAGCGCCGAGGCGCTCCGACC
>refbc_425919_1_Croton_hoffmannii
CGCTCCCCACTCATCAGGGTGCGGAATATGGCCTCCCGTGCGATCCCCTCTCGCGGTTGGCCAAAAAAAATGGTCCTCGGCTGCGAATGCCGCGACAATCGGTGGTTGCAAGACCCTCGTACACAGTTGCGTGCACGTATGCCTTTGGATAAGTAGACCCCTTTGCGTCCTTTGTGGCACGCTCACATCGCGACCCCAGG
>refbc_368367_1_Poa_flabellata
CAAACACGCTCCCACCCCTAATCGGGTATTGGGAAGCGGCATGTGGCCCCCCGTCTCGCAAGGGGCGGTGGGCCGAAGATGCGGCTGCCGGCGTATCGTGCCGGACACAGCGCGTGGTGGGCGAACTCGCTTTACTTACCGCAGTGCATCCGGCCCGTAGCCGACGTGATGGCCTTRAGGACCCTATGAACGGAGCGCATGACGCTCCGACC
>refbc_316491_1_Viola_mandshurica
AACGTCGCCGCCAGCACATCCTTCCCTTAGGGGATCGTGATGTAGCTGGGGGCGGATTTTGGCCTCCCGTGCGCCTCGGCGCGCGCGGTTGGCCTAAATTTCAGCTCACGGCGAGGATCGCCACGACAAGCGGTGGTTTTTTGAACTAAGGACCTCGGGTGTTGTCGTGCGGCCTCGCGGAGAGAAGGAACCTCGTGCGCTTGCGCACCCTCTTAACGAGACCCCAGGTCAGTCGGGAACACCCGCTGAATTTAA
>refbc_229440_1_Androsace_hausmannii
TAACGCGTCGTCCCCCCTCCCACGCCGCCCCTAACAGGGCCTTGGGATTGGACGGAAGCTGGCTCCCCGTGTGCATCCGCGCGCGGCCGGCCAAAACAAGAGTCCCGACGGCTGACGTCGCGGCGAGTGGTGGCTGTCAAACCGTTTCAGTTTTACCGCGCACACCTCGGCCGTACCCGGATGACTCCGTGACCCAAGAACGCCGCTCAATAAGCGGTTTTCGATCGCGA
>refbc_87147_1_Fucus_evanescens
TGTTGACGCCAATCGCTAGACCCCCTGGTCTCTGATCGGGTGTGTCTGGCGGACTATGAGTGTTCCGGAAGCGTAAGCCGCCGAGTCCACCGAAGTATGTAAGATTTGTAAGGCCCATGCGAACATCACCCGCCCGTCGAAGTGAGTTAGTGCAGGTTGGGTCGTTTACGGAGGTCCCTTTTTCTCCTTCGAGAGAGGAGAGAGGAGGGGGGCAAAATTACGGTCCGGCCACCGTACTTGCGAGGGTGGGAGAATCTGTCCGTGTCTGGCGTCTTGCAGATCATGAAAGGATCGATCGTTTGGCGGGAGGTACATCCCCCGGCCTGCGAGCTTTCAACACAAATGCATTTTAATTCT
>refbc_106562_1_Malus_orientalis
CCGCGCATCCCTCGGGAGCGTCGGGGGGCGGACGATGGCCTCCCGTGCTTCACCCCGCGCGGTTGGCCCAAATGCCGGGTCCTCGGCGACGAACGCCACGACAATCGGTGGTCGTCGAACCTCGGTTGCCAGTTGTGCGCTTTCGTCGCGCTCCGAGCGGCCCGCGACGCCCGCTGCTCTCGCTTCGGCGGAGCTTTCAACG
>refbc_165786_1_Actinidia_macrosperma_var._mumoides
ATTGTGTCGCCCACCCGCCCCGAGCCTTACCAAGGGCCGGGCGTGGGTGGGCGGATATTGGCCCCCCGCGCACGTCAGTGAGCGGTCGGTCTAAAAACGAAGTCCTTGGCAGTGGACGTCACAACAAGTGGTGGTTGACAAACCGTTGCGTCCTGTTGTGCTTTGATCCCATTGCCAAGGGTCTGCTCTTCGACCCTAATTTGCCGTTGCCACGGCTTTCGA
>refbc_668911_1_Inga_poeppigiana
CAACGTCGCCAACGCCCGGTCCTCCGGGCGCGGCGGATGATGGCCTCCCGGGGGCCTCGCCCCCCGGCCGGCCGAAAAAGGGGCCCGACGTGACGACCGCCACGATCCACGGTGGTTGAGCGAACACTCGCTCGAGGCCATGACGCGCGCGCGTCGTCCCGCGGCGAGGGCCCTCCGGCGAGGGCAACCATGCGACAGCAGGGAGCGCCCCACTCGTACGCGACCCCAGGTCAGGCGGGGCTACCCGCTGAGTTTAA
>refbc_644193_1_Carex_paleacea
TTAGAAGCCCATCCACGCTCTGTTGCCTAACCAACGGCAAAGATGCGGACATTGGCCCTCCGAGCCGTGAGGCGCGGTGGGCCTAAGTGTGCGGCCGTCGTATGTGGCCGGGAGCGGCGAGTGGTGGGCTACTGCGCACGTCACCCCGAGTCCCTTACTGACGCATGGCCTTGTATGACCCCCTAACGAGGAGCACGCTGCCGCGGCTTGCGCTGCGCGGCGCCTTCGGAC
>refbc_416611_1_Cardamine_enneaphyllos
ATCGTCGTCCCTCTCATCCTTTGCGGATATGGGACGGAAACTGGTCTCCCGTGTGTTACCGCACGCGGTTGGCCAAAATCCGAGCTAAGGACGCCGATAGCGTCATGACATGCGGTGGTGAACTAAAGCCTCTTCGTATCGTCGGTCGTTCTGGTCCATAAGCTCTCGATGACCCAAAGTCCTCAAAGCGACCCCAGGTCAGGCGGGATCACCCGCTGAGTTTAAGCATATC
>refbc_173117_1_Hydnotryopsis_setchellii
TCATATGCCGACACCTCAAGCTTCTCCAGCTTGGATTGCCTTGGAAAAGCACTCGCTACTTGAGCTGCCTTCCAGAAATCTATTGGCGGTATGGTTGCTTTTGAACCAAACGTAATATCTTAAAAATCGTTTGCTCAAGGCATTGGTACCTTGCCTTCAAACCCACCCTTTTATCATACTTGGGGT
>refbc_147632_1_Ranunculus_pachyrrhizus
GCGTCGCTCACCCACCAACCTAGTTGGCGGAGAGCGGAGATTGGCCCCCCGAGTCCTTCGGGCACGGTCGGCACAAATATTGGTCCCCGGCAGCGATTGTCGCGGTCAGCGGTGGTTGTTTTCTTCCTCCAAAGACTAAATGACGCGTACATCGTTGCATGCAGGATCGAAACGACCCTCGAAAGCCGTTCGCGGCATTCACCC
>refbc_199636_1_Curcumorpha_longiflora
CATCGTCGCCTTTGCTCCAAGCGTTGTTGGTGCTGAGTGCGAAAATTGACCCCGTGTGCCCTCGGGCATAGTCGGTTGAAGAGCGGGTAGTCGACAGTCGTCGGGCACGATGGGTGTTGGTCGCCGTGAGCGGGAACAGAACATCGGCCTCGTCGTTTTTGGACGAGTCCTCAAGAGACCCTGTTTGATTGTGGCATCAGGTCAAAGTGCCATGTCCATCAACTT
>refbc_717515_1_Bipolaris_cactivora
GTACCCTCAAGCTTTGCTTGGTGTTGGGCGTTGTTGTCTTGCCGTGCGCAAGACTCGCCTTAAAACGATTGGCAGCCGGCCTACTGGTTTCGGAGCGCAGCACATTTTTTGCGCTTGCAACCAGCAAAAGAGGTTGGCGATCCAGCAAGTCTATCTTCTCACTT
>refbc_57473_1_Derxomyces_mrakii
CGATAAGTAATGTGAATTGCAGAATTCAGTGAATCATCGAATCTTTGAACGCAAATTGCGCCCTTTGGTATTCCGAAGGGCATGCCTGTTTGAGTGTCATATAGACTTCACCCAATCATTTTTTAATTAAAGTGGTTGTTAACGGTGCTTTGGACGTCTGCCATTAACCTTGGCTCGTCTTAAATGTCTAAGTGGATATTAGCGTGATAAGTCTTCGCTATCATTGTTCACTATAAAATCACACATCAAGCTCTGACCTCAAATCAGGTAGG
>refbc_70092_1_Eupenicillium_erubescens
GCTGCCCTCAAGCACGGCTTGTGTGTTGGGCCCTCGTCCCCCGGGACGGGCCCGAAAGGCAGCGGCGGCACCGCGTCCGGTCCTCGAGCGTATGGGGCTTCGTCACCCGCTCTGTAGGCCCGGCCGGCGCTGGCCGACACCATCAATCTTTTTTCCAGG
>refbc_706490_1_Cephalotaxus_sinensis_var._sinensis
CACTCCGAAATCGCCCCCCACCGTTCTTCGGCGGGAGGAGCGGAGATGGTCGTCCGTGCCCGCCATGGGCGCGGTCGGCTGAAATGAGCACGAGGTCCGTGGCCCACTCCACGACGAGCGGTGGCCCATGAGGGTCGGCGTTGGTTCGTGCCGGGCGGGTGCGGCTCTGTGGGCAAACTTTATCTCGTGGCCGGTGTCCCGCTTGCGGGCGGGGCCCGTTCGCAACCTTCCG
>refbc_391793_1_Sporobolus_indicus_var._pyramidalis
GAAAAGACACTCCCCCGCCCTTCATGGAGCGGGATGTGGTGTTTGGCCTTCCGTGTCATGTGAATGGTTCGGTGGACTAAAGTATAGGCTTCTAGCTATGGGGCTGGTCATAGCACTTGGTGGATGACAAATGTTGTTCTCGGAGTTGTGACATGTACTGATTAAAGCGGCATTGGCCTCTTGACCCATGCTTTGAGCATATCATGCTTGCACCGCGACCCCAGGTCAGTCGGGATTACCCGCTGAATTTAAGCATATCAATAAGCGG
>refbc_481958_1_Dichaea_elliptica
CATCGAGTCTTTGAACGCAAGTTGCGCCCGAGGCCAGCCGGCCAAGGGCACGTCCGCCTGGGCGTCAAGTGTTGCGTCGCTCCCTGCCAGCTCCGTCCTGCTAATGGGCGTGTCGGCCAAGGCTTCGGATGTGCAGAGTGGCTCGTCGTGCATGTCAGTGCGGCGTGCTAAAGAGCAGGTTTCGTCTCGCTGGCGGCGAACAACAAGGGGTGGGTGAAAGATGTTAGCGCAGCCAGTGTTGTCTCGCGTCGGCCCGAGAGACGGAGTGTGCCTTTTGATGTGAACCCAAAACACGCACCGTTCGGCATGCGGTGGCTTGGAAT
>refbc_41516_1_Centaurea_clementei
ATCGCGTCGCCCCATACCATGCTCCCCCATGGGGACGTTTTTGGTCTGGGACGGAGACTGGGCTCCCGTGCTGATGGTGCGGTTGGCCTAAAAAGGAGTCCCCTTTGGTGGATGCACGGCTAGTGGTGGTTGTCAAGGCCTTCGTATCGAGCCGTGCTGATGCTAGGGAATCGCACTCTACAGACCCTAATGTGTCGTTATACGACGACGCTTCGA
>refbc_137754_1_Laccaria_pumila
AATTCTCAACCTTCCAGCTTTTATTAGCTTGGTTAGGCTTGGATGTGGGGGTTGTGGGCTTCATTAATGAGGTCAGCTCTCCTTAAATGCATTAGCGGAACTTTTGTGGACCGTCTATTGGTGTGATAATTATCTACGCCGTGGATGTGAAGCAGCTTTATGAAGTTCAGCTTCTAATCGTCCATTGACTTGGACAATTTTTGACAAT
>refbc_531809_1_Teratosphaeria_persoonii
CACCACTCAAGCCTGGCTTGGTATTGGGCGTCGCGGGAGACCGCGCGCCTCAAAGTCACCGGCTGGACCGTCCGTCTCCAAGCGTTGTGGCAACTATCCGCGAGCGAGACCCGGGCGACCCGGCCGTTAAACTTCATTCAAG
>refbc_347663_1_Tiquilia_hispidissima
ATCTCGTCGCCCCACCGCCCTCGGGCGGGGGGCGGAGTGTGGCCTCCCGTGCCCCCCAAGGCGCGGCTGGCCGAAACCCCGAGTCCCGCGCGACGGACGTCACGGCTGGTGGTGGTTGCACTGCTCAACAAGCTCGTCGTCGTGCGTCGAAACGCCGCGCGTTCCGGACCGACCGACCCTTCCCCGCGCGCGCTCCCCGCACAGCGGGGCGCCGCGCACCACGA
>refbc_191225_1_Bellis_annua
ATCGCGTCGCCCCCATCATTCCATCCTTGTGATGCTTTGATGGGGGCGGATATTGGTCTCCCGTTCATCACYGAGCGGTTGGCCAAAATAAGAGTCCCATTTGACGGGCACACGACTTGTGGTGGTTGACAAAACCGGAATCGTGTCGTGTGTCTGGATGAAAGGTGCATCTTTAAAAACCCAATGTGTTATCATTTGATGACGCTTCGA
>refbc_657307_1_Hyaloscypha_hepaticola
TGACCACTCAAGCCTAGCTTGGTATTGGGGTTCGCGGTCTCGCGGCCCTTAAAATCAGTGGCGGTGCCATCTGGCTCTAAGCGTAGTAATTTATCTCGCTATTGGGTCCGGTGGTTGCTTGCCAACAACCCCCAACTTCTAAGGTTGACCTCGGAT
>refbc_132584_1_Lecanicillium_aphanocladii
CAACCCTCGACTTCCCTTTGGGGAAATCGGCGTTGGGGACTGGCAGCATACCGCCGGCCCCGAAATGGAGTGGCGGCCCGTCCGCGGCGACCTCTGCGTAGTAATCCAACCTCGCACCGGAACCCCGACGTGGCCACGCCGTAAAACACCCCACTTTCTGAACG
>refbc_128189_1_Sphagnum_capillifolium
GCTCGACCCACCGACCCTTCCCGTGCTTGGGGAGGTGCTCGCGTGGAACTGGTCGTCCGAGGCGGCGGAGCCATCCGCCATCGGTCGGCTGAAATGTATGTTGTCCGGGCGCCGTGGCGAGGGAC
>refbc_537821_1_Anastrophyllum_sphenoloboides
ACCGCACCCCCACCTCCCCAACACTCGTCATGAGTGGCGGGATGAGTGGAAATGGCCGTCCGGGACCCGGTGTTTGACGCTGGCGGTCGCGGTCGGCTGAAATGGAGCGTTCTGGACGTGGCCGGAGAGAGAGGCTGCGAGAAGGTGATCCGCCCTTTGTCGGGAGGAATTGGACAGCGCCTCTCCCTTCGGTGGTCCGTGGGATGTCGGGCTTCTCGGGGCTCAGTAGGCTCCGGGGGGCCTGAGAAAGGGGAGGGGGAGTGTCATCGCTCCCTCTCTTAAAGCT
>refbc_282784_1_Draba_kamtschatica
TAAGGGACGGAAGTTGGTCTCCCGTGTGTTACCGCACGCGGTTGGCCTAAATCTGAGCTAAGGACGTCTTGGAGCGTCTCGACATGCGGTGGTGAAATAAAGCCTCGTCATTTCGTCGGTCGCTCCTGTCTGAATGCTCTTGATGACCCTATGTCCTTCACGCGACCCCAGG
>refbc_462558_1_Senecio_scaberulus
ATCGCGTCGCCCCCATCGCACCTCTTGACGAGGATGTTTGAATGGGGTCGGAGATTGGTCTCCCGTTCCTAAGGTGCGGTTGGCTGAATTTTGAGTCCTCTTCGACGGACGCACGATTAGTGGTGGTTGACAAGACCTTCTTATCGAGTCGTGTGTTCCAAGGAGTAAGGAATATCTCTTTAATGACCCTAACGTGTCGTCTCATGACGATGCTCCGACT
>refbc_486688_1_Lonicera_tangutica
CACGCATCGCGTCGCCCTCCCACCCCGCGTCCCACTGGGCCGCGAGCGGCGGGGGGTGCGGACAATGGCCTCCCGTGCCCCCGGGCGCGGCCGGCCCAAATCGAGTCCCCGGCGGCGGACGTCACGACGAGTGGTGGTCGAAACATTCCTCTTATCACGTCGTGCGGTTCCCCGTCGCCCGGGCGGCAAATCGACCCTGACGCGTCGTCGTGCGACGGCGCTCCGAC
>refbc_232303_1_Galactia_latisiliqua
AATGTTGCCCAACGCCAACGCCGTTTCCACGATCGGCGTTTTAGCGGGGCGAAAGTTGGCTTCCCACGAGCTCTGTCCCGTGGTTGGTTGAAAAATGAGTCCTCGGTGGAATGCTCCATGAGAAATGGTGGTTGAGTGATGCTCGAGACCAAACATGCGTGGCTTCCCCCTAAGGTGGACGTTCGACCCCTTGCGTCCTAAAACGACGTCTCACAA
>refbc_642532_1_Pyrola_japonica
GCTGCGTCGCCCACCCACTCTGCACCCCATTGGGAAAAAGATCAGTGTGTGGGAAGATATTGGCTCCCCGTGCACTTATATCGTGCTCGGTCGGCCTAAAAAAATGAGTCCTCCATAACGGACATCACGACAAAAGTGGTGGTTGCCAAACCGTTGTATCATGTTGTGCATGTCTTTGTTAATGCTGGCTGGCTCCTTCGACCCTGAAGTACAAAAAGTACGGTACATTGACCGCGACCCCA
>refbc_291215_1_Acer_tataricum_subsp._tataricum
GCATCGTTGCCCCCCCCAAACCCCTCTAACACCTCTCCTCGAGAGGGAGACGAGGGGACTTGGCCGTGGGCGGATATTGGCCTCCCGTGTACCGAACGGCCCGCGGTTGGCCTAAATACGAGTCATCGGCGACGGACGTCGTGACGTTCGGTGGTGAAACGAAATAAACCTCGAGCTCCCGTCGCGCGTACGCCGCCGGTCTAATAAGGCTCACCGACCCTGAAGAAGCGCCGTCAACGGCGCGCACGCATC
>refbc_460234_1_Vigna_heterophylla
GTCGTCTCCCCTTATGCAATTGTGCATTGTGGGTGCAAGTTGGCTTCCTGCGAGATAATATCCTCGTGGTTGGTTGAAAACTTAGTTAACGTTGCAGTCCCCTGCAATTAACGGTGGATGAGTAACTCTCGTGACCAATCATTGCATGTGGTACTGTGGCCGATCTCAAAGTAGACTCTATGGTGTTGTTTGTTGATACGAATGGCACACTTACT
>refbc_228638_1_Krameria_grayi
ATTGTCGCCCCACACTGAACTAAGCCTCTTGGGCAAAGATGCGACGTTGTTGGGGCGGATATTGGCCTCCCATGTGCCAATGTGTATGCGGTTGGCCCAAGAAATGAGTATGCGGTGCAAGGAGTGCCTCAACGAGCGGTGGTTGAGATGACCTCGGTGCGAGTTGTGCACGGTGGGCCAAAATGGAACTCTAATGACCCTAAAGTGTTGATTTCACCTCCAAT
>refbc_478367_1_Lachemilla_pectinata
ACGTCGTTGCCCCTCCAAACCCCCTTTGAGGAGCTGGATGGGCGGAAGATGGCCTTCCCGTGTGCTCTGTCACGCGGTTGGCCCAAATACAAAGTCCTCGGCGTCCGACGCCGCGACAATCGGTGGTTGTCAAACCTCGGTGCCCTGTCGCGCGCGCGGATCGTCTGTTGGGCTTCTGCACATGTGCGCGCCGTTCACTCGGCGCTTTCAA
>refbc_179355_1_Dendrobium_findlayanum
ATTTTATCGCTCCGTGCCTAGTCTCCCATCCAAGGATGTGTTGCCAAGGCTCGGATGTGCACGGTGGTTCGTCGTGCCCCTTGGTGCGGCGGGCTGAAGGGCGGGTCATCTTCTCGTTGGCTGCCAACAATAAGGGGTGGATTAAATGAGGCCTATGCTATTGTGTCAAGCGCGCCTGAGAGATGATCATACTTTTTAGGTGATCCCAATTCATGTGCCGATCCATGGATGGCGTATCGAAT
>refbc_644119_1_Syzygiella_liberata
GCACTCCCACCCCTCCGAACCCCCCCAGGAGTTCGAGAGGGAGTGGAACTGGCCGTCCGGGACTCTGGTTCGCCCAGTGTCGCGGTCGGCTGAAATGGATCCGTTCTGGACGCAGCCGAGGAGAGAGGCAGCGAGAAGGTGATCCACCCTCTGCTGGGTGGAGTCTTATTGGACAGCGTCTCTCCCCTTGGCGTGGTCTGGATGCGCGCCGGGGTCTTTCGTGGAATTCCTCCCCGGGAAAGGGAAGAGGGGGCGTCCCTCCCTCGAGGAGCACGACCCTTCTCTTAGGAGGAGGGTTTGTGGAAAGGGCGCTCCCCTTTCAAAGCT
>refbc_1054359_1_Coprosma_prisca
CGCATCTCGTCGTCACCCGCACTCGTCGAGTTCGGGAGACGGATGTTGGCCTCCCGTGCCCTTGCGGTGCGGCCGGCCTAAATGCGAGTCCTCGGCTCGGGACGTCACGACAAGTGGTGGTTGAACTCCTCAACTCGTTTGCTGTCTTGACGACGCCCGTCGCCGGTGAACGGCTCGATCGACCCGAGAGCCCCGAAAAGGGCCTTCGAAC
>refbc_641921_1_Limnanthes_floccosa_subsp._bellingeriana
CGCATCGTCGCCCCTTAACTCATCTCTTGAAAAATTGAATGAGAGTATTTTGGGGACGGATGTTGGTCTCCCGGTTCTTATGTAATCGGTTGGCCTAAATTTGAATTACTGGCTACGAATGCCACGACAAGCGGTGGTTGAGATACCTCTTGCTCTTGTCGTGCGTTCGTTTGTGCATAAACTCATAGACCTATTAGCGTTTCTCGTTAACGCTCGTAT
>refbc_571355_1_Arabis_cretica
TGTCACAAATCGTCGTCCCCATCCTTTGCGGATATAGGACGGAAGCTGGTCTCCCGTGTGTTACCGCACGCGGTTGGCCAAAATCTGAGCCTGAGGACGCCTTGGAGCTTCTCGACATGCGGTGGTGAAATAAAGCCTCGTCATTTCGTCGGTTGCTCCAGTCTAAATGCTCTTGATGACCCAAAATTCTTGAC
>refbc_377281_1_Limnanthes_alba_subsp._versicolor
CGCATCGTCGTTCCCTAACTCATTTCTTGAAAAAAGAATGAGACTATTTTGGGGACGGATGTTGGTCTCCCGGTTGCTTATGTAATCGGTTGGCCTAAATTTGAGTTCCTGGCTACGAATGCCACGACAAGCGGTGGTTGAGATACCTCTTGCTCTTGTTGTGCATTCGTTTGTGCATAAACTCATAGACCTATTAGCGTTTCTCGTTAACGCTCGTAT
>refbc_98586_1_Carallia_pectinifolia
AACATTGCCCACCCCACCCCCCAATTGATGGGGTTGCGTTCGGTGGCGGAAGATGGCCTCCCGCGTGCCCGGCATCGCGGTTGGCCCAAAAACCATGTCCCGACGACGTTCGCCTCGACAACGGTGGTTGAGAGACCCTGGCACAGTGTCGTGCGGCCGCGTCGTCGCTCCGGACTCTGACGAACCCGACCCTTTCTCGCA
>refbc_755237_1_Xanthoparmelia_viriduloumbrina
GAGCGTCATTGCACCCCTCAAGCGCAGCTTGGTATTGGGCCCTCGCCCCCGCGGCGTGCCCGAAAAACAGTGGCGGTCCGGTGTGACTTTAAGCGTAGTAATGTCTTCCCGCTCTGGAGTACTCGCCGTGGCCGGCCAAAGAACCCCATTCATTTTTATAA
>refbc_5113_1_Epichloe_typhina
TCAACCCTCAAGCCCGCTGCGTGCTTGGTGTTGGGGACCGGCCAGCCCGCCTCGCGGCGGCGGCCGCCCCTGAAATGAATTGGCGGTCTCGCCGCAGCCTTCTTTGCGTAGTAACATACCACCTCGCAACCAGGAGCGCGGCGCGGCCACTGCCGTAAAACGCCCAACTTCTCCAAGAG
>refbc_646068_1_Phoma_paspali
TACCTTCAAGCTCTGCTTGGTGTTGGGTGTTTGTCCCGCCTTTGTGCGTGGACTCGCCTTAAAGCAATTGGCAGCCGACGTATTGTTTCGGAGCGCAGCACAAATTGCGCTTTGTAGCTATTACGACAGCATCCATCAAGCCTTTTCACGC
>refbc_365744_1_Dischidia_hirsuta
ATCGCGTCGAAAGGGTCGCGGGCAGAGCGGGGGGGCGGAAGTTGGCTTCCCGTGCTCCGTCGCGGCTAGCCTAAAAAAACGGTTCCCTCGCCGCGGACGTCGCGACAAGTGGTGGTCGTCGAGATTGAACGCAAGTCGCCGGCAAGCCGCGTCGAGGAGAGCGCTTGGACCCTGTGCATGAGAGTCCCTCGTTATCGAGGGACAATTGGCACGACCAGCGACC
>refbc_532121_1_Polyblastia_gotlandica
TCAACCCCCAAGCCCGGCTTGTCGTTGGATCCCACCGTCGTCCCCCGGCGGTGGACCCGAAAGATAGTGGCAGAGCCCGTGGGACCTTTGGATGCAGCGAGCTTCTTCAGCATGCACCCGGACGGTCTCCCGGCTCGGTCTGAACCTTCAATTTCATT
>refbc_56873_1_Lipomyces_spencermartinsiae
GTCAAACTTGGTCATTTAGAGGAAGTAAAAGTCGTAACAAGGTTTCCCGTAGGTGAACCTGCGGAAAGGATCATTACTGAGTATTTGTCTTTTTAAGACATCTCTCTATCCATAAACTCTTTTTTTTAAAAAGACATGATTTATAACAATTAGTCTGAATGATTATTTTTAAATCTTCAAAACTTTCAACAACGGATCTCTTGGTTCTCGCATCGATGAAGAACGCAGCAAATTGCGATAAGTAATGTGAATTGCAGGATTTTGTGAATCATCGAATTTTTGAACGCACATTGCACCTTCTGGTATTCCGGAGGGTATACCTGTTTGAGCGTCATTTATATACTCAAAACTCATGTTTTGGTAATGGGCATGTATCTGGCGCGAGCTAGATTTGCCTGAAATATAGTGGTAGAGATCGCTAGAGGTGATGCAAGTTAGCCGATGCTATTAAAGTTAATTCGTTGGTGACACATGTTGAGCTTTTGGTGAAGTCTTCCTTAATTATTGGAATTTTTTCTAATTTTGACCTCAAATCAGGCAGGAGTACCCGCTGAACTTAAGCATATCAATAAGCGGAGGAAAAGAAACCAACAGGGATTGCCTTAGTAACTGCGAGTGAAGCGGCAAGAGCTCAAATTTGAAATCTGGCACCTTCGGTGTCCGAGT
>refbc_29884_1_Ganoderma_applanatum
TGAAATCTTCAACCTATAAGCTTTTGTGGTTTGTAGGCTTGGACTTGGAGGCTTGTCGGCCTTGATCGGTCGGCTCCTCTTAAATGCATTAGCTTGATTCCTTGCGGATCGGCTCTCGGTGTGATAATATCTACGCCGCGACCGTGAAGCGTTTGGCGAGCTTCTAACCGTCTCACTTGAGAGACAACTTTATGACCTCT
>refbc_28985_1_Kluyveromyces_lactis
TTCTCTCTCAAACCTTTGGGTTTGGTAGTGAGTGATACTCGTTTTTCGGGTTAACTTGAAAGTGGCTAGCCGTTGCCTTCTGCGTGAGCAGGGCTGCGTGTCAAGTCTATGGACTCGACTCTTGCACATCTACGTCTTAGGTTTGCGCCAATTCGTGGTAAGCTAGGGTCAATGAGCTTATAGGTGTTATAAAGACTCGCTGGTGTTTGTCTCCTTGAGGCATACGGCTTAATCAAAACTCTCAAAGTT
>refbc_182292_1_Lentinellus_subaustralis
AATTCTCAACCCCGCCCCCTTTTGCGAGGGGTTGTCGGTGGCTTGGACTTGGAGGCTTTTGCCGGGAAAGGGTTTCGACCCGCTCTCGGCTCCTCTCGAAGGCATTAGTAGGACCCTTTGCGGCCTCGGTGTGATAATTGTCTACGCCGTGGGTTTAGCATGTCATGGGGACCCGCTTCCAACCGTCTCGCAAGGGACACTTTCAATCGAAACTTGACCTCAGATCAGGCGGGACTACCCGCTGAACTTAA
>refbc_63591_1_Trichoderma_tomentosum
ATTTCAACCCTCGAACCCCTCCGGGGGGTCGGCGTTGGGGATCGGCCTCCCTCTGCGGGGGCCGTCTCCGAAATACAGTGGCGGTCTCGCCGCAGCCTCTCCTGCGCAGTAGTTTGCACACTCGCATCGGGAGCGCGGCGCGTCCACAGCCGTTAAACACCCAACTTCTGAAATGTTGACCTCGGATCAGGTAGGAATAC
>refbc_323531_1_Dicyma_pulvinata
CAAACCCTTAAGCCCTGTTGCTTAGCGTTGGGAGCCTGCTGTAAAAGGCAGCTCCTCAAAGTTATTGGCGGAGTTTTAGCAATCTCTAAGCGTAGTAATTTATTCTCGTTTCTGTAGTTGCTCTAGCCCCTGCCGTTAAACCCCCAATTTTTCAGGTTT
>refbc_460846_1_Candelariella_complanata
ACCACTCAGGCTTTGCCTGGTAATGGGCATTCGCCCTCAGGGGCGTGCCTTAAAGTTAGTGGCAGTGCCGCCTGGCTTCAAGCGTAGTAATCATCTTTTCGCTTTGGAGGCCGGGCGCGTTGCTCGCCATTCAATCCCCCAATTCTCAAAGG
>refbc_460777_1_Machilus_oculodracontis
CGCCACCCATCGCCACCCCCCCGCGGCATTCCCATGCCGCGCCGGGGAGCGGAGACTGGCCGTCCGTGCCCGAGCCCTCGGCGCGCGGTCGGCAGAAAAGGAGGACACCGTGCGGCGAGACACGGCGTGTGGGGGTTGAGAGGCGACTCGTCGCCGATCGTACGTCGCGCCCGCATTCCGCCGCGCGCAGTGTCACCCGTGGGACCGGACTCGCCCGCAGCCGCGGGCGCTCGGA
>refbc_223083_1_Cistanche_phelypaea_subsp._lutea
CGTGTTGCCCCCTCCTCTGTCCTTCCGGGGCCATGCTTAGGTGGGGGCGGATAATGGCCTCCCGTGCGTCACGACGTGCGGTTGGTCCAAATGAGATCCTCCGGCGACGCACGTCGCGACTAGTGGTGGTTGAACTCTCAACTCTCGTGTCGTTGTGCCGTTTGGCGTTGTGCGGTGGGATTATTGCATACCCAATCGTGCGATCTATTTCGCACTTTCGACCGCGA
>refbc_267548_1_Salicornia_ramosissima
ATCGCGTCTTCCCCTAACCCCCCCTATGTGGGGGGAGGGGAAGGATGATGGCTTCCCACACCCCACCGGGTGTGGTTGGCCTAAAAAAGGAGCCTCAGGTTGCGGACTGCTGCGGCGATAGGTGGTAGACGAGTAATTGCTTTGCTTATCGCGTCGTGCAGTAACCAGCCCTAGCTGGCTCGAAGGACCCTGATTTGCCTCCGAACGGCGGCAAAACCGTT
>refbc_1005055_1_Cortinarius_sp._'lilacbeauty'
CATTAATATCTATCAACCTCTATGGTTGGATGTGGGTTTGCTGGTCCTTCTTGAGGTCAGCTCCCCTTAAATGCATTAGCGGACAACATTTTGCCAACTGTTCATTGGTGTGATAATTATCTACGCTATTGACGTGAAGCAAAGTTCGGCTTATAGCAGTCCATTGACTTGGACAAATTTATTTTATTAAT
>refbc_170385_1_Lasthenia_leptalea
CATCATGTCGCCCACACCAATCATCCCTTCATGGGTGCTGGTTGTGGGCGGAGATTGGTCTCCTATGCCTTTGGCGTTGTTGGCCTAAATAAGAGTCACCTTAAAAAGGACGCACGACTAGTGGTGGTTGATTACACAGTCGTCTCGTGTCGTGTGTCATGTTTTTGAGGAGTAAGACTCGTAAAGTAACCCGATGTGTTGTTGTTGACAATGCTTCGA
>refbc_208925_1_Draba_lasiocarpa
ATAAGGGACGGAAGTTGGTCTCCCGTGTGTTACCGCACGCGGTTGGCCTAAATCTGAGCTGAGGACGTCTTGGAGCGTCTCGACATGCGGTGGTGAACTAAAGCCTCGTCATTTCGTCGGTCGCTCTTGTCTGAATGCTCTTGATGACCCTATGTCCT
>refbc_516071_1_Glechoma_longituba
ATCGCGTCGCCCCCCCTCTCCGCGCACAGCACGGCCGAGGTGGGGCGGATATTGGCCCCCCGTGTGCCCCGGCGCGCGGTCGGCCCAAATGCGATCCCCCGGCGACTCGTGTCGCGACAAGTGGTGGTTGAACATATCAATTCGCCGTCGCGCTCCTGCGTCGTCCGACGGGCATCACTGAACGACCCAACGGTGTTTGTGCACCTTCGAC
>refbc_407301_1_Karlodinium_veneficum
TGATTTTCATGCCCCTGACGTATGCCAAGTCTTGGCTTGGTGCTGTCATGGGTGCGTGTTTGTGTGTCAAGGAGCCTCTTTTGGCCTTTGACGCATTCAGTGTACAGGTAGCGTCTCCAACGAGCAACTTAATAAGCATCTTTCGGTGTCTCTTTCGTTGTGTAGTTGTTGACTCGTAGCCTGCTCCAGCTCACGACTCCTTCGAGAGTTGTCATT
>refbc_281867_1_Acaena_macrocephala
GTCGTTGCCCCCCCCGACCCCTTCGGGGGTCGGGCGGGACGGATGATGGCCTCCCGTGTGCCCCGTCACGCGGCTGGCATAAATGCCAAGTCCTCGGCGACCTACGCCACGACAATCGGTGGTTGTGAGACCTCGGTGTCCAGCCGTGCGCGCGCGTCCGTCGGGGGCCCCCCATGACGCGCGTCGATCCGTCGACGCTTTCAA
>refbc_230966_1_Diplotaxis_catholica
AATCGTCGTCCCCCCATCTTCTCGAGGATATGGGACGGAAGCTGGTCTCCCGTGTGTGTGCGCACGCGGTTGACCAAAATCCAAGCTAAGGACGCAAGGAGCGTCTCGACATGCGGTGGTGAATTCAAACTTCGTCATATTGTCGGTCGTTCCTGTCCAAAAGCTTTTGATGACCCAAAGTCCTCAAC
>refbc_297342_1_Russula_bicolor
GAAATTCTCAAAACCCTTTCTTTTGGTCATTTTTGACCATGGAAAGGATTTTGGACTTGGAGGCCTTTTTGCTGGTTTCAACCTTGAAGCGAGCTCCTCCCAAATGTATTAGTGGGGTCTGCATTGTCGGTCCTTGGCGTGATAAGTTGTTTCTACGTCTTGGATTTTTGGCGCTGTACACCTGCTTCTAACCGTCTCATTGACAACGATGGTGTTCCGGTCGCCGCCGATTTTTCGGTGGGAGGCTTGACCCACGAAACAAACC
>refbc_600622_1_Ceratocystis_ecuadoriana
CGAGCGTCATTTCACCACTCAAGACTCCTTTCTTCTTGGCGTTGGAGGTCCTGTTCTCCCCTGAACAGGCCGCCGAAATGTATCGGCTGTTATACTTGCCAACTCCCCTGTGTAGTATAAAATTTCTAATTTTTACACTTTGAAGT
>refbc_705382_1_Thesium_macrostachyum
ACCGATTCTATCGCCCCAAGCCCCACCCTGCCCTTATGGGGCAAGGCATGGTTGGGAGCGGATGCTGGTCTCCCGTGCGCTATGCGTGGTTGGCCGAAATGCAGAGTCCTCGGCGATGCGCTGCACGGCGAACGGTGGTTGACATCGTCTCTCTCGTGTCCTCGTGCGAAC
>refbc_175072_1_Primula_halleri
ATAATGCGTCGCTACACCCACCAGCTCCCATTAGGGCGTCGGTGCTTGAAGCGGATATTGGCTCCCCGTGTGCATTCGTGCGCGGTCGGCCTAAAATCGAGTCCTGACGATCGACGTCGCGGCAAGTGTTGGTTGTCAAACTGTTGCATGCTGCCGTGCGCGTTTCGATCCCATCGGCAGACTCATTGACCCTGTAGCACCATTTGCTTGGTGCCTCGATC
>refbc_239767_1_Salicornia_dolichostachya
ATCGCGTCTTCCCCTTACCCACCCTATGTGGGGAGAGGGGAAGGATGATGGCTTCCCACACCCCACCGGGCGTGGTTGGCCTAAAAAAGGAGCCTCAGGTTGCGGACTGCTGCGGCGATAGGTGGTAGACAAGTACATGCTTTGCTTATCGCGTCGTGCAGTAACCAGCCCTAGCTGGCTCGAAGGACCCTGAGTTGCCTCCGAACGGCGGCAAAACCGTT
>refbc_756629_1_Euphorbia_paralias
TCACTCAATCGTCGCCCCCCCCGCCATCCCTTAACTTGATAAAAAGCGAAAGGGCGCGGGCGGGACGGAAGCTGGCCTCCCGTGGGCTCTCGCCACGCGGTTGGCCCAAATGCCCGGTCCTCGGCGTCCGCGCCGCGACAATCGGTGGTTGCAAGGCCCTCGCTAGTCGTCGCGCGCGACCGGATGTCGGCAAAGACCGATCGGACCCCGAAGCGCGCCCTTATTATAGGAGCGCTCTATTTGCG
>refbc_281402_1_Saprolegnia_australis
GTGAACACAACCTTGTTTCATTCCTTGATGGTTTGGAGCAGACTTTGAAGGTCTTGTACTTACAAGTCCTTTTAAACGATGGTACCTATGCGTCCTCGTGAGATGTATTATTTAAAGGTATGCCTGCGCTCCTTTCGAGAGTCTTGTGTGGCGGCACGCAGCATTCAAAGAGAGAGCAAATCGCGGTAGTTTTGCTTGTGCTTCGGTACGAGTGGACATATATTGCTTTTTGTGATTTCGGCGAGGCTGTTGTTTAAGCACAGGGCACGTAAGTGGAGTAGGTATGCTGGTGCATTTCTTGGCGCATGGAGGCAAATTGGGAATTCAATCCAAT
>refbc_120415_1_Saprolegnia_anisospora
TCCGTTAATACAAAATTGTTTCATTTATGAAGCAGAATGTGAAGTGTCTTGTTTCGGCAAGTCCTTTCAAATGAGTATTACCTGTACGTCCTCGTGGGATGCACTATATAAAGGTATATATGATTTTGATTTCGAAAGTCGTGTGTGATGGTATACATATTTTCGAAGGAAGAATGAATTGCGGTAGTTTTGCTTGTATTTCGGTACGAGTGAACAATATATTGCTTTTTGTTGTTCTGGAGAGGTTGATGCTAGAAGACATGATGCGATCTCGAATAGTATGTACTGGTGTATTCCTTGATGTATGGAGGCAAATTGGGAACTATATCCAAT
>refbc_639306_1_Penicillium_sp._CMV-2009f
GCTGCCCTCAAGCACGGCTTGTGTGTTGGGCTCCGTCCCCCCGGGGACGGGCCCGAAAGGCAGCGGCGGCACCGAGTCCGGTCCTCGAGCGTATGGGGCTTTGTCACCCGCTCTGTAGGCCCGGCCGGCGCCAGCCGACAACCAATCATCCTTTTCAGG
>refbc_1118417_1_Nymphoides_simulans
TTTGTGTTGCCCCCGCATCCAACACTCAAATGTAATGTACACACATTCATTCATGTGCCGTTGGTCCGTTGGGGTGCAGAAATTGGTCTCCCGTATCTTATCGAGTTTGCGGTTGGCCCAAATGGGTGCCGTCGGCGACGGGTGCACGACAATTGGTGGTCGAGGAGGCCCTCAAGTTTTTGTTGTGGATTTCCGGTTGCCGGGGCAGTGATGGCCTGCGAGCTGTCGTCCCACGACGACGCGATGCTCATAGAAGC
>refbc_143195_1_Cousiniopsis_atractyloides
AACGCATCGCTCCCCACCACTCATCCCCTTTGGGGACGTGTGGCGTTGGGGGCGGATATTGGCCTCCCGTGCCTACAGCATGGTTGGCCTAAATAGGAGTCCCCTTCGATGGACGCACGGCTAGTGGTGGTTGTAAAGGCCCTCGTATCAAGCCGTGCGTTGTGAGTCGCAAGGAAGTGCTCTTCAAAGACCCCAACGCGTCGCCTTATGACGACGCTTCGA
>refbc_239200_1_Earliella_scabrosa
TCTCAACCTACAAATCTTTGCGGGTTTGTAGGCTTGGACTTGGAGGTTTTTGTTGGCTTCTCGCAAGTCGGCTCCTCTTAAATGCATTAGCCTGTTTCCTTGCGGATCGGCTCTCGGTGTGATAATTATCTGCGCCGCGACCGTGAAGCGTTTGGCTGGCTTCTAATCGTCTCGCTCAAGAGACAGCTTCTTATGACCTCTGACCTCAAATCA
>refbc_162053_1_Trapa_maximowiczii
ACATTCCGCCCACACCGTCGGTCTCCCTCTCACGGGCCTGCGACATGGTGGGGAGTGGACGATGGCCTCCCGTGGCCTCCTGGCTGTGGCTGGCCGAAAAAATGAGCGATGGAGCGATGCTCTCCGCGACGCACGGTGGTGGTATCAACTTCCCTCGGCAGGCAGTCGGGAGTCATCTCTCCTAGGTTCTCAAAGGGGCCTCTATCATCGAGACACATGC
>refbc_324739_1_Kregervanrija_delftensis
TCATTCTCACTTTACAGTGGTTATGACATTGCCACTAGTTTTAATTAATTGTGTGGCTCTGTTGAAAAAGATTAGGAATACACCAAAGAACTAGGTTTACACCTCTTTGGAGTGTCCTTTTTTAAAAAAAAAATCAGAAAGTGCATATCAATAAAGCGGAGGA
>refbc_216831_1_Xanthomendoza_borealis
ATAACCCTCAAGCCTTGCTTGGTATTGGGCCTTCGCCAAGCGGCGTGCCCGAAGAATAGTGGCGGTCCAGGGAGACTTCAAGCGCAGTAAATCTTTTCGCTTTCGAGGTTCTGCCTGTGATCCGGCCATCAAACCTACGGGGCATCGCCCCAAACTTTTCAATGATGACCTCGATCAG
>refbc_79156_1_Agrocharis_pedunculata
ATCTTGTTGCCCCTGACCAAGCATCTCTTTGGGAGATTCTTATGTTCTGGGGCGGAGATTGGCCTCCCGTGCCTTGTGTGTGCGGCTGGCTCAAAAATGAGTCTCTGGTGATGGACAACACGACATCGGTGGTTGTAAGAAGACCTTCTTGTGTTGCTGTGTATGCCCACTACTGTAGGAAACTCGAGGGCCCTCAGGCACTACAAAAATTGTGCACTTCGA
>refbc_291154_1_Simplicia_laxa
CAAATACGCTCCCACACCCTCATCGGGCAGTGGGATGCGGCATGTGGCCCCCCGTCACGCAAGAGGCGGTGGGCCGAAGATGCGGCTGCCGGCGTATCGTGTCGGACACAGCGCGTGGTGGGCGACCTCGCTTTACTTACCGCAGTGCATCCGGCCCGTAGCCGACGTGATGGCCTTGATGGACCCTATAAACGGAGCGCA
>refbc_226058_1_Aralia_foliolosa
CATCGCGTCGCCCCCCAACCCCGCACTCCCTCATGGGAGTCGAGGCATAGGGGCGGATATTGGCCTCCCGTGTCTCACCACGCGGTTGGCCCAAATGTGAGTCCTTGGCGACGTACGTCACGACAAGTGGTGGTTGTAAAAAGCCCTCTTCTCATGTCGTGCGGTGAGTCGTCGCCAGCAAAGGCTCTCATGACCCTGTTGCGCCATCCTCGATGCGCGCTCCGACCGCGACCCCAGGTCAGGCGGGACTACCCGCTGAGTTTAA
>refbc_472402_1_Allium_campanulatum
CGTCTGCTTGGGCGTCACGCCTTGCGTCACTCGGAGCACCTTCCTGTCATGCAGTTTCTGGTGCGTCTTGACGTGGATATTGACCCTCCGCGTTATGCGCGGTGGGTTCAAGTGATTGGCGGCGCTGGGTTTCCACGCGACGGAATGGTGGATAGGTTATACGCTTTAAGCCTCCGGTTGTGCACGTGACTCCCTAGCCATGACTTACATGAAGTGGAACCCATAACGATGTTTGCGCCTTTTGCAAGATCGGACCATGACCCCAGGTCAGG
>refbc_128897_1_Gaylussacia_frondosa
TTGCGTCACCCACTCCCCCCGTGCCCCAAGCGGGCACGTCGGTGCGTGGGCGGATATTGGCCCCCCGTTCGCATCCGCGCTCGGTCGGCCTAAAAAACGGGTCCCCAATGACGGACATCACGACGAGTGGTGGTTGCCAAACCGTCGCGTCGCGCCGTGCATGCCATCGTTTGTTGCGGGTTGGCCCATTTGACCCTGAAGCGCCGTTTAACTGCGGCGCCTCAACTGCGAC
>refbc_142671_1_Usnea_dasaea
ACCCCTCAAGCGTAGCTTGCAATTGGGYCTCGCCCCCSGGGCGTGCCMAAAAAGGGGCCGCGGWAAGGAACGACTTTGAGCSTCGWAAATTTTMACCTGGTTTKAAAAACCCCCTCGGGCTNGCCNGAAAACCCCCGATATTTCC
>refbc_481292_1_Dothiorella_sp._FJJVW-2008c
CAACCCTCAAGCTCTGCTTGGTATTGGGCTCCGTCCTCCTCGGACGCGCCTCAAAGACCTCGGCGGTGGCGTCTTGCCTCAAGCGTAGTAGAAAACACCTCGCTTTGGAGCGTAAGGCGCCGCCCGCCGGACGAACCTTTGATTTTTTCTCAAG
>refbc_1032681_1_Hebeloma_eburneum
AATTCTCAACCATTATCAACTTTTGCTGATATTGGCTTGGATGTGGGGGTTTATTTTGCTGGCTTCTCATATAGTCAGCTCCCCTTAAAAGCATTAGCCGGTGCCCCGCGTGGACTGTCTATTGGTGTGATAATTATCTACGCTATAGACATCTGCAATCATATGGGTTTGCGCTGCTTCTAACAGTCTGTTGATTCAGACAATACATGACAATTTGACCTCAAATCAGGTAGGACTACCCGCTGAACTTAA
>refbc_73174_1_Aphanoascus_fulvescens
GCAAACCCCTCAAGCACGGCTTGTGTGTTGGGCCATCGTCCCCTATGGACGGGCCTGAAATGCAGTGGCAGCACCGAGTCCTGGTGTCTGAGTGTATGGGAATCTCTATCGCTCAAAGACCCAATCGGCGCTGATGTCAGATTTTTATCCAGTTTGACCTCGGATCAGGTAGGAGTACCCGCTGAACTTAA
>refbc_102777_1_Eupatorium_perfoliatum
ATCACGTCGCCCACATCAAACATCGATGATGTATGTGGGCGGAGACTGGTCTCCTGTGCCCATGGTGCGGTTGGCCCAAATATGAGTCCGCTTAAGAGTGACGCACGACTGGTGGTGGTTGATTACACAGTCGTCTCGTGTCGTGCGTCTCGATTCTTGACGGTGTAGCTCTTGTAGTACCCTAATGCGTCGTCTTGTGACGGCTCTTCGATC
>refbc_63131_1_Aspergillus_foetidus
TGCTGCCCTCAAGCCCGGCTTGTGTGTTGGGTCGCCGTCCCCCTCTCCGGGGGGACGGGCCCGAAAGGCAGCGGCGGCACCGCGTCCGATCCTCGAGCGTATGGGGCTTTGTCACATGCTCTGTAGGATTGGCCGGCGCCTGCCGACGTTTTCCAACCATTTTTTCCAGGTTGACCTC
>refbc_164996_1_Xanthoria_candelaria
CTTGGTATTCCGGGGGGCATGCCTGTTCGAGCGTCATTGCAACCCTCAAGCTTGGCTTGGTATTGGGCCCTCGCCTTCCCCCCCCTCGGGGGAGGCGTGCCCGCAAATTAGTGGCGGTCCAGGGAGACTTCAAGCGCAGTAATACTATCCGCTTGCGAGGTCTCGCCTGCGGCCCGGCCGTGAAAACCCCCCATTTTCCAATGATGACCTCGATCAG
>refbc_99020_1_Eucalyptus_urophylla
CACATGGCGTTGCCCCTAATCCCCTCCGTCCTTTAAACGGGGCGAGCGGGACTCGGGCGCGTACGATGGCCTCCCGCGACGACCACGTCCCGGTTGGCCCAAAATCGAGCGTCGGAGCGATCAGCACCACGACATTCGGTGGTTGATTAGACCCCAATGATCAATGTCGCGCGTGCCGCTCATCGCGCGCTCCGCGAATCTGCTCCTTACCAAC
>refbc_78404_1_Neonectria_ramulariae
CAACCCTCAAGCCCCCGGGCTTGGTGTTGGGGATCGGCGTGCCCTCGCGGCGCGCCGTCCCCTAAATCTAGTGGCGGTCTCGCTGTAGCTTCCTCTGCGTAGTAGCAACACTCGCACTGGATCGCAGCGCGGCCACGCCGTTAAACCCCCCACTTCTGAAAGT
>refbc_129387_1_Letharia_vulpina
CACCCCTCAAGCGTAGCTTGGTATTTGGGTCTTCGCCCCCGCGGCGTGCCCGAAAATCAGTGGCGGTCCGGTGTGACTTTAAGCGTAGTAAATTTTCGTCCGCTTTGAAAGTTCGCGCCGTGCCCGGCCAGACAACCCCCCCCCCTATTTCAATAATTGAACTCGGAT
>refbc_153943_1_Pseudotomentella_larsenii
AAATTCTCAACTGCCCTGAGCTTTGTTGTTCGGAGCGAAGTTGGACTTGGAGGTCTTTGCTGGCGCGAGTCTCTTGTGGCTTGCTTGTCGGCTCCTCTTGAATGCATGAGCTTTCTGAGTGGATCTTGGCAAAGTATCGTCGATGTGATAATTATCTACGTCGGTCGAGAAAGCCTCGAGCAGAGTCTCTCCGGAGCGCTCCTACGAGAAATCTTTCACATACGATCGGGCTTCAAGCACCCGAGCGCCTGACAAAT
>refbc_161951_1_Draba_verna
ATCGTCGTCCCCATTCTTTGCGGATAAGGGACGGAAGTTGGTCTCCCGTGTGTTACCGCACACGGTTGGCCTAAATCCGAGCTGAAGACGTCTGGAGCGTCTCGACATGCGGTGGTGAAACAAAGCCTCGTCATTTCGTCGGTCGCTCCTGTCCGAATGCTCTTGATGACCCAATGTCCTTCACGCGAC
>refbc_545883_1_Calamagrostis_purpurascens
CCACCCCCTCATTGGGGAGCGGGACGCGGCATGTGGCCCCCCGTCGCGCAAGGGGCGGTGGGCCGAAGATATGGCTGCCGGCGTATCGTGCCGGACACAGCGCGTGGTGGGCGACCTCGCTTTACTTCCGCAGTGCATCCGGCGCGTAGCCGACGTGATGGCCTCGAAGGACCCTATGAACGGTGCGCACGACGCT
>refbc_82757_1_Vernonia_populifolia
ATCGCGTCGCCCCCCTCCATGCCTCCTCGACGGGGACGCATGTGTCGGGGGCGGAGATTGGTCTCCCGTTCCCATGGTGCGGTTGGCCCAAACTGAAGTCCCCTTCGGTGGACGCACGGCTAGTGGTGGTTTAAAGATCCTCTTCTTGAGTCGTGCGTCGAGAGTCGCAAGGGAAGACCTCGTGAAAGACCCCAAAGTGTCGTCTCGTGATGATGCTTCGACC
>refbc_167387_1_Castanopsis_fissa
CCCCCCCCAAACGCCAGTTCGGGGCGGGGCGGAAGCTGGCCTCCCGTGCGCGCCTGCGCGCGCGGTTAGCCCAAAAGCGAGTCCTCGGCGACGAGCGCCACGACAATCGGTGGTTCTTCGACCCTCGTTGCCCGTCGTGCGCGCCCCGTCGCTCGAACGCTCTCTCGAGACCCTCACGCGCTGCCTCGGCGGCGCTCCCAACGC
>refbc_40262_1_Cryphonectria_radicalis
TCAACCCTCAAGCCTGGCTTGGTGTTGGGGCACTACCTGTAAAACGGTAGGCCCTGAAATTTAGTGGCGGGCTCGCTAAGACTCTGAGCGTAGTAGTTTACCACCTCGCTTTGGAAGAATTAGCGGTGCTCTTGCCGTAAAACC
>refbc_465534_1_Ulvales_sp._3-BER-2007
TACCCCCTCACCCCCCCCTCCCTCGGGACGGGGCGGCGTGGACCTGGCCTCCCGAGGCGGGCGCGCTTGCGCGGCCGCTCGGCTGGCTGAAGTGCAGAGGAGCACGCTCGGGCCTGTATGGCACCGGCAAGGTAGGTAGCTCGACTACTCCTGCCGACGCCTTGGGCTCGCGGCTGCTCCCGCAGGAAACTCTCTCTTCT
>refbc_294397_1_Sarmentypnum_sarmentosum
GCGCCCCCCACTAACCCGCTCCCACGTGGATTCGGGTCGAGTGAAAGTGGCCATCCTGGTGGGCCTTTTTTTTCCTTAAGGGAAGAGGAAGGCCTTAAGGGTTGGCTGAAATGGAGGGAATCGAGCCGCCGTGGTGACACAGTCCGCGATCGGGTGATCCGAGCTCCTTCGGGAGCCCGGAATTTTTCTAAGTGCGTGGCTGCGTCCCCCAGTTGGTTTTGGTTACCTCATGCAGGTCGAGCGCGCCCTCGTGGCGCGCGTCACGCAT
>refbc_585007_1_Marasmius_bambusiniformis
ATTCTCAACCTCAAAAACTTTTGTTGATGAGGCTTGGATGTGGAGGCTTTGCAGGCTCTTCTAGAGTCAGCTCCTCTGAAATGCATTAGTGGAAACTGTTTGTAGTCCGCATTGGTGTGATAATTATCAGCGCTATTGTGGCTACAAGCTTGTACAGTGTTCGATTGGAGAGTGTACGCAAGTACTCTTTCTGCTTTACTTGACCTGTACGAGTATAGTATCTGCTTCAAATCGTCCTAAGTTACTGGACAATACTTGATTATTT
>refbc_3661_1_Cucurbita_maxima
ATATGCTGCCCCCCACATACGACAACCGCTTCGGTTTGTTGCACTGGCGGGGGCACATGTTGGCCTCCCGTGTGCGCCGTCGCACGGATGGCTTAAAATCGAGTCCTCGGCATCTGCTGTCGTGACGCTACGGTGGTTGATTCAACCTCGGTACCGCGTCTCGATCTCAGCTTGCGCGCCTCCTGTTGGTGGGCGAGGGAGGAATGTCACGTCGACCCTTTGAACATTGTCCCCAAAGACGATGCTCTCGAC
>refbc_57209_1_Puccinia_consimilis
AACCCTCTCATAAAAATAATTTGTTTTATTTTTGTGGATGTTGAGTGTTGCTGTGAACCACAGCTCACTTGAAATATATAAGTCATTTTTGAGATAAAGTTGGATTGACTTGGTGTAATAATATTACCAYYACATCAAGGAAAGTAGCAATACTTGCCATCTTTATTTTAGTTTCTTGACTCCTAAAAACTATAATGATCATTT
>refbc_40943_1_Prionosciadium_turneri
ATCGTCTTGCCCACAAACCACTCACACCTGAGAAGTTGTGTCGGTTTGGGACGGAAACTGGCCTCCCGTACGCTGTCGTGCGGTTGGCGAAAAAATGAGTCTCCGGCGATGGACATCGCGACATCGGTGGTTGTAAAAGACCCTCTTGTCTTGTCGTGCAAATCCTCGTCATTTTAGAGAGCTACGGGACCCTTAGGCAGCACACACTCTGTGCGCTTCGA
>refbc_225570_1_Coprosma_rugosa
CGCATCTCTCTCACCCGCACTCGTCGAGTTCGGGAGACGGATGTTGGCCTCCCGTGTCCTTGCGGTGCGGCCGGCCTAAATGCGAGTCCTCGGCTCGGGACGTCACGACAAGTGGTGGTTGAACTCCTCAACTCGTTTGCTGTCTTGACGACTGCCCGTCGCCGGTGAACGGCTCGATCGACCCGAGAGCCCCGAAAAGGGCCTTCGAAC
>refbc_185593_1_Lilaeopsis_carolinensis
ATCTTCTTGCCCCTTGATTATTCTCTCTCCATGAGGAGGTAGATTACTTTGGGGGCGTAAAATGGCCTCCCGTTCCTTATGGTGCGGTTGGTGCTAAATTGAGACTCTTAGCGACGTATGTCACGACATCGGTGGTTGTGAAAAGACCGTCTTATCTTGTCGGGACCAAATATTAGTCACCTAAGAGAGATCAAGGACCCTAAGTTGTCATGCAATGTGTGTGCGCTTCGA
>refbc_751573_1_Calonectria_colombiana
CAACCCTCAAGCTCAGCTTGGTGTTGGGGATCGGCAAGGCGTCCTCCGGGTCGCGCCGTCCCCCAAATTTAGTGGCGGTCTCGCTGTAGCTTCCTCTGCGTAGTAATACACCTCGCTCTGGAGTCTCGGTGCGGCCACGCCGTAAAACCCCCAACTTTTCTG
>refbc_293558_1_Cynara_baetica
ATCGCGTCGCCCCAGACCACGACTCCCCGATGGGGATTCGTTTCGTCTGGGGCGGAGATTGGTCTCCCGTGCCTTTGGTGCGGTTGGCCTAAAAAGGAGTCCCCTTCGGCGGACGCGCGGCTAGTGGTGGTTGTCAAGGCCTTCGTATCGAGCCGTGCGTCGGGTGCCGCGAGGGAAGCGCTCTCCATAGACCCCAACGTGTCGTCCTGCGACGACGCTTCGA
>refbc_171756_1_Barnadesia_odorata
ATCGCGTCGCCCCCGACAACGCATGCACGGACCGTGCCTGCTGTCCGGGGGCGGATTTTGGTCTCCCGTGCCCTCGGTGCGGTTGCCTTAAACAGAGGGTCCCCTGTGACGGAAACACGGCAAGTGGTGGTCGACAGAGCCTCAGTTCGTGTCGTGTTTCCTTGGCTGCGGTGRCGACTCCCCGAGACCCGAAACCGTCGTCCCTCGACGACGTTCCGACC
>refbc_328778_1_Costus_montanus
CAGACCCATCCCCATGGCATGGGCAATGGACGCGGAAGTCGGCCCCCCGTGTGCGAGGCACCCTTGCATCTGGTCGGCCAAAGCCTTTGGCTATCGCGTGTCCCCAAGGACATGATGGGTGGTGGATGCCCTTGAGCATGCTTAAACATTATGCCTTGACACGTGTGCGGCCACGCACTAACCCCATCTTCGGACCGCGACCCCAGGTCAGGCGGGACCACCCGCTGAGTTTAA
>refbc_91667_1_Hebeloma_cavipes
TGAGTGTCATTAAATTCTCAACCATTATCAACTTTTGCTGATAATGGCTTGGATGTGGGGGTTATTTTGCTGGCTTCTCAGATAGTCAGCTCCCCTTAAATGCATTAGCCGGTGCCCCGCGTGGACTGTCTATTGGTGTGATAATTATCTACGCTATGGACATCTGCAATCATATGGGTTTGCACTGCTTCCAACAGTCTGTTAAAGACAATACATGACAAT
>refbc_446858_1_Leymus_pseudoracemosus
CCAAAACACGCTCCCAACCCCCCCTCATCGGGAATAGGGATGCGGCATATGGTCCCTCGTCTCGCAAGGGGCGGTGGGCCGAAGATCGGGCTGCCGGCGGACCGCGCCGGACACAGCGCATGGTGGGCGTCCTCGCTTTATCAACGCAGTGCATCCGACGCGTAGCCGGCGTGATGGCCTCAAAACGACCCAGCAAACGAAGCGCACGTCGCTTCGACC
>refbc_424532_1_Cryptococcus_sp._FYB-2007a
ATAAAATCAATCCCCACGGGTTTCTTACCTGGCGGTGGACTTGGAGTTGGACGTCTGCCGGTCACACGGCTCGTCTTAAAGACCTTAGTGGGAATATCGGCTCATGGCTCGACGTAATAAGTTTCGTCTGGCTCTGTCGCTATCGCCTGCTCATAACCAGCCCTCGGGCAATTACTTTATGC
>refbc_690298_1_Cryptodiscus_pini
TACATCCTCAAGCCCAGCTTGGTATTGGAGGCCGCCCCCGGGCGCCCCCGAAACGCAGCGGCGACGTAGCCGTGCTCCCTGGCGTAGTGACTCATTACCGCCCCGGAGCCGGTCGTGCGTCCGCCGGACAACGCCCCAATTCTTGAAAA
>refbc_152938_1_Lactarius_lignyotus
GAGTGTCGTGAAAATCTCAACCTCCTCGGTTTCTTTTAGATGCTGAAGGAGGCTTGGACTTTGGAGGGCTTTGCTGGACTTGAAAGGCCAGCTCCTCTCAAATGAATTAGCGAGGTTCCCTTTGCCGATCCTCGACGTGTGATAAGATGCTTCCACGTCTTGGTCTTTGGCTCTGTCGCCTTTTGGGACCTGCTTCCAATCGTCTCTTGACGAGACAACGTTCGAGCACGTCTCGACCACGTACCC
>refbc_52483_1_Lecokia_cretica
ATCTTGTTGCCCCTACCACACACTTCTTCGGAGATGTGTGGATTTTGGGGGCGGATATTGGCCTCCCGTGCCCTATGGTGCGGCCGGCGCAAAAATGAGTATCTGGCGATGGACGTCACGACATCGGTGGTTGTAAGATTACACTCTCGTCTTGTTGTGTAAATGCCCATCGCCTAAGTCAGCTCGAGGACCCTTAGGCGCCACAACTTGTGTGCGCTTCGA
>refbc_48117_1_Cryptotaenia_japonica
CGCATCTTGTTGCCCCCGACCACTCACTCCCTTGGGGGACGTGGGCCGGTTTGGGGGCGGATAATGGCCTCCCGTGCCTTGCGGTGCGGTTGGTGCAAAAATGAGTCTCTTCCAGCGACGGACGTCGCGACATTGATGGTTGTAAAAAATCCCTCTTTTCTTGTCGTGCCAATGCCCGTCGCCTTAATGAGCTCAAGGACCCCAAGGCGCCACATACTGTGTGCGCTCCGACTG
>refbc_372163_1_Muhlenbergia_sobolifera
CAAAAGACACTCCCCACCCATCTCGGTTGGGACGTGGTATTTGGCCCCTCGTGCCTTTCGGCGCGGTGGGCAGAAGTTGGGGCTGCCGGCAGTGCCGATCACAGCACAAGGTGGATGACGCAAGTTGTTCTCGGTGCTATGATACGAACTGCTTACGGCGATGCTATGGCCCATTGGACCCATGGATCGAAGCGCACATCGCTCGGACCGCGACCCCAGGTCAGTCGGGATTACCCGCTGAATTTAAGCATATCAATAAGCGG
>refbc_261371_1_Chiastocaulon_dendroides
GTAAGCCCACCTGGACAATCTCCAGTGTGGAATTGGCCGTCCAGGACCCTGGTGTCGAGCTGTGGGTTGTGGTTGGCTGAAATGTAGTGTTTCTGGATGCAATCCGAGAGAGAGGCCGCGAGAAGGTGATTCGCTCCTTTTGCCGAGCGGAGTTTTATTGGACAGCGCCTCTCTCTTGGGTGGTTCTAGTCAGCGGCAGCTGGGCTTGTGCCATTGGGGGAGTGCAAGTAATGTTGTATCTCCTCTCCCTTGTATATTTGGAC
>refbc_701390_1_Polygonum_polygaloides_subsp._kelloggii
CCGCGTCGCCCCCCACCCCCTCCGGGGGGACGGGGGCGGAGACTGGCCCCCCGTGCGCCCCGCGCGCGGCCGGCCCAAACGCAGACCCCGCGGCCGCAGGACGGCGCGACACTGGTGGAGTAGACCCTACGCATCGCGTCGCGTCCCGAAGAGCGGCCCGCGCGGCCCAGGGACGGCCCCCGTAACCGTT
>refbc_72938_1_Geissolepis_suaedifolia
ATCGCGTCGCCTCTACCAATTCTTCCTTAGGGATGCTTGGTTGGGGGCGGATATTGGTCTCCCGTTTTCACCGAGCGGTTGGCCAAAATTAATGTCCCTGTTGACRGGCGCACAACTAGTGGTGGTTGACAAAACCCAGAATTTTGTTGTGTGTCTCGTCAAAAGGTGGCATTTCAATTGACCCAATGCATTGTCATTTGACAAGGCTTCGACC
>refbc_419253_1_Bipolaris_sp._Bp-zj-2006a
AATCTTTGAACGCACATTGCGCCCTTTGGTATTCCAAAGGGCATGCCTGTTCGAGCGTCATTTGTACCCTCAAGCTTTGCTTGGTGTTGGGCGTTTTTTTGTCTTGCTGCAAGCAAGACTCGCCTTAAAACGATTGGCAGCCGGCCTACTGGTTTCGGAGCGCAGCACATTTTTTGCGCTTGCAACCAGCAAAAGAGGTTGGCGATCCAGCAAGTCCATTTTCTCACTT
>refbc_490843_1_Fraxinus_lanuginosa
CACATCGTCGCCCTCCACCTCGGCTCGTAAAGGGATCGTGGGTGTTGGGACGGATATTGGCCTCCCGTGTGCATCGGCGTGCGGCTGGCCTAAATGTGATTCGGCATCGACGCATGTCGCGATAATTGGTGGTTGAAGAACTCAACTCGCGCGTTGTCGTGGCGAACTGCGTCGTTCTGCTTGAATGTGCTGACCCCGACGGTGCT
>refbc_365729_1_Alisma_gramineum
CTCTAGGCGCTCCCCTCCCACTTGAGTTCAGCAGCTTGATGCTGGCCTTGCTGGTGGTGGATGCGGATGTTGGCCTTCCGTGGCTTCACTGCCGCGGTGGGCTGAAGGATGTGGAGTCGGTCCGTCCAACGTTATTGGGCATGACTGTGCTGGGTCGCTGCTGCTACTGCTCGTTGCTCGCTGGGTGCGGCAGTCTTAGCAAATGCGGGCATCGTCGTTGTGTCGAGTAGCCTTGTTGTC
>refbc_486682_1_Lonicera_pileata
CACGCATCGCGTCGCCCCCCCACCCCGCGTCCCACAGGGTCGCGAGCGGCGGGGGGTGCGGACAATGGCCTCCCGTGCCCCCGGGCGCGGCTGGCCCAAAATCGAGTCCCCGGCGGCGGACGTCACGACGAGTGGTGGTCGAAACATTCCTCTTATCACGTCGTGCGGTTCCCCGTCGATCGGGCGGCCAAGTGACCCTGACGCGTCGTCGCGAGACGGCGCTCCGAC
>refbc_185985_1_Pseudo-nitzschia_cf._subpacifica
CCCACTCAGCGCTGGTCTGCCCTTTGGGTGGATTGGTAGCTGGTTACTTTGGCTTTGATGGATTCTATCCTTCTTTGCTTAAATTCTACATACATGTACGCGAATAGATCTGGAGGAGTCTTGTGTCTGTCCTAAGGACGGCATTGGCAATCTCATCTATCTCTGGTAGAGTTAATTCTCTGGAGTTTGAACGAGTTTTGCCTTTAGCTGTTTTGAGTTCAACCAAAGCTTTTTCTAGTGAAGGGCCAGTAGCAGTAAATGCCTACTGACCAACTAATT
>refbc_382038_1_Parastrephia_quadrangularis
ATCGCGTCGCTCCCACCAACCCTTCCTTCGGGATGCTTGGCTGGGGGCGGATACTGGTCTCCCGTTCCTCACCGAGCGGTTGGCCAAAATAAGAGTCCCCTTTGACGGACGCACGACTAGTGGTGGTTGACAAAACCCGGAATCGTGTCGTGTGTCTCGTCAAAAGGGTGCATCTTAATAGACCCAACGCGTTGTCATGTAACAATGCTTCGACC
>refbc_1009834_1_Morchella_sp._Mel-26
AAAACCTCCTCCCCCTTCGGGTTTTGTTACTATCGTTGGGGGGTTTTGGCCTAATGGGATAGCGATTGGCAATTCGTTTCCCAATGTCCTAAATAGACGTAGACCCGCCTCCAGATGCGACAGCACCGAGGCCATCAACCGTGGAGTTATGGGATATATAGGCTTGCAGTAAAATGCTCACCTCTCTCCACATGCCGATGGCACGACAGTTGCAGTTGCGGGCGTAAATTGGAGCCCTTTTCAGGACCCTCGTGGCCTAGCATCCACCATAAACAAT
>refbc_60359_1_Coprosma_robusta
CGCATCTCGTCGTCACCCGCACTCGTCGAGTTCGGGAGACGGATGTTGGCCTCCCGTGCCCCTGCGGTGCGGCCGGCCTAAATGCGAGTCCTCGGCTCGGGACGTCACGACAAGTGGTGGTTGAACTCCTCAACTCGTTTGCTGTCTTGACGACGCCCGTCGCCGGTGAACGGCTCGATCGACCCAAGAGCCCCGAAAAGGGCCTTCGAAC
>refbc_463682_1_Leymus_sp._PI_547121
CAAAACACGCTCCCAACCCCCCTCATCGGGAATAGGGATGCGGCATATGGTCCCTCGTCTCGCAAGGGGCGGTGGGCCGAAGATCGGGCTGCCGGCGGACCGCGCCGGACACAGCGCATGGTGGGCGTCCTCGCTTTATCAACGCAGTGCATCCGACGCGTAGCCGGCGTGATGGCCTCAAAACGACCCAGCAAACGAAGCGCACGTCGCTTCGACC
>refbc_98478_1_Campylopus_pilifer
GCGACACCCACCGATTTTCCCTCTCTCTTCCGCCCAGTTTTTTGGCGCGGGAGGGGGGAAATCGAGTGGAACTGGCCATCCGAATGAATCAATGGTGTGTCTAACACACAACAAAAAACATTGGGTTGGCTGAAATGGAGGGGAACTTATCCGAGGGGTCGGTCCTACACCCGCGATTAGGTGATCCAAGCATAATTACTTGGAAATCAAATATGATGCGCGGTTTGGGGGGCCCTTAAGGAGAATGGGGTCCAAAGCAGCAGGTTAAGTTGCCAAAATTTTTCGGCCGCCCTACCGGGCGGCAGTTGAAAGGGCAACTTATGTTATAATAATAATAATGTCACGCATC
>refbc_229447_1_Androsace_chamaejasme_subsp._lehmanniana
TAAAGCGTCGCCCCCCATCCCGCCTTACGGCACAGGTGGTGGGGCGGATATTGGCTCCCCGTGTATCACCGTACGCGGCTGGCCTAAAAACGAGTCCCGACGACCGACGTCTCGGCAAGTGGTGGTGGTATTTACTGTTGCATGTTTGCCGTGATGTTTCGGTCTTTACCGGCCGACTCTATGACCCTGTTGGTCCGTCTTGCATGGATCTTCGATCAGGA
>refbc_383834_1_Lipomyces_doorenjongii
ATATACTCAAAACTTCGTTTTGGTTGTGGGCACGTATCTGGCATAGGCTAGATTTGCCTGAAATATAGAGGTAGAGATTGCTACAAGTGATGCAAGTTAGCCAATGCTATTAAGTTAATTCGTTGGTGAAGCATGTGGAGCTTTAGTGATAGTCTTCCTTAATTATTGGAATTTTTTCTAATTTTGACCTCAAATCAGGCAGGAGTACCCGCTGAACTTAAGCATATCAATAAGCGGAGGAAAAGAAACCAACAGGGATTGCCTTAGTAACTGCGAGTGAAGCGGCAAGAGCTCAAATTTGAAATCTGGCACCTTCGGTGTCCGAGTTGTAATTTGTAGAAGCATCTTTTGGATTGGTCCTTGCATATGTTCCTTGGAACAGG
>refbc_71851_1_Flammulina_elastica
AACTTCTCAACCTCCCTCACTTTGCTGTGAGCTGGCGGATTGGATGTGGGGGCTTGCTGGACCTCTCTTGGTTCAGCTCCCCTGAAATGCATTAGCAGAAACCGTTACCTTTTGGCGCGCTGCAGCTGTGATAATTATCTACGGCTATGGCTGGGCTGACTGTGTTGTAGTGCTTGTTCGTCTCTGAGGGGTTGGTCCTAGTGGCCTTCCCTTTGCCTTCTCTCTCACGAGAGATACCTGTGACGCGAGTGCGCGGGCCATTCAGCTTCTAACCGTCCCTTTGGGGACAACTATTGACCAT
>refbc_231085_1_Sphagnum_auriculatum
GCTCGACCCACCCATCCGTCCCATTCGTGTACCGTTTGGGGCGGTTCTCGCGTGGAACTGGTCGTCCGAGGGGGCGGAGCTATCCGCCGTCGGTCGGCTGAAATGTATGCTGTCCGGGCGCCGTGGCGAGGGAC
>refbc_224139_1_Allenrolfea_occidentalis
GCATCGCGTCTCCCCCAACCCACCCTGTGTGGGCTAGGGGGAGGAGGATGGCCTCCCATGCTTCACCGGGCGTGGTTGGCCTAAAAACGGAGCCTCAGGTTGCGTACCGTAGCGGCGATTGGTGGTAGACAAGGCCCTGCCTAGGATGCATCGCGTCGCGCAGCACGCAGCCCCCGTGGGCTCGAAGGACCCTATGTTGCCTCCGTACGGTGGCAAACCGTT
>refbc_91219_1_Juglans_microcarpa
CATCGTTGCCCCAACCCCAAACACTTCTTACGCTGTGCGGGGTGCGGGGAAGACATTGGCCTCCCGTGCGCTTGTGCTCGCGGTTAGCCTAAAAGTGAGTCCTAGGCGACGAGCGCCACGACAATCGGTGGTTGAGAAACCCTCGTGACCCGTCGTGTGTCGCCCGTCGCTGTGAAGGTGCTCCTCGACCCTATTGTGTCGTTCTTGCGACTCTACCATCGCG
>refbc_487928_1_Amelichloa_caudata
CGCCAATACACGCTCCCACCTCCCTCAATGGGTAGCGGGATGCGGATTCTGGCCCTCCGTGCCGTGAGGCACGGCGGGCCGAAGATCGGGCTGCCGGCGTATCGTGCCGGACACAGCGCGTGGTGGACTTCTACTCGGCGCAGTTCCAGCACGTAGTCGGCGCAGCGGCCCCAAGGACCCAACGAACGGAGCGCATGTCGCTCCGACC
>refbc_315951_1_Nalanthamala_psidii
CAACCCTCGAGCCCCCCGGGCTTGGTGTTGGGGATGGGCCGTCCCTTCCGCGGCGGCCCGCCCCTAAATCTAGTGGCGGTCTCGCTGTAGCCTCCTCTGCGTAGTAGCATACACCTCGCACCGGAACGCAGCGCTGCCACGCCGTAAAGCCCCCAACTTCTGAAGG
>refbc_527530_1_Megacollybia_subfurfuracea
ATATTCTCAAAAACCTAACTGTGTGGTTAGGCTTTTTGGATGTGAGGGGTTTTGCCGGCTTTATCAAGCCGACTCCCTTTAAATGCATTAGTGGTTGCTTCATTCACTAGAGTGTGATGGTATATCTACGCTTGTTACAGTGAACTGATATAGATCATCTGCTTTCCAACTGCCTTGAAAAAGACACTTTTGACT
>refbc_588596_1_Rhizophagus_irregularis
GTTAATAAAAATCGGTGCGTTGCAAATTTTGTGATGTTCCGGAGTTTGAGTTATCTTAACTCTTTTGGGTTTTAAGAGGCTTAAAATTGACCTTATTTGTGCATTATAGACGTACATAAATTTTTTTTTATTCGTCCATCTTAATGCCAAAATCTAATAGATGCGACCATATCATGTGGTTTTGTGTCCATAAATTTTTCATGATTTGACCTCAAATCAGGTAGGAACACCCGCTGAACTTAA
>refbc_236149_1_Frullania_davurica
TGGGGTCCCGCCCATCCGCCTCGTCGTCACGACCGGGCCACCGAGATGGGCGCTGGGATGGCCTATGCGCGGACCATCGGGTGGAGCAATCCACTCGACAGCGACCCGCTCGGCTGAAATGCAAGTCTGTCCCGAGAATCGAAGGAGGACGCTGCATCAAGGTGGGCTCTCGCTTCTTGCCAATAGGACACCTTCTGGGTCATCATCCCGTTGGGGTCTATTGGCAGCGCCTCCCTCGACAGATCGGGATTCGGAAAAAGCGGGACTCGAGGCGCCAGCTCTCGAGTCTTCTCACGTCTTGGACCTCAGATCAGGCAAGATCACCCGCTGAGTTTAAGCATATCAC
>refbc_103531_1_Phlox_glaberrima
ATCGCGTCGCCCCCAACCCATTCCCTTCGGGATTCAATGGTTTGGGAGCGGAAATTGGTCTCCCGTGGACTTCGGTGTGCGGTTGGCCTAAATAAGAGTGACGTGGACTAGCGACACAACAATTGGTGGTTGTCAAAACCTTCGCCTTACTGTTGTGCGTCTTTGCTCCTCGTCTACTCCATTGACCCTGTTGCATTGCGAAAGTGATGCCTCGACC
>refbc_102163_1_Quercus_sinuata
CATCGTTGCCCCCCCAAACTCCGGTTCGGGCGGGGCGGAAGTTGGCCTCCCGTGCGTGCCTGCACACGCGGTTAGCCCAAAAGCGAGTCCTCGGCGACGAGCGCCACGACAATCGGTGGTTTTTTTACCCTCGTTCCTCGTCGTGCGTGCCCCGTCGCCCGAACGCGCTCCTGCATGCCCTCACGCGTCGCCTCGGTGACGCTCCCAA
>refbc_527294_1_Cyrtanthus_falcatus
CCTACCTGTGCTCCGAGCCTCTCGCCCCTTCACACCGTGCGGTCGGCGGCGGGCATGGATGCGGAGATTGGCCCCCCACGCGTCGCTGCGTGGCGGGTCGAAGTGCGGGCCGTCGGTTGGGTCGGACGCGGCGAGTGGTGGATTGACACGCACGACGTCGCTGAAGTGACCCTAGCTCGGGCGGTGCAACGGGGGAACCCACGTCGACGGGCGCCATGTGAGCGTCCCTTGGAACACGACCCCAGGTCAGGCGGGGACACCCGCTGAGTTTAAGCATATCAATAAGCGGAGGAAAAAAAACAAA
>refbc_528300_1_Asclepias_subulata
ACTGCGTCGTTCCCCCCCGCCCCTTGCCCGAGTCCCCGAAGGGGGTCGCGGGCCCTGGCGTGCGGGGTGGGGCGGAAGTTGGCTTCCCGTGCAGCGTTCGCGGCTAGCCCGAAACACGGTTCCCTCGCCGCGGAGGTCGCGACAAGTGGTGGTCGACGAGATTGTACGCGAGTTGCAGGCAAGCTGCGCCGAGGAGAGCGTTTCCGGACCCCGTGCGAGATGAGTCCTTCAGCGAGAGGGGCAATTCCAAGGATTG
>refbc_199236_1_Celmisia_asteliifolia
TTCGCGTCGCCCCCACCATGCCTCCTTTTGGGATGCTTGGCTAGGGGCGGATACTGGTCTCCCGTTCCTCACCGAGCGGTTGGCCAAAAAAAGAGTTCCCTTCGACGAACGCACGACTAGTGGTGGTTGACAAAACCCAGAATCGCGTCGTGTGTCTTGTCGCAAGGGTGTATCTTAATAGACCCCAACGTGTCGTCTTGTAACGACGCTTCGACC
>refbc_40755_1_Phlox_hoodii
CATCGCGTCGCCCCCAACCCATTTCCTTCGGGATTCAATGGTTTGGGAGCGGAAATTGGTCTCCCGTGCACTTCGGTGTGCGGTTGGCCTAAATAAGAGTGACGTGGACTAGCGACACAGCAATTGGTGGTTGTTAAAACCTTATCCTTACTGTTGTGCGTCTTTGCTCCTCGTCTACTCCATTGACCCTGTTGCATTGCGAAAGTGATGCCACGACC
>refbc_132909_1_Chroogomphus_helveticus
AATTCTCAACCCCTCTCGATTTTCTTTGAGGGGGAGCTTGGATAGTGGGGGCTGCCGGAGACCCAGACTCATGTCTGGGACTTGGGCTCTCCTGAAATGCATCGGCTTGCGATCGACTTTTGACTTTGCGCGACAAGGCTTTCGGTGTGATAATGATCGCCGTCTTCCGAAGCGCATGAACGAAGGTCTCGTGCCTCCAATACGTCGACCAGCCTCTCTCTTTGGAGAGGCGACGTCTTCCTTCTATATGTTTGACCTCAAATCAGGTAGGACTACCCGC
>refbc_218586_1_Armeria_maritima_subsp._maritima
ACGCATTGCGTTGCTCCCCATCCACCTTTTGTTGGGTTAGAGGGGCGGAGAGTGGTCTCCCGTGTGCTTCTTGCACGGATGACTTAAACTTGGAGCTTACGGCAGTGAGCGCCGTGATGATTGGTGGTTGGTTGGGCTTAGATCCCAGAAGCATCTCGTCATGAAGCGTCGTGCCTTTTTGTTCGGATTACTTGAGTGGTTTGATGTCATTGTTTGTAAAATTCATTTTGCTTCTTCCACCCTT
>refbc_78139_1_Myxotrichum_setosum
TCAACCCTCAAGCTCTGCTTGGTGTTGGGCCCTGCCCGCGCGGCCGGCCCCAAAGACAGTGGCGGCGCCGTCTGGCTCTAAGCGTAGTACAACTCTCGCTCTGGAGCCTGGCGGTGCCCTGCCAGAACCCCTAACTTCTATGG
>refbc_324493_1_Pterygoneurum_ovatum
GCGACACCCACCAAACACACCTACTTATTGAGTAAGTGTGTTCGAGTGAAAGTGGCCATCCGAATGAGGCCCCGCCCTTCTTTGGGCGCGGGCAGATTGGGTTGGCTGAAATGTAGGGAATTTGGCCGCCGTGGTAGAACAACCAGCGATCAGGTGATCCGGGTGCAAACCCGGAACTCAAACGTGCGCCGGTTGTGACACCCAGTTGGTTCCAAGCTCCAAAGCAGGTCTCCCTCCCCTTCGCTCCCAGGAGTGAAGAGAGAAGGAAAACGTCACGCAT
>refbc_198078_1_Cladonia_lopezii
TTACACCCCTCAAGCGTAGCTTGGTATTGAACGTTCGCGAGCTCTCTTTCAGGGGCTCGCGCGTCCGAAAAGCAGTGGCGAGTCCCGGGGATTTCGCGCGTAGTAAATATTTTCCCGCGTTGGAAAGAACCGATGGGTCCTGCCAAAACCCCCCTATAGATCTCTATAA
>refbc_369265_1_Ogataea_thermophila
CCTCTCAAACCCTCGGGTTTGGTGATGGGCAATACTCTCTTTTCTGAGAGTTTGCTTGAAATGAATTGGCATGAGTTTTTGATACGAACTTCAGCTGTTTATTCAATGTATTAGGTTTTATCCATCGTTGATTGACAACTGCAAGCTTCTTTCAAAAATTGGCTCTGCCTTACAAACTTTAATCATAAAGTTTGACCTCAAATCAGGTAGGATTACCCGCTGAACTTA
>refbc_376439_1_Descurainia_millefolia
AATCGTCGTCCCCAATCCTTTACGGATAAAGGGACGGAAGTTGGTCTCCCGTGTGTTACCGCACGCGGTTGGCCAAAATCCGAGCCAAGGACGCCTTGAGCGCTCCGACATGCGGTGGTGAGTTCAACAAGCTGCTTTTAAGTGTCGGTCGTTCTTGTCCAAAAGCTCTTGAAGACCCAAAG
>refbc_269609_1_Scenedesmus_bajacalifornicus
GGTTTATACCCTCACCCCTCTCTCCTTTTGGAGGGCTGGTCAGCTCTTAGTTGACCTCAGGAGTGGATCTGGCTTTCCCAATCGGTTTACTCCGGTTGGGTTGGCTGAAGCTTAGAGGCTTAAGCAAGGACCCGATATGGGCTTCAACTGGATAGGTAGCACCGGCTTCTGCCGACTACACGAAGTTGTGGCTTGTGGACTTTGTTAGAGGCCAAGCAGGAAACATGCTTTGCATGTCTTAAACT
>refbc_105885_1_Symphoricarpos_orbiculatus
ATCGCGTCGCCCCCCCACCCCGCGTCCCGCAAGGGTCGCGAGCGGCGGGGGGSGCGRACAATGGCCTCCCGTGCCCCCGGGCGCGGCYGGCCCAAAATCGAGTCCCCGGCGGCGGACGTCACGACGAGTGGTGGTCGAAACATTCCTCTTATCACGTCGTGCGGTTCCCCGTCGCTCGGGCGGCCAAGTGACCCTGACGCGTCGTCGTCCGACGGCGCTCCGACG
>refbc_481938_1_Symphyotrichum_concolor
CATCGCGTCGCTCCTACCAACCCTCCCTTTGGGATGATTGGTTTGAGCGGATATTGGCCTTCCCGTTTTTCACCGAGCGGTTGGCCAAAAAAAGAGTCCCTTTTGACAGGAACACGACTAGTGGTGGTTGACAAAACCCAGAATTCTGTTGTGTGTCTTGTCAAGATGGTGCATATTAATAGACCCAACGCGTTGTCATGACGCTTCGA
>refbc_870319_1_Tulasnella_sp._CP0835.VIII.2
GAGTGTCATAATCCATTCAGGCCCCTTGGTTCCAGTCGTTCGCTCGGCAACTGTCTGTGTGCTGCAAGCTGTCCTCTATGGGCGGCGGATGTGCAAAGACATGGTTCTACTGTGGCTCTGGCTTCGAGGCTTCATGGCGATCTATCGTCACGGGCCTTTAGATGTATTAGCGGTCGTCCTTGTTCATACAAGTTTGACTCCACGTGATGAGATCATGTCGTGGAGGAGTGCCTGGCACGCTTGTGGATCTGGAGCTGCTGCGAACTCGCCCTTGGGCAACAACCTGCCTTCATTGGTGGATTTTATGACATTGGCCTCAGTCGGATGGGATTACCCGCTTGATTTA
>refbc_460808_1_Camellia_sinensis_f._formosensis
CGTTGCGTCGCCCGCGCCCCCTCCCCCCCTGGAAAGGGGGGGGAAGAAGGGCTGCGGGCGGATGTTGGCCCCCCGCGCGCGCCCGCGCGCGGTCGGCCCAAAAGCGAGTCCCCCGCGACCGACGACGCGTCGCGACGAGTGGTGGTTGACAAACCGTTGCGTCGCCTCGCGCGCGTCCGGTCCGTCGCGGGAGGCCTGTCGTGACCCTATCGCGCCGCCGCCAAGGCGCTCCGA
>refbc_377484_1_Bunium_fontanesii
ATCGTGTTGCCCCCGACCACTCACTCCTCTAGGAGCTCCGGTTTGGGGGCGGAAACTGGCCTCCCGTGCCTCGTCGCGCGGCTGGCGCAAAAGCGAGTCTCCGGCGACGGACGTCGCGACATCGGTGGTTGTAAAAAGACCTTGTCTTGTCGCGCGCATCCGTTTTGCCTAAGAGAGCTCAAGGACCCTTTGGCGGCACACAATGTGTGCATGCTCCGA
>refbc_1048903_1_Iostephane_trilobata
ATCACGTCGCCCCCACCAACCATCCCTTCAAGRGATGTCTTGTGCTGGGGCGGAGATTGGTCTCCCGTGCCCATGGCGYGGTTGGCCTAAATAGGAGTCTCCTCACGAGGGACGCACGGCTAGTGGTGGTTGATAAGACAGTCGTCTCGTGTCGTGCGTTWACATTCTTGAGTGCAGATGCTCTTAAGTACCCCGATGCGTTGTCTTAYGATGATGCTTCGATC
>refbc_1124834_1_Polyporus_cf._grammocephalus_2_KH-2011
AATTCTCAACCTATCAGCCTTTGCGGGCTTGGTTAGGCTTGGATATTGGAGGACTATCGTCGGCTTGTTTCAACGAGTCGGCCCCTCTCAAATGCATTAGCTTAGTCCCTTGCGGATCGGCTCCCAGTGTGATAGTTTATCTACGCTGCGACCGTGAAGCGTCCTATGGCGAGCTTCTAA
>refbc_296790_1_Chlorociboria_spathulata
CAACCCTCAAGCTCTGCTTGGTATTGGGCCGCGCCGCTGGGCGGGCCTCAAACGCAGTGGCGGTGCCCCCCAGGCCCTGAGCGTAGTACCCCTCTCGCTACAGCAGTCTAGGGGCCACTGGCCAGCACCCCCCCCCCCCTCTCTAG
>refbc_168539_1_Genistidium_dumosum
CACTGTTGCCCCGACGCCAATCGCATCACTTAGGTGGGCATTTGCGCGGGGCGAATGTTGGCCTCCCGCGAGCTCCGTCTCACGGTTGGTTGAAAACTGAGCGCGTGGTGTCGGGCGTACCATGATGGATGGAGGCTGAGCGAATGCTCGAAGACCAATCATGGGTAACCCCACCGGAATCGGGCTCGGAGACCCACACACGCATCCTTGGATGGTCGTGAA
>refbc_186058_1_Cuscuta_epithymum
GACGTGTCGCTCCCTTCTAGATTTTGGGAGGAGCGGATCATGTCCTCCCGTGCCCTGTCATGTGGTGCGGCGGGACCAAATGCTTGATACTGTTGATGGACGTTCTGGCGATTGGTGGTTGTGCCTAGCGTGCAAACGTCGTCCCACGTCCAATCGTTTGCGGATATCAGACCCGTTGGAGTCGAAGTGATTTGGCTTACGAAAT
>refbc_1111693_1_Alnicola_sp._MG_2011c
AATTCTCAACCTTATTAGCTTTTGTTGATAATGGATTGGATGTGGGGGTTTCTTTTGCTGGCCTCTTTACAGAGATCAGCTCCCCTTAAATGCATTAGCTGGTGACCCGCGTGGACCATCTATTGGTGTGATAATTATCTACGCCGTGGATGTCTGCAATCATATGGGTTTTGCACTGCTTCTAACCGTCTGTTCATTCGGACAATACATGACAATTTGACCTCAAATCAGGTAGGACTACCCGCTGAACTTAAGCATATCAATAAGCGGAGGA
>refbc_217342_1_Tarasa_latearistata
ATCGTCGCCCCCATCAAACCATTAGCCCTCGGGCAACGGTTGAGTTGTGGGCGGAAATTGGCCTCCCGTGCGCTCACCGCTCGCGGTTGGCCTAAAATTGAGTCCTCGGCGATGAAGTGCCGCGACAATCGGTGGGAATGCTTTGAGCTGCCTCGTTCGTAGTCGTGCGTGGTCGTTGATTTGGACCCTCTGACCCTTTTTGGCATCACAAAGTCGATGCTCGCATCG
>refbc_619243_1_Melampodium_longipes
CATCACGTCGCCCCCACCAACAAGTCTTGTCGAGGACGTGTTTGTTGGGGGCGGAGATTGGTCTCCCGTGCATCTAGCGCGGTTGGCCTAAATCGGAGCCTCCTTAAGAGGGACGCACGGCTGGTGGTGGTTGATAACACAGTCGTCTCGTGTCGTTCGTCTCGAACCTTGAGGAAGGAAACTCTTGAGTACCCTGTTGTTTCATCAGTGATGATGCCTCGA
>refbc_472987_1_Puccinia_sp._R214
GAAAATCTCTCATCAAATTAATTTTTGGTGGATTGTGAGTGTTGCTGTTATTTAGCTCACTTTAAATATATAAGTCTTTGTTCATGAGTTGGATTGACTTGGTGTAATAATTTATTTGATCATCAAGGAAAGTAGTAATACTTGCCAAGTTGTTGGATATAAGACTCCTAAAACCCCACCCTTTATTTTATTTTT
>refbc_100367_1_Leptographium_procerum
AATTGCAGAATTCAGCGAGCCATCGAATCTTTGAACGCACATTGCGCCCGCCAGCATTCTGGCGGGCATGCCTGTCCGAGCGTCATTTCCTCCCTCACGCAGCGCGCCTGCGTGGTGTTGGGGCGTTTCTGCGGCCAGGCCTGCGCCTAGCAGGCCTCCGCAGCCCCCCGAAAGCCAGTGGCGGGCCGGCAGCGGGCTCCGAGCGCAGTAAGCAGCAGTGCCCTCGCTCTGGACGCCTCCGCCTGCGCCCTGCCCCAAATGACCGGCAGACGCAAGTCTGCCCCTCCTTCTCAAGG
>refbc_859428_1_Cryptosporella_alni-rubrae
CAACCCTCAAAGCCCCGGGCTTTGGTGTTGGAGGAATACCTGTAAAAGGGTACCCTCTGAAATTTAGTGGCGGGCTCGCTAGAATTTTGAGCGTAGTAATTTTACCTCGTTTTTAAAAGACTAGTGGGACTTTTCTAGCCATAAAACCCCCCCAACTTTCTGAAAATT
>refbc_109829_1_Macaranga_hullettii
AACCATTGCTCCCAACCCTCTTGAAACATCAAGGGGCAGGGGGCGGATGTTGGCCTCCCGTGTGCCGTAAGGCAAGCGGTTGGCCTAAAAGCAGAGTTCCCGGCGATGGTCGCCACGAAATTCGGTGGTTGTAAGACCCTCTGACACAGTCGTGAACGATCATATGCCATAAGGGACCCCCGAGACCCTGATGCAGGCCTTGAAGGCGTGCTCCAATC
>refbc_860397_1_Schistidium_atrofuscum
GCGACACCCACCGACCCCCCACCCCCCCCTCCTTCCAAAAGAAAGTGGGGGGGTTCTCGGGCGGGCCGAGTGGAACTGGCCGTCCCAGAATTTTTCCGCCGCGAAGCGGCGGGGGAACCGGGTCGGCTGAAATGGATGGGATCCGCCCCGCCGCGCCGAAACAGCCCGCGATCAGGTGATCATCCCTCCCCCTTTGGTCCCTCCAAAGTGCGGGGAGGGAGGGAGTGTGTTGGTTGGCTGTGTCGTCCGAAGGAGTTGGATTCCGAACAAAAAGCAGGCAGGCCCCTTCCATCCCATGGATGGATGGGGGTCGTCACGC
>refbc_387323_1_Phoma_sclerotioides
TGTACCCTCAAGCTTTGCTTGGTGTTGGGTGTTTGTCCCGCGCTCTTTTGCGCAAGACTCGCCTTAAATCAATTGGCAGCCGGCATGTTAGCCTGGAGCGCAGCACATTTTGCGCCCCTTGCTTGCTTGTGTTGGCCCCCATCAAGTCCATATATTTGCTC
>refbc_415774_1_Reseda_alba_subsp._alba
TCGTCGCCCCAATCAACTCCTCTCTAAAATGGGGAGGGGTGGGGTCGGACATTGGCCTCCCGTGTGCCTACCGTATGCGGCTGGCGAAAATTCGGGGACGGGACGTTTAGCTTCCGACCAGCGGTGGTTGAACCTCATGCTCGCGTCGAAGGCTTTGCGTCCAAGTGTCCCTATGGCTCTTACGAGGCACCTCGGTGCCCTCTCTAAACGA
>refbc_375933_1_Ditassa_lenheirensis
CGCTGCGTCGTCCCCCACCCCCGCCCCCGCACGCTGCGGGCGCGCGCGGGGGGGAGAGGAAGTTGGCTTCCCGTGCTGCGTCGCGGCTAGCCCGAAACGCGGTTCCCTCGACGCGGACGTCGCGACAAGTGGTGGTCGTCGAGATTGTACGCGAGTCGCCGGCGAAGCCGCGCCGAGGAGAGCGCCGTCCGTTCGGACCCGCGCGAGACGACGAGTCGGTCCCCCGCCCCCGCTTAGGGGGGAGAGGGGAAACGACGACGGAGTCCCACGATTGCGACCCAGG
>refbc_184627_1_Sciuro-hypnum_oedipodium
CGCCCCCCACCGATCCACTCTCGCCGCGAGGCGCCAGTCGGGTCGAGTGCAAGTGGCCGTCCCGGTGAAGCGGCCTCCTTTTACGAGGAGGCCATACTTAGAAGGGTCGGCTGAAATGGATGGAATCGGGCCGCCGTGGTGACACAGTCCGCGATCGGGTGATTTTGTCGCGAGCCTCCTGCGGGAGGTTCGTGGTGAATTTTTCTAAGTGCTTGGCTGCGTCCCCCAGTTGGCTCGGGTTACCTCATGCAGGTCGAGCGCGCCCCCGCGGCGCGCGTCACGC
>refbc_99552_1_Swainsona_campylantha
ATCGTTGCCCAATGCCTACCACAACGTGATAGGAAATTCCAGGGCGAAAGTTGGCTTCCCGTGAGCGTTGCTGCCTCGCGGTTGGTTGAAAATCGAGACCTTGGTAGGGTGTGCCATGATAGATGGTGGTCGAGTTAGCACGAGACCAATCATGTGCGGGCTCCCCCAATATACGGCCTCTGTGACCCACACAGCGTCTTTTTGGCGCTCATGAC
>refbc_114497_1_Isaria_fumosorosea
TCAACCCTCGACTTCCCTTTGGGGAAATCGGCGTTGGGGACCGGCCGTATACCGCCGGCCCCGAAATGAAGTGGCGGCCCGTCCGCGGCGACCTCTGCGTAGTAATCCAACTCGCACCGGAACCCCGACGTGGCCACGCCGTAAAACCCCCGACTTCTGAAC
>refbc_3891_1_Psophocarpus_tetragonolobus
ATCGTTACCCTCCCTTATATACATATACATGCAAATGTCTCATGAAGGACAACTGCTGTGTTGTGCTGGGAAGGTGTATGCTGGCCTCCCGTGATCGTTGTGTCACGGTTGGTTGAAAAATTGAGTTCGTGGCAGAGTGTGTGCCGTGATAATATGGTGGATGAGTGCTGCTCGAGACCAATTGCGTGCGTGCATCTGCCAGTTTTGTACTCCATGACCCATTTTGTATACGTCCCGGAGACGTTCATAGC
>refbc_798117_1_Muhlenbergia_sinuosa
CAAAAGACACTCCCCACAAATCTTTGTGCGGATGTGGTATTTGGCTCCTCGTGCCTTTGGGCGCGGTGAGCAGAAGTTGGGGCTGCCGGCGGTGCCGATCACAGCACAAGGTGGATGACGCAAGTTGTTCTCGGTGCTATGGTACGGACTGCTGACGGCGAGCATGGCCCTTTGGACCCATTGACCGAAGCGCACGCCGCTCGGACCGCGACCCCAGGTCAGTCGGGATTACCCGCTGAATTTAAGCATATCAATAAGCGG
>refbc_309712_1_Pinguicula_villosa
CGCCGCGCCGCACCCCCACCCCTCCCGGGGACGGGGGCAGCGGGGCGGAGATTGGTCTCCCGTGCGCCCCGGCGCGCGGATGGCCCAAATGGGATCCCTCGGCGACGCATGCCATGACAGTGGGTGGTTGATCTACGTGGTGTCGTGCTATGCAGTGTCGCCGGCTAGGGCACCCCGATGGACCCAACGGCGCGTGTTGCAGCCTC
>refbc_281399_1_Aphanomyces_frigidophilus
TAATACAAAATTGTTTTGTCTTTTTGATGAAACAGAATGTGAAGGTCTTGTTTCGGCAAGTCCTTTTAAATGACGGTCCCTGTATAGCTGTTCAAGTACATTATACAAAGGGCTACATGATTCTGATTTCGAATGTTTTGTGTTGATATTGCACGACTTTTGAAGGAAGGATAAATTGCGGTAGTTTTGCTTGTGTTTCGGCACGGGTGAACAACATATTGCTTTTTATTTCGTCTGGAAGAGGTTTGTAGTAGATCGCAAAATGCGGAGTGAGATAGTGTAGTCTGGTGTGCTTGTGTCTATATGGAAGCAAATTGGGAAACAACATCCAAT
>refbc_98232_1_Alpova_diplophloeus
AATTCTCAACCATCCCTTGATTTATTTCGAGGGTTGGCTTGGATATTGGGAGCTGCCGGCGACTCACTGGGGTCTTGTCGGCTCTCCTTAAAAGTATTAGCGAACGGTGTGACGAGCTTCGTGCATGAACGGCCTTCGACGTGATAATGATCGTCGTGGCTGGAGTGCCTTCGAGAGGCTTCGATCGTCTTTGCTTCTAATCTTGATCGTAGAGGGAGGGGGAACTCTGCTCTGGCGGACTTTACTTTCCTTTACTTTTTCTTTGACTTTT
>refbc_53754_1_Navarretia_atractyloides
ATCGCGTCGCCCCCAACCCTATCCCTCTGGGAATCATGGTTTGGGAGCGGAAATTGGTCTCCCGTGCACATTGTTGCGTGGTTGGCCTAAATAAGAGTAGACGTGGACGAGCGTCACAACAAGTGGTGGTTGTCAAACCGTTGCGTTGTTGTTGTGCGTTATTGTTCTCTCCGTCAACTCCATTGACCCTGTTGCATCGCGCAAGTGATGCCTCGACC
>refbc_114281_1_Cichorium_pumilum
ATCGCGTCGCCCCCAACCATGCATCCCTTATCGGGACACATGGCATCGGGGCGGAGATTGGTCTCCCGTGCTTATGGTGCGGTTGGCCTAAACTGGAGTCCCCTTCGGTGGACGCACGACTAGTGGTGGTTGAAAAGACCCTCGTATTGTGTCGTGCGTCGTGAGCTGTGAGGGAGGCCCTTGATGAAGACCCCAATGTGTCGTCTTGAGACGATGCTTCGAC
>refbc_116813_1_Physcia_caesia
GCAACCCTCAAGCATTGCTTGGTATTGGGTCTCGTCCCCGTGACGTGCCCGCAATTTGGTGGCGGTCCAGTGAGACTTCAAGCGTAGCAAGATTTTCATATCCCGCTTTGGAAGACTCTCGCTGCGTGCCGGCCAGACAACTCCTATATTTTCAATGGT
>refbc_47696_1_Puccinia_carduorum
GAAAATCTCTCATCAAATTAATTTTTGGTGGATGTTGAGTGCTGCTGCTATATAGCTCACTTTAAATATATAAGTCCCTGTCTATGTGTTGGATTGAACTTGGTGTAATATTATAAATTTTTTCATCAAGGAAAGTAGCAATACTTGCCAATACCTTTAGTGCTAGGACTCCTAACTTTGAGAAACTTCTTCTCTAACCCCCCCCCCCTTTTTTTAAGACCTTCAAAATCAAGGTGGGGGACTTAACCTGGCTTGAAACTTTAA
>refbc_239766_1_Salicornia_emerici
ATCGCGTCTTCCCCTTACCCACCCTATGTGGGGAGAGGGGAAGGATGATGGCTTCCCACACCCCACCGGGCGTGGTTGGCCTAAAAAAGGAGCCTCAGGTTGCGGACTGCTGCGGCGATAGGTGGTAGACAAGTACATGCTTTGCTTATCGCGTCGTGCAGTAACCAGCCCTAGCTGGCTCGAAGGACCCTGAGTTGCCTCCGAACGGCGGCAAAACCGTT
>refbc_176176_1_Aspergillus_paradoxus
GCTGCCCTCAAGCACGGCTTGTGTGTTGGGCCCCGTCCCCCGATCCCGGGGGACGGGCCCGAAAGGCAGCGGCGGCACCGCGTCCGGTCCTCGAGCGTATGGGGCTTTGTCACCCGCTCTGTAGGCCCGGCCGGCGCTTGCCGATCAACCAAATTTTTATCCAGG
>refbc_564332_1_Calocera_sp._SYY-2008
TCATCGTTGTGCAATTGCTTCGGCGAGTGCGCAGAGTTGGGCCGTGCCGGTCTTACCGGCTCGCCCTGAATGCATGAGTGACTGCTATGTGCGAACTGACGTGATAAGATCGTCGTTGGTGAGCGCCGCGCGGTTGCTTTCGAACCGTCTTCGGACACACTCTTCATGTG
>refbc_53721_1_Helenium_flexuosum
ATCACAACGCCCCCACCAAACATCCTATCTAGGGATGTATGCGGTAGGGGGCGGAGATTGGTCTCCTGTGCTTGTTGTGTGGTTGACCTAAATATGGGTCCCTTCAAGATGGACACATGATTAGTGGTGGTTGATAACACAGTCGTCTCGTGTTGTGTGTTATGATCTTGGAGGGATTAACTCTTTGAGCACCCTGTCGTGTTGTCTTATGATGATGCTTCGAT
>refbc_339240_1_Montiopsis_modesta
ATCGCGTCTCCCCCACCCGCCATCCGCGCGGACGGGGGAAGGAAGATGGCCTCCCGTGCCCCACCCGGCGCGGCTGGCCTAAAACGGGAGCCCGCGGCGGGGAGCTGCGGCGGCGATTGGTGGTGGACGAGGCCTCGGCCTGTGTTTGCATCGCGCCGCCCACGCACTCCGCCGGGACGAGCTCGTCGGACCCTTAGGTGAAACCACAAACC
>refbc_55347_1_Peniophora_aurantiaca
GAACTCCTCCACCCTCTACCTTTTTCGAAAGGCATTGGCGCTGGGATTTGGGAGCTGCGGGTCCCTGGACCGATCCGCTCTCCTTGAATACATTAGCGAAGCCCTTTGCGGCCTTGGTGTGATAGTCATCTACGCCTCGGTTTAGCGAATCAATGGGGAATCGCTTCCAACCGTCTCGCAAGGGACAACGACTTTTAACTTGACCTCAAATCAGGCGGGACTACCCGCTGAACTTAAGCATATCAATAAGCGGGGGGAAAAGAAACTAACAAGGATTCCCCTA
>refbc_66510_1_Rhabdocline_weirii_subsp._weirii
CACCCCTTACGCCTCGCGTAGTCTTGGGCCGTACCCTCACGGGTAGGCCTTAAAATCAGTGGCGGTGCCCGCGCGGGCCTGAGCGTAGTCCTTGTTCTCGCTCTAGGCCTGCCCGGACGCCCGCCAGCAACCCCCATCTACTGG
>refbc_257798_1_Hypocrea_ceracea
CAACCCTCGAACCCCTCCGGGGGGTCGGCGTTGGGGATCGGCCCTCCCTTAGCGGGGTGGCCGTCTCCGAAATACAGTGGCGGTCTCGCCGCAGCCTCTCCTGCGCAGTAGTTTGCACACTCGCATCGGGAGCGCGGCGCGTCCACAGCCGTTAAACACCCAACTCTCTGAAATG
>refbc_451702_1_Corylopsis_glandulifera
CGTATCGCGTCGCCCCCCCAACCTCGCCCACGTCCGACGTGGTGCGGGGCATTATGAGGGGGCGGATATTGGCCTCCCGTGCGCCGCGCTGCGGTTGGCCTAAAAGCGAGCCCCGGGCGACAGAACGTCACGATAAGTGGTGGTTTATAAGCCCCGACCCTTGCAGTGTCGTGTCGTGCGTTGCACTGTCGCTCGTTGGAGCTAATGAGACCCCGATACGCCGTGCCGACGGTGC
>refbc_78157_1_Pseudogymnoascus_roseus
TTACAACCCTCAAGCTCAGCTTGGTATTGGGCCCCGCCGACCCGGCGGGCCCTAAAGTCAGTGGCGGTGCCGTCCGGCTCCGAGCGTAGTAATTCTTCTCGCTCTGGAGGTCCGGTCGTGTGCTCGCCAGCAACCCCCAATTTTTTTCAGG
>refbc_114525_1_Saccharomyces_mikatae
TTCCTTCTCAAACATTCTGTTTGGTAGTGAGTGATACTCTTTGGAGTTAACTTGAAATTGCTGGCCTTTTCATTGGATGTTTTTTTCCAAAGAGAGGTTTCTCTGCGTGCTTGAGGTATAATGCAAGTACGGTCGTTTTAGGTTTTACCAACTGCGGCTAATCTTTTTTGTACTGAGCGTATTGGAACGTTATCAATAAGAAGAGAGCGTCTAGGCGAACAATGTTCTTAAAGT
>refbc_108212_1_Arachis_hermannii
AAAAGCCGCCCCCCTCGCGCCCGTCCCAGGGCACGGGGAGGGGGCGAACGCTGGCCTCCCGGGAGCCCCTGCCTCGCGGTTGGTTCAAAGAGACGGGCTCTTGTTGGGGAGCGGCACCGCGGCAGATGGTGGTCGAGAGCAACCCTCGTGGCCAGTCGCGCGCGCCTCCCCCGGTTCAAGGCACGGCGACCCGCGGGCGACGTGGATCGTCCCGAGC
>refbc_350127_1_Cryptocentrum_standleyi
CATCGAGTCTTTGAACGCAAGTTGCGCCCGAGGCCAGCCGGCCAAGGGCACGTCCGCCTGGGCGTCAAGCATCGCTTCGCTCCGTGCCACCTTCGTCTCGCCAGTGTGCGTGCCGGATTTGGCCCGGATGTGTAGAGTGGCTCCCCGTGCCATGTCGGCGCGGCGGGCTGAAGAACACGTTTTGTCTCGCTGGCCGCGAACAACACGGGGTGGGTGAAAGCTATGAGCGCAGCCTGCGTTGTCTCGTGCCGGCCCGAGAGACGAGTCGTATCCCTGATGTGATCCCGTCCCATGCGTCGATTGACATGCGGCAGCTTGGAAT
>refbc_193006_1_Leucobryum_javense
GCGACACCCACCGATCCACTCTTACCACTTTCTCAGTGGAGTGTTGGATCGAGTGGAACTGGCCATCCGAACGAGTCGTGGTGAACAACCATTGAACGTTGGGTTGGCTGAAATGGAGGGAATTCGGCCAAGTTGGCGGGGGACACAGCCCGCGATTAGGTGATCCAATGCGCGTTGGTTTGTGCCCCCCGGCGGGCTTAAGGATTCCAAAAGCAGGCGCCCCTAGTACCTTACCCCTCTCTCTCTCTCCCCCCTTCAAGGGGGGAAGAAAAAAGGGGAAGGAAAAGGAAGTCACGCATC
>refbc_394564_1_Cladosporium_langeronii
CACCACTCAAGCCTCGCTTGGTATTGGGCAACGCGGTCCGCCGCGTGCCTCAAATCGACCGGCTGGGTCTTCTGTCCCCTAAGCGTTGTGGAAACTATTCGCTAAAGGTGGTTCGGGAGGCTACGCCGTAAAACAACCCCATTTCTAAGG
>refbc_196285_1_Crambe_feuillei
TCGTCCCCCATCCTCTTGAGGATATGGGACGGAAGCTGGTCTCCCGTGTGTTACCGCACGCGGTTGGCCAAAATCTGAGCGATGGACGTCAGGAGCGTCTCGACATGCGGTGGTGAATTCAAACCTCGTCATATCGTCGGTCGTTCCGGTCCAAAAGCTCTCGATGACCCAAAGTCCTCAAC
>refbc_300132_1_Triniteurybia_aberrans
GCTCCCACCAGCCCTTTGGGATGATTGGTTGGGGGCGGATACTGGTCTCCCGTTTTTCACCGAGCGGTTGGCCAAAAAAAGAGTCCCTTTTGACGGGAACACGACTAGTGGTGGTTTATAAAACCCAGAATTCTGTAGTGTGTCTTGTCAAAAGGGTGCATCTTAATAGACCCAACGCGTTGTCATGAGACGACGCTTCGA
>refbc_404354_1_Jahnoporus_hirtus
GAATTCTCAACTCGACCCATCTTTTGTTAGATGGGCTGGGCTTGGACTTGGAGGGGTGTAATACACATGCTGGCCCTGTGAGGGGTCGGCTCCTCTTGAATGCATTAGCTGGGACCTCTGTGGATCGGCTGCTCGGTATGATAGTATTTCTATGCCGTCGCTGTGAAGCTCTTTTGGCTCGGCTTCCAACTGTCCCGTCCTGGGTACAACATCTTTGACCTCTG
>refbc_40623_1_Calonectria_kyotensis
TCAACCCTCAAGCACCTTCGGGAGCTTGGTGTTGGGGATCGGCAGGGCGTCCTCCGGGTCGCGCCGTCCCCCAAATCTAGTGGCGGTCTCGCTGTAGCTTCCTCTGCGTAGTAATACACCTCGCCTCTGGAGTGCTCGGTGCGGCCACGCCGTAAAACCCCCAACTTTTTCTGG
>refbc_511978_1_Briza_calotheca
CAAAAGACGCTCCCACACCCTCATCGGGGAGCGGGACGCGGCATGTGGCCCCCCGTCGCGCAAGGGGCGGTGGGCCGAAGATATGGCTGCCGGCGTATCGTGCCGGACACAGCGCGTGGTGGGCGACCTCGCTTTACTTACCGCAGTGCATCCGGCGCGTAGCTGACATTATGGCCGCGAAGGACCCTATGAACGGTGCGCACGACGCTCCGACCGCGACCCCAGGTCAGGCGGGACTACCCGCTGAG
>refbc_547782_1_Symphyotrichum_undulatum
CATCGCGTCGCTCCCACCAACCCTCCCTTTGGGATGATTGGTTTGGGGCGGATATTGGTCTCCCGTTTTTCACCGAGCGGTTGGCCAAAAAAAGAGTCCCTTTTGACAGGAACACGACTAGTGGTGGTTGATAAAACCCAGAATTCTGTTGTGTGTCTTGTCAAGATGGTGCATCTTAATAGACCCAACGCGTTGTCATGACGCTTCGA
>refbc_308537_1_Harknessia_protearum
CAACCCTCAAGCCTAGCTTGGTGTTGGGGCACTACCCGTCACACGGTAGGCCCTGAAATTCAGTGGCGGGCTCGCTAAGACTCTGAGCGTAGTAGTTTACCACCTCGCTTTGGATGGACTGGCGGTGCTTTCTTGCCGTAAAACCCCCCAACTTCTGAAAA
>refbc_4565_1_Triticum_aestivum
CAAAACACGCTCCCAACCACCCTCATCGGGAATCGGGATGCGGCATCTGGTCCCTCGTCTCGCAAGGGGCGGTGGACCGAAGATCGGGCTGCCGGTGTACCGCGCCGGACACAGCGCATGGTGGGCGTCCTCGCTTTATCAACGCAGTGCATCCGACGCGCAGCCGACATTATGGCCTCAGAACGACCCAGCAAACGAAGCGCACGTTGCTTCGACC
>refbc_63821_1_Penicillium_daleae
GCTGCCCTCAAGCACGGCTTGTGTGTTGGGCCCCCGCCCCCCGGCTCCCGGGGGGCGGGCCCGAAAGGCAGCGGCGGCACCGCGTCCGGTCCTCGAGCGTATGGGGCTTTGTCACCCGCTCTGTAGGCCCGGCCGGCGCCCGCCGGCGACCCCCCCTCAATCTTTCCAGG
>refbc_656712_1_Raphiocarpus_sp._MM-2009
ATCTCTTCGCCCCCCCCAGCATCAACTTCCACACTCGAAAGTGTCGGGGGACGATGCTCACGAAGGAGGGCGCGGATATTGGCCTCCCGTTATCCTCGTGTAGCGGCCGGCCCAAATAGTATACCGTGTCGATGGATGTCACATGATACGTGGTGGTTGGATTCCTCAACTTGCGAACTATCGTGTGGGACTGCATCGAGCCACGGTCACGACCCAATGGCACCAGATTGCCCTCGA
>refbc_487684_1_Inga_laurina
CAACGTCGCCAACGCCCGGTCCTCCGGGCGCGGCGGATGATGGCCTCCCGGGGGCCTCGCCCCCCGGCCGGCCGAAAAAGGGGCCCGACGTGACGACCGCCACGATCCACGGTGGTTGAGTGAACATTCGCTCGAGGCCATGACGTGCGCGCGTCGTCCCGCGGCGAGGGCCCTCCGGCGGGGGCAACCGTGCGACAGCAGGGAGCCCCCCACTCGTACGCGACCCCAGGTCAGGCGGGGCTACCCGCTGAGTTTAA
>refbc_666541_1_Hieracium_karagoellense
TCACGCATCGCGTCGCCCCCACCAAACATCCCCTTGGGGATACATGGCATCGGGGCGGAGATTGGCCTCCCATTCTTTTGGTGTGGTTGGCCTAAACTGGAGTCCCCTTCGGTGGACGCACGACTAGTGGTGGTTGAAAAGACCCTCGTCCTGTGTCGTGCGTCTTAAGCTGTGAGGGATGTGCTCGATAAAGACCCCAATGTGTCGTCCTGCGACGATGCTTCGACCGCGACCCCAGGTCAGGCGGGACTACCCGCTGAGTTTAA
>refbc_588003_1_Oncidium_peruvianoides
ATTACGTCGCTCCGTGCCATATGTCCCGCCAATGGGCGTGTCGGATGAGGCACGGATGTGTAGAGTGGCCCTTCGTGCCTTTCGGTGCGGCGGGCTGAAGAGCGGGTTTCGTCTCACTGGCCGCGAACAACAAGGGGTGGGTGTAAGCTTGAAGCGCAGCCTGCGTTGTCTCGTGCTGGCCCGAGAGATTGATTGCTCCTTTGATGTGATCCCCGACCACGCGTCGATAGGCATGCGGCGGCTTGGAAT
>refbc_4593_1_Agropyron_cristatum
GCCAAAACACGCTCCCAACCCCCCTCATCGGGAATCGGGATGCGGCATCTGGTCCCTCGTCTCGCAAGGGGCGGTGGACCGAAGATCGGGCTGCCGGCGTACCGCGCCGGACACAGCGCATGGTGGGCGTCCTCGCTTTATCAACGCAGTGCATCCGACGCGTAGCCGGCATGATGGCCTCAAAACGACCCAGCGAACGAAGCGCACGTCGCTTCGACCGCGA
>refbc_281072_1_Brachystachyum_densiflorum
CAAAAGACGCTCCCCACCCCCCCTCGGCGGGGCGGAGGACGCGGTGTCTGGCCCCCCGCGCCGCACGGCGCGGTGGGCCGAAGTTCGGGCTGCCGGCGCAGCGCGCCGGGCACAGCACAAGGTGGGCGATCTCGCACTCTCTTACGTGCAGCGCCCCGGCGCGTAGCCGGCGCAGCGGCCCACGGACCCATCGACCGGAGCGCACGTCGCTCGGACC
>refbc_155126_1_Tilletia_horrida
CAATCTCATCTCCCAATCTTTTTGAAAGAAAAGGTTGCTTGGAGGTGGTGATGGGCGCTTGCCATGCTGAATAAGTCTGGCTCGCCTTAAAGACATCAGTAGCTCTTATCGAGTCCGGTCTGACTATGTGTGATAATTTGATCGCATAGGATGTGCTTGCACAACCGGTCTTATTTTAAGAGTCTGCTTCTAACCTGGAATGGTATGAGAGTAACTTTCATCCATCGCAGCTTTATTTGTC
>refbc_557741_1_Platymiscium_pinnatum_var._pinnatum
TTATATCCCCAATCGACGCGCCTTGCGGCTATTGGGCGGGGGTGAATGTTGTCTTCCTGTAAGCGCACGGCTTCTGGTTGGATTAAAAGTCAGGTTCGTGGCGGAGCATAGTACCATGACACGTGGTGGTTGAGTGCAATCTCGAGGCCAATCATGCGTGACTCTGCCAAATTCGAATCTTGCGACCCGTGAGCGGCATCGGTGCCCAAGAT
>refbc_347662_1_Tiquilia_greggii
ATCTCGTCGCCCCCCTTCTCCATCGGGTAGGAGGGCGGACTGTGGCCTCCCGAGCCCCCCGCGGCGCGGCTGGCCGAAAACTCGAGTCCTGCGCGACGGACGTCACGACAAGTGGTGGTTGCCTTGTTCAACACGCTCGTCGTCGTGCGTRGAACCGTCGTGCGTGCGGGACCGTCAGACCCTTTCGCGCGCGCTGCCTCGCTAGCCGAGTAACCGCGCGCCACGA
>refbc_215479_1_Septoria_scabiosicola
CACCACTCAAGCCTGGCTTGGTATTGGGCGCCGCGGTCAATCCGCGCGCCTCAAAGTCTCCGGCTGAGCTGTCCGTCTCTAAGCGTTGTGATTTCATTAATCGCTTCGGAGTGCGGGCGGCCGCGGCCGTTAAATCTTTCACAAGG
>refbc_983643_1_Xanthoparmelia_wyomingica
GCACCCCTCAAGCGCAGCTTGGTGTTGGGCCCTCGCCCCCGTGGCGTGCCCGAAAAGCAGTGGCGGTCCGGCGTGACTTTAAGCGTAGTAACATTCTCCCGCTCTAAAGTACTCGCCGTGACCGGCCAAAGAACCTCATTTACTTTTATAA
>refbc_99454_1_Viguiera_mollis
ATCACGTCGCCCCCACCAGGCATCCCTTCTAGGGTTGTCTTGTGTTGGGGCGGAGATTGGTCTCCCGTGCCCATGGCGTGGTTGGCCTAAACAGGAGTCTCCTCATGAGGGACGCACGACTAGTGGTGGTTGATAAGACAGTCGTCTCGTGTTGTGCGTTTACTTTCTTGGGTGTAGATGCTCTTAAAGTACCCCGATGTGTTGTCTTTTGACGATGCTTCGATC
>refbc_766057_1_Microcyclosporella_mali
CACCACTCGAGTCTGACTCGGTATTGGGCGCCGCGCATCGCCGCGCGCCTCAAAGTCCCCGGCTGGGTGGGCCCGTCCCCGAGCGTTGTGGTTTCACAGTCTCGCTAGGGAGCACGCGCCCGCCGCATCGGCCGCTAAACACCCCCATCACAG
>refbc_321622_1_Descomyces_angustisporus
TAAATTCTCAACCTTATCATCTTTTGATGGCAAGGCTTGGACTTGGGGGATTTGCGGGCTTCCCTTTTTGAAGTCGGCTCCCCTTAAATGAATTAGCGGGAAAACGAAACCGTCTATTGGTGTGATAATTATCTACGCCGTTGTGACTGGACTTTCAAGTTTCTGCTTCTAACCGTCCTTAGGGACAATCATTAATGACCATTTGACCTCAAAT
>refbc_89488_1_Monascus_pilosus
GCGTCATTACTGCCCCTCAAGCGCGGCTTGTGTGTTGGGCCGCCGTCCCCTGCGCCTCCGGGCAAGGGGGACGGGCCCGAAAGGCAGTGGCGGCGCCGCGTCCGGTCCTCGAGCGTATGGGGCTTTGTCACCCGCTCAGTAGGTCGGGCCGGGGCCTTTGCCCTCTCCAACCTTTTTTTCCTTAGGTTGACCTCGGATCAGGTAGGGATACCCGCTGAACTTAAGCATATCAATAAGCGGAGGA
>refbc_82752_1_Vernonia_alamanii
ATCGCATCGCCCCCTTCGTGCATTGCCAAATGAAAAGCATGTGGTTGGGGGCGGAGATTGGCCTCCCATGCCAAAGGTGTGGTTGGCCCAAATGGAAGTCCTATTCGATTGATGCACGACTATTGGTGGTTGGAAAGACCTATGTTCGTGGTTGTGACACTAGTCGAAAGTGAAAAACTTCACTAAAGACCCTGATGCGTTGCCTTCTTAAACGCTTCGGAC
>refbc_216828_1_Caloplaca_decipiens
CAACCTCAAGCTTTGCTTGGTCTTGGGCGTTCGCGTCCCCGTTCCCGGAAATGCGTGCCCGTAAATCAGTGGCGGTCCAGGGGGACTTCAAGCGCAGTAGTATCTATCCGCTTCAGAGGTCTCGCCTGTGGCTCGGCCATCAAACCCCCAATGTCCAATGA
>refbc_62337_1_Miscanthus_sinensis
ATCCCGCGAACCATCGAGTTTTTGAACGCAAGTTGCGCCCGAGGCCTTCTGGCCGAGGGCACGTCTGCCTGGGCGTCACGCCAAAAGACACTCCCAACCCACCCAAGGTGGAGGGACGTGGTGTTTGGCCCCCCGCGCCGCAGGGCGTGGTGGGCCGAAGTTGGGGCTGCCGGCGAATCGTGTCGGGCACAGCACGTGGTGGGCGACACTCAGTTGTTCTCGGTGCAGTGCCCCGGCAATCGGCCGGCGCATCGGCCCTAAGGACCCTTGGAGCACCGCAGCGCATCGCCGCTCGGACC
>refbc_1048806_1_Najas_oguraensis
ATTGCAGAATCCCGTGAACCATCGAGTCTTTGAACGCAAGTTGCGCCCGGAGCCGTCAGGCCGAGGGCACGCCTGCCTGGGCGTCGCACGTACCATCGCCCCCACCCTCATCTCCTGTTGATGGGTGGCTTGGGGAGTTGGATGCTGGCCATCCGTGTGGCGGAATCGCGGTTGGCTTGATGTTCGCATGGCGGCGCGTCCGGTCACGACGGGTGGTGATCGTTCCAAAGATGCCAGTGTACGTCGTGATCGTGTGCGGTCGTTTCCTTCCGATCGCCCCAGCGGAGCAAGGGCACGCTCTTGTGCCCGACCTCCAATCGTACGGAC
>refbc_350197_1_Heterotaxis_crassifolia
CATCGAGTCTTTGAACGCAAGTTGCGCCCGAGGCCAGCCGGCCAAGGGCACGTCCGCCTGGGCGTCAAGCGTTGCATCACTCCGTGCCGCCTTCGTCCCGCCAGTGGGCGCATCGGTCGAGGCTTGGATGTGTATAGTGGCTCGTCGTGCTCGTCGGTGCGGCGGGCTGAAGATCGGGTTTTGTCCCGTCGGCCGCGAACAACAAGGGATGGGTGAAAGCTGTGAGCGCAGCCTGCGTTGTCTCGTGTCAGCCAGAGAGACGGGTTGTGCCTTCGATGTGATCCCGGCCCATGGACCGATCGGCATGCCGTGGCTTGGAAT
>refbc_60347_1_Morchella_angusticeps
AAAAACCTCCTCCCCCTTCGGGTTTTGTTACTATCGTTGGGGGGTTTTGGTCTAATGGGATAGCGATTGGCAATTCGTTTCCCAATGTCCTAAATAGACGTAGACCCGCCTCCAGATGCGACAGCACCGAGGCCATCAACCGTGGAGTTATGGGATATAATAGGCTTGCAGTAAAATGCTCACCTCTCTCCACATGCCGATGGCACACCGGTCGCAGTTGCGGGCGTAAATTGGAGTCCTTTTCAGGACCCTCGTGGCCTAGCATCCACCATAAACAATT
>refbc_374808_1_Desmodesmus_fennicus
ACCCCTCATCCCCCGCCCTTTTCACGAGGGGCGTCGTTCCGTTGGCTTGCTCGAGCCGGCGGCCGGGATGGATCTGGCCTCCCCACGCCGCGCCGCGTTTGCGGCGGCGTGGGCTGGTTGAAGCGCAGAGGCTTGCGCTGGGACCCGATGTGGGCTCAACTGGATAGGTAGCTCCGCCCGTGCCGCGCCCTCTCTGGGCGCGGGGCCTCGGGCGCCTACACGAAGTTGCGTCCGTGGACCCGGTGCGGGCCAAGCAGGAAGCGGATTCGTCCGCACCCCC
>refbc_179230_1_Encephalartos_whitelockii
CATTCAATTAAGCGCCCTTGTCCATGCTCGGGCATTGGAGCGGAGCTGGCCGTCCGCGCCTCCCCTGGCTCGGTTGGCTAAAACGGTTTTTGGATTCCCGTCGTCTCGCACTGGTGAGCGGTTGTCTGGCTGCCTCCGGGGAATAGGCCCGCGCGGGCCAAGTGCAGGAGCGGGCGGTGTTTCCCTTGCGGCCCCTCCGCCTGTCGCGCCGCGGTTCTCCGACGTCGTGCTTACAGGCCCATTTCATGCG
>refbc_316950_1_Tortula_mucronifolia
GCGACACCCACCAAACCCACTTACTTATCAAGTAAATGTGTGTTCGAGTGAAAGTGGCCATCCGAATGGGGCCCCGCCCTTCTTTGGGCGCGGGCAGCAGATTGGGTTGGCTGAAATGTAGGGAATTTGGCCGCCGTGGTAGAACACAACCAGCGATCAGGTGATCCGGGTGCAAACCCGGAACTCAAACGTGCGCCGGTTGTGACACCCAGTTGGTTCCAAGCTCCAAAGCAGGTCTCCCTCCCCCTTCGCTCCCAGGAGTGAAGAGGGAAGGAAAACGTCACGCAT
>refbc_5068_1_Aspergillus_tubingensis
GCTGCCCTCAAGCCCGGCTTGTGTGTTGGGTCGCCGTCCCCCTCTCCGGGGGGACGGGCCCGAAAGGCAGCGGCGGCACCGCGTCCGGATCCTCGAGCGTATGGGGCTTTGTCACATGCTCTGTAGGATTGGCCGGCGCCTGCCGACGTTTTCCAACCATTTTTTCCAGGTTGACCTCGGA
>refbc_239185_1_Halocnemum_strobilaceum
ATCGCGTCTCCCTCAACCCACCGTGTGTGGGGAAAGGAGAGGAGGATGGCCTCCCATGCCTCACCGGGCGTGGCTGGCCTAAAAACGGAGCCTCAGGTTACGGACTGCTGCGGCGATTTGGTGGTAGACAAGGCCTTGCCTAGGATGCATCGCGCCGCGCAGCACGTAGCCCATGCAGACTCGAAGGACCCAGAGTTGCCCCCTTACGGTGGCAAACCGTT
>refbc_76398_1_Sophora_prostrata
CATCGTTGCCCCAATGCCTCAGCCCTGTTGCTAGGCTTAGTAAAGGGGTGAATGTTGGCTTCCCGTGAGCGATGCCTCACGGTTGGCTGAAAATTGAGTCCGTGGTGGAGTGCGCCGCGATGGATGGTGGTTGAGTAAAAGCTCGAGACCGATCGTGTGTGTCACCCCTACCGGATTTGGGACTCTTTGACCCATGAGCGGCCGTTGGCTGCCCAAGACGGGA
>refbc_908813_1_Aspicilia_dendroplaca
ACACCCCTCAAGCTTAGCTTGGTATTGGGCTTTCGTCCCCCGTGGGCGGGCCTGAAAATCAGTGGCGGTGCAGCCGGTGCTCAAGCGTAGTAACATTACCTCCCGCTTTGGAGTCACCGGGTGGACCCGCCAGACAACCCCATGTCTTTCAATGG
>refbc_561301_1_Zygophiala_cryptogama
ACACCACTCAAGCCTCGCTTGGTCTTGGGCGCCGCGGCCTGTCCGCGCGCCTCAAAGTCACCGGCCGGGTGACCCGTCTCGGAGCGTCGTAGCCATTGTGTTTCGCTCGCGGGGATCGGGTCGCCGTCGGCGCCGTTAAACGTCTTTTATCAGGTTGACCTCGGATCGGGTAGGGATACCCGCTGAACTTAAGCATATCAATAA
>refbc_228642_1_Krameria_pauciflora
ATCATTGCCCCACGCCAACCTAGCCCCTTGGGCAAAGAGGTGGTGTTCCATTGGGGGCGTAGATTGGCCTCCCGTGTGCCATGTGCATGCAGTTGGCCCAAAAGCGAGCCCGTGGTGTAGCATGTGCCACGACAAGCGGTGGTTGAAACAAAACCTCGGTGCGAGTCGTGCACATTGAGCCAAAAACCGGACTCTTATGACCCTAAAGTGCTTATTGCACCTCAAAT
>refbc_102135_1_Peronospora_cristata
ACATCAAACTTGGTTTTCTTCTTTCCGTGTAGTCGGTGGAGGATATGCCAGATGTGAAGTGTCTTGCGGCTGGTTTTCGGATCGGCTGTGAGTCCTTTGAAATGTACAGAACTGACTCTCTTTGTTTGAAAAGCGTGGCGTTGCTGGTTGTGGAGGCTGTCAGTATGGCTAGTCGGCGACCGGTTTGTCTGCTATGGCATCATGGAGGAGTGTTCGATTCGCGGTATGGTTGGCTTCGGCTAAACAGGCGCTTATTGGACGTTCTTTCTGCTATGGCGGTATGAACTGGTGAACCGTAGTTCATGCATGACTTGGCTTTTGAATCGGCTTTGCTGTGCGAAGTAGAGTGACAGTTTCGGCTGTCGAGGGTCGACCCATTTGGGAACTTGTGCTGTGCGACTTCGGTTGCGTGGCATCTCAA
>refbc_451517_1_Hypnum_jutlandicum
GCGCCCCCCCACCGACCCACTCCCGTTCGCGGCGAGTCGGGTTGAGTGAAAGTGGCCGTCCCGAGTGGTGGGGGCCCGTCGGGCCTTCACTTGGAAGGGTGGGCTGAAATGGATGGAATAGGGCCGCCGTGGTGTGATGCAGTCCGCGATCGGGTGATCCGAGCTCCTCCGGGAGTCCGGACTTTTTCTAAGTGCGTGGCTGCGTCCCCCCAGTCGGTCCGCGGTTACCCCAGGTCGATGCGCGCCCGCGAGGCGCGCGTCACGCAT
>refbc_181247_1_Anthyllis_lotoides
ATCGTTGCCCCAACACCAACCGCCTCGTGCTGCTTGGTGCGTCGGGCGAATGCTGACATCCCGTGAGCCACGCCTCACGGTTTGTTGAAAATTGAGTCCATGGCAGGGTATTCCATGATGGATGGTGGTTGGGTAATGCTCGAAACCATTCGTGGAAGCTTTATCGTGGCTGGGCTCTATTATCCCACATGCGTCGAAGTGCGCTCACAA
>refbc_547102_1_Opuntia_hyptiacantha
ATCGCGTCTCCCCCCCGCCCGCCGGGGGGAAGGATGATGGCCTCCCGTACTCTAACCGGGCGCGGCTGGCCTAAAACGGGAGCCCGCGGCGACGAGCTGCAGCGGCGATTGGTGGTGGACGAGGCCTTAGAGGCCCCTGTTTGCATCGCGTCGCGCACGCACGCCGTCGGGGAAGGGCTCGTTGGACCCTAAGGTGTTGCTGAAAAGCACAAACCGTT
>refbc_524233_1_Elleanthus_lancifolius
CATCGAGTCTTTGAACGCAAGTTGCGCCCGAGGCCAATCGGCCGAGGGCACGTCCGCCTGGGCGTCAAGCATCGCATCGCTCCATGCCTACGCCATCCCACCGAAGGGTGTGTCGGCGCAGGCCTGGATGTGTAGAGTGGCCCGCCGTTCTCCATCGGTGCGTGCGGCGGGCTGAAGAGCGGGCTTTCGTCTCATCGGCCACACTTGACGATGGGTGGAGAAAAGCTATGAGCATGACCTACGTCGCCTCGTGCCGGCCGGAGGAAAGCTTAGAGTGTCCTAACTCATGCGTCGCACTATGTGCGACGGCTTCGAAT
>refbc_51275_1_Bidens_segetum
ATCACGTCGCCCCCACCAACAGTCCCTCTTGGGAGTTGTAGGATCGGGGCGGAGATTGGTCTCCTGTGCCATGGCGCGGTTGGCCTAAATAGAAGTCCCCTCATGAGTGACGCACGACTAGTGGTGGTTGCCAAGGCTATCGTATCGTGTCGTGCGTTTGTTCTATGCGGGCAGGACTAACTAAAGACCCACTTGTGTTGTCCTATGACAACGCTT
>refbc_757441_1_Fraxinus_sogdiana
CGTCGCCCTCCGCCTCGGCCCGTAAAGGGATCGCGGGCGTTGGGTCGGATATTGGCCCCCCGTGCGCTYCGGCGCGCGGCCGGCCCAAATGTGATTCGGCACCGACGCGTGCCGCGACGATTGGTGGTTGAAGAACTCAACTCGCGCGTCGTCGCGGCGTCGTTCGGCCCGAACGTGTCGACCCCGACG
>refbc_143879_1_Usnea_fulvoreagens
CACCCCTCAAGCTCAGCTTGGTATTGGGTCTCGCCCCCCGGGCGGGCCCGAAAAGCAGTGGCGGTCCGGAGCGACTTTAAGCGCAGTAAATTTTCATCCCGCTTTGAAAGATCGTCTCGGGGCCGGCCAGCAACCCCAAAATTTTCATAA
>refbc_308277_1_Diplotaxis_assurgens
AATCGTCGTCCCCCCATCCTCTCGAGGATATGGGACGGAAGCTGGTCTCCCGTGTGTTACCGCACGCGGTTGGCCAAAATCCGAGCTAAGGACGTAAGGAACGTCTCGACATGCGGTGGTGAATTCAAACCTCGTCATTTCGTCGGTCGTTCCGATCCAAAAGCTTTTGATGACCCAAAGTCCTCAAC
>refbc_215467_1_Mycosphaerella_populicola
GTGAATCATCGAATCTTTGAACGCACATTGCGCCCTCTGGTATTCCGGAGGGCATGCCTGTTCGAGCGTCATTTCACCACTCAAGCCTGGCTTGGTGTTGGGCGCCGCGGTGTTCCGCGCGCCTCAAAGTCTCCGGCTGAGCTGTCCGTCTCCAAGCGTTGTGATCTCCAGAATCGCTTCGGGGCGCGGGCGGTCGCGGCCGTTAAATCTCGCACACGG
>refbc_1054441_1_Brachythecium_coruscum
GCGCCCCCCACCGATCCGCTCCCGCCGCGAGGCGCCAGTCGGGTCGAGTGCAAGTGGCCGTCCCGGCGAAGTGGCCTTCTTTCACGAGGAGGCCGTCCTTGGAAGGGTCGGCTGAAATGGATGGAATCGGGCCGCCGTGGTGACACAGTCCGCGATCGGGTGATTTTGTCGCGAGCCTCCCCCCGGGAGGCTCTTGGTGAATTTTTCTAAGTGCTTGGCTGCGTCCCCCAGTTGGCTCGGGTTACCTCATGCAGGTCGAGCGCGCCCCCGCGGCGCGCGTCACGC
>refbc_140865_1_Carex_vernacula
GTTAGAAGCCCATCCACGCTCGGTTGCCTATCGGCAAAGATGCGGACATTGGCCCTCCGAACCTTGAGGTGCGGTGGGCCTAAGTGTGCGGCCGTCGTATGTGGCCGGGAGTGGCGAGTGGTGGGCTACTGCGCACGTCACCCCGAGCCCCGTACCGACAGAGGGCCTTTGATGACCCCTAACGAGGAGCTTGCCGCCGCGGCTTGCGCTGCGCGGTGCCTTCGGACC
>refbc_182189_1_Bifrenaria_tyrianthina
CATCGAGTCTTTGAACGCAAGTTGCGCCCGAGGCCAGCCGGCCAAGGGCACGTCCGCCTGGGCGTCAAGCGTTGCGTCGCTCCGTGCCAGCTCCATCCCGAAAATGGGCATGTCGGCCGAGGCTCGGATGTGCAGAGTGGCTCGTCGTGCCAGTCGGCGCGGCGGGCTGAAGAGCGGGTTTCGTCTCGCTTGCCGCGAACAACAAGGGGTGGGTGAAATCTATGAGCGCAGCCTGCGTTGTCTCGTGCCGGCCCGAGAGACGAATTGTGCCTTCGATATGATCCCGGCCCATGCGCCGATCGACGGCTTGGAAT
>refbc_292295_1_Satyrium_microrrhynchum
ATTGAATCGCTCCATTTGACCCACCTTCGATGTAATGTGATGGTGTTGTCCCGGATGCGGAGAATGGCCCGTCATGCGTTGATGTGTGGCGGGCTGAAGAGTGGGATGACTTTCTCTTTGAAGCAATGGTCGATAAATGGGTGGGATGGAAGCCCCAGTTGATCCTCATCATCGTCAGGTTGCTAAGAGGATGCTGTACAAATCCTATGCTAACCCAACTCTCAAGTGCTTTTAGAAGCAAATTGAAATGCGACCCCAGGATGGGC
>refbc_127977_1_Anthemis_arvensis
AATCGCGTCGCCCCCTGCAAATCATTGTTTGGGGCGGATATTGGTCTCCCGTGCTCATGGCGTGGTTGGCCAAAATAGGAGTCCCTTCGATGGACGCACGAACTAGTGGTGGATGTAAAAACCCTCGTTCTTTGTTCTGTGTTAGTCGCAAGGAATAACTCTTTGAATACCCCAACGTGTTGTCTTTTGATGACGCTTCGACCG
>refbc_166987_1_Montanoa_frutescens
CACGTCGCCCCGACCACGCGTCCCGTATAGGGACGTGTTGTGTTGGGGCGGAGATTGGTCTCCTGCGCCCATGGCGTGGTTGGCCTAAATGGGGAGTCCGCTCAAGAGGGACGCACGGCTATTGGTGGTTGATAAGACTGTCTTCTCGTGTCGTGCGCTTTCAACCTTGGGCAGAGGTACTCTTAAAATACCCGACGTGTTGTCTTGTGATGACGTTTCGATCGCGACCCC
>refbc_504215_1_Croton_lindheimerianus
CGCTCCTAACTTATTAGGGTGCGGAATATGGCCTCCCGTGAGATTCCGTCTCGCGGCTGGCCGAAAAGAATGGTCCTCGGCTGCGAATGCCGCGACAATCGGTGGTTGTAAGACCCTCGGACGCCGTCGTGCGCACGTTTGCCTTTGGATAAGTAGACCCCTCAGCGTCCCTTGTGGCACGCTCACATCGCGACCCCAGG
>refbc_119927_1_Alternaria_tenuissima
AAAGGGCATGCCTGTTCGAGCGTCATTTGTACCCTCAAGCTTTGCTTGGTGTTGGGCGTCTTGTCTCTAGCTTTGCTGGAGACTCGCCTTAAAGTAATTGGCAGCCGGCCTACTGGTTTCGGAGCGCAGCACAAGTCGCACTCTCTATCAGCAAAGGTCTAGCATCCATTAAGCCTTTTTTTCAACTTTTGACCTCGGA
>refbc_139401_1_Corylus_mandshurica
ATCGTTGCCCCCAACCCCATCGCCTCTCCAAGAGGCGAGGGCGGTCTGCGGGGCGGACATTGGCCTCCCGTGAGCTTTCGCTCGCGGCTGGCCTAAAAGCGAGTCCTCGGCGACGAGCGCCACGACAATCGGTGGTTGACAAACCCTCGTGTCCCGTCGTGCGCGGCTCGTCGCTCATCTTGTGCTCTGTGACCCTGTAGCTGCGCGCTCGCGACTCTTCCA
>refbc_147623_1_Ranunculus_crithmifolius
GCGTCGCTCCCCACCAACCTAGTTGGCGGAGAGAGGAGATTGGCCCCCCGAGTCCTCCGGGCACGGTCGGCATAAATATTGGTCCCCGACATCGATTGTCGCGGTCAGCGGTGGTTGTATTCTTCCTCCAAAGACAAAATGACGCGTATATCGTTGCATGCGGGATCAAAACGACCCTTGAAAGCCGTTCGTGGCATTCACCT
>refbc_175648_1_Phellinidium_sulphurascens
GTTAATCTCAATCCCTTCGTCTTTATTGTACGCTGGGATTGGACTTGGAGGTATTTGCTGGCCCTTTTTTTTGGGTCGGCTCCTCTTGAATGCATTAGCTTGGGCTTTCGCTCGATGCAACGGTGTGATAGTATTATTCGCCGAGGCAACTTGCGGTATGAGTCTGCTTCTAATCGTCTTCGGACAAGCATGGGTGTATTTTTTTTAATATGCTCTTTTGACT
>refbc_535805_1_Sciuro-hypnum_latifolium
CGCCCCCCACCGATCCACTCTCGCCGCGAGGCGCCAGTCGGGTCGAGTGCAAGTGGCCGTCCCGGTGAAGCGGCCTTCTTTCACGAGGAGGCCATACTTAGAAGGGTCGGCTGAAATGGATGGAATCGGGCCGCCGTGGTGACACAGTCCGCGATCGGGTGATTTTGTCGCGAGCCTCCTGCGGGAGGTTCGTGGTGAATTTTTCTAAGTGCTTGGCTGCGTCCCCCAGTTGGCTCGGGTTACCTCATGCAGGTCGAGCGCGCCCCCGCGGCGCGCGTCACGCATCAGACCT
>refbc_351462_1_Moacroton_trigonocarpus
AACATCGCTCCCACCCATTAGGGGGCGGAATATGGCTTCCCGTGCGATCCCCCTCTCGCGGTTGGCCGAAAAGAATGGTCCTCGGCTGCGAATGCCGCGACAATCGGTGGTTGGAAGACCCTCGGACTCAGTCGCGTGCACGTGTGCCCTAGGACAACGAGACCCTTGTGCGTCCCTTATGGAACGCTCACATCGCGACCCCAGG
>refbc_56642_1_Fusarium_flocciferum
GCGTCATTTCAACCCTCAAGCCCCCGGGTTTGGTGTTGGGGATCGGCTCTGCCTTCTGGCGGCGCCGCCCCCGAAATACATTGGCGGTCTCGCTGCAGCCTCCATTGCGTAGTAATTTACACATCGTTACTGGTAATCGTCGCGGCCACGCCGTTAAACCCCAACTTCTGAATG
>refbc_863358_1_Eleocharis_subarticulata
GCCCATCCACGCTCGACGCACGTGCCTTGTAGGCCTGCCCGATGCGGACAATGGCCCTCCGAGCCGCGAGGCGCGACGGGCACAAGTGCATGGCCGTCGGTTGAGGCCGGGAGCGGCGAGTGGTGGGCTAACTGCGCACGCTGCCTCCGAACCTCATGTCGACTTAAGGCCTAGTTGGACCTCGAAACGAGGAGTTTGTCGCCTAGCGCGGCAGAGCCTCGGACC
>refbc_63590_1_Trichoderma_strigosum
GAGCGTCATTTCAACCCTCGAACCCCTCCGGGGGGTCGGCGTTGGGGACCTCGGGAACCCCTAAGACGGGATCCCGGCCCCGAAATACAGTGGCGGTCTCGCCGCAGCCTCTCCTGCGCAGTAGTTTGCACAACTCGCACCGGGAGCGCGGCGCGTCCACGTCCGTAAAACACCCAACTTTCTGAAATGTTGACCTCGGAT
>refbc_169784_1_Dictyoneurum_californicum
GACACCACTCGCTTCCCCCCCCCCCCCCCCGCCCATATACTTGGGTGGCGGCGGCGGCGGCGGCGGCGGCGGACTCTGAGTGTTCCGGAGTTTTAATGCTCCGAGTGCACCTAATCTCGTGAACGAAGCCTCTCGCGCCCTACCGCACAAGAGTTGTTGACGGCGCTCGCTGATTAGGCGGGCGACTCTCGACTCGTGAAAACGTGCGCAGGGATGCGGCGGGCTCTTCCGGCGCTCCAGGAACATGCGTATTATTATGATGCGCGTGCGATGGAACCCGTACCACTTTCGTT
>refbc_89077_1_Claytonia_sibirica
ATCGCGTCTTCCCACCCGCAACGTGCGAGGTGTGAAGGATGTTGGCCTCCCGCACGCACTCGGCGCGGTTGGCCTAAAATGGGAGCTTGCGGCGTTGAGCTGCGGCGTCGATTGGTGGTGGACGAGGCCAAGGCCTCTGTTTGCATCGCGTCGCTCGTGTACTTCGTCGTGAAGAGCTTGTTGGACCCTTTGGTTTTAACCACAAACC
>refbc_122813_1_Sonneratia_apetala
AACATGTCGCCCCCAGCCACCCGACGCCTCTAAGTCATGCCACGGGCGTGCGGCGGCGGGGGGGTGCGGAAGTTGGCCTCCCGTGGCATCCCTGCCGTGGCTGGCCCAAAAGCGAGCAATGGAGCGACGCACTCCGCGACGCGCGGTGGTGGTAAAAGCGCCCCTCGGGCAACGGTCCGGACCGTCTCTCCCTTGGTGCTCGGCGGCCTTCCATCCGAAAAGCAT
>refbc_911730_1_Penicillium_gorlenkoanum
GCTGCCCTCAAGCACGGCTTGTGTGTTGGGCCCCGTCCCCCCCTCCGCGGGGGGACGGGCCCGAAAGGCAGCGGCGGCACCGCGTCCGGTCCTCGAGCGTATGGGGCTCTGTCACCCGCTCTTGTAGGCCCGGCCGGCGCCAGCCGACCCCAACCTTTAATTATTTCTCAGGT
>refbc_90561_1_Phaseolus_juquilensis
ATCGTCACCCCCCGCCCGCCACACTTAACTAAATGGGTGTGCAGCAGGGGGTGCAAGATGACCTCCCGCGAGACTTCCTCGTGGTTGGTTGAAAAACAAGTTCGGGGCGGAGTCTCCCACGATTACGGTGGATGAGCCCACGCTCGAGACCAATCGTGCTTGTAAGACTCCGACGTGATGGACTTATTGACCCCACGTGCGCCCTCTGTGAAAACCGAGTGTGCTATCCAC
>refbc_66218_1_Acer_tschonoskii
ATCGTTGCCCCACCCCAAACCCCCCTCCCATCGAAAGAGACGAGGGGACTTTGGCCGTGGGCGGATATTGGCCTCCCGTGCGCCGAATGGCTCGCGGTTGGCCTAAATACGAGTCGTCGGCGATGGACGTCGTGACGTTCGGTGGTCGAATAAACCTCGAGGTCTCGTTGCGCGTACGTCGTCGGTCTGTCTAGCAAGGCTCACTGACCCTGAAGCGTTGTCAACAACGCACGCATCKCGACCCCAGGTCAGGCGGGWTTAMCSGCTGARTTAA
>refbc_69183_1_Brassica_insularis
TGTCACAAATCGTCGTCCCCCCATCCTCTCGAGGATATCGGACGGAAGCTGGTCTCCCGTGTGTTACCGCACGCGGTTGGCCAAAATCCGAGCTAAGGATGCCAGGAGCGTCTTGACATGCGGTGGTGAATTCAATTCTCGTCAAATCGTCAGTCGTTTCGGTCCGAAAGCTCCTGATGACCCAAAGTCCTCAAC
>refbc_139833_1_Porella_platyphylla
GCAATCCCACCTCACCGGACTCCGGTTTGGGGAGTGTGGAAATGGCCGTCCGGGATCCGCCGTGGAAGCGCGCGGTCGCGGTCGGCTGAAATGGAGCGTTCTGGATGCAGCCGGGGAGGTTGCGAGAAGGTGATTCGCCCCGCTGTGGGCGAAATCTGTTGGCGCCGTCTCCCCTGTGCTGCTCCGTTGAACTTGGAGCGGAGTCCCCGACTGCGGGGTCCCCATCGCT
>refbc_157509_1_Gaultheria_glomerata
GTCGGTGCGTGGGCGGATATTGGCCCCCCGTTCACATCCGTGCTCGGTCGGCCTAAAAAATGGGTCCCCAATGACGGACATCACGACAAGTGGTGGTTGCCAAACCGTCGCGTCATGTCGTGCATGCCATCGTTTGTTGTGGGTTGGCCCATCGACCCTGGAGTGCCACGGCACCTCAACT
>refbc_223192_1_Togninia_minima
TCAACCCTCAGGCCCTGGTTGCCTGGTGTTGGGGCGCCGCGTCCCCCTCAGCGGGCGCGGGCCCCGAAAGTCAGTGGCGGGCTCGCCAGGACTCCGAGCGCAGTAGTTTACACCTCGCTGCGGAGGACCTGGCGGGTTACCCAGCCGTAAAACACCCCAAACTTCTAAGGT
>refbc_200641_1_Phalaenopsis_mannii
GTTGCGCCGCTCCGTGCCGAGCCCCGATGCCCGCCGCAGTGGGGGTGCCGGGCGAGGCCCGGATGCGCGGAGTGGCCCGTCGTGCCCGTCGGTGCGGCGGGCTGAAGAGCGGGCTATCGTCTCATTGCCCACGAGCAACGAGGGGTGGATGAAAGAAAGGCTGCCGCGGGCGAGGCCCGCGTTGTGTCGTGCCGGCCGGAGGGGAGATGACGCCCCCAGCGCGATCCCATCCCGGGCGCCGCCCCCCGTGCGGCGGCTCGGAAT
>refbc_863336_1_Eleocharis_loefgreniana
GCCCATCCACGCTCGGAGCCGGTCCCTCGCAGGACGGCCCGATGCGGACAATGGCCCTCCGAGCCGCGCGGCGCGACGGGCACAAGTGCACGGCCGTCGGCTGAGGTCGGGAGCGGCGAGTGGTGGGCTACTGCGCACGCCGCATTCGCACCTCATGTCGGCTTAGGGCCAAGTTTGACCCCGAAACGAGTATTCTGCCGTTGAGTGCGGCAGCCTCGGACC
>refbc_350285_1_Maxillaria_lutheri
CATCGAATCTTTGAACGCAAGTTGCGCCCGAGGCCAACCGGTCGAGGGCACGTTCGCCTGGGCGTCAAGCGTTGCGTCGCTCCGTGCCACCTCCGTCCCGCCAGCGGGCGTGTCGGCAAAGGCCGGATGTGCAGAGTGGCTCGTCGTGCCCGTCGGCGCGGCGGGTTGAAGTGCGGGTTTCGTCTTGCCTGCCGCGAACAACAAGGGGTGGGTGAAAGCTGTGAGCGCAGCCTGCGTTGTCTCGTGCCGGCCCGAGAGACGGGTTGTGCCTTTGATGTGATCCCGGCCCACGCGCCGATCGTCATGCGGCGGCTTGGAAT
>refbc_52147_1_Bromus_hordeaceus
AAAACACGCTTCCAACTCCCTCATCGGAGATAGGGATGCGGCATATGGCCCCTCGTCTTGCAAGGGACGGTGAGCCGAAGATTGGGCTGCCGATGTATCGTGTCGGACACAGCGCATGGTGGGCATCTTTGTTTTATCAGCGCAGTGCATTCGATGCGTAGCCGGCATGACGGCCTATAAAAGACCCAGCTAACGGAGTGCTTGACGCTTTGGATC
>refbc_537845_1_Scapania_bolanderi
CTGAGCGTCACCGCACCCCCACCTACCCAATACTTTGTCGTGAGGGTTGGGATGTGTGGAAGTGGCTGTCCATGACCCCGGTGCCTGGATGCCGGCGGTGGTGGTCGGCTGAAATGGAGCATTCTGGACGTGGCCGGAGAAGAGAGGCTGCGAGAAGGTGATCCCCCCCTTGCTGGGAGGAGTTGGACAGCGCCTCTCCCTCCGGGGATCTGTTGGATGTCGGGCTCCTCTGGGGCCCGGGAAATGGAGGGAGTCGGAGTGGCTCCCTCTCTCTAAGCTT
>refbc_325758_1_Aponogeton_ulvaceus
GTCACGCCTAGCGTCGCTCCCAGCGCTCTCCCCTCGGGGTGGGCGATGAGGAAGCGGAGATTGGTCTCCCGCCGCCTGGCGACGGTGGGCTCAAGTCCCTGGCCCGACACGTGGTGTGAGGCACGGCGGGTGGTGGACGGCTGGCAGCGCTTTGGCACCGCGCTCGCGGTGGCCAGGCGCGCAGTAGGAAGTCAGCGCGTCGTGCCTACCTCCCGTGATGAGAAGCCTTCAAGAACCCGACTCGGACTGCGCAGTCCATGACGCGACCCCAGGTCAGGCGGGGCCACCCGCTGAGCTT
>refbc_139132_1_Sistotrema_brinkmannii
GTGAAACTCTCAAGCTAGATGCTTTAGTGTCATCTGCTTGGTTATTGGACTCTGCTGTCTCCTTGTCTGGAACGGCTGGTCTCAAATGTATTAGCTGGCTCTTGTTGTGGGAATTGGTTCTACTCAGCGTGATAATCTATGACCGCTGAGGACATCTCTCGGGATGGCCAAGCCTGCCTTGAACTGCTTCTAACTCATCATTTCATGATATTTTTCAATTT
>refbc_230802_1_Mycena_rubromarginata
AAATTATCAACCTTGCTCGCTTTTACCGGCTTGAGTGAGGCTTGGACGTTGAGGGCTTTGCTGGCTTCCTTCAGTGGATAGGTCTGCTCCCTTTAAATGCATTAGTGGGATCTCTTGTGGACCGTCACTTGGTGTGATAATTATCTATGCCAGTTGACTTTGAAGCAAACTAATGGGAACCTGCTTATAACCGTCTTCGGACAACTTTTGACATTT
>refbc_469204_1_Verrucula_inconnexaria
TCAACCCTCAAGCCCGGCTTGCTGTTGGGCCCGCACCGTCGCCGCGGCGGTGGACCCGAAAGACAATGACCGAGTCCGGGAGGATTCTGGATGCAGCGAGCTTCCAGCACGCGTCGCAGCGTCCCCCGGCTCGGCCTCGACCACGATCCCCCCCAGG
>refbc_123900_1_Kabatina_juniperi
TACACCACTCAAGCACTGCTTGGTATTGGGCACTCGTCCGCCGTAAGGCGGGCGTGCCTCGAAGACCTCGGCGGGGTTTCATCAACTTCGGGCGTAGTAGAGTTAAATCGAACGTCTTATAAGCTTGGTGAGATCTCATTGCCGTTAAACCTTTTTATTTTTCAGGTTGAC
>refbc_291623_1_Pseudoperonospora_celtidis
CATCAAACTTGGTTTTCTTCTTTCCGTGTAGTCGGTGGAGGATATGCCAGATGTGAAGTGTCTTGCGGCTAATTTTTGAATTGGCTGCGAGTCCTTTGAAATGTACAGAACTGTACTTCTCTTTGCTCGAAAAGCGTGGCGTTGCTGGTTGTGAAGGCTGTCCGTGTGACCAGTCGGCGATCGGTTTGTCTGCTGTGGCATTAATGGAGGAATATCTAATTCGCGGTATGATTAGCTTCGGCTGAACAGGCGCTTATTGGACGTTTTTCCTGCTGTGGCGGTATGGACTGATGAACCGTAGTTGTGTGTGACTTGGCTTTTGAATTGGCTTTGCTATTGCGAAGTAGAGTGGCAGTTTCGACTGTCGAGGGTCGACCCATTTGGGAAATTTGTGTTGTGTGGCTTCGGTCGCGCGGCATCTCAA
>refbc_72975_1_Sericocarpus_tortifolius
ATCGCGTCGCTCCCACCAACCCTTCCCTTTTGGGATGCTTGGCTGGGGGCGGATACTGGTCTCCCGTTTTTAATCGAGCGGTTGGCCAAAATAAGAGTCCCTGTTGATGGGCGCACGACTAGTGGTGGTTGACAAAAACCGGAATTCAGTTGCGTGTCTCGTCAAAAGGGTGCATCTTAATAGACCCAACGCGTTGTCATGAAACGACGCTTCGACC
>refbc_154921_1_Oncidium_incurvum
CATCGAGTCTTTGAACGCAAGTTGCGCCCGAGGCCAGCCGGCCAAGGGCACGTCCGCTTGGGCGTCAAGCGTTGCGTCGCTCCGTGCCAGCCGTCCCGCCAGTGGGCGTGTGTCGGGCGAGGCTCGGATGTGCAGAGTGGCCCGTCGTGCCTGTCGGTGCGGCGGGTTGAAGAGCGGGTTTCGTCTCGCTAGCCGCGAACAACAAGGGGTGGGTGCAAGCTCTAAGCGCAGCCTGCGTTGTCTCGTGCCGGCCCGAGAGACGGATAGTGCCTCTGATGTGATCCCCGACCACGCGTCGATCGGCATGCGGCGGCTTGGAAT
>refbc_106575_1_Ophiosphaerella_agrostis
TGTACCTTCAAGCTCTGCTTGGTGTTGGGTGTTTTGTCCTCTCCATTGCGTTTGGACTCGCCTTAAAGCAATTGGCAGCCAGTGTATTGGTTTTAAGCGCAGCACATCTTGCGTCTTTTTCCTATAACACTCGCGTCCATTAAGCCTTTTTATCACTT
>refbc_162119_1_Pseudoperonospora_urticae
CATCAAACTTGGTTTTCTTCTTTCCGTGTAGTCGGTGGAGGATATGCCAGATGTGAAGTGTCTTGCGGCTAATTTTCGAATTGGCTGCGAGTCCTTTGAAATGTACAGAACTGTACTTCTCTTTGCTCAAAAAGCGTGGCGTTGCTGGTTGTGAAGGCTGTCCGTGTGACCAGTCGGCGATCGGTTTGTCTGCTGTGGCATTAATGGAGGAATATCTAATTCGCGGTATGATTAGCTTCGGCTGAACAGGCGCTTATTGGACGTTTTTCCTGCTGTGGCGGTATGGACTGATGAACCGTAGTTGTGTGTGACTTGGCTTTTGAATCGGCTTTGTTATTGCGAAGTAGAGTGACAGTTTTGACTGTCGAGAGTCGACCCATTTGGGAGCTATGTGTTGTGTGACTTCGGTCGCGCGGCATCTCAA
>refbc_110753_1_Glaux_maritima
CAAAGCGTCGCTCCCCCACCGCCCCACGGGCGTTTGTGGGGAAGCGGATGTTGGCTCCCCGTGCACACCCGTGTGCGGCCAGCCTAAAAGCGGGTCCCGACGACGGGCGTCGCGGCAATTGGTGGTTGTCAAACCGTTTCATTATGTCGTGCGCGCCCCGTCACCATCGGTGGCCCTTTGACCCTGAAGCTCCATTGACTTGGTGCCTCGATCGCG
>refbc_995775_1_Mourera_weddelliana
TCCGTCACCCGCACCTCGCGCCCAGCGCGTTGCGGCGGGTGGAAATTGGCCTCCCGGCGCCTCGGCGCGCGGCTGGCTGAAATTTAGGCCACTGGCAGCCCCTGCGCCGGCATCGGTGGATCCCCCGGACCCTCTCGTGCAGCCGCGCAGGGGCAGGCCAGCTGTGCCACGACCCCTCGCACCTCCCCTCGCGGGAGCAGTCCCTCGG
>refbc_61441_1_Cyrtandra_pendula
ATCTCGTCGCCTCCTCCCCCGAGCATCGTCTTCCCCACTCAGAGTGCCGGGAGAAGATGCATACGAAAGAGGGGCGGATATTGGCCTCCCGTTATCCTCGTGTAGCGGCCGGCCCAAATAACATACCGTGCCGGCGGATGTCACACGATAAGTGGTGGTAGCCACGGGCACGACCCAACGGCACCAGATCGCCCTCGATGGATTCCTCAACTCGCGGACTATATATCGTGTGGGAATGCGTCG
>refbc_681578_1_Apium_insulare
ATTTGCTTGCCCTCAAACATTCACTCCTTGATGAGGGGTGTTGGTTTTTGGGCGGAAATTTGCCTCCCGTGCCATGTTGTGCGGTTGGCGCAAAAGCGAGTCTCCGGCGACGACGTCGTGACATCGGTGGTTGTAAAAGGCCCGCTTGTTTTGTTGCACGTAATTGTGTCATCTAAGGAGCTCGAGGACCCTGAGGCGCTACACAATTTGTTCGCCTTAA
>refbc_280537_1_Pallavicinia_subciliata
GAAACCTCACCCGGGCAACCTCCTCGGTTGTTCGGAGTGGATGTGGCCGTCCGGGACCCGTCTTCGGTCGGTGTCGCGGTCGGCTGAAATGGAGCGCTTGGGCCAACCGATCGGACGTTTGAGGCCGCGAGAAGGTGGTCCGACCCCCACGGGGATCGGAATGCAGAAGCGTGTCTCGAGTCCCGATTGGTTGTCCCGGCCGGAATGCAGGAATGGCCCTTCACTC
>refbc_208916_1_Draba_gracillima
ATAAGGGACGGAAGTTGGTCTCCCGTGTGTTACCGCACGCGGTTGGCCTAAATCTGAGCCTGAGGACGTCTTGGAGCGTCTCGACATGCGGTGGTGAAATAAAGCCTCGTCATTTCGTCGGTCGCTCCTGTCTGAATGCTCTTGATGACCCTATGTCCT
>refbc_187831_1_Brachymenium_nepalense
CCGCGCCCCCCCACCGGACCCCCCAAGAGTTCTTGGAGTTTTGAGTGGAACTGGCCGTCCCGGAGCGTGTTCTCGGGTCGGCTGAAATGAAAGGGAATTTGGCCGCCGTGGCATCACGTGCCCCGCGATCGGGTGCGATTTCTTCGAACCCGCACACACACACTTAAGTGTGTGTGTTGTGCGGGGGACTTGGGTCTTCCAAGTGCGGGGCTCCCAGTGAGAGCCCAGGTTCAAAGTTCCAAAGCAGGCCCCTACCTTTCGGCCCCCACAGAGGGCCGGACCCTGGGAAAAGAAGGATACGCACCG
>refbc_179227_1_Encephalartos_trispinosus
CATTCAATTAAGCGCCCTTGCCCATGCTCGGGCATTGGAGCGGAGCTGGCCGTCTGCGCCTCCCCTGGCTCGGTTGGCTAAAACGGTTTTTGGATTCCCGTCGTCTCGCACTGGTGAGCGGTTGTCTGGCTGCCTCCGGGGAATANGCCCGCGCGGGCCAAGTGCAGGAGCGGGCGGTGTTTCCCTTGCGGCCCCTCCGCCTGTCGCGCCGCGGTTCTCCGACGTCGTGCTTACAGGCCCATTTCATGCG
>refbc_197014_1_Hypocrea_atroviridis
GTCATTTCAACCCTCGAACCCCTCCGGGGGGTCGGCGTTGGGGACCTCGGGAGCCCCTAAGACGGGATCCCGGCCCCGAAATACAGTGGCGGTCTCGCCGCAGCCTCTCCTGCGCAGTAGTTTGCACAACTCGCACCGGGAGCGCGGCGCGTCCACGTCCGTAAAACACCCAACTTCTGAAATGTTGACCTCGGATCAGGTAGGAATACCCGCTGAACTTAAGCATATCAATAAGCGGAGGAAAAGAAACCAACAGGGATTGCCCCAGTAACGGCGAGTGAAGCGGCAACAGCTCAAATTTGAAATCTGGCCCCTAGGGTCCGAGTTGTAATTTGTAGAGGATGCTTTTGGTGAGGTGCCGCCCGAGTTCCCTGGAACGGGACGCCGCAGAGGGTGAGAGCCCCGTCTGGCTGGCCACCGAGCCTCTGTAAAGCTCCTTCGACGAGTCGAGTAGTTTGGGAATGCTGCTCAAAATGGGAGGTATATGTCTTCTAAAGCTAAATATTGGCCAGAGACCGATAGCGCACAAGTAGAGTGATCGAAAGATGAAAAGCACCTTGAAAAGAGGGTTAAACAGTACGTGAAATTGTTGAAAGGGAAGCGCTTGTGACCAGACTTGGGCGCGGCGGATCATCCGGGGTTCTCCCCGGTGCACTTCGCCGTGTTCAGGCCAGCATCAGTTCGGCGCGGGGGAAAAAGGCTTCGGGAACGTGGCTCCTCCGGGAGTGTTATAGCCCGTTGCATAATACCCTGCGCTGGACTGAGGACCGCGCATCTGCAAGGATGCTGG
>refbc_74649_1_Rosa_chinensis
GTCGTTGCCCCCCCCAACCCCTCGGGAGTTGGATGGGACGGATGATGGCCTCCCGTGTGCTCAGTCACGCGGTTGGCATAAATACCAAGTCCTCGGCGACCAACGCCACGACAATCGGTGGTTGTCAAACCTCGGTTTCCTGTCGTGCGCGCGTGTTGATCGAGTGCTTTCTTAAACAATGCGTGTCGATCAGTCGATGCTTACAAC
>refbc_62696_1_Metrosideros_excelsa
ACATGGCGTTGCCCCTAATCCCTCGCCCTGAATTGTGCGAGCAGGACTTGGGTGCGTATGTTGGCCTCCCGTGACAACCTCGTCCCGGTTGGCCCAAAATCGAGCGTCGGAGCGATCAGCACCACGACATTCGGTGGTTGATGAGACCCCAATGATCAATGTCGCGCGTGCCGCTCATGCTCCACGAATCTAATATTTACCAAC
>refbc_94007_1_Cnidium_monnieri
ATCGTCTTGCCCACAAACCACTCACACCTGAGAAGTTGTGCCGGTTTGGGGGCGGAAACTGGCCTCCCGTACCTTGTTGTGCGGTTGGCGGAAAAACGAGTCTCCGGCGATGGACGTCGCGACATCGGTGGTTGTAAAAGACCCTCTTGTCTTGTCGCGCGAATCCTCGTCATCTTAGCGAGCTCCAGGACCCTTAGGCAGCACACACTCTGTGCGCATCGA
>refbc_13403_1_Carya_glabra
CATCGTTGCCCCCACCCCAACACCTCGTATGATGTGTGCGGTGCGGGGCAGAAATTGGCCTCCCGTGCGCGTTGCTCGCGGTTAGCCTAAAAGCGAGTCCTAGGCGACGAGCGCCACGACAATCGGTGGTTGACAAAACCCTCGTGCCCCGTCGTGCGTTGCTCGACGCCGTGAAGGCTCTCCTCGACCCTATTGCGTCGTTCTTGCGACTCTACCATCGCG
>refbc_527532_1_Megacollybia_clitocyboidea
ATATTCTCAAAAAACCTAACTGTTTTCTGAATGGGCTAGGCTTTTTTGGATGTGAGGGATTGCTGGCTTTCGAGTCCGGCTCCCTTCAAATGCATTAGTGGTTGCGCTTCATTCACTTAGAGTGTGATAGTATATCTACGCCTGTTACAGTGAACTGATACAAATCATCCGCTTTCCAACTGTCTTGATTTGAAACATAACAGACATTTTGACT
>refbc_248358_1_Scapania_crassiretis
ACCGCACCCCCACCTACCCATGTGTGGAAATGGCCGTCCGTGACCCGCCCGGGTGGCGGTCGGCTGAAATGGAGCATTCCGGACGTGGTCGGAGGGGAGAGGCCGCGAGAAGGTGATCCTGCCCATTGCGGGGAGGAGTTGGACAGCGCCTCTCCCTCCGGGGATCCGTTGGATGCCGGGCCCGGCCCGGGAAATGGAGGCTCTCTCCGAGCTT
>refbc_1127627_1_Fusarium_cf._incarnatum_31-a_DPGS-2011
GCGTCATTTCAACCCTCAAGCTCAGCTTGGTGTTGGGACTCGCGGTAACCCGCGTTCCCCAAATCGATTGGCGGTCACGTCGAGCTTCCGTAGCGTAGTAATCATACACCTCGTTACTGGTAATCGTCGCGGCCACGCCGTAAAAC
>refbc_337408_1_Erodium_touchyanum
GATCCGTCGCCCCGCAACCCGAACCCCCTCGGGGCGTCTCGGTCGCTTGCGGTGCGGATAATGGTCTCCCGTGGGCACGTCCCGCGGCTGGCATAAATACGAGTCCCGTGTGCACCTAGCCGCGGCCGACGGTGGTTGAGAAGCCTTCGGAAAACAGCCGCGGTCAGGTCGCCCGCTTTGGGACCCCGTGACCCTCGCGCGACTTCTCCCCTCGGGGGGAAGGAGCTCATTCT
>refbc_158605_1_Pycnoporus_coccineus
TGTCATGGAATTCTCAACCCACACGTCCTTGTGATGTTGCGGGCTTGGATTTGGAGGCTTGCTGGCCCTCGTCGGGTCGGCTCCTCTTGAATGCATTAGCTTGATTCCGTGCGGATCGGCTCTCAGTGTGATAATTGTCTACGCTGTGACCGTGAAGCGTTTGGCGAGCTTCTAACCGTCCTGTATGGGACAACCTCTTGACATCTGACCTCAAATCAGG
>refbc_38731_1_Sporobolus_indicus
GAAAAGACACTCCCCCACCCTTCATGGAGCGGGATGTGGTGTTTGGCCTTCCGTGTCCTGTGAATGGTTCGGTGGACTAAAGTATAGGCTGCTAGCTATGGGGCTGGTCATAGCACTTGGTGGATGACAAATGTTGTTCTCGGAGTTGTGACATGTATTGCTTCTAGCGATAGTATGGCTGTTATGACCCATGCATCGGAGCTTTGATTGCTTCAACCATGACCCCAGGTCAGTCGGGACTACCCGCTGAATTTAAGCATATCAATAAGCGG
>refbc_379621_1_Scorzoneroides_cantabrica
CGAAGCCATCCGGCCGAGGGCACGCCTGCTTGGGCGTCACGCTTCGCGTCGCCCCCACCATATAATACCCAACGGGTACTTATGGTGTTTGGGGCGGAGATTGGCATCCCGTACTTGTATTGCGGTTGGCCTAAAAATGAGTCCCCTTCAGCGGACGCACGACTAGTGGTGGTTGAACAGACCCTCGTCCTTATCGTGTGTCGTGAGCTGCTAGGGAAGCCCTCACCAAAGACCCCATTGCATTGTTTTTTGGACGGTGCTTCGACCGCGACCCC
>refbc_198793_1_Tripetalum_cymosum
TGTCACACATTGTTTGCCCAAACCCAAAATGCAAGGGGATTTGGGCGGATGTTGGTCTCCCGTGTGCCCTTCGCCCGCGGTTGGCCCAAATACGAGCCTTGTTGATGTCGTACACGGCAATCGGTGGTTTAAAGACCCTCGGACGACGTCGTGCGCTCTCGTCACATTTGGCACTGATAACCCCAAAGCAATCGTGCACGCTCATAA
>refbc_357851_1_Angelica_laxifoliata
ATCGTATTGCCCACAAACCACTCACACCTGAGAAGGTGTGCCGGTTTGGGGCGGAAATTGGCCTCCCGTACCTTGTCGTGCGGTTGGCGGAAAAACGAGTCTCCGGCGATGGACGTCGCGACATCGGTGGTTGTAAAAGACCCTCTTGTCTTGTCGCGCGAATCCTCGTCATCTTAGCGAGCTCCAGGACCCTTAGGCAGCACATACTCTGTGCGCTTCGA
>refbc_126276_1_Ionopsidium_prolongoi
TCGTCGTCCATCATCCCTCGAAGGATCTTGGACGGAAGCTGGTCTCCCGTGTGTTACCGCACGCGGTTGGCCTAAATCCGAGCCAAGGATGCCAAGAGCGTCTCGACATGCGGTGGTGAAATAATCCCTTCATACAGTCGTGCGCCCTTGTCCAAAAGCTCTCGATGACCCAAAGTCTTCCAT
>refbc_49973_1_Sarcosphaera_coronaria
GCCTTCATCTCAAGCACTTTTAGCTTGGATAGCCTTGGAAAAGCATTCACTATGTGAGCGGCCTTCCAGAAATGCATAGGCGGTATGGTTGTTTCTAGACTAGACGTAATATCTTAAAATCGTCCTCTAAAAGCATAATACTTGTCTTTAACCCACCCTTTATCATATTT
>refbc_165504_1_Peucedanum_delavayi
ATCATCTTGCCCACAAACCACTCACCCTCGAGGAGATGTTCTGGTTTGGGGGCGGATACTGGCCTCCCGTGCCTTGTTGTGCGGTTGGTGCAAAAGCGAGTCTCCGACGATGGACGTCGCGACATCGGTGGTTGTAAAAGACCCTCTTGTCTTGTCGCGCGAATCCTCGTCATCTTAGAGAGCTCCAGGACCCTTCGGCAGCACACACTCTGTGCGCTTCGA
>refbc_477887_1_Eryngium_megapotamicum
ATCGCGTCGCCCCCCAACCCACGCACCTCTTGGAGTGATGCGTCGGATGCGGGGCGGATAATGGCCTCCCGTGCTTCGCGGCGCGGTTGGCCCAAACGCGAGTCCCCGACGACAGGATGTCGCGGCATGTGGTGGTTGTAAAAAGGCCGTCTCGTAGTGTCGCGTCGTCGCCCTGTCTTCGGTGCGAGCTCCTGTGACCCTCTGGCGCCACCAACGGTGTGCGCCTCGA
>refbc_568982_1_Tovarochloa_peruviana
CAAACACGCTCCCACCCCTAATCGGGTGGTGGGATGCGGCATGTGGCTCCCCGTCTTGCAAGGGGCGGTGGGCAAAAGATGTGGCTGCCGGCGTATCTTGTCGGACGCAGCGTGTGGTGGGCGAACTCGCTTTACTTACCGCAGTGCATCCGGCCCATAGCCGACGTGATGGCCTTAAGGACCCTATTAACGGAGCGCATGACGCTTCGACT
>refbc_138065_1_Seiridium_cupressi
TACACCCTTAAGCCTAGCTTAGTATTGGGAGTCTACTGTATTGTAGTTCCTCAAATCCAACGGCGGATCTGTGGTATCCTCTCAGCGTAGTAAATTTTTATCTCGCTTTTGTCAGGTGCTGCAGCTCCCAGCCGCTAAACCCCCAAATTTTTTAATTG
>refbc_292720_1_Hypoxylon_fuscopurpureum
CAACCCTCAAGTCTAGCTTGGTATTGGGCCTTCGCTCCCCCGCCACAGGAGGCGTGCCTGAAAAGTAGTGGTAGTCCGGTGGGACTTTGAACGTAGTAAATTTTCCATTCGTTCTGAAAGCCTTCCTATCGTGGCTGGCCAAAACCGCC
>refbc_183438_1_Collinsia_verna
ATCGCGTCGCCCCCATCTCGATCTCGAATCGAACGGGGGCGGACATTGGCCTCCCGTGCGCGTCAGTGTGCGGCCGGCCCAAATGCAAATCCCTCATCGATGGATGTCACGACTAGTGGTGGTTGTTCTCGACTCTCTTCTTTACGTCGTGCCATCTCGTCGTTGCAATGGATTAAATATTGACCCAACGGCTCACTTAGGTGAACTTTCGA
>refbc_128765_1_Tomentella_bryophila
AACACCTCAACTCTCATGGCTTGCCATGATGAGCTTGGACTTTGGGGGTCTTGCTGGCCTGGGGTCGGCTCCTCTCAAATGAATTAGCTTGCCAGTGTTTGGTGTGGTATCATGGGTGTGATAACTATCTACGCTTGTGGTTTTCCACCAGGTAACCTTCTGCGACAAAGGTTCGCTGGGGCTCATAAATGTCTCTCCTCGGTGAGGACAGCTTTTTGAAC
>refbc_206310_1_Sesbania_tomentosa
CATCGTTGCCCCAACGCCAACCACACACGTGTGTGTGTCGTGACGTGCGGGGTGGAAGTTGGCCTCCCGTGAGCGAGGCCTCATGGATGGTTGAAAATTGAGCCCTTGGTGCAGTCTGTGCCATGACATCCGGTGGATGAGTCATCACATGCTCGAGACCGATCATGCACAAACCCACCTATTTTTGGCTCCAAGAGTAACCCACACGCGTCCCATTTCATAGGAACGCTCTTAAC
>refbc_766050_1_Calonectria_pseudoscoparia
CAACCCTCAAGCTCAGCTTGGTGTTGGGGATCGGCAAGGCGGCCTCCGGGTCGCGCCGTCCCCCAAATATAGTGGCGGTCTCGCTGTAGCTTCCTCTGCGTAGTAATACACCTCGCTCTGGAGTCTCGGTGCGACCACGCCGTAAAACCCCCAACTTTTCTG
>refbc_934066_1_Acer_maximowiczii
ATCGTTGCCCCCCCCAGACCCCTCCCATCGAAAGAGACGAGGGGACTCTGGCCGCGGGCGGATATTGGCCTCCCGTGTGCCGAATGGCTCGCGGTTGGCCTAAACATGAGTCGTCGGCGATGGACGTCGTGACGTTCGGTGGTCGAATAAACCTCGAGGTCTCGTTGCGCGTACGTCGTCGGTCTGTCTAACAAGGCTCACTGACCCTGAAGCGTTGTCAACAACGCACGCATCGCGA
>refbc_56166_1_Lepiota_cristata
AATTCTCAACCAACTCCAGCCTTTGCAGGTTGGATGTGGCTTGGATGTTGGGGGTTTCTGCGGGCCTCTCTTTTGAGGTCGGCTCCCCTGAAATGCATTAGCGGAACCGTTTGCAGTCCGTCGCCGGTGTGATAATTATCTACGCCATAGACAAAGGCTGCTCTCTGTCTGTTCAGCTTCTAACTGTCCCCAGTGGACAACTTTCTGAACGTTTGACCTCAAATCAGGTAGGACTACCCGCTGAACTTAAGCATATCAAT
>refbc_3335_1_Picea_mariana
CCTACATACACGCGCTCCCTGCAAGGCATGGGGGAGGAGCGGAGATGGTCGTCCGTTCCCAACGTGGTTCGGTCGGCTGAAATACATGCCATGTTCCGTGTCTTGTGTCGGCGAGCGGTGATATTGTCCCCTTGTTGGGGCGAGTCGGCGTTGGTTGATGCAGGGTGTGTGCAGCATTTCGGGAACTTGCTTTGCCCATCGACTTTCCATCTTGGTGGAGGTCTTTGGCTCCAAAT
>refbc_41959_1_Aspergillus_penicillioides
GCTGCCCTCAAGCACGGCTTGTGTGTTGGGCCCCCGTCCCCTCCCTAGGGGGGGACGGGCCCGAAAGGCAGCGGCGGCACCGTGTCCGGTCCTCGAGCGTATGGGAAGCACAATCTTTTTTTGCCAACCCGCTCCTGTAGGTCCGGCCGGCGGCCTGCCCCAATCAACCCATTGTTTTTAACCAG
>refbc_116812_1_Physcia_biziana
GCAACCCTCAAGCACTGCTTGGTATTGGGTCTCGTCCCCGCGACGTGCCCGCAATCTCGTGGCGGTCCAGTGAGACTTGAAGCGTAGCAAGATTTTTACAACCCGCTTTGCAAGCCTCTCGCTGCGTGCCGGCCAAATAACCCATATATTTTTCAATGG
>refbc_176175_1_Aspergillus_ochraceopetaliformis
GCTGCCCTCAAGCCCGGCTTGTGTGTTGGGTCCTCGTCCCCCCCCGGGGGACGGGCCCGAAAGGCAGCGGCGGCACCGCGTCCGGTCCTCGAGCGTATGGGGCTTTGTCACACCGCTCTCGTAGGCCCGGCCGGCGCTGGCCGACGCTGAAAAGCAACCATTATTTCTCCA
>refbc_182846_1_Calonectria_naviculata
CAACCCTCAAGCACCTTCGGGAGCTTGGTGTTGGGGATCGGCAGGGCGTCCTCCGGGTCGCGCCGTCCCCCAAATTTAGTGGCGGTCTCGCTGTAGCTTCCTCTGCGTAGTAATACACCTCGCTCTGGAGTCTCGGTGCGACCACGCCGTAAAACCCCCAACTTTTTCTG
>refbc_153168_1_Thelesperma_megapotamicum
AAACGGGGCGGCATGGCAAGGGCCCTTTAAGTATTGTTTTCCTTGGCACGTTTTGTGCCGAATTGTTAGTTGTGTCAACCTGACATCCAGGATACCCAAACGGGCAGCCATGAAGACAGGCCGACAAGGTTTTACGAGGGTCAAAACAAAAGCTTTGGTCCCCGTAAAACCAGATGTTTTAACATGTTCACAGGTCGTTCTGCTAAGCAGGGTTCGACAATGATCCTTCC
>refbc_251411_1_Ceratobasidium_sp._AG-K
GAAATTCTCAAAGTAAACCTTTTGTTAACTCAACTGGTCTTGCTTTGGATTTGGAGGTCTTTGCAGATGTCACAGTCTGCTCCTCTTAAATAAATTAGCTGGATCTCAGTATACACTTGGTTCCACTCGGCGTGATAAGTATCACTCGCTGAGGACACTGTTAAAAAGGTGGCCAGGCAATGCAGATGAACCGCTTCTAATAGTCCATTGACTTGGACGATTACAATTTATGATCTGATCTCAAATCAGGTAGGACTACCCGCTGAACTTAA
>refbc_701374_1_Polygonum_bellardii
CCGCGTCGCCCCCACCCCCCTCCGGGGGGTACGGGGCGGAGATTGGCCCCCCGTGTGCCTCGTGGCGCGCGGCCGGCCCAAACATAGACCCCGCGACCGCTGGACGGCGCGACGATCGGTGGAGTAGACCCTACGCATCCCGTCGCGCCCCGAGCGGCCCTCGGAGGCCATGATCGACCCTTAGTAAAACTACCGTT
>refbc_368903_1_Chaetanthera_pulvinata
ATCGCGTCGCCCCCGACAACCACTCCCTCTGGGGAAAACGTGGCGGACGGGGGCGGATATTGGCCTCCCGTGCTTGTGGCGCGGTTGGCCTAAAAATGAGTCCCATGTGGCGGACGCACGGCTAGTGGTGGTTGTAATGGCCTTCGGATCTTGCCGCGCGTCGTTAGCTTCAAATGGCGTCTCTTCTAGACCCCAACGCGTTGTCTTCGGATGGCGTTTCGACCGCGACCCCA
>refbc_155755_1_Pachycladon_radicatum
GTCACAAATCGTCGTCCCCCATTCTCTCATCCTTTGCGGATTCGGGACGGAAGCTGGTCTCCCGTGTGTTACCGCACGCGGTTGGCAAAAATCCGAGCCAAGGACGCTGGGAGCGTTCCGACATGCGGTGGTGAACTCGATCCACTTTCATATCGTCGGCCGCTCCTGTCCGGAAGCTCTAGATGACCCAAAGTCTTCAAAGCGACCCCAGGTCAGGCGGGATCACCCGCTGAGTTTAAGCATATCAATAAGCGGAGGA
>refbc_311452_1_Phomopsis_fukushii
TCAACCCTCAAGCCTGGCTTGGTGATGGGGCACTGCCTGTAAAAGGGCAGGCCTTGAAATTCAGTGGCGAGCTCGCCAGGACCCCGAGCGCAGTAGTTAAACCCTCGCTTTGGAAGGCCCTGGCGGTGCCCTGCCGTTAAACCCCCAACTT
>refbc_5105_1_Ascosphaera_apis
TGCAACCCTCAAGCACGGCTTGTGTGTTGGGCGATCGTCCCGTCTTAGGAGGGACGCGCCCGAAAGGCAGTGACGGCGTCGTGTTCCGGTGCCCGAGCGTATGGGGCTTTGTCTTTCGCTCTAGTGGCCTGGCCGACTGTCCGGTCTAACCATCATTTACTTCTAGT
>refbc_68759_1_Hydnum_repandum
TTAAAACTCTCAAATAAAGGTGGTTTTTGCAGACCATCTCTGTTTGGATTTGGACTTTGCTGCATTAATGTGGCTAGTCTTAAATGTATTAGCTGATCCTCATTGAGGTTTTGGTTCTACTCAGCATGATAATTATCTAATGTTGAGGACAGTCGCAAGACTGGCCATGGCTCTCTTTGGATTGCTTCTAAATCGTCTTGAGGACAATTGTTTAATTTT
>refbc_588031_1_Trichocentrum_lindenii
GTTGCGTCGCTCCGTGCCAGCGTCGTCCCTCCAATGGGCGTGTCGGCTGCGGCTTGGATGTGCAGAGTGGCCCGTCGTGCCTGCCGGTGCGGCGGGTTGAAGAGCTGGTTTCGTCTCGCTGGCCGCGAACAACAAGGGGTGGGTGAAAGCTATGAGCGCAACCTGCGTTGTCTCCGCGCCGGCCTAAGAGATGGTTTGTGCCTTTTATGCGATCCCGGACCTAGCCCCGTTCGACATGAGGTGGCTTGGAAT
>refbc_195140_1_Veronica_thessalica
CGCATCGCGTCGCCCCCTCCACATCCCTTGGGATCTACGAGCGGAGCGGAAAATGGTCTCCCGTGTGCCTTTGTGCCCGCGGCTGGCCTAAATAAGATCCTGCATCGATGGATGTCACGACCAGTGGTGGTTGAAAACTCAATCGTGCTATCGTGCATCACCACATCGCTTGTTTTAGGTATCGAGTTGACATAACGGTGCTTCATGTGCCTCC
>refbc_519235_1_Interfilum_sp._SAG_2101
ATAACACCTCACAACCCCTAATAGGGTGCGTGGATCTGGCCGTCCGGGCTCTCGAGTCTGGTCGGCTGAAAGGCAGATGCAAAGCCAGCAGCCCATTCAACGGCAAGGCGTGGTAGACCGCATCGCGGGGCGATCGTCTTGCCGGGGCTGATTGCGGCTTTCGCATTAGCAGGAACCGCCGCTTCCCAAGCAAACTTCGGTTCGTGAAGGAGCGGCCTTGACCC
>refbc_498494_1_Agaricus_sp._FS-22
TTATATTCTCAACTCTCTAATACTTTGTTGTAGAGGAGAGCTTGGATTGTGGAGGCTTGCTGGCCACTTGCTTGGGGTCAGCTCCTCTGAAATGCATTAGCAGAACCGTCTGCGATCTGCCACAAGTGTGATAAATTATCTGCACTAGCGAGGTGGGATTGCTTTCTGTGTTGTTCAGCTTCTAATCGTCTTAGGACAATTTTTTGAATGCT
>refbc_493960_1_Comparettia_falcata
GTTGCTTCACTCCGTGCTAGCCATCCTGCCTAAGGGCATGTCGGGTGAGGCTCGGATGTGTAGGGTGGCTCGTCGTGCCTGTTGGTGCGGCGGGCTTAAGAGCGGATTTTGTTTCATTGGCCGCGAACAACAAGGGGTGGGTGCAAGCTATGAGCGCAGCCTGTGTTGTCTCGTGTTGGCGTGAGAGATGGATAATGCCTTTGATGTGATCTCCGACCATTCGTCGCTCAGCATGCGATGGCTTGGAAT
>refbc_751678_1_Muhlenbergia_gigantea
CAAAAGACACTCCCCACCAATCCCGGTGTGGACGTGGTATTTGGCCCCTCGTGCCTTAGCGTGCGGTGGGCAGAAGTTTGGGCTGCCGGCGGTGCCGATCACAGCACAAGGTGGATGACGCAAGTTGTTCTCGGTGCTACGATACGAACCGCTTACGGCAATGCTATGGCCCTTTGGACCCTTCGACCGAAGCGCATGCCGCTCGGACCGCGACCCCAGGTCAGTCGGGATTACCCGCTGAATTTAAGCATATCAATAAGCGG
>refbc_154669_1_Cyrtochilum_cimiciferum
CATCGAGTCTTTGAACGCAAGTTGCGCCCGAGGCCAGCTGGCCAAGGGCACGTCCGCCTGGGCGTCAAGCGTTGCGTCGCTCCGTGCCAGCTGTGCCGCCAATGGGCGGTGGGGCGTGGCTCGGATGTGTAGAGTGGCCCGTCGTGCCTGTTGGCGCGGCGAGCTGAAGAGCGGGTTTCGTCTCGATGGCCACGAACAGCAAGGGGTGGGTGTAAGCTCTGAGCGCAGCCTGCGTTGTCTCGTGCCGGCCCGAGAGACGGTGTGTGCCTTTTATGTGATCCCCGACCATGCGCTGCTCGGCATGCGGTGTCTTGGAAT
>refbc_230199_1_Balsamorhiza_hirsuta
GTCGCCCCCACCAAAAGTCCCATTGATGGGTTTTTTGGGTTGGGGCGGAGACTGGTCTCCCGTGCCCATGGCGTGGTTGGCCTAAAAAGGAGTCTCCTCATGAGGGACGCACGGCTAGTGGTGGTTGATAAGACAGTCGTCTCGCGTTGTGCGTTATCCTTCTTGAGTGATGATACTTTTAAAATACCCTGATGCGTTGTCTTATGATGACGCTTCGATC
>refbc_554210_1_Cousinia_horrescens
ATCAACCATAATCGAGTCGCCCCCGACCACGCCTCCCCTGTGGGGATGCGTCTCGTTGGGGCGGAGACTGGTCTCCCGTGCCCATGGTGCGGTTGGCCTAAAAAGGAGTCCCCTTTGACGGACGCACGGCTAGTGGTGGTTGTCAAGGCCTTCGTATCGAGCCGTGCGGATGCAAGGGAAGCGCTCTCTAATGAACCCTAACGTGTCGTCTTRYGACGACGCTTCGA
>refbc_239117_1_Cortinarius_croceus
TTAATATATCAACCTCCTCAGGTTTTAACTTGTCGAGTGTTTGGATGTGGGGGTCTTTTGCTGGTCTCTTTTGAGGTCGGCTCCCCTAAAATGCATTAGCGGAACAATTTGTTGACCCGTTCATTGGTGTGATAACTATCTACGCTTTTGACGTGAAACAGGTTCAGCTTCTAACAGTCCATTGACTTGGACAATTTTTCATTAAT
>refbc_258901_1_Protoblastenia_laeta
CTCGGTATCCCGGGGGGCATGCCTGTTCGAGCGTCATTGCTTCCATCAAGCCCAGCTTGGTATTGGGTTTCGCCCCCCGGGCGTGCTTGAAAACCAGAGGCGGTCCGGCGTGACTTTAAGCGTAGTATTGTTTCTCCCGCTTCGAAAGCTCGCGCCCCGCGACTCGCCAGAAAACCTCATTTCACATCCAAT
>refbc_78817_1_Ophrys_apifera
CATTAAATCGCTCCATAAGACGCCCGATGCTACGAGCGTTCTTATCTAGGATGCGGAGTGTGGCCCGTCATGCGATCATGTGTGGCAGGCTGAAGAGCGGGATGATTTTCTCTTGGCAATGATCGATTAATGGGTGGGATGAAAGCCGTAGCTGTTCCTCTTCATCATCAGGTTGTTATGAGAAAGTCGTGCATTTCCCATCTAACCCAATTCAATTGTCTTTTGACAAATTGACAT
>refbc_884317_1_Rhodosciadium_diffusum
ATCGTCTTGCCCACAAACCACTCACTCCTGAGAAGTTGTGCCGGTTTGGGGCGGAAACTGGCCTCCCGTACGCTGTTGTGCGGTTGGCGAAAAAATGAGTCTCCGACGACGGACATCGCGACATCGGTGGTTGTAAAATGCCCTCTTGTCTTGTCGTGCAAATCCTCGTCATTTTAGAGAGCTCCAGGACCCTTAGGCAGCACACACTCTGTGCGCTTCGA
>refbc_106538_1_Ensiculifera_cf._imariensis
TCCATCTTCTGCCAGTAATGTCTTCCACCTGATGTGGTGCAGTTGCTTGTGTGTGGTTGTGCGTTAAGGAGCTGTGCTGCCCTTGACGCATGCAGTGCATTGGGATTTTCCATGATTCACAACTTACCAAGCATTGCTGATGCTAGTTGTTGTTGGGTTATTGGAAAGACCTGCATGAAGTATTTAAGCACTTGTT
>refbc_370660_1_Primula_fasciculata
ATAATGCGTCGCTACACCCACYAAYTCCCATTAGGGCGTCGGTGCTTRAAGCGGAKATTGGCTCCCCGTGTGCATTCGTGCGCGGTCRGCCTAAAAACGAGTCCCGAYGATCGACGTCGCGGCAAGTGGTGGTTGTCAAACTGTTGCATGCTGCCGYGCGCGTTTYGATCCCATCGGTAGGCTYATTGACCCTGTAGCACCATTTGCTTGGTGCCTCGATC
>refbc_391250_1_Gagea_fragifera
CTCGCATCGGACAACACCCACTGCCCTCCTGGGTCGGGTGTGGCTTCGGACATTGGCCTTCTGTGCACTCGCGCGCAGTGGGCTTAAGAGAGGGCCGTCGGTCGGGTCGGCACGACGAGTGGTGGACTTTGTGCCAACAGGATGTCGTGTCCCCGGACGCTGAATAGCCAACGACCCCGAACTGGGCGTGCTAGGCGCTCTCCCGTTTGGGAGGGCCCTCAGCCTCGCAAC
>refbc_138512_1_Acacia_binervata
CAGCGTCGCCAACGCCCGATCCTACGGGCGTGGCGGATGATGGCCTCCCGGGAGCCCCGACTCCCGGCTGGCCGAAACGGGGGCCCAACGTGGCGACCGCCACGATCCACGGTGGTTTGAGCGAACGCTCTCGCGAGGCCGAGACGTGCGCGCGTCGTCCCACCGGTCTTGGGCCCGTCGGCAAAGTACCACAGTTGCCCGCTCGTA
>refbc_350115_1_Jacquemontia_havanensis
GCGCGTCGTGCGGACGAGGGGGCGGATGATGGCCTCCCGTGCCCCGATGGGGCCGCGGTCGGCCTAAATGCGAGTCCTCGGCGACGGGCGTCACGGCGAGTGGTGGTCGTACCTTGTGCGTATGTCGTCGCGCCGTGGCCCCCGCCCGTCGTCCGCGGAAGAACGACCCTCGATGCGCCGTTCTCGAACGGCCCTACGACCGC
>refbc_360306_1_Isothecium_algarvicum
CGCCCCCCACCGATCCACTCCCGCCGGGAGTCGGGTCGAGTGGAAGTGGCCATCCCGGTGGGCCTTCTTTTTTGAGGAAGGCCTTAAGGGTTGGCTGAAATGGAGGGAATCGGGCCGCCGTGGCGACACAGTCCGCGATCGGGTGATTTCTGGGCTCCTCCGGGAGTCCGGAATTTTTCTAAGTGCGTGGCTGCGTCCCCCAGTCGGTCGTTGTGTTACCTCATGCAGGTCGAGCGCGCCCCCGCGGCGCGCGTCACGCAT
>refbc_205478_1_Pachyrhizus_ahipa
TTGGACATTCCCATAACCATCAAGTCTTTGAAACCAAGTTGGGCCCAAAGCCATTAGGCTTAGGGCACGCCTTACTGGGTGTCCACACTTKTCACCCTCCACACGCAAAACCACTGTGCAGGAGGAGGGTTGTGCTGGCTTCCCGCGAGGCCCGACTCGCGGTTGGTTAAAAATCGAGTTCGCAACCTTNTTCGTCGTGAAAAATTGGTGGATGGTAAC
>refbc_224367_1_Ilex_dumosa_var._dumosa
CGGAGATTGGCCTCCCGTCCACACGTCCCGTGAGCGGTTGGCCCAAAAAAACGAGTTCNTTACNACGGACGTCACGGCAANTGGTGGTTTGAAAGACCTCTTNNCATNTNTCNTGAGGGGNCTAGTCTGCAANNNTCCGCTGTAGGGCGACGGTGCTTCGACCGCGACCCCAGTCAGACGGATTACCCGTGATTA
>refbc_59339_1_Orchis_militaris
CATTGAATCGCTCCATAAGACCTTCGATGATATGCGGAGGTCTTATCTAGGATGCGGGGAATGGCTTGTCATGTGCTAATATGTGGCAGGCTGAAGAGTGGGATGATTTTCTCTTGGCAACGATCGATTAATGGGTGGGATGAAGCCTCGGTTGATCCTATCATCGTCAGGTTGCTTTGAGAAAGCTGTGCATATCCCAGGCTAACCTAACTCAGTTGTCCTTGGAAGACAACTGATAT
>refbc_195753_1_Cladonia_amaurocraea
TTACACCCCTCAAGCGTAGCTTGGTGTTGGACGTTTCGCGGGCCCTCTCTGGAGGGCCTGCGCGTCCGAAAAGCAGTGGCGGTCCCCGGGGATTTCGCGCGTAGTAAATATTCTCCCGCGTTGGAAAGAACCGATGGGCCTGGCCAAAACCCCCCATAAATCTCCATGA
>refbc_290613_1_Endoconidioma_populi
CCTGTTCGAGCGTCATTACACCACTCAAGCACCGCTTGGTATTGGGCATCGTCCGTCGAAAGGCGGGCGTGCCTCGAAGACCTCGGCGGGGTTTCTCCAACTTCGGGCGTAGTAGAGTTAAATCAAAACGTCTTATAAGCTTGGTGAGATCTCATTGCCGTTAAACCTTTTTATTTTACA
>refbc_304147_1_Physalis_hintonii
TCGCGTCGCCCCCCCTCGCCCCGCGCCGCGGGGCTTGGCGGGACGGATACTGGCCTCCCGTGCGCTCGCAGCGCGCGGCCGGCCTAAATGCGAGCCCGCGTCGACGGACGTCACGGCAAGTGGTGGTTGAATCTCAGCTCTCTCGGTGCCGTGGCCCAACCCGTCGGCCGCGCCGGCTGCTGGACCCTCCCGGCGCTTAGGCGCTCCGACCG
>refbc_128178_1_Sphagnum_andersonianum
GCTCGACCCACCGACCCTTCCCGTGCTTGGGGAGGTGCTCGCGTGGAACTGGTCGTCCGAGGCGGCGGAGCCATCCGCCATCGGTCGGCTGAAATGCATGTTGTCCGGGCGCCGTGGCGAGGGAC
>refbc_746016_1_Juniperus_cedrus
CTCCAAAATTGCCCTCCCCCGCGAGGAGCGTAGATGGCCGTCCGTGTCCGCAAGTGGGGCGGTCGGCTGAAATGAGCACGAGGTCCGTCGATCCGTCGCGACGAGCGGTGGTTCCCAAAGGCCGGCGTTGGTTTGCGCTGATCGAGCGATGCCTCGTGTGGAACTTTATCTTTGGTGCCCCGGCCCGCCAGAGTGCGGGCATGGTGTGCATCTCTAC
>refbc_52334_1_Gingidia_montana
ATCGTGTTGCCCCCGACCACATACTTCTTCTGGAGATGTGCCGGTTCGGGGGCGGATACTGGCCTCCCGTGCACTGTTGCGCGGCTGGCGCAAAAATTAGTCTCTGGTGATGGACGTCGCGACATCGGTGGTTGTAAGAAGACCCTCTAGTCTTGTCGCGTGAATGCCCATCACCTTAGTCAAGGACCCATAGGCGCCACAACCTGTGTTTGCTTCGA
>refbc_203700_1_Ceramium_tenuicorne
CCTTGATAAAAAACACTAAACTATCTGTTTTTAATCAGATTTATTTTGCTGTTTTCGCGTGTTTTTTATTATTCACGAGGGAATGGCAGCTGTTGGGTGCGTCCTTGCCAGATGTTTAATTTATCTGGTGGGGTCACCTTAAATTTAGTGCACCATTGGAGGGCATCGTCTCAAAACACGGGAATATTATTTATTCACCTACCTACAATTATTGCAGATGGATTTGTGTTTCACACATATTTATCGCGTCTCCGAGATAACATGCTTGCATGAAGTTTTGGAGGAAAATACGGTGTGGCGTGTGTGCCTTTGGGGGTCCTGACGAAGTACTGAGTTTTTTTTCTTTTTAAAGGAAATTTCTTTTTTTCTTTGCGGCATTCTCAACACATGCAGCCAAGCAAATTTTCTTTCTTTACCTAGAGTTTGTTTGATTGTCGAGGAATTTTTGTTTTGTTGGGTGATATACGGATTTTACTTCTTTTGGGGTGGTGTGGTCTTTTGGGGTTTTAACATTTCTCTATTCTCTTTCTGGGAGTACGAAATGCATGTTTTTTTGGATC
>refbc_89663_1_Ipomoea_ternifolia
CATCGCGTCGCACCCCTTGCTTTTGCCATTTGGTGGAGCGAGGGAGAGCGGATGGTGGCCTCCCGTGCCACAATTGGAAGGCGCGGCTGGCTCAAATTAGAGTCCCTGACGGCGGACGTCACGGCGAGTGGTGGTCGTACCTAGTGTGCATATCTTCGCGTCGTGCCCCCGTCGTTCGGTGGTGAATGACCCTAACGATAGCCATGTTAATGTGGCTCTCCGACCGC
>refbc_3673_1_Momordica_charantia
CACGCATCGCTGCCCCCCCCCCCCCCTCGCAACCCCTTTGTTGGTTGCTGTGGGCGGGGGCACACGCTGGCCTCCCGTGCGCACCGTCGCGCGGATGGCTTAAATCCGAGTCCTCGGCGCCTGTCGTCGCGACGCTACGGTGGTTGATCAGACCTCGGTACCGCGTCGCGCCCCCAGCCAACGTGCCTCCTCCTCTCGCTCGCGAGGGAAGAGCCGACGAGGCCACTCAGACCGACCCTTCGAACGTCGTCCCGAAATGGAGGCGATGCTCTCGAC
>refbc_37782_1_Sympodiomycopsis_paphiopedili
ATCCCTCAAATCCCAATGTTTTGTAAAATTCATTGCTTGGATTTGGTTGTGGGCCTTTGCTGCTTAACCGTAGCTGGCCTCAAAGAGATTAGCTGGACTATCCGACTCTTGGTAGTTTCCACTTGATGTGATAAATTTGCATCGGTGGGTCAATGACTGCTTAAGGAACGAGAAGTCTGCTTCGAACCCGGCGAGAAGTTCTACTTCGACCCATTCTTTACATCT
>refbc_3326_1_Larix_laricina
CCAACATACGCGCTCCCCCTCAAGGTAGGGGGAGGAGCGGAGATGGTTGTCCGGGCCCTATGTGGCGCGGTCGGCTGAAATGCATGCGATGTCCATTGCCCTGCATGGAATAGCGGTGGCCTTTGTCCCCTTGGCGGGGGCGAGAATCGGTGCAGGGCAGGTGCGGCATTGCTAGAACTTGGCTTGCCCACTATCCTTCTGTTCGGATGGATAGGTTGGGCTCCTCCATTGT
>refbc_996991_1_Lophiostoma_winteri
ACAAATTCAAGCTCAGCTTGGTGATGGGTGTCTGTCCCGCCTTTGCGCGTGGACTCGCCTCAAATGCAGTTGGCAGCTTGTTCCTCGGCTCTAAACGCAGCAGATTTGCGTCGAGCGTCGTGCGGACGGGCTCTCCAGTAAGCAAACCCCCCAAATTGACCTCGGATCAGGTAGGGATACCCGCTGAACTTAAGCATATCA
>refbc_289625_1_Pythium_nagaii
AATCAACCTTGCCTTTCTTTTTCTGTGTAGTCAGTGAGAGAGAGTTGCAGATGTGAAGTGTCTCGGCCGTTGGCGTGTGTGTGTCGTGTGCTTTTGTTAGCACGTGGTGCGTCGCGCACTGTGGCCGAGTCCTTTTAAACGGACCCGATCTTTCTTATGTTTCTGCGACGTGTGGCGCTCGAACGCGGCGATTTTCGGATCGCTCGCAGTTGTCGGCGACTTCGGCGAAGACATTACGGAGGAAACCTCAATTCGCGGTATGTTAGGCTTCGGTCGGACAATGTTGCTTATTGTGTGTGGAATCTGTTTTCGCCTTGAGGTGTACTGGCGGTTGTGGGCTTGTGTCTGTTGGTCGTTATTTTCCGTGTAGTAGAGAGCTGCTTGTGTACGTGGATTCTGCCTGTCTCAGTCAGTTCGCTGGCTGTGTGTGGTAAAAGATAGATTGCATTTGGGAAATGTTGTACTCTTGGTTGTTTGTGTCTCTGTAATGGAGCGCGGCGGCTTTTTGTATCTCAA
>refbc_97759_1_Scaphochlamys_kunstleri
CATCGTCGCCTTCGCTCCATGCATGCGTTGCTGGTGGTGCCGAGTGCGGAAATTGGCCCCGTGTGCCCTCGGGCACAGTCGGCCGAAGAGCGGGAAGTCGGCAATCGTCGGGCACGATGGATGTTGGTCGCCGTGAGCGGGAACAGAACGTCGTCCTCGTCGTTTTGAGACGATGAGTCCTCCTCAAAGAGACCCTGTGCGATTGCGGCGTCGGACGAAAGTGCCGTGTCCGTCAACTAACTTGTGGCCCCAAGT
>refbc_89243_1_Laccaria_amethystina
GCGATAAGTAATGTGAATTGCAGAATTCAGTGAATCATCGAATCTTTGAACGCACCTTGCGCTCCTTGGTATTCCGAGGAGCATGCCTGTTTGAGTGTCATTAAATTCTCAACCTTCCAGCTTTTTTTTATTAGCTTGGTTTGGCTTGGATGTGGGTGTTGCAGGCTTCATTAATGAGGTCGGCTCTCCTTAAATGCATTAGCGGAACTTTTGTGGACCGTCTATTGGTGTGATAATTATCTACGCCGTGGATGTGAAGCAGCTATATATGAAGTTCAGCTTCTAACCGTCCATTGACTTGGACAATTTTTTGACAATTTGACCTCAAATCAGGTAGGACTACCCGCTGAACTTAAGCATATCAATA
>refbc_184104_1_Cladonia_lepidophora
TTACACCCCTCAAGCGTAGCTTGGTATTGGACGTTCGCGGGCCCTCTTTGGGGGGCCTACGCGTCCGAAAAACAGTGGCGGTCTCCGGGGATTTCACGCGTAGTAAATATTCTCCCGCGTTGGAAAGAACCGATGGGACCTGCCAAAACCCCCCATAAATCTCCATGA
>refbc_545397_1_Collomia_mazama
ATCGCGTCGCCCCCAACCTCATCCCTATGGGAATCTTGGTTTGGGAGCGGAAATTGGTCTCCCGTGCACATYGTTGYGTGGTTGGCCTAAATAAGAGTGGACGTGAACGAGCGTCACAACAWGTGGTGGTTGTCAARCCGTTGCGTTGTTGTTGTGCGTTATTGTTCTCTCCGTCAACTCCATTGACCCTGTTGCATTGCGAAAGTAATGCCTCAACC
>refbc_161982_1_Peltigera_degenii
ATACATGCATCAGGCTAAGGGCCCGGCTTGCGTTGGGCTTTTTCTATCTATGGAAAGGTCTTAAAATCAGTGGCGGTTAAGTTAGGTATTCCAGCGTAGTGATTATATTAGCTGTTGAAATACTTTTTACATAACCGTCAATATGTCCAGGGTTTCTGCTGGCGGAAACCTGGTTGGATTAATTATCAAATATT
>refbc_147706_1_Pythium_uncinulatum
TCACAACCTTGCCTCTCTTTGTTTTGTGTGTGTTGCTCTTTATTGGGCGGCGTGTGCGGAATGTCGAGATGGCAGACTTGAAGTGTCTCGCTTGTTGGGTGTTTCATTTTATTCTTCGGAGTAAATAAATGCTACGACTGGGCGAGTCCTTTTAAACGGACACGACTGTTCTGCTGTTTTCTGCAAAAGTGTGTCGCTCGAAAAGCGGTGGTTCCATTGGGGATCGCTCGCAGTCGGCCGGGGACTTTGGCAGATGCGTGTGGGAGAGAGATAGACAGACTCGACTCGCGGTACGTTAGGGTGAGTGCTTTATTCGTAAGGCGTTCGTTCGAACAATGTTGCGTATTGAGTTTGTGTTTTTTTTTCTCGCGTGAAGCGCGTTTGCTTTGAGGTGTACCGACCATAGTGCTGTGAGCTTGAACCTGGTGTGTGACTTACTGCTAAAGTAGAGTGGTGCTATTTCTTTTGCGGGAGTGCTCGGTTTGTTTCCGCCAAGTGCGGAGGCGAGTTGTGTAAAGCGTTCGGTCGGCATATTTGGGAAGTCAATGTGCACGTGTATCGTTGCAGTAATTCTTGCTCGACTCTTTGATTTCATAATTGAAAAGTGTGTGTGAGTTTGCAGTGTTGCGTGCATATCTCAA
>refbc_421938_1_Kirramyces_viscidus
GGCATGCCTGTTCGAGCGTCATCACACCACTCCAGCCTCGCTGGGTCTTGGGCGCCGCGGCCCCCGCGCGCCCCAATGTCTCCGGCCGAGCCGACCGTCTCTCAGCGTTGTGGCACCACTGTCTCGCTGATGGGACTGGTCCGGCGGCGTGCCGTTAAACCTCCCCACCAAAG
>refbc_587011_1_Marasmius_sp._NW-2008h
ATTCTCAACCTCAAAAACTTTTGTTGATGAGGCTTGGATGTGGAGGCTTTGCCGGCTCTTCTAGAGTCAGCTCCTCTGAAATGTATTAGTGGAAACTGTTTGTAGTCCGCATTGGTGTGATAATTATCAGCGCTATTGTGGCTACAAGCTTGTGTAGTGTTCAGTTTGGAAAGTGCATGAATAGTGCTCTCTCTGCCTTTATTTGACCTACTCAAGTATAGTATTCGCTTCAAATCGTCCTAAGTTACTGGACAATACTTGATTATTT
>refbc_157072_1_Aphanomyces_invadans
AATACAAAATTGTTTTGTCTTTGGATAAAACAGAATGTGAAGGTCTTGTTTCGGCAAGTCCTTTTAAATGACGGTCCCTGTATAGCTGTTCAAGTACATTATACAAAGGGCTACATGATTCTGATTTCGAATGTTTTGTGTTGATATTACACGACTTTTGAAGGAAGAATAAATTGCGGTAGTTTTGCTTGTGTCTCGGCACAGGTAAACAACATATTGCTTTTTATTTCGTCTGGAAGAGGTTTGTAGTAGAAGGCAAAATGCGGAGTGAGATAGTGTAATCTGGTGTGCTTGTGTCTATACGGAAGCAAATTGGGAAACAACATACCAAT
>refbc_75647_1_Centaurea_glastifolia
ATCGCGTCGCCCCATACCATGCTCTCCCATAGGGACGTTTGGTCTGGGACGTAGATTGGTCTCCCGTGCCGATGGTGCGGTTGACCTAAAAAGGAGTCCCCTTGGCGGACGCACGGCTAGTGGTGGTTGTTAAGGCCTTCGAATCGAGCTGTGCTGATGCTAGGGAGTCGCTCGCTAAAGACCCTAATGTGTCGTCTTACGACGATGCTTCGA
>refbc_639302_1_Penicillium_sp._CMV-2009c
GCTGCCCTCAAGCACGGCTTGTGTGTTGGGCCCCGTCCTCCTTCCCGGGGGACGGGCCCGAAAGGCAGCGGCGGCACCGCGTCCGGTCCTCGAGCGTATGGGGCTTCGTCTTCCGCTCTTGTAGGCCCGGCCGGCGCTTGCCGACCACAATCAATCTTTTTTTCAGG
>refbc_941358_1_Labyrinthomyces_sp._JT27750
ACATAAAAGCCCCCTCACAAGCATTTGTGGTGCTGGCGATTGTGGCCGTCCCCCCTCGCCGGGGGGGGCCCACTCCGCTGAAATGGATCAGGCGGACGCAACCCTTCTCGCCCACTGGCTTAGTAAAACCGACGTCAAGTCGACCAGCCAGGAGTTTGGTGGCGTCTTGCCCGCAACGAAGGACCCCCCCTCCTCCATGGAGTTGAGAAACCTTGGG
>refbc_29669_1_Cinna_latifolia
CAAATACGCTCCCACACCCTCATCGGGCAGTGGGATGCGGCATTTGGCCCCCCGTAACGCAAGTGGCGGTGGGCCGAAGATGCGGCTGCCGGCGTATCGTGCCGGACACAGCGCGTGGTGGGCGACCTCGCTTTACTTACCGCAGTGCATCCGGCCCGTAGCCGACGTGATGGCCTTGACGGACCCTATAAACGAAGCGCATGACGATTCGACC
>refbc_492504_1_Sirococcus_tsugae
CAACCCTCAAAACCTCGGTTTTGGTGTTGGAGGAATACCTGGTAAAAAGGGTACCCTCTGAAATTTAGTGGCGGGCTCGCTAGAATTTTGAGCGTAGTAATTTATACCTCGTTTTGAAAGTCCAGCGGTTCTCTTGCCGTAAAACCCCCCACTTTCTGAAAATTGAC
>refbc_350364_1_Brasiliorchis_schunkeana
CATCGAGTCTTTGAACGCAAGTTGCGCCCGAGGCCAGCCGGCCAAGGGCACGTTCGCCTGGGCGTCAAGCGTCGCGTCGCTCCGTGCCGCCTCCGTCCCGCCAGTGGGCGTGTCGGCCTAGGCCCGGATGTGTAGAGTGGCTCATCGTGCCCGTCGGTGCGGCGAGCTGAAGAGCGGGTTTCGTCTCGCTGGCCGCGAACAACGAGGGGTGGGTGAAAGATGTGAGCGCAGCCTGCGTTGTCCCGTGCCGGCACGAGAGACGAGATGGGCCTTTGATGTGATCCCGGCCCATGCGTCGATCGGCATGCGGCGGCTTGGAAT
>refbc_502453_1_Ranunculus_volkensii
AGCGTCGCTCCCCACCAACCTAGTTGGTTGGGAGCGGAGATTGGCCCCCCGAGTCCTCTGGGCACGGTCGGCACAAATATTGGTCCCCGGCAGCGAGTGTCGCGGTCAGCGGTGGTTGTATCCCTTCCTCCAAAGACGAAATGACGCGTACCTCGTTGCATGTTGGATCGAAACGACCCTCGAAGCCGTTCGCGGCATTCACCCT
>refbc_64423_1_Linanthus_demissus
ATCGCGTCGCCCCCAACCCTTTCCCTCTGGGAATCACGGGCTTGGGAGCGGAGATTGGTCTCCCGTGCACTCGCTGTGTGGTTGGCCTAAATAAGAGTCGACGTGTGCGTGCGTCACAACAATTGGTGGTTGTTAAAAACTTTCCCTTGCTGTTGTGCGTTGTCGTCCTCGTCCGACTCCATTGACCCTGTTGCATTGCGAAAGTGATGCCTCGACC
>refbc_69795_1_Eupenicillium_cinnamopurpureum
GCTGCCCTCAAGCACGGCTTGTTGTTGGGTCTACGTCCCCCCGGGGACGGGCCCGAAAGGCAGCGGCGGCATCGCGTCCGGTCCTCGAGCGTATGGGGCTTCGTCACCCGCTCTTGTAGGCCCGGCCGGCGCCAGCCGACCCCAACCATTTTTCTCAGG
>refbc_217334_1_Tarasa_capitata
ATCGTCGCCCCATCAAACCATTAGCCTTTGGGCAACGGTTGAATTGTGGGCGGAAATTGGCCTCCCGTGCGCTCACCGCTCGCGGTTGGCCTAAAATCGAGTCCTCGGCGATGAAGTGCCGCGACAATCGGTGGGAAYGCTTTTAGCTGCCTCGTTCGGAGTCGTGCGTGCTCGTTGATTAGGACCCTCTGACCCTTTTTGGCATCACAAAGTCGATGCTCGCATCG
>refbc_337380_1_Erodium_gruinum
GCTCCGTCGCCCCGCAACCCCGAACACCCCTGCGGTGGCTCGGGCGCTTGCGGCGCGGACATTGGTCTCCCGTGGGCATGTCCCGCGGCTGGCATAAAAACGAGTCCCGTGCGCACCAAGCCGCGGCCGACGGTGGTTGAGAAGCCTTCGGAAAAAAGCCGCGGTTAGGTTGCTCGCTTTGGGACCCCGTGACCCTTGCGCGACTTCTCCTCTCGAGGGGAAGGAGCTCTCTCT
>refbc_52874_1_Witheringia_solanacea
ATCGCGTCGCCCCCCCTCACCCCGCGGGGTGTCGTGGGGCGGATGCTGGCCTCCCGTGCGCCCGGAGCGCGCGGCCGGCCTAAATGCGAGTCCACGTCGACGGACGTCGCGGCAAGTGGTGGTTGAAACTCAACTCTCGTGGTGTCGCGGCCACAGCCCGTCGTGCGTGTCGGCTCCGAGACCCTTCCAGCGCTCAGGCGCTCCGACCG
>refbc_112449_1_Nodobryoria_abbreviata
TACACCCCTCAAGCGTAGCTTGGTATTGGGCCCCCGCCCCCGTGGCGTGCCCGAAAAGCAGTGGCGGTCCGGTGCGACTTTTAGCGCAGTAAATCTTCATTCGCTTCAAAAGCTCGCCCCGAGGCCGGCCAGATAACCCACCATACTTCAATCA
>refbc_369420_1_Viola_alba_subsp._dehnhardtii
AACGTCGCCGCCAACCCCACCCCTAGGGGCGGGCTGTTGGGGGCGGACTTTGGCCTCCCGTGCGCCTCGGCGCGCGGATGGCCTAAATCTCAGCTCCTGGCGAGGATCGCCACGACAAGCGGTGGTTTTTTGAACTAAGGACCTCGGGTGTTGTCGTGCGGCCCCCCGGAGGGAACGGACCCCGTGCGCTCGCGCACC
>refbc_36648_1_Penicillium_hirsutum
GCTGCCCTCAAGCCCGGCTTGTGTGTTGGGCCCCGTCCTCCGATTCCGGGGGACGGGCCCGAAAGGCAGCGGCGGCACCGCGTCCGGTCCTCGAGCGTATGGGGCTTTGTCACCCGCTCTGTAGGCCCGGCCGGCGCTTGCCGATCAACCCAAATTTTTATCCAGGTTGACCTCGGATCAGGTAGGGATACCCGCTGAACT
>refbc_71930_1_Tricholoma_giganteum
GAAATTCTCAACCTTTGTTACTTTTTTGTTTCAAAGTGTTTGGATGTGGGAGTTGCTGGCTTTTTGTGTTCAAAGAGTCAGCTCTTCTGAAATACATTAGTGGGACCCATCGTTGATTTAGCCCCTGGTGTGATAGTTATCTACGCCGTGGCTTAGCACGATATTGTGTGGTTCAGCTTTCTAACAGGACAATTAACTGTCTTTGATCATTTGACCTCAAATCAGGAG
>refbc_180767_1_Vaccinium_reticulatum
ATTGCGTCACCCACTCCCCCCGTGCCCCAAGCGGGCACGTCGGTGCGTGGGCGGATATTGGCCCCCCGTTCGCATCCGTGCGCGGTCGGCCTAAAAAACGGGTCCCCAATGACGGACATCACGACAAGTGGTGGTTGCTAAACCGTCGCGTCACGTCGTGCATGCCATTGTTTGTTGCGGGTTGGCCCATTTGACCCTGAAGTGCCGTTTAACTGCGGCGCCTC
>refbc_4773_1_Schizochytrium_aggregatum
TAGCGATGTCTTGTTGTTGGTTGGCTGGCCTCGTAGGTCGGTGAGCGGATGGCAGAGTGTGGATCGATCTCCGCGAGGTTGTGGTGGACTCCTGGCTGTCTGTTGGTGTTGTGTGTTGCTTGGTGTGTTGGTGGTTCGTGTGGTTGGGATGGTTCGGTGGTGGTTGCAAGAGCGTGTTGTTGGCAGGAGAGTTGGTGGTGGTGGTGTGAGTGATGCTGCTGAAGCTGGTGCTGCTCTCTCTGTTTGAGAGGGTGGTGTTGGTGATCTCAAGTGGTGTCGCTTTGCTGCTGCTGCTGCTGCTGCTCTGGTGCCGATGCTGCTGTTGCTGCTGCCTATGCTGACACTGTCACTGCCTATGCTGCTGCCTATGCTGCTGAGCGACGATGAGCGCGACAACGACAATGACGAGCAGGAAGAGGCCGCAGCGTCAGATCTGAAGACACGCACGAGACAATGGCGACGACTACGGCGATGACGATGGAGACGACGACGACACGATGACATGACATGGTCTGGAGAGAAGCGATCGATCGATGGATCGAGCGATGGGGTATGGAGTGGTCCAGTGACGACTGTTGGTGATGCGACACTGGTTGGTGTGGCGTGATCGACTGAGTGACTGGGTGACTCGGTGCCTGATCGGTCGAGAGAGAGAGAGATCGTGGGCGGTCGGATGTGGTCATGGATCGGTCGGTCGACAGAGAGGATCCATCGTCGTTTCTGGTCGGACGTTGTCTGGACGCAAGTGGTGCGACGGAAGAACACAGCTGTCGGTTGCGACAAGCTGGTAGCGCACATCACGAATCTGCGAATGCGAG
>refbc_253218_1_Alnus_orientalis
CATCGTTGCCCCCAACCCCATCGCCCCTGCAAAGAGGCGGTGGGGGCACGCGGGGCGGACATTGGCCTCCCGTGGGCTGATGCCTGCGGCTGGCCTAAAAACGAGTCCTCGGCGACGAGCGCCACGACAATCGGTGGTTGACAAACCCTCGTGACCCGTCGTGCGCGCATCGTCGCTCAACGCGTGCTCTTACGACCCTGTCGCGTCGCGCTCGCGACGCTTCCAACGCG
>refbc_171238_1_Juniperus_oxycedrus_var._badia
CTCCAAAATTGCCCTCCCCCGCGAGGAGCGTAGATGGCCGTCCGTGTCCGCAAGTGGGGCGGTCGGCTGAAAATGAGCACGAGGTCCGTCGATCCGTCGCGACGAGCGGTGGTTCCCAAAGGCCGGCGTTGGTTTGCGCTGATCGAGCGATGCCTCGTGTGGAACTTTATCTTTGGTGCCCCGGCCCGCCAGAGTGCGGGCATGGTGTGCATCTCTACC
>refbc_62345_1_Vallisneria_natans
GTTGCTGCCTCCCATGTACGCAGGCTGCAAGCGGAGAATGGTTGTCCGTGTCTCGACGCGGAGGGCTAAATGTTTGTGTATGCGGCATTGCCATGCATCACGGCCCGTGGTGGGTGGTTGCTTCCCCTATGCACGCCGTGGTCTTGACATTGTCGTCTGCGGAGGATTGTCCCACCGCATCTGCCGACCCCAGGTCAGACGAGGCCACCCGCTGAGTT
>refbc_286372_1_Xanthoparmelia_crespoae
GCACCCCTCAAGCGCAGCTTGGTATTGGGCTCTCGCCCCCGCGGCGTGCCCGAAAAGCAGTGGCGGTCCGGCGTGACTTTAAGCGTAGTAACATCTTCCCGCTGTAGAGTACTCGGCGTGACCGACCCAACAACCCCATTTACTTCTATAA
>refbc_707638_1_Tabaroa_caatingicola
CATCGTTGCCCCGACGCCGGCGCCTCGTCGCAGGGGCCGGATGCGGGGCGAATGCTGGCCTCCCGGGAGCGTCGTCTCGCGGCTGGCCGAAAGACGAGCCCGCGGCGGAGTGCGCGGCGACGGATGGTGGTTGAGAGACCAGTCGCGCGCGTCGCCCTCCCCGATACGGGGCTCCGTGACCCTCGAGCGGCGATCGGCCGTAAACAA
>refbc_272686_1_Ruellia_puri
ATCGCGTCCCCCCCCCAACTCCGCTCGAACAAAGCGGATGCGTGGGGGGCGGAAATTGGCCTCCCGTACGACTTCAGTGTGGTTGGCCCAAATTGGATCCCCCGSGACGCGACGTGCGCGACCAGTGGTGGTTGATTGCTCAACTCGCTTGCTGTCCATCGTGCCTTAATGCGTCGTCCTGTCGGGCATCACGAACGACCCAAACTGCGCTTGGCGCTTCCGACGGCGACCCCAGGTCAGGCGGGATTACCCGCTAGWGTTTAAGCATATCAAAAA
>refbc_503105_1_Monilia_fructigena
GCGCCCCTTGGTATTCCGGGGGGCATGCCTGTTCGAGCGTCATTTCAACCCTCAAGCACAGCTTGGTATTGAGTCTATGCCAGTAGTGGCAGGCTCTAAAATCAGTGGCGGCGCCGCTGGGTCCTGAACGTAGTAATATCTCTCGTTACAGGTTCTCAGTGTGCTTCTGGCAAAACACCAATTTTCTAT
>refbc_56665_1_Fusarium_kyushuense
CAACCCTCAAGCTCAGCTTGGTGTTGGGAGCTGCGGTCATCGCACTCCCCAAATTGATTGGCGGTCACGTCGAGCTTCCATAGCGTAGTAATTTACACATCGTTACTGGTAATCGTCGCGGCCACGCCGTTAAACCCCAACTTCTGAATGTTGACCTCGGATCAGGTAGGAATACCCGCTGAAC
>refbc_128439_1_Penicillium_phialosporum
CCGGGGGGCATGCCTGTCCGAGCGTCATTTCTGCCCTCCAGCACGGCTGGGTGTTGGGCGCTGTCCCCCCGGGGACACGCCCCAAAGGCAGTGGCGGCGCCGCATCGGGTCCTCGAGCGTATGGGGCTTTGTCACCCGCTCGGGAGGGACTCGTCGGCGCTGGTCTTCCCCCAGGCGACCCCCCTTCGGGGCTCGTCTTCTTCCGG
>refbc_378545_1_Mycosphaerella_areola
TTTCACCACTCAAGCCTAGCTTGGTCTTGGGCGCCGCGGCGTTGTCCGCGCGCCTCAAAGTCTCCGGCTGAGCTGTCCGCCTCTAAGCGTTGTGACAACATATTCGCTTCGGAGCGCGGGCGGCCGCGGCCGTTAAATCTTCTACAAGGTTGACCTCGGATCAGGTAGGGATACCCG
>refbc_281498_1_Phacelia_calthifolia
TCGCCCCCCCGCACCCGCGGGGGGACGGATTGTGGCCTCCCGTGCCCGAGGGCGCGGCTGGCCGAAATGCGAGTCCGGAGCGACGGACTTCACGACAAGTGGTGGTTGTTTTTCTCAACTCGCGTGTTGTCGTGCGGAATCCCGTCGCGCTCCCGAGACTGACTAGACCCCGATGCGCGCGCGTCTTCCCCGAGAAGGGAGGATGCCCGAGCTACGACC
>refbc_173275_1_Ephedra_americana
ACCACAATTCGCCCCCCGGCTCATGTCGTCGGGGGGACGGCCTTGACCGTCCGGTCCGCCTCGGCGGTGCGGTCGGTTGAAATGCAAAAGGGGACCTTCGCATGCTCTCCGACGGTGGGAGGTTGCGCATCGCGGCCCGCTTCCCGGGAGGGGTCGCATCCGGCACCGGCCGTGCGGGAGATGCTGCGCGAGGTTTCCCGATCGGAAAAGGACTTCACCAAAGGCGGGATTTATTCCCGTCACAAACGCGACCCCAGTTCA
>refbc_524198_1_Taraxacum_leucanthum
CATCGCGTCGCCCCCCATCATAGTTCCCATAAGGGTAGTCGTGGTGATTGGGAGCGGAAATTGGCCTCCCGTGCTTGTTGTGCGGTTGGTCAAAATAGGAGTCCCCTTCGGTGGACACACGGCTAGTCGTGGTTGTAAAGACCCTTTTCTCCTGCTGTGTGTTGTGAGCTGCTAGGGAAACCCTCAAAAAAGACCCCATTGTATCGTCTAAGGATGATGCTTTAACCGCGACCCCAGGTCAGGCGGGACTACC
>refbc_114476_1_Gardenia_jasminoides
CGCATCGCGTCGCCACCCCCCTCCCGCGGGGGCGGCGGAGACTGGCCTCCCGTGCCCCGGGGCGCGGCCGGCCCAAATGAGAGTTCCTCGGCGAGGGGCGTCACGACTGGTGGTGGTTGAGTCCCTCAACTCGAGTCGTCGTCGTGCCGGCAAACCCCAGCCGCGGTCCCGTGACCCCGAAGCTCCCGCGAGCCTCGACCG
>refbc_167398_1_Lithocarpus_coopertus
CCCCCCCCAAACCTCCGGGCTCGGGCAGGGCGGAAGCTGGCCTCCCGTGCGCGCCCGCGCGCGCGGTTAGCCCAAAAACGAGTCCTCGGCGACGAGCGCCACGACAATCGGTGGTTCTTCGACCCTCGTTCCCCGTCGTGCGCTCCCCGTCGCCCGGTCTCGAGACCCTCGCACGTCGCCTCGGCGGCGCTCACAACGC
>refbc_324161_1_Cratoneuron_curvicaule
GCGCCCCCCACCAACCCACTCCCGTGTAAAATCGGGAGTCGGGTCGAGTGAAAGTGGCCGTCCCGGCGTCGGGCTTCGCGGCCTGACCAAGGGTCGGCTGAAATGGAAGGAATCGGGCCGCCGTGGTGACACAGTCCGCGATCGGGTGATCCGCGCTCCCGAATTCGGGAGCACGGAATTTTTCTAAGTGCGTGGCTGCGTCCCCAGTTGGCTCCGGTTACCTCGTGCAGGTCGGGCGCGCCCCCCACCCCCAAGTGGGGCGGCGCGCGTC
>refbc_306498_1_Aglaia_sexipetala
ATCGTTGCCCCCCAAAACCCCTCCAAGGGGATCGTATTTGGGCGGCGGAAACTGGCCTCCCGTGATCTCCCGGCTCGCGGTTGGCCCAAATTCGAGCCCCTCAGCGGCCGTGCCGCGACGATCGGTGGTGAAATGAGCCTCTCGAGCTCCCGTCGCGTGCTCGCGCCCTCTGCTACGGGCTCCTGGACCCTTCGAGCGCCTTCTATCTCCGGCGCTGCTAGCTT
>refbc_705362_1_Thesium_sp._TEM-2009
ACCGATTCTATCGCCCCAAGCCCCACCCTGCCCTTATGGGGCAAGGCATGGTTGGGAGCGGATGCTGGTCTCCCGTGCGCTATGCGTGGTTGGCCGAAATGCAGAGTCCTCGGCGATGCGCTGCACGGCGAACGGTGGTTGACATCGTCTCTCTCGTGTCCTCGTGCGAAC
>refbc_619239_1_Melampodium_glabrum
CATCACGTCGCCTCCACCAAGCATCCCTACCCGGGACGTGTTTGATGGTGGCGGATATTGGTCTCCCGTGCAATCGTGCGGCTGGCCTAAATGGGAGCTTCCTCAAGAGGGACGCATGACTAGTGGTGGTTGATAACACAGTCGTCTCGTGTTGTGAGTCTTGATTTTGAGGAATAAAACTCTTGAAATACCCTGTTGTGTCGTCTTTTGATGATACTTCGA
>refbc_100462_1_Ptilium_crista-castrensis
GCGCCCCCCACCGATCCACTCCCTCCGGGAGTCGGGTCGAGTGAAAGTGGCCGTCCCGGTGGGCCTCGTTTCCTCCTGATGGGAGGAAGGGAGGCCTGAACGAGGGTTGGCTGAAATGGAAGGAATCGGGCCGCCGTGGTGACACAGTCCGCGATCGGGTGATCCGAGCTCCTTCGGGAGCCCGGAATTTTTCTAAGTGCGTGGCTGCGTCCCCCAGTTGGTTTTGGTTACCTCGTGCAGGTCGAGCGCGCCCCCCGCGGCGCGCGTCACGCAT
>refbc_203717_1_Saposhnikovia_divaricata
CGCATCGTCTTTGCCCACAGACCACTCACACCTGAGAAGTTGTGTAGGTTTGGGGGCGGAAACTAGCCTCCCGTACCTTGTCGTGCGGTTGGCGGAAAAACGAGTCTCCGGCGACGGATGTCGCGACATCGGTGGTTGTAAAAGACCCTCTTCTCTTGTCGCGCGAATCCTCGTCATCTTAGAGAGATCCAGGACCCTTAGGCAGCACACACTCTGTGCGCTTCGACTGT
>refbc_106626_1_Rhizophora_apiculata
GCGAACCATCGAGTCTTTGAACGCAAGTTGCGCCCGAAGCAATCCCGCCGAGGGCACGTCTGCCTGGGTGTCACACAACATTGCCCACCCCACCTCCGAACCCTCGGGGGCACGGTCGGTGGCGGAAGATGGCCTCCCGTGAGCACGGCCCCGCGGTTGGCCCAAAAACCAAGTCCCCGACGACGTTCGCTCTCGACAACGGTGGCTGAGCGACCTCTCGCACAGTGTCGCGCGGCGCGTCGTCGCCCCGGACCCGGAAGAACCCCACCTTTTCTCGCAACGCGA
>refbc_69778_1_Penicillium_megasporum
GCTGCCCTCAAGCACGGCTTGTGTGTTGGGTCGCCGTCCCCTCCGGGGGACGGGCCCGAAAGGCAGCGGCGGCACCGGGTCCGGTCCTCGAGCGTATGGGGCTTCGTCACCCGCTCTGTAGGGCCGGCCGGCTGTCTGCCGACAACCTATTATTTTCTTCAGGTTGACCTCGGATCAGGTAGGGATACCCGCTGAACTTA
>refbc_308429_1_Tripterospermum_chinense
ATTGCGTCGCCCCCCAACCCTATGCACGGCATCGTGTTGGACATTTGAGGGGCGGATATTGGCTTCCCGTGCTTCGGTGCGGCTGGCCTAAATGCAAGTCTCTTGCGACGGACACGACGACAAGTGGTGGTTGATGACCTCAACTAAGGTGCTGTCGCGCGTTGCCCCGTCGAACGGAGAGACTTTATTGACCCTGATGTATGCGTCGTCATGACGTCTGCCACGACCGC
>refbc_61494_1_Otidea_onotica
TGTTCGAGCGTCATGAAGACAATTTCAAGCTCTTTTGCTTGGTTTTGAAGGTTGAGTGTTGCGCTTGCGCTCGTTCACCATTGAAATTCACAGGCGGACGGTTTCGTGTTCCTTCTGGCGTTATAGGTTAACTCTCTCGCTTGGATACGTGAACCTGTCCTGCCCCAAAACCCCCAATTAACTTGTGGTTGACCTCGGATCAGG
>refbc_3750_1_Malus_x_domestica
CGCCGTTGCCCCCCCGCGCATCCCTCGGGAGCGTCGGGGGGCGGACGATGGCCTCCCGTGCGTCACCCCGCGCGGTTGGCACAAATGCCGGGTCCTCGGCGACGAACGCCACGACAATCGGTGGTCGTCGAACCTCGGTTGCCAGTTGTGCGCTTTCGTCGCGCTCCGAGCGGCCCGCGACGCTCGCTGCTCTCGCTTCGGCGGAGCTTTCAACG
>refbc_51586_1_Balansia_pilulaeformis
TCAACCCTCAGAACCTCCCTCTGGTGTTGGGGATCGGCGCGCCCCCCGCCTGCCCTCGCGCAAGGCGGCCGCCGTCCCTGAAATGAATTGGCGGTCTCGTCGCAGCCTTCCTTTGCGTAGTAAGACTTTTTTTTACCACCTCGCAACCAGGAGCGCGGCGCGGCCACTGCCGTAAAACGCCCAACTTCTCAAGAG
>refbc_271401_1_Sorastrum_americanum
TCACTCCCATACCTGCTTTTGCAGGTATCATGCATCGGATTGCGATCCGATCGCTGGGCGTGGATCTGGCTTCCCCGGTGCTTTGCGCCGGGTTGGCTGAAGTGCAGAGGCTAGAGCACGGACCCGTATGGGCGTCAACTGGATAGGTAGCCCCCACGCAAGTGGAACTACACGAAGTTGTCTGCCTGGGATCGTGTTGGCGGCCAAACAGGAAACCCTCTCACTTCGACCTGAGCTCAGGCAAGATTACCCGCTGAACTTAAGCATATCAATAAGCGGTGGA
>refbc_205691_1_Forsythia_viridissima
ATCTCGTCGCCCTCCACCTCCTCCCGAAAGGGATTCGTGGGGTGTTGGGTTGGATATTGGCCTCCCGTGCGCCCTCGTGCGCGGCTGGCTTAAATTTGATTCGGCATCGACGTATGTCACGACAATTGGTGGTTGAAGACCTCAACTTGCGTGTTGTCGTGCAAGGCTGCGTCGTTTTGATCGGATGTTTTGACCCCAAGGTGCTTTTGCACTT
>refbc_339113_1_Rangaeris_muscicola
GTTGCTTCGCTCCGCGTCGAGTCCCATCCCACGAGCGGGGGTGACGGACGAGGCTCGGATGTGCAGAGTGGCTCGTCGTGCCGATCGATGCGGCGGGCTGAAGGACGGGTTATCATCTCGATGGCCACGAACAACGAGGGGTGGATGAAAGCTTACGGGCAAGGCCTGCGTTGTCTCGTGCTGTCCCGAGAGAAGATTATACCCTGCGTGTGATCCCATCCATGCGCCGACCCACGTGCGGCGGCTTGGAAT
>refbc_269006_1_Hypericum_maculatum
TGGGTGTCACACATCGTCGCCCCCCAAAATCCCGATATCTCGCAAGACACAATCGGGAATAGGATGGGCGGAAAATGGTCTCCCGTGCGCTCCCGTTCGCGGTTGGCCCAAAAATGAGTTCCTGGCAAAGCAAAGCCACGACCAGCGGTGGTTGTAAGACCCTCGGTACAAGTCGTGAGCCTTGCATTGCTCGTAGGGACATGTTGACCCTGAACGTGATCGAGTAACATCGGTACACTCACAAA
>refbc_857539_1_Sanionia_symmetrica
GCGCCCCCCCACCGCTCCACTCCCGCCGGGAGTCGGGACGAGTGAAAGTGGCCGTCCCGGTGGGCCTTCGTCACGGAAGGCCTTAAGGGTTGGCTGAAATGGAGGGAATCGGGCCGCCGTGGTGACACAGTCCGCGATCGGGTGATCCGAGCTCCTCCGGGAGTCCGGAATTTTTCTAAGTGCGTGGCTGAGTCCCCCAGTTGGTCGTGGTTACCCCATGCAGGTCGAGCGCGCCCCCGCGGCGCGCGTCACGCAT
>refbc_139390_1_Plicaturopsis_crispa
AATTATCAAACCCTCCGTCTTTGTTGACGGGGTGGCTTTGGACTTGGAGGCTGCTGGCGCGAGTCGGCTCCTCTCTAAATGCATTAGCGGAATGTCTTTTTCGTGGTCGGTGTGATAATTATCTACGCCGTTCAAGCCGCGAAGCAAGCGTTTGGCTTCTAACCGTCCCTTGCGGACAACATACATCAATTTTGA
>refbc_182000_1_Megacollybia_platyphylla
ATATTCTCAAAAACCTAGGTGTTCTCTGAATGACTAGGCTTTTTGGATGTGAGGGATTGCTGGCTTTCTATCGAGTCCGGCTCCCTTCAAATGTATTAGTGGTTGCTTCATTCACTAGAGTGTGATAGTATATCTACGCTTGTTACAGTGAACTTGAATATAAATCATCTGCTTTCCAACTGTCTTGAAACATAACAGGACATATTTTGACT
>refbc_766046_1_Calonectria_eucalypti
CAACCCTCAAGCTTAGCTTGGTGTTGGGGATCGGCAAGGCGTCCTCCGGGTCGCGCCGTCCCCCAAATTTAGTGGCGGTCTCGCTGTAGCTTCCTCTGCGTAGTAATACACCTCGCTCTGGAGTCTCGGTGCGGCCACGCCGTAAAACCCCCAACTTTTTTCTG
>refbc_64126_1_Noahdendron_nicholasii
CGTATCGCGTCGCCCCCACAGCACCGCCCACGTACATCGTGGTGCGGGGCATCGTATGTGGGGGCGGAGATTGGCCTCCCGTGCACTGCGCTGCGGTTGGCCTAAAAACGAGCCCCGGGCGACAGAACGTCACGATAAGTGGTGGTTGATAAGCCCCGACCCTTAAAGTGTCGTGTCGTGCGCTGCGCTGTCGCCTGTTGGAGCCACGAGACCCCGATGCGTCGTCCCCACGATGCTTCCA
>refbc_176347_1_Genista_anglica
CGTTGCCCCTGTGCCTTGGCCATGTGCTAGGCACCGAGCGGGGCGAATGTTGGCTTCCCGCGAGCAGCGTCTCACGGTTGGTTGAAAATTGAGAGTCCGCGGTGGAGGGCACCGTGATGGATGGTGGCTGAGTTAAGTCTCGAGACTGATCGTGCGTGTCACCCCCACCAGCTTTGTGACTCTGTGACCCATGGGGGTTTGTTGGCCGCCTAAGACGGGAACCTCAGG
>refbc_39930_1_Morchella_elata
AAAAACCTCCTCCCCCTTCGGGTTTTGTTACTATCGTTGGGGGGTTTTGGCCTAATGGGATAGCGATTGGCAATTCGTTTCCCAATGTCCTAAATAGACGTAGACCCGCCTCCAGATGCGACAGCACCGAGGCCATCAACCGTGGAGTTATGGGATATAATAGGCTTGCAGTAAAATGCTCACCTCTCTCCACACGCCGATGGCACGACAGTTGCAGTTGCGGGCGTAAATTGGAGCCCTTTTCAGGACCCTTGTGGCCTAGCATCCACCATACATAATT
>refbc_451014_1_Paphiopedilum_tranlienianum
GTCATATCTCTCCCTTAATGAGGCTGTCCATACATACTGTTCAGCCGGTGCGGATGTGAGTTTGGCCCCTTGTTCATTGGTACGGGGGGTCTAAGAGCTGCGTGGGCTTTTGATGGTCCTAAATACGGCAAGAGGTGGACGAACTATGCTACAACAAAACTGTTGTGCGAATGCCCCGGGTTGTCGTATTAAATGGGCCAGCATAATTTAAAGACCCTTTTGAACCCCATTGGAGGCCCATCAACCCATGATCAGTTGATGGCCATTTGGTT
>refbc_235862_1_Parmotrema_tinctorum
ACACCTCTCAAGCTTCGCTTGGTAATGGGTACTTCGCCCCCGAGGCGTGCCCGAAAATCAGTGGCGGTCCGGCGTGACTTTAAGCGTAGTAAATTACCATCCCGCTTTGAAAGTTTGCGTTGTGGCTCGCCAGACAACCGTCATGTAGATGGTTTACCTATCTATATGCTTCTAGTA
>refbc_64367_1_Rhizosphaera_pini
CATTACACCACTCAAGCACTGCTTGGTATTGGGCACCCGTCCGCCGAAAGGCGGGCGTGCCTCGAAGACCTCGGCGGGGCCTGACCGGCTTCGGACGTAGTAGAGTTAAATCAAAACGTCTCATGAGTCCGGTTGGAACCCATTGCCGTAAAACCTTTTTATTTCTAGGT
>refbc_306878_1_Passalora_zambiae
CACCACTCAAGCCTGGCTTGGTATTGGGCGCCGCGTTTGCCGCGTGCCTCGAAGTCCCCCGGCCCCGTGGCCCGTCCCTGAGCGTTGTGGCATTTACTGTTCGCTCTCGGTGACTGGCGGCGGCTGGCCGTTAAACTCTCACCAAAG
>refbc_3013_1_Fucus_gardneri
TGTTGACGCCAATCGCTAGACCCACTGGTCTCTGATCGGGTGTGTCTGGCGGACTATGAGTGTTCCGGAAGCGTAAGCCGCCGAGTCCACCGAAGTATGTAAGATTTGTAAGGCCCATGCGAACATCACCCGCCCGTCGAAGTGAGTTAGTGCAGGTTGGGTCGTTTACGGAGGTCCCTTTTTCTCCTTCGAGAGAGGAGAGAGGAGGGGGGCAAAATTACGGTCCGGCCACCGTACTTGCGAGGGTGGGAGAATCTGTCCGTGTCTGGCGTCTTGCAGATCATGAAAGGATCGATCGTTTGGCGGGAGGTACATCCCCCGGCCTGCGAGCTTTCAACACAAATGCATTTAATTCT
>refbc_170008_1_Lecidea_lapicida_var._pantherina
GCAACCCTCAAGCCTCGCTTGGTGTTGGGCCTTCGCCCCCTGGGCGTGCCCGAAAGTTAGTGGCGGTCCAGCCGGGACTTCAGGCGTAGTAATCTATCATCCCGCCTACGAAGATCCCCCCTGCGGCTCGCCAGCCAACCTTCAGTGTCATTCAATGG
>refbc_431026_1_Eucasphaeria_capensis
CATTTCAACCCTCGCAGCCCATCCGGGCTGCGGTGTTGGGGACCGGCCCAACCGACCCTCCCGGGGGCCGGCGCCGCCCCCCAAATCCAGTGGCGGTCTCGCTGCAGCCTCCCTTGCGTAGTAGCACACCTCGCACCGGAGCGCAGCGCGGCCACGCCGTAAAACCCCCGACTCTTTGAG
>refbc_165718_1_Actinidia_styracifolia
ATTGCGTCGCCCACCCGACTCAAGCCTTTACCAAGGGCTGCGTGTGGGTGGGCGGATATTGGCCCCCCGTGCACACCAGTGAACGGTCGGCCTAAAAATGAAGTCCTTGGCAATGGACGTCACAGCAAGTGGTGGTTGACAAACCGTTGCGTCCTGTTGTGCTTTGCTCCCATTGCTAACGGTTTACTTTTGACCCTAATGCGCCGTTGCCACGGCTTCGA
>refbc_526404_1_Cruentomycena_kedrovaya
ATTATCAACCTTGAAAGCTTTTGCTCTTCTTGGCTTGGATGTGAGGGCTTGCTGGCTTCCTTCAGTGGATTGGTCTGCTCCCTTTAAATGCATTAGCGGGATCTCTTGTGGACCGTCACTTGGTGTGATAATTATCTACGCCGTTTGACTTTGAAGCAAATCTTATGGGAACCTGCTTATAACCGTCCATTTGCTTGGACAACTTTCTTTAAT
>refbc_183802_1_Corymbia_aparrerinja
CACATGGCGTTGCCCCCAACCCCCTCGCCCCGAAACGGGCGGGCGGGGCTCGGGCGCGTACGTTGGCCTCCCGTGACGATCCCGTCCCGGCTGGCCCAAAATCGAGCGTCGGAGCGATTAGCACCACGGCATTCGGTGGTTGGACCCCAATGATCAGTGCCGCGCGCGCCGCCCGTGCAGACGCTCCGAATCTACTCCTTACCAAC
>refbc_316480_1_Viola_rossii
AACGTCGCCGCCAGCACACCTTTCCCTGAGGGGTCGAGTGGTAGCTGGGGGCGGATTCTGGCTTCCCGTGCGCCTCAGCGCGCGCGGCTGGCCTAAATTTTAGCTCACGGCGAGGATCGCCACGACAAGCGGTGGTTTTTTGAACTAAGGACCTCGAGTGTTGTCGTGAGGCCTCGCGGAGAGAAGTAACCCCGTGCGCTCGCGCACTCTCATATCGAGACCCCAGGTCAGTCGGGAACACCCGCTGAATTTAA
>refbc_41055_1_Aspergillus_longivesica
GCTGCCCTCAAGCACGGCTTGTGTGTTGGGCCCCCGTCCCCGCCTCACCGCGGGGACGGGCCCGAAAGGCAGCGGCGGCACCGCGTCCGGTCCTCGAGCGTATGGGGCTTTGTCACCCGCTCTTGTAGGACCGGCCGGCGCCTGTCGACACCAACCCCAATTTTTCTAAGG
>refbc_212079_1_Phalaenopsis_lobbii
GTTGCGCCGCTCCGTGCCGAGTCCCCATCCCCGCCGTGGCGGGGGTGCCGGGCGAGGCCCGGACGTGCAGAGTGGCCCGTCGTGCCCATCGGTGCGGCGGGTTGAAGAGCGGGTCATCGTCTCATTGGCCACGAACAACGAGGGGTGGATGAGAGCTGCCGCGGGCAGGGCCCGCGTTGTCTCGTGCCGGCCGGAGAGAGGATGGAACCCTCCGTGCGATCCCATCCCACGCGCCGCCCCCGGTGCGGCGGCGGCGGCTTGGAAT
>refbc_339201_1_Cistanthe_celosioides
ATCGCGTCTCCCCCCACCGCCCCGCGCGGAGGGGGAAGGATGATGGCCTCCCGTGCCCCACCCGGCGCGGCTGGCCTAAAACGGGAGCCCGCGGCGATGAGCTGCGGCGGCGATTGGTGGTGGACGGGGCCTTGTGCCCGTGTTTGCATCGCGCCGCTCACGCGCTTCGCCGGGACGGGCTCGTCGGACCCTTAGGTTGTGAAACCACAAACC
>refbc_76320_1_Tricholoma_argyraceum
GAAATTCTCAACCTTTTCAGCTTTCTTTGTTGATCAGGCTTGGATGTGGGAGTATGCGGGCTTCTCAGAAGTCGGCTCTCCTGAAATGCATTAGCGGGACCTTTGTTGCCTGGCTTTGGTGTGATAATTATCTACGCCATTGTAGTCAAGCAGCTTAAAATGAGGTTTCAGCTTCTAACCGTCTCCCCTGAGACAACTTTTTGACAA
>refbc_320816_1_Orobanche_georgii-reuteri
CACGTCACTCCCTCCTCTCGTCCCTTTGGGACGTGTTGCTGGTGGGGTGGATATTGGCCTCCCGTGTGTTGACACGCGGCTGTCCTAAACATGATCCCCCGGCGACTCACGTCACGGCTAGTGGTGGTTGAACACAACTCCCGTCCTGTCTTGATGAATTGTGTCGCTTGTTGGGCTCTAATAGACCCAATGGTGCGACTCTCGTGCCTTCGATTGCGA
>refbc_79849_1_Heteropogon_contortus
CAAAAGACACTCCCAACCCAACCTCGGGGCGGGATGTGGTGTTTGGCCCCCCGTGCCGCAGGGCGCGGTAGGCCTAAGTTGGGGCTGCCGGCGAATCGTGTCGGGCACAGCACGTGGTGGGCGACATTAGTTGTTCTCGGTGCAGCGCCCCGGCACGCGGATGGCAAACCGGCCCTTAGGACCCATTGAGCACCGNAGCGCACAGCCGCTCGGACCGCGA
>refbc_260197_1_Pyxine_endochrysina
CCGGGGGGCATGCCTGTTCGAGCGTCATTGCAATCTCAAGCCTGGCTTGGTTTTGAGCATCGCCCTTCCCGGCGAGCCCGAATTTTAGTGGCTGTCCAGCGAGACCTCAAGCGAACAAGATACCTATCGCGCTTTCGATCGTCTCCGCTGCGACGTGCCTTGCACCCAAACTTTCCACGATTGACCTCGGATCAGGTAGGGATACCCGCTGAACTTAAGCATATCAATA
>refbc_172204_1_Plagiochila_spinulosa
GCAACCCCACCTGGATGCTCTCCAGTGTGGAATTGGCCGTCCAGGACCCGGCGTAGAGCTTTGGGTCGTGGTGGGCTGAAATTTAGCTATCTGGGCGCAGCCAAAGAGAGAGGCCGCGAGAAGGTGGTTCGCTCTTGACGGAGCGGAGTCTAGTTGGACAGCGCCTCTCCCTTTGGTGGTCTAGACGGTGGCACTCAAACGTGTCATTGGGGAGTGCAAGCAACGTTGCATCTCCCCTCCCCCTTAGCTTGGAC
>refbc_126436_1_Ligustrum_ovalifolium
CATAGCGTCGCCCTCCACCTCCGTCCCTAAATGGGTTGTAGGTGTTTGGGTTGGATATTGGCCTCCCGTGCATCTCGGTGTGCGGTTGGCCTAAATGTGATTCGGCATCGACGCATGTCTCGACAATTGGTGGTTGAAGACCTCAACTTTCGTTTTGTCGTGCGAGATTGCGTTGCTTGGCTCGAATGCGTTGACCCCGATGGTGCTTTGCACTTCGACAGAG
>refbc_590778_1_Trichocentrum_cosymbephorum
GTTGTGTCGCTCCGTGCCAGCGTCGTCCCTCCAATGGGCGTGTCGGCTGCGGCTTGGATGTGCAGAGTGGCCCGTCGTGCCTGCCGGTGCGGCGGGTTGAAGAGCTGGTTTCGTCTCGCTGGCCGCGAACAACAAGGGGTGGGTGAAAGCTATGAGCGCAACCTGCGTTGTCTCCGCGCCGGCCCAAGAGATGGTTTGTGCCTTTTATGCGATCCCGGACCTAGCCCCGTTCGACATGAGGTGGCTTGGAAT
>refbc_483143_1_Caesalpinia_sappan
CACAACGTTGCCCCTCCACCCTCGACCCTCGCACGAGGGCGTTGTGGGTTGGGCGGATCATGGCCTCCCGTGAGCCCTGTCTCGCGGCTGGTTGAAAAGAGAAGCCCTCGGTGGCGATCGCCACGCTGCTCGGTGGATGAGCTTGCCTCGATGCCGGTCGTGCGCGCGTCGTCACCTTTTTCGGGGCTCCCGGACCCTGTTGCATTGCACTGTGCGATTGCGAAACCAACG
>refbc_36649_1_Penicillium_aculeatum
CCGGGGGGCATGCCTGTCCGAGCGTCATTTCTGCCCTCAAGCACGGCTTGTGTGTTGGGTGCGGTCCCCCCGGGGACCTGCCCGAAAGGCAGCGGCGACGTCCGTCTGGTCCTCGAGCGTATGGGGCTTTGTCACTCGCTCGGGAAGGACCTGCGGGGGTTGGTCACCACCATATTTTACCACGGT
>refbc_682732_1_Kappaphycus_sp._SFZ-2009a
AAATGTGAGTTTGCGCGTTGCAGGACAGAAATGTTCTGCCACGCTGCAGCTGATGGGTGTTGTCCGTGGGGCGCGGAGGGTTGGCGCCCGTGCCCGCGGTCACCCGAAGTAGAGAGTGTCTGAACGCGACGCACGCTGTCACGGTAGTGTCTTGCCTCACCCTGATTGTATTGCGGCGTGCTGCGGAGTAGGAAAATGCGAGTTTTCGGAAAGCAGTGTGCCGGCATTCGGTCGGGGAGAGCGAGGCGCACCGAATTTTTTTGACCAAAAAATTTGGTGGCCGAGTCGATGATTGCGTTGTGTAAGGACCTTACAGTATCGGTTGAGGCGAGACCTCACGAACCCACTCATTTGGATCTCAAATCAGG
>refbc_93890_1_Boechera_holboellii
ATCGTCGTCCCCCACTCATCCTTTAAGGAAGGATTCGGGACGGAAGCTGGTCTCCCGTGTGTTACCGCACGCGGTTGGCCAAAATCCGAGCCAAGGACGCAGGGAGCGTCCCGACATGCGGTGGTGAACTCGATCCACTTTCCTATCGTCGGCCGCTCCTGTCCGGAAGCTCTAGATGACCCAAAGTCCTCAAAGCGA
>refbc_749276_1_Gavilea_littoralis
CATCGCGTCGCTTCTTTTGGCACCAGCCACCAACGAGGTGCGATGGTGTTCGATCGAATGCGGAGAGTGGCCCTTCGTGCGCATTTGTGCGACGGGTTGAAGAGCGGATTGCTTTCCTCTTGGCCATGTTTTGATAAAGGGGTGGATGGATGCTGCCAGTAGGCCCACGCTATCATATCATTGCCTCGAGGAATATTGATACACACGTCCCTGGTAGATCGCCTACCTAATTTGTCGTAGGTGGCACCTTGAAAT
>refbc_196284_1_Crambe_arborea
TCGTCCCCCATCCTCTCGAGGATATGGGACGGAAGCTGGTCTCCCGTGTGTTACCGCACGCGGTTGGCAAAAATCTGAGCGATGGACGTAAGGAGCGTCTCGACATGCGGTGGTGAATTCAAACCTCGTCATTTGTTGGTCGTTCCGGTCCAAAAGCTCTCGATGACCCAAAGTCCTCAAC
>refbc_5541_1_Thermomyces_lanuginosus
GCCTGTCCGAGCGTCATTGCGAACCCTCAAGCACGGCTTGTGTGTTGGGCCGCCGTCCCCTCGTTTGGAGGGGACGGGCCTGAAAGGCAGCGGCGGCGTCGCGTCCGGTCCTCGAGCGTATGGGGCTCTGTCACGCGCTCAAGGAGGGGTCCGGCCGGGGCCATAGCCTCTGAAGGTCAATTCTTCCAAGGTT
>refbc_75643_1_Centaurea_albonitens
ATCGCGTCGCCCCATACCATGCACTCCCATAGGGATGTTTGGTCTGGGACGTAGATTGGTCTCCCGTGCCGATGGTGCGGTTGGCCTAAAAAGGAGTCCCCTTGGCGGACGCACGGCTAGTGGTGGTTGTAAAGGCCTTCGTATCGAGCTGTGCTGATGCTAGGGAGTCGCTCGCTAAAGACCCTAATGTGTCGTCTTATGACGATGCTTCGA
>refbc_544837_1_Schizopetalon_walkeri
TCGTCGTCCCCCCATCCTATACGGATACAGGACGGAAGGTGGTCTCCCGTGTGGTACCGCACGCGGTTGGCCAAAAACCGAGCTAAGGACGCAAGGAGCGTCTCGACATGCGGTGGTGAATTCAAGCCTCGTCATATCGTCGGTCGCTCCTGTTCGTAAGCTCTCGATG
>refbc_191100_1_Degelia_plumbea
CACCACTCAAGCCTGGCTTGGTATTGGGCGAGGAGGCTCCCTCCCGCCTCAATTTCTCCGGCTGGACCGTCCGTATCTCAGCGTTGTGGTATTAAATTCGCTGGCGAGAAGGACGAGCCGCGCCGTTAAAACTCTCATTAA
>refbc_687609_1_Polystachya_dolichophylla
CATCGAGTCTTTGAACGCAAGTTGCGCCCGAGGCCATCCGGCCGAGGGCACGTCCGCCTGGGCGTCAAGCGTCGCGTCGCTCCGTGCCAAGCCCGCACCGACGGTGCGCCGGCGAGGCTCGGACGTGCAGGGTGGCCCGTCGTGCCCTCGGGCGCGGCGGGCCGAAGAGCGGGTTATCGTCTCGTCGGGCACGAACGAACGACAAGGGGTGGATGAAAGCTACGGCCTGTGTCGTCCCGTGCGGCCCGAGGGGAGGGGATGCCCTTCATGCGATCCCGGCCCGGGAGCCGATCCACATGCGGCGGCTCGGGAAT
>refbc_502440_1_Schoenoxiphium_caricoides
AAGCCCATCCACGCTCGGCTGCCTCACGGCAGAGATGCGGACATTGGCCCTCCGAACCGCGAGGCGCGGTGGGCCTAAGTGTGCGGCCGTCGTACGTGGCCGGGAGCGGCGAGTGGTGGGCGACTGCGCGCGTCACCCCGAGCCCCGTACCGACACAGGGCCTTGTCTGACCCCCTAACGAGGAGCACGCCGCCGCGGCTCGCGCCGCGCGGCGCCTTCGGACCG
>refbc_416019_1_Mastocarpus_papillatus_s.l._clade_1
GCGACTTTTGCTCTTTTCTAAAAAGAGCTGCTGATGGGCGGCGCAGCTGTTAAAAAACACTGTTCAAGTCCGGATCCCTCGAAAGAGGTGGTGCGGTCGCCCGAAGTAGAGAGCGCTGATTGTCGTGGATTTTGTTTTGTTTCGTCCCCTTCTTTTTTGCCTTCTGGCTGGGGCGGATTTTCTGGGTGCGGTCTTTCGAGACTGCTGCCTAATTGAACACACGACCGAGCGTGCGCTGCGAAGTAATTTTTTTATGAGCAGTCCAACGTCAAAAAGTCGAGGAATTAGGAACGCGAATCTATTTCGTAACCAGAATCTGTCTCACGAAAGAAAAGCGGGCGTCACAAAAAAAAACCATGCGCAAGGAAGCCAGAACAAAAAAAACCAAATATTCATTTTGGATCTCAAATCAAACAAGA
>refbc_585026_1_Marasmius_purpureostriatus
ATTCTCAATCTTTAAAGGCTTTATTTGCCTTTGAGGCTTGGATGTGGAGGCCTTGCCAGCTCTGTCTCAGAGCCAGCTCCTCTTAAATGCATTAGTGGAAACCTATTTGTAGTCTCCCCAGCATTGGTGTGATAATTATCAGCGCCATTGTGGCTACAAGCTCTCGTAGTGTTCGTTTGGGAAGCTGCACTTTTGTGCTCTTCCTGTTTACTTGAACCCTACAGTAGAGTATAGTATCTGCTTCGAACTGTCTTGCTTCCAAGACAATATTTTGATCATTT
>refbc_40267_1_Calonectria_pteridis
CAACCCTCAAGCTCAGCTTGGTGTTGGGGATCGGCAGGGCGTCCTCCGGGTCGCGCCGTCCCCCAAATTTAGTGGCGGTCTCGCTGTAGCTTCCTCTGCGTAGTAATACACCTCGCTCTGGAGTCTCGGCGCGGCCACGCCGTAAAACCCCCAACTTTTTCTG
>refbc_749873_1_Phoma_sylvatica
TACCTTCAAGCCTTGCTTGGTGTTGGGTGTTTGTCTCGCCTCTGCGCGCAGACTCGCCTCAAAACAATTGGCAGCCGGCGTATTGATTTCGGAGCGCAGTACATCTCGCGCTTTGCACTCATAACGACGACGTCCAAAAAGTACATTTTTACACTC
>refbc_471154_1_Solidago_speciosa
ATCGCGTCGCTCCCACCAATCTTCCTTTAGGATGCTTGGCTGGGGGCGGATATTGGTCTCCCGTTTTTCATCGAGCGGTTGGCCAAAATAAGAGTCCCTGTTGACGGGCGCACGACTAGTGGTGGTTGACAAAACCCGGAATTCAGTTGCGTGTCTCGTCAAAAGGGTGCATCTTAACAGACCCAACGCGTTGTCATGAATCAATGCTTCGA
>refbc_714503_1_Sophora_tonkinensis
CACATCGTTGCCCCAATGCCTCGGCCCTGTTGCTAGGCATGGTAAAGGGGCGAATGTTGGCTTCCCGCGAGCGATGCCTCACGGTTGGCTGAAATTTGAGTCCGTGGTGGAGTGCGCCGCGATGGATGGTGGTTGAGTAAAAGCTCGAGATCGATCGTGTGTGTCACCCCTACCGGATCCGGGACTCTTTGACCCATGAGCGGCCGTTGGCTGCCCACGACG
>refbc_311212_1_Vigna_umbellata_var._umbellata
ATCGTCATCCCCATGCAAACGCGCATCGGGGCGAAAGCTGGCCTCCCGCGAGACAACCATCGTGGTTGGTCGAAAAACAAGGTAACGTCGGGGTCCCCCCGCGATAAACGGTGGATGAGCAAACGCTCGAGACCAATCGCGGAGGCTCGGCAATCCAATCAATGGGCCCTATTGCGTTCTTGGCAGAAAGCAAAGACGCTCTTAAC
>refbc_130290_1_Pachylaena_atriplicifolia
ACAATGACATCCTTTGCGGGTGTGCATGTTGTTGGGGGCGGACATTGTCCTTCCCATTCCCTTGGCCGGTTGGTTGGACTAAAATGGAGTCCCTTTCGACGGACGCACGGCTAGTGGTGGTTGTCAAAGGCCCTTAGTTCTTGTCATGCGTCTTGTGTTCGTGAACGGTTGCCTCTTTAAGATCCCAATGTGTCGTCCTTGGATGATGCTTCRACCGCRACCC
>refbc_859522_1_Polystachya_tessellata
GTCGCGTCGCTCCGTGCCAAGCCCGCACCGACGGTGCGCCGGCGAGGCTCGGATGTGCAGGGTGGCCCGTCGTGCCCTCGGGCGCGGCGGGCTGAAGAGCGGGTTATCGTCTCGTCGGGCACGAACGAACGAACGACAAGGGGTGGATGAAAGCTACGGCCTGTGTCGTCCCGTGTGGCCCGAGGGGAAGGGATGCCCTCCATGCGATCCCGGCCCGGGAGCCGATCCAAATGCGGCGGCTCGGGAAT
>refbc_281494_1_Phacelia_affinis
TCGCCCCCCCACTCTCGTGGAGGGACGGATTGTGGCCTCCCGTGCCCCACGGCGCGGCTGGCCGAAATGCGAGTCCGGCGCGACGGACTTCACGACAAGTGGTGGTTGTTATCTCAACTCGCGCGTTGTCGTGGAAACCCCGTCGTCGATCGCGACTGAAGAGACCCCGACGCGCCCGTCTCGTCCCCCGGGAGGAGACCCGCGCTACGACC
>refbc_183292_1_Ulex_europaeus_subsp._europaeus
ATCGTTGCCCCTGTGCCTTGGCCATGTCCTAGGCACCGAGGGGGGCGAATGTTGGCTTCCCGCGAGCATTGTCTCACGGTTGGTTGAAAATTGAGTCCGCGGTGGAGGGCGCCGTGATGGATGGTGGCTGAGTTAATTCTCGAGACCGATCGTGTGTGTCACCCCCACTAGCTTTGTGACTCTGTGACCCATGGGGATCTGTTGATCGCCCAAGACGGGAACCTCAGG
>refbc_644231_1_Coscinodon_yukonensis
GCCACCCACCGACCCCCCCACGCGCATGGAGTGCGGGCCGAGTGGAACTGGCCGTCCCAGTGAGAACCGCTGGGTCGGCTGAAATGGAGGGAATTTTCGACCCCGCCGCGGCGACACAGCCCGCGATCAGGTGATCCTGCACCCCCGCAAGGGGAGAAGGGAAAGTGTTGGTTGGCTGTGTTCGTCCCCCAGGAGTTGGATTCCGAAGCAGGCAGGCAGGCCCCGAAAAGGGCCGCGTCACGC
>refbc_170437_1_Udotea_flabellum
ACATCGCCAGCCTCGATTCTCTTTTGCTCGAGAGAGAGATTGCGTGGACGGACCACTTCGCGTGTCCGCTCCCGCCACAGACGCGCTCGCGCATGCCTTCGACGGACGCGCAGCCGTGGCAGAGTAGATCTGCGATGTCGTCGGCGAGGAAACCCGCTGAACTTAAGCATATCATTAA
>refbc_416625_1_Rhexia_cubensis
TGAATACCCCTGCCCTTGGGCACCCGCACGAGCATCGGCGGGGATATATGCCGGGCGCAGAATATGGTCTCCCGTTGGTTCGGCGTGGGCGTCGTTCCCTAGTACGGCTGGCCGAAAACAAGCATTGTGGCGACGGGCTCCACGGCGTTCGGTGGATCGGTAGCGATTGGCTGCGCCGTGGGCTCGGCATGCGTCGCTCTTCGGACTACCGCGAGAATTCCCTAGT
>refbc_5141_1_Neurospora_crassa
GAACGCACATTGCGCTCGCCAGTATTCTGGCGAGCATGCCTGTTCGAGCGTCATTTCAACCATCAAGCTCTGCTTGCGTTGGGGATCCGCGGCTGTCCGCGGTCCCTCAAAATCAGTGGCGGGCTCGCTAGTCACACCGAGCGTAGTAACTCTACATCGCTATGGTCGTGCGGCGGGTTCTTGCCGTAAAACCCCCCATTTCTAAGG
>refbc_585481_1_Drimys_brasiliensis
CTCGTGTAAGCTCCGTGCTCAACCCCTCGTGGGTGGTTGTTCGGGGATGCGTAGATTGGCCACCCATGCGTCAGGGCGTGGTAGGCTTAAAATTGGGAGCCCTTGGGGGCGCGCAGCACGATGAGTGGTGGTTGAAGTCACATGCTCGTGCGCGGATGTCGTGCGTGCTGCCCCCATTATTATCCGGGCCTCAGAAACCCAAGGCTGCCCTTGAAATTGCTC
>refbc_173197_1_Pestalotiopsis_sinensis
CAACCCTTAAGCCTAGCTTAGTGTTGGGAGCCTACTGCTTTTGCTAGCTGTAGCTCCTGAAATACAACGGCGGATCTGCGATATCCTCTGAGCGTAGTAATTTTTATCTCGCTTTTGTTAGGTGCTATAACTCCCAGCCGCTAAACCCCCAATTTTTTGTGGTTGACCTCGGATC
>refbc_210010_1_Rhynchosporium_orthosporum
TAACCACTCAAGCTCTCGCTTGGTCTTGGGGTTCGCGTCCTCGCGGCTCCTAAAATCAGTGGCGGTGCCGGTCGGCTCTACGCGTAGTAATACTCCTCGCGATTGAGTCCGGTCGGTCTACTTGCCAACAACCCCCCATTTTTTACAGGTT
>refbc_37662_1_Dekkera_anomala
CCTTCTCACTTCTCTGGAGTGGTTATGAGAATACGCGGTAGTGTTTTCTTGAAAGGGAAAGGGGGAAAGCCCGGTGGGGAGTATACTGGGAGGAGTAATAATTACAAGGTTTCGGCCGATTTATTGCGTCTTCTAGCAACTCCTACTGAGTCCCCCCCCAATTTTCTAAGTTTGACCTCAAA
>refbc_101193_1_Corylus_colurna
ATCGTTGCCCCCAACCCCCATCGCCTCTCCAAGAGACGAGGGCGGTCTGCGGGGCGGACATTGGCCTCCCGTGAGCTTCCGCTCGCGGCTGGCCTAAAAGCGAGTCCTCGGCGACGAGCGCCACGACAATCGGTGGTTGACAAACCCTCGTGCCCCGTCGTGCGCGGCTCGTCGCTCGTCTTGTGCTCTGTGACCCTGTAGCTGCGCGCTCGCGACTCTTCCG
>refbc_239202_1_Antrodia_radiculosa
CATGGAATTATCAAACCCCTTTACTTTATTGTAAAGTGGGCTTGGATTTGGAGGTTTATTGCTGGCTGCATTAAATTGTTGGTCAGCTCCTCTTGAATGCATTAGCTTTGAGCCTTTAACGGGTCGGCTTATCGGTGTGATAAATTTTATGCCGTGGTCGGTTTCGTGAATAAAAATCAAGCTTCTAATCGTCCTTCTTTAATGGGACAATACATTTGACCTCTGACCTCAAATCAGGTAGGACTACCCGCTGAACTTAAGCATATCATA
>refbc_2843_1_Skeletonema_costatum
TCTCTAAACCCCACTCAGCCGCTGCTGCACTTTACTGTGCTAGCAACGCGCTGGACTGTGATAGTGTTTGGCATATGTCGAACTCTATTCAAGTTCATTGGTTTGTTGTTGACGCCCTTGCTGGCCGAACGCGAATCGCAACTAGATTTGGTAGGTGCACTTATGTGTATTTTGAATCTGGCTTGTGAGTTGCCGAGGCTTACGAGAGCATCTCCAGCGAATTGGGCTACCAGCACTGCTGGCCTGCCCGGAATGAATGTACCTCATCTATGGATCTCAGATTAAGTAAGACCACCCGCTGACTTTAAGCATAAGGGAT
>refbc_92903_1_Tuber_macrosporum
TCAATACAAACCCCCCTCACCCTCCTGGTGGTACTGGCGGAGGTGGGTCGCCCTCCCGGCGACAGGCCCACCCCGTCGAAACTCATGGGCCCGAGAGCCGACGGCTGCGACTGACATTCCAAGCGCTTTGAAAGCCAGAACCAGTCCGCGCCGATGTCTCGCGGTGCCCCACTGGGCCTCCCGTCCAGCGCAACACTCTGGGTT
>refbc_108547_1_Cryptosporiopsis_diversispora
AACCCTCAAGCTCTGCTTGGTCTTGGGCGTCACCGGCCCCCGGTGTGCCTTAAAATCAGTGGCGGCGCCGTCTGGCTCTAAGCGTAGTACATACTCTCGCTATAGACGCCCGGCGGACGCTGGCCAGCAACCCCCCATCTATCAA
>refbc_290574_1_Noccaea_fendleri_subsp._idahoense
CAATCCTCTAAGGATAGAAGACGGAAACTGGTCTCCCGTGTGTTACCGTACGCGGTTGGCCAAAATCCGAGCTAAGGACGCCTGGAGCGTCTCGACATGCGGTGGTGAATTCAAGCCTCTTGATATTGTTGAACGCTCCTGTCCGAAGCTTAAGATGACCCAAAGACCTCAACGC
>refbc_462382_1_Senecio_patens
ATCACGTCGCCCCCATCACACCTCTTGACGGGGATGTTTGAATGGGGACGGAGATTGGTCTCCCGTTCCTATGGTGCGGTTGGCTGAATTTTGAGTCCTATTCGATGGACACACGATTAGTGGTGGTTGACAAGACCTTCTTATCGAGTCGTGTGTTCCAAGGAGTAAGGAAGATCTCTTTAATGACCCTAATGTGTCGTCTCATGACGATGCTCCGACT
>refbc_136205_1_Curcuma_aeruginosa
CATCGTCGCTTTTGCTCCATGCTTCGTTGGCATTGAGCGCGGAAATTGGCCCCGTGTGCCCTCGGGCACACTCGGTCGAAGARCGGGTAGTCGGTATTCGTCGAGCACGATGGATGTTGGTCGTCGTGAGCGGGAACTGAACATCGTCCTCGTCGTTTCGGGATGAGTCCTCAAAGAGACCCTGTGTGATGATTGCGGAGTCGCGTGAAAGCGCCGCGTCAATCATTTGC
>refbc_164584_1_Calicium_salicinum
CAACCTCAAGCACTGCTTGGTATTGGGTCTCGCCCCCGCGGGCGGGCTCGAAATGCGGCGACGGTCCGCGGGGACTCCGGGCGTAGTAAGATTTTTTCAATCCCGCCTTTGCACGTCCTCGAGGGCTCGGTCGAAACCACATCGTATTTTTCCACGATTGACCTCGGATCAGGTAGGGATACCCGCTGAACTTAAGC
>refbc_3592_1_Mollugo_verticillata
GCCTGGGCGTCACGCATAGCGTCTCCCCCGCACCTACCGCGCGATGGGGAAGGAGGATGGCCTCCCGTGCCTCACCGGGCGCGGTTCGCCTAAAGACGGAGCCCACGGCATCGAGCCGCCGCGGCGATTGGTGGATTGAACGGCCCCGAGCCACGTCAATTTGTAACGTCGCGTGCGAGCGAGGTGCCCGAGGGAGCTCGCTGGACCCCGAGCGCGAGCTCATACCCTTGCGACCCCA
>refbc_879907_1_Caloplaca_rouxii
CAACCCTCAAGCTTTGCTTGGTCTTGGGCTTTCGCGTCCCCGTTCCCGGGGATGTGTGCCCGTGAACCAGTGGCGGTCCAGGAAGACTTCAAGCGCAGTAGTATCTATCCGCTTCAGAGGTCTCGCCTGTGGCCCGGCCATCAAACCCCCCATTTCCAATG
>refbc_234854_1_Perideridia_bacigalupii
GTCTTGTTGCCACCGACCACTCAATCCTTCAGGGGAGCCAGGCTGGTTCGGCGGCGGATAATCACCTCCCGTGCCTTGTTGCGCGGTTTGTGCAAAAGCGAGTCTTTCGGCGACGGACGCCGCGACATTGGTGGTTGTGCAAATACCCTCTTGCCTTGTCGTGCAATGCCCGTCACCTTAGTGAACTCTTAGACCCTAAGGCGCCACAAACTGTGCGCGCTTCGA
>refbc_180408_1_Heterodermia_boryi
ACAACCCTCAAGCACAGCTTGGTATTGGCTTTCGTCCTTGGGACGTAGCCGAAATTCTGTGGCGGTCCAGCGAGACTTCAAGCGATCAAGATTTTACATCCCGCTTTGCAAGCACCTCGCCGAGCCAGCCAGTCAAATATACTTTTTCGG
>refbc_196703_1_Carduus_tenuiflorus
CATCGCGTCGCCCCAGACCACGCCTCCATACGGGGGATGTGTTTGTTTGGGGCGGAGAATGGTCTCCCGTGCCGTTGGCGCGGTTGGCCTAAAAAGGAGTCCCCTTCGACGGACGCACGGCTAGTGGTGGTTGATAAGGCCTTCGTATCGAGCCGTGTGTCGTTAGCCGCAACGGGAAGCGCTCTCCATAGACCCTAACGTGTCGTCTCGCGACGATGCTTCGACCG
>refbc_555473_1_Nigella_elata
ACAGCGTCGTTYCCCACYCACCTATGTGGTGGGAAACGGAGAYTGGCCCCCCGAGCCCTTTTAGGCACGGTCGGCTCAAATAATTGTCCCGACGGCGAGTGTCGCGGTCAGAGGTGGTTGTATTTGTCATCCCCCAAAGACACTAGACGCGCCAACCTTGTCGGTYGGGACGAYAAACCCYTGAAAAYCGTTATCACGGTGTTCAACCTGCGACCCC
>refbc_703133_1_Potamogeton_berchtoldii_subsp._gemmiparus_x_Potamogeton_vaseyi
TACGTTGCTCGTTCACCCTCCTCGAGGTCCATTTTCTTGAGGCCTCTTGGTTAAGGTGTTCGAAGTGGAGATTGACCCTCCATTCTCTTTCGACGAATGGTGGGTTGAAGTTTCTAGTGCCGCCGGAATTCGTGCAAGGGCATGACGGTTGAAGTCTTGTAGTCCGCTACGGCTTACTTGTCGTTCTCGTCGATCCGGTGTCGTTCCCAGTTCATGGCACGTTGCCTTGACCAACATCGCGACC
>refbc_69533_1_Leucodon_sciuroides
CCGCGCCCCCCCACCGATCCACTCCCGGCGAGTCGGGTCGAGTGAAAGTGGCCATCCCGGACGGAGGGCGATGCCTTCCCCGAAGGGTTGGCTGAAATGGAAGGAATTAGGCCGCCGTGGTGACGCAGTCCGCGATCGGGTGATAGGATCCGTGCTCCCCTCCGGGGTGAGTCCGGATTTTTTCTAAGTGCGTGGCTGCGTCCCCCAGTCGGTCTTGGGTTACCTCATGCAGGTCGAGCGCGCCCCCCCTCGTCGCTCCTTCGGGAGAGCGAGGCGGCGCGCGTCACGCATC
>refbc_61074_1_Lupinus_concinnus
ATCGTTGCCCCTGTGCCTTGGCCACGTGCCAGGCACCAAGCGGGGCGAATGTTGGCTTCCCGCGAGCAATGTCTCACGGTTGGTTGAAAACTGAGTCCGCGGTGGAGGGCGCCGTGATGGATGGTGGCTGAGTTAAAGCTCGAGACCGATCGTGCGTGTCACCCCCACCAGCTTTGCGACTCTTTGACCCATGGGGGTCTGTTGGCCTTCTAATACGGGAACCTCAGG
>refbc_350349_1_Maxillaria_richii
CATCGAGTCTTTGAACGCAAGTTGCGCCCGAGGCCAGCCGGCCAAGGGCACGTCCGCCTGGGCGTCAAGCGTCGCGTCGCTCCGTGCCACCTCCGTCCCGCCAGTGGGCGTGTCGGCCGAGGCCCGGATGTGCAGAATGGCTCGTCGTGCCCGTCGGCGCGGCGGGCTGAAGAGCGGGTTTCGTCTCGCCGGCCGCGAACAACAAGGGGTGGGTGAAAAGCTGTGAGCGCAGCCTGCGTTGTCTCGTGCCGGCCCGAGAGACGGGTTGTGCCTTCGATGTGATCCCGGCCCATGCGTCGATCGGCATGCGGCGGCTTGGAAT
>refbc_205563_1_Solanum_mapiriense
ATCGCGTCGCCCCCCGCACGCCGCAGGGCATCGTGGGGCGGATACTGGCCTCCCGTGCGCCTCGAGCTCGCGGCTGGCCTAAAAGCGAGTCCACGTCGACGGACGTCACGGCAAGTGGTGGTTGAAACTCAACTCTCTTGGTGCCGTGGCTACAGCCCGCCGCGTGTCCGGACTCCCAGACCCTCTTCGCGCTCAGGCGCGCTCCGACC
>refbc_396476_1_Mallotus_barbatus
CGCAATCGTTGCTCCTAACCCTTTCGACACGTCGAGGGGCATTGGGGCGGATGTTGGCCTCCCGTGTGCTGTGAGGCATGCGGCTGGCCCAAAAGCTTAGTTCTCGGCAAATGTTGCCACGACAATCGGTGGTTGTAAGACCCTCTGACACAGTCGTGCACGATCATATGCCTTATGGGGACCCTGAGACCCTAATGCAGCCTTGAAGGCTTGCTCAAATCG
>refbc_1091636_1_Euphorbia_nereidum
AATCGTCGCCCCAAACACTTCCCTCACAAGAGATGTGGGCGGGGCGGATGCTGGCTTCCCGTGTGCTCATGCTCGCGGTTGGCCCAAATTCCCGGTCCTCGGCGACAGTGCCACGGCAATCGGTGGTTGAAAGACCTTCGCTAATTGTCGTGCGTGTTCGACCGTCATTCGGACCTATGAGACCCCAAAGCGTACCTAACGGTGCGTTCGCTCTGCG
>refbc_189434_1_Penicillus_pyriformis
GAGTTCATGTGGACGGACACTTCGCGTGTCCGCTCCAATTACAAAGACGCGCTAGCGCATGCCCAACGGTAGCGCAGCCGTGACAAAACGAATCTGCGATGTCGTCGGCGAGGAAACCCGCTGAACTTAAGCATATCATTAA
>refbc_928734_1_Ceratocystis_larium
CACCACTCAAGACCACTGTTCTTGGCGTTGGAGGTCCTGTTCTCTTTTTCCTTCTGGAAAAAATACAGGCCACCGAAATGCATCGGCTGTTATACTTGCCCAACTCCCCTGTGTAGTACAAGATTTTTTAAATTTTTACGCTTTGGAGT
>refbc_557737_1_Platymiscium_lasiocarpum
TTATATCCCCAATCGACGTGCCCTTGCGGCTATTGGGCGGGGGTGAATGTTGTCTTCCTGTAAGCGCATGGCTTCTGGTTGGATTAAAAGTCAGGTTCGTGGCGGAGCATAGTACCATGACACGTGGTGGCGGAGTGCGATCTCGAGGCCAATCATGCGTGACTCTGCCAAGTTCGAATCTTGCGACCCGTGAGCGCCATTGGTGCCCAAGAT
>refbc_77020_1_Malassezia_pachydermatis
GAATTCTCCCACCCCAAACGGTTGCCGAAAGGTACTGTGCGGCGGAGGGGTTGGATGGGTGCTACTGCCTGTGGTGGGGAAACTACAACAGGCTCGCCCGAAATGCATTAGCGCCTCAGGACACATTCGCTACTGCTCTACAAAAGGAAGAGCAGCGAAGCGTATGGGGGGGAAAACCACCACCGGTTATTCCAAACCTCGCCTGACTGTTTTTGCGCGCATGGCATGATACGTCATTTGCTGTGTTGCGTAGGTTGGTGCGTGGGACTGTGTGAGTGCCTCTAGAGCTTTGAGAAGTGTGTTTCGTGTGCTACGAACTGAAAAAGTACATTCCTTTTTTTCAATT
>refbc_238975_1_Usnea_antarctica
ATTACACCCCTCAAGTATAGCTTGGTATTGGGTCCTCGCCCCTCGGGCGTACCCGAAAAGCAGTGGCGGTCCGGAGCGACTTTAAGCGTAGTAAATTTTCATCCCGCTTTGAAAGATCGCGTCGCGGCTTGCCAGAAACCGCAAATGTTTTCATAATT
>refbc_362644_1_Rhaponticum_scariosum
ATCGCGTCGCCCCAGACCACGCTCCCCCATGGGGATGTGTTTTATCTGGGACGGAGACTGGTCTCCCGTGCCGACGGCGCGGTTGGCCTAAAAAGGAGTCCCCTTTGGCGGGCGCACGGCTAGTGGTGGTTGTCAAGGCCTTCGTATCGAGCCGTGTTGATGCAAGGGATTTGCWCTCTAAAGACCCTAACGTGTCGTCTTACGACGATGCTTCGACCGCGACCCCAGGTCAGGCGGGACT
>refbc_192263_1_Pinguicula_alpina
CGCCGTGCCGCGCCCCCTTTTCCCCGCCCGGGGACGGGGGCCGTGGTGCGGAGACTGGCCTCCCGTGCGCCCCGGCGCGCGGATGGCCCAAATGAGATCCCTCGGCGACGCTCGTCACGACCATTGGTGGTTGATCTCTCGACTCACGTGCTGTCGTCTCCGCAGCGTCGCCGGCGAGGGCATCCGGATGGACCCAACGGCGCGCGCAGCCAGCATCC
>refbc_504220_1_Croton_masonii
TGCTCCCAACCCATTAGGGTGCGGAATATGGCCTCCCGTGAGTTCCCATCTCGCGGCTGGCCGAAAAGAATGGTCCTCGGCTGCGAATGCCGCGACAATCGGTGGTTGTAAGACCCTCGGATGCTGTCGCGCGCACGTTTGCCTTCGGATAAGCAGACCCCTCAGCGTCCTTTGTGGCACGCTCACATCGCGACCCCAGG
>refbc_234857_1_Perideridia_bolanderi_subsp._involucrata
GTCTTTTTGCCATCGACCACTCAATCCTTCAGGGGAGCTTGGCTGGTTCGGGGGCGGATAATCACCTCCCGTGCCTTGTTGCGCGGTTTGTGCAAAAGCGAGTCTTCTGGTGACGGACGCTGCGACATTGGTGGTTGTGAAAATACCCTCTTGCCTTGTCGTGCAATGCCTGTCACCTTAGTGAACTCTTAGACCCTAAGGCGCCACAAATTGTGCGCGCTTCGA
>refbc_261619_1_Scorzonera_austriaca
CGCATCGCGTCGCTCCCCCATGTATCCTTTTGGGATGCATAGTATCGGGGCGGAGATTGGTCTCCCGTGATCTTGTTGCGGTTGGCCCAAACACGAGTCCCTTTTGGTGGATGCACGACTAGTGGTGGTTGAATAGGCCCTCTTCTTTTGTTGTGTGTCTTTTGCTATTAGGGATCTTCTTGTATAAGACCCCAATGCATTGTCCAACGATGATGCTTCGACCGCGA
>refbc_348530_1_Xanthoparmelia_tasmanica
GCACCCCTCAAGCGTAGCTTGGTATTGGGCCCTCGCCCCCGCGGCGTGCCCGAAAAACAGTGGCGGTCCGGCGTGACTTCAAGCGTAGTAATATCTCCCCGCTCTAGAGTACTCGGCGTGACCGACCCAATAACCCCATTTACTTCTATAA
>refbc_352368_1_Cardamine_graeca
ATCGTCGTCCCTCTCATCCTTTTCGGATATGGGACGTAAGCTGGTCTCCCGTGTGTTATCGCACGCGGTTGACCAAAATCCAAGCTAAGGACGCCGAGTGCGTCACGACATGCGGTGGTGAACTAAAGCCTCCAGTATCGTCGGTCGTTCTTGTCCGAAAGCTCTCAATGACCCAAAGTCCTCAAA
>refbc_51124_1_basidiomycete_from_Bashania_fargesii
GAAATTCTCAACCCTCTTCATTTTTTATGAATGAAGCAGTGGCTTGGACTTGGAGGTTTTTCGCCGGGCCTCACCGCTCGGCTCCTCTCAAATGCATTAGTGCGTCTTGTTGCGACGTGCGCTCCGGTGTGATAATTATCTACGCTGTGGTGCGGCTTGCTTCTGTGGAGACGCGCTTTCTAACCGTCCGAAACGAGCTTTCATCGAACTTTGACCTCAAATCAGGTAGGACTACCCGCTGAACTTAAGCATATCAATAAGCGGAGGAAAAGAAACTAACAAGGATTCCCTAGTAACTGCGAGTGAA
>refbc_73676_1_Ceanothus_dentatus
CAATGTTGCCCCCCCAACCTCGAAGGTGAGAGGGCGGATGCTGGCCTCCCGTGTATTTTTTTTGCGGTTGGCCGAAATGCGAGTCCTCGGCGACGAATGCCGCAACAATCGGTGGTTCTCCAACCCTCGGTGCCCTGTTGTGCGCATGGATTGCCGTTGTGGCACGATAGACCCCAATGCGCTGCATTAGCAGCGCTTCCAA
>refbc_171807_1_Cardamine_paucijuga
ATCGTCGTCCCTCTCATCCTTTTAGGACGTGGGACGGAAGCTGGTCTCCCGTGTGTTACCGCACGCGGTTGGCCAAAATCCGAGCTAAGGACGTCGAGAGCGTCACGACATGCGGTGGTGAACAAAAGCCTCTTCGTATCGTCGGTCGTTCTTGTCCATAAGCTTTCGATGACCCAAAGTCCTCAAA
>refbc_137220_1_Rheum_officinale
CGCACTGCGTCACCCCCATCCCCCTCTGGGGGGGATCGGGGCAGAGACTGACCCACATGCGCCCCCGCATGGCCAGACTAAATGCAGGCCCCACAGCGGCGAGAAGCTGCAACGATTGGTGGTGTTACCAGTGGCCCCGCGCAGCCCTCAGGCGCCCAAGAGCCCCCTCGTGTGATGATCACCATTG
>refbc_234945_1_Hygrophorus_cossus
AATCTCAATCCTTTGTTCAATTTATTTTTGAATTAAAGGCTTTGGACTTGGAGGTGTTGCTGGTCTTTCTTTAAAGTCGGCTCCTCTTAAATGCATTAGCTTGGACCTTTTGCAGATAAGCTTTAGTTTGATAAATATCTATGCTAATTGTCTTTGAAGCAACAAATGCCAGCTTCCAATTGAACTTGCTTTATTGCAATTCCTTTCTTAAGT
>refbc_120398_1_Aphanomyces_stellatus
AATACAAACTTGTTTTATTCTTTGGAGTGAAACAGAATGTGAGGGTCTTGCTTTGGCAAGTCCTTTTAAAAGACGGTCCCTGTGTAGCGACGAGTGCATTATACAAAGGGCTATATGATTCGGATCTCGAATGTTCTGTGTTGATATTGCACAGCTTTTGAAGGAAGAATAAATTGCGGTAGTTTTGCTTGTGTTTCGGCACAGGTGAACAACATATTGCTTTTTATTTCGTCTGGAGAGGGTTGGTAGTAGAAGGCAGGATGCGGGTTTTGATAGTATAGTCTGGTGTGCTCGGAACTATATGGAAGCAAATTGGGAAACAACATCCAAT
>refbc_58298_1_Ilex_x_kiusiana
ATCACGTCGCCCCCAACCCCAATTGCGGGATTSAGGGGCGGAAATTGGCCTCCCGTACATCTGAACGTGCGCGGTTGGCCCCGAAAAAATGAGTTCTTGAATAAGGACGTCACGACAAGTGTTGGTTGAAATACGCCTTGAGTCATGTCTTGAGGCACCTAGTCTGTAACGAGCTCTGACCGCGACCCTGTGCACCTTCTTCACGGATGGTGCTTCGACCGCGACCCCAGGTCAGGCGGGATTACCCGCTGAGTTTAAGCATATC
>refbc_83217_1_Calostoma_ravenelii
GAATTCTCAAATCCAGGTTTCTCTTGGGTTTGGACTTGGGAGTCTTTGCGGGCTTTTTCCCCCTTCCCCTTCGAGGGGAGGAGAAGTCGGCTCTCCTGAAATGCATTAGCTCGTGGGTTGCGATCCTCGCATGGCACGGCCTCCTCGGCGTCGTAATGATCGTCGTGGGCTGGAAGTGTGACCGCGCTGCGAGCCTATAATCTCTGTGAGCTTCCTTCGGAAGCCCACTCCCGTGGAATCG
>refbc_216543_1_Pedicularis_tatsienensis
CGCGTCGCCTCCCACACCCACACCCTAAGGGGTGACCAGGCGGTGGGGGCGGAAATTGGCCCCCCGTGCAATTTTTTGCGCGGCCGGCCTAAATGTAAACCCGTGGCGACTCACGTCACGACCAGTGGTGGTTGTACACTCAACTCTCGTGCTGTCTGTCGTGCCATTTGAGTTGGCCGTTGGGCTTCGTTGCAGACCCAATGGCGCGATCATATCGCGCCTTCGAC
>refbc_149443_1_Layia_heterotricha
ATCATGTTGCCCCAACAATCATCCTTGACCGGATGTTTTGCATGTGGGCGGAGATTGGTCTCCCATGTTAATGATGTGGTTGGCCAAAATATGAGTTCCATCGAGATGGACGCACGATTAGTGGTGGTTGATTACACAGTCCTCTCGTGTTGTGCGTTTTAATTCTTGAAGTAGAAGACTCCTAAGATACCCTGATATGTTGTCTTGTGATGATGCTTTGA
>refbc_235509_1_Namakwa_exornata
GCACCCCTCAAGCGCAGCTTGGTATTGGGCTCTCGTCTCCGCGGCGTGCCCGAAAAACAGTGGCGGTCCGGCGTGACTTTAAGCGTAGTAACATCTTCTCGCTCTAGAGCTCTCATCGTGGCCGGCCAAACAACTTCATTTACTTCTATAA
>refbc_58529_1_Senecio_madagascariensis
ATCGCGTCGCCCCCATCACACCTCTTGACGGGGATGTTTGAATGGGGAGCGGAGATTGGTCTCCCGTTCCTAAGGTGCGGTTGGCTGAATTTTGAGTCCTCTTCGATGGACGCACGATTAGTGGTGGTTGACAAGACCTTCTTATCGAGTCGTGTGTTCCTAGGAGTAAGGAAGATCTCTATAATGACCCCAATGTGTCGTCTCATGACGATGCTCCGACT
>refbc_1040962_1_Phellinus_calcitratus
TGTTAATCTCAAGCCACTCGTTTGTGGTTTGGACTTGGAGGTTTGTGCTGGCCCTGTGGTCGGCTCCTCTGAAATGCATTAGCTGGGCTTTGGCTCGCGTTTGTTGGTGTAATAGTTAATCCTTTCACCTGAGCGCTTGCCTGATGGGCCTGCTTCTAATCGTCTGCTTGGTCGGACAAGGTCGTTCGGCCTTCTTGACTCG
>refbc_480356_1_Pyrola_dentata
GCTGCGTCGCCCACCCACCCCGTGCCCCATTGGGAAAAAGGTCATTGTATGGGAAGATATTGGCCCCCCGTGCACTTATATTGTGCTCGGTCGGCCTAAAAAATGAGTCCTCCATAACGGACATCACGACAAAAGTGGTGGTTGCCAAACCGTTGTATCATGTTGTGCATGTCTTTGTTAATGCGGGCTGGCTCCTTCGACCCTGAAGTACCATAAGTACGGTACATTGATCGCGACCCCA
>refbc_267567_1_Skeletonema_marinoi
TCTAAACCCCACTCAGCCGCTGCTGCACTTTACTGTGCTAGCAACGCGCTGGACTGTGATAGTGTTTGGCATATGTCGAACTCTATTCAAGTTCATTGGTTTGTTGTTGACGCCCTTGCTGGCCGAACGCGAATCGCAACTAGATTTGGTAGGTGCACTTATGTGTATTTTGAATCTGGCTTGTGAGTTGCCGAGGCTTACGAGAGCATCTCCAGCGAATTGGGCTACCAGCACTGCTGGCCTGCCCGGAATGAATGTACCTCATCTATGGATCTCAGATTAAGTAAGATTACCCGCTGAATCTAAGC
>refbc_452572_1_Eucalyptus_longifolia
ACATGGCGTTGCCCCCAATCCCCTCCGCCCTCTCAACGGGGCGAGCGGGACTCGGGCGCGTAGGATGGCCTCCCGCGACGACCACGTCCCGGTTGGCCCAAAATCGAGCGTCGGAGCGATCAGCACCACGACATTCGGTGGTTGATTAGACCCCAATGATCAATGTCGCGCGTGCCGCTCATCGCGCGCTCCGCGAATCTGCTCCTTACCAAC
>refbc_644157_1_Verrucaria_anziana
ATCAACCCTCAAGCCCGGCTTGCTGTTGGATCCCCACCGCCGTCGCCGGCGGGTGGATCCGAAAGATAGTGGCAGAGTCTGCGAGACCCTGGATGCAGCGAGCTTTTCGGCACGCATCTCAACGGGCCTCGCGGCTCGGTCTTAACCGATCAAATTCATCT
>refbc_110735_1_Zingiber_corallinum
CATCGTCGCCTCAGCTCCATTCCCCGTCATTCGGTTGGTGCTGAGCGCGGAAATTGGCCCCGTGTGCCCTCGGGCACAGTCGGCCGAAGAGCGGGTAGTCGGCAGTCGTCGGGCACGACGGGCGTTGGTCGCCGTGAGCGGGAACAGAACGTCGTGTCCCGTCGCTTTCGGACGAGCCCTCAAGCAAGAGACCCTGCGTGATTGCGGCACCGGGCGAGAGAAAGAACGCGCCGTGTCCATCAACTTGTGGCCCCAAGTCAG
>refbc_1048249_1_Canavalia_galeata
CATGTTCCCTACACCTATTCCAATAAGGTGGGAGTTGGCTTCCCATAAGCATTGCCTTGTGGTTGGTTGAAATAGAGTCCTTGGTGGAATGCCCCATGATAAATGGTAGTTGAGTGATCCTCGAGGCCAATCATGCATGGCTTCCTCTCACATTGGACCTT
>refbc_51602_1_Oserya_coulteriana
TTCGACACCCCCTGCACGCTCTAATGCGCTGCTAGGAGGTGGAAGTTGGCCTCCCGTACCCTCGGGTGCGGTTGGCCTAAATTCGTTCGGCACTGGCAGCTCCTGTCGCGGCCTTGGTGGTTCAAGTTGTCCCCCCGAGCATGCCGGGCAAGGAGCCGTTAGCTTTGCCGAAACCGCCCTCGACTCCCCTTTGTGGGAGGCTATCGATGG
>refbc_325636_1_Ophiostoma_sejunctum
CAGCGCGCCCCGCGGCGCGCTGGTGCTGGGGCGCCTCTGCCTGGCAGAGGGCCCCGAAAGCGAGTGGCGGGCCTGGCTGGCTGGCTCCGAGCGCAGTACTGGACGCGACGTTCTCTCTCGCTCCGCGGCCGCCGCCGGCGCCCTGCCGTCAAAAGACGCGCGCGGCCCCCGGGCCGCCGCACGCACGACGCTGCAAGG
>refbc_50970_1_Gerronema_strombodes
AATTCTCAAAAACCTAGCCGTTTGTCTTTGAACGGTCTAGGCTTTTGGATGTGAGGGGTCTATGCTGGCTCGCTGCTGAGTCTGGCTCCCTTTAAATGCATTAGTGGTTGCTTCATTCACTAGAGTGTGATAGCATATCTACGCTCGTTACAGTGGAACTGGATAAATCATCCGCTTCTAACTGTCTTGCTTTGCCGAGACAAAAAACTCTTTTTTGAACC
>refbc_152471_1_Clivia_gardenii
CCTACTGACGCTCCGTGCCTCTTGCCCCCTCACCCTGCGCGGTCGGCGGCAGGCACGGATGCGGAGATTGGCCCGCCACGCATCGCTGCGCGGCGGGTCGAAGTGCGGGCCGCCGGCAGGGTCAGACGCGGCGACTGTTGGATTGACACGCACGACGCCGCTGAAGTGACCCTAGATCGGGCGGTGCACCGGAGGAACCCACGCCGACGGGCGCCATGTGAGCGTCCATCGGAACAC
>refbc_124790_1_Schisandra_propinqua
TTTGCGTCGCTCCCCTCCCTCCCATTCCCCTCTTTGGGTGTATGGTGTCTGCGAGGAGCGGATATTGGCTGCCCGTGCCATGTTTGTGCGGTCGGCTGAAAGACGGGCCCCTGGTGTGTTGTGACACGACGAGTGGTGGTCAAATGCCCTTCTCACCGCGTGGGACGTCGAGTTGCATTCCTTGTGGCTCTTGGGACTCTTGGAGCCGCTTCGCGGCAACCTGCA
>refbc_373590_1_Ramalina_yasudae
ACATCACTCAAGCGTAGCTTGGTATTGGGTCCTTCGCCCGGGGTCCCCCCGCGGCGTGCCCGAAAAGCATTGGCGGTCCGGTGTGACTTGAAGCGTAGTAAATTTTTCTCCCGCTTTGCAAGCCTCGCGCCGTGGCCGGCCAGACAACCCCCATCTATCTCAC
>refbc_346888_1_Palaua_moschata
ATCGTCGCCCCCATCAAACCCTCAGCCCTCGGGCTACGGTTGAATTGTGGGCGGAAATTGGCCTCCCGTGCGCTCACCGCTCGCGGTTGGCCTAAAATTGAGTCCTCGGCGATGAAGTGCCGCGACAATCGGTGGGAATGCTTTTAGCTGCCTCGTTCGGAGTCGTGTGCGCTCGTTGATTAGGACCCTTTGACCCTTTTGGCATCGCAACGTCGGTGCTCGCATCG
>refbc_2923_1_Thoracosphaera_heimii
ATTGACCTTCATTCCGGCAGCGCTTCCGACGTCGTCGGCGACGCTGTCCGAGTGTGTTCTTGTGCGTTAGGGGCGCGAATATGGGCCCCTGACGCATGCAGATGATGGGGAACTCTTGGGGGTACGCAACTCGCTCGTCGTCTCCGACCGAACTGGTTGCGCCATCCCCTCCGCAGGGTGGCCCCGCAGTCCTTCACACGTGCCCCGCGGCACGTCCTTC
>refbc_565301_1_Botryosphaeriaceae_sp._FJJVW-2008b
ACACACCTCAAGCTCTGCTTGGTATTGGGCGTCGCCCCTCCCTAAACGAGGGGGCGTGCCTCAAAGACCTCGGCGGTGGCGTCTTTGCCTCAAGCGTAGTAATATTCTTATCTCGCTTTGGAGTCGAAGGCGTCGCCCGCCGGACGAAACCTTTATTTTTCTATCAAG
>refbc_504223_1_Croton_mazapensis_var._obtusifolius
TGCTCCCAACCCATTTGGGTGCGGAATATGGCCTCCCGTGGGATCGCCTCTCGCGGTTGGCCGAAAAGAATGGTCCAAGGCTGCGAATGCCGCGACAATCGGTGGTTGTAAGACCCTCGTACACAGTCGCGTGCACGCATGCCTCTGGATAACGAGACCCCTTTGCGTCCTTTGTGGTACGCTCACTTCGCGACCCCAGG
>refbc_106642_1_Eucalyptus_deglupta
CACATGGCGTTGCCCCTAATCCCCTCCGCCCTTTCAACGGGGCGAGCGGGACTTGGGCGCGTACGATGGCCTCCCGCGACAACCACATCCCGGTTGGCCCAAAATCGAGCGTCGGAGCGATCAGCACCACGACATTCGGTGGTTGATTAGACCCCAATGATCAATGTCGCGCGTGCCGCTCATCGCACGCTCCGCGAATCTGCTCCTTACCAAC
>refbc_102165_1_Closterium_ehrenbergii
ACACCAGCCCCACCCCCTCCGGTTGTGCGGGGAAGGCAGCCACGCATTTCTTAGAAAAGGGGCTAAAAAAAAGGGTAGCCAAAGGAGTGTATGGTATCGCCTGGGTGGAAAGTGCCCGTCGGCCGTAAAAACGTCGTCGGGTTAAATCCGGGGCCAAGTGGGTGCAAGGACAGGAGCTTGGACTAAAAAACCATCGCCTGCCCGGAGCCCACAAGGTTTTAACATCAATGTGCAAGCTTGGACTTGCTTCACG
>refbc_262913_1_Alisma_orientale
CTCTAGGCGCTCCCCTCCCACTTGAGTTCAGCATCTTGATGTTGGCCTTGTTGGTGGTGGATGCGGATGTTGGCCTTCCGTGGCTTTGCCGCCGCGGTGGGCTGAAGGATGTGGAGTCGGTCCGTCCAACGTTATTGGGCATGACTGTGCTGGGTCGCTGCAGCTACTGCTCGTTGCTCGCTGGGTGCGGCAGTCTTAGCAAATGCGGGCATCGTCGTTGTGTCGAGTAGCCTTGTTGTC
>refbc_325533_1_Alseodaphne_andersonii
ACCCATCGCCCCCCGCCGCGGCATTCCAGTGCGCCGCGGGGGAGCGGAGACTGGCCGTCCGTGCCCGAGCCCTCGGCGCGCGGTCGGCAGAAAAAGGGGGACACCGTGCGGCGCGACACGGCGTGTGGGGGTTGAGAGGCGATTCGTCGCCGATCGTACGTCGCGCCCGCATTCCGCCGCGCGCAGTGTCTCACCCGTGGGACCATATACTCGCCCGCAGCCGCGGGCGCTCGGACCGCGACCCCAGG
>refbc_342061_1_Salvia_deserta
CGCATCGCGTCGCCCCCCCACCATGTGCGGGGGGGCGGATACTGGCCTCCCGTGCGCCCCGGCGCGCGGCTGGCCCAAATGCGATCCCTCGGCGACTCATGTCACGACAAGTGGTGGTTGAAATCTCAATCTCTTGCGCCGTCGTGCCACTGCGTCGTCCGTACGGGCATCCATCAACGACCCAACGGTGGGGGTGCCTCGCGGCACCCCGACCTTCGACCGCGA
>refbc_149445_1_Madia_sativa
ATCACGTCGCCCCCACCAAGCCCATTGTCTTGGATGTGGGCGGATATTGGTCTCCCGTGTCCATGATGCGGTTGGCCTAAATACGAGTCTCGTCGAGATGGACGCACGACTAGTGGTGGTTGATTACACAGTCGTCTCGTGTCGTGTGTCTTGACTCTTGAAGTGGAAGGCTCTTAAAATACCCCGATGCATTATCTTTTGATGGCGCTTCGA
>refbc_542762_1_Camellia_sinensis_var._sinensis
TCTGGTTCCCCCGCCCCCCCTCCCCCCCTCCAAAGGGGGGGGAAGAAGGGCCGCGGGCGGATGTTGGCCCCCCGCGCGCGCCCGCGCGCGGTCGGCCCAAAAGCGAGTCCCCCGCGACCGACGACGCGTCGCGACGAGTGGTGGTTGACAAACCGTTGCGTCGCCTCGCGCGCGTCCGGTCCGTCGCGGGAGGCCTGTCGTGACCCTATCGCGCCGCCGCCAAGGCGCTCCGACCAAGGCGCTCCGATCGC
>refbc_75113_1_Rubus_lambertianus
GTCGTTGCCCCCCCAAACCCCCTCGGGAGTTGGGCGGGACGGATGATGGCCTCCCGTGTGCTCCGTCATGCGGTTGGCATAAAAAACAAGTCCTCGGCGACTAACGCCACGACAATCGGTGGTTGTCAAACCTCTGTTGCCTGTCGTGTGCGCGTGTCGAACGAGGGCTCAAAGAACCATGCTGCATTGATTCGTCGATGCTTTCAACG
>refbc_859182_1_Phoma_sp._MJW-2010d
GTACCCTCAAGCTTTGCTTGGTGTTGGGTGTTTGTCCCGCGCTCTTTTGCGCAAGACTCGCCTTAAATCAATTGGCAGCCGGCATGTTAGCCTGGAGCGCAGCACATTTTGCGCCCCTTGCTTGCTTGTGTTGGCCCCCATCAAGTCCATATATTTGCTC
>refbc_70558_1_Penicillium_sumatrense
GCTGCCCTCAAGCACGGCTTGTGTGTTGGGCCCCCGTCCCCCCCTCTGCCGGGGGGACGGGCCCGAAAGGCAGCGGCGGCACCGCGTCCGGTCCTCGAGCGTATGGGGCTTCGTCACCCGCTCTTGTAGGCCCGGCCGGCGCCAGCCGACCCCAACCCTAAATTTTTTTCAGGT
>refbc_58160_1_Gymnodinium_mikimotoi
TCAATATTCTCTCATGCCACTGTCATCTTGTCATGTGCTTTGCTCATGCAACTGACAGCAGTGTGTGTCTGTGCATTAAGGTGCTCTTCCTGCCCCTGATGCATTGAATCCATGGGTTTCGTGCTCTGTCAGCAACTTGATAAACACCTTGTGCTTTGTGTGTAACCTGTTGCTTTGTCTGTTGCACGTCAACCTGTCCTCCTGTCTGTCACTTCATTTGTGGCTTCTTTCCATGACATGAAGTTAGGTA
>refbc_65042_1_Pedicularis_verticillata
TGCGTCGCCTCCAACTCTCGCACCCCAAAAGGTGTTCGGGTGTTTGGGGCGGAAATTGGCCCCCCGTGTGCTCACCCGCGCGGCCGGCCTAAATGCGAACCCGTGGCGACTCACGTCATGACCAGTGGTGGTTGAACATTCAACTCGCGTGCTGTCTGTCGTGCCGTTTGAGTTGTCCGTCGGGCTTCATTGCAGACCCTATGGCGCGATCATATCGTGCCTTCGAC
>refbc_1130699_1_Ophiognomonia_intermedia
CAACCCTCAAAAATCTTGTATTTTTGGTGTTGGAGGAATACCTGTAACAGGGTACCCTCTGAAATTTAGTGGCGGGCTCGCTAGAATTTTGAGCGTAGTAATTATACCTCGTTTTTAAAGACTAGTGGGACTTCTTGCCGTAAAACCCCCCAAACTTTCTGAAATTT
>refbc_152958_1_Russula_emetica
AATTCTCAAAACCCTTTCTTTTGGTCATTTTTGACCATGGAAAGGATTTTGGACTTGGAGGCCTTTTTGCTGGTTTCAACCTTGAAGCGAGCTCCTCCCAAATGTATTAGTGGGGTCTGCATTGTCGGTCCTTGGCGTGATAAGTTGTTTCTACGTCTTGGATTTTTGGCGCTGTACACCTGCTTCTAACCGTCTCATTGACAACGATGGTGTTCCGGTCGCCGCCGATTTTTCGGTGGGAGGCTTGACCCACGAAACAAACC
>refbc_138603_1_Gunnera_perpensa
TCTGTGTTGCCCCCAAAAGCCGTGGTGTGTGTTAGCATCACTCCATCGGTTTCTAGGGGCGGATGTTGGTCTCCCGTGCGCGTGCCCATGCTTGCGGTTGGCCCAAAATTGAGTCCTTGGCAACAATTGCCACGATAACTGGTGGTTGGGATTCTCTCGGCCGGATTGGCAAGTCGTAGGCAATTGTTGCGCTCGATGGACTCGTGAGACCCTTACAATGTCACCACT
>refbc_550939_1_Cliffortia_ramosissima
GTCGTTGCCCCCCCAACCCCTTCGGGGGTCGGACGGGACGGATGATGGCCTCCCGTGTGCTCCGTCACGCGGCTGGCATAAATACCAAGTCCCCGGCGACCAACGCCACGACAATCGGTGGTTGTGAGACCTCGGTGTCCTGTCGTGCGCGCGCGTCCGTCGGGGGCCCTCATGATGCGCGTCGATCCGTCGACGCTTTCAA
>refbc_860697_1_Cleome_hirta
GTGTCACGCATCGTTGTCCCCCTCCCGTCTTAGCACGGGCGAAATGGAGACGGAGAATGGTCTCCCGTGTGTTTCCGCACGCGGTTGGCCCAAATCTAAGCCAAGGGCGTGGAGCGTCCTGATTAGCGGTGGTGTAATATACCTCGTGGAAACGTCGGCCGCTCCCGTCCCGATGTGCTATCAACGACCCTCTCAGAGTTGCCATGTCGGCTCTCCGAACGCGACCCCAGG
>refbc_163247_1_Lophiostoma_arundinis
ACAAATTCAAGCTCAGCTTGGTGATGGGTGTCTGTCCCGCCTTTGCGCGTGGACTCGCCTCAAATGCAGTTGGCAGCTTGTTCCTCGGCTCTAAACGCAGCAGATTTGCGTTGAGCGTCAGGCGGACGGGCTCTCCAGTAAGCAAACCCCACAAATTGACCTCGGATCAGGTAGGGATACCCGCTGAACTTAAGCATATCA
>refbc_457816_1_Lobularia_canariensis_subsp._microsperma
AAATCGTCGTCCCCTCATCCTTATGGATATCGGACGGAAGCTGGTCTCCCGTGTGGTACCGCACGCGGCTGGCCGAAATCAGAGATAGGGATGCCAGGAGCGTCTCGACATGCGGTGGTGAATTCAAGCCTCGTCATATCATCGTGCGCTCCTNNCCCCGAACCTCCAGATGACCCGAAACTCTCAACGCGACCCGGGTCAG
>refbc_86646_1_Orthocarpus_bracteosus
TCGCGTCGCCCCCCAGCCCATCTGCTCGGAAGCGGGCAATAGGCTGGCTGGGGCGGACATTGGCCCCCCGTGCGCCCTGCCGCGCGGTCGGCCTAAATGCGAGCCCGTGGCGACTCGCGTCACGACAAGTGGTGGTTGAACGATCAACTCTCGTGCTGTCGTGCTGTCGGGTCGCACATCGGGTGTCGTGGTAGACCCAATGGCTCAATTTTATTGT
>refbc_373584_1_Cladonia_coniocraea
ACACCCCTCAAGCGTAGCTTGGTATTGGACATTCGCGGGCCCCTTTGTAGGGGCTCGCGGGTCCGAAAAGTAGTGGCGGTCCCCGAGGATTTCGCGCGTAGTAAATATTATCCCGCGTTGGAAAGAATCGGTGGGCCCTGCCAAAACCCCCCATAATCTCCATGAT
>refbc_701399_1_Polygonum_aviculare_subsp._neglectum
CCGCGTCGCCCCCACCCCCCTCCGGGGGGTACGGGGCGGAGATTGGCCCCCCGTGTGCCTCCAGGGCGCGCGGCCGGCCCAAACGCAGACCCCGCGACCGCTGGACGGCGCGACGATCGGTGGAGTAGACCCTACGCATCCCGTCGCGCCCCGAGCGGCCCTCGGAGGCCATGATCGACCCTCAGTGAAACCACCGTT
>refbc_335164_1_Cistus_parviflorus
CGTCGCCCCCACCGCCTCCGTCTCCTGCGGGATTCGGGGGCGCGAGAGGGCGGATACTGGCCTCCCGTGCGTGCATTGCTCGCGGCTGGCCTAAAAACGAGTCCTTGGCGTCGAACGCTCGGGCGAGCGGTGGTCTTTAGCGTCCTCGTCACGTGCCCGTGCGCTCTCGACGTCGGAAAGGGACCTCTCGGACCCCGAACGCGCCGTCCTCCGGACGACTCGC
>refbc_4265_1_Cynara_cardunculus
ATCGCGTCGCCCCAGACCACGACTCCCCGATGGGGATTCGTTTCGTCTGGGGCGGAGACTGGTCTCCCGTGCCCTTGGTGCGGTTGGCCTAAAAAGGAGTCCCCTTCGGTGGACGCACGGCTAGTGGTGGTTGTCAAGGCCTTCGTATCGAGCCATGCGTCGGGTGCCGCAAGGGAAGCGCTCTCCAAAGA
>refbc_90976_1_Cochliobolus_cymbopogonis
TTGTACCCTCAAGCTTTGCTTGGTGTTGGGCGTTTTTTGTCTTTGGCCTGCCCAAAGACTCGCCTCAAAACGATTGGCAGCCGGCCTCCTGGTTTCGCAGCGCAGCACATTTTTGCGCTTGCAATCAGCAATAGAGGACGGCACTCCATCAAGACTCGTTTTATCACTTTTGACC
>refbc_267666_1_Metagentiana_souliei
ATCGCGTCGCCCCCCAACCCCGTGCACGACTTCGTGCCGGACGTGTGAGGGGCGGATATTGGCTTCCCGTGCTTCGGTGCGGCTGGCCTAAATGCAAGTCTCTTGTGACGGACACGACGACAAGTGGTGGTTGATTACCTCAACTAAGGTGCTGTCGCGCGCTGCCCCGTCGAACGGAGGGACTCCATAGACCCTGATGCATGCGTCTTCATGACGCCTGCCACGACCGCGACCCCAGGTCAGGCGGGATTACCGCTGAGTT
>refbc_594600_1_Ampelomyces_sp._ATCC_MYA-3397
GTACCTTCAAGCTCTGCTTGGTGTTGGGTGTTTGTCCATTCCTATGCCTCTGGACTCACCTCAAAGCAATTGGCAGCCAGTGTTTTGGTATAGAAGCGCAGCACATTGTGCAATTCTGGCCTCAAACACCAGCTTCCAGTAAGCTCTTTTGCTT
>refbc_478371_1_Lachemilla_tanacetifolia
ACGTCGTTGCCCATCCAGACCCCCTTTGGGGAGCTGGACGGGCGGAAGATGGCCTTCCCGTGTGCTCTGTCACGCGGTTGGCCCAAACACAAAGTCCTCGGCGTCCAACGCCGCGACAATCGGTGGTTGTCAAACCTCGGTGCCCTGTCGCGCGCGCGGGTCGTATGTCGGGCTTCCGCACTTGTGCGCGTCGTTCACTAGACGCTTTCAA
>refbc_132153_1_Haptocillium_sinense
GCACGGCCGAGGCCGCCCCCTAAATGCAGTGGCGACCCCGCCGCGTCCTCCCCTGCGCAGTAGCACAATCTCGCACCGGAAGCGCGGAGGCGGTCACGCCTGGAAACGCCCCAACTCAACGCAGTTGACCTCGGATCAGGTAGGAGT
>refbc_37720_1_Briza_minor
CCAAACACGCTCCCACCCCATCATCGTGGAGTGGGATGCGGCTTGTGGCCCCCCGTCGCGCAAGTGGTGGTGGGCCAAAGATATGGCTGCCGGTGTATCGTGCCGGACACAGCGCGTGGTGGGCGACCTCGCTTTACTTACCGTAGTGCATCCGGTGCCTAACCGATATTATGGCCACCGAATGATCCTTTCAACGGTGCGCACGATGCTCCGACC
>refbc_92927_1_Sarcandra_glabra
CGCCTTACGTCGCTCTCAAACAATTGTCCCCCTCGGGGATGTCGAGTTGAGATGCGGAGATTGGCCACCCGCGCTCTGTTCGCGCGGCTGGCTCAAGAGCGGCCTTGCCGGTGCAGGGCGCGATTAGTTGTGGATGATAGAAGCTACATTTCGGTGATCGCGTCCTGCGACCGTCTTTGGACCTTACCTGATGTCGTTTTATGGCATTCGGACTGCGACC
>refbc_595348_1_Leontopodium_nivale
ATCGTGTCGCCCCCTACCATTCTTCTAATAGATGTTTGGTGCGGGGCGGAGATTGGTCTCCCGCTTCAACGATACGGTTGGCCAAAATAGGAGTCCCCAGCGATGGACGCACGACTAGTGGTGGTTGCCAAACCTTCGTCTTGTGTTGTGCGTCTTGAGTCGTATCTGAAGATCTCTTTAAAGACCCCAATGTGTTGTCTTTCGATGACGCTTCG
>refbc_310198_1_Warczewiczella_guianensis
CATCGAGTCTTTGAACGCAAGTTGCGCCCGAGGCCAGCCGGCCAAGGGCACGTCCGCCTGGGCGTCAAGCGTTGCGTCGCTCCGCGCCAGTTCCGTCCCGCGAATGGGCGTGTCGGTCGAAGCTCGGATGCGTAGAGTGGCTCGTCGTGCCCGTTGGCGCGACGGGCTAAAGTGCAGGTTGCGTCTCGCTGGCCGGGAACAACAAGGGGTGGGTACAAGCTGTTAGCGCAGCCTACGTTGTCTCGTGCCGGCTCGAGAGACGGATTGTCCCTACAATGTGATCCCAAACCATGCGCCGATCTGCATGCGGCGGCTTGGAAT
>refbc_125115_1_Eriopsis_rutidobulbon
CATCGAGTCTTTGAACGCAAGTTGCGCCCGAGGCCAGCCGGCCAAGGGCACGTCCGCCTGGGCGTCAAGCGTTGCGTCGCTCCGTGCCAGCTCCGTCCCGCCAATGGGCGTGTCGGCCGAGGCTCGGATGTGCAGAGTGGCTCGTCGTGCCCGTCGGTGCGGCGGGCTGAAGAGCGGGTTTCGTCTCGCCGGCCGCGAACAACAAGGGGTGGGTGAAAGCTGTGAGCGCAGCCTGCGTTGTCTCGTGCCGGCCCCAGTGACGGACTGTGCCCTCGATGTGATCCCGGCCCATGCGCCGATCGGCATGCGGCGGCTTGGAAT
>refbc_195135_1_Veronica_panormitana
CGCATCGCGTCGCCCCCCTCACACTTCCTCACGGTCTTGCGAGCGGGGCGGATAATGGTCTCCCGTGTGCTTTCGTGCGCGCGGCTGGCCTAAATGAGATCCTGCATCGATGGATGTCACGACCAGTGGTGGTTGAAAACTCAATCGTGCTACCGTGATTCACCCCGTCGAACGTCAGGCATCAAACCCTACGGCGCTTTACGTGCCTCC
>refbc_121479_1_Conandron_ramondioides
ATCTCGTCGCTCCCCAACATCCTCTTCCGCGCTAAAGTATCGGGAGACGATGCATTTGAAGGAGGGGCGGAAATTGGCCTCCCGTTATCCTTGTGTGGCGGATGGCCCAAATAGTAAGCTGTGTCGATGGATGTCACACGATACGTGGTGGTTGGATTCCTCAACTTGCGAACTATCGTGTGAGACAGCATCGAGCCACGGGCCTGACCCAATGGCACTAGATTGCCCTCGATT
>refbc_531880_1_Saccharata_capensis
CACCCCTCAAGCACTGCTTGGTATTGGGCCCCGCTCCTCACCGGGCGGGCCTTAAAGACCTCGGCGGCGGCGTCGTAGCCTCAAGCGTAGTAATTCTTTCTCGCTTTGGAGGCCGCGGCTCCTCCCGCCGGACGAACCTTTTTACTTTCTATCAAG
>refbc_171738_1_Ophiostoma_coronatum
CAGCGCGCCCTCCAGCGGCCGCTGGTGTTGGGGCACCCCGCCGCCCGCCCCGCCTACGCGCGGGCGGGCCGGGGGCCCTGAAATGCAGTGGCGGGCCCGGCGGACCGGCCCTGAGCGCAGCACCGAACGCACCGTTCTCTCCTCGCTCAGCGGCTCCCCCCCGGCGCCCAGCCGTCAAAACACGCACCCCGCGCGGTGCACCCCCCCACCAGG
>refbc_147783_1_Lessingia_arachnoidea
ATCGCGTCGCTCCCACCAACCCTCCTTTGGGATGATTGGTTGTGGGCGGATATTGGTCTCCCGTTTTTCACCGAGCGGTTGGCCAAAAAGAGAGTCCCTTTTGACGGGAACACGACTAGTGGTGGTTTACAAAACCCAGAATTATGTTGTGTATCTTGTCAAGAGGGTGCATCTTAATAGACCCAACGCGTTGTCATGAGACGATGCTTCGA
>refbc_327968_1_Alexandrium_andersonii
GCTTTCCAAACGAACTGTGCTTAGGCAACAGGTTTGTGAGACAGGTGTGTCATTGCTTTGCAATGGACACACGCGCTTGCCGAAACGTGTCATCAACAATGTGGTGCCTTGGTGATTGGACCAATTCATATTGTGTGGTGATGCGGGACGCATGTGTAGCTACACAGCTGTA
>refbc_43208_1_Reichardia_tingitana
ATCGCGTCGCCCCCATCAAACAGCCCTCATGGGTAAGTTTGGTGATGGGGCGGAAATTGGCCTCCTGTTCTTGCGTGCGGTTGGCCTAAATAGGAGTCCCCTTTGGTGGATGCACAACTAGTGGTGGTTGAATAGACCCTCGTCTTTTGTTGTGTGTCATGAGCCGTTTGGGAAGGCCTTATATATGACCCCATTCTATCGTTATAAAACGGTATATCGAC
>refbc_414042_1_Aneura_maxima
GCACACCCACCCCACACTCCCCGAGTTGTGGGGTGAAACTGGTCGTCCGAACGGGGGTTCCTCCGTCCCGGTCGACTGAAATGCAGCGTTCTGGAGCCCCTCGAGGGGAGGCGGCGAGAAGGTGATCCGTCTTCGGACGGAGCGAGTTCGAGACCGTCTCCCCACCCTTGGGTTTGTTTCCACGAACGAAGCGGGACCCTTATGGACTCGGACCTCAGATCAGGCAAGACCACCCGTCCGAGTTTAAGCATATCACTAAGCGGAGGAGGAGAAACTAACAGGATTTCCTAGTAACGGCGAGCGAACCG
>refbc_592430_1_Dyschoriste_quadrangularis
CATCGAGTCTTTGAACGCAAGTTGCGCCCGAAGCCTTCCGGCTGAGGGCACGCCTGCCTGGGCGTCACGCATCGCGTCGCCCCCCGTCCCCCGCTCCTCGGAGCGGGCGCGGTGGGGGGCGGAGGCTGGCCTCCCGTGCTCCTCGTCGGCTGTGCGGTTGGCCCAAATTGGATCCCCCGGCGGCGCGCGTCGCGACCAGTGGTGGTTGATTGCTCAACTCGCTTGCTGCCGTCGCGTCCCGACGCGCCGTCCGATCGGGCATCGCGTGCGACCCCCGAACGGCGCCGCTCTGGCGCCTCCGACC
>refbc_297723_1_Fusarium_sp._FSU2883
ACAACCCTCAGGCCCCCGGGCCTGGCGTTGGGGATCGGCGGAGCCCCCCGTGGGCACACGCCGTCCCCCAAATACAGTGGCGGTCCCGCCGCAGCTTCCATTGCGTAGTAGCTAACACCTCGCAACTGGAGAGCGGCGCGGCCACGCCGTAAAACACCCAACTTCTGAATGTTGACCTCGAAT
>refbc_630345_1_Syncarpha_mucronata
ATCGTGTCGCCCCCTACTACTCCTCCCATAGTGGATGTTTGGTGCGGGGGCGGAGATTGGTCTCCCGTTTCATCGATACGGTTGGCCAAAATAGGAGTCCCCATCGATGGACGCACGACTAGTGGTGGTTGACAAAACCTTCGTCTTGTGTTGTGCGTCTTGAGTCGTACGGTAAGATCTCTTTAAAGACCCCAATGTGTTGTCTTTTGATGACGCTTCGACCGCGA
>refbc_398028_1_Schistidium_scandicum
GCGACACCCACCGACCCCCCACCCCCCCTCTTTAAAAAAGGGGTTCTTGGGCGGGCCGAGTGGAACTGGCCGTCCCAGAATTTTTCCGCCGCTAAGCGGCGGGGGACTGGGTCGGCTGAAATGGATGGAATCCGCCCCGCCGCGGCGAAACAGCCCGCGATCAGGTGATCGTCCCTCCCCCTTCTGGAAAGGAGGGGGAGGGACGGAGTGTGTTGGTTGGCTGCGTCGTGGAAAAAGGGCGACTTGGATTCCGAATAAAAGCAGGCAGGCCCCCTCCATTTCATGAATGGATGGGGGTCGTCACGC
>refbc_217577_1_Chrysothamnus_greenei
ATCGCGTCGCTCCCACCAACCTCCTTTTAGGATGCTTGGCTGGGGGCGGATATTGGTCTCCCGTTTTTCATCGAGCGGTTGGCCAAAATAAGAGTCCCTGTTGACGGGCGCACGACTAGTGGTGGTTGACAAAACCTGTTATTCAGTTGCGTGTCTCGTCAAAAGGGTGCATCTTAACAGACCCAACGCGTTGTCATGAACAATGCTTCGA
>refbc_453745_1_Fusarium_sp._NRRL_43649
ACAACCCTCAGGCCCCCGGGCCTGGCGTTGGGGATCGGCGAGGCGCCCCCTGCGGGCACACGCCGTCCCCCAAATACAGTGGCGGTCCCGCCGCAGCTTCCATTGCGTAGTAGCTAACACCTCGCAACTGGAGAGCGGCGCGGCCACGCCGTAAAACACCCAACTTCTGAATG
>refbc_87472_1_Helictotrichon_sarracenorum
TAAACACGCTCCCACCCCCTCATCGGGGATCGGGATGCGGCATGTGGCCCCCCGTCACGCAAGTGGCGGTGGGCCGAAGATATGGCTGCCGGTGCATCGTGCCGGGCACAGCGCGTGGTGGGCGACCTCGCTTTACTTACCGCAGTGCATCCGGCGCGTAGCCGACGTGATGGCCTCGAAAGACCCTTCGAACGGTGCGCATGACGCTCCGACC
>refbc_1055856_1_Pachypodium_rosulatum_subsp._rosulatum
CATTTTGTTGCCCCCCTCGCTCCTCATCCCTAGAGGGACTGCGGCAGTGGATGGGGGCAGAGAATGGCCTCCCGTGTTGTGTTGCGGTTGGCCCGAAACGCAGTTCCTCTGTCAGAACGCCACGACAAATGGTGGTTGGAACCCTCGACCGGGATGCGAGTCGCGTGCGCTTTTGGCGGAGGAGTTTGTGGTACCCAAGAGTGAGCCAACTCAATCTGGAGGTGTTCTCTTCGA
>refbc_122251_1_Pelargonium_carneum
CTCTGTCGCTCCTCCTGCCACCGAATGCCGTTCTGGCATTTCGCGGCACGGCGGTGCGGAGATTGGTCTCCCGTGTGCTGTCGCTCGCGGTTGGCCTAAAAACGAGTCCAAGGCGTGCGCGCCACGGTCGACGGTGGTTGAGAAGCCTTCGACAAACAGCCGCGGCCGCACTGCCCCAAAACGGACCCTACGACCCGCGCGCGTCTCCCCCTCGCCCTCGCGGTGACGGGGAGGTCGCTCCATCCTGCGACCCCAGGTCAGGCGGGGCTACCCGCTGAGTTTAAGCATATCAATAAGCGGAGGAAAAGAAACTTACAAGGATTCCCCTAGTAACGGCGAGCGAACA
>refbc_65539_1_Hookeria_lucens
GCGCCCCCCCCACCAACCCCCCTCCCAGCGAGTCGGGTCGAGTGAAAGTGGCCGTCCCAGTCGGAGCGCGCGCCAGCGCGTCCCCGAGGCTGGGTCGGCTGAAATGGAGGGAATTTGGCCGCCGTGGTGACACAGTCCGCGATCAGGTGAGATCCGAGCTCTTCTTTGCGCCCGGACTTTTTTCTAAGTGCGTGACTGCGTCCCCCAGTTGG
>refbc_76017_1_Pandora_neoaphidis
TTGCACCAGTTGAAAAATTGGTATGTTTGTTTGAATATTATAATATTTGCCTCAGAACATTTATGTTTTGAGAATTTGGGCTTAACAGAGGCTTTAGTAGAAGGTAAAACTGATACCTGAAGCTTCTGTAGACCTTCAATATTATTAATGCTAATCTCTAGGTATATAGATTTATCTGTACTATCTCGATTTTAACTCAATATGATTTTTGAATTCATTTCAATAATTTTTATTGGGGTGCTCTATTCTTGAGTGATAGTAAGTGCTCTAGGCTTTGCCTAAAAGTATTTATTGTCATAAAAGGATATGCTGGTACTCTGGTTAAATTAAAGTTATTAATTAAAAAATCATAAACCTCCTTAAT
>refbc_289612_1_Pythium_amasculinum
CATCAAACTTGCCTTTCTTTTTTTGTGTAGTCAAAATTAGAGATGGCAGAATGTGAGGTGTCTCGCGCTGTCTTTTTAAAGATGGTTCGAGTCCCTTTAAATGTACGTTGATTCTTTCTTGTGTCTGCGAATTGCGATGCTATGCTCTTTGTGATCGGTTTAGATTGCTTTGCGCTGGTGGGCGACTTCGGTTAGGACATATGGAAGCAACCTCAATTGGCGGTATGTTCGGCTTTGCCTGACGTTAAGCTAAGCGAGTGTAGTTTTCTGTCTTTTCCTTGAGGTGTACCTGTCGTGTGTGAGGTTGATTTAGGCTATATGGTTGCTTGGTTGTGTGGTTTAGCGTTTTCAGACGCCTGCTTCGGTAGGTAAAGGAGACAACACCAATTTGGGACTGAGAGTTTACTCTCTTTTTCACT
>refbc_1096249_1_Penicillium_menonorum
GCTGCCCTCAAGCACGGCTTGTGTGTTGGGCCTCTCGTCCCTCCCGGGACGGGCCCGAAAGGCAGCGGCGGCACCGCGTCCGGTCCTCGAGCGTATGGGGCTTCGTCACCCGCTCCGTAGGCCCGGCCGGCGCCTGCCGGCACCATCAATCTTGTTTTTCCAG
>refbc_41540_1_Centaurea_toletana
ATCGCGTCGCCCCAGACCATGCTCCCCCATGGGGACATTTTTTGGTCTGGGACGGAGACTGGGCTCCCGTGCCGATGGTGCGGTTGTCCTAAAAAGGAGTCCCCTTTGGCGGACGCACGGCTAGTGGTGGTTGTCAAGGCCTTCGTATCGAGCCGTGCTGATGCTAGGGAATCGCACTCTACAGACCCTAACGTGTCGTTATACGACGACGCTTCGA
>refbc_641924_1_Limnanthes_floccosa_subsp._grandiflora
CGCATTGTCGCCCCTTAACTCATCTCTTGAAAAATTGAATGAGAGTATTTTGGGGACGGATGTTGGTCTCCCGGTTCTTATGTAATCGGTTGGCCTAAATTTGAATTACTGGCTACGAATGCCACGACAAGCGGTGGTTGAGATACCTCTTGCTCTTGTCGTGCGTTCGTTTGTGCATAAACTCATAGACCTATTAGCGTTTCTCGTTAACGCTCGTAT
>refbc_415894_1_Heliosperma_albanicum
TCACGCATCGCGTCTCCCCCAAACCCACCTCGTGTGGRGGGGAAGGAGGATGGCTTCCCGCGGCTCACCGGCCGCGGCTGGCCTAAAATCGGAGCCCTCGGCATCGTGATGTCGCGGCGATAGGTGGTGAACAAGGCCTCGGCCGAGCAAGCAGCCAGTCGCGCGTCACCCTGCCAATGTGAGCTCGAAGGACCCTTTGAGTTGCCTTGTTGCAAACAAACCTTT
>refbc_445651_1_Satyrium_longicauda_var._longicauda
ATTGAATCACTCCACTTACATCAACCATTGATGTAATGTGATGGTGTAGTGTCAGATGTGGAGAATGGCCCGTCATGCGTTTACATGTGGCGGGCTGAAGAGTTGGATGATTTTTTCTTCACAATGGTAGATAAATAAGTGGGATGGAAGAGGTTGCAGTTAGAAAGTTGTTTATATCTTTTGCTAACCCAACTTCAGTGTTAGATGCGAATTGAAATGCGATCCCAAGA
>refbc_572128_1_Phlomoides_melanantha
CGCATCGCGTCGCCCCCCTCCCCCGCGGGGTGGGGCGGAGATTGGCCCCCCGTGCGCAGCGATGCGCGCGGCCGGCCCAAATGCGAATCCGCCGTCGATGCGCGTCGCGACCAGTGGTGGTTGAACTATCAACTCGCGTGCTGTCGCGCCACACGGCATCGTCGGTCCGGAGCAGAAACCCAACGGCGCGAGCACGCATCGTGCCCACGACCG
>refbc_133895_1_Fagus_hayatae
CCCAAACGCCCCCGCCTAGCCTCCCAAGGGGCGCCGGATCTCGTTTGGTGGCGGAAGTTGGCCTCCCGTGGGCCTGTGCTCGCGGTTAGCCTAAAAACGAGTTCCCGGCGACGAGCGCCACGACAATCGGTGGTTGATTAGAACTCGGTCCCCGTCGTGCGTGTCTGGTCGCATAACGGTGTGATCGTCGACCTAACGC
>refbc_195121_1_Veronica_arguteserrata
CGCATCGCGTCGCCCCCTCCAAAATCCCTAGGGATATACGAGCGGGAGCGGAAATTGGTCTCCCGTGCGCCTCCGGGCTCGCGGCTGGCCTAAATTAGATCCTGCATCGACGGATGCCTCGACCAGTGGTGGGATAATTACTCTCGTACTGTCGAGCTGCACGTCGATTGCTAGGCATCGACCAAAACCAACGGCGCTTCGCGCGCCTTCG
>refbc_93213_1_Megaleranthis_saniculifolia
ACAGCGTCGTTCCCCACCAATCTTGTTGGTTGGGCAACGGAGATTGGCCCCCCGAGTCTTCACAGGCACGGTCGGCATAAATATCGGTCCCCGGCGGCGAGCGTCGTGGTCAACGGTGGTTGTAAATCTCTTACCCTGATACACGATCTCGTTGCATGTAGGGACGAATCGACCCTAAGAAGTCGTTTACGACTTTCACCCT
>refbc_128247_1_Sphagnum_tenellum
GCTCGACCCACCCCCGCCCCCGTCCCATGCGTTTATTCGCTTGGGGCGGTGGTCGCGTGGAACTGGTCGTCCGAGGCGGCGGAGGTATCCGCCATCGGTCGGCTGAAATGTATGCTGTCCGGGCGCCGTGGCGAGGGAC
>refbc_136217_1_Curcuma_longa
ACTTTGTCGCTTTTGCTCCATGCTTTGTCGGCATTGAGCGCGGAAGTTGGCCCCGTGTGCCCTCTCGCGCACAGTCGGTCAAAGAGCGGGTAGTCCGCTATCGTCGAGCGCGATGGACGTTGGTCGTCGCGAGCGAGAACTGAACGTCGTCCTCGTCGTTTTGGGATGAGCCCTCAAKAAAGAGACCCTGTGTGATTGATGATTGCGGACCCGCGCGAACGCGCCGCGTCAATCATTTGCGGCCCCAAG
>refbc_146056_1_Piloderma_byssinum
GGTATTCCGAGGAGCATGCCTGTTTGAGTGTCATYAAATTCTCAAACTCTGATTGATTTGTTTCAATCGGAGSTTTGGATTTGGAGCGTGCCGGCGTCAAGTCGGCTCCTCTTGAATGCATCAGCGGAATCCCATTCATTTCGGACGTCAGTGTGATAATCATGTTGCGCTGTCTTTGCGATCTTGAAAGCCCGCTCACAATGGTCTTCGGACAAACCTCACATATCATATT
>refbc_182322_1_Stewartia_malacodendron
ACATCGCGTCGCCCCCCATCCTTCTCCTTGAAGGAATGCGGGCGAATATTGGTCCCCCGTGCGCATTTGTGTGCGGTCGGCCTAAAAATGAGTCCCCTGTGACAGAGATGACACGACAAGTGGTGGTTGACAAACCGTTGCGTCCTGTCGTGTGTGCTCTTGTCGCCACGGGAAGTCTCTTGTGACCCTGAAGTGCTGTTGCTTTGCCACGGTGCCTTGATTGCG
>refbc_300137_1_Canadanthus_modestus
CATCGCGTCGCTCCCACCAACCCACCCTTTGGGATGATTGGTTGGGGGCGGATATTGGTCTCCCGTTTTTCACCGAGCGGTTGGCCAAAAAAAGAGCCCCTTTTGACGGGAACACGACTAGTGGTGGTTGACAAAACCCAGAATTCTGTTGTGTGTCTTGTCAAGAGGGTGCTTCTTAATAGACCCAACGCGTTGTTTTGAAACGACGCTTCGACC
>refbc_174044_1_Cladonia_arbuscula
TTACACCCCTCAAGCGTAGCTTGGTATTGGACGTTCGCGGGCCCTCTTCAGGGGGGCCTGCGTGTCCGAAAAGCAGTGGCGGTCCCCGGGGATTTCGCGCGTAGTAAATATTCTCCCGCGTTGGAATGAACCGATGTGGGCCTTGCCAAAACACCATTAAATCTCCATGA
>refbc_571095_1_Carex_cyrtosaccus
GCCCATCCACGCTCGGTTGCCTAACCAAGGGCAGAGATGCGGACAGTGGCCCTCCGAACTGCGAGGTGCGGTGGGCCTAAGTGTGCGGCCGTCGTACGTGGCCGGGAGCGGCGAGTGGTGGGCTACTGCGCACGTCACCCCGAGCCCCGTGCCGACGCAGGGCCTTGTACGACCCCTAACGAGGAGCAAGCCAGCGCGGCTTCGGCTGCGCGGCGCCTTCGGACC
>refbc_749640_1_Peyronellaea_subglomerata
TACCTTCAAGCTCTGCTTGGTGTTGGGTGTTTGTCTCGCCTCTGCGCGCAGACTCGCCTCAAAACAATTGGCAGCCGGCGTATTGATTTCGGAGCGCAGTACATCTCGCGCTTTGCACTCATAACGACGACGTCCAAAAGTACATTTTTACACTC
>refbc_321344_1_Centaurium_barrelieri
ATCGCGTCGCCCCCAACACCCCGTGCACCGTATGGTACAGGTGGTGTCTTGGGGCGGAGACTGGCCTCCCGTGCCCGTGCGCGGCTGGCCTAAATGCGAGTCACTCGCGACGGACGCGACAACAAGTGGTGGTTGATTACCTCAACTCTAGTGCTGTCGTTGCGGCCCCGTCTAAAGAGGAGACTGCCCCGACCCTGTAGCACGTGTYGTCACRACGCTTGCCACGRCCGC
>refbc_652975_1_Hydnotrya_bailii
ATGAAAAATCTCCTCCGATGCTGGTGAATTCCAGTACATGGGGGGTTCTGGTGGATGCTCACACCCTGAACTGTGTGTGCACCGCTCAAATTCGATGTCCGCGAGCCTGAGGATTGCAGCCGACGTAGTGAGATTCGATCTCGTTGTCTGTAAAACCTGACTGAGGCAATGGGACCTTAAGCGCTATGGCGCCAACATCAAGACGGT
>refbc_552467_1_Cryptococcus_gattii
GAAAATCTCAATCCCTCGGGTTTTATTACCTGTTGGACTTGGATTTGGGTGTTTGCCGCGACCTGCAAAGGACGTCGGCTCGCCTTAAATGTGTTAGTGGGAAGGTGATTACCTGTCAGCCCGGCGTAATAAGTTTCGCTGGGCCTATGGGGTAGTCTTCGGCTTGCTGATAACAACCATCTCTTTTTGTTTGACCTCAAATCAGGTAGGGCTACCCGCTGAACTTAA
>refbc_590234_1_Cischweinfia_pusilla
ATTGCGTCGCTCTGCGCCAGCTGTCCCGCCAATGGGCGTGTCGGGCGAGGCTCGGATGTGTAGAGTGGCACGTCGTGCTCGTTGGTGCGGCGAGCCGAAGAGCCGGTTTTGTCTCAATGGTCGCGAACAACAAGGGGTGGGTGTAAGATATGAGCGCAGCTTGCGTTGTCTCGTGTCGGCCTGAGAGATGGATTATGCCTTTGATATGATCCCCGACCATGCGCCGCTCGGCATGCGGTGTCTTGGAAT
>refbc_34475_1_Fomitopsis_rosea
AATTCTCAACTCCATTCGCTTTTGTGAATGGAGCTTGGACTTGGAGGTTATTGCCGGACTTTATTGTTTCGGCTCCTCTTGAATGCATTAGCTCGAGCCTTTGTGGATCAGCTTCGGTGTGATAATTGTCTACGCCGTTCTGTGAAGCATACATAATGGGTTTCGGCTTCCAATCGTCCTTTGCGGGACAATACACTATGACCTTTGACCTCAAATCAGGTAG
>refbc_329751_1_Salicornia_obscura
ATCGCGTCTTCCCCTAACCCCCCCTATGTGGGGGGAGGGGAAGGATGATGGCTTCCCACACCCCACCGGGTGTGGTTGGCCTAAAAAAGGAGCCTCAGGTTGCGGACTGCTGCGGCGATAGGTGGTAGACGAGTAATTGCTTTGCTTATCGCGTCGTGCAGTAACCAGCCCTAGCTGGCTCGAAGGAGCCCTGATTTGCCTCCGAACGGCGGCAAAACCGTT
>refbc_347660_1_Tiquilia_gossypina
ATCTCGTCGCCCCTCCCCGCTATCGGGTTGGGTGCGGAGTGTGGCCTCCCGTGCCCTCGCGGCGCGGTTGGCCGAAAGCCCGAGTCCTGTGCGACGGATGTCACGACAAGTGGTGGTTGCCTAGCTCAACACGCTCGTCGTCGTGCGTACAGCCGCCGTGCGTTTTGGACTGAGAGACGCCGCGCGCCACGA
>refbc_239680_1_Tamamschjanella_rubella
ATCGTGTTGCCCCCGACCACTCACTCCTCTAGGAGCTCCGGTTTGGGGGCGGAAACTGGCCTACCCGTGCCTTATCGCGCGGCTGGACGCAAAAGTGAGTCTCCGGCGACGGACGTCGCGACATCGGTGGTTGTAAAAAGACCTTGTCTTGTCGCGCGAATCCGGGTTGCCTTAGCGTGCTCGAGGACCCTCTGGCGGCACACATTGTGTGCACGCTCTGA
>refbc_930926_1_Distichophyllum_subcuspidatum
GCGCCCCCCCCACCGACCTCCCCCTCCCCGCGAGGGTCGGGTCGAGTGAAAGTGGCCGTCCCAGTCCCCCGCGGCTGGGTCGGCTGAAATGGAAGGAATTGGGGCCGCCGTGGTGGAACGCAGTCCGCGATCGGGTGATCATTTCGAGGTCCTTCCTTCCCTCGCGGGAACGTCGAGCCCGGAGTGTTTTCGAAGTGCGCGTCTGCGTCCCCCAGTCGGCCGTCGCCTCGTGCAGGTCCCGCCCCGTCGGCGCCGGTTTTCCCCGTCGAGAGCCGTCCGACGGCGTCGGGTGCGTCACGCAT
>refbc_866979_1_Cylindropuntia_californica
CATCGCGTCTCCCCCCCCCCCCCCCGTTGGGGGGGAAGGATGATGGCCTCCCGTGCCCTAATCGGGCGCGGCTGGCCTAAAACGGGAGCCCGCTGCGACGAGCTGCGGCGGCGATTGGTGGTGGACCGAGGCCTTAGAGGCCCCCGTTTGCATCGCGCCGCGCACGCACGCCGCCAGGGAAGGGCTCGTTGGACCCTAAGTTGTTGCTGAAAAGCAAAACCGTT
>refbc_3922_1_Wisteria_floribunda
GATTGCTGCCCAATCCCAATTACCTAATGATGGGTACTAATTGGGTAGGGTGAATGCTGGCTTCCCGTGAGCACTGTTGTCTCTCGGTTGGTTGAAAATGGAGTGCATGATAGGGTGTGCCATGATAGATGGTGGTTGAGTGATGCTCGAGACCAATCATGCGTGACCCTATTGAACTTGGCCTCTGTAACCCACATGTGTCTTTGGACGCTCATGATG
>refbc_92635_1_Metarhizium_flavoviride_var._type_E
CAACCCTCAAGCCCCGGCGGCTTGGTGTTGGGGACCGGCGAGGGCGCCTGCTCCGGCATGCGCGCGCGCGCCGCCCCCGAAATGAATTGGCGGTCTCGTCGCGGCCTCCCCTGCGTAGTACCACAACCTCGCAGCGGGAGCGCGGCGCGGCCACTGCCGTAAAACACCCCAACTTCTCCAAGAG
>refbc_412152_1_Hematodinium_perezi
TCTGTTCAACCTTTTGTGCCTCCTGGAGTTGTGAACATTCTCCTTCTTGGAAGCGATTTTGTGCACCAGTGAGCCTCTTTCCACCCACATGCTCTACGACACCTTGTTGTTGTAGACAGCGGAAGATGGCCATTGACGCATTAAATGTTAAGGGATTTGTAGAATGTTGTAGAGAGGGTTGGTTGCGTACGTCTCACCGTACGCACCAAAAGCTCTGCATGTTCCTCCACCAACACTTATGACCCAGTTTAGGTCTAATGCTTGTTGGCCGAGAGTTACACTGCATGGTTATACCGCTACTCTTCTTCCGCCCTTTATTGTGATAGTACACAGGTTTTCGGACTAGTGGGGCTATTGCAGCAGATATTATATATCTCTGAATATATATATATATACACAT
>refbc_134798_1_Acer_pentaphyllum
ATCGTTGCCCCCCCCCAAAAACCCCGACGAGAGGGGGACTTGGCCGTGGGGGCGGACATTGGCCTCCCGTGTGCCGAACGGCTCGCGGTTGGCCTAAATACGAGTCGTCGGCGACGGACGCCGTGACGTTCGGTGGTCAAATAAACCTCGATCTCTCGTCGCGCGTACGTCGTCGGTCCGATAAGGCTCACCGACCCTGAAGCGCTGTCAACAGCGCACGCATC
>refbc_586111_1_Gaultheria_griffithiana
TCGGTGCGTGGGCGGATATTGGCCCCCCGTTCACATCCGTGCTCGGTCGGCCTAAAAAGCGGGTCCCCAATGACGGACATCACGACGAGTGGTGGTTGCCAAACCGTCGCGTCGCGTCGTGCGTGCCATCGTTTGTTGCGGGTTGGCCCATCGACCCCGAAGTGCCACGGCACCTCAA
>refbc_196697_1_Leccinum_roseofractum
TTATCATCAACTCGATAGTCTTTGATTAGGCTGTTGGGCTTGGACTTGGGAATTGCCGGCTTGATCTTTATTCCATTGAACAGTATCTAATACTTAATAGAGGGGTAGAGTGTAGTCGGCTGTCCTTAAATGCATTAGCGAGTGTTAGTCTACATGGCACGGCCTCTTGACGTGATAATGATCGTCGTGGGCTGGAAGTGTAGTGTCTGGCTTCTAATCATTGATTGCGTGCATACGGCCCATAAAGCTGGAAGCGCAACAAACATTGACTACCGTGCATACGGCCCTTGAAGCTGGAAGCGTAGTCGAAATTGACATTTGACCTCAAATCAGGTAGGACTACCCGCAGATCAAAAGC
>refbc_33131_1_Epilobium_canum
CATCTATTCGTCACCCAACCTACGCTCCCCGAAAGGGTGCTGTGGTCCCCGGGTACGGAAGTTGGCCTCCCGTGCTCTCGAAGCGCGGTTGGCCTAAAACTGAGCGTCGGACTGATGATCTCCGAGGCACGCGGTGGTTGTTCATTCTTACCTCGTGACGTTGCCAAGGAGCGTCTCCCGTGCGAAGCTCCACGACCCTAGATTATCTATCGAT
>refbc_58128_1_Helminthosporium_solani
TACACCCTCAAGCTCTGCTTGGTGTTGGGCGTCTGTCCCGCTTCCCCGCGTGGACTCGCCCCAAAGTTATTGGCAGCGGTCGTGCCAGCTTCTCGTGCAGCACATTGCGCTTCTTGAAGCCCTGGTGGACCAGCGTCCAGCAAGCCTTTTTTCATAACTTGACCTCGGA
>refbc_125378_1_Phaeosphaeriopsis_agavensis
TGTACCTTCAAGCTATGCTTGGTGTTGGGTGTTTGTCCTTTCAATTTGGTTTGGACTTGCCTTAAAATAATTGGCAGCCAGTGTATTGGACTTGAGATGCAGCACAAATTGCTCTCAGCCGCTTATTATTGGTGTCCATGAAGTTATTTTGACACTTT
>refbc_375214_1_Blepharocalyx_salicifolius
CACACGGCGTTGCCCCTAATCCCTCCCTCGCCTTGAATTGGGCGGGCGGGACTCGGGTGCGTAGGTTGGCCTCCCGCGATGACTTTTGTCTCGGTTGGCCCAAAATCGAGCGCTGGGGCGATTAGCACCACGACATTCGGTGGTTGATGAGACCCCAATGATCAATGTCGTGCGCGTCGCTCGTGCAAGCGCTCCGAGAATCTGCTCCTTACCAAC
>refbc_175391_1_Satyrium_parviflorum
ATTGAATCGCTCCATTTGACACCCACCTTCGATGTAATGCGATGGTGTTTGTTTTGGATGCGGAGAATGGCCCGTCATGTGTTTATGTGTGGCGGGTTGAAGAGTGGGATGATTTTCTCTTCGCAATGGTCGATAAATGGGTGGGATGGAAGCCCCAGTTGTTCCTCGTCATCGTCAGGTTGCTTAGAGAAAGCTTTACAAATCCCGTGCTAACCCAACCCAAGTGCTGTCAGAAGCATATTGAAATGCGACCCCAG
>refbc_154857_1_Cyrtochilum_ramosissimum
CATCGAGTCTTTGAACGCAAGTTGCGCCCGAGGCCAGCTGGCCAAGGGCACGTCCGCCTGGGCGTCAAGCGTTGCGTCGCTCCGTGCCAGCTGTGCCGCCAATGGGCGGCTGGGCGAGGCTCGGATGTGTAGAGTGGCCCGTCGTGCCCGTTGGCGCGGCGAGCTGAAGATCGGGTTTCGTCTCAATGGCCACGAACAACAAGGGGTGGGTGTAAGCTCTGAGCGCAGCCTGCGTTGTCTCGTGCCGGCCCGAGAGACAGTGTGTGCCTTTGATGTGATCCCCGACCATGCGCTGCTCGGCATGCGGCGTCTTGGAAT
>refbc_141266_1_Pythium_dimorphum
CACTAAACTTGCCTTTCTTTTTCTGTGTAGTCAGAGGAGGAGATGGCCGATGTGAAGTGTCTCGATCTGTGCTCATTTTGTGCCACATTGATCGAGTCCTTTTAAATGTACTCTGTTTTGTCTCTTGTTTCTATGATGTACTGCTGGAACGGAGTGATCTTTGGATTGCTTGCATGTTTGGTGGCAACTTCGGTTTAGACGCTAGGAGATAATGCTCGATTCGCGGTATGTTAGGCTTCGGCTGGACAATGTTGCTTATTGTGCGTTGGCTCTGTTTTTACCTTGAGGTACCATTATTTGTGTGAGATGTGTCTAAGGATTGCTTGCAAGTAAGGTGTTGCAGCGTAGTGACGCTTTGGTGCTGTTTTTCGGAGCGGTGTTGAGGTTGAGTGAAGCACAATTTGGGAAAATTTTGTACACTGCTATTTTTGGTAGTTGTGTATCTCAA
>refbc_73001_1_Phoma_herbarum
TACCCTCAAGCTTTGCTTGGTGTTGGGCGTCTTGTCCCGCGTTTGCGTGTGGACTCGCCTTAAAGCGATTGGCAGCCGGCATATTGGCCTTGGAGCGCAGCACAATTTGCGTTTCTATGTCATGAATGTTGGCGTCCATTAAGCCTATAACATTTGCTC
>refbc_110301_1_Eleocharis_radicans
CTGCCTCATGGGCGTTAGAAGCCCATCCACGCTCGGCGCACGTCATTCTAGGCCTGCCCGATGCGGACAAAATGGCCCTCCGAGCCGCGAGGCGCGACGGGCACAAGTGTATGGCCGTCGGTTGAGGCCGGGAGCGGCGAGTGGTGGGCTAACTGCGCACGCTACCTCCCAACCTCATGCCGACGTAAGGCCTAGTTGGACCTCGAAACGAGGAGTCTGTCGCCTAGGCGGCAGCCTCGGACCGATA
>refbc_154739_1_Zelenkoa_onusta
CATCGAGTCTTTGAACGCAAGTTGCGCCTGAGGCCAGCAGGTCAAGGGCACGTCCGCCTGGGCGTCAAGCGTTGCGTCGCTCCGTGCTAGCCGTCCCCCAATGGGCGTGTCGGGCGAGGATCGGATGCGTAGAGTGGCCCGTCGTGCCCGTTGGTGCGGCGGGCTGAAGAGCGGGTTTTGTCTCATTGGCCGCGAACAACAAGGGGTGGGTGCAAGCTCTGAGCGCAGCCTGCGTTGTCTCGTACTGGCGCGAGAGACAGATTATGCCTTTGTGATCCCCGACCATGCGCCGCTCGGCATGCGACGGCTTGGAAT
>refbc_344588_1_Laccaria_nobilis
AATTCTCAACCTTCCAACTTTTATTAGCTTGGTTAGGCTTGGATGTGGGGGTTGCGGGCTTCATCACTGAGGTCGGCTCTCCTTAAATGCATTAGTGGAACTTTTGTGGACCATCTATTGGTGTGATAATTATCTACGCCGTGGGTGTGAAGCAGCTTTATGAAGTTCTGCTTCTAACCGTCCATTGACTTGGACAATTTTGACAAT
>refbc_1037467_1_Parnassia_foliosa
CCCCTCCCCCTGCCCAAAAGTTGCACCCCTATCTATCCCTTGCATCGTATTGGGAAGAGTGAAATTTTGTTTCGGCGGAAAAATGGCCTCCCATGGCTAATAGTTTCGTGGTTGGCCCAAAATTTGAACTTGGCTCTTAGGAAGCCACGACAAAGCGTTGGCGAAAAGCTCTTGTGATTCCTTGATCGTCGTTGTCGTGCCGGACTTTGTAGCTTGCTGTAAAATACCTCGGTGCCTGCACCCTAAGAATTGTG
>refbc_274426_1_Echinops_microcephalus
CATCGCGTCGCCCCTCACCATCATCCTATGGACAAGTGGTGTAGGGAGCGGATATTGGTCTCCCGTGCTCATGGTGTGGTTGATCTAAATAGGAGTCCTCCTTTGGTGGATGCACGGCTAGTGGTGGTTGTATAATCTCGTATCGAGTCGTGTGTTGTGTGCCGCAAGCGAGTTTCTCTTCAATGACCCCTTAGTGTCGTCTTGCGATGATGCTTCGA
>refbc_63409_1_Ulva_linza
CCCCTCACGCACTCCCGCGTGGAACTGGCCCCCCCGGACACACCAGTCCGGGCTGGCTGAAATGCAGAGGCTCGTGCGCGGCCCATTCGTGGCCCCGACTAGGTAGGTAGCTCGCTACTGCTAGGCGGAGGCTCGGTGTCGCGTGCTTTGGGCCCCAAAGGATACCCATCCAT
>refbc_146451_1_Phycella_ignea
CCTATCGACGCTCCTTGCTTCCTGCCCCTCCCCCCGCCTTGTGCGGCTCGGTAACAGGAACGGACGCGGAGATTGGCCCCCCATGCATCGATGCGTGGCGGGTTGAAGTGTGGGTCGTCGGTCGGGTCGGATGCGACGAGTGGTGGATTGACACGCTCGCGGTCGTTGAAGTGACCTGACTTGGGCGGTGCATTGGTGGAACCCATGTTTACGGGCGCCACGCGAGCGCTCCCTTGGAA
>refbc_148314_1_Discula_quercina
TCAACCCTCAAAACTTCGGTTTTGGTGTTGGAGGAATACTTGTAAAAGAGTACCCTCTGAAATTTAGTGGCGGGCTCGCTAGAATTTTGAGCGTAGTAATTTTATACCTCGTTTATAAAGACTAGCGGTTCTCTTGCCGTAAAACCCCCCCAACTTTCTGAAAATTGACCTCGGATCAGGTAGGAATACCCGCTGAACTTAAG
>refbc_339016_1_Rhipidoglossum_kamerunense
GTTGCGTCGCTCCGCGCAGAGTCCCATCCCACGAGTGGGGGTGACGACCAAGGCTCGGATGTGCAGAGTGGCTCGTCGTGCCCATCGGTGCGGCGGGTTGAAGAGCGGGTTGTCGTCTCGATGGCCACGAACAACGAGGGGTGGATGAAAGCTACGGGCAAGCCTGCGTTGTATCGTGCTGGCCCGAGAGAAGATTATACCCTCAGAGTGATCCCATCCATGCGCCGACCCACATGCGGCGGCTTGGAAT
>refbc_504175_1_Croton_aff._yucatanensis_BWvE-2008
TGCTCCCAACCCATTAGGGTGCGGAATATGGCCTCCCGTGAGATCCCATCTCGCGGTTGGCCGAAAAGAATGGTCCTCGGCTGCGAATGCCGCGACAATCGGTGGTTGTAAGACCCTCGGATGCTGTCGCGCGCACGTTTGCCTTCGGATAAGCAGACCCCTCAGCGTCCTTTGTGGCACGCTCACATCGCGACCCCAGG
>refbc_107374_1_Platymiscium_stipulare
TTGTATCCCCAACCGACGTGCCTTGCGGCTGTCGGACGGGGGTGAATGTTGTCTTCCTGTAAGCGCATGGCTTCTGGTTGGATTAAAAATTAGGTTCGTGGCAGAGCATAGTACCATGACAGGTGGTGGTTGAGTGCAATCTCGAGGCCCGATCATGCGTGACTCTGCCAAATTCGAATTTTGTGACCCGTGAGCGGCACCGGTGCCCAAGAT
>refbc_224033_1_Daphne_cneorum
ATTGTAGCCTCTACAAAATTTGTGGGTGTAGGGCTGATATGGCTCTCCCGTCCTCATAGTAGTGCGGTTGGCTGAAATAGGGTAACCATTAATGTCATGTATTTCATGATGAGCGGTGGTTTGTCTTGGCTTGCCTTCGTTAAGTCATCGTGTATAGCATGTCATTGGTGTTGGTTGCATTTGTACTTCAAACCTTTGGATGAAGATAATATTACGCATTGCGACCCCAGGTCAGGTGGGAATACCCGCT
>refbc_154914_1_Oncidium_fuscatum
CATCGAGTCTTTGAACGCAAGTTGCGCCCGAGGCCAACCGGCCAAGGGCACGTCCGCCTGGGCGTCAAGCGTTGCGTCGCTCCGTGCCAGATGTCCCGCCAATGGGCGTGTCGGACGAGGCTCGGATGTGCAGAGTGGCCCGTCGTGCCTGTCGGTGCGGCGGGCTGAAGAGCGGGTTTCGTCTCACTAGCCGCGAACAACAAGGGGTGGGTGTAAGCTCCAAGCGCTGCCTGCGTTGTCTCGTGCCGGCCCGAGAGACGGATTGTGCCTTTGATGTGATCCCCGACCACGCGTCGATCGGCATGCGGCGGCTTGGAAT
>refbc_118041_1_Russula_xerampelina
TGAAATCTTCAAAACCCTTTTTTCTTTGAACCATTGTGGTCGGAAAAAAGGGATTTTTGGACTTGGAGGCTTAATGCTTGCCCTTTCTTTTCTTTGAAAGCGAGCTCCTCTCAAATGAATTAGTGGGGTCCGCTTTGCTGATCCTTGACGTGATAAAATGTTTCTACGTTTTGGGTTTAGCACTGTCCCTTGGATGCCTGCTGCTAACCGTCTCATTGACAATGATGGTGCTCCGGTCACTGCCGTCTACGTCGGCGGGAGGCTGGACCCACAAAAAGAAAACC
>refbc_205024_1_Acacia_aphanoclada
CAGCGTCGCCAAGCGCCCGATCCCGCGGGCGCGGCGGATGATGGCCTCCCGGGAGCCTCGCCTCCCGGCTGGCCGAAAAAGGGGCCCAACGCGACGAGCGCCACGATCCACGGTGGTTGAGCGAGCATCCGCTCGGGGCCAAGACGTGCGCGCGCCGTCGCGCGTCCGGGGCCCTCCGGCAGAGCACCACGTCTGCCATCCCGTA
>refbc_348522_1_Xanthoparmelia_versicolor
GCACCCCTCAAGCGCAGCTTGGTATTGGGCTTTCGCCCCCGCGGCGTGCCTGAAAAACAGTGGCGGTCCGGCGTGACTTTAAGCGTAGTAACAATCTTCCCGCTCTAGAGCACACGGCGTGACCGACCGAACAACCCCATTTACTTCTATAA
>refbc_54192_1_Thielaviopsis_neocaledoniae
CACCACTCAAGCTCCGCTTGGTGTTGGAGGACCCGCGTCTTATGCGGGCCGCCGAAATGCATCGGCTGTTATACTTGCAGCTTCCCTGTGTAGTAATATTTATTTACGCTTTGAAACTCTTGTACTACATGCCGTAAAACCCTCAATTTTTTTGAAA
>refbc_29881_1_Neurospora_cerealis
GAACGCACATTGCGCCCGCCAGTATTCTGGCGGGCATGCCTGTCCGAGCGTCATTTCAACCATCAAGCTCTGCTTGCGTTGGGGATCCGCGGCTGCCCGCGGTCCCTCAAAAACAGTGGCGGGCTCGCTAGTCACACCGAGCGTAGTAACTCTACATCGCTATGGTCGTGCGGCGGGTTCTTGCCGTAAAACCCCCAATTTCTAAGGT
>refbc_283295_1_Bryoria_fremontii
TTACACCCCTCAAGCGTAGCTTGGTATTGGGCCCTCGCCCCCGTGGCGTGCCCGAAAAACAGTGGCGGTCCGGTGTGACTTTAAGCGTAGTAAATTTTCATCCCGCTTTGAAAGATCCCCCCGTGGCCTGCCAGGCAACCCCATATTTCAATCA
>refbc_282181_1_Solanum_agrarium
ATCGCGTCGCCCCCCGCACGCCGCTCGGCGTCGTGGGGGCGGAGACTGGCCTCCCGTGCGCCACGAGCGCGCGGCCGGCCTAAATGCAAGTCCACGTCGACGGACGTCGCGGCATGTGGTGGTTGGAACTCAACTCTCTTGGTGCCGCGGCCACAGCCCGTCGCGCGTGCGGACTCCCCGACCCTCCAAGCGCTCCTGCGCTCCGACCG
>refbc_155124_1_Aspalathus_linearis
CATCGTTGCCCCAGTGCCCTGGCCTCGCGCTAGGCACCGATCGGGGCGAGTGCTGGCTTCCCGTGAGCAACGCCTCACGGTTGGTTGAAAACTGAGTCCGTGGTGGAGGGCGCCGTGATGGATGGTGGTTGAGTAAAAGCTCGAGACCGGTCGTGCGTGTCACCCCCACCGGCTTTGCGACTCTATGGCCCATGAGCGCCCGTTGGTCGCCCAAGACGG
>refbc_293060_1_Phyllanthus_amarus
TGTCACGCAACGTCGCTCCCTCACTCCCTGTTTGGGGCTCGTGAGTTTGGTGCGGAAAATGGCCTCCCGTTAGCCCTGAGTTAGCGGTTGGCCCAAACATGAGACCAAGTCGGCCAGTGTCGTGGCATACGGTGGTTGAATTACCTTCAGAATGCCGCGTTCATTTGTCCGAACAAAGTATGGTTCTCGACGACCCTATGTGTATTCCACGCGACCC
>refbc_39848_1_Agrostemma_githago
GCCTGGGCGTCACGCATCGCGTCTTCCCCACGCTCACCTTGTGTGGGGTGGGGAAGGAGGATGGCTTCCCGTGCCTCACCGGGCGCGGCTGGCCTAAAAAGGGAGCCCACGGCGTTGTGATGTCGCGGCGATAGGTGGTGAACAAGGCCTTGGCTGAGCAAGCAACCCGCCGCGCATCGCTTTGTCAACGTGTGCTCGGAGGACCCTATGAAGTTGCCTCGGTGCAAGTGAAACCGTTG
>refbc_165343_1_Veronica_tenuifolia
GCATCGCGTCGCCCTTCTCCAAAATCCTTAGGGACTTGCGAGCGGGAGCGGAAATTGGTCTCCCGTGTGCCTTCGTGCGCGCGGCTGGCCTAAATGAGATCCTGCATCGACGGATGTCACGACCGTGGTGGTTGAAAACTCAATCTTGCTGTCGTGCGCGCCTCGTCGTTTGCCAGGCATCGATTCGAACCAACGGCGCGCTTAGCGTGCCTCC
>refbc_701370_1_Polygonum_argyrocoleon
CCGCGTCGCCCCCCACCCCCCTCCGGGGGGGACGGGGCGGAGACTGGCCCCCCGTGTGCCTCGTGGCGCGCGGCCGGCCCAAACGTAGACCCCGCGACCGCTGGACGGCGCGACGATCGGTGGAGTAGACCCTACGCATCCCGTCGCGCCCCGAGCGGCCCTCGGAGGCCACGATCGACCCTCAGTGAAACCACCGTT
>refbc_224035_1_Daphne_oleoides
ATTGTAGCCTTCACAACATTTGTTGGTGTAGGGCTGATATGGCTCTCCCGTCCTCATAGTAGTGCGGTTGGCTGAAATAGAGTAAACCATTAATGTCATGTATTTCATGATGAGCGGTGGTTTGTCTTGGCTTGCCCTCGTTAAGTCATCGTGTATAGCATGTCATTAGAGTTGGTTGCATTTGTACTTCGAACCTTTGGATGAAGAAAACAGTACGCATTGCGACCCCAGGTCAGGCGGGAATACCCGCT
>refbc_414229_1_Thysananthus_anguiformis
CTCTGACCCACCCACCCATCCTCTTCTGAGGACGAGTGCGAGTGGAACTGGTCGTCCGGGAACCGGATCGCCTTCCTGGCGTTCCAAGGGTCCGCGGTCGGCTGAAAACTTAGGACCGTCCGTCTGAGAGCGCGCGCAGGGGCAAGGGCGCGTCGCGAGAAGGTGCCGTCCGCCCCTCGTGATCCAAGGGATCCACGAGGGGTGGGCGTTCGTATTGAAAGCGGCGTGCCTCCCAGCGGAGTCGAGACTCACGGAACGGGAGAGAAACGGGGGAAACGGGAGGGGTCGTGCCGTCCTCCTGCCCCCGTCCCTTCAGGGGACGGGGCAGGTGTGCCGGGCAGGCCCCACAACGTTTCGACTCTCTGTT
>refbc_135779_1_Cercospora_zeae-maydis
CACCACTCAAGCCTAGCTTGGTATTGGGCGCCGCGGTGTTCCGCGCGCCTTAAAGTCTCCGGCTGAGCTGTCCGTCTCTAAGCGTTGTGATTTCATTAATCGCTTCGGAGCGCGGGCGGTCGCGGCCGTTAAATCTTTCACAAG
>refbc_185491_1_Ilex_argentina
CAACCCCAATGCCTGGCTACYAGCTGGACGTTGCGGGAGCTGGGGCGGAAATTGGCCTCCCGTCCACACGACCGTGTGCGGTTGGCCCAAAAAAATGAGCTCTTGACGATGGACGTCACGACAAGTGGTGGTTGAAAGACCTCTTGCATCTAGTCGTGAGGCACCGAGTCTATAGCGAGCTCTGATCGTGACCCTGTGCACCTTCTTATTAGGGGATGGTGCTTTGACCGCGACCCCAGGTCAGACG
>refbc_748566_1_Pleurotus_agaves
AATTCTCAAACCTCTACAATTGCGTAGTTGTTTGGATTGTTGGGGGTTGCTGGCTTCAAGTCAGCTCCTCTTAAATGCATTAGCAGGACTCTTGTTGCCTCTGCGCATAGTGTGATAATTATCTACGCTAGACGTCAAGTAACAATATAAATGGAGTTCAGCTCTCTAATCGTCTTTTTACTAACACAACTTTTTGACAA
>refbc_97746_1_Hedychium_flavescens
CATCGTCGCTTTCGCTCCACGCATTGTTGGCGGCGAGCGGAAATTGGCCCCGTGTGTCCTCGGGCACAGTCGGTCGAAGAGTGGGTAGTCGGCAGTTCGTCGGGCACGATGGGTGTTGGTCGCCGCGAGCGGGAACAGAATGTTCGTCCCTGTCGTCTCGGGATGAGTCCTCAAGAGACCCTGTGCGAATGCGGCGTCTGGCCGAAAGTGCCGCGCCCATCAAATTGTGGCCCCAAGTCTAG
>refbc_189616_1_Xanthoria_ulophyllodes
CTTGGTATTCCGAGGGGCATGCCTGTTCGAGCGTCATTACAACCCTCAAGCTTTGCTTGGTATTGGCCGTTCGTCGCTCCGCGAGGAGAAGACGTGCCCGAAAATCAGTGGCGGTCCAGGAAGACTTCAAGCGCAGTAAATTCATCCGCTTTCGAGGTTCTGCCTGCGGCCCTGCCATCTAAACCCAGCGGGGCTCCGCCCCTACTTCAATGATGACCTCGATCAG
>refbc_549597_1_Chorizanthe_pungens_var._hartwegiana
ATCGCGTCGCCCCCTCCCACTCTTCAGTCGATGTCGAGCGGAGAGAGGGGCGGATTATGGCCCCCCGTGCGCCCCCGCACGGCCGGCCTAAACACGGAGCCCGTGGCCGCGAGCGCCGCGACGTTTGGTGGTTGAACTTCGAGCATCGCGTCGCGCGCAGGAGCGTCCCCGGAGAGCTCGGAGGACCCTTAGGCGCTTTCAGCGTCCTACCCTTGCGACCCCAGGTCAGGCGGGACTACCCGCT
>refbc_45251_1_Arabidopsis_neglecta
ATCGTCGTCCCCCATATTCCTTTGCGGATGCGGGACGGAAGCTGGTCTCCCGTGTGTTACCGCACGCGGTTGGCCTAAATCCGAGCCAAGGACGCCTGGAGCGTCCCGACATGCGGTGGTGAACATGATCCATTTGATATTGTCGGTCGCTCCTGTCCGGAAGCTGTAGATGACCCAAAGTCCTTTAAGCG
>refbc_49026_1_Sinningia_cooperi
CACGCATCGCGTCGCCTCCTCCCTCTCCCCCTTTCATTTGTCAAAGCGGGTGGAGCCGAGGGGGCGGACATTGGCCTCCCGTGCCGTTCTTGTGCGGCTGGCCTAAATGTGATTCCTCATCGACGGATGTCACGACTAGTGGTGGTTGAATCAATCGCGTGCTGTTGTGAGAGACCTCGTCGGATTGTGGACATCATTACCGACCCAACAATGGCAATTGTTTTCGATT
>refbc_339208_1_Cistanthe_longiscapa
ATCGCGTCTCCCCCACCCCGCCCCGCGCGGAGGGGGGAGGATGATGGCCTCCCGCGCCCCACCCGGCGCGGCTGGCCTAAAACGGGAGCCCGCGGCGAGGAGCTGCGGCGGCGATTGGTGGATTTTCGGGCCTCGGCCTGTGCTTGCATCGCGCCGCTCACGCACTTCGCCGGGACGAGCTCGTCGGACCCTTAGGTGAAACCACAAACC
>refbc_28566_1_Talaromyces_trachyspermus
CCGGGGGGCATGCCTGTCCGAGCGTCATTTCTGCCCTCAAGCGCGGCTTGTGTGTTGGGCGTGGTCCCCCTGGCTTTGGCGGGGACCTGCCCGAAAGGCAGCGGCGATGTCCCGCCTAGTCCTCGAGCGTATGGGGCTCTGTCACGCGCTCGGGAGGGACTGGTGGGCGTTGGTCACCCCTTATTCTTTCTACG
>refbc_656652_1_Briggsia_mihieri
ATCTCTTCGCCCCCCCCCAACATGCTCTTCCCCACTCGAAGTGCCGGGAGATGGATGTGTACGAGGGAGGGAGCGGACATTGGCCTCCCGTTATCCTTGCGTAGCGGTCGGCCCAAATGGTATTCCGTGTCGATGGATGTCACATGATACGTGGTGGTTGGATTCCTCAACTTGCGAACTGTCGTGCGAGACTGCATCGAGCCACGGAAATGACCCAGTGGCACCAGATTGCCCTCGATT
>refbc_56035_1_Fraxinus_longicuspis
CGTCGCCCTCCACCTCGGCCCGCAAAGGGATCGTGGGTGTTGGGTCGGATACTGGCCTCCCGTGCGCATCGGCGCGCGGCCGGCCTAAATGTGATTCGGCATCGACGCGTGTCGCGACGATTGGTGGTTGAAGAACTCAACTCGCGCGTCGTCGCGACGGACAGCGTCGTTCGGCTCGAACGTGCTGACCCCGACG
>refbc_1124826_1_Geastrum_cf._triplex_A_KH-2011
ATATCTCTCAATCTTAAACGTTTTTTTTGCGTTTGAAATTGGACTTGGGCGTTGTCGTTCGTTTGGACGACTCGTCCCTAAATACATTAGCGATCTGCCCCTGATCACACACAATGTGATAAGTTTTTAAGCATTGTCATGGTTAGGTTTCGGTGATGGCTTCTAACCGTCGTTAAGACAAACTCATATCATGTCATTTGACCTCAAATCAGGCAGGGAACTTACCCGCTGAACTTAAGCA
>refbc_2829_1_Heterosigma_akashiwo
TATAGAGTGTCTGTTGGACCATCACCCCCTTTTCCCCCGGGACGAGGGCGGCGGAGGTTGCTCGCCACTTCTCTTCGGAGAGGTGATGAGTCAAGCACTCGAGATACAAACCGTCGAGACCGACGGGCGTGGTAGCGATCTTCACGATCACACATCCTCCCCGGCGAGAACTTCGGTTGTTCTGACAGAGGAACTGGTGTTGCTTCGGCATCCCACTGTTCAGATCTCTATTGAAGCAAGAAG
>refbc_140960_1_Durio_beccarianus
ATCGTCGCCCCCCCCTCCGACCCCCCCGCCCGTCGGGCTCGGGGGGAGGGAGGGGGGGCGGAAGATGGCCTCCCGCGATCCGATCGATCGCGGTTGGCCCAAAAGCGGGTCCCCGGCAACGACAGCGCCGTGACCGTCGGTGGTAAAGCTCCCGGCGTGCCTTGTATCCGGTGACGCGCGCTCGTTGTCCCCCCCGGACCCCGTCGGACCCCCCGCATCGCTCGGTCGATGCTCGAGTC
>refbc_53727_1_Philactis_nelsonii
GTCGCCCCACCAAACCATCCTCATTAGGGGAAGTGTTGTGTTGGGGCGGAGATTGGTCTCCTGCGCTAAGGGCGTGGTTGGCCTAAATAGGAGTCTTCTTACGAGAGACGCACGACTAGTGGTGGTTGATACGACAGTCGTCTCGTGTTGTGCGTTTTAAATTGTGAGCGGATACTCTTGAAATACCCTAACGTGTTGTCTTGTGATGATGCCTTCGAT
>refbc_1041610_1_Candida_khao-thaluensis
TCAAACCGCAAGGTTTGGTATTGAGTGATACTCTTAGTCGGACTAGGCGTTTGCTTGAAATATAACGGCAGGAGTGCACTAGATAGTGCGTACTGGTTATTCAATGTATTAGGTTTATCCAACTCGTTGAGCGCCTGGACGTAAATTTCTGGTGGTCTGGCTCGGCCCTATAACAACAAAC
>refbc_227398_1_Myrceugenia_schulzei
CACACGGCGTTGCCCCTAATCCCTCGCCTTGAATTGGGCGGGCAGGACTCGGGTGCGTATGTTGGCCTCCCGCGACGACTTTGTCCCGGTTGGCCCAAAATCGAGCGCTGGAGCGATTAGCACCACGACATTCGGTGGTTGATGAGACCCCAATGATCAATGTCGTGCGCGTCGCTCGTGCAAGCGCTCCACGAATCTACTCTTTACCAAC
>refbc_197963_1_Scaevola_gaudichaudii
CATCGCGTCGCCCCCCCACATTACTTTGCCTATTAGCAGGGAAAATGTCGGGGCGGATATTGGTCTCCCGTGCCTCATTGACGCGGCTGGCCTAAATACAAGTCCCCTTAGACGGACGCACGACAAGTGGTGGTCGTAAAAAACCTTCAGTTGGTGTGGTGTGTCCAACGTCTTTAAAGGGTGTATTTGCAAGACCCCCACGCTGTCGTCTTCTTTCTTGACGTCGCGTCGATC
>refbc_65991_1_Spartina_pectinata
CAAAAGGCACTCCCTTGCAATCCTTGCGTGGGATGTGGTGTTTGGCCTTCCATTCTACTTATAAGGTGTGGTAGGCTAAAGGATGTGGCTGCTGGCTATGGTGCCAGTCACAGCACTTGGTGGATGACACATGTTGTTCTCGAAGTTGTGACTTGTACTGAATCCGGTAACATTGGCCCTTTGGACCCATGGATCGATTGCTTGCACCGCGA
>refbc_5391_1_Chroogomphus_vinicolor
GTAAATTCTCAACCCCTCTTGATTTGCTTCAAGGGGGAGCTTGGATAGTGGGGGCTGCCAGAGACTTGGACTTGTGTCCAGGACTTGGGCTCTCCTGAAATGCATCGGCTTGCGATTGACTTTCGACTTTGCACGACAAGGCTTTCGGTGTGATAATGATCGCCGTCTCCCGAAGCGCATGATAGAAGGTCTTCGTGCCTCCAACATGTTGACGATGCCTCTTAAAGGGTGATGTCTTCCTTTTTTTATTTTTGACCTCAAATCA
>refbc_742023_1_Dermocybe_kula
ATATATCAACCTCTTCAGCTTTTGCTTGCTGAGTGTTGGATGTGGGGGGTATTTTGCTGGTCTCTTTTTGAAATCAGCTCCCCTAAAATGCATTAGCGGAACAATTATGTTGACCGTTCATTGGTGTGATAATTATCTACGCTATTGACGTGAAACAAGTTCAGCTTCTAATAGTCCATTAACTTGGACAATTTTCATTAATGTGACCTCAAATCAGGTAGGACTACCCGCTGAACTTAA
>refbc_983639_1_Xanthoparmelia_norchlorochroa
GCACCCCTCAAGCGCAGCTTGGTGTTGGGCCCTCGCCCCCGTGGCGTGCCCGAAAAGCAGTGGCGGTCCGGCGTGACTTTAAGCGTAGTAACATTCTCCCGCTCTAAAGTACTCGCCGTGACCGGCCAAAGAACCTCATTTACTTTTATAA
>refbc_147775_1_Noticastrum_marginatum
ATCGCGTCGCTCCCACCAACCCATCCTTTGGGATGCTTGGCTGGGGGCGGATATTGGTCTCCCGTTTTTCACCGAGCGGTTGGCCAAAAAAAGAGTCCCTTTTGACGGGAACACGACTAGTGGTGGTTTACAAAACCCAGAATTCTGTTGTGCGTCTTGTCGAGAGGGTGCATCTTAATAGACCCAACGCGTTGTCATGTGACGACGCTTCGACC
>refbc_188082_1_Cavernularia_hultenii
ACACCCCTCAAGCGTAGCTTGGTATTGGGTCTTCGCCCCCGCGGCGTGCCCGAAAAGCAGTGGCGGTCCGGTGTGACTTTAAGCGTAGTAATTTTCATCCCGCTTTGAAAGTTCGCCCCGTGGCTTGCCAGACAACCCCATTATTTCAATG
>refbc_350183_1_Maxillaria_cerifera
CATCGAGTCTTTGAACGCAAGTTGCGCCCGAGGCCAGCCGGCCAAGGGCACGTCCGCCTGGGCGTCAAGCGTCGCGTCGCTCCGTGCCACCTTCGTCCCGCCAGTGGGCGTGTCGGTCGAGGCCGGATGCGCAGAGTGGCTCGTCGTGCCCGTCGGCGCGGCGGGCTGAAGAGCGGGCATCGTCTCGCCGGCCGCGAACAACAAGGGGTGGGTGAAGCTATGAGCGCAGCCTGCGTTGTCTCGTGCCGGCCCGAGAGACGGGATGTGCCTTCGATGTGATCCCGGCCCATGCGCCGATCGGCATGCGGCGGCTTGGAAT
>refbc_157601_1_Galerina_clavata
AAATTCTCAACCTTACCAGCTTTTGTTAGCTTGTGTAATGGCTTGGACTTGGGGGTTTATTTTGCCGGCTTCTTACCAAGTCAGCTCCCCTTAAATGCATTAGCCGGCTGCCCGCTGTGGACCGTCTATTGGTGTGATAATTATCTACGCCGTGGATGTCTACTATTAATGGGTTGTGCTGCTTCTAACAGTCTTTTTATCAAGACAATACAATGACAATTTGACCTCAAATCAGGTAGGACTACCCGCTGAACTTAAGCATATCAATAAG
>refbc_116791_1_Buellia_disciformis
ATTGCACCTCTCAAGCATTGCTTGGTACTGGGCCTCGCCCCCACGGCGTCCCCGAAATAGAGTGGCGGCTCAGCGAGACTTCGAGCGTAGTAAGATTTCTATATCCCGCTTTGGAAGCTTCTCGGTGGGCTCGCCAGCTAAATCTAAAGCGCAAGCTTTCCACGATTGACCTCGGATCA
>refbc_84122_1_Cetrelia_cetrarioides
ACACCCCTCAAGCGTAGCTTGGTATTGGGTTTCGTCCCTGAGGCGTGCCCGAAAGTTAGTGGCGGTCCGGCGTGACTTTAAGCGTAGTAAAATTTATCCCGCCTTTAAGTTCGCGCCGTGGCCCGCCAGACAATAATTTTTATTTTCCATAA
>refbc_76084_1_Asarum_caudigerum
TATACGTCGCTCCCACATCCATCTCAATAGAAGTGGATATAGGACGCGGAGATTGGCTATCCGTTCAAATCCTTGTGCGGTTTGCTTAAAATTTGGACCTTTGGTGGACTGCGATACGTCTAGTGGTGGTTGTTGGCTTATTAGCCGCGATTGACAGAAGGACGTGTCGACGCCCCGCCTTAAGGTTTGCCTTTGGAACCCAAGTCGGGGGTCTTTTGACTTTCGAA
>refbc_573239_1_Pseudocercospora_crousii
CACCACTCAAGCCTGGCTTGGTATTGGGCGTCGCGGCTCCGCGCGCCTTAAAGTCTCCGGCTGAGCCATTCGTCTCTAAGCGTTGTGGATTTTCTAATTCGCTTCGGAGTGCGGGTGGCCGCGGCCGTTAAATCTTTATTCAAAG
>refbc_425159_1_Piper_marsupiiferum
ACAACTCGTCGCCGCCCACCTTCTCTCCCCAACACTCCCACCAAGGAGTCTGGCGGAGGGGAGGGTAGGGCGGGCGGAGTCTGGTCGTCCGTGTGCCTGCAGCGCACGCGGTTGGCTGAAAAATGAGGGCCATGGGCTGTGTGCGGCTCAACAAGTGGTGGTTGTGCGCCCTGAAGGCCACGATTGTCAGCATGTTGCACCCATCACTTCTCGGTTGCCCTGGCGAGGACCCAACACAATCGAAACATCCAATCCACGGATCGATTCGAATTGCAACC
>refbc_176242_1_Allotropa_virgata
CATTATGTCACCCATCCACTTATTGCCCCATTGGGGTAGGTTAGTGTGTGGTTGTGGACATTGGCCTCCCGTGGACATTTGTGTGCTTGGTTGGCCTAAAAATGAAGTCCTTGATGATGGACATCACAACTAGTGGTGGTTGCTAAACTGTTGCGGCGTGTTGTGTATGTCAATGTTATTGTTGGATTACTTCTTTGACCCAAAAGTACTGTGACTATGGTACCTTGACTGCGACCCCAGGTCA
>refbc_55316_1_Najas_marina
ATTGCAGAATCCCGTGAACCATCGAGTCTTTGAACGCAAGTTGCGCCCAGAGCTGTTAGGCCGAGGGCACGCCTGCCTGGGCGTCTCTAGTCCCACCGCTACTATTTGTGCATTCTCCTTGGATGCACTTTTCGGGGAGTTGGAATTTGGCCATCCGTGAATCGGAATCACACGGTTGGCTTGATGTTTGATGTTGTGATACTTTTGCATCACGACGGGTGGTGATTGCTCCTACGATAATCCTTGGTTCGTCGTGATTGCCATGTTGTTTACGAGTTGATCGACCAATCGAGTACGGCATATTCTTGTGCCCCTCCAATCATGCAGAC
>refbc_58152_1_Claroideoglomus_claroideum
AAATAACAATTATCATAATCTTTTGATTGTGGAATTGGGCTTTTATTTCATTTTAATGATTCATGGCCTTAAATTTATGTTACCGCTTGTTTAATATGAAATTCGACCGAATGGAGCAATTAAACATTCTCTCGTTAGGCGGATTCATCAAGCAATTACGATTTTTTGGCCGCCGAAGGACTTTTTAACAAGTGCTTGGCTGAGATCGTGAATTTTTTAACAAATGACCTCAAATCAGGCAAGAATACCCGCTGAACTTAA
>refbc_130991_1_Entransia_fimbriata
TCTCACTCCATGCCAAACATGGCTTGGTACTTGGTCGTCCGCTGCTCCGAGCAGTGCGGTCGGCCCAAAGCATTGTCTGATTGCCCTCACATTCGACAGACGTGGTAGGCCATTACATGGTTCACCGTCGAGTCGAATGTTGGACAACCGACTCCTGGAATCTACTGGCCTAGGCCAGAGCTTTGACCTCAGATCAGGCAGGATTACCCGCCGAATTTAAGCATATTACTAAGCGGAGGAGAAGAAACTAACAAGGATTCCCCTAGTAACGGCGAGCGAAC
>refbc_983651_1_Leptographium_pistaciae
CGTGGTGTTGGGGCATTCTGCGGCAGCCGCAAGGCTTCGCAGGCCCTGAAACCCATAGGCGGGCCGGTAGAAGGCTCCGAGCGCAGTAAGCATTAGCCCTCGCTTTGGAAGCCCCTGCTGGCAGCTCGCCCTGCGGCGGAAACGTTTGCGGCAACCATTTCTAAGG
>refbc_983606_1_Descurainia_impatiens
AATCGTCGTCCCCAATCCTTTACGGATAATGGGACGGAAGTTGGTCTCCCGTGTGTTACCGCACGCGGTTGGCCAAAATCCGAGCCAAGGACGCCTTGAACGTTCCGACATGCGGTGGTGCGTTAAACAAGCTGCTTTAAGTGTCGGTCGTTCTTGTCCGAAAGCTCTTGATGACCCAAAG
>refbc_289606_1_Pythium_anandrum
CAATAAACTTGCCTTKCTTTTTCTGTGTAGTCAGTGAGAGAGATGGCCGATGTGAAGTGTCTCGATCTGTGCATATTTATTTATGACACATTGATCGAGTCCTTTTAAATGTACACTGTTTTTTCTCTTGTTTCTATGAGGTACTGCTCGAACGGAGTGATCTTTGGATTGCTTGCATGTNTGGTGGCAACTTCGGTTTAGACGCTAGGAGAAAATGCTCGATTCGCGGTATGTTAGGCTTCGGCTCGACAATGTTGCTTATTAGGCGTTGACTCTGTTTTTACCTTGAGGTACCATTATTTGTGTGAGATGTGTCTAATAATTGCTTGCAAGTAAGGTGTTGCTTGATAGTTACGCTTTGATACTGCTTTTCGGAGTGGTGTTGAGGTTGAGGATAGCACAATTTGGGAAAATTTTGTACACTGTTATGTATGTAACTGTGTATCTCAA
>refbc_339075_1_Chiloschista_lunifera
GTTGCGCCGCTCCGTGCCGAGGTCCCCATCCCGCCTTAGTGGGGGTGCCGGTCGAGGCTCGGACGTGTAGAGTGGCCCGTCGTGCCGGTCGGTGCGGCGGGCTGAAGAGCGGGTTGTCTTCTCGTTGGCCGCGAGCGGCGAGGGGTGGAAGAAAGCTGCTGCTACGTTGTCTCGTGCCGGCCGAGAGAAGATCACACCCTTCGTGCGATCCCATCCCATGCGCCGCACTTCCGGTGCGGCGGCTTGGAAT
>refbc_109832_1_Macaranga_indistincta
AACCATTGCTCCCAACCCTCTTGAAACATCAAGGGGCAGGGGGCGGATGTTGGCCTCCCGTGTGCCGTAAGGCAAGCGGTTGGCCTAAAAGCAGAGTTCCCGGCGATGGTCGCCACGAAATTCGGTGGTTGTAAGACCCTCTGACACAGTCGTGAACGATCATATGCCATAAGGGACCCCCGAGACCCTGATGCAGGCCTTGAAGGCGTGCTCCAA
>refbc_71099_1_Chrysothamnus_stylosus
ATCGCGTCGCTCCCACCAACCTCCTTTTAGGATGCTTGGCTGGGGGCGGATATTGGTCTCCCGTTTTTCATCGAGCGGTTGGCCAAAATAAGAGTCCCTGTTGACGGGCGCACGACTAGTGGTGGTTGACAAAACCTGTTATTCAGTTGCGTGTCTCGTCAAAAGGGTGCATCTTAACAGACCCAACGCGTTGTCATGAACAATGCTTCGACCGC
>refbc_501018_1_Alectoria_sarmentosa_subsp._vexillifera
GGGCCTTCGCCCCCGCGGCGTGCCCGAAAAGCAGTGGCGGTCCGGGGTGACTTTAAGCGTAGTAAAATGTCCCGCTTTGAAAGTTCGCCCCGCGGCCGGCCAGACAACC
>refbc_63418_1_Trichophyton_equinum
TCAGCCCCTCAAGCCCGGCTTGTGTGATGGACGACCGTCCGGCGCCCCCGTCTCTGGGGGTGCGGGACGCGCCCGAAAAGCAGTGGCCAGGCCGCGATTCCGGCTTTCTAGGCGAATGGGCAACAAACCAGCGCCTCCAGGACCGGCCGCCCTGGCCTCAAAATCTGTTTTATACTTATCAGG
>refbc_298399_1_Mycosphaerella_sp._CBS_208.94
AAACACCACTCAAGCCTGGCTTGGTATTGGGCGATGTGGCTTGCGGGCCGCCCGCCTCAAAGTCTTCGGCTGGACCGACCGTCTCTCAGCGTTGTGACTTACTTGGACCGCTGGCGGAGGACGGGAGGTTTCCACGCCGTTAAAACACTTTTTCACAGGTTTGACCTCGGAT
>refbc_693683_1_Cuspidatula_monodon
GCACTCCCACCCCTCCAAACAGAGGGAGTGGAACTGGCCGTCCGGGACCCGGGTTTACCTTGGTGTCGCGGTCGGCTGAAATGGATCCGTTCTGGACGCGGCCGAGGAGAGAGGCAGCGAGAAGGTGATCCGCCCTTTGCTGGGCGGAGTTGGACAGCGTCTCTCCCCTTCGGTGTGGTTCTGGACGACCGGGGACTCGTCCCCGGTAAAGAGAGAGTGGGGGGCCCTTCGAGGGATACCTAGCATCGGCCCTCCTAGGAGGGCAAGTGCAACACGGGCCCCCCCTTTTCAAAGCT
>refbc_481928_1_Eurybia_schreberi
CATCGCGTCGCTCCCACCAACCCTCCCTTTGGGATGATTGGTTGGGGGCGGATACTGGTCTCCCGTTTTTCACCGAGCGGTTGGCCAAAAAAAGAGTCCCTTTTGACGGGAACACGACTAGTGGTGGTTGACAAAACCCAGAATTCTGTTGTGTGTCTTGTCAAAAGGGTGCATCTTAATAGACCCAACGCGTTGTCATGAGACGACGCTTCGA
>refbc_350208_1_Maxillaria_dillonii
CATCGAGTCTTTGAACGCAAGTTGCGCCCGAGGCCAGCCGGCCGAGGGCACGTCCGCCTGGGCGTCAAGCGTCGCGTCGCTCCGTGCCACCTGCGTCCCGCCAGCGGGCGTCGGTCGAGGCCCGGATGTGCAGAGTGGCTCGTCGTGCCCGTCGGCGCGGCGGGCTGAAGAGCGGGTTTCGTCTCGCCGGCCGCGAACAACAAGGGGTGGGTGAAAGCTGTGAGCGCAGCCTGCGTTGTCTCGTGCCGGCCCGAGAGACGGGCCGTGCCTACCATGTGATCCCGGCCCATGCGCCGATCGGCATGCGGCGGCTTGGAAT
>refbc_306518_1_Aglaia_tomentosa
ATCGTTGCCCCCCAACACCCCTCCCAGGGGGATCGTTGGGCGGCGGAAACTGGCCTCCCGTGATCCGACAGCTCGCGGTTGGCCCAAATTCGAGCCCCTCAGCGGCCGTGCCGCGACGATCGGTGGTGAAACTAGCCTCTCGAGCTCACGTCGCGTGCTCGCGTCCTCTGCTACGGGCTCGTGGACCCTTCGAGTGCCTTCTATCTCTGGCGCTGCTACCTTT
>refbc_198848_1_Bupleurum_oligactis
AAAGCTTTGCCCCCCCGCCGCTCGCTCAGAGAGAGCTGATGCTCGGGGGGACGGAAGGTGACCTCCCGTGCCTCGTCGTGCGGCTGGTTTAAAAGAGAGTCTCCGGAGATCGGAATACGCAAAATTGGTGGTAGGCATTACGAACCTCTTGCCATCTTGCGCTGAGTCCGTTCACTTTGCGAGCAACAGCGACCCTTTGGCGCCGCCCCAGGCGCGCGCTCGAA
>refbc_326747_1_Tropaeolum_hookerianum_subsp._austropurpureum
ATCGTAGCTCAATATTCTCATTTAAAAATGGGAATCCGTGGGTGGATGATGGCCTCCCGTGCGCTCTCGCTCGCGGTTGTCCTAAAATCAAGTCTTGACCGGTGAATGTCATGACAGGCGGTGGTCGAACAAACCTCGTGTTCTTGTTGTGCTTTTTTGGTTGTTGACTGTCTTTGTACCCTATATGTCGTTTTGGCGATGTTTCTAATGCGACCC
>refbc_1055845_1_Pachypodium_horombense
CATTTTGTTGCCCCCTCGCTCCTAGAGGGCCTGCGGCAGTGGATGGGGGCAGAGAATGGCCTCCCGTGTTGTTGTTGCGGTTGGCCCGAAACGCAGTTCCTCTATCAGAACGCCACGACAAATGGTGGTTGGAACCCTCAACCGGGATGCGAGTCGCGTGCGCTTTTGGCGGAGGTGTTTGTGGTACCCAAGAGTGAGCCAACTCAATGAGGAGGTGTTCTCTTCGA
>refbc_196624_1_Fagus_sylvatica_subsp._sylvatica
CACCGTTGTCCCCCAAACGCCCCCGCCTCGCAAGGGGACACAGATCTCGTTTGGTGGCAGAGGTTGGCCTCCCGTGGGCCTGTGCTCGCGGTTAGCCTAAAAAGGAGTCCTCGGCGACGAGCGCCACGACAATCGGTGGTTGATTAGACCTCGGTCCCCGTCGTGCGTGTCTGGTCGCCACACGGTGTGACTCGTCGACCCTAACGCGTCGTACCCACGTCGCTCCCAAC
>refbc_422332_1_Lasiocephalus_ovatus
ATCACGTCGCCCCCATCACACCTCTTGACGGGGATGTTTGAATGGGGACGGAGATTGGTCTCCCGTTCCTATGGTGCGGTTGGCTAAATTTTGAGTCCTCTTCGATGGATGCACGATTAGTGGTGGTTGACAAGACCTTCTTATCGAGTCGTGTGTTCCAAGGAGTAAGGAAGATCTCTTTAATGACCCTAATGTGTCGTCTCTTGACGATGCTTCGACT
>refbc_280561_1_Spruceanthus_theobromae
CTCCGACCCACCCACTTATCCTTCCTTCCTCTTGGGAGGAAAGGCGAGTGCGAGTGGAATTGGTCGTCCGAGAACCGGATCGTCTTTGTGGTGACCCAGGGATCTACGGTCGGCTGAAAACTGAGGATCGTCCGTCGAGCGCGCGCGCGGGGGGAAAGGAGTGCGTCGCGAGAAGGTGCCGTCCTCCTCGTGATGTTGTTTGCTCTCCTCTGGGGGGGCCAGACTCTCTCACGAGGGTTGGGCGTTTGTATTGAAAGCGGCGTGCCTCCACCCCCGGTTGTCCGGACTCGCGGATTGAGATGAAGCCACACGGGTGAAACGGGGGGTCTCGTCGTGCTCCTCCTTCCTCCTCTGCCCTCCGCCTTTGAGCTTCTCCTTCGCGGGGGAGTTGAGAGGCGAGGGGAGGAGGAGGAGGTTCGCGCGCGGGCCCGACATGTTTTGACTGTTTGTT
>refbc_285710_1_Lecidea_cancriformis
GCAACCCTCAAGCACTGCTTGGTGTTGGGCCTTCGTCCCTCGGACGTGCCCGAAAGTCAGTGGCGGTCCATCGGGACTTCAAGCGCAGTAGAACTATCATCCGCTTAAGAAGCTTCCCGCTGCGGCCAGCCAGCCCAACCCCCCACTACTTCAATGGT
>refbc_59586_1_Corynespora_cassiicola
TGCCTGTTCGAGCGTCATTTCAACCCTCAAGCCTAGCTTGGTGTTGGGCGTCTGTCCCGCCTCCGCGCGCCTGGACTCGCCTCAAAAGCATTGGCGGCCGGTTCCCAGCAGGCCACGAGCGCAGCAGAGCAAGCGCTGAAGTGGCTGCGGGTCGGCGCACCATGAGCCCCCCCACACCAGAATTTTGACCTCGGATCAGGTAGGGATACCCGCTGAACTTAAGCATATCAATAAGCGGAGGA
>refbc_860690_1_Cleome_cleomoides
GTGTCACGCATCGTCGTCCCCCTCCCACCCGGTGCATACTCGCCCGGGTGATCATGGAGACGGAGACTGGTCTCCCGTGTGATCCCGCACGCGGTTGGCCCAAAACCGAGCCACGGGCGCGGAGCGTCCCGACGAGCGGTGGTGTATACATGCCTCGTGGTAACGTCGGTCACTCACGTCCCAATGGACTCTATGACCCTTTGAGATCCTTCAGGGCGTCTCTCCGAACGCGACCCCAGG
>refbc_167405_1_Lithocarpus_ferrugineus
CCCCCCCAAACCTCCGGGCTCGGGCGGGGCGGAAGCTGGCCTCCCGTGCGCGTCCGCGCGCGCGGTTGGCCCAAAAGCGAGTCCTCGGCGACGAGCGCCACGACAATCGGTGGTTCTTCGACCCTCGTTCCCCGTCGTGCGCGCCCCGTCGCCCGGCCTTGAGACCCTCGCGCGCCGCCCCGGCGGCGCTCACAACGC
>refbc_95442_1_Draba_violacea
TAAGGGACGGAAGTTGGTCTCCCGTGTGTTACCGCACGCGGTTGGCCTAAATCTGAGCTAAGGACGTCTTGGAGCGTCTCGACATGCGGTGGTGAAATAAAGCCTCGTCATTTTGTCGGTCGCTCCTGTCTGAATGCTCTTGATGACCCTATGTCCTTCACG
>refbc_235504_1_Himantormia_lugubris
GCACCCCTCAAGCGTAGCTTGGTATTGGGCCTTCGCCCCTGCGGCGTGCCCGAAAAGCAGTGGCGGCCCGGTGGGGCTTTAAGCGTAGTATAATCTCATCCCGCTTTTGAAGGCTCCCGTCGCGGCCGGCCGAACGACCCCCATCACTTCAATGATTGACCTCGGATCAGGTAGGGATACCCGCTGAACTTAAGCATATCAATAAGCGGAGGAAA
>refbc_175681_1_Inonotus_porrectus
TGTTTATCTCAAACCCCTTGTCTTTGTTGACTCGGTTTGGTTTGGATTTGGAGGGTTTGCTGGCATTTAATGTCTACTTGATTGTAGACTTTGTCGGCTCCTCTTAAATTCATTAGCTAGGACTTTGGTTCGCATGAAACGGTGTAATAGTAAAGTGTTCATCGGAGTGCTTGCTTAATGAGTCTGCTTCTAATTGTCCTTTGGACAAGGTCACTTTTGACCTTTCTCTTGACCTT
>refbc_44440_1_Chattonella_subsalsa
CTTCCGGGATATTCCTGGGAGTATGCTTGTTGGAGTGTCTGTTGGACCATCTCCCTCGTTCCCACTGGGCAACGAGTGGCGGAGGTTGCCGTACATTTTGCTCCCTGAGCGGGATGATCGGTTAAGCACTCGAGATAACAACCGTTGGATTCCGACGGGCGTGGTAGCGCTGGGCTTCGGCCAAGCACACATCCTCCCCGGCAGAAACCTCGGTTGATCTGACAGAGGAACTGGGTGGCTTCTGCCGCCTCACTGTTCAGATCTCCAATCAAGCAAGAAA
>refbc_76776_1_Malassezia_slooffiae
GAAATCTCTCCCCCCAAGTGGTGTTTGTATAGGACGCTACGCGGCGGCGGAGGTTGGATGAGCGTCGTGCCTACCGCGCTTGGTAGGCTCGCTCGAAAAGCATGAGCGCTTGAGAACACTTGTCGCCTGTGAGAGGCAGGCGGGCAGAACAGGTGAGCGAATGCTTCTCCTCCGGAGAAGCGCCCACCGGTCTGCGTGTGCGCATGGCATGATACGTTCCTTGCTATGTGTGGCGCGCAAACCCCATCTGGGTTAGTAGCTTCTTGCTTCTGGCGTGATCTCGTGTGCGCTTCGAATCGCACAGCCCTCTCTTCAC
>refbc_236212_1_Gymnopus_aquosus
ATTCTCAACTTCAATAGCTTTTACTAGCTTATTGATGCTTGGATGTGGGAGCTTGCTGGCGTCTTAGATGTTCGGCTCTCCTTAAAGTTATTAGTGGAAACCTCTTTGTTGGGTTATTCCTGGTGTGATAATTATCTACGCTTTGAATAATCTAATGTTCCATTGTAGACTTGAGATTTCTCAGTAGAAATACTGGTCTGGGTATTGCAATTAATTTTGCTGTATCTGTAATCTCTCAGTAGCAATACTGGTTTTGGCATTGCAATTAAATTTGCTTTACCTGTAGTCTCAGAGGAAAAGGGAAGTTCTGCTTTCTAACCGTCTATGTATATGGACAATTTATTGACTAT
>refbc_49391_1_Coffea_congensis
ATCGCGTCGCCACCCCCCTCCCGCGGGGGCGGCGGAGACTGGCCTCCCGTGCCCCCGGGCGCGGCCGGCCTAAACGCGAGTCCTCGGCGGGGGACGTCACGACTAGTGGTGGTTGAGTCCCTCAACTCGAGTCCTTGTCGTGCCGTTAGACCACCCGCCGCAGTCGGGGCTCCGACGACCCTGAAGAGAGTTGCTCTCATCTCGACGGCGACCCCAGGTCAGGCGGGATTACCCGGTGAGTTAAAC
>refbc_619241_1_Melampodium_longicorne
CATCATGTCGCCCCCTCTAACCCATCCTATCAAGGATGCGTTGGGTGGGTGCGGAGATTGGTCTCCCGTGCGTTTAGTGCGGTTGGCCCAAACTAGAGCCTCCTTAAGAGGGACGCACGACTAGTGGTGGTTGATAAAACAGTCGTCTCGTATCGTTCGTCTTGAACCTTGAGGAAGGAAACTCTTTGAAATACCCCGGTGTGTCATCGATGATGACGCTTCGA
>refbc_19028_1_Microseris_laciniata
ATCGCGTCGCCCCCACCATTCATCCCAATGGGCATGTTTGGCATCGGGGCGGATATTGGACTCCCGTGCCTTTGGTGCGGTTGTCCTAAACTGGAGTCACCTTGGGTTGACGCACGACTAGTGGTGGTTGAATAGACCCTCGTCTTAAGTTGTGCGTCGTAAGCCGTAAGGGAGGCCTTTGAAGACCCCAACGTGTCGTCTTGCGACGATGCTTCGACC
>refbc_216823_1_Skeletonema_menzellii
TCTAAACCCCACTCAGCCGCTGCTGCATTTGATTGTGCTTGTGGCGTGCTGGACTGTGATGGTGCTTGGCCTTGCTGCCGAGCTCCGTTCAAGTTCATTGGTTTGTTGTTGACGCCCTCGCTGGCCGAACTCAGATCGCATCTAGATTTGGTAGGTGCACTTCATGTGTATTTTGAATCTGGCTTGTGGCTTGCCAAGGCTAACTTGAGCAGCTTCCGCGAACTGGGCT
>refbc_637472_1_Myriophyllum_hippuroides
CGCGTTGCTCCCAAAGCACTCCCCCATAGGGCGGGGTGCGGCGGAAGCAGAGATTGGCCTCCCGTGCCCCTGCACGGCTGGCCTAAATGCAAGCCTCGGGGTGACGAAAGGGTCACGACAAGCGGTGGTTGATAATACCTCGGCCCTTGTTGAGTCGTGCCCGTGCGCACCCCTATGAGCTGAGCATCCCTGTTGCGCTGTCTCGACGGCGTTTGCTTTGCGACCCCAGGTCAGGCGGGACTACCCGCTGAGTTTAAGCATATCAATAAGCGGAGGA
>refbc_53055_1_Microcoelia_exilis
GTTGCGTCGCTCCGCGTCGAGTCCTCATCCCACGAGCGGGGGTGGTGGGCGAGTCCCGGACGTGAAGAGTGGCCCGTCGTGCCCATCGGTGCGGCGGGCTGAAGAGCGGGTTGTCATCTCGATGGCCGCGAACAACGAGGGGTGGATGAAAGCTACGGCAAAGCCTGCGTTGTCTCGTGCTGGTCCGAGAGAGGATAATGCCCCGCAAGCGATCCCATCCATGCGCCGGCCAACGTGCGGCGGCTTGGAAT
>refbc_155655_1_Leptographium_albopini
TGCGTGGTGTTGGGGCGTTCTGCGGCCAGGCCTGCGCCCAGCGCAGGCCGCCGCAGCCCCCGAAAGCCAGTGGCGGGCCGGCAGCGGGCTCCGAGCGCAGTAAGCATCACGCCCTCGCTCTGGACGCCCCCGCCTGCGCCCTCCCCCCAGACCGGCAGACGCGAGTCTGCCTCCTTCTCAAGG
>refbc_288886_1_Punctelia_perreticulata
GCACCCCTCAAGCGCAGCTTGGTATTGGGTTCTCGCCCCCGTGGCGTGCCCGAAAAGCAGTGGCGGTCCGGCGAGACTTTAAGCGTAGTAAATTTTCTCCCGCTTAGAAAGCTCGCGCCGTGGCCGGCCAGACAACCCCATTAGCTTCAATAA
>refbc_359331_1_Phomopsis_theicola
CAACCCTCAAGCCTGGCTTGGTGTTGGGGCACTGCTCTCTGACGAGAGCAGGCCCTGAAATATAGTGGCGAGCTCGCCAGGACTCCGAGCGTAGTAGTTAAACCCTCGCTTTGGAAGGCCTGGCGGTGCCCTGCCGTTAAACCCCAACTTCTGAAAATTTGACCTCGGA
>refbc_798215_1_Mycosphaerella_nawae
CACCACTCAAGCCTAGCTTGGTATTGGGCGTCGCGACTTTGGTCGCGCGCCTTAAAGTCTCCGGCTGAGCAGTCTGTCTCCGAGCGTTGTGATACATATTCGCTAGGGATGACAGGTCTGTCGCGGCCGTTAAATCTTTATTACAGG
>refbc_519149_1_Oxalis_debilis
ATTGTCGCCTCCAAAGCCCATGCTCTAAGGCACGGCTGGCGGAAAATGGCCTCCCGTGCGCTCGTTCGCGCGGTTGGCCGAAAATCAGTGCCAAGGTCTAGAGCGCCTCGACCAGCGGTGGTTGGCATGTTCCAATGACCCTCTTGCACGGCTGTGTGCTGCTCTGCCTTGATTGCGGCGCCGATTTGTGACCCCTCATGCGTCGAAGCATGCTA
>refbc_82265_1_Dendroligotrichum_dendroides
GCGCCACCCACCGGCCCCTCCCGGCCGAGTGAACCTGGCCGTCCGAGCTGGGCGCTCCCTCGTGGGGCGCTGGGTCCGGTCGGCTGAAATGCAGAGAGTCCGGTTGCCGTGGAGACACAGCTGCGATCAGGTGATCCGACCCTCCCTCGGGAGACGGAAGCATGCGCAGTGCCGTGTCTCTCAGCCGCCCGCGACTAAGCAGGTCTCGGCCGTCCGTCTTTCGGGACGGGCGGCNGCGGCCACCGTACGCATC
>refbc_390500_1_Caragana_purdomii
ATCGTTGCCCGATGCCAATTTCCTCTTGATAAGGAGGTATGCTGTGCAGGGTGAATGATGGCTTCCCGTGAGCACTGCTGCCTCATGGTTGGTTGAAAATTGAGTCCTTGGTAGCGTGTGCCATGATAGATGGTGGTTGAACGATGCACGAGACCATATCATGTGAGACTCTACCAAACTTGGCCTCTGTGACCCACATGCGTCTTTGAACGCTCATGAC
>refbc_531431_1_Mycosphaerella_buckinghamiae
CACCACTCAAGCCTAGCTTGGTATTGGGCGTCGCGGTTCCGCGCGCCTTAAAGTCTCCGGCTGAGCAGTTCGTCTCTAAGCGTTGTGGCATATATTTCGCTGAAGAGTTCGGACGGCTTTTGGCCGTTAAATCTTTCTTAAG
>refbc_74035_1_Arthroderma_uncinatum
TCAACCCTCAAGCCCGGCTTGTGTGATGGACGAACGTCCTGCCTTTAGGGGCGGGACGCGTCCGAAAAGCAGTGGCTAGGCCGCGACTTCGGCGCCTGAGCGAATGGGATTTCCAGCGCTTCTAGGACCGACCGGCCCCTAGCCTCCAAACAAACAGTCCTGACGGACTTCTTAGGTTGACCTCGGATCAG
>refbc_69791_1_Penicillium_waksmanii
GCTGCCCTCCAGCCCGGCTGGTGTGTTGGGCCCCCGCCCCCCTTCCCGGGGGGGCGGGCCCGAAAGGCAGCGGCGGCACCGCGTCCGGTCCTCGAGCGTATGGGGCTTTGTCACCCGCTCTTGTAGGCCCGGCCGGCGTCAGCCGACCCCCTCAATCTATTTTTTCAGGT
>refbc_565031_1_Ulocladium_tuberculatum
CTGTTCGAGCGTCATTTGTACCCTCAAGCTTTGCTTGGTGTTGGGCGTCTTGTCTCCAGTTCGCTGGAGACTCGCCTTAAAGTAATTGGCAGCCGGCCTACTGGTTTCGGAGCGCAGCACAAGTCGCGCTCTCTTCCAGCCAAGGTCAGCATCCACAAAGCCTTTTTTCAAC
>refbc_475814_1_Beauveria_brongniartii
GTCATTTCAACCCTCGACCTCCCTTTGGGGAAGTCGGCGTTGGGGACCGGCAGCACACCGCCGGCCCTGAAATAGAGTGGCGGCCCGTCCGCGGCGACCTCTGCGTAGTAATCCAACTCGCACCGGAACCCCGACGCGGCCACGCCGTAAAACACCCAACTTCTGAACG
>refbc_293725_1_Elymus_validus
CAAAACACGCTCCCAACCCCCCTCATCGGGAATCGGGATGCGGCATCTGGTCCCTCGTCTCGCAAGGGGCGGTGGACCGAAGATCGGGCTGCCGGCGTACCGCGCCGGACACAGCGCATGGTGGGCGTCCTTGCTTTATCAACGCAGTGCATCCGACGCGCAGCCGGCATGATGGCCTCAAAACGACCCAGCAAACGAAGCGCACGTCGCTTCGACCG
>refbc_111641_1_Alectoria_ochroleuca
ATTACACCCCTCAAGCGTAGCTTGGTATTGGGCCTTCGCCCCCGCGGCGTGCCCGAAAAGCAGTGGCGGTCCGGGGTGACTTTAAGCGTAGTAAAACGTCCCGCTTTGAAAGCTCGCCCCGCGGCCGGCCAGACAACCCCCATTATTTCCATCATT
>refbc_1091493_1_Clitocybula_familia
CTTCTCAAACCTTCGAGTCTCTTATATGTAGGCTTTTGTAAGGCTTTGGATGTGAGGATTTGCCGGTACTTGTATGAGGATCGGCTTCCTTGAAATACATTAGTGGGTTACATGATCCCCTTTCATTTGGTGTGATAGTTATCTACGCCTTTGAAATGATCACTTTGGTATCTGCTTCTAACCACCCCAAGTCTTGTTCTTTTAATCGGGAACGACTCTTGATTTTTTTTTATGTTT
>refbc_588580_1_Cerinthe_minor_subsp._auriculata
TCATTCCATCCATATTTCTTTTGGATGTTTTGGATTGTGACCTCCTGTTTCTTCTAGATGCAGTTGGTTGAAATTTGAGTCCGCAGATGAGGACTTCACGATAACTGGTGGTTGGATAACAACTCTTGTCATGTCGTGTTCCAAAGTTCTGCGACTCTCAAGACCCTAAGGTGCCCGTTGCCTGACTTTTGAGTCGGGAAACTCGTGCTTCGACCGCGAC
>refbc_225964_1_Campanophyllum_proboscideum
AATTCTCAACCTTATAAACACTTTTATCAGTGGTTATATAGGATTGGATGTGGGAGTTGCAGGTCTCTCTTTTGTTAGAATCTGCTCTTCTTAAATATATTAGTGAAGGCTTGTAAGCTACTCCCTTGGTGTGATAATAATTATCTACGTCTTGGTGTATGGGTTTCTACTTTTAAAAGTGGTCTTTGCTTTCTAACTGTCTA
>refbc_1111702_1_Amphinema_sp._2_UK-2011
AATCCTCAACCCCACCGATTTGTTTCGGGGGGATTGGACTTGGAGCGTGCTGGCGAAGGTCGGCTCCTCTTTAAATGCATCAGTGGAGAGAAACTTGCCCCAGTGTGATAATCCTGTTGCGCTGTGGTAGGTGGAAAGTCCGCTTCTAACCGTCCTTCACGGGGACAAACATCTCAATTTGACCTCAAATCAGGTAGGACTACCCGCTGAACTTAAGCATATCAATAAGCGGAGGA
>refbc_210372_1_Aquilaria_sinensis
CGCATTGTAGCCCCCCACCCTCGTCGTAATGTCTGTGAGGGCTGTGTGGGGCTGATACTGGCCTTCCCGTATGCACAGCAATGCGGTTGGCCCAAATGGAGGAACCCAGGGCGGTGTATGCCATGATGAACGGTGGTGTGTGCTTAGCCTGCCGTCGTTAGAGCATCATGCGCATCATGCCCTTGAGGTATGTTTCGTGGACAACCCCGGTGCAATCATAGCGCGCATCGCGACCCCAGGTCAGGCGGGAGCACCCGCTGAGTTTAAGCATATC
>refbc_4529_1_Oryza_rufipogon
GCCAAAAGACGCTCCACGCGCCCCCCCCCTATCCGGGAGGGCGCGGGGACGCGGTGTCTGGCCCCCCGCGCCTCGCGGCGCGGTGGGCCGAAGCTCGGGCTGCCGGCGAAGCGTGCCGGGCACAGCGCATGGTGGACAGCTCGCGCTGGCTCTAGGCCCGCAGTGCACCCCGGCGCGCGGCCGGCGCGATGGCCCCTCAGGACCCAAACGCACCGAGAGCGAACGCCTCGGACC
>refbc_213991_1_Plagiochila_exigua
GCACTCCCCACCTGGATGCTCTCCAGCGTGGAACTGGTCGTCCGGGGCCTGGGCTCCTTTTGGGGGCTTTGGGTCTTGGTGGGCTGAAATGCAGCTATCTGGTCGTGTAGCCTAAGAGAGGGGCCGCGAGAAGGTGATCCGCTCTTGAGTGAGTGGAGTCTTGTTGGACAGCGCTCCTCCCTTTGGGTGGTCTAGATGGTGTGGCACTGTAAAGTGCTGTTGGGCGGTGTGCAAGGTGAAAGCTTGCATCTGCCCTTTGAAGCTTGGACC
>refbc_46372_1_Neogoezia_minor
ATCTTGCTGCCCCGACCACCACTCCCAGAGGGGAGCTTGGCTGGTTTGTGGGCGGATAATGGCCTCCTGTGCCTTGCGGTGCGGTTGGTATTAAAATGAGACATTGTTGATGCATGTTACGACATTGGTGGTTTTAAAAAGGCCGTCTTGTCTTGTCGTGCCATTGCCCGTCACCTAAGCTAGCTCAAGGACTCTTAGGTGCCATGTATTTTGTGCACTTCGA
>refbc_180534_1_Brassica_oxyrrhina
TGTCACAAATCGTCGTCCCCCCATCCTCTTGAGGATACGGGACGGAAGCTGGTCTCCCGTGTGTTACCGCACGCGGTTGGCCAAAATCCGAGCTAAGGATGCCAGGAGCGTCACGACATGCGGTGGTGAATTCAATCTCCTCTTCATATAGTCGTTCGTTTCGGTCCAAAAGCTCTCGATGACCCAAAGTCCTCAAC
>refbc_879899_1_Caloplaca_arnoldii_subsp._obliterata
CAACCCTCAAGCCTTGCTTGGTCTTGGGCGTTCGCTTCCCCGTTCCGGGGGATGCGTGCCCGTAAATCAGTGGCGGTCCAGGGAGATTTCAAGCGCAGTAGTATCTATCCGCTTCTGAGGTCTCGCCTGTGGCCCAGCCGTAAAACCCGCAATTTCCAAATG
>refbc_122368_1_Cercospora_beticola
GTGAATCATCGAATCTTTGAACGCACATTGCGCCCCTTGGTATTCCGAGGGGCATGCCTGTTCGAGCGTCATTTCACCACTCAAGCCTCGCTTGGTATTGGGCGCCGCGGTGTTCCGCGCGCCTCAAAGTCTCCGGCTGAGCTGTCCGTCTCTAAGCGTTGTGATTTCATTAATCGCTTCGGAGCGCGGGCGGTCGCGGCCGTTAAATCTTTCACAAGG
>refbc_481963_1_Dichaea_hystricina
CATCGAGTCTTTGAACGCAAGTTGCGCCCGAGGCCAGCCGGCCAAGGGCACGTCCGCCTGGGCGTCAAGCGTTGCGTCGCTCCTCCCCAGATTTGTTTTGCCAATGGGCATGTCAGTCGGGGCCCGGATGTGTAGAGTGGCTCGTCGTGCAAGGCGGTGCGGCGTGCTTAAGAGCAGGTTTCGTCTCGCTGGCCGCGAACAACAAATGGTGGGTGAAAGCTGTTAGCGCAGCATATGTTGTCTCGTGCCAGCCCGAGAGATGGATTGTACCTTTTATCATTATCCCAACCCATGCGTTGATCAGCATACGGCGGCTTGGAAT
>refbc_58305_1_Ilex_macropoda
CATCACGTCGCCCCAACCCCAATGCCTACCTAGCTGGATATTGCAGGAGTTGGGGCGGAAATTGGCCTCCCGTCCACGACTGTGTGTGGTTGGCCCAAAAAAAAAGAGTTCTTGACGACGGACGTCACGACAAGTGGTGGTTGAAAGACCTCTTGCATCATGTCGTGAGGCATCGAGTCTTTGGCGAGCTCTGACCGTGACCCTGTGCACCTTCTTTCGGGACTGGTGCTTCGACCGC
>refbc_53983_1_Phytophthora_cambivora
CATCAAACTTGGCTCTCTTCCTTCCGTGTAGTCGGTGGATGGGGACGCCAGACGTGAGGTGTCTTGCGGGTGGTCTTCGGGCTGGCCTGCGAGTCCCTTGAAATGTACTGAACTGTACTTCTCTTTGCTCGAAAAGCGTGACGTTGTTGGTTGTGGAGGCTGCCTGTGTGGCCAGTCGGCGACCGGTTTGTCTGCTGCGGCGTTTAATGGAGGAGTGTTCGATTCGCGGTATGGTTGGCTTCGGCTGAACAATGCGCTTATTGGACGTTCTTCCTGCTGTGGCGGTACGGATCGGTGAACCGTACGCTGTGCGAGGCTTGGCCTTTGAACCGGCGGTGTTGGTCGCGAAGTAGCGGTGGCGGCTTCGGCTGTCGAGGGGTCGATCCATTTGGGAACTTGTGTCTCTGCGGCGCGCTTCGGTGTGCTGCGGGTGGCATCTCAA
>refbc_297699_1_Gymnopus_iocephalus
ATTCTCAACTTCAAAAGTTTTTATTAGCTTATTGAAGCTTGGATGTGGGAGCTTGCTGGCATCTTAGATGATCGGCTCTCCTTAAATTTATTAGTGGAAATCTCTTTGTTGGAGTGATCCTTGGTGTGATAATTATCTACGCTTTGGATGATCCGATGTTTCCATTGAGATTGGCTCAGTACAATGCCTTGGCGTTCTGGGTTTGAATCCTCTGGCGTTTCTGGGTTTTGTAGTATTGCGACTAGTTGCTTTACTTGGATCTCAGAGGAAAAGGGAAGTTTTGCTCTCTAACTGTCTATGTATTATGGACAACTTATTGACTAT
>refbc_578533_1_Bucida_buceras
GTCACGCATCGCGTTGCCTCCAAAACCTTCAGCCCTCAAACGTTGCGGCGATGGTTTCGGATGCGGAAGCTGGCCTCCCGTGACCGCGAGCCACGGATGGCCCAAACACTTGCTAGGGAAGCGAAGCGCCACGGCATTCGGTGGTCGATCTAAGCCCCAGAGACAGTGCCGGTGGCGGTCGCGCTTTTCCCTAACCTACGACCCTAAACGTTAACCAACGCGACCTCAGGTCAGGCGGGGCTA
>refbc_167764_1_Fagus_longipetiolata
GCACCGTTGCCCCCAAACGCCCCCGCCTCGCAAGGGGCGCGGGATCTCGTTTGGTGGCGGAAGTTGGCCTCCCGTGTGCCTGTGCTCGCGGTTAGCCTAAAAAGGAGTCCTCGGCGACGAGCGCCACGACAATCGGTGGTTGATTAGACCTCGGTCCCCGTCGTGCGTGTCTGGTCGCCACAAGGTGTGACTCGTCGACCCTAACGCGTCGTACCCACGTCGCTCCCAACGC
>refbc_129749_1_Elymus_nevskii
CAAAACACGCTCCCAACCCCCCTCATCGGGAATCGGGATGCGGCATCTGGTCCCTCGTCTCGCAAGGGGCGGTGGACCGAAGATCGGGCTGCCGGCGTACCGCGCCGGACACAGCGCATGGTGGGCGTCCTCGCTTTATCAACGCAGTGCATCCGACGCGCAGCCGGCATGATGGCCTCAAAACGACCCAGCAAACGAAGCGCACGTCGCTTCGACCG
>refbc_556994_1_Loxodiscus_coriaceus
CATCGTTGCCCCCTACCCCTTCGCCCTGCATGGGGCGGTGGGAGTTATCGTGGGCGGATATTGGCCTCCCGTGTGCTCTTGGCCGCGGTTGGCCGAAATGAGAGTCCTCGGCGAGGGATGCCGCGACGTTCGGTGGTGCAAAGTGCCTCGAGTTCTCGTCGCGTGTTTATTCGTCGGTAAAAGGCTCCTAGACCCTAAAGCGTTGTTGTCACGGCGCACGCACC
>refbc_89684_1_Poa_trivialis
ACGCCAAACACGCTCCCACCCCTCATTGGGTTGTGGGATGCGGCATGTGGCCCCCCGCCTCGTAAGAGTCGGTGGGCCAAAGATGTGGCTGCCGGCGTATCGTTCCGGACACAGCGCGTGGTGGGCGAACTCGCTTTACTTATCGCAGTGCGTTCGGACCGTAGCCGACGTGATGGCCTTAAGGACCCTATGAACGGGGCGCATGACGCTCCGACCAAAAAACAAAA
>refbc_237038_1_Xanthoparmelia_scotophylla
GCACCCCTCAAGCGCAGCTTGGTGTTGGGCTCTCGCCCCCGCGGCGTGCCCGAAAAACAGTGGCGGTCCGGCGTGACTTTAAGCGTAGTAACATCTTCCCGCTCTAGAGCACTCGGCGTGATCGGCCAAATAACCCCATTTACTTCTATA
>refbc_390493_1_Caragana_acanthophylla
ATCGTTGCCCGATGCCAATTTCCTCTTGATAGGGGGTATGTTGTGCAGGGTGAATGATGGCTTCCCGTGAGCACTGTTGCCTCATGGTTGGTTGAAAATTGAGTCCTTGGTAGGGTGTGCCATGATAGATGGTGGTTGAGTGATGCACGAGACCATATCATGTGAGACTCTACCAAACTTGGCCTCTGTGACCCACGTGCGTCTTTGAACGCTCATGAC
>refbc_4839_1_Rhizomucor_miehei
ATCTTTTTGAAACCCTAAAGATTCAATTTTGTTGTTGAATCTTTGGATTTGCGGTGCTGATGGGGGGGAGGACAAAGCAAATCTTTTGTGTGTCCCCCGTTCAAGCTACTCGAACAGTTTTTGAGTTTTTGGCCTTTTTAGATTGGTGAACATTCTTGAAGGGCTTACTTTGATATCTAAAATTTTCGAATTTTGGGTTATCATTGCTTTGAGAAAACACAATCTAAAAGCAAAAACTCTATATAAACTTTTTTTTTTTTCATTCATGGATC
>refbc_1091224_1_Tortula_modica
GCGACACCCACCAAACACACTCATTAAGTAAGTGTGTTCGAGTGAAAGTGGCCATCCGAATGGGGCCCCGCCCTTCGTTGGGCGCGGGCAGATTGGGTTGGCTGAAATGTAGGGAATTTGGCCGCCGTGGTAGAACAACCAGCGATCAGGTGATCCGGGTGCAAACCCGGAACTCAAACGTGCGCCGGTTTGTGACACCCAGTTGGTTCCGAGCTCCAAAGCAGGTCTCCCCTCCCTTCGCTCCACCGAGTGAAAGGGAAAGGGAAAAACGTCACGCAT
>refbc_147629_1_Ranunculus_insignis
GCGTCGCTCCCCACCAACCTAGTTGGCGGAGAGAGGAGATTGGCCCCCCGAGTCCTCCGGGCACGGTCGGCACAAATATTGGTCCCCGACAGCGATTGTCGCGGTCAGCGGTGGTTGTATTCTTCCTCCAAAGACAAAATGACGCGTACATCGTTGCATGCAGGATCGAAACGACCCTCGAAAGCCGTTCGCGGCATTCACCC
>refbc_379627_1_Scorzoneroides_microcephala
CGAAGCCATTCGGCCAAGGGCACGCCTGCCTGGGTGTCATGCTTCGCGTCGCCCCCCATATATACCCAACGGGTACTCATGGTGTTTGGGGCGGAGATTGGCCTCCCGTACTTGTGATGCGGTTGGCCTAAATATGAGTCCCCTTCAGCGGACGCACGACTAGTGGTGGTGGAACAGACCCTTGTCCTTATCGTGTGTCGTGAGCTGCTAGGGAAGCCCTCACCAAAGACCCCATTGCATTGTTTTTTGGACGGTGCTTCGACCGCGACCCC
>refbc_137455_1_Sanguisorba_canadensis
GTCGTTGCCCCCCCCAACCCCTTCGGGGGTCGGACGGGACGGATGATGGCCTCCCGTGTGCTCCGTCACGCGGCTGGCATAAATACCAAGTCCTCGGCGACCAACGCCACGACAATCGGTGGTTGTGAAACCTCGGTGTCCTGTCGTGTGCGCGCGTCGGTCGGGTGCTTTCATGATGCGCGTCGATCCGTCGACGCTTTCAAC
>refbc_222032_1_Cortinarius_cupreorufus
ATATATCAACCTTCTTTGGTTGGATGTGGGGTGTGCTGGCCTCCTTGAGGTCAGCTTCCCTTAAATGCATTAGCGGACAACATTTTGCCAACTGTTCATTGGTGTGATAATTATCTACGCTATTGACGTGAAGCAATGTTCAGCTTCTAACAGTCCATTGACTTGGACAAATTTATTTTTATTAAT
>refbc_1071046_1_Penicillium_viticola
GCTGCCCTCAAGCCCGGCTTGTGTGTTGGGCCCTGTTCCCCCGGGAACAGGCCCGAAAGGCAGTGGCGGCACCGCGTCCGATCCTCGAGCGTATGGGGCTTTGTCACCCGCTCTGTAGGCCCGGCCGGCGCTTGCCGACCCCCATCAATCTTTTTTCAGG
>refbc_228631_1_Krameria_argentea
ATCATTGCCCCACGCCCACCTAGCCCGCAAAGAGGTGGTGCCATTTGGGGCATACACTGGCCTCCCGTGTGCCATGTGCACGCGGTTGGCCCAAAAGCGAGCCCGTGGTGTAACACGTGCCACGACAAGCGGTGGTTGAAACAAAACCTCGGTGCGAGTTGTGTGCGTTGAGCCAAAAAGCGGACTCTGATGACCCTAAAGTGCTTATTGCACCTCAAAT
>refbc_82941_1_Pythium_myriotylum
CATCAAACTTGCCTTTCTTTTCTTGTGTAGTCAAGATTAGAGATGGCAGAATGTGAGGTGTCTCGCTGGCTCCCTCTTCGGAGGAGAAGACGCGAGTCCCTTTAAATGTACGTTCGCTCTTTCTTGTGTCTAAGATGAAGTGTGACTTTCGAACGCAGTGATCTGTTTGGATCGCTCTGCGCGAGTGGGCGACTTCGGTTAGGACATTAAAGGAAGCAACCTCTATTGGCGGTATGTTAGGCTTCGGCCCGACTTTGCAGCTGACGGGGTGTTGTTTTCTGTTCTTTCCTTGAGGTGTACCTGTCTTGTGTGGGGCAATGGTCTGGGCAAATGGTTGTTGTGTAGTAGAATTTTGCTGCTCTTGGGCGCCCTTTATGGGTAAAGAAGGCAACACCAATTTGGGACAGTCTTGTGAGAGTTTCGGCTCCTGCAGGCGCTTTTTCAATTGGACCTGATATCAA
>refbc_415808_1_Reseda_lanceolata_subsp._constricta
TCGTCGCCCCATCCACAGCTCCTCTCGGAAACGGGAGGGGCGGGGTCGGACATTGGCCTCCCGTGTGCGTACCGCATGCGGCTGGCCAAAATCCGGGGACCGGACGTTTAGTTTCCGACCAGCGGTGGTTGAACCTCATGCTCGTGTCGGATGCCTGCTGTCCAAGTGTCCCTATGGCTCTTCCGAGGCACCTCGGTGCCCTCTCTAAACGA
>refbc_5093_1_Byssochlamys_nivea
CATTGCTAACCCTCCAGCCCGGCTGGTGTGTTGGGCCGCCGTCCCCTCCGGGGGACGGGCCCGAAAGGCAGCGGCGGCGCCGCGTCCGGTCCTCGAGCGTATGGGGCTTTGTCACACGCTCTGGTAGGCCCGGCCGGCTTGCTGGCCAACGACCTCACGGTCACCTAACTTCTCTCTTAGG
>refbc_54549_1_Tricholoma_myomyces
CATGAAATTCTCAACCTTTTCAACTTTTTCTGTTGATCAGGCTTGGATGTGGGAGTATGCGGGCTTCTCAGAAGTCGGCTCTCCTGAAATGCATTAGCGGGACCTTTGTTGCCTGGCTTTGGTGTGATAATTATCTACGCCATTGTGAAGGGCAGCTTTATAAAAGAGGTTCAGCTTCTAACCGTCTCCCCTGAGACAAYTTTTTGACAATTTGACCTCAAATCAGGTAGGACTACCCGCTGAACTTAAGCATATCAATAAGCGGAGGA
>refbc_89082_1_Lewisia_columbiana_var._columbiana
ATCGCGTCTCCCCACCCGCCCCGCGTGGAGGGGGAAGGATGATGGCCTCCCGCGCCCCACCCGGCGCGGCTGGCCTAAAACGGGAGCCCGCGGCGAAGAGCTGCGGCGGCGATTGGTGGTGGGCAAGGCCTCGGCCTGTGTTTGCATCGCGCCGCTCACGCACTTCGCCGGGACGAGCTCGTCGGACCCTTAGGTGAAAACACAAACC
>refbc_239053_1_Thozetella_queenslandica
CAACCCTCAGGCCTCGCCTGGTGTTGGGGCCCTGCGCACCGCAGGCCCTCAAAGGCAGCGGCGGGTGCGCCTACGAACCGAACGCAGTAGTAACCTCTCGTTCTGGTCGCGCGGGCGTGCTCCGGCCGTAAAACCCCCCAAGCTTACAATGG
>refbc_502521_1_Viola_rupestris
AACGTCGCCGCCAACCCCACCCCTAGGGGCGGGCAGTTGGGGGCGGACTCTGGCCTCCCGTGCGCCTCGGCGCGCGGATGGCCTAAATTTTAGCTCCTGGCGAGGATCGCCACGACAAGCGGTGGTTTTTTGAACTAAGGACCTCGGGTGTTGTCGTGCGGCCTCCCGGAGGGAACGGACCCTTGTGCGCTCGCGCACCATCCTTTCGAGACCCCAGGTC
>refbc_691125_1_Neoaleurodiscus_fujii
AAATCATCAACTCTTACTTTCTTAACTGAAGGTCTGAGATTGGACTTGGAGGCTTTGCTGGTCCTACGATCGGCTCCTCTCAAATGCATTAGTGCGGCTCGTTGCCAACGTACCTTTGGTGTGATAAATATCTACGCTTCTGGTTATGTAGCTACTTGTGAGACGCGCTTCAAACCGTCTCTCGGGACAATTCATGAAAC
>refbc_203570_1_Sisymbrium_brassiciforme
GTCGTCCTCCCCATCCTCTCGAGGATACGGGACGGAAGCTGGTCTCCCGTGTGTTACCGCACGCGGTTGGCCAAAATCCGAGCAAAGGACGCAAGGAGCGTCCCGACATGCGGTGGTGAATTCAAGCCTCGTCATATCGTCGGTCGCTCCTGTCCGGAAGCTCTAGATG
>refbc_121023_1_Boletus_erythropus
TTTGAATTCTCAACCATGTCTTGATTGATTTCGAGGCATGGCTTGGACTTGGGGGTTGCTGGCGGCGAAATGCTGTCGGCTCTCCTGAAATGCATTAGCAAAAGGGGCTGCAAGTCTTTGGACGTGCACGGCCTTCGACGTGATAATGATCGTCGTGGCTGGAGCGTCGGACATGCATGAATGGTCCCATTGCTTCCAATTCCTAATCCAAGGTCTAGAGTCGCTTAGCTACTAGTCAGGTCGAGAGGCCGACGAACGTTGGGTGGTCAAGGCTTTGGCTGTTTTCGAAACTTGACCTCAAATCAGG
>refbc_54687_1_Poculum_sydowianum
TCAACCCTCAAGCTTAGCTTGGTATTGGGCTTCGTCAGTAAAATGGCGGGCTTTAAAATCAGTGGCGGCGCCACTAGGCCCTGAACGTAGTAATATATTTCGTTATAGGTGTCTGGTGTGCTTCTGCCAATTAAACCCCCAAATTTTTTATGG
>refbc_5419_1_Cryptococcus_luteolus
AAAAACTCTCATACCTAGTTTTCTATGTATGAGCTTTGGACGCTGCCATCCGTGGCTCGTCTTAAATGACTAAGTGGAATGCGTAATAAGTTTTCGCTCCCTCCACTCTAACAACCTTTATGT
>refbc_576389_1_Ptychostomum_lonchocaulon
CCGCGCCCCCCCACCAGACTCCCCAAGTACTCTTGGAGTGGAACTGAGTGGAACTGGCCGTCCCGGAGTGCTAAGGTACTCGGGTCGGCTGAAATGGAGGGAATTTGGCCGCCGTGGCATCACTTGCCCCGCGATCAGGTGCGATTACGAACTCCCACGGCACTTCCAAGTGTCGTGGGACTTGGGTCTTCCAAGTGCGGGGCTCCCGGTGAGCCCGAGTGCGTGCGAGTTCCACAGCAGGCTACCTTGACTTAGGCCTTCACAGGCCACGAGGAAACGGAAAGAGGTAACGCATCA
>refbc_1124829_1_Geastrum_cf._triplex_D_KH-2011
ATAACTCTCAATTTCAAATATTTTTCATGTTAAAAATATTTGACGTTGGATTTGGATGGTTGTCGTGATTCGTCACGACTCATCCTAAATGCATTAGCGATCTGCCCCGATCACACACAATGTGATAAGTAAAAAATAAAGCATTGTTATGGTTGGGTTTGAAAGATGGCTTCTAATCGTCGTAATGACAAATAGAGAAGACCATGTCGTTTGACCTCAAAATCAGGGCAAGGACTACCCCGCTGAACTTTAAGCA
>refbc_326628_1_Annulohypoxylon_stygium
TACAACCCTTAAGCCTTGTAGCTTAGCGTTGGGAATCTACCCCTCACTGAGGGGTAGTTCCTTAAATTTAGTGGCGGGGTTATAGCACACTCTAAGCGTAGTAGTTTAACTCGCTTTCAGGGAGGCTGTAGCTGCTTGCCGTAAAACCCCCTATAACTTATAGT
>refbc_887075_1_Cladosporium_delicatulum
CACCACTCAAGCCTCGCTTGGTATTGGGCAACGCGGTCCGCCGCGTGCCTCAAATCGACCGGCTGGGTCTTCTGTCCCCTAAGCGTTGTGGAAACTATTCGCTAAAGGGTGTTCGGGAGGCTACGCCGTAAAACAACCCCATTTCTAAG
>refbc_196239_1_Polyporus_radicatus
ATACTCAACCTACAAACCTTTGTGTTTTGTTAGGCTTGGACTTTGGAGGTTTGTTGGCAGTCTGTCTGTCAACTCTTCTTAAATTCATTAGCTTGGTTCCTTGTGGATCGACTCTCGGTATCATAATTGTCTGTGCCGTGACCGTGAAGCATTTGGCAGGCTTCTAACTCTCCCTTATGGGGAGACTTATTTGACAT
>refbc_504256_1_Croton_suberosus
TGCTCCCAACCCATTTGGGTGCGGAATATGGCCTCCCGTGTGATCCTTTCTCGCGGTTGGCCGAAAAGAATGGTCCAAGGCTGCGAATGCCGCGACAATCGGTGGTTGTAAGACCCTCGTACACAGTCGCGTGCACGCATGCCTCTGGATAACGAGACCCCTTTGCGTCCTTTGTGGCACGCTCACTTCGCGACCCCAGG
>refbc_761501_1_Silene_coniflora
TCACGCATCGCGTCTCCCCCACATCCACCCCGTGTGGAGGGGAAGGAGGATGGTCTCCCGCGGCTCACCGGCCGCGGCTGGCCTAAAAATGGAGCCCTCGGCATCGGGATGTCGCGGCGATAGGTGGTGAACAAGGCCTCGGCCAAGCAAGCAACCCGTCGCGCGTCGCGGTGCCAACGTGAGCTCGAAGGACCCTTTGACGTTGCCTCGTTGCAACCAAACCGTT
>refbc_185195_1_Smallanthus_maculatus
TATCACGTCGCCCCCACAAAGCATCCCTTCAAGGGACGTGTTGGGCGGGGCGGAGATTGGTCTCCCATGCATGTTGTGTGGTTGGCCTAAATAGGAGTCTCCTCAAGAGGGACGCACGACTAGTGGTGGTTGAAGTTACAGTCGTCTCGTGTCGTACGTTTTGAACCTTGAGGAAGAAACTCTTAAGATACCCTGTTGCGTCGTCTTCTGATGATGCTTCGA
>refbc_135200_1_Schizonepeta_tenuifolia
CGCGTCGCCCCCCTCCCCGTGCACAGCACGGTCGGGGTGGGGTGGATATTGGCCCCCCGTGCATCCCGATGCGCGGCCGGCCCAAATGCGATCCCTCGGCGACTCGTGTCGCGACAAGTGGTGGTTGAACTTATCAATCTCGCGCCGTCGTGCTCCTGTGTCGTCCGAACGGGCATCAACGAACGACCCAACGGTGTCGGTGCCTCACAGCCCCGCACCTTCGAC
>refbc_281510_1_Phacelia_glandulifera
TCGCCCCCCCGCTATCGCGGGGGGACGGATTGTGGCCTCCCGTGCCCGAGGGCGCGGCTGGCCGAAATGCGAGTCCGGCGCGACGGACTTCACGACAAGTGGTGGTTGTTTTCTCAACTCGCGCGTTGTCGTGGAAACCCCGTCGCCGACCGCGGCTAAAGAGACCCCGACGCGCCCGTCTCGTCCCCCGGGAGGAGACCCGCGCTACGACC
>refbc_445175_1_Cibiessia_minutispora
CACCAATCAAGCCTGGCTTGGTATTGGGCGCCGCGACTCTCCGGAGCCGCGCGCCCTAATGTCCTCGGCTGGGCCGTCCGCCTCGAAGCGTTGTGATCAAACAGATCGCTTGTGGGTGTGGACGGTCGCGCGCCGTAAAACCTTTATTCAAG
>refbc_450880_1_Cephalotaxus_koreana
ACTCCGAAATCGCCCCCCCACCGTTCTTCGGCGGGAGGAGCGGAGATGGTCGTCCGTGCCCGCCATGGGCGCGGTCGGCTGAAATGAGCACGAGGTCCGTGGCCCACTCCACGACGAGCGGTGGCCCATGAGGGTCGGCGTTGGTTCGTGTCGGGCGGGTGCGGCTCTGTGGGCAAACTTTATCTCGTGGCCGGTGTCCCGCTTGCGGGCGGGGCCCGTTCGCAACCTTCC
>refbc_182380_1_Monarda_clinopodia
CGCGTCGCCCCCCACGCCCCGCGCGAGTCGCCGGGCGGTTGGGGGCGGACACTGGCCTCCCGTGTGCCTCGGCGTGCGGCCGGCCCAAATGAGATCCCCGGGCGGCTGGCGTCACGACAAGTGGTGGTTGAACATCTCAATCTCTCTCGCAGTCGTGCCGCCGTGTCGTCCCGTGCGGGAATCCAAAAACGACCCAACGGTGCACGGCGCGAATAGCGCCCCACCTTCGAC
>refbc_870730_1_Ogataea_angusta
TCCCTCTCAAACCCTTGGGTTTGGTGATGGGCAATACTCTCGTCCGAGAGTTTGCTTGAAATGAATTGGCATGAGTTTTTGATACGAACTTCAGCTGTTTATTCAATGTATTAGGTTTTATCCATCGTTGATTGACAACTGTAAGCTTCTTTCAAAAATTGGCTCTGCCTTACAAACTTTAATCATAAAG
>refbc_751555_1_Calonectria_brasiliensis
CAACCCTCAAGCTCTGCTTGGTGTTGGGGATCGGCAAGGCGTCCTCCGGGTCGCGCCGTCCCCCAAATATAGTGGCGGTCTCGCTGTAGCTTCCTCTGCGTAGTAATACACCTCGCTCTGGAGTCTCGGTGCGGCCACGCCGTAAAACCCCCAACTTTTCTG
>refbc_229048_1_Morus_wittiorum
ATCGAGTCTTTGAACGCAAGTTGCGCCTGAAGCCATCAGGCTGAGGGCACGTCTGCCTGGGCGTCAAACACCGATGCCCCCCCAAATCCCCTCGTCACTCTCCCCTGAGTGCCCGGGGAGTGTGGGGGTCGGATGATGGCCTCCCGTGTCTTGGCTCGCGGTTGGCCCAAAGTCGAGTCCTCGGTCACGGTTACCGTGGTGACAGGTGGTTGTCGGTCGATCGGTACCCCGTCACGTGCGCCGTACACGAATCGAGACTCTCTTGATTAACCCCAACGCATCCCCGTTTGGGTGCCTCCTGATTGT
>refbc_228895_1_Ochroconis_humicola
CAAACTCCAAGCGTGGCTTGATGTTGGGCGATGTCTTTTTGCGAGAGCGGGAGACACGCCTGGAACGCGTTGGCGCCGCCGCCGGACCACGAGCGTAGCAAGACGAGAGTCAATCGCATCGATTTGGTTTCCGACGGAGGTCCGCCTTGTGACTGCACTTCGAGTGTAGTGAAAAACTCTCAAGTTGTCTC
>refbc_359861_1_Matthiola_farinosa
GTTGAGGACTTTGGGTCATCGAGAGCTCGGAGACAAGGACATACCGACACAATGACGAGTTTTATTTCACCACCGCGTGTCGAGACGATCCTAACGTCCTGAGCTCGGATTTCGGCCAACCGCGTGCGGTATCACACGGGAGACCAGCTTCCGTCCCTCGATCCTGAGATGGATGGGGGGGACGACGATT
>refbc_489425_1_Cymbocarpum_anethoides
ATCGATTTGCCCATAACCACACACTTTTTGGAGAGTCGTGTTGGTTGGGGGCGGAAATTGGCCTCCTGTGCCTTGTTGTGCAGTTGGCAAAAAAGCGAGTCTTTGGCGACGAACGTCGTGACATTGGTGGTTGTAAAAGACCCTCTTGTCTTGTCCGGCGAATTCGTGTCGTCATAGCAAGCTCGAGGACCCTTTGGAGGCACACACTTTGTGCGCTGCAG
>refbc_242114_1_Symphyogyna_bogotensis
GGAACCTCACCGAACGAACTCGTTCGTTCGAGTGGAACTGGCCGTCCGGGGCCCGGCTATTAGCCAGGGGTCACGGTCGGCTGAAATTTAGTGCTTTGGCGTTGGTCGGACGTGGGAGGCCGCGAGAAGGTGATTCGATCCCTTCGGGGATCGGAGTCGGACAGCGAGCTTCAGTCCCGATCGACGACCAGAGTATAGAGCAGGAAACCCCCCAACAC
>refbc_523904_1_Ptilagrostis_mongholica
CGCCAAAACACGCTCCCACTCCCCTCATTGGGGAGCAGGATGCGGCATCTGGCCCCTCGTGCCGTGAGGTGCGGTGGGCCGAAGATCGGGCTGCCGGCGTACCGTGCCGGGCACAGCGCGTGGTGGGCTTCTACTCAGCGCAGTGCATCCGGTGCGTAGCCGGCGCAGCGGCCCCTAAGGACCCAATGAACGGAGCGCACGTCGCTCCGACC
>refbc_352364_1_Cardamine_rupestris
ATCGTCGTCCCTCTCATCCTTCTTGGATATGGGACGGAAGCTGGTCTCCCGTGTGTTACCGCACGCGGTTGGCCAAAATCCGAGCTAAGGACGCCGAGAGCGTCAAGACATGCGGTGGTGAACTAAAGCCTCTTCGTATTGTCGGTCGTTCTTGTCTGGAAGCTCTCGATGACCCAAAGTCCTCAAA
>refbc_1127371_1_Ficus_pedunculosa_var._mearnsii
CGTTGCTCCCCCCCCCCCCAAACCCCTCTCCCGCCCCTGGCGGGGCGAGGGGCGACCGTGGGGGGCGGAGAATGACCTCCCGTGCGAGCTTCGACCCGCGGTTGGTCCAAAATTCGAGTCCCCTGTCACGTCGTCTTGGCAACAGGTAGTCGATCATTCGGTGCCGCCGCCACGTGCGTCGGACACGCATCGGGACTCCGACAGACCCCAACGCGCCCGTCACGGGTGCCTCC
>refbc_382166_1_Isoetes_japonica
ATCGTCCCTCTCGCTCGCACTGAATGCGAAGCGCAAATTGGCCGTCCATGGCAAGCACGTGGTCGGCTGGAGTGCATAGGGAGGACGCCGCACTCTAAATGCGTCGCGTGACTGGCGGGGTTGGTTCGGGTTATCGTTTGCTTCCGGCTGCGGCTGGTCCTAGGCGGTGCCCCCCCACCTGCCAACATGTTGCTCGTCGCTAAGGTGTCGGCTGGTTCCCTTGTGTGGCCACTACCCAAGAG
>refbc_350134_1_Maxillaria_aciantha
CATCGAGTCTTTGAACGCAAGTTGCGCCCGAGGCCAGCCGGCCAAGGGCACGTCCGCCTGGGCGTCAAGCGTCGCGTCGCTCCGCGCCACCTTCGTCCCGCAAGTGGGTGCGTTGGTCGAGGCCGGATGCGCAGAGTGGCTCGTCGTGCCCGTCGGCGCGGCGGGCTGAAGAGCGGGTATCGTCTCGCCGGCCGCGAACAATAAGGGGTGGGTGAAAGCTATGAGCGCAGCCTGCGTTGTCTCGTGCCGGCCCGAGAGACGGGTTGTGCCTTCGATGTGATCCCGGCCCATGCGCCGATCGGCATGCGGCGGCTTGGAAT
>refbc_516041_1_Angelica_fargesii
ATTGTATTGCCCACAAACCACTCACACCTGAGAAGGTGTGCCGGTTCTGGGCGGAAATTGGCCTCCCGTACCTTGTCGTGCGGTTGGCGGAAAAATGAGTCTCCGGCGATGGACGTCGCGACATCGGTGGTTGTAAAAAGACCCTCTTGTCTTGTCGCGCGAATCCTCGTCATCTTAGCGAGCTCCAGGACCCTTAGGTAGCACATACTCTGTGCGCTTCGA
>refbc_416627_1_Rhexia_nashii
TTAATCCCCCTGCCCTTGGGCACCCGCACGACGAGCATCGGCGGGGATATATGCCGGGCGCAGAATATGGTCTCCCGTTGGGTCGGCGTACGCGTCGTGCCCTAGTGCGGCTGGCCGAAAACAAGCATTGTGGCTACGGGCTCCACGGCGTACGGTGGATCGGCAGCGATTGGCTGCGCCGTGGGCTCGGCATGCGTCGCTCTTCGGACTACCGCGAGAAATTCCCTAGT
>refbc_90571_1_Phaseolus_oaxacanus
ATCGTCACCCCCCCGCCCGCCACACTTAACCAAATAAATGTGCAGCAGGGGGTGAAAGATGACCTCCCGCGAGCCAGTTCCTCGTGGTTGGTTGAAAAGCAAGTTCAGGGCGGAGCCCCACACGATAACGGTGGATGAGCCAACGCTCGAGACCAGTCGTGCCTGTGCGACTCCGACACAACGGACTTACCGACCCCACGCGCGCCCTCTGTGAAAACAGACTGCGCCATGTAC
>refbc_246028_1_Candida_bolitotheri
TCCCTCAACCCCCCGGGGTTGGCAGTGAGTGCACGCCTTGTCCACTCGAAAGCGAATGCGAACATGTCTAGGATTACCCAACTCATGTTTTTTTTCATACAAACTTTCGACCTCAAATCAGGTAGGACT
>refbc_73297_1_Helianthus_maximiliani
CATCACGTCGCCCCCACCAGGCATCCCTTGTAGGGCTGTCTTTTGTTGGGGCGGAGATTGGTCTCCCGTGCCCATGGCGTGGTTGGCCTAAATAGGAGTCTCCTCAYGAGGGACGCACGGCTAGTGGTGGTTGATAAGACAGTCGTCTCGTGTCGTGCGTTTACTTTCTTGAGAGTAGATGCTCTTAAAGTACCCCGATGTGTTGTCTTATGACGATGCTTCGA
>refbc_81048_1_Oligoporus_balsameus
TGGAATCATCAACCGTTCATCCTTTGTTGGATGTGGCGGCTTGGACTTGGAGGCTTATGCTGGTTTCTTAACGGGATCGGCTCCTCTTGAATGCATTAGCTTGAACCTATGCTGTATCGGCTGTTCGGTGTGATAATTGTCTACGCCGTGGCTGTGAGGCCCGTTGAAAGACGGTGGTAGGATCAGCTTCTAACCGTCCCTGCGAACGGGACAACATCTTAATTGACCT
>refbc_62726_1_Podosphaera_tridactyla
AACACCCCTCAAGCCTCGCTTGGTCTTGGGGCCCGCCGACCTGGCGGCCCCTAAACGCAGTGGCGGTCCCGTTGTGCTCTCCGCGTAGTCACGTATCTCGCGACAGGGCGGCGACGGAACCTGCCAGAACCCCCAAGTTTTTCTG
>refbc_111843_1_Rhizoplaca_subdiscrepans
GCACCCCTCAAGCTCGGCTTGGTATTGGGTCTTCGCCCCCGCGGCGGGCCCGAAATTCAGTGACGGTCCGGCGTGACTTCGAGCGTAGTAAATTCTCTCCCGCTTTGGAAGCTCACACTGCGGCCGGCCAGAACGCCCCAATTTTCCAACGA
>refbc_139413_1_Grammothele_fuligo
AAATTCTCAATCTATAAGCCTTTGCGGGTTTATAGACTTGGACTTGGAGGCTTGCTGGCTCTAAACCGTCGGCTCCTCTTAAATGCATTAGCTTGATTCCTTGCGGATCGGCTCTCGGTGTGATAATTGTCTACGCCGTGACCGTGAAGCGTTTGGCGGGCTTCTAACTGTCTCATTAGAGACAACTTCATTGACATCTGACCTCAAATCA
>refbc_235267_1_Prorocentrum_belizeanum
ATTGCTTCAGTGCTGCACTTGTCTCACGTTTGTCACTGGTCAGCACTTGCGCATCGGGGCCCACCAATGCGCTCATGTCTTGCTGTGGCCCTTGATGAGTGCTCATGCGCCACACCCTGTGTCAGAGCAGCAACTCGCGTGAAGCGCCCTGCGCATAC
>refbc_78168_1_Passiflora_edulis
ATCGTCGCCCCCCCCATCCTTCCGTCTCCCCCGAGGGGAAAGGGGGTACGGGGCGGGCGGAGATTGGTCTCCCGTGCGCTCCCGCTCGCGGTTGGCCGAAATACGAGTTGTTGGCGGCCGAGAGCGCCACGGCAAGCGGTGGTTGTCAAAGACCTTCGGAGATTGACGGTGGCGAGGCCGGCACGAGGCTCCGGGACCCTGTTTTCTAACCACAGCGACCCCAGGTCAGGCGGGATTACCCGATGAGTCAATAAGCGGAGGGAA
>refbc_549600_1_Chorizanthe_robusta_var._hartwegii
ATCGCGTCGCCCCCTCCCACTCTTCAGTCGATGTCGAGCGGAGAGAGGGGCGGATTATGGCCCCCCGTGCGCCCCCGCACGGCCGGCCTAAACACGGAGCCCGTGGCCGCGAGCGCCGCGACGTTTGGTGGTTGAACTTCGAGCATCGCGTCGCGCGCAGGAGCGTCCCCGGAGAGCTCGGAGGACCCTTAGGCGCTTTCAGCGTCCTACCCTTGCGACCCCAGGTCAGGCGGGACTACCCGCT
>refbc_689835_1_Porodaedalea_laricis
TGTTAACATCAAACCCCTTGCTTGTAAAGGCTCGGGGCTTGGATTTGGAGGTTTATGCCGGCCTGCTTCATTGTCGGTTGTCGGCTCCTCTTAAATGGATTAGCTGGACTTTGGTCTGCGTGTCGGTGTGATAGTTTATTCACCAATCGCTTTCCTAATGGGTCTGCTTCTAATGGTCTTCGGACAAGGTCTTAACAGCCTTCTTGACTCTTTGACCTCA
>refbc_537852_1_Scapania_irrigua
GCACGCCCACCTACCCGAAACTTGGGATGTGTGGAAATGGCCGTCCGCGACCCCAGGCGGTGGTGGTCGGCTGAAATGGAGCATTCTAGATGTGGCCGGAGGAGGGAGGCTACGAGAAGGTGATCCTCCCGTGCGTCGGGAGGAGTTGGACAGCGCCTCTCCCTCCGGGGATCTGTTGGATGCGGGGCTCCCTCCCATGGGGGCCCCGGTATACTGAGAGCTT
>refbc_346587_1_Pouteria_myrsinoides_subsp._reticulata
TCGCGTCGCCCCTCGCCCTGTGCCCCACAAAGGGTTCTTGGGTTGATGGGGGCGGATTTTGGCCCCCCGTGTGCCCTACTGCGCGGTCGGCCTAAAGATGAGTCCCTGGCGACGAACGTCACGATGAGTGGTGGATGTGATAACGTTGCGTCATGTCGTGCACGTCTCGTCCCAACGGGTTGTTTTGGTAAATTGACCTTGAAAGCACCGTTTCCACGGAGCCTCGAT
>refbc_327741_1_Absidia_californica
ATAACCTCTTCACCATCAATTTTTTGATGATGAAAAGAATATGACAGTTGGCCCTGCGGTCTACTCTTTTGTAGATTGTCTCGGCTTGAATAACTAGTCGATTGTAACTGTATTCTCTACGGTCTTCACTTGATAATATATCGTGTGTTAACCTAAAAGATATAGGATCGACCCTTTATAAACACCCCCCAAA
>refbc_44586_1_Panax_notoginseng
GCATCGCGTCGCCCCCCAACCCATCATTCCCTCGCGGGAGTCGATGCGGAGGGGCGGATAATGGCCTCCCGTGTCTCACCGCGCGGTTGGCCCAAATGCGAGTCCTTGGCGATGGACGTCACGACAAGTGGTGGTTGTTAAAAGCCCTCTTCTCATGTCGTGCGGTGACCCGTCGCCAGCAAAAGCTCTCATGACCCTGTTGCGCTGTCCTCGACGCGCGCTCCGACCGCGAC
>refbc_254137_1_Bromus_rubens
CAAAACACGCTTCCAACCCCCTCATCGGGGATCGGGATGCGGCATATGGCCCCTCGTCTCGCAAGGGACGGTGAGCCGAAGATTGGGCTGCCGACGTATCGTGTCGGACACAGCGCATGGTGGGCGTCTTTGCTTTATCTGCGCAGTGCATTCGATGCGTAGCCGCATGATGGCCTAAAAAAGACCCAACTAACGGAGCGCGTGTCGCTTCGATC
>refbc_308549_1_Harknessia_hawaiiensis
CAACCCTCAAGCCTAGCTTGGTGTTGGGGCACTACCCGTCACACGGTAGGCCCTGAAATTCAGTGGCGGGCTCGCTAAGACTCTGAGCGTAGTAGTTTACAACCTCGCTTTGGATGGACTAGCGGTGCTTTCTTGCCGTAAAACCCCCCAACTTCTGAAAA
>refbc_82502_1_Trillium_tschonoskii
TCTTGCGTCGCTCGGTGCCAACTACGCCTGTGGGTCGAAAGTGTTGGCACGGATGTGGAGATTGGCCTTCTGTGCCCCTTGTGCGCGCGGTGGGTTGAAGAGTGGGATGCCGACGGAGACGGACACGGCGAGTGGTGGATGCGAGCCGGACGTCGTGGTCTCGTCCTCTAAAGGCTCGGAGGGCCCTTGGGACACCCAGTAGGGTTGCGCTGAACGCGTTGCCTAGCATTGCGACCCCAG
>refbc_44565_1_Agaricostilbum_hyphaenes
AACTCTCAACCCCACCTTATACTTTTGTGTAGGGTCGTTTGGGTTTGGATCTTGGTCTTTGCGGTTTGCCTTGTTGCGAACGGCTGGATTGAAATATAACAAGCTGGATTCATAGACTTGCGGCTTGACCTGTCGTTGTAAGCAATTATGCATTCGATGGGGACGCAAGACAATGGAATGAGCTTTCAATATTGCTATACCATTAGTACTCTTCATTGAGTCTAGTGCATT
>refbc_150622_1_Dinophysis_caudata
TCTGTATGGTCTCATTCCGTCAGCAACACAACCTTATGGGTAGTGTGATGATTGTGTGTCAGTGTGTGCAAGGTTCACCCTTGTTACAACGAATGCATGCTTTTTGTCGTTGCCAACAGCTTGCTGTGCCTGTGTAATGGTTACCTTTCTGCTGGCACGAACTCCAAGCACATGTCACAATGTGTGATTAATTAGACATGACGTTAGGCTAGATC
>refbc_626673_1_Caragana_bungei
ATCGTTGCCCGATGCCAATTTCCTCTTGATAAGGAGGTATGCTGTGCAGGGTGAATGATGGCTTCCCGTGAGCACTGCTGCCTCATGGTTGGTTGAAAATTGAGTCCTTGGTAGCGTGTGCCATGATAGATGGTGGTTGAGTGATGCACGAGACCATATCATGTGAGACTCTACCAAACTTGGCCTCTGTGACCCACATGCGTCTTTGAACGCTCATGAC
>refbc_98588_1_Rhizophora_stylosa
CGCGAACCATCGAGTCTTTGAACGCAAGTTGCGCCCGAAGCGACCCCGCTGAGGGCACGTCTGCCTGGGTGTCACACAACATCGCCCACCCCACCTCCGAACCCTCGGGGGCACGGTCGGTGGCGGAAGATGGCCTCCCGTGAGCACGGCCTCGCGGTTGGCCCAAAAACCAAGTCCCCGACGACGTTCGCCTCGACAACGGTGGCTGAGCGACCCTCGCACAGTGTCGCGCGGCGCGTCGTCGCCCCGGACCCGGAAGAACCCAACCCTTTCTCGCAACGCGA
>refbc_394711_1_Pythium_sp._F-1306
AATCAACCTTGCCTCTCTTTGTCGGTGTAGTCCGGCTTGGAGTGTGCAGATGTGAAGTGTCTCGCGCTACGTCAGTTTGTCTTTGATAGTACTAGGCGCGCGAGTCCTTTTAAAACGACACGATCTTTCTATTGCTTTCTGTGGAGCGCGACGTTTGAACGCGGCGGTCTTGGGATCGCCTGCAGTCGATGGCGACTTTGGCAGAGACATATGGAGGAACCCTCATTTCGCGGTACGTTAGGCTTCGGCTCGACAATGTTGCGTTTTGAGTGTGTTTGTCCGTCTTTGCTTTGAGGTGTACTGTCGGTTGTGGGCTTGAACCTGGGTCTTGTGTGTTAGTAGAATGTGGCTGTCTCTGTGGTTTGCGTCTGCGTGTGATTTCGGTCGCACGTAAGTAGGAAGGTTTCATTTGGGAAACATTGTACTGCGCGCTGCAAAACGTGTGTGTATCTCAC
>refbc_350395_1_Heterotaxis_villosa
CATCGAGTCTTTGAACGCAAGTTGCGCCCGAGGCCAGCCGGCTAAGGGCACGTCCGCCTGGGCGTCAAGCGTTGCATCACTCCGTGCCGCCTTCGTCCCGCCAGTGGGCTCGTCGGTCGAGGCTTGGATGTGCAGAGTGGCTCGTCGTGCCTGTTGGTGCGGCGGGTTGAAGAGCGGGTTGTCCCGTCGGCCGCGAACAACAAGGGATGGGTGAAAGCTGTGAGCGCAGCCTGCGTTGTCTCGTGCCGGCCTGAGAGACGGGTTGAGCCTTCGATGTGATCCCAGCCCATGGGCCGAACGGCATGCCGCGGCTTGGAAT
>refbc_551061_1_Euryops_lateriflorus
TCACACATCGCGTCGCCCCCCACAACATCTCTTGATCGGGATGTTGGAATGGGGGCGGATATTGGTCTCCCGTTCCTAAGGTACGGTTGGCTAAAATAGGAGTCCCCTTCGAAGGACGCACGATTAGTGGTGGTTGTCAAGACCTTCTTATCGACTCGTGCGTTACAAGTAGCAGGGAAGATCTCTTTAAAGACCCCAATGTGTTGTCTTGTGACAATGCTTCGACCGCGA
>refbc_69983_1_Palustriella_falcata
GTCACCGCGCCCCCCACCAACCCACTCCCGTGTGAAATCGGGAGTCGGGTCGAGTGGAAGTGGCCGTCCCGGCGTCGGGCTTCGCCGCCTGACCAAGGGTCGGCTGAAATGGAAGGAATCGGGCCGCCGTGGTGACACAGTCCGCGATCGGGTGATCCGCGCTCCTTCGGGAGCCCGGAATTTTTCTAAGTGCGTGGCTGCGTCCCCAGTTGGCTCCGGTTACCTCGTGCAGGTCGGGCGCGCCCCCCACCCCCAAAAGTGGGGCGGCGCGCGTCACGTCA
>refbc_320322_1_Musa_troglodytarum
CTTTCGACGCTTCGCCGATGCCCCCCTCGGGGGGGGTGGAGGCGTGTGCGGAGGATGGCCCCCCGTGCCCGAGGGTGCGGTTGGCCGAAGAGCGGGCCGTCGGTGGTTGTCGAACACGACGCGTGGTGGATGCCTTGTGCGAGCCGTACGTCGTGCCTTCGGGACCCGGGCGAGGCCTCGAGGACCCAAGTCGTGGTGCGAGTCGATGCCACGGACC
>refbc_746785_1_Dianthus_lusitanus
TCACGCATCGCGTCTCCCCCACGCCAATCACATTGGTGGGGAAGGATGATGGCTTCCCGTGCCTCACCGGGTGCGGTTGGCTTAAACTTGGAGCCCACGGTAAATATTTGCCGCGGCGATAGGTGGTGAACTTGGCTTAGGCCGTGTAAACAACCCGTTGCGGTGTGTTAGCGTGGGCTCGTTGGACCCAATGTTTTGCATTGAGCAATTCAAA
>refbc_669666_1_Descurainia_sophioides
AATCGTCGTCCCCAATCCTTCACGGATAATGGGACGGAAGTTGGTCTCCCGTGTGTTACCGCACGCGGTTGGCCAAAATCCGAGCCAAGGACGCCTTGAGCGCTCCGACATGCGGTGGTGCGTTAAACAAGCTGCTTTAAGTGTCGGTCGTTCTTGTCCGAAAGCTCTTGTTGACCCAAAG
>refbc_330483_1_Leptographium_truncatum
AATTGCAGAATTCAGCGAGCCATCGAATCTTTGAACGCACATTGCGCCCGCCAGCATTCTGGCGGGCATGCCTGTCCTGAGCGTCATTTCCTCCCTCACGCAGCGCGCCTGCGTGGTGTTGGGGCGTTCTGCGGTCAGGCCTGCGCCCAGCGCAGGCCGCCGCAGCCCCCGAAAGCCAGTGGCGGGCCGGCAGCGGGCTCCGAGCGCAGTAAGCATCACGCCCTCGCTCTGGACGCCCCCGCCTGCGCCCTGCCCCCCAGACCGGCAGACGCGAGTCTGCCCCCTTCTTAAGG
>refbc_467334_1_Persicaria_orientalis
CGCACCGCGTCGCCCCCACCCCATACCATTGGGATCGGGGGCGGACTGTGGCCCCCCGTGCGCTCCTCGCTCACGGTCGGCCTAAACACAGACCCCGTGGCCGCGAAATGCCGCGACGTTTGGTGGTTTACTCGTGGCCTTGTGCCTCGAGCATCGCGTCGTGGCCCTGGCGGCCCATGGGAGCTCAAAGGACCCTGAGGAGGACCGTGTCACCCTCGAGTGGCGCAGGAACCTCCTAACCGTTG
>refbc_399400_1_Cercospora_physalidis
CACCACTCAAGCCTCGCTTGGTATTGGGCGCCGCGGTGTTCCGCGCGCCTCAAAGTCTCCGGCTGAGCTGTCCGTCTCTAAGCGTTGTGATTTCATTAATCGCTTCGGAGCGCGGGCGGTCGCGGCCGTTAAATCTTTCACAAG
>refbc_673760_1_Scorzoneroides_pseudotaraxaci
CGAAGCCATCCGGCCGAGGGCACGCCTGCCTGGGCGTCACGCTTTGCGTCGCCCCCCACCATATATACCCAACGGGTACTCATGGTGTTTGGGGCGGAGATTGGCCTCCCGTACTTGTGATGCGGTTGGCCTAAAAATGAGTCCCCTTCAGCGGACGCACGACTAGTGGTGGTTGAACAGACCCTCGTCCTTATCGTGTGTTGTGAGCTGCTAGGGAAGCCCTCACCAAAGACCCCATTGCATTGTTTTTTGGACGGTGCTTCGACCGCGACCCC
>refbc_384426_1_Lupinus_semperflorens
GCCAGGCACCAATCGGGGCGAATGTTGGCTTCCCGCGAGCAATGTCTCACGGTTGGTTGAAAACTGAGTCCGCGGTGGAGGGCGCCGTGATGGATGGTGGCTGAGTTAAAGCTCGAGACCGATCGTGCGTGTCACCCCCACCAGCTTTGCGACTCTTTGACCCATGGGGGTCTGTTGGCCTTCTAATACGGGAACCTCAGG
>refbc_552856_1_Pyrenochaeta_sp._CF-2008
GTACCTTCAAGCTCTGCTTGGTGTTGGGTGTTTGTCCCGCTTTTTTGCGTGGACTCGCCTCAAAGCAATTGGCAGCCGGCGTACTAGCCTGGGAGCGCAGCACATTTTGCGCATCTCGACTTGAACGCTTGCATCCATCAAGTTACTTTTTAACTCT
>refbc_566458_1_Chalastospora_cetera
TTGTACCCTCAAGCTTTGCTTGGTGTTGGGCGTCTTTTGTCTCCAGCTTGCTGGAGACTCGCCTTAAAGTCATTGGCAGCCGGCCTACTGGTTTCGGAGCGCAGCACAAGTCGCGCTCTCTTCCAGCCAAGGTCAGCGTCCAACAAGCCTTTTTTTCAACCT
>refbc_346897_1_Palaua_weberbaueri
ATCGTCGCCCCCATCAAACCCTCAGCCCTAGGGCTACGGTTGAATTGTGGGCGGAAATTGGCCTCCCGTGAGCTCACCGCTCGCGGTTGGCCTAAAATTGAGTCCTCGGCGATGAAGTGCCGCGACAATCGGTGGGAATGCTCTTAGCTGCCTCGTTCGTAGTCGTGTGCGCTCGTTGATTAGGACCCTTTGACCCTTTTGGCATCGCATTGTCGATGCTCGCATCG
>refbc_119576_1_Desmodesmus_hystrix
CCCTCACCCCTCTTGCTTTACCAAAGCAAGCTTGTCACGTGTGCTAACACTGGCATTAGGGGTGGATCTGGCTCTCCCAATCGGTGTCAATCGATTGGGTTGGCTGAAGCATAGAGGCTTAAACTGGGACCCGTACCGGGCTCAACTGGATAGGTAGTTACACCCTTGTGGTGCCTACACGAAGTTGTGTCTGAGGACCTGGTTAGAGGCCAAGCAGGAAACACGCTTCACGGCGTGTCTCA
>refbc_125261_1_Alpinia_oxyphylla
TGGCATCGTCGCCTTTGCTCCTTGCTCTGTTGGTGCCAAGCGCGGAAATTGGCCCCGTGTGCCCTCGGGCACAGTCGGCTGAAGAGTGGGTAATCTCGGCAGTCGTCGGGCGCGATGGGTGTTGGTCGCCCTGTGCGTGAACTGAGCGTCGTCCCCGTCGTGCTGGGATGAGTCCCAAAGAGACCCTGTGTGATTGCGGCGTCGCATGAAAGTGCCGTGTCCATCAGATTGTGGCCCCAAG
>refbc_201082_1_Panaeolus_sphinctrinus
AAATTCTCAACCTCATCGCTTTTGTGATGATGGCTTGGATGTGGAGGTTTCTGCAGGCCGAAAGGTCTGCTCCTCTCAAATGAATTAGTGGGTGCCCCGCGCAAACCTATCTATTGGTGTGATAATTATCTACGCCGTGGTCTAGGATTGCTGTAAAAAGGTGTTTGCCCTGCTTCTAACCGTCCATTGACTTGGACAACTTGAACCATT
>refbc_439142_1_Lonicera_xylosteum
ATCGCGTCGCCCCCCCGCCCCGCGCCCCACAGGGTCGCGGGCGGCGGGGGGTGCGGACAATGGCCCCCCGTGCCCCCGGGCGCGGCCGGCCCAAAATCGAGTCCCCGGCGGCGGACGTCACGACGAGTGGTGGTCGAAACATTCCTCTTATCACGTCGTGCGGTTCCCCGTCGCCCGGGCGGCCCAGCGACCCTGACGCGTCGTCGTCCGACGGCGCTCCGAC
>refbc_101594_1_Dahlia_dissecta
ATCACGTCGCCCCACCAACCATCCCAATTCGGGAGGTGTTGGATGGGGGCGGAGATTGGCCTCCTGTGCCCATGGTGTGGTTGGCCTAAATAGGAGTCCCTTCGTGATTGACGCACGACTAGTGGTGGTTGTTAAGACTGTCGGCTCGTGTCGTGCGTCTTGTTCATGCAAGCGAAACTTCTTAACTACCCTGACGCGTTGTCCTGTTATGACGCTTCGA
>refbc_3505_1_Betula_pendula
CATCGTTGCCCCCAACCCCATCTCCTTGCAAAGGGACGAGGGGGCCTGTGGGGCAGAAATTGGCCTCCCGTGAGCTCATGCATGCGGTTGGCCTAAAAGCGAGTCCTCGGCGACGCGCGCCACGACAATCGGTGGTTGTCAAACCCTCGTGTCCCGTCGTGCGTGCCGCGTCGCTCATCGTGTGCTCCTTGACCCTGCTGTGTCGCGCTAGCGACGCTTCCAACGCGACCCCAGGTCAGGCGGGACTACCCGCTGAATTTAAGCATATCAATAAGCGGAGGAAAAGAACTT
>refbc_41756_1_Aspergillus_subsessilis
GCTGTCCCTCAAGCCCGGCTTGTGTGATGGGTCGTCGTCCCCCCCGGGGGACGGGCCCGAAAGGCAGCGGCGGCACCGTGTCCGGTCCTCGAGCGTATGGGGCTTTGTCACCCGCTCGATTAGGGCCGGCCGGGCGCCAGCCGGCGTCATCAATCTTATTTTTCAGGTTG
>refbc_243136_1_Lotus_glaucus
CACATCGTTGCCCCCAACATCAAATGCCTTGTGCTATGTGGTGGTTGGGGCGAATGTTGGCCTCCCGCGAGTTTAGGCTCACGGTTGGTTGAAATTTGGGTCCATGGTATGGTATGCCATGATGGATGGTGGTTGAGTAATGCTCGAGACCAATCATGGGAAACTTTATCCTACTTGGGCTCTAATGACCCGTATGCGTGAAACCACGCTCACAA
>refbc_670681_1_Inga_sp._22_TP-2009
CAACGTCGCCAACGCCCGGTCCTCCGGGCGCGGCGGATGATGGCCTCCCGGGGGCCTCGCCCCCCGGCCGGCCGAAAATGGGGCCCGACGTGACGACCGCCACGGTCCACGGTGGTTGGGTGAACATTCGCTCGAGGCCATGACGTGCGCGCGTCGTCCCGCGGCGAGGGCCCGCCGGCCAGGGCAACCATGCGACAGCAGGGAGCCCCCACTCGTACGCGACCCCAGGTCAGGCGGGGCTACCCGCTGAGTTTAA
>refbc_157770_1_Fulgensia_fulgida
AACTCTCAAGCTTGGCTTGGTATTGGGTGCTCGCTCCCCCGGGTTTAGGGGAGCGCGCCCGAAATTTAGTGGCGGTCCGGGGAGACTTCAAGCGCAGTTAATACTCATTCGCTTTCGGAGCTTTCGACCTGTGGCCCAGCCAGCAACATGCCTTAATTTCCAAGA
>refbc_86316_1_Artemisia_rothrockii
ATCGCGTCGCCCCCCACAACTCTCCGTAAAGGGAGCTTGTGTTTTGGGGGCGGATATTGGTCTCCCGTGCTCATGGCGTGGTTGGCCGAAATAGGAGTCCCTTCGATGGACGCACGAACTAGTGGTGGTCGAAAAAACCCTCGTCTTTTGCTTCGTGCCGTTAGTCGCAAGGGGAACTCTTAGAAAACCCCAACGTGTCGTCTCTCGACGACGCTTCGACCG
>refbc_87681_1_Eucalyptus_regnans
ACATGGCGTTGCCCCAACCCCCCTCGCCCTGGCGAGCGGGGGCTGGGCGCGTACGATGGCCTCCCGCGACGACCACGTCCCGGCTGGCCCAAAATCGAGCGTCGGAGCGATCAGCACCACGGCATTCGGTGGTTGATTAGACCCCAATGATCAATGCCGCGCGTGCCGCTCATGCGCACGCTCTGCGAATCTGCTCCTTACCAAC
>refbc_71979_1_Sanicula_crassicaulis
ATCTCGTTGTCCCCCAAACCACGCACTCTTTGACTGCACAGGTTGGGGGCAGATATTGACCTCCCGTGCTTTATGGCGTGGTTGGCCCAAAAATGAGTCCCCGGTGACATGATGCCGTGGCATGTGGTGGTTGTAAAAAGGCCGTCTCGTAGTGTCACGTCATTGCCTTGTTCCCGGTGCGATCTCGTGTGACCCTCTTGCACCCCCAAAAGGTGTGTGCTCGATCG
>refbc_1042419_1_Viola_thomasiana
AACGTCGCCGCCAACCCCACCCCTAGGGGCGGGAAGTTGGGGGCGGAATTTGGCCTCCCGTGCGCCTCGGCGCGCGGATGGCCTAAATTTCAGCTCCTGGCGAGGATCGCCACGACAAGCGGTGGTTTTTTGAACTAAGGACCTCGGGTGTTGTCGTGCGGCCTCCCGGAGGGAATGGACCCTGTGCGCTTGCGCACC
>refbc_551541_1_Antirrhinum_controversum
TGGGCGTCACGCATCGCGTCGCCCCCTCCCTCTAAGGGATGGGGCGGAAAATGGCCTCCCGTGCGCAGATGCGTGCGGCCGGCCCAAATCTGATCCCGCGTCGACGGATGTCGCGACAAGTGGTGGTTGAACTCTCAACTCGCGTGTTGTCGTGACTGGCTCCGTTGCATGCCCGGGCATCTTTTTGACCCAACGGCGCCTAATCGCGCCTT
>refbc_125207_1_Kengyilia_grandiglumis
CAAAACACGCTCCCAACCCCCCTCATCGGGAATCGGGATGCGGCATCTGGTCCCTCGTCTCGCAAGGGGCGGTGGACCGAAGATCGGGCCGCCGGCGTACCGCGCCGGACACAGCGCATGGTGGGCGTCCTCGCTTTATCAACGCAGTGCATCCGACGCGTAGCCGGCATGATGGCCTCAAAACGACCCAGCGAACGAAGCGCACGTCGCTTCGACC
>refbc_359148_1_Colletotrichum_agaves
TCAACCCTCAAGCACCGCTTGGCGTTGGGGCCCTACGGTTCACGTAGGCCTTCAAAGGTAGTGGCGGACCCTTCCCGGAGCCTCCTTTGCGTAG
>refbc_109634_1_Gymnopilus_junonius
TAATTCTCAGCCTTATTAGCTTTTGCTTCTAATGGTCTGGATGTGGGGGTCTTTGCTGGTTTCGCAAGAAATCTGCTCCCCTTAAATGTATTAGCCGGTGCCCTACGTGGACTGTCTACTGGTGTGATAATTATCTACGCCGTTAGATGTCTGCTTTAAATGGG
>refbc_129945_1_Symphyogyna_hymenophyllum
GGAACCTCACCGAACGAACTCGTTCGTTCGAGTGGAACTGGCCGTCCGGGGCCCGGCTATTAGCCAGGGGTCACGGTCGGCTGAAATTTAGTGTTTTGGCGTCGGTCGGACGTGGGAGGCCGCGAGAAGGTGATTCGATCCCTTCGGGGATCGAAGTCGGACAGCGTGCTTCAGTCCCGATCGACGGCCAGAGTATAGAGCAGGAGA
>refbc_314417_1_Carex_echinodes
GCCCATCCACGCTTTGTTGCCTATCGGCAAAGATGCGGACATTGGCCCTCCGAACCGCGAGGTGCGGTGGGCCTAAGTGTGCGGCCGTCGTATGTGGCCGGGAGCGGCGAGTGGTGGGCTACTGCGCACGTCACCCCGAGCCCCGTACCGACACAGGGCCTTTTTCGACCCCTAACGAGGAGATTGCTGTCGCAGCTTGCGCTGCGCTGTGTCTTCGGACC
>refbc_260886_1_Macroptilium_longipedunculatum
CATCGTTACCCCCCACTCAAACGTGCAGCGGGGCGGAAGCTGACCTCCCGCGAGCCAGTTCCTCGTGGTTGGTTGAAAAGCGAGTTCACGGCGGAGTCCGCCGCGATAAACGGTGGATGAGCGACGCTCGAGACCAATCGTGCATGCGCGACTCCGACGTACCGAACTTCCCGACCCTACGCAAGCTCTGTGAAAACCGAGCGTGCCATCAGCG
>refbc_96050_1_Phalaris_arundinacea
CAAACACGCTCCCAACTCCCCCTCATCGGGAAGTGGGATGCGGCATGTGGCTTCCCGTCGCGCAAGTGGCGGTGGGCCGAAGATATGGCTGCCGGCGTATCATGCCGGACACAGCGCGTGGTGGGCGTACTCGCTTTACTTACCGCAGTGCATTTGGCGCGTAGTCGACGTGATGGCCTTGAAGGACCCTATAACGGAGCGCATGACACTTCGACCG
>refbc_128893_1_Gaylussacia_baccata
TTGCGTCACCCACTCCCCCCGTGCCCCAAGCGGGCATGTCGGTGCGTGGGCGGATATTGGCCCCCCGTTCGCATCCGCGCTCGGTCGGCCTAAAAAACGGGTCCCCAATGACGGACATCACGACGAGTGGTGGTTGCTAAACCGTCGCGTCACGTCGTGCATGCCATCGTTTGTTGGCCCATTTGACCCTAAAGCGTCGTTTAACTGCGGTGCCTCAACTGCGAC
>refbc_72936_1_Felicia_aethiopica
ATCGCGTCGCCCCCACCATGCCATCCTTTGGATGATCGGTTGGGGGCGGATATTGGTCTCCCGTTCCTCACCGAGTGGTTGGCCGAAATAAGAGTCCCCTTTGACGGACGCACGACTAGTGGTGGTTGATAAAACCCTGAATCGCGTCGTGTGTCTCGTCCAAGTGTGTGTCTTAATAGACCCAATGTGTCGTTTTTTATGACGCTTCGACC
>refbc_333100_1_Septoria_albopunctata
GTGAATCATCGAATCTTTGAACGCACATTGCGCCCCGTGGTATTCCGCGGGGCATGCCTGTTCGAGCGTCATTTCACCACTCAAGCCTAGCTTGGTATTGGGCGTCGCGGCTCCGGCCGCGCGCCTTAAAGTCTCCGGCTGAGCAGTCCGTCTCCGAGCGTTGTGCCACATATTCGCTAGGGAGTCACGGGTCTGTCGCGGCCGTTAAATCTTCATCTAAAGG
>refbc_3710_1_Brassica_nigra
TGTCACAAATCGTCGTCCCCCCATCCTCTCGAGGATATGGGACGGAAGCTGGTCTCCCGTGTGTTACCGCACGCGGTTGGCCAAAATCCGAGCTAAGGGCGCCAGGAGCGTCTCGACATGCGGTGGTGAATTCAAGCCTCGTAATATCGTCGGTCGTTCCGGTCCAGAAGCTCTCGATGACCCAAAGTCCTCAACGCGACCCCA
>refbc_97437_1_Viola_maviensis
AACGTCGCCGCCAACCCCACCCTTAGGGTCGGGCAGTTGGGGGCGGAATTTGGCCTCCCGTGTGTCTCGGTGCGCGGATGGCCTAAATTTCAGCTCCTGGCGAGGATCGCCACGACAAGCGGTGGTTTTTTGAACTAAGGACCTCGGGTGTTGTCGTGCGGCCTCTCGGAGGGAACGGACCCTGTGCGCTCGCGCACC
>refbc_392965_1_Williopsis_californica_var._californica
CTCCTTCAAACTTCTAGTTTGGATTTGGGCTTGGGGAAGCTTTATACCCAGCCTGAAATAGTGGGTGAAACATATGTCTATTAGGTTTTACACAATGAGTTAGGTTCTGCCAGTTCGTTGAATAAAATCTATGTGAAGATGCTTCAATACCAGCCCATTTTATACCCCCCAAAT
>refbc_205523_1_Solanum_adscendens
ATCGCGTCGCCCCCCGCACGCCGCACGGCGTCGCGGGGGCGGATACTGGCCTCCCGTGAGCCCCGAGCTCGCGGCTGGCCTAAATGCGAGTCCACGTCGACGGACGTCACGGCAAGTGGTGGTTGAAACTCAACTCTCTTGGTGCCGTGGCCGCGGCCGTCGCGCGTCCGGGCTCCCGGACCCTATTCGCGCTTAGGCGCTCCGACCGCGACCCCAGGTCA
>refbc_398025_1_Schistidium_elegantulum
GCGACACCCACCGACCCCCCAAACCCCCTCCTTCCAAATGAAAGGGGGGCGGGTTTCTTGGGCGGGCCGAGTGGAACTGGCCGTCCCAGAATTTTCCCGCCGCTTCGCGGCCGGGGGGACTGGGTCGGCTGAAATGGATGGAATTCGCCCCGCCGCGCCGAAACAGCCCGCGATCAGGTGATCATCCCTCCCCCTTTGGTTTCTCCAAAGTGCGGGGAGGGAGGGAGTGTGTTGGTTGGCTGCTTCGTCCGAAGCAAGGGGACTCGGATTCCGAACAAAAAAAGCAGGCAGGCCCCTCTCAATCCATTCCACGAGGATGGATGGGGTCGTCACGC
>refbc_139086_1_Marasmius_alliaceus
AATTCTCAACTTCAAAAGTTTTATAGCTTATTGAAGCTTGGATGTGGGAGCTTGCTGGCGTCTTAGATGTTCGGCTCTCCTTAAATGCATTAGTGGAAACTCGTTTGTTGGACCACCCTTGGTGTGATAATTATCTACGCCTTGGTCAGTTCGACAGCTTTGTTTGATCGTCTTCAGACGCTCTTTTTCGAGTGTTCTGGTTGGGGTGGCTGCGTTAATTCGCTCTGCCTGCAATAAGATCTTATAGAGTAGGGACGTCTGCTTTCTAACCGTCTGTGTATGCGGACAATTTACTGACTATTTGACCTCAAATCAGGTAGGACTACCCGCTGAACTTAAGC
>refbc_672847_1_Diplodium_longicurvum
GCGATTACGTCGCTTCACCGACACCGACCACCGACAAGGTGCGACGGTGTTGGATCGAACGCGGAGAGTGGCCCTTCGGCACATCTGCGCGACGCGGGGTTGAAGAGCGGATTGCCTTCCTCTTGGCCATGCTGTGATAAAGGGGTGGATGGGTGCTGCCAGTATGCCCGCGCTGCTATCACATCGTGTCCCTGGCGAGGAAGATAGATACATACACACATCCCTGGTAGCTCACCCGACTAATACGTCGTAGGTGACGCCTTGGAATGCGACCCCAGGATGGGCGGGAT
>refbc_145803_1_Centaurea_carolipauana
ATCGCGTCGCCCCATACCATGCTCCCCCATGGGGACGTTTTTGGTCTGGGACGGAGATTGGGCTCCCGTGCCGATGGTGCGGTTGGCCTAAAAAGGAGTCCCCTTTGGCGGACGCACGGCTAGTGGTGGTTGTCAAGGCCTTCGTATCGAGCCGTGCGTGATGCTAGGGAATCGCACTCTACAGACCCTAATGTGTCGTTATACGACGACGCTTCGA
>refbc_587009_1_Marasmius_sp._NW-2008f
ATTCTCAACCTCAAAGACTTTTTGTTGATGAGGCTTGGATGTGGAGGCCTTGCTGGCTCTTATGGGAGTCGGCTCCTCTGAAATGCATTAGTGGAAACTGTTTGAAAGTCCGCATTGGTGTGATAATTATCAGCGCTATTGTGGCTTCAAGCTTGCTGTGGTGTTCGTTTGGAAAGTGCACGAGTATAGTGCTCTCTCTGTTTCATTTGACCTACACAAGTATAGTGTTCGCTTCAAACCGTCCTAAGTT
>refbc_430097_1_Echinodorus_longiscapus
ACGCCTCTGGCGCTGCCCCACCCTGTAGGGTGGTGTGGCGGATGTTGGCCTTCCGTGGCCTCTCGGTCGCGGTGGGCTTAAGTATGCGGAGTCGGTCCAGCCGAAGCTCGACTGCATGGCTGTGCCGGTTCGTTGCGGCTGCCTGCCGGTGTCACCGGTGCGCACGCTCGCACGTCGGTTGTCGATGTCGTGTCGAGGCCCGGCTCCGGTTTCACCCCTTCGAGTGTCGGTCCCGTACCGGCCCTTCCAGCGACCCC
>refbc_4182_1_Sesamum_indicum
ATCGCGTCGCCCCCCCCGCCCATCGCGTGGGGGGCGGACATTGGCCTCCCGTGCGCATCCGCGCGCGGCCGGCCCAAATGNGATCCCGCGGCGACGCTTGTCACGACCAGTGGTGGTTGAACGCTCAACTCGCGTGCTGTCGTGCCGCGCTCGGCGTTGTTCGCTCGGGCATCACGTTGGACCCAAAGGCGCCAGCGCCTCCGA
>refbc_355549_1_Agaricus_subantarcticus
GAGTGTCATTAAATTCTCAACTCTCTTATACTGTTTTGTAAAAGAGAGCTTGGACTGTGGAGGCTTGCTGGCCACTCGTTTGAGGTCAGCTCCTCTGAAATGCATTAGCGGAACCGTTTGCGATCTGCCACAAGTGTGATAAATTATCTACACTGGCGAGGGGATTGCTCTCAGTAATGTTCAGCTTCTAATTGTCTCTACTTTGTGAGACTATTTTTTGA
>refbc_264416_1_Diplotaxis_tenuifolia
AATCGTCGTCCCCCCAACCTCTCGAGGATAAGGGACGGAAGCTGGTCTCCCGTGTGTTACCGCACGCGGTTGGCCAAAATCCGAGCAAAGGATGCCAGGAGCGTCTCGACATGCGGTGGTGAATTCAAACCTCGTCATACAGTCGTTCGTTCCGGTCCAAAAGCTCACGATGACCCAAAGTCCTCAAC
>refbc_570843_1_Atocion_reuterianum
TCACGCATCGCGTCTCCCCCAAACCCACCTCGAGTGGGGGGAAGGAAGATGGCTTCCCGCGTCTCACCGGACGCGGCTGGCCTAAAATTGGAGCCCTCGGCATAGTGATGTCGCGGCGATAGGTGGTGAACATGGCCTCGGCCAAGCAAGCAACCCGTCGCGCGTCGCTGCGCCAACGTGAGCTCGRAGGACCCTTTGATGTTGCCTCGTTGCAACCAAACCGTT
>refbc_87124_1_Rhizopogon_occidentalis
ATTTCTCAACCCCTCTCGATTAGCTTCGAGGGGGAGTTTGGATAGTGGGGGTTTGCAGGAAACTTGGGCTTTGGCTTTCTAGTTAAAGTCTAGGATTCGGGCTCTCCTGAAATACATTGGCTTTCGGTCGACTTTCGACTTTGCGCGACAAGGCTTTCGGCGTGATAATGATCGCCGTGTGCTGAAGCGCATGACTGTAAAGTTCCGTGCCTCTAATATGTCGACCGACGACTATCAGTAGTCGGTCTTCCTTAATTGACATTTTGACCTCAAAT
>refbc_41588_1_Haplocarpha_scaposa
ATCGCGTCGCCCCCCCTCATGCCTCCCTAATAAGGAGGCATCGCATCGGGGGCGGACATTGGTCTCCCGTGTCGTTGATGCGGTTGGCCCAAAAATGAGTCTTCTTTTGGTGGATGCACGACTAGTGGTGGTTGACAAGACCCTCGTCTTTTGTCGTGTGTTATGAGCCACGAGGGATGACCTCATCAAAGACCCCAACGTGTCGTCTTACGACGATGCTTCGACCGCGACCCCAGGTCAGGCGGGACTACCCGCTGAGTTTAAGCATATCA
>refbc_1133315_1_Scapania_portoricensis
GCACCCCCACCTACCCAAAACTTGTCATGAGTGTAGGGATGTGTGGAAGTGGCCGTCCGTGACCCCCGTGCCTCGATGCGGGCGGTGGCGGTCGGCTGAAATGGAGCATTCTGGACGTGGCCGGAGAAGAGAAGCTGCGAGAAGGTGGTCCTCCCCTTGTCGGGAGGAGTTGGACAGCGCCTCTCCCTCCGGGGATCTGCTGGATGCCGGTGTCCCCTCCGGGGGCCCCGGGAAAGTGGAGGGAGTCGGAGTGGCTCCCTCTGTCCGAGCTTTT
>refbc_197136_1_Cladonia_boryi
TTACACCCCTCAAGCGTAGCTTGGTATTGGACGTTCGCGGGCCCCCTTCGGGGGACCTGCGTGTCCGAAAAGCAGTGGCGGTCCCCGAGGATTTCGCGCGTAGTAAATTTTATCCCGCGTTGGAAAGAACCGGTGGGCCTTGCCAAAACCCCCCATATAATCTCCATGA
>refbc_942046_1_Oidium_sp._Ch-2
ATAACACCCCCTCCAGCTGCCTTTGTGTGGTTGCGGTGTTGGGGCCCGTCGCGTTGCGGCAGCTCTTAAAGACAGTGGCGGTCCTGGCGTGGGCTCTACGCGTAGTAACTTGCTTCTCGCGACAGAGTGACGACAGTGGCTTGCCAAAAGCCCGTTTGTTCCAGTCACATGGATCACAGG
>refbc_504257_1_Croton_sutup
TGCTCCCAACCCAATTGGGTGCAGAATATGGCCTCCCGTGCGATCCCCTCTTGCGGTTGGCCGAAAAGAATGGTCCTCGGTTACGAATGCCGTGACAATCGGTGGTTGTAAGACCCTCGGACAATGTCACGCGCGCACGTATGCCTTTGGATAAGTAGACCCCTCTTGCGTCCTTTATGGAACGCTCACATCGCGACCCCAGG
>refbc_87857_1_Phillipsia_crispata
TCAAAATCTCAAGCAGATTTATTTTTGCTTGGTCTTGTCGGAGGAACCGCCCTAGCCGGCGTTCCCCGTCGAATGTCATCTGGCGGAGAGCCTGGCCTTACGTGGACGTAGTAAGAATCTTCCTATCGTGGACGTTCGGTCAGTTATCCAGCCGTCACAAAACGCTATTTTCT
>refbc_191112_1_Pannaria_rubiginosa
GCTCCCTTCAAGCTTCGCTTGGTCTTGGGCGTGCGTCCCCCGGGACGGCCCCGAAAAGCAGTGGCGGTGCGGCGCGCCCCGGGAACGTAGTAATGTGATCGTTCCGTTGAGCGGCGCGTCGGGTCTGCCAGGCAACCGATGACCCATCC
>refbc_1009835_1_Morchella_sp._Mel-29
AAAACCTCCTCCCCCTTCGGGTTTTGTTACTATCGTTGGGGGGTTTTGGCCTAATGGGATAGCGATTGGCAATTCGTTTCCCAATGTCCTAAATAGACGTAGACCCGCCTCCAGATGCGACAGCACCGAGGCCATCAACCGTGGAGTTATGGGATATAATAGGCTTGCAGTAAAATGCTCACCTCTCTCCACACGCCGATGGCACGACAGTTGCAGTTGCGGGCGTAAATTGGAGCCCTTTTCAGGACCCTCGTGGCCTAGCATCCACCATACATAAT
>refbc_542757_1_Camellia_waldeniae
GTTGCGTCGCCCGCGCCCCCTCCCCCCCTCGAAAGGGGGGGGGAAGAAGGGCCGCGGGCGGATGTTGGCCCCCCGCGCGCGCCCGCGCGCGGTCGGCCCAAAAGCGAGTCCCCCGCGACCGACGACGCGTCGCGACGAGTGGTGGTTGACAAACCGTTGCGTCGCCTCGCGCGCGTCCGGTCCGTCGCGGGAGGCCTGTCGTGACCCTATCGCGCCGCCGCCAAGGGCTCCGA
>refbc_38865_1_Quercus_petraea
CATCGTTGCCACCCAAACTTCGGTTCGGGTAGGGTGAAAGTTGGCCTCCCGTGCGTGCTTGCGCGCGTGGTTAACCTAAAAGCAAGTCCTCGACGATGAGCATTATGACAATCGGTGGTTTTTTTTCCCTCGTTCCTCGTCGTGCGTGCCCCGTCACCCGAACGCGCTTTTGCGACCCTCACGCGTCGCCTCATTGGCGCTCCCAAC
>refbc_358083_1_Ligularia_tsangchanensis
CATCGCGTCGCCCCCACCACGCCTCCTCGATGAGGATGCTTGGATGTGGGCGGAGATTGGTCTCCCGTTCCTATGGTGCGGTTGGCTAAAACAGGAGTCCCCTTTGACGGACGCACGATTAGTGGTGGTTGACAAGACCCTCTTATCAAGTTGTGCGTTCTAAGGAGTTAGGAATATCTCTTCAATGACCCCAATGTGTCGTCTTGTGACGATGCTTCGACC
>refbc_97475_1_Viola_chamissoniana_subsp._tracheliifolia
AACGTCGCCGCCAACCCCACCCCTAGGGGCGGGCAGTTGGGGCGGAATTTGGCCTCCCGTGTGCCTCGGCGCGCGGATGGCCTAAATTTCAGCTCCTGGCGAGGATCGCCACGACAAGCGGTGGTTTTTTGAACTAAGGACCTCGGGTGTTGTCGTGCGGCCTCTCGGAGGGAACGGACCCTGTGCGCTCGCGCACC
>refbc_230585_1_Brassaiopsis_ferruginea
GCGTCGTCCCCAACCCCGCACTCCTTCATGGGAGTTGTGGCGGAGGGGCGGATACTGGCCTCCCGTGTCTCACCGTGCGGTTGGCCCAAATGTGAGTCCTTGGCGACGGACGTCACGACAAGTGGTGGTTGTAAAAAACCCTCTTCTTATGTCGTACGGTGACCCGTCGCCAGCAAAAGCTCTCGTGACCCTGTTGTGCCGTCCTCGATG
>refbc_1045390_1_Aspicilia_subradians
ACACCTCTCAAGCTCGGCTTGGTATTGGGTCGTCGTCCCCCGGGATGGGCCTGAAAATCAGTGGCAGTACACCCGGTGCTCAAGCGTTATAAATCTATCCCGCTTTGGAGTTGCCGGGTAGACCCGCCAGATAACCCCATGAATCTTTCAATGG
>refbc_110729_1_Hitchenia_glauca
CATTGTCGCTTTTGCTCCATGCTTCGTTGGCATTGAGCGCGGAAGTTGGCCCCGTGTGCCTGCCCTCGGGCACAGTCGGTCGAAGAGTGGGTAGTCGGTAATCGTCGAGAGCACGATGGACGTTGGTCGTCGCGAGCGAGAACTGAACGTCGTCCTCGTCGTTTTGGGATGAGTCCTCAATCAAGATACCCTGTGTGATGATCGCGGAGCCGCGTGAAAGCGCCGCGTCAATCATTTGCGGCCCCAAGTCAG
>refbc_78155_1_Oidiodendron_truncatum
TTCAACCCTCAAGCTCCGCTTGGTGTTGGGCCCTGCCCCCGCGGCCGGCCCCAAAGACAGTGGCGGCGCCGCTTGGCCCTAAGCGTAGTACATCTCTCGCTCTAGGACCCGGCGGTGGCCTGCCAGAACCCCAAACTCATGTG
>refbc_655818_1_Anagyris_latifolia
ATCGTTGCCCCCAATTCCTCGGCCTCGTGCTAGGCTTTGAGCGGGGCGAATGTTGGCTTCCCGCGAGCAAGGTCTCACGGTTGGTTGAAAAATCGAGTCCCTGGTGGAGGGCGCCGCGATGGATGGTGGTTGAGTAGAAGCTCGAGACCGATCGTGCGCGTCACTCGTGCCAATTTGGGACCTTTGACCCATGGGCGTCTTGTTGGTCGCCCATG
>refbc_530660_1_Exsertotheca_intermedia
CACTCCCACCGGGAGTCGCGTCGAGTGAAAGTGGCCATCCCGGCGCGGGCCTTCCAAGGCCTCGAGGGTTGGCTGAAATGGAGGGAATCGGGCCGCCGTGGTGACACAGTCCGCGATCGGGTGATTTTCGGGCTCCTGCTTTGTTTGTGAGTCCGGGATTTTTCTAAGTGCGAGGCTGCGTCGCCCAGTTGGTCGTGGTTACCCCATGCAGGTCGAGCGCGCCCCCGCGGCGCGCGTCACGCATCAGACCTCTAATCGGAAAAGACTACCCGCTGAGTTTAA
>refbc_310453_1_Neofusicoccum_parvum
ATTTCAACCCTCAAGCTCTGCTTGGTATTGGGCTCCGTCCTCCACGGACGCGCCTTAAAGACCTCGGCGGTGGCGTCTTGCCTCAAGCGTAGTAGAAAACACCTCGCTTTGGAGCGCACGGCGTCGCCCGCCGGACGAACCTTTTGAAATTATTTCTCAAGGTTGACCTC
>refbc_178454_1_Boletus_fechtneri
TTGAATTTCTCAGACCCCATGTCTTTTTATAGGGCATGAGCTTTGGAGTTGGGGGTTTGCTGGCGGCGAAATGCTATCAGCTCTCCTGAAACGCATTAGCAAAAGGACGAGCAAGTCTTTGACGTGCAACGGCCTTCGACGTGATAATGATCGTCGTGGCTGGAGTGGGTTAGACATGCATGAATTCGTCTATGTCGCTTCCAATCCTAGGCTAGCCTCTGCTTGGTCACTTTAGCTACTAGTCTGTCGTGAGACAGATGAAACGTTTGAGTGCACTGAGCTAGGCTTTTGTCTTTGTTCGAAACT
>refbc_365524_1_Pseudo-nitzschia_dolorosa
CCCCCTCAGCGCTGGTTTACTCTGTAAGCTGGCAGCTGGTTGCTTTGGCTCTGACCGTACTAGCGACGGTCTCTGCTTAAATTCTACAACACGTACGTGCATAGATTTGGAAAAGTCTTGGCCTGTCTTGAAGACGGCGTCGACATTCTCATCTATCTCTGGTAGCTTGTCTATTTTGAGTTCTTTTGAGTTTGTTGGTTAGCTGTTCGAAGGATTAACCATAACTGCTTCTTGTGCTAGCTTGCAGCGCTATACTATAGTGTAGTGTCTGCTTGCTATCCAATT
>refbc_82573_1_Hamigera_striata
GCTGCCCTCAAGCCCGGCTTGTGTGTTGGGTCGTCGTCCCCCCGGGGACGGGCCCGAAAGGCAGCGGCGGCACCGCGTCTGGTCCTCGAGCGTATGGGGCTTTGTCACCCGCTCTGGAGGCCGGTCCGGCGCCTGCCGACCAACCTATTTTTCTATCCAGGT
>refbc_82282_1_Campanula_punctata
ATCGCGTCGCCCCCCCAAACACTGAGCACCCAGAGTGCTCTCTGGCTTGGTGGGGAGCGGACATTGGCCTCCCGTGCCTTTCGGCGCGGCTGGCTCAAACTTGAGTCCCCTGCGTAGGACGCACGACAAGTGGTGGTTGATAACAAGGCCCTCGCGTCCCGTCGTGCGGCAATCCTCCGCGGGATTTGGCTCGTCACAAGTGACCCTGATGACGCACCTTCGCGATCCCCACGCATGTGGTGGCCGATGATGGTTGCGCTCCGACTTGACC
>refbc_458360_1_Pediomelum_cuspidatum
CATCGTTACCCCCAAACACTCCCTCCCACCGGAGGAAGGTATGTTCGGGGCGTACTTGCTGACCTCCCGAGGGCCACGTCCCCCGGTTGGTTCAAATCCGAGTCCGTGGCCGGGTGCGCCGTGGTATAATGGTGGATGGGCTAACCACGCTCGATGCCAACCACGCGGGCCCCGACCCCAGAACTCTTCGACGACCCTACGCGTGCCTGCACTGGCATGCTCCCAACG
>refbc_228632_1_Krameria_grandiflora
ATCATTGCCCCACGCCCACCTAGCCCGCAAAGAGGTGGTGCCATTTGGGGCATACAATGGCCTCCCGTGTGCCATGTGCACGTGGTTGGCCCAAAAGCGAGCCCGTGGTGTAACACGTGCCACGACAAGCGGCGGTTGAAACAAAACCTCGGTGCGAGTTGTGTGTGTTGAGCCAAAAAGCAGACTCTGATGACCCTAAAGTGCTTATTGCGCCTCAAAT
>refbc_863323_1_Eleocharis_debilis
GCCCATCCACGCTCGGAGTCGGCGCCTTGCAGGCCCGGCCTGATGCGGACAATGGCCCTCCGAGCCGCAAGGCGCGACGGGCACAAGTGCTTGGCCGTCGGTTGAGGCCGGGAGCAGCGAGTGGTGGGCTACTGCGCACGCTGCCTCCGCGCCTCGTCCCGACATGGGGCCTAGTTGGACCTCGAAACGAGGATTCTTGTCGCCGAGTGCGGCAGCCTCGGACC
>refbc_27965_1_Colpomenia_peregrina
GACACCCCTCGCCCCCGCCCGTCTTTTTCTCTCTTCGGAAGGAAGAAGGCGCGGCGTCGGCGGAGTCTGCGTGTTCCGGAGCGCGAGCTCCGAGTGCACCGAACCTCGTGAACGCGAGACCTCTACTGCCGCTGATTGCACAGAGTTGTTGACGGCGTGTTGCTTCGGCGACGCGACTCTCTACTCGTCACGTGCTTTTGGAGGAAGTGTTGGTCGTAGTTCCGGCTGCCAACAACCCCAACTTTCG
>refbc_75811_1_Calonectria_pauciramosa
CAACCCTCAAGCTCAGCTTGGTGTTGGGGATCGGCAAGGCGTCCTCCGGGTCGCGCCGTCCCCCAAATTTAGTGGCGGTCTCGCTGTAGCTTCCTCTGCGTAGTAATACACCTCGCTCTGGAGTCTCGGTGCGGCCACGCCGTAAAACCCCCAACTTTTTCTG
>refbc_1051809_1_Descolea_tenuipes
AAATTCTCAACCTTATCATCTTCGATGGCAAGGCTTGGACTTGGGGGATTTGCGGGCTTCCCTTTTTGAAGTCGGCTCCTCTTAAATGAATTAGCGGGAAAACGAAAACCGTCTATTGGTGTGATAATTATCTACGCCGTTGTGACTACTTTCCAGTTTCTGCTTCAAACCGTCCTTAGGGACAATCATTAATGATCATTTGACCTCCAATCAGGT
>refbc_751632_1_Cynodon_incompletus
CAAAAGACACTCCACCGCAATCCCGGTCTGGACGTGGTGTTTGGCCCCTCATTCCATAGTGTATGGTGGGCTAAAGAGGCGGCTGCCGGCGGGTGCCGGTCACAGCAGTTGGTGGATGGCACATGTTATTCTCGGTGTTGTGATCCTGGAAACTCCCGGTCATGTTATGCCCCTTTGGAGGACCCATGGTTTGGAGCGTATGCAGTTCGGACAGCGACCCCAGGTCAGTCGGGACTACCCGCTGAATTTAAGCATATCAATAAGCGG
>refbc_105351_1_Aspergillus_awamori
ATTGCTGCCCTCAAGCCCGGCTTGTGTGTTGGGTCGCCGTCCCCCTCTCCGGGGGGACGGGCCCGAAAGGCAGCGGCGGCACCGCGTCCGATCCTCGAGCGTATGGGGCTTTGTCACATGCTCTGTAGGATTGGCCGGCGCCTGCCGACGTTTTCCAACCATTCTTTCCAGGTTGACCTCGGATCAGGTAGGA
>refbc_1005730_1_Dasyspora_gregaria
GAAATCATTCTCATTTAATAATTTATTTATTTGAATTATTCCAATGGATTTTGAGTTTTGCTAATTTTGGCTCACTTAAAATAGATCAGTTAATCCCCTTTTATCATTATGAATTGGTTTGACTTAATGTGATAATATATTTTCATTGAGCAATCAAATTCTGAATAAAGAGGAAGGCTTCAAAAGTATTTTGATAACCTTT
>refbc_259859_1_Arctotheca_calendula
ATCGCGTCGCCCCCACCATGCCTTCCCAAACAAGGAAGCATGTCGTCGGGGGCGGAGATTGGTCTCCCGTGTCGTTGATGCGGTTGGCCCAAACATGAGTCCCCTTTTGGTGGACGCACGACTAGTGGTGGTTGACAAGACCCTCGTCTTTTGTCGTGTGTTAAGAGCCACAAGGGAAGACCTCGTCAAAGACCCCAACGTGTCGTCATGCGACGATGCTTCGACCGCGACCCCAGGTCAGGCGGGACTACCCGCTGAGTTTAAGCATATCA
>refbc_69877_1_Cobaea_pachysepala
ATCTCGTCGCCCCTAACCTATTTCCATTAGGAATCATTATTGTTGGAGCGGAAATTGGTTTCCCGTGCACATTGTTGTGTGGTTGGCCTAAAATTGAGTAAACGTGGATGAGAGCCGTAACATGTGGTGGTTGACAAACCGTTGCGTTGTTGTTGTGTGATCTTGTCCTCAAAATCTCTATTGACCCTATTGCATTGTGAATGTGATGCCTCGACT
>refbc_91943_1_Hortaea_werneckii
TCATTACACCACTCAAGCCTGGCTTGGTATTGAGCGCCGCGGCCTGCCCGCGCGCTCCAATGTCTCCGGCTGAGCCGTCCGTCTCTAAGCGTTGTGAATAGCGATCGCTTGCGAGGCCCGGGCGCGCTCGACGCCGTTAAACCCCCCATTTTCTATGGTTGACC
>refbc_76324_1_Tricholoma_orirubens
GAAATTCTCAACCTTTTCGAATTTTTCTAAGTCGAATAGGGTTGGATGTGGGAGATTGGGTTTCCGAAGTCGGGTCTCCTTAAATTTATTAGTAGGGACCTCTGTGTGCGCTTAGTTTTTGGTGTGATAATTATTTACGCCATTATGTGAAGGAGGTTCATAATGGGGGTTAATGGTTTCTAAAGGTTTTTTCGGTGGGTCAAATT
>refbc_155772_1_cryptoperidiniopsoid_sp._clone_V14
ACCTCTTCTTCCAGCCGTGTGTATGTGTGTCTCGTTCTGGGATATTACTGCACGGTTTTGGTGTTGTTGCGTGTTAAAGAGCCATCGGTCGTTCTCGGTCGGGGGGCCTTTTGACACGTTTAAGCGAAGGAGAAAAACCCTGGCGGATTCTCGGGCGACGAATCGTGCATGCACGCATCTCATCGCTCGCCGTCGATGCGTTTTTCCCCCTTTGTCATCACTCTTTCATTGGCTGTGGGTGCCGGTGTGTGGTGGTGTGTATGCATCAGCACCATCGTCTCTCGCTTCAGCCTCT
>refbc_87091_1_Chloromonas_augustae
TCAACTCATGCACTTCGATCATTGTCCGATTATCGGCCGATTATCGAGTGTGTGGAATTGGCAGTTCCTTCTTGTCTTGATCGACTAAGAAGGATCTGTTCAAGATTTATGTTGCTTCGTCTCTCTTAGAGAACACGCAGCCGAGTAGTCAACTCGTTTGATTGCTTGTCAGTCTGTGTCAACTCGAAAGAGAGGACATTCTGCTTTAACCAGCGAGTGTTTTTTGTAGCAATGTGATCAAGGAAACTCCTACACATTCTC
>refbc_150594_1_Dinophysis_dens
TCTGTATGGCCTCATTCAGTCAGCAACACTAAACCTCATTGGTAGTGTGATGTCTGTGTGTCGGTGTGTGCAAGGTTCACCCTCGTTACACAGAATGCATGTCTATTATCGTTGCCAACAGCTTGCTGTGCCTCTGTATAGTGGTTAACCTTCTGTTGGCACGAAATCCAAGCACATGCCCCAATGTGTGATTAATTAGACATGACGTTAGGCTAGAT
>refbc_137689_1_Polygonum_runcinatum
ACCGCGTCGCCCCCCACCCCCATACAATGGGAGCGTTGGGGCGGATTATGGCCCCCCGTGCGCTGCCCGCTCGCGGTCGGCCTAAACACAGACCCCGTGGCCGCGAAATGCCGCGACGATTGGTGGTGTCCTTGTGGCCTCGTGCCTCGAGCATCGCGTCGCGCCTTTGGCGGTCCATGGTAGGTCAAAGGACCCTGAAGGAGACCCCCCTCGGCGTCCATCAACGTGTGGATGCCGATGGGATCCCCTAACCGTT
>refbc_296037_1_Phyllanthus_reticulatus
GCAACGTCGCCCCCTCACACCCCCCACACGGGGCTCGTGAATGTGGGGCGGAAAATGGCCTCCCGTGAGCTCTTATGGTCGTGGTTGGCCTAAAAATGAGACCAAGTCGGTTGGTGCCGTGGCATTCGGTGGTTGAAAATACACTCACAACGCCTCGTTCATTTGGCCGAACCAGCACGAATCTCAACGACCCTCTATGTATCCGA
>refbc_384417_1_Lupinus_piurensis
GCCAGGCACCAATCGGGGCGAATGTTGGCTTCCCGCGAGCAATGTCTCACGGTTGGTTGAAAACTGAGTCCGCGGTGGAGGGCGCCGTGATGGATGGTGGCTGAGTTAAAGCTCGAGACCGATCGTGCGTGTCACCCCCACCAGCTTTGCGACTCTTTGACCCATGGGGGTCTGTTGGCCTTCTAATACGGGAACCTCAGG
>refbc_318111_1_Peplidium_maritimum
CGTGCTTGGGGGCGGAAATTGGCCTCCCATTTGCTTTGCTCGCATGGTTGGCTCAAATATGATCTCGGGGCGTTGCAAATAACGACCAGTGGTGGTTGAATTTTCAACTCTGGTGCTGTCGGACTTTTAGCATCGCTTGTTTGGGAATCTTGAATGGACCCAATGGCACGCACTAGTGCTTTCGACCGCGA
>refbc_170435_1_Penicillus_capitatus
ACATCGCCTGTCTCGATTCTCTCCCACCTCGAGGAGAGTTCACGTGGACGGACACTTCGCGTGTCCGCTCCAATCACTCAGACGCGCTCGCGCATGCCCAACGGTAGYGCAGCCGTGACAAAACGAATCTGCGATGTCGTCGGCGAGGAAACCCGCTGAACTTAAGCATATCATTAA
>refbc_90261_1_Absidia_caerulea
ATCATTATAACCTCTTGCCCAAATGTATTTTTGGAAAAAGAGAATATGACAGTTGGCCCTGCGTCTCTGCAAAGAGTCGTCTCGGCTTGAATACCCTGTTGATTGTAACTGTTTCATCTACGGTCATCACTTGATAATTATCGTGTGTCTAACCAGAAATGAAGCGGGATCGACCGTATCAAACCCCCCTAAA
>refbc_486087_1_Inga_thibaudiana
CAACGTCGCCAACGCCCGGTCCTCCGGGCGCGGCGGATGATGGCCTCCCGGGGGCCTCGCCCCCCGGCCGGCCGAAAAAGGGGCCCGACGTGACGACCGCCACGATCCACGGTGGTTGAGCGAGCACTCGCTCGAGGCCATGACGTGCGCGCGTCGTCCCGCGGCGAGGGCCCTCCGGCGGGGGCAACCATGCGACAGCAGGGATCCCCCCACTCGTACGCGACCCCAGGTCAGGCGGGGCTACCCGCTGAGTTTAA
>refbc_171017_1_Dioon_mejiae
TGTTAATCAAATGCCCCAGCCCGTGCTCGGGCTGTGGAGCGGAGTTGGCCGTCCATGCCCACCGTGCCCTGGTCGGCTAAAATGCATTGGGTTTCCGTCGCCTCGCACTGGTGAGCGGTGGTTCGGCCGTCGCGTGGCGACCGACCCGCGTGGGCCGGTGCGGGGGACAGGCGGTGCGCCTCTGTAGCCTCGATGCCCGTCGTCCCGGGGCCCCCTGCCGGCGT
>refbc_470158_1_Teratosphaeria_stellenboschiana
CACCACTCCAGCCTCGCTGGGTATTGGGCGCCGCGGCCTCCGCGCGCCTTAATGTCTCCGGCCGAGCCGACCGTCTCTAAGCGTTGTGGCACAACTGTTTCGCTTTCGGGACCGGTCTGGCGACGCGCCGTTAAACCCTTTCACCAAAG
>refbc_436079_1_Phytophthora_siskiyouensis
GTACATCAAACTTGGCTTTCTTCCTTCCGTGTAGTCGGTGGAGGATGTGCCAGATGTGAAGTGTCTTGCGGGTTGTCCTTCGGGTCGGCTGCGAGTCCTTTTAAATGTACTGAACTGTACTTCTCTTTGCTCGAAAAGCGTGGTGTTGCTGGTTGTGGAGGCTGCCTGCGTGGCCAGTCGGCGACCGGTTTGTCTGCTACGGCGTTTAATGGAGGAGTGTTCGATTCGCGGTATGGTTGGCTTCGGCTGAACAGGCGCTTATTGTATGCTTTTCCTGCTGTGGCGTGATGGGCTGGTGAACCGTAGCTGTGTGTGGCTTGGCTTTTGAATCGGCTTTGCTGTTGCGAAGTAGAGTGACGGCTTCGGCTGTCGAGGGTCGATCCATTTTGGGAACTTTGTGTGCACTTCGGTGCGCATCTCAA
>refbc_273781_1_Cinchona_officinalis
TATCGCGTCGCCGCCCCCGCCCGCTGTGCGGGGCGGCGGAAGTTGGCCTCCCGTGCCGCGAGGCGCGGCCGGCCCAAACGAGAGTCCTCGGCGAGGGACGTCACGATGAGTGGTGGTTGAAAGCCTCGACCTCGAGTCCTGTCGTGACGAAGCCCCCCGCCGCGTCGGGCTCCTGCGACCCCCGCGCGCGCCCGCCCGTCGGGCGTGCTTCGACC
>refbc_512077_1_Russula_cascadensis
TGACATCCTCAACCTTCTTGGTTTTTTTGATCAGGAAGGCTTGGAATTTGGAGGTTCTTGCCGGCTTCCCCTTCGAAGCCAGCTCCTCTTAAATGAATTAGTGGGGTCCACTTCTGCCGATCCTTGACATGATAAGATGTTTCTGTGTCTTGGTATAGGGCAAAGAAAACCCGCTTCTAACCGTCTCTTAGGAGACATCGTTTTGACCC
>refbc_863276_1_Eleocharis_aff._dombeyana_EHR-2010
GCCCATCCACGCTCGGTGCACGTGCCTCGTAGGCCTGCCCGATGCGGACAATGGCCCTCCGAGCCGCGAGGCGCGACGGGCACAAGTGCATGGCCGTCGGTTGAGGCCGGGAGCGGCGAGTGGTGGGCTAACTGCGCACGCTGCCTCCGAACCTCATTTCGACACGAGGCCTAGTTGGACCTCGAAACGAGTAGCGCGTCGCCTAGCGCGACAAGCCTCGGACC
>refbc_82945_1_Pythium_periilum
CATCAAACTTGCCTTTCTTTTTTTGTGTAGTCAAGGAGAGAAATGGCAGAATGTGAGGTGTCTCGCTGGCTCCCTCTTCGGAGGAGAAGACGCGAGTCCCTTTAAATGTACGTTCGCTCTTTCTTGTGTCGAAGTAGAAGTGTGACTATCGAACGCAGTGGTCTGTTTGGATCGTTTTGCGCGAGTTGGCGACTTCGGTTAGGACATTAAAGGAAGCAACCTCTATTGGCGGTATGTTAGGCTTCGGCCCGACTTTGCAGCTGACAGTGTGTAGTTTTCTGTTCTTTCCTTGAGGTGTACCTGTTTGTGTGAGGCAATGGTCTAGGCAAATGGTTATTGTGTAGTAGGTGGTTGCTGCTCTTTGGCGCCCTCTCGAGGGTAAAGGAGGCAACACCAATTTGGGATTAGTCTGTGGATTTATTCATGGGCGCTTTTCAAT
>refbc_337344_1_California_macrophylla
GCTCCGTCGCCCCGCAACCCCGTACCCCGCAAGGTGTCTCGGGCGCATGCGGTGCGGATATTGGTCTCCCGCGGGGACTCCCGCGGTTGGCATAAAAACGAGTCCCGGGCGCACTGTGCCGCGGCCGACGGTGGTTGAGAAGCCCTCGGAAATGAGCCGCGGTAAGGTCGCCGCGTAAGGGACCCCATGACCCTCGCGCGACTTCTCCTCTAAGGGGGGAAGGAGCTCCATCT
>refbc_1114721_1_Grindelia_adenodonta
CGTCGCTCCCACCAACCCCTTTGGGATGATTGGTTGGGGGCGGATATTGGTCTCCCGTTTTTCACCGAGCGGTTGGCCAAAAAAAGAGTCCCTTTTGACAGGAACACGACTAGTGGTGGTTTACAAAACCCAGAATTTTGTTGTGTGTCTTGTCAAGAGGGTGCATCTTAATAGACCCAACGCGTTGTCATGAGACGACGCTTCGACC
>refbc_73671_1_Ceanothus_arboreus
CAATGTTGCCCCCCCAACCTCGAAGGTGAGAGGGCGGATGCTGGCCTCCCGTGTATTTGTTTTGCGGTTGGCCGAAATGCGAGTCCTCGGCGACGAATGCCGCAACAATCGGTGGTTCTCCAACCCTCGGTGCCCTGTTGTGCGCATGGATTGCCGTTGTGGCACGATAGACCCCAATGCGCTGCATTAGCAGCGCTTCCAA
>refbc_153664_1_Ophiocordyceps_sphecocephala
ACAGCACTAAAGACGCTATATGGTCTTTCTGTTGGAGGCTGGCTCCTAGCAGCCACCTCTTAAATTCAGTAGCGGCGGTTGCTTTTCATTTCCCCTGTAAAGTAGATTTACTTGCAACGTTGGAAGACTAGCAACCCCCTATAAACAACCTTTCTAGTTAGTTGACTTCGGATCAGGTAGGAATACCCGCTGAACTTAA
>refbc_63416_1_Trichophyton_megninii
CAACCCCTCAAGCCCGGCTTGTGTGATGGACGACCGTCCGGCCCCTCCCTTCGGGGGCGGGACGCGCCCGAAAAGCAGTGGCCAGGCCGCGATTCCGGCTTCCTGGGCGAATGGGCAGCCAAACCAGCGCCCTCAGGACCGGCCGCCCTGGCCCCAATCTTTATATATATATATCTTTTCAGGTTGACCTCGGATCAG
>refbc_208950_1_Draba_yunnanensis
ATAAGGGACGGAAGTTGGTCTCCCGTGTGTTACCGCACGCGGTTGGCCTAAATCTGAGCTAAGGACGTCTTGGAGCGTCTCGACATGCGGTGGTGAAACAAAGCCTCGTCATTTCGTCGGTCGCTCCTGTCTGAATGCTCTTGATGACCCTATGTCCT
>refbc_363993_1_Xylaria_badia
TTCAACCCTTAAGCCCCTGTTGCTTAGCGTTGGGAGCCTACCGTCACACGTAGCTCCTGAAAAGTAGTGGCGGAGTCGGTTCTCACTCTAGACGTAGTAAATTCTATCTCGCCTATCAGTAGGACCGGTCCCTCGCCGTAAAACCCCCCTATATTTTAAA
>refbc_96910_1_Trichoderma_stromaticum
CAACCCTCGAACCCCTCCGGGGGGTCGGCGTTGGGGATCGGCCCCGTCACCGGGTGCCGTCACCGGGTGCCGTCCCCCAAATACAGTGGCGGTCTCGCCGCAGCCTCTCATGCGCAGTAGTTTGCACACTCGCACCGGGAGCGCGGCGCGTCCTCGTCCGTAAAACACCCCAAACTTCTGAAATGTTGACCTCGGATCAGGTAGGAATACCCGCTGAACTTA
>refbc_239930_1_Valsa_brevispora
CAACCCTCAAGCCTAGCTTGGTGTTGGGGCATTACCTGACTGTTTACAGGAGGGTAAGCCCTGAAATTTAGTGGCGAGCTCGCCAGGAATCCGAGCGCAGTAGTAAAACCCTCGCTTTGGACCGTACTGGCGCGGGCCCTGCCGTAAAACCCCCAACTTCTGAAAATTTGAC
>refbc_46969_1_Thalictrum_thalictroides
ACAGCGTCGCCCCCAACCACACCCGTTGTGGGAGGGGAGCGGAGATTGGCCCCCCGAGCCCCACCGGGCACGGTCGGCACAAATGCATGTCCCTGGCAGCGGTCGCCGCGGTCGAGTGGTGGCTTCAAATACCATTTCGGAGACCGGTTGGCGCCGCAGCTGGGACAGAAACGACCCGCAGAGGCCGTTCCGACGGCGTCTCA
>refbc_323038_1_Croton_chilensis
AACAATGCTCCCAACCCATTTGGGTGCGGAATATGGCCTCCCGTGTGATCTCCTCATGCGGTTGGCCGAAAAGAATGGTCCAAGGCTGCGAATGCCACGACAATCGGTGGTTGTAAGACCCTCGTACACAGTCGCGTGCACGCATTCCTCTGGATAACGAGACCCCTTTTGCGTCCTTTGTGGAACGCTCGCTTCGCGACCCCAGGTCAGGCGGGATTACCCGCTGAGTTTAAGC
>refbc_326352_1_Hoheria_populnea
AACGCAAGTTGCGCCCCAAGCCATTAGGCCGAGGGCACGTCTGCCTGGGTGTCACGCATCGTCGCCCCCATCAAACCCCGAGCCACGGGCTACGGGGTGGAGTGTGGGCGGAAATTGGCTTCCCGTGCGCTCACCGCTCGCGGTTGGCATAAAATCGAGTCATCGGCGATAAAGTGCCGCGACAATCGGTGGGAATGCTGTCAGCTGCCTCGTTCGAAGTCGTGTGCGCTCGTCGATTTG
>refbc_1089679_1_Stanhopea_sp._SRR-2011
CATCAAGTCTTTGAACGCAAGTTGCACCCAAGGCCAGCCGGCCAAGGGCACGTTCGCCTGGGCGTCAAGCGTTGCGTCGCTCCGTGCCAACTCCGCCTCGCCAATGGGCGTGTCGGCCGTGGCTCGGATGTGCAGAATGGCTCGTCGTGCCCAACGGCGCGACGGGTTGAAGAACGAGCTTCGACTCGCTGGCCGCGAACAATAAGGGGGGTGAAAGTGGTGTGCAGCCTGCGTTGTCTCGTGCCGGCCTGAGAGACGGATTGTTCCTTCAATGTGATCCGACCCAAGAGCCGATCGACATGCGGCGGCTTGGAAT
>refbc_304760_1_Cortinarius_malicorius
TAATATATCAACCTCCTCAGGTTTTTACTTGTTGAGTGTTTGGATGTGGGGGTATTTTTTGCTGGTCTTTTTCGAGGTCGGCTCCCCTAAAATGCATTAGCGGAACAATTTTGTTGACCGTTCATTGGTGTGATAACTATCTACGCTATTGACGTGAAGCATGGTTCAGCTTCTAATTGTCCATTGACTTGGACAAATTTTCATTAATGT
>refbc_382530_1_Rhizophydium_haynaldii
TTTCTTTTACGTTTCTCAGACAATCTTCAAGTGTTTGCTCCTGGGTCTCCCCAGAAATACAGTTCAGTGCACAGAGTCAGCGCCATTTGGCACACTCTTGAATGATCCAACCGCAGGTTCACCTACGGTTACCTTGTTACATTTTTTACCTTTC
>refbc_47422_1_Cortinarius_limonius
TATATCAACCTCTTCAACTTGCTTGTTTGAGTGTTTGGATGGTTGGGGGGGTCATTTTTTGCTGGTCTCTTTCCTGGAGGTCAGCTCCCCTGGAAATGCATAAGCAGAACAATTTGTGGAACCCGTTCATTGGTGTGATAAATATCTACGCTATTGACGTTAAGCAGTTCAGCTTCTAACAGTTCATTGACTTGGACAATATCATTAAT
>refbc_983207_1_Carphephorus_tomentosus
ATCACGTCGCCCACAACAAACATCCGGTTTGGATTGCGTTGTATGTGGGCGGATACTGGTCTCCTGTGCCTATGGTGCGGTTGGCCCAAACACGAGTCCGCTTAAGAGTGACGCACGACTGGTGGTGGTTGATAAAACAGTCGTCTCGTGTCGTGTGAATTTGATTCTTGAACGGATAACTCTTAAACTACCTAGATGTGCCGTCTTGTGACGGCTCTTCGATC
>refbc_764761_1_Poa_keysseri
CAAACACGCTCCCACCCCTCATCGGGTGGTGGGATGCGGCATGTGGCTCCCCGTCTCGCAAGGGGCGGTGGGCCGAAGATGCGGCTGCCGGCGTATCGTGCCGGACACAGCGCGTGGTGGGCGAACTCGCTTTACTTACCGCAGTGCATCCGGCCCATAGCCGACGTGATGGCCTTAAGGACCCTATGAACGGAGCGCATGACGCTTCGACC
>refbc_644807_1_Pancratium_maritimum
CCTACCGACGCTCCGTGCCTCCTGCCCCTTCACCCCGCCCGTGCGATTCGGCGGCAGGCACCGATGCGGAGATTGGCCCCCCCACGCGTCGTTGCGTGGCGGGTCTAAGTGCGGGCCGTCGGCCGGGCTGGACGCGGCGAGCGGTGGATTGTCTCGCGCGCCGCCGCCGAAGTGACTCGGCTCGTCGATGCACCGGAGGAACCCACGCCGAGTGGCGCCGCGTTGAGCGCTCCTCGGAACACGACCCC
>refbc_460857_1_Placomaronea_mendozae
ACCACTCAAGCTCGGCTTGGTGATGGGCCTTCGCCCCCGAGGCGTGCCCGAAAGTTAGTGGCGGTGCCGCCCGGCTTCAAGCGTAGTAGCATCTTCTCGCTTTGGAGGTCGGGCGTGTCGCTCGCCACACAATCCCCTCCACCTCAAAGG
>refbc_231818_1_Lygodesmia_juncea
ATCGCGTCGCCCCTACCATGCATCCCCATCGGATGCTTGGCATCGGGGCGGAGATTGGCCTCCCATGCTTTTGGTGTGGTTGGCCTAAACTGGAGTCACCTTCGGTGGACGCACGACTAGTGGTGGTTGAAAAGACCCTCGTCTTGTGTTGTGCGTCATAAGCTGTGAGGAAACCCTTGATAGACCCTAATGTATCGTCTTATGACGATGCTTCGA
>refbc_441027_1_Ruellia_steyermarkii
TCCGCTCGAACGAAGCGGGTGCGTAGGGGGCGGAAACTGGCCTCCCGTACGCCCTCAGTGCGGTTGGCCCAAATTGGATCCCCCGGCGATGCACGTCGCGACCAGTGGTGGTTGATTGCTCAACTCGCTTGCTGTCCATCGTGCCTTAATGCGTCGTCCGATCGGGCTTCACTCATGACCCAAACTGCGCTTGGCGCTTTCGACCGCGACCCCAGGTCAGGCGGGATTACCCGCTGAGTTTAAGCATATCAATAGCCGG
>refbc_265027_1_Halidrys_dioica
AAAAACTCGCCCACCGCTTCGGGTTCGATCTCGAGGCGGTGGAGCGGAATCTGCGTGTTCCGGGGGCCGGTACGGTATGTATATATTACTATACTACTAGTACTCAGTCCCCCGAGTCCACCCAAGGCTAGAG
>refbc_27384_1_Scutellospora_pellucida
TAAAATAAATCGTATATCTTTGATGTTACGGATCTGGGTTATCCGATTCTTAAAAGTCGGTTACCTAAAATTAAATTTTATGTAGTGTGTGAAGCGTACTAATTAAGTTCGTTAACTACTTACTACACATTTTATTACGCTATCTTTAAATTATTTAAGTGATAGTGTATAAAATTTAAGAGAATGACCTCAAGTCATGTGAGAGTACCCGCTGAACTTAA
>refbc_215470_1_Mycosphaerella_ulmi
GTGAATCATCGAATCTTTGAACGCACATTGCGCCCTCTGGTATTCCGGAGGGCATGCCTGTTCGAGCGTCATGTCACCACTCAAGCTTGGCTTGGTGTTGGGCGCCGCGGTCCCCCCGCGCGCCTCAAAGTCCCCCGGCTGAGCCGTCCGCCTCCAAGCGTCGTGATTTCATTAATCGCTTCGGGGCGCGGGCGGCCGCGGCCGTTAAATCTCGTCACTGG
>refbc_122400_1_Boerhavia_coccinea
GCACAGCATCTCCCCGACCCTCCGTCTCGTAGACGTCGGGGAGGACGATGGCCTCCCGTTCCTCGTTCGGGCACGGTTGGTCTAAAACGGGTGCCCACAGTGATGCGCTGCCGCGGCAATAGTTGGTTGACAAGGCCTCCGGCCGCGTTCCGTCGTGTTGTCCGGGCAAATCACTGCTCTGGGCTCGCTCGGCCCTGTCCTTCTAATGTT
>refbc_456999_1_Rhizoctonia_solani
GAAATTTTCAAAGTAAACCTTTTGGTAACTTCACTGGGCTTTTGCTTTGAATTGGAAGGCCTTTGCAAAGTTCCCACCTGCTCCTCCTAAATAAATTAACTGGATCTCAGTATACCCTTGGTTCCACTCCGCGTGATAAGTATCACTCGCTGAAGACACTGGTTAAAAGGGGGCCAGGGCAATGCAGATGAACCGCTTCTTATAATCCATTGACTTGGACAAAATTAAAAATTTATAATCTGATCTCAAACAGGTAGGACTACCCGCTGAACT
>refbc_432379_1_Vallisneria_caulescens
GCTGCTGCCCCCCAAGTGACGGGGCTTTGCAAGCGGACGATGGCTGTCCGTGTCTCGACGCGGAGGGCTAAATGTTTGTGAATGCGTCATTGCCATGCGTCACGGCCCGTGGTGGATATGGTTGCTTTCCCTTGTGCACGCCGTGTCCGTGGCATTGCCGCCTGCGAAGGGTTTTGTCCCACCGCATCTACCGACCCCAGGTCAGACGAGGCCACCCGCTGAGTT
>refbc_215071_1_Aconitum_gymnandrum
CACACAGCGTCGCACCCCGCCAACCACGTTGACGGGGAGCGGAGATTGGCCCCCCGAGCCCATTCGGGCACGGTCGGCACAAATGATGGTCCCCTGCGGCGAGCGTCGCGGTCAGCGGTGGTTGTGTTCATCCTCCAAAGACATCAAGACGCGACAGCTCGCGCTGCACTCGGGGGCGCGCGCACCCCACGGAGCCGCCACAAACGGCATCCACCCT
>refbc_930931_1_Distichophyllum_tortile
GCGCCCCCCCACCGCCCCCCCGCCCCTCGCCGAGGGTCGGGTCGGGTCGAGTGAAAGTGGCCGTCCCAGTCCCCGAGGCTGGGTCGGCTGAAATAGAAGGAATCGGGGCCGCCGTGGTGGAACGCAGTCCGCGATCGGGTGATCGTTTCGAGCTCCCGGCGTCCCTCGCGGGAACGTCGGGGTGGTCCGGAGCGTTTTCGAAGTGCGTGTCTGCGTCCCCCAGTCGGTCGCCGTCCCCCGTGCAGGTCCCGCCCGCGCCCCAGTCGGCGTCGGGTGCGTCACGCCT
>refbc_174069_1_Cladonia_rappii
TTACACCCCTCAAGCGTAGCTTGGTATTGGACTTTTCGCGGGCTCCTTTACAGGGAGGAGTTCACGGGTCCGAAAAGCAGTGGCGGTCCCCGAGGATTTCGCGCGTAGTAAACATTATCCCGCGTTGGAAAGAATCGATGGGTCTTGCCAAAACCCCCCCACAATCTCCATGAATTGACCTCGGATCA
>refbc_105409_1_Egregia_menziesii
TGTTGACACCACTCGCCCCTCCGCGTCGCCCGTGGGCGCGCGCGGGAGGGGGCGGACTATGAGTGTTCCGGAGCCCCCCACGCTCCGAGTGCACCGAATCTCGTGAACGAAGCCTCTTCGCGCCCCGCCGTACAAGAGTTGTTGACGGCGTCCCGCCTCGGCGGACGACTCTCGACTCGACGAACGAACGGGGACTTTTGTGCTTCTTTCCGGCGCTCCGGCTGACTTGGCCGAATTTGGCTGGGTGGGCTGGAAACCGTAACCACTTTCGTTCG
>refbc_310252_1_Elymus_canaliculatus
CAAAACACGCTCCCAAACCCCTCATCGGGAATCGGGATGCGGCATCTGGTCCCTCATCTCGCAAGGGGCGGTGGACCAAAGATCGGGCTGCCGGCGTACCGTGCCGGACACAGCGCGTGGTGGGCGTCCTCGCTTTATCAACGCAGTGCATCCGATGCGTAGCCAGCATGATGGCCTCAAAACGACCCAGCTAACGAAGCGCACGTCGCTTCGACCG
>refbc_1047180_1_Zasmidium_xenoparkii
CACCAATCAAGCCTGGCTTGGTATTGGGCAGCGCGGGTCCTTGACCCGCGCGCCTTAAAGTCTCACCGGCTGAGCGGCGTCGTCTCTAAGCGTTGTGGAAACTATTCGCAAAGGGACGGGGCGGCGTGGCCGTTAAATACCCCATCAAAG
>refbc_232843_1_Paphiopedilum_hybrid_cultivar
ATATCTCTCCCTTAATGAGGCTGTACATGCATACTGTTCAGCCGGTGCGGATGTGAGTTTGGCCCCTTGTTCTTCGGTGCTGGGGGTCTAAAAGCTGCAGGGGCTTTTGATGGTCCTAAATTCGGCAAGAGGTGGACAAATTACAACAAAACTGTTGTGCGAATGCCCCGGGTTGTCGTATTAGATGGGCCAGCATAATCTAAAGACCCTTGTGAACCCCATTGGAGGCCCATCAACCCATGATCAGTTGATGGCCATTTGGTTGCGACCCCAGGTCAGGTGAGGCAAACCCGTC
>refbc_160515_1_Terfezia_trappei
CCCCCCTCACTCAAGTATTTCTTTATGTTTTACTTGGATTGCTTTGGAGACGTAACTAGTTAAATAGTTACGCTCCAGAAATTCATAGGCAGTATGGTTTGCACTTGAACCAGACGTAATAATAATAAAATCGTTTGTTTGAGTATGACTGTACTTGCCTTAACCCCACCCATTTTTTACTTTGGGT
>refbc_252530_1_Cratylia_mollis
ATGCCAATGCCTTTGAATAATCGGTGTTGAGCAAGGCGAATGTTGGCCTTCCCACGAGCATCGTCTCGTGGTTGGTTGAAAAATGAGTCCTCGGTGGAATGCTCCATGATAAATGGTGGTTGAGTCATGCTCGAGACCAAACATGTGTGGCTTCCTCCTAAAAGCGGGACCTTTGACCCTTGCGTTCTCTTACAACGCTCACAACGAGACCTCAGGTC
>refbc_206230_1_Hoya_cumingiana
GCATCGCGTCGCCCCCCCCACCCTCGCCCCGAAAGGGTCGCGGGCAGAGCGGGGGGGCGGAAGTTGGCTTCCCGTGCTCCGTCGCGGCCAGCCTAAAAAATGGTTCCCTCGCCGCGGACGTCGCGACAAGTGGTGGTCGTTGAGATTGAACGCGAGTCGCCGGCAAGCCGCGTCGAGGAGAGCGCTTGGACCCTGTGCATGCGAGTCCCTCATCGAGGGACGACCGGCACGACCAGCGACCC
>refbc_313220_1_Montia_fontana
ATCGCGTCTCCCCACCCGCCCCGCGCGGAGTGGGAAGGATGATGGCATCCCGCGCCCCACCCGGCGCGGCTTGCCTAAAACGGGAGCCCGTGGCGATGAGCTGCGACGGCGATTGGTGGTAGACGAGGCGTTGGCCTGTGTTTGCATCGCGCCGCCCATGCAAGTCGTCGGGATGAGCTCGTTGGACCCTTAGGTGAAACCACAAACC
>refbc_528266_1_Plumatochilus_tasmanicum
GCGATTATGTCGCTTCACCCGACACCGGCCACCGACGAGGTGCGACGGTGTCGGCTCGAACGCGGAGAGTGGCCCTTCGCGCACATCTGCGCGACGGGTTGAAGAGCGGATTGCCTTCCTCTTGGCCATGCTTTGATAAAGGGGTGGATGGGTGCTGCCAGTAGGCCCGTGCTGTCACATCGTGTCCCTGGCGAGGAAGACAGATACACACATCCCTGGTGGCTCACTCGATCAATACGTCGTATGTGACACCTTGGAATGCGACCCCAGGATGGGCGGGAT
>refbc_126369_1_Syringa_reticulata_subsp._pekinensis
CATAGCGTCGCCCTCCACCTCCGTCCCAAAACGGGCTGCAGGTGTCTGGGTTGGATATTGGCCTCCCGTGCGTCTCGGTGTGCGGTTGGCCTAAATGTGATTCGGCATCGACGTATGTCTCGACAATTGGTGGTTGAAGACCTCAACTCTCGTTTTGTCGTGCCAGATTGCGTCGTTCGGCTCGAATGCGTTGACCCCGATGGTGCATTGCACTTCGACAGAG
>refbc_143188_1_Chardinia_orientalis
ATCGCATCGCTCCCGACCACTCCTCCCTTTTAGGGACGCGTCTTGTTGGGTGCGGACATTGGTCTCCCGACCTCATGGTGCGGTTGGCCTAAAAAAGAGCTCCCTTCGACGGGCACATGGCTAGTGGTGGTTGTAATGGCCTTCGTATCGAGCCGTGTGTGGTGCGTTGAATGGGAAGTGCTTTCCAAAGACCCTTTTGCGTCGTCCTTGGACGATGCTTTGA
>refbc_162095_1_Peronospora_pulveracea
GTACATCAAACTTGGTTTTCTTCTTTCCGTGTAGTCGGTGGAGGATATGCCAGATGTGAAGTGTCTTGCGGCTGGTTTTCGGATCGGCTGCGAGTCCTTTTAAATGTACAGAACTGACTCTCTTTGTTCGAAAAGCGTGGCGTTGCTGGTTGTGGAGGCTGTCAGTATGGCTAGTCGGCGACCGGTTTGTCTGCTATGGCATATGGAGGAGTGTTCGATTCGCGGTATGGTTGGCTTCGGCTGAACAGGCGCTTATTGGACGTTCTTCCTGCTATGGCGGTATGAGCTGGTGAACCGTAGTTCATGCATGACTTGGCTTTTGAATTGGCTTTGCTGTGCGAAGTAGAGTGACAGTTTCGGCTGTCGAGGGTCGACCCATTTGGGAAATTGTGCTGTGCGACTTCGGTTGCGTGGCATCTCAA
>refbc_223870_1_Artemisia_princeps
ATCGCGTCGCCCCCCACAATTCTCCGCAAAGGGAACCTGTGTTTTGGGGGCGGATATTGGTCTCCCGTGCTCATGGCGTGGTTGGCCGAAATAGGAGTCCTTTTGACGGACGCACGAACTAGTGGTGGTCGTAAAAACCCTCGTCTTTTGTTTCGTGCCGTCAGTCGCAAGGGAAACTCTTGGAAAACCCCAACGTGTCGTCTCTTGACGACGCTTCGACCGC
>refbc_174250_1_Rhododendron_taiwanalpinum
ATTGCGTCGTCCACTCACCCCGTGCCTCATCGGCAGGTAAGTGCGTGGGCGGATATTGGCCCCCCGTGCACATTGGTGCTCGGCCGGCCTAAAAATGACGGTCCCCGATGACGGACATCACGGCAAGTGGTGGTTGCCAAACCGTCGCGTCATGTCGTGCATGCCATTCTTTGTCGCGGGGCTGGCTCATCGACCCTTAAGTACCATATACTGCGGTACCTCAACT
>refbc_417390_1_Pseudoroegneria_gracillima
CAAAACACGCTCCCAACCCCCCTCATCGGGAATCGGGATGCGGCATCTGGTCCCTCGTCTCGCAAGGGGCGGTGGACCGAAGATCGGGCTGCCGGCGTACCGCGCCGGACACAGCGCATGGTGGGCGTCCTCGCTTTATCAACGCAGTGCATCCGACGCGCAGCCGGCATGATGGCCTCAAAACGACCCAGCAAACGAAGCGCACGTCGCTTCGACCGCGACCCCAGGTCAGGCGGGACTACCCGCTGAGTTTAAGCATATCAATAAGCGGAGGA
>refbc_403046_1_Dicerandra_frutescens_subsp._modesta
CATCGCGTCGTCCCCCACCCCCGCGCGTGTTGCCGGGCGGTTGGGGGCGGAAAATGGCCTCCCGTGTGCCTCGGCGTGCGGCCTGCCCAAATGAGATCCCCGGGCGACTGGCGTCACGACAAGTGGTGGTTGAACATCTCAATCTCTCTCGTGGTCGTGCCGGCGTGTCGTCTCGTGCGGGAATCGAAAACGACCCAACGGTGCATGGCGTGAACAGCGTCTCACCTT
>refbc_34411_1_Colletotrichum_trichellum
CAACCCTCAAGCTCTGCTTGGTTTTGGGGCCCTACGGTCGACGTAGGCCCTTAAAGGTAGTGGCGGACCCTCCCGGAGCCTCCTTTGCGTAGTAACTAACGTCTCGCACTGGGATCCGGAGGGACTTCTTGCCGTAAAACCCCCCCATTTTCTAAAGGTTGACCTCGGATCAGGTAGGAATACCCGCTGAACTTAGC
>refbc_645454_1_Pythium_sp._PPRI8411
CATCAAACTTGCCTTTCTTTTTTTGTGTAGTCAAAATTGGAGATGGCAGAATGTGAGGTGTCTCGCGTTGTCTTTCTAAGATGGTTCGAGTCCCTTTAAATGTACGTTGATTCTTTCTTGTGTCTGCGAATTGCGACGCTATGCTCTTTGTGATCAGTTTAGATCGCTTTGCGCTGGTGGGCGACTTCGGCTAGGACATATGGAAGCAACCTCAATTGGCGGTATGTTCGGCTTTGCCTGACGTTAAGCTAAGCGAGTGTAGTTTTCTGTTCTTTCCTTGAGGTGTACCTATCGTGTGTGAGGTCGAGCTGGGCTATATGGTTGCTTAGTTGTGTGGTTTAGCGTTTTCAGACGCCTGTTTCGGCAGGTAAAGGAGACAACACCGATTTGGGACTGAGAGTTTACTCTCTTTTTCACT
>refbc_3483_1_Cannabis_sativa
CACGCCGTTGCCCCCATGTGCACTGCCAAAAGCGTGTTCAGGAGGGGCGGAGACTGGCTTCCCATGAGCATTGCCTTGTGGTTGGCCTAAATTCGAGTCGTCGGCCGCAATCGCCTCGACATTCGGTGGTTTTCGATTATATCGGTGCCCCGTCGTGCGCGAATCCGTGACCGACTAGACCCGTACGACCCCAATGTGCTGCGAACGCAGTGCCTTCAACGC
>refbc_157507_1_Gaultheria_erecta
GTCGGTGCGTGGGCGGATATTGGCCCCCCGTTCACATCCGTGCCCGGTCGGCCTAAAAAATGGGTCCCCAATGACGGACATCACGACAAGTGGTGGTTGCCAAACCGTCGCGTCATGTCGCGCATGCCATCGTTTGTTGTGGGTTGGCCCATCGACCCTGGAGTGCCACGGCACTTCAACT
>refbc_102750_1_Ageratina_altissima
ATCATGTTGCCTACACAACACATCTTCGCTTGAAATGTGCAGTATGTGGGCGGAGCCTGGTCTCCTGTGCCTAGGGTACGGTTGGCCCAAAAAGAAGTCTTGTTAAGAGGGATAGGGACGCATGACTGGTGGTGGTTGATTAGACGGTCTTCCAGTGTTGTGTGCTTTAATTCTTGATGGTAAAGACTCTTACAATACCCTGATGTGTTGTCTTATGATAACTCTTTGATG
>refbc_1087783_1_Euphorbia_terracina
TCACTCAATCGTCGCCCCCGCCGCATTCCTTTTCGAGGGATGCGGGCGGGACGGAAGCTGGCTTCCCGTGGACTCGCGTCCGCGGTTGGCCCAAATGCCCGGTCATCGGCAGCTACGCCGCGACAATCGGTGGTTGTGAGACCCTCGCTAATCGTTGCGCGCCTCGGCTGTCCGTGCGGACCGACAAGACCCCGAAGCGTGCCTCGCGGCGCGCTCGCACTGC
>refbc_203077_1_Chaenotheca_nitidula
CCAACACCCTCAAGCACGGCTTGCTGTTGGGCTCCGCCTCGCTCTTCGGAGGGGGCAGGCCTGAAACGCAGTGGCGACGCGGCCCGACCCCCAGCGCAGTGACTAACTCTCGCTTCTCGGGGACGGTGCCGCGACGGCCCATCCAACCTTTCATATCAGGTTTGAC
>refbc_182114_1_Ficus_glumosa
GCCGTTGCCCCCCCCACCCCCCGAAACCCCTCTCCCGCTCCTTAACCGGGCGATTGGGGACCCCGGGGGGGCGGACAATGACCTCCCGTGCGCGCTTCGACCCGCGGTTGGTCCAAAAATCGAGTCCCCTGTCACGTCGTCTTGGCAGCAGGTAGTCGATCATTCGGTGCCATGGCCATGTGCGTCGTGCACGCATCGGGACTCCGATAGACCCCGGCGCGCCCGTCGCGGGTGCCTCC
>refbc_172064_1_Zeltnera_muehlenbergii
ATCGCGTCGCCCCCAACCCCCTGTGCATCGTATTGTTTGGGGGAGCATTGGGGGCGGACAGTGGCCTCCCGTGCCTGAGTGCGGCTGGCCTAAATGCGAGTCCCTCTCGGCGGACGCGACGATAAGTGGTGGTTGATTACCTCAACTCGATTGCTGTCGTTGTGGCCTCGTCGAAGGAGGAGACTGACCCGACCTTGCAGCATGTGTTGTCATGACGCGTGCCACGACCGC
>refbc_240688_1_Carex_lachenalii
AAGCCCATCCACGCTCAGTTGCCTATCGGCACAGATGCGGACATTGGCCCTCCGAACCGTGAGGTGCGGTGGGCCTAAGTGTGCGGCCGTCGTATGTGGCCGGGAGCGGCGAGTGGTGGGCTACTGCGCACGTCACCCCGAGCCCTGTATCGACACATGGCCTTTTTTTACCCCTAACGAGGAGCTTGTCGTCGTGGCTTGCGCTGCGCGGCGCCTTCGGACCG
>refbc_47748_1_Hyaloscypha_aureliella
ATGACCACTCAAGCCCGGCTTGGTGTTGGGGTCCGCGGTCCCGCGGCCCTTAAAATCAGTGGCGGCGCCATCTGGCTCTCAGCGTAGTAATACTCCTCGCTACAGGGTCCCGGTGGCTGCTTGCCAGCAACCCCCCATCTCACGG
>refbc_28909_1_Cynodon_dactylon
CCAAAAGACACTCCACCGCAATCCCGGTCTGGACGTGGTGTTTGGCCCCTCATTCCATAGTGTATGGTGGGCCAAAGAGGCGGCTGCCGGCGGTGCGGGTCACAGCAGATGGTGGATGGCACAAGTTATTCTCGGTGTTGTGATCCTGACAAGTCCCGGTCATGTTATGCCCCTTTTGGACCCATGGTTTGGAGCGTATGTAGCTCGGACCGCGACCCCAGGTCAGTCGGGACTACCCGCTGAATTTAAGCATATCAATAAGCGG
>refbc_571613_1_Elaeoselinum_thapsoides
ATCGCGTTGCTCCTGACCAAACATCTATTTAGGAGATTTTCTGGTTTGGGGGCGGATATTGGCCTCCCGTGCCTTGTTGCGTGGATGGCTCAAAAATGAGTCTCTGGCGATGGACGTCGCGACATCGGTGGTTGTAAGAAGACCTTCTTGTCTTGTCGTGCATGCCTGTCGCCATAGCTAGCTCAAGGGCCCTTAGGCGCCACAAAATGTGTGCGCTTCGA
>refbc_66214_1_Acer_pensylvanicum
GCATCGTTGCCCCCCCCCAAACCCCTCCCATCGAAAGAGAGGAGGGGACTTGGCCGTGGGCGGATATTGGCCTCCCGTGTGCCGAACGGCTCGCGGTTGGCCGTAAAAACGAGTCGTCGGCGACGGACGTCGTGACGGTCGGTGGTCGAATAAACCTCGAGCTCCCGTTGCGCGTACGTCGTCGGTCTGTATCTAACAAGGCTCGCTGACCCTGAAGCGTTGTCAACAACGCACGCATCTCGACMCCAGNTCAGWCGGGATCAGCCACTG
>refbc_129758_1_Elymus_tschimganicus
CAAAACACGCTCCCAACCCCCCTCATCGGGAATCGGGATGCGGCATCTGGTCCCTCGTCTCGCAAGGGGCGGTGGACCGAAGATCGGGCTGCCGGCGTACCGCGCCGGACACAGCGCATGGTGGGCGTCCTCGCTTTATCAACGCAGTGCATCCGACGCGCAGCCGGCATGATGGCCTCAAAACGACCCAGCAAACGAAGCGCACGTCGCTTCGACCG
>refbc_146656_1_Thamnocalamus_spathiflorus_var._crassinodus
CAAAAGACGCTCCCCACCCCCCCTCGGCGGGGCGGAGGACGCGGCGTTTGGCCCCCCGCGCCGCACGGCGCGGTGGGCCGAAGTTCGGGCTGCCGGCGCAGCACGCCGGGCGCAGCACAAGGTGGGCGATCTCGCACTCTCTTACGTGCAGCGCCCCGGCGTGTAGCCGGCGCAGCGGCCCAGGGACCCATCGACTGGAGCGCAGGACGC
>refbc_122810_1_Lagerstroemia_speciosa
AACATGTCGCCCCTACAGCCCTGCCCCATCCCACCCCGGGCTTGCGGCAGCGGCAGGGAGCGGACGCTGGCCTCCCGTCGCGCACGGCTGCGGCTGGCCTAAAAACGAGCGATGGAGCGACGGACTCCGCGACGCACGGTGGTGGTAGATTCGCCCCTCGGGCAACAGTCCGGACCGTCCCTCCCTCGGCGCTCGGGCGGCCTTCCATCAAAACACATGC
>refbc_1126680_1_Ophiocordyceps_clavata
CCAGCACTCGGGCGCCCCCCCCCAGCGGGGCCCCGGCGTTGGGCGGACGGCCCAGGCCGCCCCCGAAAGGCATAGGCGACCCCCGCCGCGGCCGCCCCCTGCGCAGTAGCAAGCTCGCACCGGGGCGGGCGGCGGGCGGCGCCCGACGCGAACGCACGCACGCACCGTCGACCTCGGATCAGGCAGGGCTACCCGCTGAACTTAA
>refbc_470519_1_Pyrus_dimorphophylla
CGCCGTTGCCCCCCCACGCCTCCCTCGGGAGCGTCGGGGGGCGGACGATGGCCTCCCGTGCGTCACCCCGCGCGGCTGGCACAAATGCCGGGTCCTCGGCGACGAACGCCACGACAATCGGTGGTTGTCGAACCTCGGTTGCCCGTTGTGCGCTTTCGTCGCGCTCCGATCGGCCCGCGACGCTCCCCGCTCCGCTTCGGCCGAGCTTTCGACG
>refbc_887100_1_Cladosporium_pseudocladosporioides
CACCACTCAAGCCTCGCTTGGTATTGGGCAACGCGGTCCGCCGCGTGCCTCAAATCGACCGGCTGGGTCTTCTGTCCCCTAAGCGTTGTGGAAACTATTCGCTAAAGGGTGTTCGGGAGGCTACGCCGTAAAACAACCCCATTTCTAAG
>refbc_129364_1_Phytophthora_rubi
CATCAAACTTGGCTCTCTTCCTTCCGTGTAGTCGGTGGATGGGGACGCCAGACGTGAGGTGTCTTGCGGGTGGCCTTCGGGCTGCCTGCGAGTCCCTTGAAATGTACTGAACTGTACTTCTCTTTGCTCGAAAAGCGTGACGTTGTTGGTTGTGGAGGCTGCCTGTGTGGCCAGTCGGCGACCGGTTTGTCTGCTGCGGCGTTTAATGGAGGAGTGTTCGATTCGCGGTATGGTTGGCTTCGGCTGAACAATGCGCTTATTGGACGTTCTTCCTGCTGTGGCGGTACGGATCGGTGAACCGTAGCTGTGCGAGGCTTGGCCTTTGAACCGGCGGTGTTGGTCGCGAAGTAGGGTGGCGGCTTCGGCTGTCGAGGGGTCGATCCATTTGGGAACTTGTGTCTCTGCGGCGCGCTTCGGTGTGCTGCGGGTGGCATCTCAA
>refbc_231084_1_Sphagnum_arcticum
GCTCGACCCACCGGCCCGTCCCGTGCTTGGGGCGGGGCTCGCGTGGAACTGGTCGTCCGAGGCGGCGGAGCCATCCGCCGTCGGTCGGCTGAAATGCATGCTGTCCGGGCGCCGTGGCGAGGGAC
>refbc_206542_1_Knufia_chersonesos
GTCATTATCCTCCCTCAAACCCCGGGTTTGGTGTTGGACCCAAGTTGTGCATCTGAACAACTGGTCTCAAAGACAATGACGGCGTCCGTGGGACCCTCGGTGCAACGAGCTTTCAGGAGCACGCGTCGAGTTTAAAGGACCTTCCGGGCCGGTCTCCTTTACATCTTTATTTACAAGG
>refbc_463185_1_Bryonia_syriaca
ACGCATCGCTGCCCCGCAACCCCCACTCAGGATCGTTGCGCGGGCGGGGGCACACATTGGCCTCCCGTGCGCTCCGCCGTGCGGATGGCTTAAATTCAAGTCCTCGGCGCCTGTCGTCGCGACACTTCGGTGATTGATCCAACCTCGATACCGCGTCGCGACGCCAGCACGCGCGCCTCTTTCTCGCGAGCGAGCGGGGACTCCCATAACGACCCTCTGAACGTCGTCCCCAAAGACGATGCTCTCGACGC
>refbc_634213_1_Teratosphaeria_hortaea
CACCACTCCAGCCTCGCTGGGTATTGGGCGCCGCGGCCTCCGCGCGCCTTAATGTCTCCGGCCGAGCCGACCGTCTCCAAGCGTTGTGGCACAACTGTTTCGCTTTCGGGACCGGTCCGGCGACGCGCCGTTAAACCCTTTCTCAAAG
>refbc_572929_1_Phytophthora_citricola_IV
CCGGGTTAGTCCTGGGAGTATGCCTGTATCAGTGTCCGTACATCAAACTTGGCTTTCTTCCTTCCGTGTAGTCGGTGGAGGATGTGCCAGATGTGAAGTGTCTTGCGGCTGGTCTTCGGGTCGGCTGTGAGTCCTTTGAAATGTACTGAACTGTACTTCTCTTTGCTCGAAAAGCGTGGCGTTGCTGATTGTGGAGGCTGCCTGCGTAGCCAGTCTGGCGACCAGTTTGTCTGCTGTGGCGTTAATGGAGGAGTGTTCGATTCGCGGTATGGTTGGCTTCGGCTGAACAGACGCTTATTGAATGTTTTTCCTGCTGTGGCGGTACGGGTTGGTGAACCGTAGCTATGTGGGCTTGGCTTTTGAATTGGCTTTGCTGTTGCGAAGTAGAGTGGCAGCTTCGGCTGTCGAGGGTCGATCCATTTGGGAATTTGTGTGTACTTCGGTATGCATCTCAA
>refbc_441184_1_Blumea_lanceolaria
TCTCGTGTCGCACCTAACCATGCCTTCTCAAAAGAGGTGTGTGATAGGGGCGGATACTGGTCTCCCGTGGCTATGGTGCGGTTGGCCAAAATTAGGAGTCTCCTTTTGATGGACACACGACAAGTGGTGGTTGACCCGACCTTAGTCTCGTGTTTGTGTGTCCATAGAAGTATTGGAAGACCTTGCAAAATTACCCTCACGTGTCGTCTTGTGACGGTGCT
>refbc_219724_1_Brachythecium_erythrorrhizon
GCAGAATTCCGCGAATCATCGAGTCTTTGAACGCAAGTTGCGCCCGAGGCTTGTCCGAGGGCATTTCCGCTAGAGCGTCACCGCGCCCCCCACCGATCCGCTCCCGCCGCGAGGCGCCAGTCGGGTCGAGTGCAAGTGGCCGTCCCGGCGAAGTGGCCTTCTTTCACGAGGAGGCCGTCCTTGGAAGGGTCGGCTGAAATGGATGGAATCGGGCCGCCGTGGTGACACAGTCCGCGATCGGGTGATTTTGTCGCGAGCCTCCCCCGGGAGGCTCTTGGTGAATTTTTCTAAGTGCTTGGCTGCGTCCCCCAGTTGGCTCGGGTTACCTCATGCAGGTCGAGCGCGCCCCCGCGGCGCGCGTCACGCATCAGACCTCT
>refbc_82755_1_Gymnanthemum_amygdalinum
ATTGCATCGCCTCCTTCAATGCCTCCTTCCTTAGTAGGCTTGTTGTTCGGGGCGGAGATTGGTCTCCCATGCTGATGGTGTGGTTGGCCTAAACGTAACTCCCTTTCGGTGGATACATGACTAGTGGTGGTTGACAAGACCTTCGTTTGGAGTTGTGTGTCGTTAACCGTAAGGGAAAGGTTGTAAAAATCCCTTAATGAGTCGTCTTATGATGACGCTTCGATC
>refbc_1133736_1_Ramaria_sp._4_AK-2012
TTGAGTGTTCGKGAMYTCTCTCGATCCTAATYCWTCYGTAATGGAGGGKTCTGCGATCSGATTTKGATGCTGCGGGCCTCTCGTAGGTCCGCTCGTCTTGAAATGTATCAGCTGGTTCCGCCGCAACGAGGCGTGGTTTCACTATGGTGTGATAAGTAATGCTTTGACGCCGTCCGTGACTCTCGTCTCGATGTGTGAGGACCGCTTCTAATCGTCCTCGGACAACACACACGTCATCTGACC
>refbc_260665_1_Lasiosphaeria_glabrata
CAACCATCAAGCCCCCGGGCCTGTGTTGGGGCTCTGCGCGCTAGTCGCGCAGGCTCTTAAAAATAGTGGCGGGCTCGCTGTCGCACCGAGCGTAGTAATCTTATCTCGCTTCGGACGCGTGGCTTGCGCTTGCCGTTAAACACCCCCTTTCTTAAGG
>refbc_937603_1_Dactylosporina_glutinosa
ATTCTCACCGCTCCTTATGTTTTTTCGTAACGGGGTTGGGTTGGATGTGGAGGTTGCCGGATGACGTTCGTCGTTCAGCTCTTCTGAAATGCATTAGCGGTAAACCATGTACTTGGGCTACGCTCAGCTGTGATAATATCTAAGCTGACTAGTTCAGAGTGTTGGCAGAGCTCGGGCTTTTGAAGGGTTTGCGAAAAAAAAGCTCCCTTTGTGTTTTCTCTTTGAAGAGATATACCTTTGCGACTCTGTGAAGAAGGTTTCGCGCCGCTCCTAATCGTGTTCGTCTGAAACACACTCAACTGATTA
>refbc_152304_1_Amphisphaeria_sp._MAFF235878
CAACCCTTAAGCCTAGCTTAGTGTTGGGAATCTACTGTATTGTAGTTCCTGAAATATAACGGCGGATCTGCAATATCCTCTGAGCGTAGTAATTTTTTTCTCGCTTTGGTTAGGTGTTGTAGCTCTCAGCCGCTAAACCCCCCAATTTTAATGG
>refbc_162932_1_Tetraberlinia_polyphylla
TCGCCCCAACCCCAACGCCAAGAGGCGAGGGGGCGGGGCGGATGATGGCCTCCCGTGAGCTCGGACTCGCGGACGGCCGAAACTCGGGTCCGCAGTGCGGTGAGCACCACGGCGCACGGTAGTTGAGTATCACTCTAGCCCAGTCGTGCGTGCTCCGCCCCTGAGAGACCCCCGAGACCCTATCAGCGTCCACGGGGACGCTTCAG
>refbc_139231_1_Drechslera_nobleae
GTACCCTCAAGCTTTGCTTGGTGTTGGGCTGTTGTCTCTGGTTTACCAGAGACTCGCCTTAAAATCATTGGCAGCCGGCCTACTGGTTTCGGAGCGCAGCACAATTTTGCGCCTCTTCCAGCAGTGGTCTGCGTCCATAAGCCATTTTTTCAACCT
>refbc_504180_1_Croton_axillaris
CGCTCCCAACCCATTAGGGTGCGGAATATGGCCTCCCGTGAGATCCCATCTCGCGGCTGGCCGAAAAGAATGGTCCTCGGCTGCGAATGCCGCGACAATCGGTGGTTGTAAGACCCTCGTACACAGTCGCGTGCACGCATTCCTCTGGATAACGAGACCCCTTTTGCGTCCTTTGTGGCACGCTCGCTTCGCGACCCCAGG
>refbc_350149_1_Maxillaria_angustisegmenta
CATCGAGTCTTTGAACGCAAGTTGCGCCCGAGGCCAGCCGGCCGAGGGCACGTCCGCCTGGGCGTCAGGCGTCGCGTCGCTCCGTGCCCCCTGCGTCCCGCCAGCGGGCGCCGGCCGGGGCCCGGATGTGCAGAGTGGCTCGTCGTGCCCGTCGGCGCGGCGGGCTGAAGAGCGGGTTCCGTCTCGCCGGCCGCGAACAACAAGGGGTGGGTGAAAGCTGTGAGCGCAGCCTGCGTTGTCCCGCGCCGGCCCGAGAGACGGGCCGTGCCTACCATGTGATCCCGGCCCATGCGCCGATCGGCATGCGGCGGCTTGGAAT
>refbc_1028358_1_Ligustrum_obtusifolium_subsp._suave
CATAGCGTCGCCCTCCACCTCCGTCCCTGAACGGGCTGCAGGTGTCTGGGTTGGATATTGGCCTCCCGTGCGTCTCGGTGTGCGGCTGGCCTAAATGTGATTCGGCATCGACGTATGTCTCGACAATTGGTGGTTGAAGACCTCAACTCTCGTTTTGTCGTGCCAGATTGCGTTGCTTGGCTCGAATGCGTTGACCCCGAAGGTGCTTTGCACCTCGACAGAG
>refbc_4220_1_Artemisia_vulgaris
ATCGCGTCGCCCCCCACAATTCTCCGCAAAGGGAACCTGTGTTTTGGGGGCGGATATTGGTCTCCCGTGCTCATGGCGTGGTTGGCCGAAATAGGAGTCCTTTCGACGGACGCACGAACTAGTGGTGGTCGTAAAAACCCTCGTCTTTTGTTTCGTGCCGTCAGTCGCAAAGGAAACTCTTAGAAAACCCCAACGTGTTGTCTCTTGACGACGCTTCGACCG
>refbc_457763_1_Alyssum_americanum
AAATCGTCGTCCCCTCCATCCTCTCGAGGATTGCGGGACGGAAGCTGGTCTCCCGTGTGTTACCGCACGCGGTTGGCCAAAATCCGAGCCAAGGACGCCGGGAGCGTCTCGACATGCGGTGGTGAAAACAAAGCCTCTTCATATCGTCGGTCCGCTCCTGTCCGGAAGCTCTAGATGACCCAGAGTCCTCAACGCGACCCCAGGTCAG
>refbc_203904_1_Hemileia_vastatrix
TGAAAGGTCAGGGTGTTGAGAGAGTTATTAAAAAAAAAGAAAAAGGCAAAGTAACACTTTAAGTGTTATTTTGTCTTTGATTTTTTTTTTCTCTTAGCATCTTGGATATTGGGTGCTTGCCATTATTAAGTTTGATGGCTCACCTTAAATTTATAAGTTGTTTTTTATTAAGGATGAAAAGTCTTTTGATGGCTTGATGTTATTGATATATGAAATGTCATTCATCAAGAAATCAGGGGGGTGACTAACCTTGATGAGAAATGTTGACTTTATAAACACATGTTAAAAGATAAATAAAAAGTAAAAGATAAAAAAAATTAAAAATTAAAAATTAAAGGGAAAGAAGTAAAAAGAATGAGAGGTATGACATATTTTGAAAATATGTCCCTTGTTCTCTTTTTATTTTGATTATCTTTATTTTTTTATTTTTAATTTTAATTTTTATGTTTTAAGTTTTATTTTATTTTTTACTTCTTTATAATGAA
>refbc_507436_1_Pteleopsis_myrtifolia
CATTTTGCCTCCAAACCCTCCGCCCCTCGAACGTTGCGGCGATGGTTTGGATGCGGAAGCTGGCCTCCCGTGACCGCGAGCCACGGATGGCCCAAACACGTGCTGGGTAAGCGAAGCGCCACGGCATTCGGTGGTCGATCTAAGCCCCGTAAACGGTGCCGGTGGTGGCCGCATCCGACCACAGCCCGCGGCCCTAAACGCTACACGACGCGACCCCAGGTCAGGCGGGGC
>refbc_937737_1_Hymenopellis_sinapicolor
AAATTCTCAACCCTTCTTACTTTTTCGGTAAGGATTGGGGTTGGATGTGGAGGCTTGCCGGATGTTAACAACGTTCAGCTCCTCTRAAATGCATTASCAGTACAACCATTGACTACTTGGGCCATGCTAAGCCGTGATAATATCTAAGCTAACTTGGTTCAKAGTGTTGGCAGAGCTCGGGTTTTTTGAAGGGTTKTTGCCTCACGGCTCCCTTTGTTGTTCTACTCTTCTCTCGAAGAGYAGATACCTATGCGACTCTGTGAAAGGTTTTTACCGCTKCTAATCGTCTTCTTAACTGAGACAACCTTAACTGATT
>refbc_89927_1_Cryptococcus_podzolicus
ATCCCTCGGGTTTCCGAGGAGATTGGACTTGGGTGTTGCCGCTCTGCCGGCTCGCCTTAAAAGACTTAGCGGGATAGCACCGTAGTCGGCGTAATAAGTTTCGTCGGTGAAGGTTGTGATGACTGCTTACAATCGCCCTCGG
>refbc_983648_1_Leptographium_manifestum
CGTGGTGTTGGGGCGTTCTGCGGCCAGGCCTGCGCCTAGCAGGCCTCCGCAGCCCCCGAAAGCCAGTGGCGGGCCGGCAGCGGGCTCCGAGCGCAGTAAGCAGCAGTGCCCTCGCTCTGGACGCCTCCGCCTGCGCCCTGCCCCAAATGACCGGCAGACGCAAGTCTGCCCCTCCTTCTCAAGG
>refbc_4686_1_Asparagus_officinalis
TGCCTCACATCGCTCCGCGCCCCCCGCCTCCCACGGCCATAGCATTGGGAAGCGGCGACGCGGATGCGGAGATTGACCTCCCGTGCCTTGCGGCGCGGCGGGTTGAAATGATGGTCGCTGGCCGGGTAGGACACGACGAATGGTGGACATACAAAGGACGCTGAACGTTGTGTACTCGACCCTAAGCCAAAGCGGCGCGTGCAAGGAGCCCATGCCGACGGGCGCTTAAGAGCGCCCTCGGACCA
>refbc_149329_1_Gentianella_gentianoides
ATCGCGTCGCCCCCCCAACCCCGTGTGGCGGGTGTTGTAAGGGGGCGGAAACTGGCTTCCCGTGCATGGCCGCGGCTGGCCTAAATGCGAGTCCCTTGCGACGGACGCGACGACAAGTGGTGGTTGATGGTCTCAACTAAGGTGCTGTCGCGCGACGCCCGTCGAATGAGGAGACTCCCCGACCCTGATGCATGCGTCGTCACGACGCTTGCTACGACCGC
>refbc_688220_1_Pseudocercospora_tereticornis
CACCACTCAAGCCTGGCTTGGTATTGGGCGTCGCGGTGTTTCCGCGCGCCTTAAAGTCTTCCGGCTGAGCTGTCCGTCTCTAAGCGTTGTGGATCTTTCAATTCGCTTCGGAGTGCGGGCGGCCGCGGCCGTTAAATCTTTATTCAAAG
>refbc_630509_1_Phaeophleospora_eugeniicola
CACCACTCAAGCCTAGCTTGGTATTGGGCGTCGCGACTCTGGTCGCGCGCCTTAAAGTCTCCGGCTGAGCAGTCTGTCTCCGAGCGTTGTGACACATATCCGCTAGGGATGACAGGTCTGTCGCGGCCGTTAAATCTTTATTACAG
>refbc_89411_1_Descurainia_sophia
AATCGTCGTCCCCCCAATCCTTTACGGATAATGGGACGGAAGCTGGTCTCCCGTGTGTTACCGCACGCGGTTGGCCAAAATCCGAGCCAAGGATGCCTTGAGCGTTCCGACATGCGGTGGTGAGTTTAACAAGCTGCTTTATATGTTGGTCGTTCTTGTCCGAAAGCTCTTGATGACCCAAAGTCTCCAAA
>refbc_5046_1_Sarocladium_strictum
TCAACCCTCAGGGCCCCCTTTCGGGGGGGACCTGGTGCTGGGGATCAGCGGCCCTCGGGCCCCTGTCCCCCAAATACAGTGGCGGTCGCGCCGCAGCCTCCCCTGCGTAGTAGCACACCTCGCACCGGAGAGCGGTTCGACCACGCCGTAAAACCCCCAACTTTCCAAGG
>refbc_304798_1_Cortinarius_cyanites
TATATCAGCCTCGTCAACTTGTTGTTTGTTGAGTGTTGGATGGTGGGGGCTGCTGGGTCTACTTACTTAGTGGGTCAGCTCCTCTGAAATGTATTAGCAGAACAATTTGGTGATCTGGTCCATTGGTGTGATAATTATCTACACTATTGACGTGAAGCAGGGTTCGGGCTTTCTAACAGTTCTATTAACCTGGGACAAGTTCATCCAT
>refbc_165088_1_Cookeina_colensoi
GTGAACATCCTCCCCCAGCGGCTTTGCTGCCGTCTTTGGGGGGTCATGGCGGTGGAGTGGCCTCGCGGCCGTCTCCTCGCCCAAAGGCATCTGGCGGAGAGCCTGTGGTCGCCGCGGACGTAGTGAAAAACCTCTCGTCCGCTTGGCGTGCCCAGTTATCCTGCCGCGAACGCAGTTTTTCAACGATATGGACC
>refbc_301854_1_Aspergillus_ibericus
GCTGCCCTCAAGCCCGGCTTGTGTGTTGGGTCGCCGTCCCCCTTTCCGGGGGGACGGGCCCGAAAGGCAGCGGCGGCACCGCGTCCGATCCTCGAGCGTATGGGGCTTTGTCACATGCTCTGTAGGATTGGCCGGCGCCTGCCGACAACTCCAACCTTTTTTTTCCAGG
>refbc_1104319_1_Phytophthora_obscura
CATCAAACTTGGCTCCCTTCCTTCCGTGTAGTCGGTGGATGGGGATGACAGACGTGAAGTGTCTTGCGACTGGGCTTCGGCTCGGCTGCGAGTCCTTTGAAATGTACTGAACTGTACTTCTCTTTGCTCGAAAAGCGTAATATTACTGGTTGTGGAGGCTGCTTGTGTGGCATGTCGGCGACCGGTTTGTTAGCTGCGGCGTTTAATGGAGGAGTGTTCGATTCGCGGTATGATCGGCTTCGGCTGGGCAGACGCTTATTGGGTGCTTTTCTTGCTGTGGCGGTACGAACTGGTGAACCGTAGCTATGTTTGGCTTGGCTTTTGAACCGGCGATGTGGTGCGAAGTAGAGTGGCGGTTGTTCCAGCGCAAGCTGGAGTGGCTGTCGAGGGTCGATCCATTTGGGAAATTTGTGTCTGTGCGACTTCGGTTGCGCTGGCATCTCAA
>refbc_215480_1_Septoria_sii
CACCACTCAAGCCTGGCTTGGTATTGGGCGCCGCGGTCGATCCGCGCGCCTCAAAGTCTCCGGCTGAGCTGTCCGTCTCTAAGCGTTGTGATTTCATTAATCGCTTGGGAGTGCGGGCGGCCGCGGCCGTTAAATCTTTCACAAGG
>refbc_34299_1_Tetrameles_nudiflora
CATCGTTGCCCCCCCGCACCCTCGCGCCTCGCTGCGGGGGGCGGGGAGGGGGCGGACATTGGCTTCCCGTGCGCCTTGGCGTGCGGTTGGCTTAAAAATAGGACCTCGGCTCTGTCTGCCGCGACCGACGGTGGTTGAGAAGAAAACGCTCGGCATCCCGTCGCGTGCGGGCGCGCGGCCCTCGATCGAGACCCTTTAGCGTCGCGTGCCGGCGCTATCGACGCGACC
>refbc_50465_1_Cardamine_pratensis
ATCGTCGTCCCTCTCATCCTTTTAGGACGTGGGACGGAAGTTGGTCTCCCGTGTGTTACCGCACGCGGTTGATCAAAATCCGAGCTAAGGACGCCGAGAGCGTCATGACATGCGGTGGTGAATTAAAGCCTCTTCGTATCGTCGGTCGTTCCAGTCCATAAGCTCTCTTGATGACCCAAAGTCCTCAAA
>refbc_203668_1_Jubula_hutchinsiae_subsp._japonica
GCTCAACCCACCCACCCACAAAACCCCCCTCCCCGAGGGGGGTGGCGAATTGGATGCGAGTGGAATTGGCCAGTCCGGGGGTACCCGATGGGAGGAAATCCTTCGATCGAGGATGCCGCGGTCGGCTGAAATAGGGACCGTCCGTGGAGCGTTTCGGGAGGGTCGCGAGAAGGTGCTCGGTCCGTCCCCCCTCCGAAAGGAGGGGGCGGCCGATCCGAATCGGAGCGATCTTGCCGTCGTCCGCTCTATGGAAGGCGAAGGGGAATGGAGTCCCGCCGCGAGGCGGGACGCACAGGTACTCGGACCTCAGATCAGGCAAGACCACCCGCTGAGTTTAAGCATATCAC
>refbc_5061_1_Aspergillus_niger
TTTTCCGTAGGTGAACCTGCGGAAGGATCATTACCGAGTGCGGGTCCTTTGGGCCCAACCTCCCATCCGTGTCTATTATACCCTGTTGCTTCGGCGGGCCCGCCGCTTGTCGGCCGCCGGGGGGGCGCCTTTGCCCCCCGGGCCCGTGCCCGCCGGAGACCCCAACACGAACACTGTCTGAAAGCGTGCAGTCTGAGTTGATTGAATGCAATCAGTTAAAACTTTCAACAATGGATCTCTTGGTTCCGGCATCGATGAAGAACGCAGCCA
>refbc_747502_1_Lessonia_brevifolia
GGCACCACTCGCCCTCCGCCCGCCCTCCTCCCTCGGGAGAGAGGGGTCGCGGGGGCGGACTCTGAGTGTTCCGGAGCGTTCCACGCTCCGAGTGCACCCAATCTCGTGAACGAAGCCTCTCGCGCCCCTGCCGCACAGAGTTGTTGACGGCGTCCGCTTCGGCGGCGACTCTCGACTCACGAAACGTGCGCGCAGAGCCGAGGGCTTCTTCCGGCGCTCCAGAGATATAACACTCTGGAATCCGTACCACTTT
>refbc_186955_1_Ligularia_hodgsonii
CACATCGCGTCGCCCCCACCATGGCTCCTCGATGGGGATGCTCGGGTGCGGGCGGAGATTGGTCTCCCGTACTTATGGTGCGGTTGGCTAAAACAGGAGTCCCCTTTGACGGACGCACGATTAGTGGTGGTCGACAAGACCCTCTTATCAAGTCGTGCGTTCTAAGGAGTAAGGTAGATCTCTTCAATGACCCTAATGTGTCGTCTTCTGACGATGCTTCGACCG
>refbc_193029_1_Campylopus_thwaitesii
GCGACACCCACCAATTTTTCTTCCGCCCTTCGGGCGGGAGGGGGATTGAGTGGAACTGGCCATCCGAATGAAATGAGTGGTGTGTGTCTAACGCACATTACATTACATTCCATTGGGTTGGCTGAAATGGAGGGAACTTATCCGAGGGGTCCTAAACCCGCGATTAGGTGATCCAAGTTTTACTTGGAAATCAAATGCGCACGGTTTGGGGCCCTTAAGGAAAATGGGTTCCAAAGCAGGTTAAGTT
>refbc_5169_1_Ceratocystiopsis_ranaculosa
ACACCCCTCAGCGCGCCTGCGCGCTGGTGTTGGGGATCTCCCGCGCACACAGCCGAGCCTACCCCCCCCGGGGGCCAGGTGAGGCGGGCGGGGAGTCCCCCAAAGCAAGTGGCGGGCCTCCTGGGATTGGCACCGAGCGCAGTAAAAACACCTGTTTATGCGACCGCTCGGGGCCCCCGGCGAGGCCCTGCCGTCAAACGCAGAGGCCTAAACCCCCTCTACCTTTCAAGGT
>refbc_73517_1_Metschnikowia_continentalis
ACTTGATCCAGCATCAAGTATGGGGGAGTGAGAGAGTATTTCTTCGGCCACCTCTTTTGGTGCCGGCTTTTACCTCAAATAAATTTACAATTTTTTCCTCACTGTCCCAAGAC
>refbc_561228_1_Penicillium_cf._rugulosum_CMV-2008
TCTGCCCTCCAGCCCGGCTGGGTGTTGGGCGCTGTCCCCCCGGGGACACGCCCCAAAGGCAGTGGCGGCGCCGCGTCGGGTCCTCGAGCGTATGGGGCTTTGTCACCTGCTCGGGAAGGACTCGTCGGCGCTGGTCTTCCTCCAGGCGACCCTTCGGGGCTCGTCTTCCTTCGG
>refbc_134450_1_Rhododendron_nakaharae
ATTGCGTCGTCCACTCACCCCGTGCCTCATCGGCAGGTAAGTGCGTGGGCGGATATTGGCCCCCCGTGCACATTGGTGCTCGGCCGGCCTAAAAATGACGGTCCCCGATGACGGACATCACGGCAAGTGGTGGTTGCCAAACCGTCGCGTCATGTTGTGCATGCCATTCTTTGTCGCGGGGCTGGCTCATTGACCCTTAAGTACCATATACTGCGGTACCTCAACT
>refbc_390494_1_Caragana_bongardiana
ATCGTTGCCCGATGCCAATTTCCTCTTGATAAGGAGGTATGCTGTGCAGGGTGAATGATGGCTTCCCAAAAGTAGTGCTGCCTCATGGTTGGCAAGTTGAAAATTGAGTCCTTGGTAGCGTGTGCCATGATAGATGGTGGTTGAGTGATACCCGAGACCATATCATGTGAGACTCTACCAAACTTGGCCTCTGTGACCCACGTGCGTCTTTGAACGCTCATGAC
>refbc_183842_1_Eucalyptus_optima
CACATGGCGTTGCCCCTAATCCCCTCCGCCCCTTCAACGGGGCGAGCGGGACTTGGGCGCGTAAGATGGCCTCCCGCGACGACCACGTCCCGGTTGGCCCAAAATCGAGCGTCGGAGCGATCAGCACCACGACATTCGGTGGTTGACTAGACCCCAATGATCAGTGTCGCGCGTGCCGCTCATCGCACGCTCCGCGAATCTGCTCCTTACCAAC
>refbc_339199_1_Cistanthe_calycina
ATCGCGTCTCCCCCCACCGCCCCGCGCGGAGGGGGAAGGATGATGGCCTCCCGTGCCCCACCCGGCGCGGCTGGCCTAAAACGGGAGCCCGCGGCGATGAGCTGCGGCGGCGATTGGTGGTGGACGGGGCCTTGTGCCCGTGTTTGCATCGCGCCGCTCACGCGCTTCGCCGGGACGGGCTCGTCGGACCCTTAGGTTGTGAAACCACAAACC
>refbc_334177_1_Syzygiella_geminifolia
GCACTCCCACCCCTCCGAACCCTTCCGGGAGTTCGAGAGGGAGTGGAACTGGCCGTCCGGGACTCTGGTTCGCCCAGTGTCGCGGTCGGCTGAAATGTATCCGTTCTGGACGCGGCCGAGGAGAGAGGCAGCGAGAAGGTGATCTGCCCTCTGTTGGGTGGAGTCTTATTGGACAGCGTCTCTCCCCTTGGCGTGGTCTGGATGCGCCGGGGGTCTTCAGAGGAATTCCTCCCCGGGAAAGGGAAGAGGGGGCGTCCCTCCCTCGAGGAGGACGGCCCTTCTCTGAGGAGGAGGGTTTGTGGAAAGGGCGCTCCCCTTTCAAAGCT
>refbc_266785_1_Physocarpus_alternans
CTCCGCAGCTCCCTCGGGAACGCGGGCGGGGCGGAAGGTGGCCTCCCGTGCGCCCCGCCGCGCGGTTGGCATAAATACCAAGTCCTCGGCGACGAGCGCCACGACAATCGGTGGCTTTCAAAACCCCCCCGTTGCGTGCCGTGCGCGCCCGTCGCGACTCGAGGGCTCGCTTGCCCCTCTGCTTCGCTCCGGCGACGCTCTCAAC
>refbc_4026_1_Acer_pseudoplatanus
GCATCGTTGCCCCCCCCCCAAACCCCTCCCCTCTCGAAACAGAGAGACGAGGGGACTTGGCCGTGGGCGGATATTGGCCTCCCGTGTGCCGAACGGCCTGCGGTTGGCCTAAATACGAGTTGTCGTCGGCGATAGACGTCGTGACGTTCGGTGGTCAAATAAAACCTCGAGCTCCCGTCGCGCGTACGTCGTCGGCCTAATAAGGCTCACTGACCCTGAAGCGTTGTCAACAGCGCACGCATT
>refbc_128213_1_Sphagnum_limbatum
GCTCGACGCACCGACCCTTCCCGCGCTTGGGGAGGTGCTCGCGTGGAAATGGTCGTCCGAGGCGGCGGAGCCATCCGCCATCGGTCGGCTGAAATGTATGTTGTCCGGGCGCCGTGGCGAGGGAC
>refbc_527531_1_Megacollybia_marginata
ATATTCTCAAAAACCTAGCTGTTCTCTGAATGACTAGGCTTTTTGGATGTGAGGGATTGCTGGCTTTCTATCGAGTCTGGCTCCCTTCAAATGCATTAGTGGTTGCTTCATTCACTAGAGTGTGATAGTATATCTACGCTTGTTACAGTGAACTGAATATAAATCATCTGCTTTCCAACTGTCTTGAAACATAACAGACATATTTTGACT
>refbc_378488_1_Phaseolus_texensis
ATCGTCACCCCCCCGCCCGCCACACTTAACTAAATAAATGTGCAGCAGGGGGTGAAAGATGACCTCCCGCGAGCGAGTTCCTCGTGGTTGGTTGAAAAGCAAGTTCGGGACGGAGTCCTCCACGATAACGGTGGATGGGCCAACGCTCGAGACCAATCGTGCCTGTGAGACTCCGACACAACGGACTTATCGACCCCACACGCGCCCTCTGTGAAAACCGAGTGCGCCATCTAC
>refbc_286398_1_Glypholecia_scabra
TTGACGTTGGGTCCTCGTCCCCTTGGGGCGTGCCCGAAAATCAGTGGCGGCACAGTCCGGCTTCAAGCGGTATCAATTTGTCCTCGCTTTGGAAGTTTTGGACCTGGGCCTGCCAGACAACCCTCCCCCCTTTTTATCAAGGTTGACCTCGGATCAGGTAGGGA
>refbc_24957_1_Gunnera_manicata
ATTGCGTCGCCTCCCAAGCCCTGATGCAATGGCATCATCGGTCGTTGGGTGCGGATATTGGTCTCCCGTGTGCGCTCCCTTGCACGCGGTTGGCCTAAAATAGAGTCCTCGGCGGCAAACGTCACGACAACTGGTGGTCGGGAATCTTTTGGCCGGATTAGCGTGTCGTGCGCGCCTGTCGCACGGGAGGGACTCACGTGGCCCTTGAAACGTCGTATT
>refbc_213404_1_Lepista_irina
AATTCTCAACCTTTTCAGCTTTTGCAAGTTGAATTTGGCTTGGATGTGGAGGTTGCGGGCTTCTCAGAAGTCGGCTCTTCTTAAATGCATTAGCGGAACCTTTGTGGACCAGCTTTGGTGTGATAATTATCTACGCCACTGTTGTGAAACAGCTTTACATGGGGTTCAGCTTCTAACTGTCCATTGACTTGGACAATTTTTGACATT
>refbc_485823_1_Inga_acreana
CAACGTCGCCAACGCCCGGTCCTCCGGGCGCGGCGGATGATGGCCTCCCGGGGGCCTCGCCCCCCGGCCGGCCGAAAAAGGGGCCCGACGTGACGGCCGCCACGATCCACGGTGGTTGAGTGAACATTCGCTCGAGGCCATGACGTGCGCGCGTCGTCCCGCGGCGAGGGCCCGCCGGCGAGGGCAACCATGCGGCAGCAGGGAGCCCCCCACTCGTACGCGACCCCAGGTCAGGCGGGGCTACCCGCTGAGTTTAA
>refbc_32242_1_Prunus_laurocerasus
ATCGAGTCTTTGAACGCAAGTTGCGCCCGAAGCCACTAGGCCGAGGGCACGCCTGCCTGGGCGTCACACGTCGTTGCCACCCCGCTACTCCCTCGGGATTGCGGGGGGCGGATGATGGCCTCCCGTACGCTCCGTTCGGGGGGGTTGGCATAAATACCAAGTCCTCGGGGAAGCACGCCACGATAATTCGGTGGTTTCGAAACCTCGGTTTGCCTGTTGTGGGCGGCCGTCGCGCATGGGGGGTCCAAAAAAAATGCTTTGGTTCCGGCTTGGGTTTTTCAAAAG
>refbc_267552_1_Sarcocornia_perennis
GCATCGCGTCTTCCCCAACCCACCCTGTGCGGGGGAGGGGGAGGAGTATGGCTTCCCACACCTCACCGGGCGTGGTTGGCCTAAAAATGGAGCCTCGGGTTGCGGACTGCTGCGGCGATAGGTGGTTGACAAGGTCATGCTTTCCTTATCGCGTCGTGCAGAGAGCAGCCCTTGCGGGCTCGAAGGACCCTAAGCTGCCTCCGAACGGCGGCAAAACCGTT
>refbc_414035_1_Heracleum_minimum
ATTCACTTGCCCACGACCACACACTCCTTGAGGAGATGTGCTGGTTTGGGGGCGAAAAATGGCCTCCCGTGCCTTCTTGCATGGTTGGCAAAAAAGCGAGTCTCCGGCTACGGACGTCGTGACATTGGTGGTTGTAAAAGACCCTCTTGTCTTGTCGGGCGAATCCGGGTCATCTTAGCGAGCTCCAGGACCCTAAGGCGGCACACAATGTGTGCGCTTCGA
>refbc_145493_1_Centaurea_ebenoides
ATCCCGTCGCCCCAGACCATGCTCCCCCATGGGGACGTGTTTGGTCTGGGACGGAGACTGGACTCCCGTGCCGATGGTGCGGTTGGCCTAAAAAGGAGTCCCCTTTGGCGGACGCACGGCTAGTGGTGGTTGTCAAGGCCTTCGTATCGAGCCGTGCTGATGCTAGGGAATCGCACTCTACAGACCCTAATGTGTCGTTTTACGACGACGCTTCGA
>refbc_230722_1_Cerastium_fontanum
GTCTGGGCGTCACGCATCGCAACCCCCCACAACCACTTCGGTAGTTGAGGGGAGGAGGAGTGGTTTCCCGTGCCTCACCGGGCGCGGTTGGCCTAAATAAGGAGCCTAAGGCATCGGGTTGCCGCGGCGATAGGTGGAGTACAAGGTCTCGGCCGTGGAATCAACCGGTCGCGCAACCCTTTGAATGTAAAGCTCGAAGGACCCATTGTTGTCGCTTTGTTGCGTCACAAACGTTGCGAC
>refbc_447607_1_Lepraria_sp._JF-2007-H
CACCCCTCAAGCTCCGGCTTGGTATTGGGTCCTCGCTCCCCCCGGGGCGCTCCCGAAAACCAGTGGCGGTCCGGAGTGACTTTAAGCGCAGTAAAATTTTCTCCCGCTTTGAAAGTCTGCCCTGTGGCTTGCTAAACAAACCCCCGAAATTCAATG
>refbc_995747_1_Apinagia_corymbosa
TTCGTCACCCCCCTGCATGCGCCATTGTGCCGCAGGGAGGTGGAAGTTGGCCTCCCGTTCCCTTCGGGCGCGGTTGGCTGAAATATTATTGGCACTGGCAGCTCTTGCTGCAGCTTTGGTGGTTCAAATTGTCCCTCCGAGCATGCTGGGTATGGAGCTATCAGTCTGCCAAAACTAACTGTCGCCTCCCACATTGTGGGAGATCCCTGATGG
>refbc_99525_1_Hymenidium_decurrens
ATTGTCCCGCCCCCTACCGCGCGCTCATTGAGCTTCGCTGGTTCGGGGCGGATACTGGCCTCCCGTGCCAATTTGCGCGGCTGGCACAAAAATGAGTCTCCGGCGACAGATGTCGTGACATTGGTGGTTGTAAAAAGACCTTTTCATGTTGCGCGAATATTTGTAACCTTAGGGAGCTTGAGGACCCTTTAGCGCCACCCTCTCGGAGCGCTCCAA
>refbc_983625_1_Descurainia_pinnata_subsp._ochroleuca
AATCGTCGTCCCCAATCCATTACGGATAATGGGACGGAAGTTGGTCTCCCGTGTGTTACCGCACGCGGTTGGCCAAAATCCGAGCCAAGGACGCCTTGAGCGCTCCGACATGCGGTGGTGCGTTAAACAAGCTGCTTTAAGTGTCGGTCGTTCTTGTCCGAAAGCTCTTGATGACCCAAAG
>refbc_1036250_1_Peltigera_gowardii
TTGTGCATATTATCAAGCTTAGCTTGGTCTTGGGCCAGTCTGCTTTTATGCAGAGGTTTAAAAGTCAGTGGCGGTTCGGTTAAGTGTTCCAGCGTAGTTGTAATTGTAATAGCTGTGAGAACGCTTTTCTTTTGTAGCCTGTCAAAATTAATGACACCCACCAGGCCTGCTTGCGCAGACCTGGTTGGATGTCCCGAACTA
>refbc_861393_1_Gaultheria_cardiosepala
CCGGTGCGTGGGCGGATATTGGCCCCCCGTTCACATCCGTGCTCGGTCGGCCTAAAAATCGGGTCCCCAATGACGGACATCACGACAAGTGGTGGTTGCCAAACCGTCGCGTCATGTCGTGCATGCCATCGTTTGTTGTGGGTTGGCCCATCGACCCTGAAGTGCCACGGCACCTCAA
>refbc_168172_1_Puccinia_striiformis_f._sp._tritici
GAAACCCTCTCATTAAATAATTTTGATTAATTATTTTCAATGGATGTTGAGTGCTGCTGTAATTAGCTCACTTTAAATATATAAGTCACTTTTCTATAAGTTGGATTGACTTGGTGTAATAATTTTATCATCACATCAAGGATTGTAGCAATACTGCCATCTTATTTAAGGGAGACTCCTAAAAACCCAATTTTAACCTTAAGACCTCA
>refbc_145853_1_Vulpia_fasciculata
CGCTCCCCCCTCTAATCATGTGGCGGGATGCGGCATGTGGCTCTCCGTCTCGCAAGGGGCGGTGGGCCAAAGATCCGGCTGCCGGCGTATCGTGCCGGACACAGCGCGTGGTAGGCGATCTCGCTTTACTAAACGCAGTGCATCCGGGGCATAGCCGGCGCAATGCCCTCAATGGACCCTATTAACGGAGCACACGACGCTTCGACCAAAAAACCAAA
>refbc_97906_1_Gymnadenia_x_densiflora
ATTGAATCGCTCCATAAGACCTTTGGCGCAATGCAGTGGTCTTATCTAGGATGTGGAGAATGGCCCGTCATGCGTTTATGTGTGGCAGGCTGAAGAGCGGGGATGATTTTCTCTTGGCAACAATCGATTAATGGGTGGGTTGGAATCCCCAGTTGATCCTCATCATCGTCAGGTTGCTTAGAGAATGCTGTGATATCCCGGGCTATCCCAACTCAATTGTTTGGAAGAAAATTGACAT
>refbc_310737_1_Sternbergia_greuteriana
CCTACCGACGCTCCGTGCCTCCTGCCCCCTCCCCTGCCCGTGCAGTTCGGCGGCAGGCACTGATGCGGAGATTGGCCCCTCACGCATCGTTGCGTGGCGGGTCGAAGTGCGGGTCGCCGGTCGGGTCGGACGCAGCGAGCGGTGGATCGACACGCGCGTTGCCGCCGGAGTGACCCGACTCGAGCGATGCACCGGAGGAACCCACGCGACGGGCGCTACTTTGTGCGCTCCTCAGAACACGACCCCAGTTCAGGCGGGGACACCCGCTGA
>refbc_73283_1_Helianthus_decapetalus
CATCACGTCGCCCCCACCAGGCATCCCCTATAGGGTTGTCTTTTGTTGGGGCGGAGATTGGTCTCCCGTGCCCATGGCGTGGTTGGCCTAAATAGGAGTCTCCTCACGAGGGACGCACGGCTAGTGGTGGTTGATAAGACAGTCGTCTCGTGTCGTGCGTTTACTTTCTTGAGAGTAGATGCTCTTAAAGTACCCCGATGTGTTGTCTTATGACGATGCTTCGA
>refbc_246700_1_Potamogeton_cristatus
CGTCAAGTTACGTTGCTCGCTCACCCTCCTCGGGGTCCATTTTCTTGAGGCCTCTTGGTTAAGGTGTTCGAAGTGGAGATTGACCTTCCATTCTCTTTCGACGAATGGTGGGTTGAAGTTTTTAGTGCCGCCGGAATTCGTGCAAGGGCATGACGGTTGAAGTCTTGTAGTCCTGGGCATCTTCGTCCGCTACGGCTTACTTGTCGTTCTCGCCGATCCGGTGTCGTTCCCAGTTCATGGCGCTTTGCCTTGACCAACATCGCGA
>refbc_153165_1_Thelesperma_windhamii
TAAACGGGGCGGCATGGCAAGGGCCCTTTAAGTATTGTTTTCCTTGGCACGTTTTGTGCCGAATTGTTAGTTGTGTCAACCTGACATCCAGGACACCCAAACGGGCGGCCATGAAGACAGGCCGACAAGGTTTCACGAGGGTCAAAACAAAAAGCTTTGTTCCCCGTAAAACCGGGTGTTTTAACATGTTCACAGGTCGTTCTGCTAAGCAGGGTTCGACAATGATCCTTCC
>refbc_769014_1_Flavoparmelia_haywardiana
CCCCTCAAGCGTAGCTTGGTATTGGGCTCTCGCCCCCGCGGCGTGCCCGAAAAGCAGTGGCGGTCCGGCGTGACTTTAAGCGTAGTAAATCAATCCCGCTTCAAAAGCTCGCGTCAGGCCGGCCAGAAACCC
>refbc_680288_1_Euphrasia_callosa
CGCGTCGCCCCCCGCCTCTGTTCCATTCGTGGCGATAGAGTGTTGGGGGCGGAAGTTGGCCCCCCGTGTGCGCAAGCACGTGGTCGGCCTAAATGCGAACCCGCGGCGACTCGCGTCACGACCAGTGGTGGTTGAAAACAATCAACTTTCTTGCTATCGTGTCGATTGAAGTCGCGCGTCGGGCGAAGCATCAAACCCAATGGCTCGTTTTA
>refbc_1075307_1_Calvitimela_melaleuca
CATGCCTGTTCGAGCGTTATTGCACCCTTCAAGCGCAGCTTGGTATTGGGCCTTCGCCGCCGAGGCGGACTCGAAAAGTAGTGGCGGTCCGGTAAGACTTCAAGCGTAGTAAACCTTTATCCCGCTTTGGAAGCTTCTCGTCGCGACCCGCCAGACAACCCTCGAACCTTTTAAAAATTGACCTCGGATCAGGTAGGGATACCCGCTGAACTTAAGCATAT
>refbc_5370_1_Boletus_satanas
TCGAATTCTCAACCATGTCTTGATTTACTTCCAAGCCATGGCTTGGACTTTGGGGGTTGCTGGGCGGCACAAGCTTTTCGGCTCTCCTGAAATGCATTAGCCAAAGGGTGGCAAATCTTTCGAATTGCACGGGCTTCGACGTGATTATGATCGTCGTGGCTGGAGCGTCGGACATGCATCAATCACTCAGTGCTTCTAATCAATTCTACCCGGCCTTGGGTCGTTCAGTCTACTAGTCGGTCGTGAGGTCGACGAACGTTGGGCGGCCGGGGGTTGGTCTCTTTCGAAACT
>refbc_172067_1_Zeltnera_nevadensis
ATCGCGTCGCCCCCAACCCCCGTGCATCGTATTGTTCGGGGGAGCATTGGGGGCGGACAGTGGCCTCCCGTGCCTGAGTGCGGCTGGCCTAAATGCGAGTCCCTCTCGGCGGACGCGACGATAAGTGGTGGTTGATTACCTCAACTCGATTGCTGTCGTTGTGGCCTCGTCGAAGGAGGTGACTGACCGACCTTGTAGCACGTGTTGTCATGACGCGCGCCACGACCGC
>refbc_290190_1_Postia_cf._subcaesia
AATCATCAACTCTTATTTCTTTTTCAGAGATGAGAGCTTGGACTTGGAGGTTTTTGCCGGCACTTTGTGCCGGCTCCTCTTGAATGCATTAGCTTGAACCTTTGCTGTATCGGCCTCGGTGTGATAATTGTCTACGCCGTGGCTGTGAGGCTTATTTTTAAATGGGCTCAGCTTCTAATGGTCTGCTTGCGGACAACATCTCA
>refbc_309271_1_Ficus_benghalensis
GCCGTTGCCCCCCCCCCCCCTCCCGCTCCCAGCCGGGCGAGGGGGGACCGTGGGGGGCGGACGATGACCTCCCGTGCGCGCTTCGACCCGCGGTTGGTCCAAAAATGGAGTCCCCTGTCACGTCGTCTTGGCAACAGGTAGTCGATCATTCGGTGCCACCGCCACGTGCGTCGGACACGCATCGGGGACTCCGATAGACCCCAATGCGCCCGTCACGGGTGCCTC
>refbc_294378_1_Sphaceloma_krugii
CACCAATCAAGCCCCGCTTGGTATTAGGCGATCTGGCCGGCCCCCCGTGGCCGGCCCGCCCGAAATGCATCGGCGAGGCACCGACCCCCGGCGTGTTAGAATTTCTTTAACGTCGAGAGCACCGGTGAACCTCCGCCGTGAAACCTTTTTAATAAATTTCTTAAGGTTGACCTCGGATCAGGTAGGAATACCCGCTGAACTTAAGCATATCAATAAGCGGAGGA
>refbc_73578_1_Pochonia_bulbillosa
CCGGGGGGCATGCCTGTCCGAGCGTCATTGCTGCCCTCAAGCCCGGCTTGTGTGTTGGGTCGCCGTCCCCCGATCTCCGGGGGGACGGGCCCGAAAGGCAGCGGCGGCACCGCGTCCGATCCTCGAGCGCGTATGGGGCTTTGTCACCCGCTCTGTAGGATTGGCCGGCGCCTGCCGACGTTTTCCAACCATTTTTTCCCAGGTT
>refbc_82310_1_Phlebiopsis_gigantea
AAATTCTCAAACTCACTTTGGTTTCTTTCCAATTGTGATGTTTGGATTGTTGGGGGCTGCTGGCCTTGACAGGTCGGCTCCTCTTAAATGCATTAGCAGGACTTCTCATTGCCTCTGCGCATGATGTGATAATTATCACTCATCAATAGCACGCATGAATAGAGTCCAGCTCTCTAATCGTCCGCAAGGACAATTTGACAATTTGACCTCAAATCAGGTAGGACTACCCGCTGAACTTAAGCATATCA
>refbc_251288_1_Sporisorium_fallax
GCGAATTGTTTCGAACCGACCATTTTTTTGATTAAAGATGGGACGGATCGGTATTGAGGGTTTTTTTTGCCATTCACCGTGGCTCCCTCGAAATGCATTAGCGCATCCATTTGATAGGCAAGAACGGACGAAAGCTCATTTTTTCGCCCTTTTCTTCCCTGCCGGGTTTTGATAATATCAGGACTTCGGAGGTGGAGAAAATGGGTACGAGCTGGACGCAACGTTTTTGCTGTTTGGTGTGCTTCTGAACCCCGCCCATGCCTCCTCGCGAGGAAGGGAAATGAATAATTCAAAT
>refbc_373703_1_Stereocaulon_intermedium
TTGCACCCCTCAAGCTTCGGCTTGGTCTTGGGTCCTCGCCCCATGGGCGGCCCCGAAAATCAGTGGCGGTCCGGAGCGACTTTAAGCGTAGTAGATCCATCGCCCGCTTTGAAAGTGCGCCCCGCGGCTTGCGATCACCCCCCCGACCCTTCAATGA
>refbc_227213_1_Poa_abbreviata
CAAACACGCTCCCACCACTCATCGGGTGGTGGGATGCGGCATGTGGCTCCCCGTCTTGCAAGGGGCGGTGGGCCGAAGATGCGGCTGCCGGCGTATCGTGCCGGACACAGCGCGTGGTGGGCGAACTCGCTTTACTTACCGCAGTGCATCCGGCCAATAGCCGACGTGATGGCCTTAAGGACCCTATGAACGGAGCGCATGACGCTCCGACC
>refbc_53231_1_Lupinus_microcarpus
GCTAGGCACCAGGCGGGGCGAATGTTGGCTTCCCGCGAGCAATGTCTCACGGTTGGTTGAAAACTGAGTCCGCGGTGGAGGGCGCCGTGATGGATGGTGGCTGAGTTAAAGCTCGAGACCGATCGTGCGTGTCACCCCCACCAGCTTTGCGACTCCTTGACCCATGGGGGTCTGTTGGCCTTCTAGTACGGGAACCTCAGG
>refbc_144699_1_Rinodina_atrocinerea
CAACCCTCAAGCAACTGCTTGGTATTGGGCTTCGTCCCCGCGACGTACCCCGAAATCTCGTGGCGGTCCAGTGAGACTTTAAGCGTAGCAAGATTTACTATATCCCGCTTTGGAAGCATCTCGTTGCGAGCCGGCCAAATAACCCCTTCTTCATTACCCAATGA
>refbc_91637_1_Eupenicillium_reticulisporum
GCTGCCCTCAAGCACGGCTTGTGTGTTGGGCCCCCGCCCCCCGGTTCCGGGGGGCGGGCCCGAAAGGCAGCGGCGGCACCGCGTCCGGTCCTCGAGCGTATGGGGCTTCGTCACCCGCTCTGTAGGCCCGGCCGGCGCCCGCCGGCGACCCCAATCAATCTTTCCAGG
>refbc_4889_1_Smittium_culisetae
GCGAAAATTGTTGCGAACGCAGCCCGTGAGTCATCGAGTCTTTGAACGCATATTGCACCTTTTCTTTGGAAAAGGTATGCCTGTTTGAGCTTTAGTTAATTATAATCAAAAATAATAATTTATTATTGTTTTTGGCGTATTGAGCTTTTTTTCTGATTTGTTTTATTACGAATCAGTAGCTTGAAATGAATATGCTTTTTATTTACCTATATTTTAATGATATTCTTTAATGAAGTTCATTTTAAGAGGAAAATTTAAAAAACCATTATGCATGAATACTCTAGTAGTTTTCTTTACATTTTGGCAAACGATTTTTCTTTATGAGTTTCTCAAGTTAATTAATATTATTAAAATTGGTATTGAAAATAATTTTAATAAAGGCTTTATAAGTTTATAATGTATTATTTGGTAGTAAAATACTAGATAATTCATTTTAAATTTATATAGTTAATTATTGATTTTATAAAAGCTATAATGAAATTTAATCATTATAAAACAATTTAATTTAATTAAACTAAAAAAAAACAAATTCTAAACTCAAATCAGGTACGATACCC
>refbc_201881_1_Strumella_coryneoidea
CAAACACATTCTCAAGCGTTATTTTGCTTGGTCTTGGGAGAAGATGTCCGCATCTCTCCTGAAATTCCTCAGCGGAAAAGCCATCTCAGTCCTCAGGTGTGATAAATTACTGTTCACCGGGTGATCCTGAGTGGTGTTCCAGCTGTTGATAGCCCCCCAGCTTTCTTCATCAGT
>refbc_691218_1_Matthiola_sp._2_RJM-2009
AATCGTCGTCCCCCCACCCATTTTTAATGGATGAGGACGGAAGCTGGTCTCCCGTGTGATACCGCATGCGGTTGACCGAAATCCGAGCTTAANACGTTAGGATCGTCTCGACATGCGGTGGCGAAATCCTCTCATTGTGTNGNTCGATCCTGTTTTTGAGCTCTCGATGACCCAAAGTCCT
>refbc_687751_1_Dalechampia_papillistigma
AACCGTCGCCCCCACACGGCCCCCATGCACGTGTGAGGGCGGATGCTGGCCTCCCGTAAGCCCCGTCCTTGCGGCTGGCTGAAAACCAGGCTTCCCGACGACGATCGTCACGACCATCGGTGGTTGCAAGACCCTTCGGTGCGGTCGTGCACGATCGTCGACGAGGAGGAAGCCCCGTCGGAACCCGATGCGACCCGATAACAAGGGTGACGCTTCGA
>refbc_182030_1_Termitomyces_clypeatus
ATTCTCAACCTAACCAGCTTTTGTGAGCTGGGATATAGGCTTGGATTGTGGGGGCTTTGCTGGCTTCAACCAAAGTCAGCTCCCCTTAAACGCATTAGTGGAACGATTTTGTTGACCTTGTTCCTGGTGTGATAAAACCTTTATCACCACCGTGTGCAGTCAGCTTACTCTGCTTCTAACAACGTTTATTAATTAAACTCTT
>refbc_205550_1_Solanum_evolvulifolium
ATCGCGTCGCCCCCCCGCGCACGCCGCGAGGCGTCGCGCGCGGGGGCGGAAGCTGGCCTCCCGTGCGCCCCGAGCGCGCGGCCGGCCTAAATGCGAGTCCACGTCGACGGACGTCGCGGCGAGTGGTGGTTGGAACTCAACTCTCTCTGTCGTCGCTGTGTCCGTCGCGCGTGCGGGCTCCAAGGCCCTCTTCGCGCCTGGCGCGCTCCGACC
>refbc_90259_1_Rhizopus_microsporus_var._rhizopodiformis
GCACTCTATGGATCTTCTATAGAGTACGCTTGCTTCAGTATCATAACCAACCCACACATAAAATTTATTTTATGTGGTGATGGACAAGCTCGGTTAAATTTAATTATTATACCGATTGTCTAAAATACAGCCTCTTTGTAATTTTCATTAAATTACGAACTACCTAGCCATCGTGCTTTTTTGGTCCAACCAAAAAACATATAATCTAGGGGTTCTGCTAGCCAGCAGATATTTTAATGATCTTTAACTATGATC
>refbc_176834_1_Russula_cessans
AATTCTCAAAATCCTTTTCCTTTGATTGGAATAGGACTTTTGGACTTGGAGGTTCAATGCTCGCTTTCGCCTTTTAGAAAGCGAGCTCCTCTCAAATGAATCAGTGGGGTCTGCTTTGCCGGTCCTTGACGTGATAAGATCTTTCTACGTCTTGGATTTGGCACTGTTTTCTCCGCTCCCAATCGTCCCCACGGACAAAGGATGGTGCTCCGGTCGCCGCCACTATATGGCGGGAGGCTGGACCCACAAAGAACCTTGACCTCAAATCGGGTGAGACTACCCGCTGAACTTAAGCATATCAATAAGCGG
>refbc_352878_1_Usnea_acromelana
ACACCCCTCAAGTATAGCTTGGTATTGGGTCCTCGCCCCTCGGGCGTGCCCGAAAAGCAGTGGCGGTCCGGAGCGACTTTAAGCGTAGTAAATTTTCATCCCGCTTTGAAAGATCGCCTCGCGGCTTGCCAGAAACCGCAAATATTTTCATAA
>refbc_164927_1_Melaleuca_arcana
GGCGTTGCCCCTAATCACTTGCCCTTAATGTGGGCGGGAGGAATTTGGGCGCGTAAGTTGGCCTCCCGTGATGACTTGTCTCGGTTGGCCCAAAATCGAGCGTCGGAGCGACTAGCACCACGACATTCGGTGGTTGATAAGACCCCAATGATCAATGTCGCGTGTGCCGCTCAATCGCGCGCTCTGCGAATCT
>refbc_102791_1_Trilisa_odoratissima
ATCACGTCGCCCACAACACACATCCTAGTTTGGATTGCGATATATGTGGGCGGAGACTGGTCTCCTGTGCCTATGGTGCGGTTGGCCCAAACACGAGTCCGCTTAAGAGTGACGCACGACTGGTGGTGGTTGATTAAACAGTCGTCTCGTGTCGTGTGAATTTGATTCTTGAACGGATAACTCTTAAAGTACCTTGATGTGCTGTCTTGTGACGGCGCTTCGATC
>refbc_46974_1_Thalictrum_cooleyi
ACAGCGTCGCCCCCAACCACACATGCTGCGGAAGGGGAGCGGAGATTGGCCCCCCGAGCCCCACCAGGGCACGGTCGGCACAAATGCCTGTCCCTGGCAGCGGTCGCCGCGGTCAAGTGGTGGCTTCAAATACCATTTCGGTGACCGGTTGGCGCCGCGGCCCTAGTTGGGACGGAATCGACCCGCAGAGGCCGTTACGACGGCGTTTCA
>refbc_127571_1_Oryza_malampuzhaensis
CAAAAGACGCTCCACGCCCCCCCCCGGGGGCGGGGACGCGGTGTCTGGCCCCCCGCGGCGCGAGGCGCGGCGGGCCGAAGCTCGGGCTGCCGGCGAAGCGTGCCGGGCACAGCGCATGGTGGACGGCTCACGCTGGCTCTAGGTCGCAGTGCACCCCGGCGCGCGGCCGGCGCGATGGCCCCCCAGGACCCAGACGCACCGAGCGCACGCTCGGACC
>refbc_179349_1_Dendrobium_aurantiacum
GTTACGTCGCTCCATGCCAAGTCACCCATCGATGGATGGGCCGGTGAAGGCTCGGATGTGCATAGTGGCTCGTCGTGCCCCTCGGTGCGGCGGGCTGAAGAGCGGGTCATTATCTTGTTGGCTGCGGCAATAATGGGTGGATAAACGCGAGGCCTATGTTATTGTGTCGTGCATGCCTAAGATATGATTAAACTTTTTAGGTGATCCCAAATCATGCGTCGATCCACGGATGGCGTTTTGAAT
>refbc_619231_1_Melampodium_argophyllum
CATCACGTCGCCCCCACCAACCAATCCTGTAAAGGACGTGTTTGTTTGGGGCGGAGATTGGTCTCCCGTGCATCTAGCGCGGTTGGCCCAAATAGGAGCCTCCTTAAGAGGGACGCACGACTAGTGGTGGTTGATAAGACAGTCGTCTCGTGTCGTTCGTCTTTAACCTTGAGGATGGAAACTCTTAGTACCCTTTCGTGTCATCGATGATGATGCTTCGA
>refbc_475384_1_Euphrasia_borneensis
CGCGTCGCCCCCCGCCTCTGTACCATTCGTGGCGATAGAGTGTTGGGGGCGGATGTTGGTCCCCCGTGTGCGCAAGCACGTGGTCGGCCTAAATGCGAACCCGCGGCGACTCGCGTCACGACCAGTGGTGGTTGAAAATAATCAACTCTCTTTCTATCGTGTCGATTGTAGTCGCGCGTCGGGCATAGCATAGAACCCAACGGCTCATTTCA
>refbc_176136_1_Rubus_parvifolius
GTCGTTGCCCCCCCCAACCCCCTCGGGAGTTGGGCGGGACGGATGATGGCCTCCCGTGTGCTCCGTCATGCGGTTGGCATAAAAAACAAGTCCTCGGCGACTAACGCCACGACAATCGGTGGTTGTCAAACCTCTGTTGCCTATCGTGTGCGCGTGTCGAACGAGGGCTCAATGAACCATGTTGCATTGATTCGTCGATGCTTTCAACG
>refbc_398302_1_Ophiostoma_sp._PR-2006e
AATCTTTGAACGCACATTGCGCCCTCTGGTATTCCGGAGGGCATGCCTGTTTGAGCGTCTTTTCCTTCTCATACCCCCAGGGTTTGGGGATGAGGGATACTTCGCAAAACCTCCACTTGAAAGGGATTGACCTGAGTTTTTGTTGTAATTAACAGTTAGTTTATTCAATGTATTAGGTTTTACCAAT
>refbc_41688_1_Scedosporium_prolificans
ATTTCAACCCTCGAGCCTAGGTTTTTACAAGCCCAAGGATCGGTGTTGGGGCGCTACGGTTGTCATCTGACCGCCGTAGGCTCTGAAATACAGTGGCGGTCCCGCCGCGGCGCCTTCTGCGTAGTAGATTTACAACTCGCATTGGGTCCCGGCGAAGGCCAGCCGTCAAACCCTCTATTCTTATGGT
>refbc_118036_1_Lactarius_subpurpureus
AAATCTCAACCTTCTTGGTTTCCTTCTGGACACCAAAGGAGGCTTGGACTTTGGAGGCCTTTGCTGGCATCTCTCTCTTTTTGAGAGCCGGCTCCTCTTAAACAAATTAGCGGGGCCCTCTTTGCCGATCCTCGACATGTGATAAGATGTTTCCATGACTTGGTTTCCGGCTCTGTCACCTTTGGGACCCTGCTTCTAACCGTCTCGACGAGACAGTG
>refbc_153528_1_Styrax_confusus
ATCACCCTGTGCCCTCCCAGAACTCCTTTTGGCGTCTGGTGTTTGGGGCGTGGTATATTGGCCCCCCGTGCTCTATGGAGTGCGGTCGGCCTAAAATGACGCACATGACATCTGTCGACACAGAACAGTGGTTGGCGATTAGTCGTTACTATCCTGTGGTGTCGCTTGCGGTGTCGGCTGTTTTGTAGACCCAGAGTGCCGTTGCAATGGTGCCTCGG
>refbc_884253_1_Arracacia_atropurpurea
ATCGTCTTGCCCATAAACCACTCACACCTGAGAAGTTGTGATGGTTTGGGGCGGAAACTAGCCTCCCGTACGTTGTCGTGCGGTTGGCGGAAAAATGAGTCTCCGGTGACGGACGTCGCGACATCGGTGGTTGTAAAAGACCCTCTTGTCTTGTCGTGCAAATCCTCGTCATTTAAGCGAGCTCCAGGACCCTTAGGTAGCACACACTCTGTGCGCTTCGA
>refbc_557065_1_Neotina_coursii
CATCGTTGCCCCCTCAACCCCACGCCTCCTCAACGCCTCAAACCAGGTGCGGGGACGTGTTGGTGTTGGGGGCGGATATTGGCCTCCCGTGGGATTCTTATGCATTCTTGTGCCGCGGTTGGCCCAAATATGAGTCCTCAACAACGGATGTTGCGACGTTCGGTGACGTTCGGTGGTGAAAAAATTTTGAAAAACCCTCGAGCTTGCGTCGTGCGTACGTTGCTGGTCGAAGGATCTCTCGGACCCTTAAAAGCGTCTCAATCGAGAGATGCACGCATCGCGACCCCA
>refbc_160032_1_Phlebia_albomellea
GGAATTCTCAACCTTCAACTTTGTTGTTGAAGGCTTGGACATGGAGGTTGTGTCGGCTCTAGTCACTCGACTCCTCTCAAATGCATTAGCGTGAATCTTACGGATCATCTTCAGTGTGATAATTATCTGCGCTGTGGTGTTGAAGTATTTGTCGATCRTGCTCACAACAGTCCTTTGCTGGACAGCTATTGACA
>refbc_415792_1_Reseda_collina
ATCGTCGCCCCATCCAGCTCCTCCCCAAATGGGAGGTGCGGGGTCGGAATTGGCCTCCCGTGTGCGTACTGTATGCGGCTGGCCAAAATCTGGGGACCGGACTTTTAGTTTCCGACCAGCGGTGGTTGAACCTCATGCTCGTGTCGAAACTTGCCGTCCAAGTGTCCCTTTGGCTCTTCTGAGGCACCTCGGTGCCCTCTCTAAACGA
>refbc_98763_1_Phlebia_albida
GGAATTCTCAACCTTCAATTTTGTTATTGGAGGCTTGGATATGGAGGTTGTGTCGGATCTAGTCATTCGACTCCTCTCAAATGCATTAGCGTGAATCTTACGGATCATCTTCAGTGTGATAATTATCTGCGCTGTGGTGTTGAAGTACATGAAGTTTGCGCTTCTAATCGTCCTTCACGGGACAATTACTCTTTGACATTTGACCTCAAATCAGGCGGGACTACCCGCTGAACTTAA
>refbc_318454_1_Diuris_fragrantissima
ATTACATCGCTCCATCTGTCTCCCATCCTCAAAGATGCGATGGCCGGATTGGATGCGGAGAGTGGCCCGTCGTGTGTTTAAATGCGCGGCGGGTTGAAGAGTGGCTTGCTTTGCTCTTTGACACAGTCGATAAGCGGGTGGACGGAAGTTGCCGCGCATCATCATCATCGTACTGTTGTATTGAGGAAGGCAGGATAACATCCTAGGCTAACCTAACTCCGACGCAGCAAGTGGTGCCTTGGAATGCGACCCCAGGATG
>refbc_1078347_1_Ceriporiopsis_sp._PRM_899297
TGAAATTCTCAACCTCGCGAAAGATTTTCTTAAATCCGTCGCGAAGGATTGGACTTGGAGGTCGTGTCGGCGACGTTGGTCGTCGACTCCTCTGAAAAGTATTAGCGTGAAAACTTTTGTTTTTATGAATCGCCTTCGGTGTGATAATTATCTGCGCCGTAGTTGGTGAAGTAGGAACGAATGCGATGTTTCGCGCTTACAATCGTCCTTCTTTCGATAGGACAAGTAACAAACAAAATTGTTTGACGAAAT
>refbc_63779_1_Impatiens_balsamina
CGCTTCGTGTCTTCCCATTTCACCTGTGATGGGACGGATAATGGCCTCCTGTGCGACTCTTTGTTGAGCAGTTGGCTGAAATGCAGGTCCATGTTGTAGGACACACGGTTAGTGGTGGTTGAAAATACTGTTTCAAATCGTGTTGTGACTCAACCTGGATCGGTTGACCCCTGTTGTGCCCCTGATGGTGCATCGTTTGC
>refbc_138181_1_Pachyphragma_macrophyllum
ACCGTCGTCCCCCAATCCTCTTAAGGATACGGGACGGAAGTTGGTCTCCCGTGTGGTACCGAACGCGGTTGGCCAAAATCTGAGCTATGGACGCTAGGAGCGTCTTGACATGCGGTGGTGAATTCAAACCTCTTCATTTTGTTGGTCGCTCTTGTCCGGAAGCTCTTGATGACCCAAAGTCCATAAC
>refbc_162043_1_Peltigera_fuscopraetextata
GGTGTCCCCAAAGGGCACACCTGTTCGAGCGTCATCATGCATTGCATCAGGCTAAGGGCCCGGCTTGCGTTGGGCTTTTTCTATCTACGGGAAAGGTCTTAAAATCAGTGGCTGTTAAGTTAGGCATTCCAGCGTAGTGATTATATTAGCTGTTGAAATATCTTTTTACAATAACAGTCAAAACGTCCAAGGTTTCTGCTGGCGGAGACCTGGTTGGATTTATTATCAAATA
>refbc_132181_1_Macowanites_ammophilus
GACATCCTCAAACCTTCTTGGTTTCTTGACTGAGAAGGCTTTGGACTTTGGAGGCTTTTGCTGGACCTTTGCTTGTTGAAGCCAGCTCCTCTTAAATGAATTAGTGGGGTCTGCTTTGCTGATCCTTGACGTGATAAGATGCTTCTACGTCTTGGGTTACGCACTGTTTTGCTATAGATCCTGCTTCTAACCGTCTCATAGAAGACAATATGGTCGACGTGACCC
>refbc_304806_1_Cortinarius_junghuhnii
TAATATATCAACCTCCTCAGGTTTTTACTTGTTGAGTGTTTGGATGTGGGGGTTTCTTTTGCTGGTCTCTTTTGAGGTCGGCTCCCCTGAAATGCATTAGCAGAACAATCTGTTGACAGTGGTGAGCAACGTGGATACTCCGCAAGGAATACCCTATGCTGTGCACCCGTTCATTGGTGTGATAACTATCTACGCTTTTGACGTGAAACAGGTTCAGCTTCTAACAGTCCCATTGACTTGGACAATTTTTCATTAATGTGACCTC
>refbc_166797_1_Allium_condensatum
CTTTGCGTCATTCTAACTACCCACCTATGATAAAAATATTGTGGGTGATATTGGATGTGGAGATTGACCCTCCGTGCTTTTATTGCGCGGTTGGTTTAAGTGAGTGTTGTAGCTAGGTCTACGCGCGGCGAATGGTGTATTGAGTTAGCACGCGATGTCTCTGACCGCGTCTTGGAGCCCTAGGCACGATGTAACATTAACTGAAACCAATTTCGATGTCTGCGCCAGTCGCAAGCTCGGACCATGACCTCAGATCAAACGGGGCCACCCGCTGAGTTTAAGCATATCAATAAGCG
>refbc_309269_1_Ficus_rumphii
GCCGTTGCCCCCCCCCAGTCCCCCTTTTCCCGCTCCTAGCGGGGCGACGGGGGACCGCGGGGTGGGCGGACGATGACCTCCCGTGCGCGCGCTTCGACCCGCGGTTGGTCCAAAAATCGAGTCCCCTGTCACGTCGCCTTGGCAACAGGTAGTCGATCATTCGGTGCCACGGCCATGCGCGTCGCACACGCATCGGGACTCCGACAGACCCCAGTGCGCCCGTCACGGGTGCCTC
>refbc_271396_1_Hydrodictyon_africanum
GTTTTGACACCTCACTCCCATACCTTTTGGTATCATGCATCGGGCTACGGCTTGATGCTGGGTGTGGATCTGGCTTCCCCAGGGCTTCTCTGGGTTGGCTGAAGTGTAGAGGCTAGAGCACGGACCCATATGGGCGTCAACTGGATAGGTAGCCCCCACGCAAGTGGATCTACACGAAGTTGTCTGCCTGGGAAACGTGTTGGCGGCCAAACAGGAAACTTCTCTCACTTCGACCTGAGCTCAGGCAAGATTACCCGCTGAACTTAAGCATATCAATAAGCGGAGGAA
>refbc_165409_1_Thaxterogaster_pinguis
TAATATATCAACCTCTTTAAATTCTGAGAGTGTTTGGATGTGGGGGTGTTATTTTGCTGGCCTTCTCCAAGGTCAGCTCCCCTGAAATGTATTAGCGGAACAATTTTGTTGACCCGTTCATTGGTGTGATAGCATATCTACGCTATTGACGTAAAGCAAGTTTCAGCTTATAACCAGTCCCATTGACTTGGACAATTATCTATTTATTAATGTGACCTCAAAT
>refbc_358627_1_Hypotrachyna_imbricatula
GCACCCCTCAAGCGTAGCTTGGTAATGGGCCTTCGCCCCTGCGGCGTGCCCGAAAAGCAGTGGCGGTCCGGTGCGACTTCGAGCGTATTTGAAATCTCTCGCTCCGAAATTCGTCACCGCGATTGGCCAGATAACCCCCAATTTGCTTCGATAATGACCTCGGATCAGGTAGGG
>refbc_372259_1_Carex_burchelliana
GCCCATCCACGCTCGGCCGCCTAACCAAGGGCAGCGATGCGGTAATTGGCCCTCCGAACCGCGAGGTGCGGTGGGCCTAAGTGTGCGGCCGTCGTACGTGGCCGGGAGCGGCGAGTGGTGGGCTACTGCGCACGTCACCCCGAGCCGCGTGCCGACGCAGGGCCCTGTACGACCCCCTAACGAGGAGCTAGCCGTCGCGGCTTCGGCTGCGCGGCGCCCTTCGGACC
>refbc_165390_1_Cortinarius_acutus
TAATATATCAACCCTCTTCAGGCTTTTGCATGTTGAGTGTTGGATGTGGGGGGATACTCTTTTTTGCTGGACTCTATACAATCTGAGGTCAGCTCCCCTAAAATGCATTAGCAAAACAATTTGTTTACTGCTCATTGGTGTGATAACTATCTACGCTGTTGACGGTAAAGCACGGTTTAGCTTCTAACAGTCCATTGACTTGGACAACCTTTTATCAAT
>refbc_627142_1_Ceratocystis_sp._1_MVW-2009
CACCACTCAAGACTCTTTTGTTCTTGGCGTTGGAGGTCCTGTTCTCCCCTGAACAGGCCGCCGAAATGTATCGGCTGTTATACTTGCCAACTCCCCTGTGTAGTATAAAATTTCTAATTTTTACACTTTGAAGT
>refbc_1037474_1_Parnassia_nubicola
CCCTACCCCTTGCCGAAATACACGCCTCCTCCCACTTAAAAATGAGAAGAGCGGGTGAAATTTGGGCGGATAAATGGCCTCCCATGGTGAATTATTTCGTGGTTGGCCCAAAAACAGCACTTGGCTCTTAGGAAGCCACGACAAGCATTGGCGAAAAACTCCGGTGATTCCTTGATCGTTGTTGTCGTTGCTGTACTTTGTAGCGTGCTATAAAAATACCTCGGTGCTTGCATCCTAATATTG
>refbc_228874_1_Berteroa_incana
AAATCGTCGTCCCCCCCTCCATCCTTGCTTGCGAGGATGCGGACGGGACGGAAGCTGGTCTCCCGTGTGTTACCGCACGCGGTTGGCCAAAATCCGAGCTAAGGACGCGTGGAGCGTCCCGACCTGCGGTGGTGAAAACTTGCCTCTTTGTACGGTCGGACGCTCCTGTCCGGAAACTCCAGATGACCCGAAGTCCTCAACGCGACCCCAGGTCAG
>refbc_42037_1_Silene_italica
GCCTGGGCGTCACGCATCGCGTCTCCCCCACATTCCACCTTGGTGGAGGGGAAGGAGGATGGTTTCCCGCGACTCACCGGTCGCGGCTGGCCTAAAATTGGAGCCCACGGCATCGGGATGCCGCGGCGATAGGTGGTGAACAAGGCCTCGGCCAAGCAAGCAACCCGTCGCGCATGCCGTGCCAATGCGGGCTCGAAGGACCCTTTGTCGTTGTCTTTGAGGCAACCAAACCGTTGCGAC
>refbc_393608_1_Opuntia_streptacantha
CATTCGGGTCTCCCCCCCGCCCGCCGGGGGGAAGGATGATGGCCTCCCGTACTCTAACCGGGCGCGGCTGGCCTAAAAACGGGAGCCCGCGGCGACGAGCTGCAGCGGCGATTGGTGGTGGACGAGGCCTTAGAGGCCCCTGTTTGCATCGCGTCGCGCAACGCACGCCGTCGGGGAAAGGGTCTTCGTTGGAACCCTAAGGGTGTTGCTGAAAAGCACAAACCGTT
>refbc_178741_1_Dendrobium_hancockii
GTTACGTCGCTCCGTGTCAATGCCCCCCATCGTAGCATGGGTTGGCGATGGCTCGGACGTGCATAGTGGCTCGTCGCGCCCCCCGGCGCGGCGGGCTGAAGAGCGGTTCATCATCTCGTTGGCTGCGAACAATAAGGGGTGGATTAAAGTGAGGCCTATGTTATTGTGACGTGCATGCCTAGAAGATGATAATGCTTTTTTGGTGATCCCAAATCATGCGCCGATCCATGGATGGCGTTTTGAAT
>refbc_69115_1_Adansonia_suarezensis
ATCGTCGCCCCCTCCCATCCCTCGGCCCCCCGGGGTGCGGATGAGGCGGGGGCGGAAAATGGCCTCCCGTGCGCTCCTCGCTCGCGGTTGGCTTAAAATCGAGTCCTGGGCAACGACTGAGCGCCGCGACGATCGGTGGTGATGCCTCGAGCACGCCTCGTCCCTCGGTCGCGTGCGCTTTCGTTGCCCCGGACCCATCGAGACCCTTCTAGCGTCGCGCAAGCGTCGCACGCATCGCGACCCCAGGTCAGGCGGGATTAC
>refbc_271961_1_Stictis_sp._3-MW-2004
CGAGCGTCATTTTCACCCCTCAGGCCTAGCTTGGTATTGGGTGCTGCGTCGTCTTTTCCCCCGGGGGAAGAGGACGCTCATCCGAAACATAGCGGCGGTGCGGCCGAACTCCCTAGCGCAGTGACTTAACAATTCTCGCTACATAGGGTTCGTGTTCTGCCCCGGCCGGACAACAAACAAATTTTGACCAC
>refbc_267604_1_Convolvulus_trabutianus
CATCGCGTCGCCCCCACCCTCGACCCCTGTGTCGTGAAGTGGGGAGCGGAAGATGGCCTCCCGTGCCTCAACTTGGGGCGTGGTTGACCCAAATGCGAGTCCTTGACGGCGGACGTCACGGCGAGTGGTGGTCGTACCTAGCGTGCATCTCGTCGCGTCGTGACCCCGTCGTTTGCGGGATAGTGACCCTTTCGAGCCCTTGTAATTATAAGAGTGGCTCTCCGACCG
>refbc_402628_1_Adelanthus_decipiens
GCACCCCCACCCCTCGAACCCCTCCGGGTCCGAGGGAGTGGAACTGGCCGTCCGGGGCCCTCCCTCGTGGAGGCCGCGGTCGGCTGAAATGGAGCGTTCGGACGCGGCCGGAGAGAGAGGCAGCGAGAAGGTGATCGGTCCTTGGCCGGGCCGAGTCTAATTGGACAGCGTCTCTCCCTCGGGTGGTCCGGACGGGGCTCCATTCATGGGGCCCCCGGGAGCGAAGTGGCACAAACGCCTCCCCCTCCCATCGAAGCT
>refbc_487632_1_Phoma_sojicola
[truncated: 15,606,126 more chars]
