# Supplementary material for: DDQR (dynamic DNA QR coding): An efficient algorithm to represent DNA barcode sequences
Source: PLoS One. 2023 Jan 17;18(1):e0279994. doi: 10.1371/journal.pone.0279994 (PMC9844917; doi:10.1371/journal.pone.0279994)
Supplement: S5 File — (FASTA) [file pone.0279994.s005.fasta]

>refbc_10009_5_Tamiasciurus_hudsonicus
ATTGTATCTGCTATTTGGTGCTTGAGCCGGAATAGTTGGGACGGCCCTTAGTCTACTAATTCGTGCAGAATTAGGGCAGCCAGGGGCCCTTCTAGGAGATGACCAGATTTATAATGTAATCGTAACTGCACACGCATTTGTAATAATTTTCTTTATAGTAATACCTATTATAATTGGGGGGTTTGGGAATTGACTGGTTCCCCTTATAATTGGAGCCCCTGATATAGCATTCCCACGCATGAACAATATAAGCTTCTGACTTCTGCCCCCTTCATTTCTCCTACTACTCGCCTCATCCATGGTTGAAGCTGGAGCGGGTACCGGCTGAACGGTGTACCCACCACTGGCCGGAAATTTAGCCCACGCAGGAGCCTCTGTCGACCTGACAATCTTTTCACTCCACTTAGCTGGTGTATCTTCAATTTTAGGGGCAATTAACTTTATTACTACAATTATTAATATAAAACCACCTGCTATGTCCCAATATCAAACCCCATTGTTTGTTTGGTCCGTCCTAATTACAGCCGTCCTACTACTTCTCTCTCTTCCAGTTCTAGCGGCAGGAATTACTATACTTCTAACAGACCGAAATCTAAATACGACTTTTTTTGACCCTGCCGGAGGAGGAGACCCTATTTTATATCAACACTTA
>refbc_1001578_5_Eumops_maurus
ACTCTTTACCTTCTATTTGGTGCCTGAGCAGGAATAGTAGGGACCGCCTTAAGTCTTTTAATCCGAGCTGAGCTAGGACAGCCAGGAGCTCTTCTAGGAGATGACCAAATTTATAATGTAATCGTCACAGCTCATGCCTTCGTAATAATTTTCTTTATAGTAATGCCTATTATGATTGGAGGCTTCGGAAACTGATTAGTGCCCTTAATAATTGGCGCCCCTGACATAGCTTTCCCCCGTATAAATAACATAAGCTTTTGACTCCTTCCCCCATCATTCCTACTCTTATTAGCTTCATCAATAGTCGAAGCTGGAGCTGGAACCGGTTGAACAGTCTATCCCCCCTTAGCCGGAAATCTAGCCCATGCAGGAGCCTCTGTAGACTTAACCATTTTCTCCCTTCACTTAGCAGGTGTTTCATCTATCCTAGGAGCCATTAATTTTATCACAACCATTATTAATATAAAACCCCCTGCCCTTTCTCAATACCAAACACCACTTTTCGTGTGATCCGTACTAATTACAGCTGTATTACTCCTTCTATCCCTCCCAGTCCTAGCAGCAGGAATTACAATATTACTAACAGATCGAAATCTAAATACCACCTTCTTTGACCCCGCCGGAGGAGGAGATCCTATTCTATATCAACACTTATTC
>refbc_1001921_5_Macrhybopsis_gelida
TAAGCCTTCTTATTCGAGCCGAACTAAGCCAACCTGGATCACTCCTAGGTGATGACCAAATCTATAACGTTATTGTTACTGCCCACGCCTTCGTAATAATTTTCTTTATAGTAATGCCAATTCTTATTGGCGGATTTGGTAACTGACTCGTACCTCTAATAATTGGGGCGCCTGATATAGCATTCCCGCGAATAAATAATATAAGCTTCTGACTTCTACCCCCATCATTCCTACTATTATTAGCTTCTTCTGGTGTTGAAGCTGGAGCTGGAACAGGATGAACTGTCTACCCCCCACTTGCAGGTAACCTTGCCCACGCAGGGGCGTCAGTAGACCTTACAATTTTCTCCCTTCACCTAGCAGGTGTATCATCAATTCTAGGAGCAGTTAACTTTATTACTACAATTATTAATATAAAACCCCCAGCCATCTCTCAATACCAGACACCCTTATTTGTATGAGCCGTGCTTGTAACCGCCGTTCTTCTACTCCTATCGTTACCCGTACTAGCTGCCGGAATTACAATGCTTCTTACTGACCGAAATTTAAACACCACATTCTTTGACCCAGCAGGAGGAGGTGACCCAATTCTATATCAACATTTA
>refbc_1001942_5_Pronura_sp._1_CDH-2011
AACGCTTTATTTTTTATTTGGGTTTTGGTCAGCTTTCATTGGAATAGCTTTCAGTATTTTGATTCGTCTCGAATTAGGTCAGCCTGGTCCATTTATAGGGGATGACCAAACATATAACGTAATAGTTACAGCTCACGCCTTTATTATAATCTTTTTCTTAGTTATACCAATTATAATTGGAGGATTTGGAAACTGACTAGTTCCTCTCATAATCAACGCACCTGACATAGCCTTCCCACGTATAAATAATATAAGATTCTGGTTACTTCCTCCTTCTCTTACATTACTCTTAGTAGGAGGGTTGGTAGAAAGGGGGGTTGGTACAGGATGGACAGTGTACCCACCTTTATCATCTAATATCGCCCATGCAGGGGCCTCTGTAGATTTATCTATTTTTAGCCTACATTTAGCTGGGGCGTCGTCTATCTTAGGCGCTATCAATTTCATTACTACAATCATCAATATACGATCTCCAATCATAACCTGAGATCAAATTCCTTTATTTGTCTGATCTGTTTTTCTCACAGCCATCCTTTTACTATTATCCCTCCCTGTACTTGCAGGGGCTATTACTATACTCCTTACAGATCGAAATCTAAATACTTCTTTTTTTGACCCTTGTGGAGGAGGAGATCCTATTTTGTACCAACACTTATTT
>refbc_1001978_5_Amata_dinara_esfahanica
TTTTATTTTTGGTATTTGAGCAAGTATAATAGGAACTTCATTAAGATTATTAATTCGAATAGAATTAGGAATACCTGGTTCTCTAATTGGGAATGATCAAATTTATAACACTATTGTTACTGCTCATGCTTTTATTATAATTTTTTTCATAGTAATACCTATTATAATTGGAGGATTTGGTAATTGATTAATCCCCTTAATATTAGGAGCTCCTGATATAGCCTTNCCCCGTATAAATAACATAAGTTTTTGACTTTTACCTCCTTCTTTAACTCTTTTAATTTCAGGAAGAATTGTAGAAAATGGAGCAGGAACTGGATGAACAATTTATCCCCCACTTTCATCTAATATTGTACATAGAGGAAGTTCAGTTGATTTAACCATTTTCTCATTACATTTAGCTGGAATCTCTTCAATTTTAGGTGCTATTAATTTTATTACAACAATCATTAATATACGATTAAATAAATTATCTTTCGATCAAATACCTTTATTTGTATGATCTGTAGGAATTACAGCTTTCTTATTATTAATTTCTTTACCTGTTTTAGCTGGAGCCATTACAATATTACTTACAGATCGTAATCTTAATACATCTTTCTTTGACCCTGCTGGAGGAGGAGATCCAATTCTTTATCAA
>refbc_1001981_5_Amata_kamarana
AACACTATATTTTATTTTTGGTATTTGAGCAGGTATAATAGGAACTTCATTAAGATTACTAATTCGAGCAGAATTAGGTACTCCTGGATCCTTAATTGGAGATGACCAAATTTATAATACTATTGTAACAGCTCATGCTTTTATTATAATTTTTTTTATAGTCATACCTATTATAATTGGAGGATTTGGCAACTGATTAGTACCTTTAATATTAGGGGCTCCTGATATAGCTTTCCCCCGTATAAATAATATAAGTTTTTGACTTTTACCACCTTCCCTAACCCTGCTAATTTCAAGAAGAATTGTAGAAAATGGGACAGGAACTGGATGAACAATTTATCCCCCACTTTCATCTAATATCGCTCATAGAAGAAGTTCAGTTGACTTAACTATTTTTTCTTTACATTTAGCCGGAATCTCTTCAATTTTAGGTGCTATTAATTTTATTACAACAATAATTAATATACGATTAAGTAGTTTATCTTTTGATCAAATACCTTTATTCGTATGATCTGTTGGAATTACAGCTTTTTTATTATTACTTTCTTTACCTGTTTTAGCTGGAGCTATCACAATATTACTCACAGATCGTAATCTTAACACATCTTTTTTTGACCCTGCTGGAGGAGGAGACCCAATCCTCTATCAACATTTATTT
>refbc_1001982_5_Amata_naderii
AACATTATATTTTATTTTCGGTATTTGAGCAGGAATAATAGGAACTTCACTAAGATTATTAATTCGAGCAGAATTAGGTACACCTAATTCTTTTATTGGAGATGATCAAATTTATAATACTATTGTCACTGCTCATGCTTTTATTATAATTTTTTTTATAGTTATACCTATTATAATTGGGGGATTTGGTAATTGATTAATTCCATTAATATTAGGAGCCCCTGATATAGCTTTTCCTCGTATAAATAATATAAGTTTTTGACTTCTACCTCCTTCTCTGACTCTTTTAATTTCAAGAAGAATTGTAGAAAATGGAGCAGGAACTGGATGAACAGTTTACCCACCACTTTCATCTAATATTACCCATAGAGGAAGTTCAGTTGATTTAACTATTTTTTCCTTACATTTAGCTGGAATTTCTTCAATTTTAGGAGCTATTAACTTTATTACAACAATTATTAATATACGATTAAATAATTTATCCTTTGATCAAATACCTTTATTTGTGTGATCTGTAGGAATTACAGCTTTCTTATTACTACTTTCTTTACCTGTTTTAGCAGGAGCTATTACCATACTACTCACTGATCGTAATCTTAATACATCTTTTTTTGATCCTGCTGGAGGAGGAGATCCTATCCTTTATCAACATTTATTT
>refbc_100206_5_Paracirrhites_forsteri
CCTCTACCTAGTATTTGGTGCCTGGGCCGGAATGGTGGGCACAGCCCTTAGCCTCCTAATTCGAGCAGAACTAAGCCAACCGGGCGCCCTTCTTGGAGATGACCAGATTTATAATGTTATCGTTACAGCGCATGCATTCGTAATGATCTTCTTTATAGTAATACCAATCATGATCGGAGGCTTCGGAAACTGATTAATCCCCCTAATGATTGGGGCCCCTGACATAGCCTTCCCTCGAATAAACAACATAAGCTTCTGGCTTCTCCCCCCTTCTTTCCTCCTTCTCCTCGCATCCTCTGGGGTTGAAGCAGGGGCAGGGACCGGATGAACCGTTTACCCGCCCCTGGCAGGCAACCTAGCCCACGCAGGTGCGTCCGTAGACCTCACAATCTTCTCCCTCCACTTGGCAGGGATTTCCTCTATTCTGGGGGCTATTAACTTCATCACAACCATTATTAATATAAAACCTCCCGCCATTTCTCAGTACCAAACACCTCTGTTTGTCTGAGCAGTTCTAATTACCGCTGTCCTCCTCCTCCTTTCCCTCCCCGTACTTGCTGCTGGAATTACAATGCTTCTGACAGACCGAAATCTAAATACCACTTTCTTCGACCCAGCAGGGGGAGGGGACCCAATCCTCTACCAACACCTG
>refbc_1002696_5_Crocidura_sp._AVB-2011
ACATTATATATAGTTTTTGGTGCTTGAGCCGGCATAGCTGGAACAGCCCTAAGTATTTTAATCCGAGCAGAACTCGGTCAACCAGGGGCTTTACTTGGTGATGATCAAATTTATAATGTCATCGTAACCGCCCATGCTTTTGTTATAATTTTCTTTATAGTAATACCTATTATAATAGGTGGCTTTGGTAATTGATTAGTCCCATTAATAATTGGTGCCCCCGATATAGCTTTTCCCCGAATAAATAATATAAGTTTTTGACTCCTCCCACCCTCTTTCCTACTATTATTAGCTTCTTCTACTGTTGAAGCTGGAGCAGGAACAGGTTGAACTGTATACCCCCCTTTAGCCGGGAATCTAGCTCACGCAGGCGCCTCAGTTGACCTCGCAATTTTTTCTTTACATCTAGCAGGCGTATCTTCCATCCTTGGCTCAATCAATTTTATTACAACAATTATTAACATAAAGCCTCCCGCTCTATCACAATATCAAACTCCTTTATTTGTCTGATCTGTCCTAATCACCGCCGTTTTACTTCTATTATCGTTACCAGTCCTAGCAGCAGGAATTACTATATTATTAACGGATCGAAATTTAAATACAACTTTCTTTGACCCTGCAGGAGGGGGCGACCCCATTCTTTACCAACATTTATTC
>refbc_1002699_5_Marmosops_sp._AVB-2011
ACACTCTATTTACTTTTTGGTGCCTGAGCAGGTATAGTAGGTACCGCACTAAGCCTTTTAATCCGGGCAGAATTAGGTCAACCAGGGACTTTAATTGGTGATGACCAGATCTATAATGTTATTGTTACTGCCCATGCATTCGTAATAATTTTCTTCATAGTAATACCTATTATAATTGGTGGTTTTGGTAACTGATTAGTACCTTTGATAATTGGTGCTCCTGATATAGCATTTCCACGAATAAATAATATGAGTTTCTGACTCCTTCCACCCTCATTTCTACTACTTTTAGCATCATCTACTGTTGAAGCAGGAGCTGGAACAGGATGAACAGTTTACCCACCATTAGCAGGTAATTTAGCTCATGCAGGAGCTTCAGTTGACCTAGCTATTTTTTCATTACATTTAGCAGGAATCTCTTCTATCTTAGGAGCAATCAATTTTATTACTACTATTATTAACATAAAACCACCAGCTATATCTCAGTACCAAACACCCCTATTCGTATGATCAGTCATTATTACAGCAGTATTACTTCTTCTATCCCTTCCAGTTTTAGCTGCAGGAATTACTATACTATTAACAGATCGAAACTTAAATACTACCTTTTTTGATCCTGCAGGAGGAGGAGATCCTATTCTTTACCAACATTTATTC
>refbc_1002708_5_Proechimys_sp._AVB-2011
TGTATCTTTTATTTGGTGCTTGAGCTGGGATAGTAGGGACTGCTTTAAGCCTGCTAATTCGCGCAGAACTAGGACAACCAGGAGCACTATTAGGAGATGATCAGATCTACAATGTCATTGTAACCGCTCACGCATTTGTTATAATCTTCTTCATGGTGATGCCAATTATAATTGGAGGGTTCGGGAATTGATTAATTCCTTTAATAATTGGGGCCCCTGATATAGCCTTCCCACGAATAAACAACATGAGCTTCTGACTTCTGCCCCCATCATTTCTACTTCTTCTCGCATCCTCTATAGTAGAAGCCGGGGCTGGCACGGGCTGAACAGTTTACCCCCCACTAGCTGGAAATCTAGCTCATGCAGGGGCTTCTGTTGATTTAACAATTTTCTCTCTTCACTTAGCAGGGGTGTCTTCCATCTTAGGAGCTATTAACTTCATTACAACTATTATTAACATAAAACCACCAGCTTTAACACAATACCAGACTCCTTTATTTGTTTGATCCGTTTTAATTACAGCCGTACTTCTTCTCCTCTCATTACCCGTTTTAGCTGCTGGAATCACAATATTATTAACAGACCGCAACCTAAACACAACTTTCTTCGACCCTGCTGGTGGAGGAGACCCAATTCTCTATCAACACTTATTC
>refbc_1002709_5_Reithrodontomys_sp._AVB-2011
ACACTGTATCTTCTATTTGGAGCATGAGCAGGAATAGTAGGGACAGCCCTAAGCATTTTAATTCGAGCAGAATTAGGACAACCCGGAGCCTTACTAGGAGACGATCAAATTTACAATGTTATTGTAACCGCCCACGCATTCGTCATAATCTTCTTTATGGTAATACCAATAATAATTGGTGGCTTCGGAAACTGATTAGTCCCCCTAATAATTGGTGCTCCTGATATAGCATTCCCACGAATAAACAACATAAGCTTTTGACTTCTACCCCCATCATTTCTTCTACTGCTAGCATCATCTATAGTAGAAGCCGGAGCTGGAACAGGTTGAACTGTCTACCCCCCATTAGCCGGAAATCTAGCCCACGCCGGAGCATCAGTTGACCTCACCATTTTTTCCCTTCATTTAGCAGGAGTCTCCTCAATCCTAGGAGCTATTAATTTTATTACTACCATTATTAATATAAAACCCCCAGCCATAACACAATACCAAACCCCACTATTCGTCTGATCAGTCCTCATTACAGCTGTCCTACTATTACTATCTCTCCCTGTCCTAGCTGCAGGGATTACTATATTATTAACCGACCGAAATTTAAACACAACCTTCTTTGATCCAGCTGGAGGAGGAG
>refbc_1002711_5_Reithrodontomys_sp._2_AVB-2011
ACACTATATCTTCTATTTGGAGCATGAGCAGGAATAGTAGGGACAGCCCTAAGCATTTTAATTCGAGCAGAACTAGGGCAGCCCGGAGCCTTACTAGGAGATGATCAGATTTACAATGTTATTGTAACCGCCCACGCATTCGTTATAATCTTCTTTATGGTAATACCAATAATAATTGGGGGCTTCGGAAACTGACTGGTCCCTCTAATAATTGGCGCCCCTGATATGGCATTCCCACGAATAAACAACATAAGTTTTTGACTTCTACCTCCATCATTTCTTCTACTGCTAGCATCATCTATAGTAGAAGCCGGAGCTGGAACAGGTTGAACTGTCTACCCACCATTAGCCGGAAACCTAGCCCACGCCGGAGCATCAGTTGACCTTACTATTTTTTCCCTCCATTTAGCGGGAGTTTCCTCAATCCTAGGGGCCATTAATTTTATTACTACTATTATCAACATAAAACCCCCAGCCATGACACAATATCAAACCCCACTATTCGTCTGATCAGTCCTCATTACAGCTGTCCTGCTATTGTTATCTCTCCCTGTCCTAGCTGCAGGAATTACCATATTACTAACTGACCGAAACCTAAATACAACTTTCTTTGATCCCGCTGGAGGAGGAGACCCTATTCTCTATCAACACCTATTC
>refbc_1002713_5_Rhizomyinae_sp._AVB-2011
ACTTTATATCTTATATTTGGTGCTTGGGCAGGGATAGTGGGAACCGCCCTTAGCATTTTAATCCGAACAGAACTTGGGCAACCAGGAGCTCTTCTTGGTGATGACCAAATTTATAATGTAGTCGTAACAGCTCACGCATTTATTATAATCTTCTTTATAGTTATACCAATAATAATTGGGGGTTTTGGAAACTGACTTGTCCCCCTAATAATTGGAGCCCCGGATATAGCCTTCCCACGACTAAATAATATAAGCTTCTGACTACTACCCCCTTCATTCCTTCTATTATTAGCTTCTTCTATAGTTGAAGCCGGAGCAGGAACAGGCTGAACTGTTTATCCCCCACTAGCAGGAAATTTAGCCCATGCAGGAGCCTCAGTAGACCTAACTATTTTCTCCCTACATTTAGCTGGAGTTTCATCTATTCTAGGAGCCATTAACTTTATTACAACAATTATCAATATAAAACCCCCAGCCCTAACACAATATCAAACACCCTTGTTTGTCTGATCCGTATTAATCACTGCTGTCCTTCTACTTTTATCTCTTCCTGTTTTAGCCGCAGGGATTACTATACTCCTAACAGACCGAAACCTAAATACAACTTTCTTCGACCCTGCAGGGGGTGGCGACCCTATTCTTTATCAACATCTATTC
>refbc_1002967_5_Udea_nebulalis
AACTTTATATTTTATTTTTGGAATTTGAGCAGGAATAGTAGGAACATCTTTAAGATTATTAATTCGAGCGGAATTAGGTAATCCAGGATCTTTTATTGGAGATGATCAAATTTATAACACTATTGTCACAGCTCATGCATTTATTATAATTTTTTTCATGGTTATACCAATTATAATTGGAGGATTTGGAAATTGATTAGTACCTTTAATATTAGGAGCTCCAGATATAGCTTTCCCCCGAATAAATAATATAAGATTTTGATTATTACCCCCCTCATTAACTCTCTTAATTTCAAGAAGAATTGTAGAAAATGGAGCAGGAACAGGATGAACAGTGTACCCCCCACTTTCATCTAATATTGCTCATAGAGGAACTTCAGTGGATTTAGCTATTTTTTCTTTACATTTAGCTGGAATTTCATCAATTTTAGGAGCAATTAATTTTATTACTACAATTATTAATATGCGAATTAATGGTTTATCATTTGATCAAATACCTTTATTTGTTTGAGCTGTTGGTATTACAGCTTTATTATTATTACTTTCATTACCTGTATTAGCTGGAGCTATTACTATACTTTTAACTGATCGTAATTTAAATACATCATTCTTCGATCCTGCGGGAGGAGGAGACCCGATTCTCTATCAACATTTATTT
>refbc_1002971_5_Udea_olivalis
AACTTTATACTTCATTTTTGGAATTTGGGCAGGGATAGTAGGAACATCTTTAAGATTATTAATTCGAGCAGAATTAGGTAATCCAGGATCCTTAATTGGAGATGATCAAATTTATAATACTATTGTAACAGCCCATGCATTTATTATAATTTTCTTTATAGTTATACCAATTATAATTGGAGGATTTGGAAATTGATTAATTCCATTAATATTAGGTGCACCAGATATAGCTTTCCCACGAATAAATAATATGAGATTTTGATTATTACCCCCCTCATTAACTCTTTTAATTTCAAGAAGAATTGTTGAAAATGGAGCAGGAACAGGATGAACGGTATACCCCCCCCTTTCATCTAATATTGCCCATAGAGGAACTTCTGTAGATTTAGCTATTTTTTCATTACATTTAGCTGGAATTTCTTCAATTTTAGGTGCAATCAATTTTATTACTACAATTATTAACATACGAATTAATGGTTTATCATTTGATCAAATATCTTTATTTGTGTGAGCTGTAGGTATTACAGCTTTATTATTATTACTTTCATTACCTGTATTAGCAGGAGCTATTACAATACTTTTAACAGATCGTAATTTAAATACATCATTTTTTGACCCAGCAGGAGGAGGAGATCCAATCCTTTATCAACATTTATTT
>refbc_10029_5_Cricetulus_griseus
GGTGCTTGAGCAGGAATAGTAGGAACTGCCCTTAGCATTTTAATTCGGGCAGAACTTGGCCAACCAGGGGCTTTACTTGGAGATGATCAAATCTATAACGTAATTGTTACAGCTCATGCATTCGTTATAATTTTCTTCATAGTAATACCTATAATAATTGGCGGATTTGGGAATTGATTAGTGCCTTTAATAATTGGAGCTCCTGATATAGCATTCCCACGTATAAACAACATAAGCTTTTGATTACTACCACCTTCATTCCTATTACTACTAGCTTCATCTATAGTAGAAGCAGGTGCAGGAACTGGATGAACAGTTTACCCTCCATTAGCAGGAAATCTAGCCCATGCAGGAGCTTCGGTAGACCTAACCATCTTCTCACTACACTTAGCTGGTGTTTCCTCAATCCTTGGAGCTATTAATTTTATTACTACAATCATCAATATAAAACCCCCAGCTGTTACACAATACCAAACACCACTTTTCGTCTGATCTGTTCTAATTACAGCTGTGCTATTACTCTTATCCCTACCAGTTCTAGCCGCAGGTATTACTATGCTACTTACAGATCGTAATCTAAATACAACATTCTTTGACCCTGCAGGTGGTGGAGATCCTATCTTATATCAACACCTATTC
>refbc_1003001_5_Agrotera_nemoralis
AACTTTATACTTTATTTTTGGGATTTGAGCTGGTATAGTTGGAACTTCTTTAAGATTATTAATTCGAGCAGAATTAGGAAATCCAGGATCTTTAATTGGAGATGATCAAATTTATAATACCATTGTTACAGCTCATGCTTTTATTATAATTTTCTTTATAGTTATACCAATTATAATTGGAGGATTTGGAAATTGATTAATCCCATTAATATTAGGAGCCCCTGATATAGCATTTCCTCGAATAAATAATATAAGATTTTGATTACTTCCTCCTTCTTTAATTTTATTAATTTCAAGAAGAATTGTAGAAAATGGAGCAGGAACTGGATGAACAGTATACCCCCCCTTATCATCTAATATCGCTCATGGAGGGAGTTCTGTAGATTTAGCTATTTTTTCACTTCATTTAGCTGGAATTTCATCAATTTTAGGTGCTATTAACTTTATTACAACAATTATTAATATACGAATTAATGGATTATCATTTGATCAAATACCATTATTTGTATGAGCTGTAGGAATTACAGCATTATTACTTTTATTATCTTTACCAGTTTTAGCTGGAGCTATTACGATATTATTAACAGATCGAAATTTAAATACATCATTTTTTGATCCTGCTGGAGGAGGAGATCCAATTTTATATCAACATTTATTT
>refbc_1003005_5_Synaphe_punctalis
AACATTATACTTTATTTTTGGAATTTGATCAGGTATAATTGGTACGTCCCTAAGTTTACTAATCCGTGCTGAACTAGGTAACCCAGGATCTCTTATTGGAGATGATCAAATTTATAACACTATTGTTACAGCCCATGCCTTTATTATAATTTTCTTTATAGTAATACCTATTATAATTGGAGGATTTGGAAATTGATTAGTCCCATTAATATTAGGGGCCCCTGATATAGCATTCCCCCGAATAAATAATATAAGATTTTGACTATTACCCCCCTCTCTTACCCTTCTTATCTCTAGAAGTATCGTAGAAAATGGGGCAGGAACTGGGTGAACAGTATACCCCCCACTTTCATCTAATATTGCCCATGGCGGTAGTTCAGTAGATTTAGCTATTTTTTCACTACACTTAGCTGGAATTTCATCTATTCTAGGAGCTGTTAATTTTATCACCACAATTATCAATATAAAATTAAATAATTTATCTTTTGATCAAATACCCTTATTTGTTTGATCTGTAGGAATTACTGCCTTATTACTATTACTATCTTTACCAGTATTAGCTGGTGCTATCACAATATTATTAACCGATCGTAATTTAAACACATCTTTTTTCGACCCTGCTGGAGGAGGAGATCCTATTCTTTACCAACATTTATTT
>refbc_1003221_5_Niviventer_sp._BOLD:AAE2315
ACCCTCTACTTATTATTTGGTGCCTGAGCAGGAATAGTTGGCACAGCCTTAAGTATTTTAATTCGAGCAGAACTCGGACAACCAGGTGCTCTTTTAGGAGATGACCAAATCTACAACGTAATCGTCACAGCCCATGCATTTGTAATAATTTTCTTCATGGTAATACCAATAATAATCGGTGGCTTCGGAAACTGACTTGTTCCTCTAATAATTGGAGCCCCTGATATAGCATTCCCACGAATAAATAATATGAGCTTTTGACTTCTCCCACCATCATTTCTTCTCCTTCTGGCATCTTCTATAGTTGAAGCCGGAGCAGGAACAGGATGAACAGTATATCCACCTTTAGCTGGAAATCTAGCCCATGCTGGAGCATCAGTAGATTTAACTATCTTTTCTCTTCATCTAGCCGGAGTATCCTCTATTTTAGGAGCTATTAATTTTATTACTACTATTATTAACATAAAACCCCCAGCTATGACTCAATACCAAACACCCTTATTTGTCTGATCAGTACTAATTACAGCTGTGCTCCTACTTCTCTCACTACCAGTTTTAGCAGCAGGAATTACAATGCTTCTAACAGATCGAAACTTAAACACAACTTTCTTTGACCCTGCTGGAGGAGGAGACCCTATTCTCTACCAACACTTATTC
>refbc_1003224_5_Niviventer_cf._confucianus_ABRVN168-06
ACGCTGTACTTATTATTTGGTGCCTGAGCAGGAATAGTAGGAACAGCCCTAAGCATCTTAATTCGAGCAGAACTAGGACAGCCAGGTGCTCTTCTAGGTGATGACCAAATCTACAATGTAATTGTCACAGCCCATGCATTCGTAATAATTTTCTTTATAGTTATGCCAATAATGATTGGTGGTTTCGGAAACTGATTAGTCCCTTTAATAATTGGAGCCCCTGATATAGCATTTCCACGAATAAATAATATAAGCTTTTGACTCCTTCCACCATCATTCCTTCTTCTGTTAGCATCTTCTATGGTAGAAGCCGGAGCAGGAACAGGATGAACAGTATACCCACCATTAGCTGGAAATTTAGCCCACGCTGGAGCATCAGTAGATCTAACCATTTTCTCCCTCCACCTGGCTGGGGTATCCTCTATTTTAGGGGCTATTAATTTTATTACTACTATTATTAATATAAAACCACCCGCTATAACTCAGTATCAAACACCTTTATTTGTATGATCAGTACTAATCACAGCTGTACTCCTACTTCTCTCACTACCAGTTTTAGCAGCAGGTATTACAATACTTTTAACAGATCGAAACCTAAACACAACTTTCTTCGACCCTGCTGGAGGAGGAGACCCAATTCTATACCAACACTTATTC
>refbc_1003297_5_Sorex_sp._BOLD:AAG2676
ACTTTATACATAGTGTTTGGTGCCTGAGCTGGAATAGTAGGCACAGCTTTAAGTATCTTAATTCGTGCCGAACTAGGCCAACCCGGTGCACTATTAGGCGATGACCAGATCTACAATGTAATCGTTACAGCCCATGCCTTTGTTATAATTTTCTTCATAGTTATGCCTATCATACTGGGCGGATTCGGAAATTGACTTATTCCCCTAATAATTGGTGCCCCTGACATAGCATTTCCACGTATAAACAACATAAGCTTCTGGCTTCTCCCTCCATCATTTCTCCTACTGCTAGCCTCATCTACTGTTGAAGCAGGAGCAGGTACGGGCTGAACTGTTTACCCCCCATTAGCCGGAAACCTAGCCCACGCAGGTGCTTCTGTCGACCTAGCAATTTTTTCCCTTCACTTAGCAGGTGTATCATCCATTTTAGGTTCAATTAATTTTATTACAACCATTATTAACATGAAACCCCCTGCCATATCCCAATACCAAACACCATTGTTTGTATGATCTGTTTTAATCACAGCAGTCTTGTTATTATTATCGCTTCCAGTTCTTGCAGCTGGAATTACAATACTATTAACAGATCGAAATCTCAATACTACTTTTTTTGACCCTGCTGGAGGTGGAGATCCCATTCTCTATCAACACTTGTTC
>refbc_10032_5_Cricetulus_migratorius
GGGATAGTAGGAACAGCCCTTAGCATTCTTATTCGAGCAGAACTTGGTCAGCCCGGGGCCTTATTGGGGGATGATCAAATCTACAACGTTGTAGTAACTGCTCATGCATTCGTAATAATCTTTTTCATGGTTATACCTATAATAATCGGCGGATTTGGGAACTGGTTAGTACCCCTAATAATTGGAGCCCCAGACATAGCATTCCCTCGTATAAATAATATAAGCTTCTGGCTTCTACCACCTTCATTTCTTCTACTTTTAGCTTCATCAATAGTTGAGGCAGGAGCCGGAACAGGATGGACAGTTTACCCTCCACTAGCCGGAAACTTAGCTCACGCAGGGGCTTCCGTGGATCTCACCATTTTCTCCCTTCACTTAGCAGGTGTCTCATCAATCCTCGGGGCTATCAATTTTATTACCACAATCATCAACATGAAGCCCCCAGCTATGACACAATACCAAACGCCCCTATTTGTATGGTCAGTCCTAATCACAGCTGTACTACTACTATTATCCTTACCAGTTCTAGCCGCAGGTATTACAATACTGCTTACAGACCGCAACTTAAATACTACGTTCTTTGACCCTGCGGGTGGAGGTGACCCCATCTTGTACCAACACTTATTC
>refbc_1003832_5_Cryptotis_gracilis
ACCTTATATATAGTATTCGGTGCCTGAGCTGGTATAGTAGGAACCGCCCTGAGCATCTTAATTCGAGCAGAACTCGGACAACCAGGCGCCCTACTAGGTGATGATCAAATCTATAATGTCATCGTCACCGCCCATGCTTTCGTGATAATTTTCTTTATAGTTATACCCATTATGATAGGAGGCTTCGGAAATTGATTAGTCCCCCTAATAATTGGAGCCCCAGACATAGCATTCCCACGAATAAACAATATAAGTTTCTGGTTACTGCCACCCTCATTCCTACTACTACTTGCCTCATCGACCGTTGAAGCTGGGGCTGGGACAGGCTGAACCGTTTATCCACCTCTAGCTGGGAACCTCGCACATGCAGGAGCCTCTGTTGACCTAGCAATTTTCTCTTTACACCTAGCAGGAGTATCATCAATCCTCGGCTCAATCAATTTCATTACTACCATCATTAATATAAAACCACCCGCCATATCACAATATCAAACCCCCTTATTCGTTTGATCAGTTTTAATCACTGCTGTTTTATTACTTCTGTCACTCCCAGTTCTTGCTGCCGGCATCACAATACTACTCACTGACCGCAACCTCAATACAACCTTCTTCGACCCAGCCGGGGGCGGCGACCCTATCCTTTACCAACACCTATTC
>refbc_1003852_5_Maxomys_sp._BOLD:AAA7281
ACCCTTTACCTTCTATTTGGAGCCTGAGCTGGAATAGTAGGAACAGCTTTAAGCATCCTAATTCGAGCTGAATTAGGACAACCAGGCGCTCTACTAGGAGACGACCAAATTTATAATGTCATTGTCACAGCCCATGCATTTGTAATAATTTTCTTTATAGTAATACCAATAATAATTGGAGGCTTCGGAAACTGACTTGTTCCACTAATAATTGGAGCCCCTGACATAGCATTCCCCCGAATAAACAACATGAGTTTTTGACTTCTCCCCCCATCATTTCTTCTTCTCTTAGCATCATCTATAGTCGAAGCAGGAGCCGGAACAGGTTGAACTGTTTATCCCCCTCTAGCTGGCAACCTAGCTCACGCAGGAGCATCAGTAGACCTAACTATCTTCTCTCTTCATCTAGCTGGTGTGTCCTCTATTCTAGGGGCTATCAACTTCATTACTACTATTATTAATATAAAACCTCCAGCCATGACCCAATACCAAACACCTCTATTTGTATGATCTGTACTTATTACAGCAGTCCTCCTACTCCTCTCACTTCCAGTACTAGCTGCAGGAATTACAATACTATTAACAGACCGAAACTTAAATACAACCTTTTTCGATCCAGCAGGAGGCGGAGACCCTATCCTCTATCAACATTTATTC
>refbc_1003853_5_Maxomys_sp._BOLD:AAI1690
ACCCTCTACCTACTATTTGGGGCCTGAGCAGGAATAGTAGGGACAGCTCTAAGCATTCTAATTCGAGCTGAACTAGGACAGCCAGGCGCTCTCCTAGGAGATGACCAAATTTACAATGTCATCGTTACAGCCCATGCATTCGTAATAATTTTCTTCATAGTAATACCAATAATAATTGGAGGCTTCGGTAACTGACTTGTCCCACTAATAATTGGAGCCCCTGACATAGCATTCCCACGAATAAATAATATAAGCTTCTGACTTCTCCCCCCATCATTTCTCCTTCTCCTAGCATCATCCATAGTTGAAGCAGGAGCTGGAACAGGATGAACAGTATACCCCCCTCTAGCCGGCAACCTAGCTCATGCAGGAGCATCAGTTGATTTAACCATTTTCTCTCTTCATCTAGCCGGTGTATCCTCCATTCTAGGGGCTATTAACTTTATTACTACCATTATTAACATAAAACCCCCAGCCATAACTCAATATCAAACACCTCTATTCGTATGATCAGTACTTATCACAGCAGTTCTCCTACTTCTTTCACTTCCAGTACTAGCCGCAGGCATTACAATACTACTAACAGACCGAAACCTTAATACAACTTTCTTTGACCCTGCAGGAGGTGGGGACCCAATCCTCTACCAACACCTATTC
>refbc_1003855_5_Tupaia_sp._BOLD:AAH4127
ACCCTGTACCTACTATTCGGTGCATGAGCTGGAATAGTAGGAACAGCCCTGAGCCTGTTAATTCGCGCTGAACTGGGCCAACCAGGTGCACTACTAGGAGATGATCAGATCTACAACGTCATTGTAACCGCCCATGCATTTGTAATAATTTTCTTTATAGTAATACCAATTATGATCGGCGGCTTTGGTAACTGACTAGTTCCATTAATAATCGGAGCCCCTGACATAGCTTTCCCACGTATAAATAATATAAGCTTTTGACTTCTACCGCCTTCCTTCCTCTTATTATTAGCGTCATCCATAGTAGAAGCCGGGGCTGGAACTGGATGAACAGTATACCCTCCACTCGCCGGTAATTTAGCCCATGCAGGTGCTTCAGTTGACCTAACAATTTTCTCGCTTCACTTAGCTGGAGTATCCTCTATTCTAGGGGCCATTAATTTTATTACGACGATTATTAATATAAAACCCCCAGCCATGTCCCAATACCAAACCCCACTATTTGTCTGATCAGTATTAATTACAGCTGTACTACTTTTACTATCCCTTCCAGTCCTAGCAGCTGGTATTACTATACTTCTAACAGACCGAAATCTAAACACGACATTCTTTGACCCTGCAGGTGGAGGAGACCCAATCCTTTATCAGCACTTATTC
>refbc_1003857_5_Mindomys_hammondi
ACTTTGTACTTAATTTTCGGTGCCTGAGCAGGGATAGTAGGAACAGCACTAAGCATTATTATCCGAGCTGAACTAGGACAACCCGGAACCCTGCTAGGCGACGACCAAATCTATAATGTAGTCGTCACAGCCCATGCATTCGTAATAATTTTCTTTATAGTCATACCTATAATAATTGGGGGATTCGGAAACTGACTAGTACCCCTAATAATTGGGGCCCCAGACATAGCATTCCCACGTATAAACAATATAAGCTTCTGACTCTTACCCCCCTCATTCCTTCTTCTACTAGCCTCATCCATAGTCGAAGCAGGAGCCGGCACAGGATGAACAGTATACCCACCCCTAGCTGGCAACCTAGCCCATGCAGGAGCATCAGTAGACCTCACCATCTTCTCCCTTCACTTAGCCGGAGTCTCATCTATTCTAGGGGCTATCAACTTTATTACAACCATCATTAATATGAAACCTCCTGCCATAACACAGTATCAAACCCCACTATTCGTTTGATCAGTACTTATCACTGCAGTCCTCCTTCTACTCTCACTCCCAGTATTAGCTGCAGGAATCACAATACTACTAACAGACCGCAACCTAAACACAACCTTCTTTGACCCTGCTGGAGGTGGGGACCCAATCCTCTACCAACATTTATTC
>refbc_1003883_5_Oecomys_sp._BOLD:AAD5396
ACCCTATACCTAATCTTCGGAGCTTGAGCAGGAATAGTAGGCACAGCCCTCAGCATCATCATTCGAGCAGAACTAGGACAGCCTGGTACCCTACTCGGAGATGATCAAATTTACAACGTAGTAGTCACAGCCCACGCATTCGTAATAATCTTCTTCATAGTAATACCCATAATAATTGGGGGGTTCGGAAACTGACTAGTCCCACTAATAATTGGAGCCCCAGACATAGCATTCCCACGTATAAACAATATAAGCTTCTGATTACTACCCCCATCATTTCTTCTATTACTAGCATCTTCCATAGTCGAAGCAGGGGCAGGAACAGGCTGAACAGTCTACCCACCTCTAGCTGGCAACCTAGCCCACGCAGGAGCATCAGTGGACCTCACTATTTTCTCACTCCACCTAGCAGGAGTATCATCCATTCTAGGAGCTATTAATTTTATTACTACCATTATCAACATAAAACCACCAGCCATAACACAATATCAAACACCACTATTCGTATGATCAGTCCTCATTACAGCCGTACTTCTACTTCTTTCTCTACCAGTGCTAGCCGCAGGTATTACAATACTCCTGACAGACCGTAATCTCAATACAACTTTCTTTGATCCAGCTGGAGGAGGAGACCCAATCCTATACCAACACTTATTC
>refbc_1003886_5_Oryzomys_sp._BOLD:AAA2991
ACCCTATATCTTATCTTCGGTGCCTGAGCAGGAATAGTCGGCACAGCCCTAAGCATTATTATCCGAGCTGAACTAGGCCAACCAGGTACTCTATTAGGGGACGACCAAATTTACAACGTAGTAGTTACAGCCCACGCATTCGTAATAATCTTCTTCATAGTAATACCCATAATAATTGGGGGATTCGGAAATTGACTAGTACCACTTATAATTGGAGCTCCCGACATAGCATTTCCACGAATAAACAACATAAGCTTCTGACTCCTCCCACCATCATTTCTTCTACTTCTAGCATCATCGATAGTAGAGGCCGGAGCAGGAACTGGTTGAACAGTTTACCCACCATTAGCCGGCAACCTAGCCCACGCAGGAGCATCAGTAGACCTTACTATTTTCTCCCTCCACCTAGCAGGTGTATCATCTATCCTAGGGGCAATTAATTTTATTACAACTATTATTAACATGAAACCCCCAGCCATCACACAATACCAAACTCCCTTATTTGTCTGATCAGTCCTTATCACCGCCGTTCTCCTTCTTCTATCCCTCCCAGTACTAGCCGCAGGAATTACTATACTTCTAACAGACCGCAACCTAAACACAACATTCTTTGACCCAGCAGGAGGAGGTGATCCAATCCTATATCAACACCTATTC
>refbc_1003948_5_Diplogrammus_infulatus
CCTTTACCTAGTATTTGGTGCGTGGGCAGGCATGGTTGGCACCGCACTGAGCCTTCTTATTCGAGCAGAGCTAAGCCAGCCGGGCTCCCTACTTGGTGACGACCAAATTTATAATGTCATCGTCACAGCCCATGCTTTTGTAATAATTTTCTTCATGGTTATACCAATCATAATTGGAGGCTTTGGAAACTGATTAATCCCCATAATAATTGGTGCCCCCGACATGGCATTTCCTCGTATAAACAACATAAGCTTTTGACTCCTGCCACCCTCCTTCTTACTTCTTTTAGCCTCTTCAGGCGTTGAAGCAGGTGCTGGCACTGGTTGAACTGTATACCCGCCACTCTCCAGCAACCTTGCCCATGCAGGCGCCTCTGTAGACCTAACTATCTTCTCTCTACATCTAGCAGGTGTGTCATCTATTTTAGGAGCAATTAATTTTATTACAACTATCACCAATATGAAACCCCCAGCCCTAACACAATACCAAACACCTCTTTTTGTTTGGGCTGTTCTTATTACAGCAGTACTCCTTCTTTTATCGCTTCCCGTCTTAGCCGCAGGTATTACTATACTTCTTACAGACCGAAACCTGAATACCACCTTTTTTGACCCGGCTGGTGGCGGAGACCCTATTTTATACCAACACCTC
>refbc_1004025_5_Actinopterygii_sp._BOLD:AAA5277
CCTTTATTTAATTTTCGGTGTCTTAGCAGGGATAACAGGAACAGGTTTAAGTCTTCTCATTCGAGCTGAGTTAAGCCAGCCTGGGTCACTTCTAGGAGATGACCAAACCTATAATGTCATCGTTACAGCACATGCCTTCGTAATAATTTTCTTTATAGTTATGCCAATTATGATCGGAGGCTTCGGGAACTGATTAATCCCACTGATGCTTGGCGCTCCTGATATGGCATTCCCTCGAATAAATAACATAAGCTTTTGACTTCTTCCACCATCATTTCTTCTCCTTCTAGCCTCTTCAGGGGTAGAAGCAGGAGCAGGAACTGGTTGAACGGTCTACCCACCTCTGGCGGGTAACTTAGCCCATGCTGGGGCCTCTGTAGATTTAACAATTTTCTCCCTGCATTTAGCCGGGGTATCATCAATTCTTGGGGCAATCAATTTTATTACAACTATTATTAATATAAAACCCCCCACAGTAACGATATACCAAATTCCACTATTCGTGTGAGCTGTACTAATTACAGCTGTACTACTACTCCTATCACTTCCTGTCCTAGCTGCGGGAATTACAATGCTGCTAACAGACCGAAACTTAAATACAGCTTTCTTTGACCCAGCGGGAGGAGGGGATCCTATCCTATACCAACACCTG
>refbc_1004030_5_Glossogobius_cf._callidus_BOLD:AAF5649
CCTCTATTTAGTATTTGGCGCTTGGGCCGGGATAGTGGGGACTGCTTTAAGCCTGCTAATTCGAGCCGAACTAAGTCAACCAGGTGCCCTATTAGGTGACGACCAAATTTATAACGTCATTGTCACTGCCCATGCATTTGTTATGATTTTCTTTATAGTAATACCAATTATGATCGGAGGCTTCGGAAACTGGCTAGTTCCCTTAATGATCGGCGCCCCAGACATGGCCTTCCCCCGAATAAATAATATAAGCTTTTGACTTCTGCCCCCCTCTTTTCTTCTTTTACTTTCATCTTCTTGGGTTGAAGCAGGGGCCGGGACAGGATGAACAGTTTACCCGCCGCTAGCAGGAAACCTCGCCCACGCCGGAGCATCAGTAGACTTGACTATTTTTTCTCTACATCTTGCAGGGATTTCTTCTATTTTAGGAGCTATTAATTTTATTACCACTATCTTGAATATAAAACCCCCAGCAATCTCACAATACCAAACCCCCTTGTTTGTGTGAGCAGTCCTAATTACCGCCGTACTCTTACTTCTATCCTTACCCGTTCTTGCCGCTGGCATTACAATACTTCTTACAGACCGAAACTTAAACACAACATTTTTTGATCCCGCAGGTGGGGGTGATCCCATCTTATACCAACACCTA
>refbc_1005061_5_Adelpha_radiata_aiellae
TAGTTGGTACTTCTTTAAGTTTACTAATTCGAGTTGAATTAGGAAACCCAGGCTCTTTAATTGGAGATGATCAAATTTATAATACTATTGTAACCGCCCATGCTTTTATTATAATTTTTTTTATAGTTATACCAATTATAATTGGAGGATTTGGTAATTGATTAGTCCCCCTTATATTAGGAGCCCCAGATATAGCTTTCCCCCGAATAAATAATATGAGATTTTGACTTTTACCCCCATCTTTAATTTTACTTATTTCAAGTAGAATTGTTGAAAATGGAGCAGGAACAGGATGAACAGTTTATCCCCCACTTTCATCTAATATTGCTCATGGAGGTTCCTCTGTTGATTTAGCTATTTTTTCCCTCCATTTAGCTGGTATTTCTTCAATTTTAGGAGCAATTAATTTCATTACAACTATTATTAATATGCGAGTTAATAATATATCTTACGATCAAATACCCCTATTTGTTTGATCAGTGGGAATTACCGCTCTTTTATTATTACTATCCCTACCTGTATTAGCAGGAGCTATTACTATACTTTTAACAGACCGTAATTTAAATACTTCCTTTTTTGACCCTGCTGGAGGAGGAGACC
>refbc_1005065_5_Arctia_caja_caja
AATCCTGGATCTTTAATTGGAGATGATCAAATTTATAATACCATTGTAACAGCTCATGCTTTTATTATAATTTTTTTTATAGTTATACCTATCATAATTGGAGGTTTCGGTAATTGATTAGTTCCCCTTATATTAGGAGCCCCTGATATAGCCTTCCCTCGAATAAATAATATAAGTTTTTGACTTTTACCCCCATCATTAACTTTATTAATTTCAAGAAGAATTGTAGAAAATGGAGCAGGAACAGGATGAACAGTTTACCCCCCACTTTCTTCCAATATTGCTCATGGAGGAAGATCTGTTGATTTAGCTATTTTCTCCTTACATCTAGCAGGAATTTCTTCAATTTTAGGTGCTATTAATTTTATTACTACAATTATTAATATACGATTAAATAATTTATCTTTTGATCAAATACCTTTATTTGTTTGAGCAGTAGGAATTACAGCCTTTCTACTACTCCTCTCACTCCCTGTTTTAGCTGGAGCTATTACNATATTATTAACAGATCGAAATTTAAATACATCATTTTTTGACCCNGCTGGGGGAGGAGATCCTATTCCTTANCAACA
>refbc_1005071_5_Agylla_argentifera
AACATTATATTTTATTTTTGGAATTTGAGCAGGAATAGTAGGAACTTCCTTAAGTTTATTAATTCGAGCTGAATTAGGAAACCCAGGATCATTAATTGGTGATGATCAAATTTATAACACTATTGTAACAGCTCATGCTTTTATTATAATTTTTTTTATAGTTATACCTATTATAATTGGAGGGTTTGGAAATTGATTAGTACCCCTTATATTAGGAGCCCCTGATATAGCATTCCCACGAATAAATAATATAAGTTTTTGACTTCTTCCCCCCTCTTTAACCCTTTTAATTTCAAGAAGAATTGTAGAAAATGGAGCAGGTACTGGATGAACAGTCTACCCCCCACTTTCATCTAATATTGCACATGGTGGAAGATCAGTAGATTTAGCTATTTTTTCATTACATTTAGCAGGTATTTCTTCTATTTTAGGAGCTATTAATTTTATTACAACAATTATTAATATACGATTAAATAATTTAATATTTGATCAAATACCTTTATTTGTATGAGCCGTTGGTATTACAGCATTTCTTCTTCTTTTATCCCTTCCAGTTTTAGCAGGAGCAATTACTATATTATTAACTGATCGAAATCTTAATACATCTTTTTTTGATCCTGCTGGTGGAGGAGATCCAATTCTCTATCAACATTTATTT
>refbc_1005075_5_Antiblemma_rubrilinea
TACTTTATATTTTATTTTTGGTATTTGAGCAGGTATAATTGGTACTTCATTAAGTTTATTAATTCGAGCTGAATTAGGTAATCCTGGATCTTTAATTGGAGATGACCAAATTTATAATACAATTGTAACTGCCCATGCTTTTATTATAATTTTTTTTATAGTTATACCTATTATGATTGGAGGATTTGGTAATTGACTTGTTCCATTAATACTTGGAGCTCCAGATATAGCTTTTCCTCGAATAAACAATATAAGTTTCTGACTTCTTCCCCCTTCTATTACTCTTCTTATTTCAAGAAGAATCGTAGAAAATGGAGCAGGAACTGGATGAACTGTTTATCCCCCATTATCTTCTAATATTGCACACGGAGGAAGATCAGTTGATTTAGCTATTTTTTCTTTACATTTAGCAGGAATTTCTTCAATTCTCGGAGCTATTAACTTTATTACTACAATTATTAATATACGACTTAATAATTTATCATTTGATCAAATACCTTTATTTGTATGAGCAGTTGGAATTACAGCATTCTTACTATTACTTTCTTTACCAGTTTTAGCAGGTGCTATTACTATATTATTAACAGATCGAAATTTAAATACTTCATTTTTTGACCCTGCTGGGGGAGGAGATCCTATTCTTTATCAACATTTATTT
>refbc_1005089_5_Caviria_regina
AACTCTTTATTTTATTTTTGGAATCTGAGCTGGAATAGTAGGAACTTCTCTTAGTTTATTAATTCGAGCTGAATTAGGTAATCCCGGATCATTAATTGGTAATGATCAAATTTATAACACTATTGTTACAGCTCATGCTTTTATTATAATTTTTTTTATAGTTATACCAATTATAATTGGAGGATTTGGAAATTGATTAGTTCCTTTAATATTAGGTGCCCCAGATATAGCTTTCCCACGAATAAATAATATAAGATTTTGACTTTTACCCCCATCATTAACCTTATTAATTTCTAGAAGAATTGTCGAAAATGGAGCTGGAACAGGATGAACAGTTTACCCCCCACTTTCATCTAATATTGCTCATAGAGGAAGTTCAGTAGATTTAACTATTTTTTCCCTACATCTAGCCGGAATTTCCTCAATTCTTGGAGCTATTAATTTTATCACCACAATTATTAATATACGACTTAATAATATATCCTTTGATCAAATACCCCTATTCATTTGAGCTGTAGGTATTACAGCATTCCTTTTATTATTATCATTACCTGTTTTAGCTGGAGCTATTACAATATTATTAACAGATCGAAATTTAAATACTTCTTTCTTTGACCCAGCTGGAGGGGGAGATCCAATTTTATATCAACATTTATTT
>refbc_1007371_5_Pero_infantilis
AACACTATATTTTATTTTTGGAATTTGAGCAGGAATAGTAGGAACTTCTTTAAGATTATTAATTCGAGCTGAATTAGGTAACCCTGGATCTTTAATTGGGGATGATCAAATTTATAATACTATTGTTACAGCGCATGCTTTTATTATAATTTTTTTTATAGTAATACCAATTATAATTGGAGGATTTGGAAATTGATTAGTACCATTAATGTTAGGAGCCCCTGATATAGCTTTCCCTCGAATAAATAATATAAGATTTTGACTATTACCCCCATCCTTAACTCTTTTAATTTCTAGAAGAATTGTAGAAAATGGAGCAGGTACGGGATGAACTGTTTACCCGCCTCTCTCTTCTAATATTGCTCATGGAGGAAGATCTGTTGATTTAGCTATTTTTTCTTTACATTTAGCAGGAATTTCTTCTATTTTAGGAGCTATTAACTTTATTACAACAATTATTAATATACGATTAAATAATTTATCATTTGATCAAATACCTTTATTTGTATGAGCTGTAGGAATTACTGCTTTTTTATTACTATTATCTTTACCGGTTTTAGCAGGAGCTATTACTATGCTACTTACAGATCGTAATTTAAATACATCATTTTTTG
>refbc_1007446_5_Pyrochlora_rhanis
TACATTATATTTTATTTTTGGAATTTGAGCAGGTATAGTAGGAACTTCCCTTAGACTTTTAATTCGAGTAGAATTAGGAACTTCAGGATCTTTAATTGGTGATGATCAAATTTATAATACTATTGTCACAGCTCATGCTTTTATCATAATTTTTTTCATAGTTATACCAATTATAATTGGAGGATTTGGAAATTGACTAGTTCCATTAATATTAGGTGCTCCAGATATAGCTTTCCCCCGCATAAATAATATAAGATTTTGATTATTACCTCCTTCTCTTATACTATTAATCGCAAGAAGCATTGTTGAAAATGGAGCAGGAACTGGTTGAACAGTTTATCCCCCTTTATCTTCAAATATCGCTCATAGAGGTAGATCTGTAGATTTAACTATTTTTTCTTTACATTTAGCAGGTATTTCTTCAATTTTAGGAGCTATTAATTTTATTACAACAATTATTAACATACGCTTAAATAATATATCATTTGATCAATTAACCTTATTTATTTGAGCTGTAGGAATTACAGCATTTTTATTGTTACTTTCATTACCTGTTTTAGCAGGAGCCATTACAATATTATTAACTGACCGCAATTTAAATACATCATTTTTTGACCCCTCAGGAGGTGGAGATCCAATTTTATA
>refbc_1007696_5_Hipposideros_cf._pomona_BOLD:AAS6441
CACCCTGTACCTACTATTCGGTGCTTGAGCGGGAATAGTAGGAACCGCCCTAAGCCTCCTAATCCGAGCCGAGCTGGGCCAACCAGGTGCACTCTTAGGAGACGACCAAATCTACAACGTAATCGTCACTGCCCATGCATTCGTAATAATCTTCTTCATAGTTATACCAATTATAATTGGAGGATTTGGTAACTGATTAATCCCCCTGATAATTGGTGCACCCGATATGGCATTCCCGCGAATAAACAACATAAGCTTCTGACTCCTACCCCCCTCATTTCTACTTCTTTTAGCCTCATCCATAGTGGAAGCCGGAGCTGGGACCGGCTGAACCGTGTATCCCCCTCTAGCGGGAAATCTAGCGCACGCAGGTGCTTCCGTAGACTTGGCTATCTTTTCCCTCCATCTAGCAGGAGTCTCTTCCATTCTTGGAGCCATCAACTTCATTACTACTATCATCAACATAAAACCCCCAGCCCTTTCCCAATACCAAACACCCCTGTTCGTGTGATCAGTACTAATTACCGCTGTCCTCCTACTCCTCTCACTTCCCGTCCTAGCAGCAGGAATCACCATACTATTAACCGACCGCAACCTAAACACTACCTTCTTTGACCCTGCCGGAGGAGGAGACCCTATCCTCTACCAACACCTGTTC
>refbc_1007698_5_Myotis_cf._muricola_BOLD:AAA8748
TACTCTGTACCTATTATTTGGTGCCTGAGCTGGTATGGCAGGTACTGCTCTAAGTCTATTAATTCGTGCAGAACTAGGTCAGCCAGGGGCCTTGCTAGGGGATGATCAAATTTACAATGTAATCGTCACCGCCCATGCCTTTGTAATAATCTTCTTCATAGTTATGCCTATTATAATTGGAGGCTTTGGAAATTGACTAGTACCATTAATAATTGGGGCTCCTGATATAGCTTTTCCCCGAATAAACAATATAAGCTTCTGACTCCTTCCTCCCTCATTTCTACTACTATTAGCCTCATCTATGGTTGAAGCAGGGGTGGGTACTGGTTGAACAGTATACCCTCCTTTAGCAGGAAATCTCGCTCACGCAGGAGCCTCTGTTGATCTTGCTATCTTCTCTCTACACCTGGCAGGTGTATCTTCAATTTTAGGAGCAATTAATTTTATTACTACTATCATTAACATAAAACCACCTGCCCTTTCTCAATATCAGACACCATTGTTTGTTTGATCCGTACTAATTACAGCTGTACTTCTTCTTCTTTCCCTCCCAGTTCTAGCTGCCGGAATTACAATGTTACTAACAGATCGGAATCTAAATACTACTTTCTTTGATCCTGCTGGAGGAGGGGATCCAATTCTATAC
>refbc_1007699_5_Myotis_cf._muricola_BOLD:AAA8747
TACCTTGTACCTATTATTTGGTGCCTGAGCTGGTATGGCAGGCACTGCTCTAAGTCTATTAATTCGTGCAGAACTAGGTCAGCCAGGGGCCTTGCTAGGAGATGATCAAATTTATAATGTAATCGTCACCGCTCATGCCTTTGTAATAATTTTCTTCATAGTAATGCCTATTATAATTGGAGGCTTTGGAAATTGACTAGTACCATTAATAATTGGGGCTCCTGACATAGCTTTTCCCCGAATAAATAATATAAGCTTTTGACTTCTCCCTCCCTCATTTCTACTGCTATTAGCCTCATCTATAGTTGAAGCAGGGGTGGGTACTGGTTGAACAGTATACCCTCCTTTAGCGGGAAATCTCGCTCACGCAGGAGCCTCTGTTGATCTCGCTATCTTCTCTCTACACCTGGCAGGTGTGTCTTCAATCTTAGGAGCTATTAATTTTATTACTACTATTATTAATATAAAACCACCTGCACTTTCTCAATATCAGACACCATTGTTTGTTTGATCCGTACTAATCACAGCTGTACTACTTCTTCTTTCCCTCCCAGTTCTAGCTGCCGGAATTACAATGTTACTAACAGATCGAAACTTAAATACTACTTTTTTTGATCCTGCTGGAGGAGGGGATCCAATTTTATACCAACACTTATTT
>refbc_1007953_5_Proechimys_sp._bkl2
ACCTTGTATCTTTTATTTGGTGCCTGAGCTGGAATAGTAGGAACTGCCCTAAGTCTACTAATTCGTGCAGAACTAGGACAACCAGGCGCACTATTAGGGGATGATCAAATTTATAATGTAATTGTAACCGCTCATGCATTTGTTATAATTTTCTTTATAGTAATACCAATTATAATTGGAGGGTTCGGGAATTGATTAATTCCCTTAATAATTGGAGCCCCTGATATAGCATTTCCACGAATAAATAATATAAGCTTCTGACTTCTACCTCCGTCATTCCTACTTCTTCTTGCTTCATCTATAGTAGAAGCCGGAGCCGGGACAGGTTGAACAGTTTATCCCCCATTAGCCGGAAACCTAGCCCATGCAGGAGCCTCTGTTGATTTAACAATCTTCTCACTTCATTTAGCAGGAGTATCCTCAATTTTAGGGGCTATTAACTTCATTACAACTATCATTAATATAAAACCACCAGCTCTAACACAATACCAAACACCTCTCTTTGTTTGATCAGTTTTAATTACAGCCGTACTTCTTCTTCTTTCATTACCAGTTCTAGCTGCTGGAATTACAATACTATTAACAGACCGCAACTTAAACACAACTTTCTTCGATCCAGCCGGCGGAGGAGATCCTATTCTTTATCAACACTTATTT
>refbc_100858_5_Threskiornis_aethiopicus
CCTATATTTAATCTTCGGCGCATGAGCTGGCATAGTTGGAACTGCACTCAGTCTACTTATTCGCGCAGAACTGGGCCAGCCCGGAACTCTCTTAGGAGACGACCAAATCTATAATGTAATCGTCACGGCCCATGCCTTCGTAATAATCTTCTTTATAGTAATACCAATTATGATCGGCGGATTTGGCAACTGACTAGTCCCACTTATAATCGGTGCGCCCGACATAGCATTCCCACGTATAAACAACATAAGTTTCTGACTATTGCCACCCTCATTCCTACTCCTCCTAGCCTCCTCTACAGTAGAAGCAGGAGCAGGCACAGGATGAACTGTATACCCACCACTTGCCGGCAACCTCGCTCATGCTGGAGCCTCAGTCGACCTAGCTATCTTCTCGCTTCACTTAGCAGGTGTCTCATCCATCCTAGGAGCAATCAACTTTATCACAACTGCTATTAACATAAAACCACCCGCCCTCTCACAATACCAAACTCCCCTATTCGTCTGATCAGTCCTAATCACTGCCGTCCTACTGCTACTCTCACTACCAGTCCTTGCTGCTGGTATCACCATACTACTAACAGACCGAAATCTAAATACCACATTCTTCGACCCAGCCGGAGGAGGGGATCCTGTCCTATACCAACACCTA
>refbc_1008837_5_Blaniulus_dollfusi
CACCTTGTACTTAATTTTTGGTGCTTGAGCTGCAATAGTCGGAACCGCCCTAAGACTGCTAATTCGAATAGAACTATCTTACCCTGGCAGCTTAATTGGAGATGACCAAATTTACAATGTAATTGTTACTGCTCATGCTTTTGTAATAATTTTCTTCATGGTCATGCCCATCATAATTGGAGGCTTTGGGAACTGGCTTGTACCCTTAATGCTCGGTGCCCCTGACATAGCTTTCCCTCGGTTAAATAATATAAGTTTTTGACTACTTCCCCCTGCTTTCTTCTTATTACTAATATCTTCAGCAGTAGAAAGGGGTGCTGGGACGGGGTGGACTGTTTACCCCCCTCTAGCCAGAAATCTCTCACACGCAGGGCCGGCAGTAGATATGGCAATCTTTTCTCTCCATTTGGCTGGGGCCTCTTCAATCCTTGGTGCCATTAACTTTATTACAACTATTATTAACATGCGGAGAACAGGAATAAAATTTGAACAAATGCCTTTATTTGTATGAGCAGTAAAAATTACTGCAATCCTTCTCCTCCTTTCCCTTCCTGTCCTCGCAGGGGCAATTACAATGCTTTTAACAGACCGAAATTTCAATACGTCTTTCTTTGACCCGTCCGGGGGAGGAGACCCTATCCTATACCAACACCTTTTC
>refbc_1008842_5_Brachyiulus_bagnalli
AACCCTATATTTAATTTTTGGTGCYTGGGCTGCCATGGCTGGAACAGCCCTAAGTATATTAATTCGATTAGAGCTTTCTTACCCGGGGAGTTTAATCGGCGACGACCAAATCTATAATGTAATTGTAACTGCCCACGCCTTTGTAATAATTTTTTTTATAGTAATACCAATTATAATTGGAGGCTTTGGAAATTGATTAATTCCTTTAATACTAGGTGCCCCCGATATAGCTTTCCCCCGTCTTAATAATATAAGATTTTGATTGCTGCCCCCGTCCCTCTTTCTTCTTTTAATGTCTTCGGCTGTAGAAAAGGGGGCGGGTACAGGATGAACAGTATATCCCCCCCTCGCTAGAAATATCTCCCATTCAGGTCCCTCTGTTGACATAGCTATTTTTTCTCTTCATCTAGCTGGAGCCTCTTCTATTCTAGGAGCTATTAACTTTATTACCACTATTATCAATATACGTTCAATTGGAATAGGATTCGAACACCTTCCTCTATTTGTTTGAGCCGTAAAAATTACTGCCGTCTTACTTCTCCTTTCTCTCCCAGTTTTAGCTGGCGCTATTACCATACTTTTAACAGATCGAAACTTTAATACCTCTTTTTTTGACCCATCTGGAGGGGGAGATCCTATCTTATATCAACACCTTTTT
>refbc_1008843_5_Brachyiulus_pusillus
AACCCTATATTTAATTTTTGGTGCCTGAGCAGCTATAGCTGGAACAGCCTTAAGAATATTAATTCGCCTAGAGCTATCCTACCCTGGTAGTTTAATCGGAGATGACCAAATCTATAATGTTATTGTAACCGCCCATGCTTTTGTTATAATTTTCTTTATAGTCATACCAATTATAATTGGGGGATTTGGAAACTGACTAATTCCACTAATACTAGGTGCCCCCGATATGGCATTCCCTCGTCTTAATAATATAAGATTCTGACTCCTGCCTCCTTCGCTTTTTCTTCTTTTAATATCCTCAGCTGTAGAAAAAGGAGCAGGAACCGGATGAACTGTATACCCGCCTCTAGCCAGAAACATTTCTCACTCCGGCCCTTCAGTAGACATAGCTATTTTTTCTCTTCATCTAGCAGGGGCCTCCTCTATCCTAGGAGCTATTAACTTTATTACAACAATTATCAACATGCGCTCTATCGGAATAGGATTTGAACACCTCCCTTTATTTGTTTGAGCAGTAAAAATTACTGCTATCCTCTTACTTCTTTCTCTGCCTGTTCTTGCTGGAGCTATTACTATACTCTTAACAGATCGAAATTTTAATACTTCTTTTTTTGACCCCTCAGGAGGAGGAGACCCAATTTTATACCAACACCTTTTC
>refbc_1008850_5_Dolichoiulus_dubiosus
AACAATATACTTAGTCTTAGGCGCCTGAGCAGCGATAGCCGGAACAAGTTTAAGCATATTAATTCGTCTAGAGCTTTCCTTTCCTGGTAGTTTAATCGGAGACGATCAAATTTACAATGTAATTGTAACTGCCCACGCTTTTGTAATAATCTTCTTCATGGTCATGCCTATCATAATTGGGGGCTTTGGGAACTGACTTGTCCCCTTAATATTAGGTGCTCCAGATATAGCCTTCCCTCGTATAAATAATATAAGTTTTTGACTTTTGCCCCCTTCGCTCTTTTTACTTTTAATGTCTTCTGCTGTAGAAAAGGGAGCGGGAACCGGGTGAACTGTTTATCCCCCATTAGCTAGAAATGTCTCCCACTCTGGTGCATCCGTAGACCTTGCAATCTTCTCTCTTCACTTGGCCGGAGCATCCTCTATTTTAGGTGCAATCAACTTTATTACCACTGTGATTAATATGCGAACAATAGGAATAGGTTTCGAACACTTACCTTTATTTGTTTGAGCTGTAAAAATCACAGCAATCTTATTATTGCTCTCTTTACCCGTCCTGGCCGGAGCTATTACAATACTACTCACCGACCGAAATTTTAATACCTCTTTCTTTGACCCCTCTGGGGGAGGTGACCCTATCCTATACCAACACCTCTTT
>refbc_1008851_5_Dolichoiulus_xylomystax
GACAATATATTTAATTTTAGGCGCCTGAGCAGCAATGGCTGGAACAAGCCTAAGCATGCTAATTCGTCTGGAGCTTTCTTTCCCTGGCAGCTTAATTGGAGATGATCAAATTTACAATGTAATTGTAACTGCTCATGCTTTCGTAATAATTTTCTTCATAGTAATGCCTATTATAATTGGTGGTTTTGGGAACTGACTTGTACCTCTGATATTAGGGGCTCCAGACATAGCTTTCCCCCGAATAAACAATATAAGCTTTTGGCTTTTGCCTCCTTCGCTCTTCTTACTTTTAATGTCTTCTGCCGTAGAAAAAGGAGCTGGAACTGGTTGAACTGTTTATCCTCCCTTAGCTAGAAATGTATCTCACTCTGGCGCATCTGTAGACCTTGCAATTTTCTCTCTTCATCTGGCTGGTGCCTCCTCTATTTTAGGGGCCATCAACTTTATTACCACAGTAATTAATATACGAACAATAGGAATAGGTTTCGAACATTTACCCTTATTTGTTTGAGCTGTAAAAATTACCGCAATTTTACTTTTGCTTTCTCTGCCTGTCCTAGCCGGAGCTATTACAATACTGCTTACAGATCGAAATTTTAATACCTCTTTCTTTGACCCCTCTGGAGGAGGTGACCCTATCTTATATCAACACCTCTTT
>refbc_100947_5_Petinomys_setosus
ACTCTCTACCTTTTATTTGGAGCATGAGCCGGCATAGTAGGAACTGCCCTCAGCCTATTAATCCGAGCAGAACTAGGACAACCTGGAGCCTTATTAGGAGATGACCAAATTTATAATGTAATTGTAACAGCACATGCATTTGTCATAATTTTCTTTATGGTTATACCTATCATAATTGGAGGATTTGGCAATTGACTAATTCCCCTAATAATTGGAGCCCCTGATATAGCATTTCCTCGTATAAATAATATAAGCTTCTGACTTCTTCCTCCATCATTTCTCCTCCTTCTAGCTTCATCTATAGTTGAAGCAGGAGCTGGCACTGGTTGAACCGTATATCCTCCTTTAGCCGGAAATCTAGCACACGCAGGAGCTTCTGTAGACTTAACTATCTTCTCACTTCATTTAGCAGGTGTATCATCTATTCTAGGAGCAATTAATTTTATTACCACTATTATTAATATAAAACCACCTGCAATATCCCAATATCAAACTCCCTTATTTGTATGATCAGTCTTAATTACAGCTGTCCTACTGCTATTATCTTTACCAGTCCTCGCAGCAGGAATCACTATACTATTAACTGACCGAAATCTAAACACAACCTTTTTTGACCCTGCTGGAGGAGGAGACCCTATCCTTTATCAACATCTATTC
>refbc_10141_5_Cavia_porcellus
GGTGCTTGAGCTGGTATAGTAGGTACTGCCCTAAGCTTGTTAATTCGAGCAGAACTGGGCCAGCCCGGAACACTCTTAGGCGATGATCAAATTTATAACGTAATCGTCACGGCCCATGCTTTCGTAATAATTTTCTTCATGGTTATACCAATTATAATTGGAGGCTTCGGAAACTGGTTAGTGCCCTTAATAATTGGTGCTCCAGACATAGCATTTCCGCGGATAAATAACATAAGCTTTTGACTCCTTCCCCCTTCATTTTTACTACTGTTATCCTCATCTATAGTCGAAGCTGGTGCTGGAACCGGGTGGACTGTTTACCCTCCTTTAGCAGGAAACCTGGCACATGCTGGGGCTTCCGTAGACCTAACTATTTTTTCACTTCACTTGGCAGGTGTCTCTTCAATCCTTGGAGCAATCAACTTTATTACAACTATCATTAACATAAAACCACCTGCAATAACGCAATATCAAACACCATTATTTGTTTGGTCGGTACTAATTACTGCCGTTCTCCTTCTTTTATCCTTACCAGTTCTAGCTGCAGGTATTACAATGCTATTAACAGATCGAAATTTGAATACAACCTTTTTCGATCCTGCTGGGGGAGGGGACCCTATTCTGTATCAACACTTGTTC
>refbc_101915_5_Pachychilon_macedonicum
CCTTTATCTTGTATTTGGGGCCTGAGCCGGAATAGTGGGGACTGCCCTAAGCCTCCTTATTCGGGCCGAACTAAGCCAACCTGGCTCACTTTTAGGTGATGATCAAATTTATAACGTTATCGTTACCGCCCACGCCTTTGTAATAATTTTCTTTATAGTAATGCCCATTCTTATTGGAGGATTTGGAAATTGACTCGTCCCATTAATGATTGGTGCACCTGACATAGCGTTCCCTCGAATAAATAACATAAGCTTCTGACTTTTACCCCCATCATTCCTACTACTACTAGCCTCTTCTGGTGTTGAGGCCGGGGCAGGAACCGGGTGAACAGTGTATCCTCCACTCGCAGGTAATCTTGCTCACGCAGGCGCATCAGTAGACTTAACAATTTTTTCACTCCACTTAGCAGGTGTATCATCAATTCTGGGTGCAGTTAACTTCATTACTACTATTATTAATATAAAACCTCCAGCCATCTCACAATACCAAACACCCCTGTTTGTATGAGCCGTGCTAGTGACAGCCGTCCTCCTTCTTTTATCACTACCAGTCTTAGCTGCCGGAATTACAATGCTTCTCACAGACCGTAATCTTAATACTACATTCTTTGATCCGGCGGGAGGAGGGGACCCAATCTTATACCAACACTTGTTC
>refbc_1019676_5_Diptera_sp._BOLD:AAN2608
AACTCTATATTTTATTTTTGGAGCTTGAGCGGGAATAGTCGGGACTTCTCTTAGAATGCTAATTCGAGCCGAACTAGGACACCCTGGATCCCTTATTGGAGATGATCAAATTTATAATGTTATTGTAACAGCACATGCTTTTGTTATAATTTTTTTCATAGTAATGCCAATTATAATTGGAGGATTTGGAAATTGACTAGTGCCCCTAATATTAGGAGCCCCTGACATGGCCTTTCCTCGAATAAATAATATAAGTTTTTGAATGCTTCCGCCTTCCCTTACTCTTCTATTAGCCAGTAGCATAGTAGAAGCAGGGGCTGGAACAGGATGAACAGTTTACCCTCCCCTATCTTCTGGAATTGCCCATGCTGGAGCTTCTGTTGATTTAGCTATTTTTTCTCTCCATTTAGCCGGAATTTCTTCTATTTTAGGAGCCGTAAATTTTATTACAACAATTATTAACATACGATCTAATGGAATTACATTTGATCGAATACCTTTATTTGTTTGATCTGTAGTGATTACAGCTGTCTTATTACTTTTATCTTTACCTGTACTAGCTGGGGCTATCACAATACTTTTAACAGACCGAAACTTAAATACATCATTCTTTGACCCAGCAGGAGGAGGAGACCCTATTCTTTACCAACATTTATTC
>refbc_1021335_5_Diptera_sp._BOLD:AAP9556
AACTCTATACTTTATTTTCGGAGCTTGAGCAGGAATAGTAGGAACTTCCCTAAGTATACTTATTCGAGCAGAATTAGGACACCCTGGTTCTTTGATTGGGGATGACCAAATTTATAACGTAATTGTTACAGCTCATGCATTTGTAATAATTTTTTTTATAGTAATACCAATTATAATTGGGGGATTCGGAAATTGACTTGTACCTTTAATGTTAGGAGCCCCTGACATGGCTTTCCCTCGAATAAATAATATAAGTTTTTGATTACTACCACCATCTCTTACTCTATTATTAGCTAGTAGTATAGTTGAAGCAGGAGCAGGAACAGGGTGAACAGTTTACCCCCCACTTTCATCAGGAATTGCCCATGCCGGAGCATCAGTAGATTTAGCTATTTTTTCTCTTCACCTTGCCGGAATTTCTTCAATTTTAGGAGCTGTAAATTTTATTACAACAATTATTAATATACGATCTAATGGAATTACATTTGACCGAATACCTTTATTTGTATGATCAGTAGTAATTACAGCAGTATTACTTCTTTTATCCCTCCCAGTATTAGCCGGAGCTATTACTATACTATTAACAGATCGAAATCTAAATACCTCTTTTTTTGACCCAGCGGGTGGGGGAGACCCTATTCTCTATCAACATCTATTT
>refbc_1021579_5_Hymenoptera_sp._BOLD:AAA4761
CAATAAGATTAATTATTCGAATAGAATTAAGTAATCCAGGATATATAATTAATAATGATCAAATTTATAATTCTATTGTAACTGCCCATGCTTTCATTATAATCTTCTTCATAGTTATACCAATTATAATTGGAGGATTTGGTAATTGAATAATTCCTTTAATATTAGGAAGACCAGATATAGCTTTCCCCCGTATAAATAATATAAGATTTTGAATACTCCCCCCCTCTTTATTCCTATTAATTTTTAGATCAATCACAAATCAAGGAATTGGAACAGGTTGAACAATTTACCCCCCTTTATCATTAAATACAAGTCATGAAGGTATATCAGTGGATTTAGGTATTTTCTCCCTTCATCTAGCAGGAGCTTCTTCAATTATAGGAGCTATTAACTTTATCTCAACAATCATTAATATAAAAAATTTCAATATAACTTTTGAACAAATAACATTATTTACTTGATCAATTTATATTACTACAATCCTCCTTTTACTAGCTGTTCCTGTATTAGCAGGTGCAATTACTAT
>refbc_1021590_5_Hymenoptera_sp._BOLD:AAA9485
TAATTAATAATGATCAAATTTATAATTCTATAGTAACTTCTCATGCTTTTGTAATAATTTTTTTTATAGTTATACCAATTATAATTGGTGGATTCGGAAACTGACTAATTCCTTTAATATTAGGAGCTCCAGATATAGCATTCCCACGTATAAATAATATAAGATTTTGACTTCTTCCACCATCTCTAACTTTATTAATTTTTAGAAATCTATTAAATCAAGGAGTTGGAACTGGATGAACTATTTACCCACCTTTATCATTAAATTCAAGTCATGAAGGATTAGCAATTGATCAATCAATTTTCTCTCTTCATATAGCTGGTATATCTTCTATTATAGGAGCTATTAATTTTATTACTACAATTATTAATATAAAAAATTTAAAATCTTCATTTGAACAATTATCATTATTCTCTTGATCAATTATCATTACTACAATTCTTTTACTTTTAGCTGTTCCTGTTCTTGCTGGAGCAATTACAATAATTTTAACAGATCGAAATTTA
>refbc_1021594_5_Hymenoptera_sp._BOLD:AAB4680
TATTTTATATTTTATTTTTGGAATATGAGCTGGAATAATTGGTTCTTCACTAAGAATAATTATTCGTATAGAATTAGGAAATCCAGGACATTTAATTAATAATGATCAAATTTATAATTCTATTGTTACAGCTCATGCATTTATTATAATTTTCTTTATAGTTATACCAATTATAATTGGAGGATTTGGTAACTGAATAATTCCTCTAATAATAGGAACCCCTGATATAGCATTTCCACGTATAAATAATATAAGATTTTGATTATTACCCCCTTCAATTAATCTTTTATTAATTAGAAACTTTATTAATCAAGGAACAGGCACAGGATGAACTGTATACCCCCCATTATCTAATAATATTAACCATGAAGGAATATCAGTAGATTTAAGTATCTTTTCTCTTCACATAGCAGGTATATCCTCAATTATAGGAGCTATTAATTTTTTATCAACTATTTTTAATATAAAAATTAATGGAATTATAATAGATCAATTATCTTTATTTTCATGATCTATTAATATTACTACCATTCTTTTACTCCTAGCTGTTCCTGTATTAGCAGGAGCAATTACTATATTATTAACTGACCGAAATTTAAATACATCATTCTTTGATCCTTCAGGAGGGGGAGATCCTATTTTATACCAACATTTATTT
>refbc_1021602_5_Hymenoptera_sp._BOLD:AAC4634
ATCAGGNATAATTGGATCTTCATTAAGTATTATTATTCGAATAGAACTAAGTAATCCTGGATTTTTAATTAATAATGATCAAATTTATAATTCAATTATTACTATACATGCTTTTATTATAATTTTCTTTATAGTTATACCAATTATAATTGGAGGATTTGGTAATTGACTTATTCCTTTAATAATAGGGGCTCCTGATATAGCATTTCCACGTATAAATAATATAAGATTTTGATTATTAATTCCTTCTATAATATTATTATTATTTAGATCTATTTCAAATCAAGGTAGAGGAACAGGATGAACAATTTATCCCCCCTTATCATTAAATATTCATCATGAAGGATCCTCAGTTGATATATCAATTTTATCTTTACATTTAGCAGGATTATCATCTATTATAGGAGCAATTAACTTTATTACAACAATTTTAAATATAAAAAATTTAAACAAAAAAATTGAACAATTAACATTATTTATTTGAGCAATTAAAATTACTACAATTTTATTATTATTAGCTGTACCAGTTCTAGCTGGTGCTATTACTATAATTTTAACAGACCGAAATTTAAATACTTGTTTTTTTGATCCATCAGGAGGAGGAGATCCTATTTTATATCAACATCTATTT
>refbc_1021604_5_Hymenoptera_sp._BOLD:AAC6097
AATTTTATATTTTATTTTTGGAATTTGAGCTGGAATAATTGGATCATCTATAAGATTAATTATTCGAATAGAGTTAGGAACCCCAGGATTTTTAATTAATAATGATCAAATTTATAATTCATTTGTTACAGCCCATGCATTTATTATAATTTTTTTTATAGTTATACCAATTATAATTGGAGGATTTGGAAATTGATTAATTCCTTTAATAATTGGAGCGCCTGATATAGCATTCCCTCGAATAAATAATATAAGATTTTGATTGTTACCACCTTCAATTATATTATTATTATTAAGAAGAATTATTAATAAAGGAGTAGGAACAGGATGAACAGTTTATCCTCCTTTATCATTAAATATAAGACATGAAGGTATGTCAGTTGATCTTTCAATTTTTGCCTTACACTTAGCAGGAATATCTTCAATTATAGGGGCAGTAAATTTTATTACAACTATTTTAAATATACATTTAATTGGGATAACAATAGATCAACTATCATTATTTACTTGATCTATTAAAATTACAACAATTTTATTATTATTAGCAGTCCCAGTTTTAGCTGGTGCTATTACAATATTATTAACTGATCGAAATTTAAATACTTCTTTTTTTGACCCATCAGGGGGGGGTGATCCAATTCTTTATCAACATTTATTT
>refbc_1021614_5_Hymenoptera_sp._BOLD:AAD2033
TGTTTTATATTTTTTATTTGGAATTTGAGCAGGAATATTAGGTTTATCAATGAGATTAATTATTCGATTAGAGTTAAGTATACCAGGAAGTTTATTAGGTAATGATCAAATTTATAATGGTATAGTAACTGCTCATGCTTTTATTATAATTTTTTTTATAGTTATGCCTATTATAATTGGGGGATTTGGTAATTGGTTGATTCCTTTAATATTAGGGGCTCCTGATATAGCTTTTCCTCGGATAAATAATATAAGTTTTTGATTATTAATTCCTTCATTAACTTTGTTAATTTTAAGTGCTGTAGTTAATGTTGGGGTTGGTACTGGTTGAACTATATATCCTCCTTTATCTTCTTTAGTTGGTCATGGGGGTATATCTGTTGATATAGCTATTTTTTCTTTACATTTGGCGGGTGCATCATCTATTATAGGTGTAGTTAATTTTATTTCTACTATTTTTAATATAAAATTAATTTCTATTAGATTAGATCAAATTAATTTATTTGTTTGATCAGTTTTAATTACAGCTGTATTATTATTATTATCTTTACCTGTTTTAGCTGGTGCAATTACTATATTACTTACTGATCGTAATTTAAATACGACTTTTTTTGATTTTTCTGGTGGTGGGGATCCTATTTTATTTCAACATTTATTT
>refbc_1021615_5_Hymenoptera_sp._BOLD:AAD2343
TTTAATTATTCGTATAGAATTAGGTAATCCAGGATTTTTAATTAATAATGATCAAATCTATAACTCATTTGTTACCGCTCATGCATTTATTATAATTTTCTTTATAGTTATACCAATTATAATTGGAGGATTTGGAAATTGATTAATTCCCTTAATAATAGGAAGTCCTGATATAGCTTTCCCTCGAATAAACAATATAAGATTTTGACTTTTACCACCATCTATTATTCTATTAATAATAAGATCAATTATTAATCAAGGAGTAGGAACTGGATGAACAGTTTATCCACCTTTATCTATAAATATTAGTCATGAAGGAATATCTGTTGATTTAGCTATTTTTTCCCTACACATTGCAGGAATATCTTCTATTATAGGTTCAATTAACTTTATTTCTACAATTTTATTAATAAAAAATACTAATAAAAAAATAAATCAAATTACACTATTTTCATGATCAATTTTAATTACTACAATTTTATTACTTTTAGCTGTTCCTGTACTTGCAGGAGCAATTACAATATTATTAACCGACCGAAATTTAAATTCTTCTTTTTTTG
>refbc_1021623_5_Hymenoptera_sp._BOLD:AAD5279
ATCTGGTATAATTGGTTCATCAATAAGTTTAATTATTCGTATAGAGTTGAGGTCTCCTGGGTATTTAATTGGTAATGATCAAATTTATAATTCATTTGTTACAGCTCATGCATTTATTATAATTTTTTTTATAGTTATACCAATTATAATTGGGGGATTTGGAAATTATTTAGTACCATTAATAATAGGAGCTCCAGATATATCTTTCCCTCGAATAAATAATATAAGATTTTGGTTATTACCTCCTTCTATTATTTTTATAATTTTTAGATCTATTAATGATCAAGGGGCAGGGACTGGTTGAACTGTTTATCCACCTTTATCTTTAAACATTAATCATGATGGTATATCAGTTGATTTGGCAATTTTTTCTTTACATTTAGCAGGTATATCTTCTATTATAGGGGCAATTAATTTTATTACTACTATTTTAAATATAAAAAATTTAAATAAAAATATAGAACAATTAACTTTATTTTCTTGATCAATTTTAATTACAACAATTCTTTTATTATTAGCAGTTCCTGTATTAGCGGGAGCTATTACAATATTATTAACTGATCGTAATTTAAATACTACATTTTTTGATCCATCTGG
>refbc_1021642_5_Hymenoptera_sp._BOLD:AAE7862
CGGCTATCTAATTAATAATGACCAATTATACAACTCTATTGTAACATCTCATGCCTTTATTATAATTTTCTTTATAGTAATACCTATTATAATTGGGGGATTTGGAAATTGAATAATTCCTTTAATACTGGGGGCCCCCGATATAGCCTTCCCTCGTATAAACAATATAAGATTCTGACTTTTGCCCCCATCAATTAACTTACTAATTATAAGTAATATTACTAACCAAGGAGTAGGGACAGGATGGACAGTATATCCCCCATTATCTTCTAATTTAAATCACGAAGGAATATCTCTTGATATAACAATTTTCTCCCTTCATTTAGCAAGAATATCATCTATTATAGGAGCAATCAATTTCATTACAACAATTTTTAACATAAAAAACTTATTTACTAAATTTGAACAATTAACACTTTTTTCATGATCAATTCTTATTACTACTACTCTATTACTTCTTGCCTTTCCTGTCTTAGCTGGTGCTATTACCATATTACTTACTGATCGTAATTTAAATACAACATTCTTTGATCCATCTGGAGGGGGCCATCCTATTCTTCATCAACATTTATTT
>refbc_1021709_5_Hymenoptera_sp._BOLD:AAI9312
ATTATTAACTGGAAATAGACAAATTTATAATTCAATAGTAACAATACATGCTTTAATTATAATTTTTTTTATAGTAATACCAGTAATAATTGGAGGATTTGGAAACTGATTAACTCCATTAATATTAGGNGCCCCAGATATAGCATTNCCTCGAATAAATAACTTAAGATTATGATTATTATTTCCTTCCTTAATAAATTTAATTATAAGTTCATTTACAAATCAAGGAGTTGGAACAGGGTGAACAATTTACCCTCCTCTTTCTTTAAATATAAGACAAGAAGGTATATCAATAGATTTATCAATTTTTTCTTTACATTTAGCAGGTATATCATCAATTTTAGGTTCAATTAATTTTATTTCAACAATTTTTAATATAAAATTATTTAGAACAAGACTTGATCAATTAACATTATTTTCTTGATCTGTAAATATTACAACAATTCTTCTCCTTTTAGCAGTTCCAGTTCTAGCTGGAGCTATTACTATAATTTTAACTGACCGAAATTTAAATACATCATTTTTTGACCCTAGAGGAGGAGGAGACCC
>refbc_1021726_5_Hymenoptera_sp._BOLD:AAK1483
TATTTTATATTTTTTATTTGGAATATGATCAGGAATAATTGGTTTGTCAATAAGTTTAATTATTCGTATAGAATTAAGTAATCCTGGATTTTTAATTAATAATGATCAAATTTATAATTCAATTGTTACATCACATGCATTTATTATAATTTTTTTTATAGTTATACCAATTATAATTGGAGGATTTGGAAATTATTTAGTTCCATTAATATTAGGAGCTCCAGATATAGCTTTCCCACGAATAAATAATATAAGATTTTGATTATTACCTCCATCAATTATTTTTATATTAATAAGATCTATTATTGAACAAGGAGCAGGAACTGGATGAACAATTTATCCTCCATTATCATTAAGAATTAATCATGATGGTATTTCAGTAGATTTAGTAATTTTTTCTTTACATATAGCAGGAGTTTCTTCTATTATAGGTGCAATTAATTTTATTACTACTATTATTAGTATAAAGAATATTAATAAAAAAATAGAACAATTAACATTATTTATTTGATCAATTTTTATTACTACTATTTTATTATTATTAGCTGTACCAGTTTTAGCAGGTGCTATTACAATATTGTTAACTGATCGTAATTTAAATACTTCATTTTTTGATCCTTGTGGAGGAGGGGACCCAATTTTATATCAACATTTATTT
>refbc_1021728_5_Hymenoptera_sp._BOLD:AAK3263
AATTTTATATTTCATTTTTGGTATATGAGCAGGAATAATTGGATCATCATTAAGAATAATTATTCGTATAGAATTAGGTAATCCTGGATTTTTAATTAATAATGATCAAATTTATAATTCTATTGTTACTGCTCATGCATTTATTATAATTTTTTTTATAGTTATACCAATTATAATTGGAGGATTTGGAAATTGAATAGTACCCTTAATGATAGGAGCTCCTGATATAGCCTTCCCACGAATAAATAATATAAGATTTTGATTATTGCCCCCATCAATTAATCTTTTATTAATGAGAAATTTTATCAATCAAGGTACGGGAACAGGGTGAACACTATATCCCCCCTTATCCAATAATATCAATCATGAAGGAATATCTGTTGATATAAGAATTTTCTCTCTTCACTTAGCAGGTATATCATCAATTATAGGTGCAATTAATTTTTTATCAACAATTTTTAATATAAAAATTAAAAAAATATTAATAGACCAACTATCATTATTTTCATGATCAATTAATATCACAGCAATTTTATTACTATTAGCAGTACCCGTATTAGCAGGAGCAATTACTATATTATTAACAGATCGCAATTTAAATACTTCATTCTTTGATCCTTCAGGAGGAGGAGATCCAATTTTATATCAACATTTATTC
>refbc_1021764_5_Hymenoptera_sp._BOLD:AAP0944
TATTTTATATTTTATTTTTGGTATATGATCAGGAATAATTGGATCATCAATAAGATTAATTATTCGAATAGAATTAGGGAATCCTGGATTTTTAATTAATAATGATCAAATTTATAATTCTTTTGTCACAGCCCATGCTTTTATCATAATTTTTTTTATAGTTATACCTATTATAATTGGAGGATTTGGTAATTGAATAGTTCCTTTAATAATTGGAGCACCAGATATAGCTTTTCCTCGAATAAATAATATAAGTTTTTGATTATTACCCCCTTCAATTATATTATTATTGTTAAGAAGAATTTGTCAGAAAGGAGTTGGAACTGGATGAACTGTTTATCCCCCTTTATCATTAAATAGAAGCCATGAAGGATTGGCAGTTGATTTATCAATTTTTTCTTTACATTTAGCAGGTATATCTTCTATTATAGGAGCAGTTAATTTTATTACAACAATTTTAAACATACGTATAGTTGGATCTTCTTTAGATCAAATATCTTTATTTGTTTGATCAATTAAAATTACAACAATTTTATTATTATTAGCTGTCCCTGTTTTAGCAGGAGCAATTACAATATTATTAACTGATCGTAATTTAAATACAACATTTTTTGACCCTTCAGGAGGAGGTGACCCAATTTTATACCAACATTTATTT
>refbc_1021765_5_Hymenoptera_sp._BOLD:AAP0974
TAAACCAATTATTAATAATGATCAAATTTATAATTCCCTCGTAACTATACACGCATTTTTAATAATTTTTTTTTTAGTTATACCCACTATAATTGGAGGATTTGGAAATTGATTAATTCCACTAATACTAGGGGCCCCAGATATAGCTTTCCCTCGAATAAATAATATAAGATTTTGATTACTACCACCTTCTATTCTACTATTATTATTTAGTGGATTAACAAATCAAGGTCCCGGTACTGGCTGAACAATTTATCCTCCTTTATCATTAAATTCTAGACATGAAGGAATATCAGTAGATTTTTCTATTTTATCCCTTCATATAGCAGGAATATCTTCTATTATAGGAGCTATTAATTTTATTACAACAATTATTAATATAAAAATTAAAAAATTAATTTTTAATCAACTTACCTTATTTACTTGATCTATTTTAATTACATCAATTTTACTCCTTTTAGCAGTTCCAGTTTTAGCAGGAGCTTTAACTATATTAATTTTTGACCGAAATTTAAATACTACTTTTTTTGATCCAATAGGAGGAGGAGACCCTATTTTATTTCAACATTTATTT
>refbc_1022233_5_Hymenoptera_sp._BOLD:AAQ0213
AGTATTATACTTCATTTTTGGTATATGAGCTGGAATAATTGGATCATCAATAAGATTAATAATTCGCCTAGAACTTGGAAATCCTGGATTTTTAATTAATAATGATCAAATTTATAATTCATTTGTAACTGCACATGCTTTTGTAATAATTTTTTTTATAGTTATACCAATTATAATTGGAGGATTCGGAAATTGATTAATTCCTCTAATAATTGGAGCTCCTGATATAGCTTTCCCCCGAATAAATAATATAAGATTTTGACTATTACCTCCTTCATTAACTTTATTAATTTTAAGAAGAGTTACTCACAAAGGAGTTGGAACAGGATGAACCGTCTACCCACCTCTATCTTTAAATTCTAGTCATGAAGGAATGTCTGTAGATTTATCTATTTTTTCTTTACATTTAGCAGGTATATCCTCAATTATAGGGGCTATTAATTTTATTACTACTATTTTAAATATACGATGCACAGGAACATCTTTAGATCAAATATCATTATTTACTTGATCAATAAAAATTACAACCATTTTACTACTATTAGCAGTACCAGTATTAGCAGGAGCAATTACAATATTACTGGCAGACCGAAACTTAAATACTTCTTTTTTTGATCCTTCAGGAGGAGGAGACCCAATTTTATATCAACACTTATTT
>refbc_1022318_5_Hymenoptera_sp._BOLD:AAQ1000
AATTTTATATTTTATTTTAGGAATATGGTCAGGTATAATTGGATCTTCAATAAGATTAATTATTCGTTTAGAATTAGGAAACCCTGGATCATTAATTAATAATGATCAAATTTATAATTCACTAATTACAATACATGCTTTTATTATAATTTTTTTTATAGTTATACCTGTAATAATTGGAGGATTTGGAAATTGATTAATTCCTTTAATATTAGGAGCCCCTGATATAGCATTTCCTCGGATAAATAACCTAAGATTCTGATTGCTACCTCCTTCATTAATTTTACTAATTACAAGAGCCATTACCAATCAAGGAGTAGGTACAGGATGAACTATATACCCTCCTCTTTCACTAAATATAAATCAAGAAGGTATATCTATAGATTTATCCATTTTTTCTCTTCATTTAGCAGGAATATCCTCTATTTTAGGATCTATTAATTTTATTACTACTATTTTAAATATAAAAATTTCTAAATTAAATTTAGATCAATTAACTTTATTTTCATGATCAATTAAAATTACTACAATTTTACTTCTTTTAGCTGTACCAGTTTTAGCCGGAGCAATTACTATAATTTTAACTGATCGAAATTTAAATACTTCATTTTTTGATCCCTCAGGAGGAGGGGATCCAATTTTATTTCAACATCTATTT
>refbc_1022319_5_Hymenoptera_sp._BOLD:AAQ1001
AATTCTATATTTTATTTTTGGAATATGATCTGGAATAATTGGATCTTCAATAAGAATAATCATTCGACTAGAATTAGGAAATCCTGGATCATTAATTAATAATGATCAAATTTATAATTCAATAATTACAATACATGCTTTTATTATAATTTTCTTTATAGTTATACCATTAATAATTGGAGGATTTGGAAATTGACTAATTCCCTTAATATTAGGAGCTCCTGATATAGCCTTCCCACGTATAAATAATTTAAGGTTTTGATTACTACCTCCTTCTTTAATATTATTAATTTTAAGAGCTATTACTAATCAAGGAGTAAGAACAGGATGAACCATATACCCCCCTCTTTCATTAAATATTAATCAAGAAGGAATATCAATAGACTTATCAATTTTCTCTTTACATTTAGCAGGAATATCATCAATTTTAGGATCAATTAATTTTATTACAACTATTTTAAATATAAAAATTTATAATTTAAATCTTGATCAATTAACATTATTCTCTTGATCAATTAATATTACTACAATATTATTATTACTTGCAGTTCCAATTTTAGCCGGAGCCATTACTATAATTTTAACTGATCGAAATTTAAATACTTCATTTTTTGATCCTTCAGGAGGAGGGGATCCAATTTTATTTCAACATCTTTTT
>refbc_1022320_5_Hymenoptera_sp._BOLD:AAQ1002
AATTCTTTATTTCATTTTTGGAATATGATCAGGAATAATTGGATCTTCAATAAGATTAATTATTCGATTAGAATTAGGAACTCCTGGATCACTAATTAATAATGATCAAATTTATAATGCTATAGTAACTATACACGCTTTTATTATAATTTTTTTTATAGTTATACCTATTATAATTGGAGGATTCGGAAATTGATTAATTCCTATAATATTAGGAGCACCAGATATAGCATTTCCACGAATAAATAATTTAAGATTTTGACTTTTAATTCCTTCTTTAATACTTTTAATTTTAAGATCTTTAACTAATCAAGGAGTAGGAACAGGATGAACTATATATCCTCCTCTTTCATTAAATTTAAATCAAGAAGGAATGGCAGTGGATTTATCAATTTTTTCTTTACACTTAGCTGGAATATCTTCAATTTTAGGGGCAATTAATTTTATTTCAACAATTTTTAATATAAAGATTTTTAATTCAAATTTAGATCAACTTACTTTATTTTCTTGATCAATTAATATTACTACAATTTTATTACTTCTAGCAGTTCCTGTTCTTGCAGGAGCAATTACAATAATTCTTACCGATCGAAATTTAAATACATCATTTTTTGATCCCAGAGGAGGAGGGGACCCAATTTTATTCCAACACTTATTT
>refbc_1022352_5_Hymenoptera_sp._BOLD:AAQ1304
AATTTTATACTTTATATTTGGTATATGATCAGGAATAATTGGAGCCTCTATAAGAATTATCATTCGACTAGAATTAGGAACACCCGGATTCTTAATTAATAATGATCAAATTTATAATTCTATAGTAACTTCACATGCTTTTATCATAATTTTTTATATAGTTATACCTATTATAATTGGAGGATTTGGAAATTGATTAACCCCATTAATATTAGGGGCCCCTGATATAGCATTTCCACGAATAAATAATATAAGATTTTGATTATTACCTCCTTCAATTATTTTATTAATTTTTAGTAATCTTTTAAATCAAGGAGTTGGAACAGGATGAACAATTTACCCGCCACTATCTTTAAATATTAGTCATGAAGGAATATCTATAGATCAATCAATTTTTGCTCTTCATCTAGCTGGAATATCTTCAATTATAGGAGCTATTAATTTTATTTCATCAATTTTAAATATAAAAAATATTAACTCTTCATTTGATCAATTAACTCTATTTATTTGATCAATTAATATTACTACAATTTTATTACTTTTAGCAGTTCCTGTTTTAGCGGGAGCAATTACAATAATTTTAACAGACCGAAATTTAAACACTTCATTTTTTGACCCTTCAGGAGGAGGAGATCCTATTCTATTCCAACATTTATTC
>refbc_1022361_5_Hymenoptera_sp._BOLD:AAQ1376
AATTCTATATTTTATTTTTGGAATATGAGCCGGTATAATTGGATCATCACTAAGAATATTAATTCGAATAGAATTAGGTAATCCTGGTTATTTAATTAATAATGATCAAATTTATAACTCTATTGTTACCTCTCATGCTTTTATTATAATTTTCTTTATAGTTATACCAATTATAATTGGAGGATTTGGAAATTGAATAATTCCTTTAATATTAGGAGCACCAGATATAGCTTTTCCTCGAATAAATAATATAAGATTTTGATTACTACCCCCCTCAATCAATCTATTAATCATAAGTAATATAATTAATCAAGGTGTAGGAACAGGATGAACAGTATATCCCCCTCTTTCTCTTAACTTAAATCATGAAGGAATATCAATAGATATAGCTATTTTTTCCCTCCATCTAGCAGGTATATCCTCTATCATAGGAGCTATCAATTTTATTACAACTATCATAAATATAAAAAATATAAATATATCTTTTGAACAAATAAGATTATTTTCATGATCTATTTTAATTACTACTATTCTCCTTTTACTAGCTGTTCCAGTTCTAGCAGGTGCCATCACAATATTATTAACTGACCGAAATTTAAATACATCATTTTTTGACCCATCAGGGGGAGGAGACCCTATTTTATACCAACATTTATTT
>refbc_1022647_5_Lepidoptera_sp._BOLD:AAA1770
AACATTATACTTTATTTTTGGTATCTGATCTGGAATAGTTGGAACCTCTTTAAGTTTACTTATTCGAGCTGAATTAGGTAATCCGGGATCATTAATTGGAGATGATCAAATTTATAATACTATTGTAACAGGACATGCTTTTATTATAATTTTTTTTATAGTTATACCTATTATAATTGGAGGATTTGGAAATTGATTAATCCCTTTAATATTAGGAGCCCCTGATATAGCTTTCCCTCGAATAAATAATATAAGATTTTGATTATTACCACCCTCTCTTACATTACTAATTTCGAGTAGAATTGTAGAAAATGGAGCTGGTACAGGTTGAACAGTTTATCCCCCCCTATCTTCTAATATTGCTCATGGAGGTAGTTCTGTTGACCTTGCTATTTTTTCTTTGCACTTAGCTGGAATTTCATCAATCTTAGGGGCAATTAATTTCATTACCACTATTATTAATATAAAATTAAATGGACTATCATTTGATCAAATACCCCTATTTGTGTGAGCAGTTGGAATTACAGCTTTATTATTATTACTTTCTTTACCAGTATTAGCTGGAGCTATTACTATATTATTAACAGATCGAAATTTAAATACATCTTTTTTTGATCCTGCTGGAGGGGGAGATCCCATCTTATATCAACATTTATTT
>refbc_1022719_5_Lepidoptera_sp._BOLD:AAB3608
AACATTATATTTTATTTTTGGAATTTGAGCTGGTATAGTAGGAACTTCATTAAGATTACTAATTCGAGCAGAATTAGGAAACCCCGGATCATTAATTGGAGATGATCAAATCTATAATACAATTGTTACAGCTCATGCATTCATTATAATTTTTTTTATAGTTATACCTATTATAATTGGAGGATTTGGTAATTGATTAGTACCATTAATATTAGGAGCTCCTGATATAGCCTTCCCTCGAATAAATAATATAAGTTTCTGACTTCTACCCCCCTCTTTAATACTTTTAATTTCTAGAAGTATTGTAGAAAATGGAGCAGGAACAGGATGAACAGTTTACCCACCCCTTTCATCTAATATTGCCCACAGAGGAAGTTCTGTAGATTTAGCTATTTTTTCCCTGCATTTAGCTGGTATCTCATCAATTTTAGGAGCTATTAATTTTATTACTACAATTATTAATATACGTATTAATAACATATCATTTGATCAAATACCTTTATTTGTGTGAGCTGTAGGAATTACAGCATTTTTATTACTTCTCTCATTACCAGTTTTAGCTGGTGCTATTACTATACTATTAACAGATCGAAATTTAAATACATCCTTTTTTGACCCTGCTGGAGGGGGAGATCCTATTTTATATCAACATTTATTT
>refbc_1022752_5_Lepidoptera_sp._BOLD:AAB7476
AACATTATATTTTATTTTTGGTATTTGAGCAGGAATAGTAGGAACTTCATTAAGTTTATTAATTCGAGCTGAATTAGGAAATCCAGGATCATTAATTGGAGATGATCAAATTTATAATACTATTGTAACAGCCCATGCTTTTATTATAATTTTTTTTATAGTAATACCAATTATAATTGGAGGATTTGGAAATTGATTAGTTCCACTTATATTAGGTGCTCCAGATATAGCTTTCCCCCGAATAAATAATATAAGTTTTTGATTACTTCCCCCCTCATTAACTTTATTAATTTCAAGAAGAATTGTTGAAAATGGAGCAGGAACAGGCTGAACAGTTTATCCTCCATTATCTTCAAATATTGCTCATGGGGGTAGCTCTGTAGATTTAGCTATTTTTTCACTTCATTTAGCAGGAATTTCATCTATTTTAGGTGCAATTAACTTTATTACAACTATTATTAACATACGATTAAATAATTTATCTTTTGATCAAATACCTTTATTTGTATGAGCTGTAGGTATTACAGCATTCCTATTACTTCTTTCTTTACCAGTTCTAGCTGGAGCTATTACTATACTTCTTACTGATCGAAATTTAAATACCTCTTTTTTTGACCCTGCAGGAGGGGGAGATCCTATTTTATATCAACATTTATTC
>refbc_1022793_5_Lepidoptera_sp._BOLD:AAC1933
AACTTTATACTTTATTTTTGGAATTTGATCTGGAATAGTTGGTACCTCTTTAAGACTTCTAATTCGTGCTGAATTAGGTAACCCTGGATCTTTAATTGGTGATGATCAAATTTATAATACTATTGTAACAGCTCATGCTTTTATCATAATTTTTTTTATAGTTATACCTATTATAATTGGTGGTTTTGGAAACTGATTAGTACCCTTAATATTAGGAGCTCCTGATATAGCCTTTCCTCGAATAAATAATATAAGTTTTTGACTTCTTCCCCCATCATTAACACTTTTAATTTCAAGAAGAATTGTAGAAAATGGAGCAGGAACAGGATGAACAGTTTATCCCCCCCTTTCATCTAATATTGCTCATGGTGGAAGATCTGTAGATCTAGCCATTTTTTCCCTTCACTTAGCTGGAATTTCTTCAATTTTAGGGGCTATTAATTTTATTACAACAATCATTAATATACGATTAAATAATTTATCTTTTGATCAAATACCTTTATTTATTTGAGCTGTAGGTATTACCGCATTTTTACTTCTTTTATCTTTACCAGTATTAGCTGGAGCTATTACTATACTTTTAACAGATCGAAACTTAAATACTTCTTTTTTTGATCCTGCTGGGGGAGGAGATCCAATTCTATATCAACATCTATTT
>refbc_1022802_5_Lepidoptera_sp._BOLD:AAC2880
AACTTTATATTTTATTTTTGGTATTTGAGCAGGAATAGTAGGAACTTCATTAAGATTACTAATTCGAGCAGAATTAGGAACCCCCGGATCTTTAATTGGAGATGATCAAATTTATAATACTATTGTAACAGCTCATGCTTTTATTATAATTTTCTTTATAGTTATACCTATTATAATTGGAGGATTTGGTAATTGACTTATTCCTTTAATATTAGGAGCCCCAGATATAGCATTCCCTCGAATAAATAATATAAGTTTTTGATTATTACCACCCTCTCTTACCTTATTAATTTCAAGAAGAATTGTAGAAAATGGAGCAGGTACAGGATGAACAGTTTATCCCCCACTTTCATCTAATATTGCTCATGGAGGTAGATCAGTCGATTTAGCTATTTTTTCTTTACATCTAGCTGGAATTTCCTCTATTCTAGGAGCTATTAACTTTATTACTACAATCATTAACATACGATTAAATAATTTATCATTTGATCAAATACCTTTATTTGTTTGAGCTGTTGGAATTACTGCTTTTTTATTATTATTATCCTTACCAGTATTAGCAGGAGCTATTACTATATTATTAACAGATCGTAATTTAAATACATCCTTCTTTGACCCAGCAGGAGGGGGAGATCCCATTTTATACCAACATTTATTT
>refbc_1022805_5_Lepidoptera_sp._BOLD:AAC3203
AACATTATATTTTATTTTTGGAATTTGAGCAGGTATAGTAGGAACTTCTTTAAGATTATTAATTCGAGCTGAATTAGGAAATCCAGGCTCTTTAATTGGAGATGATCAAATTTATAATACTATTGTTACTGCACACGCTTTTATTATAATTTTTTTTATAGTTATACCTATTATAATTGGTGGATTTGGAAATTGATTAGTACCTTTAATATTAGGGGCTCCAGATATAGCTTTCCCACGGATAAATAATATAAGATTTTGATTATTACCTCCTTCTATCACATTATTAATTTCTAGAAGAATTGTAGAAAATGGAGCAGGTACTGGATGAACTGTTTACCCTCCTTTATCTTCAAATATTGCTCACGGTGGAAGATCTGTAGATTTAGCTATTTTTTCTTTACATTTAGCAGGTATTTCATCTATTTTAGGAGCTATCAATTTTATTACTACAATTATTAATATACGATTAAATAATTTATCATTTGATCAAATACCTTTATTTATTTGAGCTGTAGGAATTACTGCATTTTTATTATTATTATCATTACCTGTTTTAGCTGGTGCTATTACAATATTATTAACAGATCGAAATTTAAATACATCATTTTTTGATCCTGCAGGAGGAGGAGATCCAATTTTATACCAACATTTATTT
>refbc_1022809_5_Lepidoptera_sp._BOLD:AAC3553
AACATTATATTTTATTTTTGGTATTTGAGCAGGAATAGTAGGAACTTCTTTAAGATTATTAATTCGGGCTGAATTAGGTAATCCTGGATCTTTAATTGGTGATGATCAAATTTATAATACTATTGTAACAGCCCATGCTTTCATTATAATTTTTTTTATAGTAATACCTATTATAATCGGAGGATTTGGAAATTGACTTATCCCCTTAATATTAGGTGCCCCTGATATAGCTTTTCCTCGTATAAATAATATAAGTTTTTGACTTCTCCCCCCATCATTAACTTTATTAATTTCAAGAAGAATTGTTGAAAATGGAGCAGGAACAGGATGAACAGTTTACCCCCCACTTTCATCTAATATTGCTCATAGAGGTAGTTCTGTAGATCTAGCTATTTTCTCCCTTCATTTAGCAGGAATTTCATCTATTTTAGGAGCAATTAATTTTATTACAACAATTATTAATATACGTTTAAATAATTTATCATTTGATCAAATACCTTTATTTATTTGAGCTGTAGGTATTACTGCATTTTTATTACTTTTATCTTTACCTGTTTTAGCTGGAGCAATTACAATACTTCTAACAGATCGTAATTTAAATACATCATTTTTTGATCCAGCAGGAGGAGGAGATCCTATTTTATATCAACATTTATTT
>refbc_1022811_5_Lepidoptera_sp._BOLD:AAC3645
AACATTATATTTTATTTTTGGAATTTGAGCTGGTATAGTTGGTACTTCTTTAAGTTTATTAATTCGTGCTGAATTAGGAAATCCAGGATCTCTAATTGGAGATGATCAAATTTACAATACTATTGTTACAGCTCATGCTTTTATTATAATTTTTTTTATAGTAATACCAATTATAATTGGAGGATTTGGTAATTGACTTGTACCTTTAATATTAGGAGCTCCAGATATAGCTTTTCCTCGAATAAATAATATAAGTTTTTGACTTCTCCCCCCCTCTTTAACTTTATTAATTTCAAGAAGAATCGTAGAAAATGGAGCAGGAACAGGATGAACAGTGTACCCCCCACTTTCATCAAATATTGCCCATGGAGGAAGATCAGTAGATTTAGCTATTTTTTCACTTCATTTAGCTGGTATTTCATCTATTTTAGGAGCTATTAATTTTATTACAACAATTTTCAATATACGGTTAAATAATTTATCTTTTGATCAAATACCTTTATTTATTTGAGCTGTTGGAATTACCGCATTTTTATTATTATTATCTTTACCTGTATTAGCAGGAGCTATCACCATATTACTAACAGATCGAAATTTAAACACATCTTTTTTTGATCCTGCTGGAGGAGGAGATCCTATTCTATATCAACATTTATTT
>refbc_1022812_5_Lepidoptera_sp._BOLD:AAC3727
AACATTATATTTTATCTTTGGAATTTGAGCAGGAATAATTGGTACTTCTTTAAGTTTATTAATCCGAGCTGAGTTAGGAAACCCTGGTTCTTTAATTGGAGATGATCAAATTTATAATACCATTGTAACTGCACATGCCTTTATTATAATTTTCTTTATAGTAATGCCTATTATAATCGGAGGATTTGGAAATTGATTAGTACCTCTAATATTAGGAGCCCCAGATATAGCTTTCCCTCGAATAAATAATATAAGATTTTGATTACTGCCACCTTCTATTACATTATTAATTTCTAGAAGAATTGTAGAAAACGGGGCTGGGACAGGATGAACAGTCTACCCACCTCTTTCCTCTAATATCGCCCATGGTGGAAGATCTGTAGATTTAGCTATTTTTTCATTACATTTAGCTGGAATTTCATCAATTTTAGGAGCTATTAACTTTATTACAACAATTATCAATATACGATTAAATAATTTATCTTTTGATCAAATACCTCTATTTGTTTGAGCTGTGGGAATTACAGCATTTTTATTACTATTATCTTTACCTGTTTTAGCTGGAGCTATCACTATACTGTTAACAGACCGAAATTTAAATACATCTTTCTTTGACCCTGCGGGTGGAGGAGACCCAATTTTATACCAACACTTATTT
>refbc_1022815_5_Lepidoptera_sp._BOLD:AAC4087
AACTTTATATTTTATTTTTGGAATTTGAGCAGGTATACTAGGAACTTCCTTAAGTTTATTAATTCGAACAGAATTAGGTAACCCAGGATCATTAATTGGAGATGATCAAATTTATAACACTATTGTTACTGCTCATGCTTTTATTATAATTTTTTTTATAGTAATACCTATTATAATTGGAGGATTTGGAAATTGATTAGTTCCTTTAATGCTAGGAGCCCCTGATATAGCATTCCCTCGAATAAATAATATAAGATTTTGATTATTACCTCCCTCACTTACCTTATTAATTTCAAGAAGAATTGTAGAAAATGGTGCAGGAACTGGATGAACAGTTTATCCCCCCCTTTCATCTAATATTGCTCATCAAGGATCATCCGTTGATTTAGCAATTTTTTCTCTTCATTTAGCAGGTATTTCATCAATTCTAGGAGCAATTAATTTTATTACTACAATTATTAATATACGAATTAAAAATTTATCTTTTGATCAAATACCTTTATTTGTATGATCTGTAGGTATTACAGCTTTATTATTACTTTTATCATTACCAGTATTAGCTGGAGCCATTACAATACTTCTTACTGATCGAAATTTAAATACTTCATTCTTTGATCCAGCTGGAGGTGGTGACCCAATTTTATACCAACATTTATTT
>refbc_1022847_5_Lepidoptera_sp._BOLD:AAC7489
AACATTATATTTTATTTTTGGAATTTGAGCTGGAATAGTAGGAACTTCTTTAAGATTATTAATTCGAGCTGAATTAGGTAATCCAGGATCTTTAATTGGAGATGATCAAATTTATAATACTATTGTAACTGCTCATGCTTTTATTATAATTTTTTTTATAGTAATACCAATTATAATTGGAGGATTTGGAAATTGATTAGTTCCTCTAATATTAGGAGCTCCAGATATAGCTTTTCCTCGAATAAATAATATAAGATTTTGATTATTACCCCCTTCAATTACTCTTTTAATTTCAAGAAGAATCGTCGAAAATGGAGCCGGTACTGGATGAACAGTTTATCCTCCTTTATCTTCTAATATCGCTCATGGAGGTAGATCTGTAGATTTAGCAATTTTTTCCTTACATTTAGCAGGAATTTCTTCTATTTTAGGGGCCATTAATTTTATTACTACAATCATTAATATACGTTTAAATAATTTATCTTTTGATCAAATACCTTTATTTGTTTGAGCAGTAGGAATTACAGCTTTCTTATTATTATTATCTTTACCTGTTTTAGCGGGAGCTATTACTATATTATTAACAGATCGAAATTTAAATACATCTTTTTTTGATCCTGCTGGAGGAGGAGATCCAATTCTTTACCAACATTTATTT
>refbc_1022854_5_Lepidoptera_sp._BOLD:AAC8148
TACTTTATATTTCATTTTTGGTATTTGAGCAGGAATAGTAGGTACCTCTTTAAGTTTATTAATTCGAGCTGAATTAGGTAACCCCGGATCTTTAATTGGAGATGATCAAATTTATAATACTATTGTCACTGCCCATGCTTTTATTATAATTTTTTTTATAGTTATACCTATTATAATTGGAGGATTTGGTAATTGATTAGTACCCTTAATATTAGGGGCCCCTGATATAGCATTTCCTCGAATAAATAATATAAGTTTTTGATTACTACCCCCATCATTAACTCTCTTAATTTCAAGAAGAATTGTAGAAAATGGAGCAGGTACAGGATGAACAGTTTACCCTCCTTTATCATCTAATATTGCTCACGGAGGAAGATCTGTTGATTTAGCAATTTTTTCTTTACATTTAGCTGGTATTTCTTCAATTTTAGGTGCAATTAATTTTATTACTACAATTATTAATATACGTCTTAATAATTTATCTTTTGATCAAATACCTTTATTTATTTGAGCAGTAGGAATTACAGCATTCTTATTATTATTATCTCTTCCAGTTTTAGCAGGAGCTATTACTATATTATTAACTGATCGAAATTTAAATACATCATTTTTTGATCCAGCAGGAGGGGGAGACCCTATTCTTTACCAACATTTATTT
>refbc_1022856_5_Lepidoptera_sp._BOLD:AAC8280
AACTTTATATTTTATTTTCGGAATTTGAGCTGGAATAGTTGGAACTTCCCTAAGTTTATTAATTCGAGCAGAACTAGGAAATCCCGGATCTTTAATTGGAGATGATCAAATTTATAATACAATTGTAACAGCACATGCTTTTATTATAATTTTCTTTATAGTAATACCAATTATAATTGGGGGATTTGGGAATTGATTAGTTCCATTAATATTAGGGGCCCCAGACATAGCTTTCCCCCGAATAAATAATATAAGATTTTGACTACTTCCCCCATCTTTAACATTATTAATTTCTAGAAGTATTGTAGAAAATGGAGCTGGAACTGGATGAACAGTTTACCCCCCCCTATCTTCTAATATTGCCCATAGTGGAAGATCAGTAGATTTAGCAATTTTCTCCCTCCATTTAGCTGGAATTTCCTCTATTTTAGGAGCCATTAATTTTATTACAACAATCATTAATATACGTTTAAGTAACTTATCCTTTGATCAAATACCCTTATTTGTATGAGCTGTAGGAATTACAGCTTTTCTTTTACTTTTATCATTACCAGTATTAGCTGGAGCAATTACAATATTATTAACAGATCGTAATCTAAATACCTCCTTTTTCGACCCCGCTGGAGGAGGAGATCCTATTTTATATCAACATTTATTT
>refbc_1022857_5_Lepidoptera_sp._BOLD:AAC8304
AACACTTTATTTTATTTTTGGAATTTGAGCTGGAATAGTAGGAACTTCTCTTAGACTTTTAATTCGAGCTGAATTAGGAAACCCAGGTTCTTTAATTGGGGATGATCAAATTTATAATACTATTGTTACAGCTCATGCTTTTATTATAATTTTTTTTATAGTTATACCTATTATAATTGGAGGATTTGGTAATTGATTAGTTCCTTTAATACTAGGAGCCCCTGATATAGCTTTCCCTCGAATAAATAATATAAGATTTTGACTTCTACCCCCTTCTTTAACACTACTTATCTCAAGTAGAATTGTAGAAAATGGAGCAGGGACTGGTTGAACAGTTTACCCTCCTTTATCTTCTAATATTGCTCATAGAGGGGGTTCAGTAGATTTAGCAATTTTTTCCCTTCATTTAGCTGGAATTTCTTCAATTTTAGGAGCAATTAACTTTATTACAACAATTATTAATATACGTTTAAATAATATATCATTTGATCAAATACCATTATTTGTTTGAGCTGTAGGAATTACTGCTTTCCTTTTACTTTTATCTTTACCAGTATTAGCTGGAGCTATTACAATACTTTTAACAGATCGAAATTTAAATACATCCTTTTTTGACCCTGCTGGAGGAGGAGATCCTATTCTTTATCAACATTTATTT
>refbc_1022860_5_Lepidoptera_sp._BOLD:AAC8956
AACTTTATATTTTATTTTTGGAATTTGAAGAGGAATAGTAGGAACATCATTAAGATTGTTAATTCGAGCAGAATTAGGTAATCCAGGATCATTAATTGGAGATGATCAAATTTACAACACAATTGTTACAGCTCATGCTTTCATTATAATTTTTTTCATAGTTATACCTATTATAATTGGAGGATTTGGAAATTGATTAGTACCATTAATATTAGGAGCCCCAGATATAGCATTTCCACGAATAAATAATATAAGATTTTGATTATTACCCCCATCATTAACCCTTTTAATTTCAAGAAGAATTGTTGAAAATGGAGCAGGAACTGGATGAACTGTTTACCCCCCACTTTCATCTAATATTGCACATGGAGGTAGATCTGTTGATTTAGCAATTTTTTCCTTACACTTAGCTGGTATTTCCTCAATTTTAGGAGCAATTAATTTTATTACAACAATTATTAATATACGAATTAATGGAATATCTTTTGATCAAATACCTTTATTTGTGTGAGCTGTAGGTATTACAGCATTATTATTACTATTATCTTTACCTGTATTAGCTGGTGCTATTACAATACTTCTAACAGATCGAAATTTAAATACATCATTTTTTGATCCTGCAGGAGGAGGAGANCCTATTCTTTATCAACACTTATTT
>refbc_1022865_5_Lepidoptera_sp._BOLD:AAC9233
AACACTATATTTTATTTTTGGAATTTGAGCAGGAATAATTGGAACATCATTAAGTTTATTAATTCGAGCAGAATTAGGAAATCCTGGATCTTTAATTGGAGATGATCAAATTTATAATACTATTGTAACAGCTCATGCTTTTGTTATAATTTTTTTTATAGTTATACCTATCATAATTGGAGGATTTGGTAATTGATTAGTCCCTTTAATATTAGGAGCCCCTGATATAGCTTTCCCCCGAATAAATAATATAAGTTTTTGATTATTACCCCCCTCTCTAATTTTATTAATTTCAAGAAGTATCGTAGAAAATGGAGCCGGTACTGGATGAACTGTGTATCCCCCCCTTTCATCTAACATTGCTCATAGAGGAAGATCAGTAGATTTAGCTATTTTTTCACTTCACTTAGCTGGAATTTCTTCTATTTTAGGAGCTATTAATTTTATTACCACAATTATTAATATACGACTAAATAATATATCTTTTGATCAAATACCATTATTTGTATGAGCTGTTGGAATTACAGCATTCTTATTATTAATTTCTTTACCTGTTTTAGCAGGAGCTATTACTATACTTTTAACAGATCGTAATCTTAACACTTCTTTTTTTGATCCTGCCGGAGGAGGAGATCCTATTTTATACCAACATTTATTT
>refbc_1022910_5_Lepidoptera_sp._BOLD:AAD2556
AACTCTATATTTTATTTTTGGTATTTGAGCAGGTATAGTAGGAACTTCATTAAGAATACTTATTCGAGCAGAATTAGGAAACCCTGGATCACTAATTGGAGATGATCAAATTTATAACACTATTGTTACAGCTCATGCTTTTATTATAATTTTTTTTATAGTTATACCTATTATAATTGGTGGATTTGGAAATTGATTAGTTCCCCTCATATTAGGAGCCCCGGATATAGCTTTCCCTCGAATAAATAATATAAGTTTTTGACTTCTCCCCCCTTCTTTAATTCTTTTAACCTCCAGAAGAATTGTAGAAAATGGAGCAGGAACTGGATGAACAGTTTACCCCCCACTTTCATCTAATATTGCACATAGAGGAAGCTCAGTTGATTTAGCAATCTTTTCCTTACATCTAGCAGGAATCTCATCAATTTTAGGAGCTATTAACTTTATTACCACCATCATTAATATACGATTAAATAATTTATCATTTGATCAAATACCATTATTTATTTGAGCAGTAGGAATTACCGCTTTTTTACTATTATTATCTTTACCTGTATTAGCTGGAGCTATTACAATATTATTAACTGATCGAAATTTAAATACTTCATTTTTTGACCCTGCTGGAGGTGGAGATCCTATTCTTTACCAACATTTATTT
>refbc_1022916_5_Lepidoptera_sp._BOLD:AAD2778
AACTTTATATTTTATTTTTGGTATTTGAGCTGGTATAGTAGGAACTTCTTTAAGTTTATTAATTCGTGCTGAACTAGGAAATCCAGGATCATTAATTGGAGATGATCAAATTTATAATACTATTGTCACAGCTCATGCTTTTATTATAATTTTTTTTATAGTAATACCTATTATAATTGGAGGATTTGGTAATTGACTTGTTCCTTTAATGTTAGGAGCACCTGACATAGCATTCCCCCGAATAAATAACATAAGTTTTTGACTTCTTCCCCCCTCTCTTACCCTTTTAATTTCAAGTAGAATTGTAGAAAATGGAGCAGGAACAGGATGAACAGTTTATCCCCCACTTTCATCTAATATTGCTCATAGAGGAAGCTCAGTAGACTTAGCTATTTTCTCCCTTCATTTAGCAGGAATTTCTTCAATTTTAGGAGCAATTAATTTTATTACTACTATTATTAATATACGATTAAATAATTTATCTTTTGATCAAATACCATTATTTATTTGAGCAGTAGGTATTACAGCTTTCTTACTTCTTCTTTCTTTACCAGTATTAGCTGGAGCTATTACTATACTTTTAACTGATCGAAATTTAAATACATCATTTTTTGACCCAGCTGGAGGAGGTGATCCAATTCTTTATCAACACTTATTT
>refbc_1022933_5_Lepidoptera_sp._BOLD:AAD4480
TACTTTATATTTTATTTTTGGTATTTGATCAGGTATAGTAGGAACATCATTAAGCTTATTAATTCGTGCCGAATTAGGAAATCCAGGTATATTAATTGGAGATGATCAAATTTATAACACTATTGTAACAGCTCATGCTTTTATTATAATTTTTTTCATAGTTATACCTATTATAATTGGAGGATTTGGAAATTGATTAGTACCTTTAATATTAGGAGCCCCTGATATAGCTTTCCCTCGAATAAATAATATAAGATTTTGATTATTACCCCCATCATTAACTTTACTAATTTCCAGAAGAATTGTAGAAAATGGAGCAGGTACTGGATGAACAGTTTATCCACCACTTTCATCTAATATTGCTCATGGAGGTAGATCAGTTGATTTAGCTATTTTTTCTTTACATTTGGCTGGAATTTCCTCAATTTTAGGGGCAATTAATTTTATTACAACAATTATTAATATACGAATTAATGGATTATTCTTTGATCAAATACCTTTATTTGTTTGAGCTGTAGGAATTACAGCTTTATTATTATTACTTTCTTTACCAGTATTAGCTGGAGCAATTACTATACTTTTAACAGACCGTAATTTAAATACATCATTTTTTGATCCTGCAGGTGGAGGAGATCCTATTCTTTACCAACATTTATTT
>refbc_1022935_5_Lepidoptera_sp._BOLD:AAD4532
AACATTATATTTTATTTTTGGAATTTGAGCAGGAATAATTGGAACTTCATTAAGTTTATTAATTCGAGCAGAATTAGGAAATCCTGGTTCTTTAATTGGAGATGATCAAATTTATAATACTATTGTTACAGCTCATGCATTTATTATAATTTTTTTTATAGTTATACCAATTATAATTGGAGGATTTGGAAATTGATTAGTACCATTAATATTAGGAGCTCCTGATATAGCTTTCCCACGAATAAATAATATAAGATTTTGGTTACTTCCACCTTCAATTATATTATTAATTTCAAGAAGAATTGTAGAAAATGGAGCAGGAACTGGATGAACAGTTTATCCACCTTTATCTTCTAATATTGCTCACGGAGGAGGATCTGTAGATTTAGCTATTTTTTCATTACATTTAGCAGGAATTTCTTCTATTTTAGGAGCTATTAATTTTATTACAACAATTATTAATATACGTTTAAATAATATATCATTAGATCAAATACCTTTATTTGTTTGAGCTGTAGGAATTACTGCATTTCTCCTTCTTCTTTCTTTACCTGTTTTAGCTGGAGCTATTACTATATTATTAACTGATCGTAACTTAAATACTTCATTCTTTGACCCTGCAGGAGGAGGAGATCCAATTTTATATCAACATTTATTT
>refbc_1022939_5_Lepidoptera_sp._BOLD:AAD4785
AACTTTATATTTTATTTTTGGAATTTGAGCTGGAATAGTAGGAACTTCTTTAAGTTTATTAATTCGAGCTGAATTAGGTAATCCCGGATCATTAATTGGTGATGATCAAATTTATAATACAATTGTAACAGCTCATGCTTTTATTATAATTTTTTTTATAGTTATACCTATTATAATTGGAGGATTTGGTAATTGATTAGTGCCCTTAATATTAGGAGCCCCAGATATAGCTTTCCCTCGTATAAATAATATAAGTTTTTGACTTTTACCCCCATCATTGACACTTTTAATTTCAAGAAGAATTGTAGAAAATGGAGCAGGAACAGGATGAACAGTTTACCCACCCCTATCATCTAATATTGCCCATGGTGGAAGATCTGTTGATTTAGCAATTTTTTCCCTTCATTTAGCAGGAATTTCATCAATCTTAGGTGCAATTAACTTCATTACAACAATTATTAATATACGTTTAAATAATTTATCATTTGACCAAATACCTCTATTTATTTGAGCAGTAGGAATTACAGCATTCTTATTATTACTTTCCTTACCTGTTTTAGCAGGAGCTATTACTATATTATTAACAGATCGAAATTTAAATACATCTTTTTTTGATCCAGCCGGAGGAGGAGATCCTATTTTATATCAACATTTATTT
>refbc_1022943_5_Lepidoptera_sp._BOLD:AAD5045
AACATTATATTTTATTTTTGGTATTTGAGCTGGAATAGTTGGAACTTCATTAAGATTACTAATTCGAGCTGAATTAGGAACCCCTGGATCTTTAATTGGAGATGATCAAATCTATAATACTATTGTAACAGCCCATGCTTTTATTATAATTTTTTTTATAGTTATACCTATTATAATTGGGGGATTCGGTAATTGACTTGTTCCCTTAATACTAGGAGCTCCTGATATAGCTTTCCCCCGAATAAATAATATAAGTTTTTGATTACTTCCTCCCTCATTAACTTTACTAATTTCTAGAAGAATCGTAGAAAATGGAGCAGGAACAGGATGAACAGTATACCCTCCCCTTTCATCTAATATTGCACATGGGGGTAGATCAGTTGATTTAGCTATTTTCTCCCTTCATCTTGCAGGAATTTCTTCTATTTTAGGAGCTATTAATTTTATTACTACAATTATTAATATACGATTGAATAGATTATCATTTGATCAAATACCTCTATTTATTTGAGCTGTAGGAATTACTGCATTTTTATTATTATTATCTTTACCCGTTTTAGCTGGAGCTATTACTATACTTTTAACAGATCGAAATCTTAATACTTCTTTTTTTGATCCAGCAGGAGGAGGAGATCCAATTCTTTATCAACACTTATTT
>refbc_1022953_5_Lepidoptera_sp._BOLD:AAD6356
CACATTATATTTTATTTTTGGAATTTGAGCAGGAATAGTAGGAACATCTTTAAGTATACTAATTCGTGCTGAATTAGGAAATCCAGGATCACTAATTGGAGATGATCAAATTTATAATACTATTGTAACAGCTCATGCATTTATTATAATTTTTTTTATAGTAATACCTATTATAATTGGAGGGTTTGGAAATTGATTAGTACCTCTAATATTAGGAGCCCCTGATATAGCTTTCCCACGAATAAATAATATAAGATTTTGATTACTCCCCCCCTCACTAACACTTTTAATTTCTAGAAGAATTGTAGAAAATGGTGCTGGTACAGGATGAACAGTGTACCCCCCACTTTCATCTAATATTGCTCATGGAGGAAGATCTGTAGATCTAGCTATTTTTTCATTACATTTAGCTGGTATTTCCTCTATTTTAGGAGCTATTAATTTTATTACAACAATTATTAATATACGAATTAACGGACTTTCTTTTGATCAAATACCTTTATTTGTGTGAGCAGTAGGAATTACAGCTCTTCTTCTTCTTTTATCTCTTCCTGTTTTAGCAGGTGCTATTACAATACTATTAACAGATCGAAATTTAAATACATCTTTTTTTGATCCTGCTGGAGGAGGGGATCCTATTTTATATCAACATTTATTT
>refbc_1022955_5_Lepidoptera_sp._BOLD:AAD6699
AACTTTATACTTTATTTTTGGTATTTGAGCAGGAATAGTAGGAACTTCATTAAGATTATTAATTCGAGCTGAATTAGGTACTCCTGGTTCTTTTATTGGAGATGATCAAATTTATAATACTATTGTCACAGCTCATGCTTTCATTATAATTTTTTTCATAGTAATACCTATTATAATTGGAGGTTTTGGAAATTGACTTATTCCTTTAATAATAGGAGCCCCAGATATAGCTTTCCCACGAATAAATAATATAAGTTTTTGGTTACTTCCCCCCTCACTTACATTATTAATTTCAAGAAGAATTGTTGAAAATGGAGCAGGAACAGGATGAACAGTTTACCCCCCACTTTCATCTAATATTGCCCATGGAGGTAGATCTGTAGATTTAGCTATTTTCTCGCTACATTTAGCTGGAATTTCTTCAATTATAGGAGCTATTAATTTTATTACAACTATTATTAATATACGATTAAATAATTTATCTTTTGATCAAATACCTTTATTTATTTGAGCAGTAGGTATTACAGCTTTTTTACTTTTACTATCATTACCAGTTTTAGCAGGAGCTATTACTATATTATTAACAGATCGTAATTTAAATACATCTTTTTTTGACCCTGCTGGAGGTGGTGACCCAATTTTATATCAACATTTATTT
>refbc_1022966_5_Lepidoptera_sp._BOLD:AAD7295
AACTTTATATTTTATTTTTGGTATTTGAGCAGGAATAGTAGGAACTTCTTTAAGTTTATTAATTCGAGCTGAATTAGGAAATCCTGGATCTTTAATTGGAGATGATCAAATTTATAATACTATTGTTACAGCTCATGCTTTTATTATAATTTTTTTTATAGTAATACCAATTATAATTGGAGGATTTGGGAATTGATTAGTTCCCTTGATATTAGGAGCACCTGATATAGCATTCCCTCGAATAAATAATATAAGTTTTTGACTACTCCCCCCCTCATTAACTCTTTTAATTTCAAGAAGAATTGTAGAAAATGGAGCAGGAACTGGATGAACTGTTTACCCACCCCTCTCTTCAAATATTGCTCATAGAGGAAGCTCAGTAGATTTAGCTATTTTCTCATTACATTTAGCTGGAATTTCATCTATTTTAGGAGCTATTAATTTTATTACAACAATTATTAATATACGGTTAAATAATATAATATTTGACCAAATACCTTTATTTGTTTGAGCTGTAGGAATTACAGCATTTTTACTTCTTTTATCATTACCCGTATTAGCTGGAGCTATTACTATATTATTAACCGATCGAAATTTAAATACCTCATTCTTTGACCCAGCTGGAGGAGGAGATCCAATTCTTTATCAACATTTATTT
>refbc_1022991_5_Lepidoptera_sp._BOLD:AAD9949
AACTTTATATTTTATTTTTGGAATTTGAGCAGGAATAGTCGGAACTTCTTTAAGTTTACTAATTCGAGCTGAATTAGGTAATCCTGGATCATTAATTGGAGATGATCAAATTTATAATACAATCGTTACAGCACATGCTTTTATTATAATTTTTTTTATAGTAATACCTATTATAATTGGAGGATTTGGAAATTGATTAGTGCCTTTAATATTAGGAGCTCCTGATATAGCTTTCCCCCGAATAAATAATATAAGTTTTTGATTATTACCTCCTTCTTTAACTCTTTTAATTTCAAGAAGAATTGTAGAAAATGGAGCAGGAACAGGATGAACTGTTTACCCCCCTTTATCATCTAATATTGCCCATGGAGGAAGATCTGTAGATTTAGCAATTTTCTCTCTTCATTTAGCAGGAATCTCATCAATTCTAGGAGCCATTAACTTTATTACAACAATTATTAACATACGACTTAATAATTTATCATTTGATCAAATACCTTTATTTGTCTGAGCTGTAGGTATTACTGCATTTTTATTACTTCTTTCATTACCAGTTTTAGCTGGAGCTATTACTATATTATTAACTGATCGAAATTTAAATACATCTTTTTTTGATCCAGCAGGAGGAGGTGATCCTATTTTATATCAACATTTATTT
>refbc_1023003_5_Lepidoptera_sp._BOLD:AAE1364
AACATTATATTTTATTTTTGGAATTTGAGCAGGTATAGTAGGAACTTCTTTAAGATTATTAATTCGAGCTGAATTAGGAAATCCAGGATCTTTAATTGGTGATGATCAAATTTATAATACTATTGTTACCGCTCACGCTTTTATTATAATTTTTTTTATAGTAATACCTATTATAATTGGAGGATTTGGTAATTGATTAGTCCCTCTTATATTAGGAGCTCCTGATATAGCATTTCCTCGAATAAATAATATAAGTTTTTGACTTCTACCCCCATCTTTAACTTTATTAATTTCAAGAAGAATTGTAGAAAATGGAGCAGGAACAGGATGAACAGTTTACCCCCCACTTTCATCTAATATTGCACATGGAGGAAGATCTGTGGATTTAGCTATTTTTTCACTACATTTAGCTGGAATTTCTTCAATTTTAGGAGCAATTAACTTTATTACTACAATTATTAACATACGATTAAATAATTTATCTTTTGATCAAATACCTTTATTTGTATGAGCTGTAGGAATTACAGCATTTTTATTACTACTTTCTTTACCAGTTTTAGCTGGAGCTATTACTATACTTTTAACTGATCGAAATTTAAATACTTCTTTTTTTGATCCTGCTGGAGGAGGAGATCCTATTTTATATCAACATTTATTT
>refbc_1023020_5_Lepidoptera_sp._BOLD:AAE3611
AACTTTATATTTTATTTTTGGAATTTGAGCAGGAATATTAGGAACTTCCCTAAGATTATTAATTCGAACTGAATTAGGAAATCCGGGATCATTAATTGGAGATGATCAAATTTATAACACTATTGTTACCGCTCATGCTTTTATTATAATTTTTTTTATAGTAATACCTATTATAATTGGAGGTTTTGGAAACTGATTAATTCCCTTAATATTAGGAGCTCCTGATATAGCTTTCCCCCGAATAAATAATATAAGTTTTTGAATACTCCCCCCTTCATTAACTCTTTTGATTTCAAGAAGAATTGTAGAAAATGGTGCAGGAACAGGATGAACAGTTTACCCCCCTTTATCCTCTAATATTGCTCATCAAGGATCTTCAGTAGATTTAGCAATTTTTTCTTTACATTTAGCTGGAATTTCCTCAATTTTAGGAGCTATTAATTTTATTACTACAATTATTAATATACGAATTAAAAACTTATCTTTTGATCAAATACCTTTATTTGTGTGATCAGTAGGAATTACAGCTTTATTATTACTTTTATCATTACCAGTATTAGCAGGAGCTATTACCATACTTCTAACCGATCGAAATTTAAATACTTCTTTTTTTGATCCAGCAGGAGGAGGAGATCCTATTCTTTATCAACATTTATTT
>refbc_1023024_5_Lepidoptera_sp._BOLD:AAE3857
AACATTGTATTTTATTTTTGGTATTTGAGCAGGAATAGTAGGAACTTCTTTAAGATTATTAATTCGAGCTGAGTTAGGAAATCCTGGATCTTTAATTGGAGATGATCAAATTTATAATACTATTGTAACTGCCCATGCTTTTATTATAATTTTTTTTATAGTTATGCCAATTATAATTGGTGGATTTGGAAATTGATTAGTTCCTTTAATATTGGGGGCCCCAGATATAGCTTTTCCTCGAATAAATAATATAAGATTTTGATTATTACCTCCATCTATTACTCTTTTAATTTCAAGAAGAATTGTAGAAAATGGGGCTGGGACAGGATGAACTGTATACCCCCCGTTATCTTCTAATATTGCTCATGGAGGAAGCTCAGTAGATTTAGCTATTTTTTCTTTACATCTAGCTGGAATTTCTTCAATTTTAGGGGCCATTAATTTTATTACAACAATCATTAATATGCGATTAAATAATTTATCTTTTGATCAAATACCGTTATTTATTTGAGCAGTAGGTATTACCGCATTTTTACTTTTACTTTCATTACCAGTATTAGCTGGAGCTATTACTATATTATTAACTGATCGAAATTTAAATACATCATTTTTTGATCCGGCCGGTGGTGGGGACCCAATTTTATATCAACATTTATTT
>refbc_1023027_5_Lepidoptera_sp._BOLD:AAE4088
AACATTATATTTTATTTTTGGTATTTGAGCAGGAATAGTAGGAACTTCTCTAAGTTTATTAATTCGAGCTGAATTAGGAAATCCTGGATCTTTAATTGGTGATGATCAAATTTATAATACTATTGTTACAGCACATGCTTTTATTATAATTTTTTTTATAGTTATACCTATTATAATTGGAGGATTTGGAAATTGATTAGTACCTTTAATATTAGGAGCCCCTGATATAGCTTTTCCCCGAATAAATAATATAAGATTTTGACTGCTGCCCCCCTCATTAACTCTCTTAATTTCAAGAAGTATTGTAGAAAATGGAGCAGGAACTGGATGAACAGTGTACCCCCCACTTTCATCTAATATTGCCCATAGAGGAAGATCTGTTGATTTAGCTATTTTCTCTCTTCATTTAGCTGGTATTTCCTCAATTTTAGGAGCAATTAATTTTATTACTACAATTATTAATATACGACTTAATAATATATCTTTTGATCAAATACCTTTATTTGTATGAGCAGTAGGAATTACTGCATTCCTATTACTTTTATCTTTACCAGTATTAGCAGGAGCTATTACTATACTTTTAACTGATCGAAATTTAAATACATCTTTTTTTGATCCTGCAGGAGGAGGAGATCCTATTTTATACCAACATTTATTT
>refbc_1023057_5_Lepidoptera_sp._BOLD:AAE6933
AACTCTATATTTTATTTTTGGTATTTGAGCAGGAATATTAGGAACTTCATTAAGTTTGTTAATTCGTGCAGAATTAGGAACCCCAGGTTGTTTTATTGGAGATGATCAAATTTATAATACTATTGTTACAGCTCATGCTTTTATTATAATTTTTTTTATAGTTATACCTATTATAATTGGAGGATTTGGTAATTGATTAGTTCCCCTTATATTAGGAGCCCCTGATATAGCTTTCCCCCGAATAAATAATATAAGATTTTGATTATTACCCCCTTCTTTAACTCTTTTAATTTCAAGAAGAATTGTAGAAAATGGAGCAGGAACAGGATGAACAGTTTACCCCCCACTTTCATCTAACATTGCTCATAGAGGAAGTTCAGTAGATTTAGCTATTTTTTCATTACATTTAGCTGGAATTTCATCAATTTTAGGTGCTATTAATTTTATCTCAACAATTATTAATATACGATTAAATAACATATCTTTCGATCAATTACCTTTATTTATTTGAGGGGTAGGAATCACAGCATTTCTTCTTCTACTTTCCTTGCCAGTTTTAGCTGGAGCTATTACTATACTTTTAACTGATCGAAATTTAAATACTTCTTTTTTTGATCCTGCTGGAGGAGGAGACCCAATTTTATACCAACATTTATTT
>refbc_1023061_5_Lepidoptera_sp._BOLD:AAE7380
AACTTTATATTTTATTTTTGGAATTTGATCAGGAATAGTTGGTACTTCTTTAAGTTTATTAATTCGTGCTGAATTAGGAAATCCTGGATCTTTAATCGGAGATGATCAAATTTATAATACTATTGTAACAGCTCATGCTTTTATTATAATTTTTTTCATAGTAATACCTATTATAATTGGAGGATTTGGAAACTGATTAGTACCTTTAATATTAGGAGCCCCTGATATAGCTTTCCCTCGAATAAATAATATAAGATTTTGACTTCTACCCCCCTCATTAACTTTATTAATTTCTAGAAGAATTGTAGAAAATGGAGCAGGAACAGGATGAACAGTGTACCCCCCACTGTCATCAAATATTGCTCATAGAGGAAGATCAGTAGATTTAGCTATTTTTTCACTACATTTAGCTGGAATTTCATCTATTTTAGGTGCAATTAATTTTATTACTACAATTATTAATATACGAATTAATGGCTTATCTTTTGATCAAATACCCTTATTTATTTGATCTGTAGGAATTACAGCATTATTATTATTACTTTCTCTTCCAGTTTTAGCTGGAGCAATTACTATACTTTTAACCGATCGTAATTTAAATACTTCATTTTTTGACCCTGCTGGTGGAGGTGANCCAATTCTTTATCAACATTTATTT
>refbc_1023063_5_Lepidoptera_sp._BOLD:AAE7603
TACATTATATTTTATTTTTGGTATTTGAGCAGGAATAGTGGGAACATCTTTAAGAATACTTATTCGTGCTGAATTAGGTAATCCAGGATCATTAATTGGAGATGATCAAATTTATAATACTATTGTAACAGCCCATGCATTTATTATAATTTTTTTTATAGTTATACCTATTATAATTGGAGGATTCGGAAATTGATTAGTTCCTTTAATATTAGGAGCTCCTGATATAGCTTTTCCACGAATAAATAATATAAGATTTTGATTACTTCCACCTTCATTAACTTTATTAATTTCTAGAAGAATTGTAGAAAATGGAGCAGGAACAGGATGAACAGTATACCCCCCTCTTTCATCTAATATTGCTCATGGTGGTAGATCTGTAGATTTAGCTATTTTTTCTTTACATTTAGCAGGAATTTCTTCTATTTTAGGAGCTATTAATTTTATTACAACAATTATTAATATACGAATTAATGGTCTTTCATTTGATCAAATACCTTTATTTATTTGAGCAGTAGGAATTACAGCTTTACTTCTTTTACTATCTTTACCAGTATTAGCTGGAGCTATTACTATACTTTTAACAGATCGAAATTTAAATACATCTTTTTTTGATCCTGCAGGAGGAGGAGACCCTATTTTATATCAACATTTATTT
>refbc_1023066_5_Lepidoptera_sp._BOLD:AAE7747
AACATTATATTTTATTTTTGGAATTTGAGCTGGAATAGTTGGAACCTCATTAAGACTTTTAATTCGGGCAGAATTAGGTAACCCAGGATCTTTAATTGGAGATGATCAAATTTATAATACTATTGTAACTGCCCATGCTTTTATTATAATTTTTTTTATAGTTATACCTATTATAATTGGAGGATTTGGTAATTGATTAGTTCCTTTAATGTTAGGGGCCCCTGATATAGCTTTCCCCCGAATAAATAACATAAGATTCTGACTTTTACCTCCTTCTCTTACACTTTTAATTTCAAGAAGTATTGTAGAAAATGGAGCAGGGACGGGATGAACTGTTTACCCTCCTTTATCTTCTAATATTGCTCACGGAGGAAGTTCAGTGGATCTAGCAATTTTTTCTTTACATTTAGCTGGAATTTCTTCTATTTTAGGGGCCATTAATTTTATTACAACAATTATTAATATACGATTAAATAATTTATCTTTTGACCAAATACCTTTATTTATTTGAGCTGTAGGAATTACAGCATTTTTATTACTACTTTCTTTACCTGTATTAGCTGGGGCAATTACTATGTTATTAACAGATCGAAATTTAAATACATCTTTTTTTGACCCTGCGGGTGGGGGAGACCCAATTTTATATCAACATTTATTT
>refbc_1023088_5_Lepidoptera_sp._BOLD:AAF0163
TACATTATATTTTATCTTTGGAATTTGAGCAGGAATAGTAGGAACCTCATTAAGACTATTAATTCGGGCCGAATTAGGAAGCCCAGGATCATTAATTGGTGATGATCAAATCTATAATACAATTGTAACTGCCCATGCATTCATTATAATTTTTTTCATAGTTATACCCATTATAATTGGAGGTTTTGGAAATTGACTAGTACCCTTAATACTTGGGGCACCAGATATAGCTTTCCCCCGAATAAATAATATAAGATTTTGACTACTACCACCATCATTAACTCTTCTTATTTCTAGAAGAATTGTTGAAAATGGAGCAGGAACTGGATGAACTGTCTACCCCCCCCTTTCATCTAATATTGCCCATGGAGGTAGATCTGTAGATCTAGCTATCTTCTCCCTTCATTTAGCGGGAATTTCCTCCATTTTAGGTGCTATTAATTTTATTACAACAATTATTAATATACGAATTAATGGAATATCTTTTGACCAAATACCATTATTTGTGTGATCTGTAGGAATTACTGCTCTTTTACTTCTTCTATCTTTACCCGTTTTAGCCGGAGCTATTACCATACTTTTAACTGATCGTAATTTAAATACATCATTTTTTGACCCAGCAGGAGGAGGAGATCCTATTCTTTATCAACATTTATTT
>refbc_1023091_5_Lepidoptera_sp._BOLD:AAF0609
AACTTTATATTTTATTTTTGGTATTTGAGCAGGAATAGTAGGTACTTCTTTAAGATTACTAATTCGAGCTGAATTAGGAAACCCTGGATCTTTAATTGGAGATGATCAAATTTATAATACTATTGTCACCGCTCATGCTTTCATTATAATTTTTTTTATAGTTATACCTATTATAATTGGAGGATTTGGAAATTGATTAGTACCCCTTATATTAGGAGCTCCTGATATAGCTTTTCCTCGAATAAATAATATAAGTTTCTGACTTTTACCCCCATCTTTAACTTTACTTATTTCAAGAAGAATTGTAGAAAATGGAGCAGGAACAGGATGAACAGTTTATCCCCCACTTTCATCTAATATTGCCCATGGAGGAAGATCTGTTGATTTAGCTATTTTTTCCTTACATTTAGCTGGAATTTCATCAATTTTAGGAGCCATTAATTTTATTACCACAATTATTAATATACGATTAAATAATTTATCTTTTGATCAAATACCTTTATTTATTTGAGCTGTAGGAATTACAGCATTCTTATTATTATTATCTTTACCAGTTTTAGCAGGTGCTATTACTATACTTCTTACTGATCGAAATTTAAATACATCTTTTTTTGACCCAGCAGGAGGGGGTGATCCAATTTTATATCAACACTTATTT
>refbc_1023138_5_Lepidoptera_sp._BOLD:AAF4523
AACATTATATTTTATTTTTGGAATTTGAGCAGGTATAGTTGGTACTTCTCTAAGATTATTAATTCGAGCTGAATTAGGAAATCCTGGATCTTTAATTGGAGATGATCAAATTTATAACACTATTGTTACTGCTCATGCTTTTATTATAATTTTTTTTATAGTTATACCCATTATAATTGGAGGATTCGGAAATTGATTAGTACCCCTTATATTAGGAGCTCCTGATATAGCTTTTCCCCGAATAAATAATATAAGTTTTTGACTTTTACCTCCATCTTTAACTTTACTAATTTCAAGAAGAATTGTAGAAAATGGAGCAGGAACCGGATGAACAGTTTACCCCCCACTTTCATCTAATATTGCTCATAGAGGAAGATCTGTTGATTTAGCTATTTTTTCATTACATTTAGCTGGAATTTCATCAATTTTAGGAGCTATTAATTTTATTACTACAATCATTAATATACGATTAAATAGATTATCTTTTGATCAAATACCTTTATTTATTTGAGCTGTAGGAATTACAGCATTTTTATTATTACTTTCTTTACCAGTTTTAGCAGGAGCTATTACTATACTTTTAACAGATCGAAATTTAAATACATCTTTTTTTGACCCTGCTGGAGGAGGTGATCCAATTTTATATCAACATTTATTT
>refbc_1023144_5_Lepidoptera_sp._BOLD:AAF4985
AACATTATATTTTATTTTTGGAATTTGAGCTGGTATAGTAGGAACTTCTTTAAGTTTACTTATTCGAGCAGAATTAGGAAATCCAGGATCTTTAATTGGAGATGATCAAATTTATAATACTATTGTTACAGCACATGCTTTTATTATAATTTTTTTTATAGTAATACCTATTATAATTGGGGGATTTGGTAATTGATTAGTTCCCTTAATATTAGGGGCACCCGATATAGCTTTCCCCCGAATAAATAATATAAGATTTTGACTTTTACCACCTTCTATTACTTTATTAATTTCTAGAAGAATTGTAGAGAATGGAGCTGGAACTGGATGAACAGTATATCCTCCCCTTTCTTCAAATATTGCCCACGGGGGCAGATCAGTTGATTTAGCTATTTTTTCTTTACATCTTGCTGGAATTTCATCTATTTTAGGAGCAATTAATTTTATTACTACTATTATTAATATACGATTAAATAATTTATCGTTTGATCAAATACCATTATTTGTTTGAGCAGTAGGAATTACTGCATTTTTATTACTTTTATCTTTACCTGTATTAGCTGGAGCTATTACAATATTATTAACTGACCGAAATTTAAATACATCTTTTTTTGACCCAGCAGGTGGAGGAGATCCAATTTTATATCAACATTTATTT
>refbc_1023147_5_Lepidoptera_sp._BOLD:AAF5353
AACTTTATATTTTATTTTTGGAATTTGAGCTGGAATAGTTGGAACTTCTTTAAGATTATTAATTCGTGCTGAATTAGGAAATCCTGGATCTTTAATTGGAGATGATCAAATTTATAATACTATTGTAACAGCTCATGCTTTTATTATAATTTTTTTTATAGTTATACCTATTATAATTGGAGGATTTGGTAATTGACTTGTACCTTTAATGTTAGGAGCCCCTGATATAGCTTTCCCCCGAATAAATAATATAAGATTTTGACTATTACCCCCTTCAATTACATTACTAATTTCAAGAAGAATTGTAGAAAATGGAGCTGGAACTGGATGAACTGTTTATCCTCCTTTATCTTCTAATATTGCTCATGGAGGTAGCTCTGTAGACTTAGCTATTTTTTCTTTACATTTAGCTGGAATTTCATCTATTTTAGGAGCAATTAATTTTATTACCACTATTATTAATATACGTCTTAATAATATATTTTTTGATCAATTACCACTATTTGTGTGAGCAGTTGGAATTACTGCATTTTTATTATTACTTTCTCTTCCAGTTTTAGCAGGAGCTATTACTATACTACTTACAGATCGAAATTTAAATACTTCTTTTTTTGATCCTGCTGGAGGAGGAGATCCTATTTTATATCAACATTTATTT
>refbc_1023243_5_Lepidoptera_sp._BOLD:AAH7670
AACATTATATTTCATTTTTGGAATTTGAGCAGGAATAATTGGAACTTCTTTAAGTCTATTAATTCGAGCTGAATTAGGAAATCCAGGCTCTTTAATTGGAGATGACCAAATTTATAATACTATTGTGACAGCTCATGCTTTTATTATAATTTTTTTTATAGTTATACCTATTATAATTGGAGGATTTGGTAATTGATTAGTACCTCTGATATTAGGAGCCCCCGATATAGCGTTCCCCCGTATAAATAACATAAGATTTTGGTTACTTCCTCCTTCCATTACTCTTTTAATTTCAAGAAGAATTGTAGAAAATGGGGCAGGAACAGGATGAACAGTATACCCCCCTTTATCCTCTAACATTGCTCACGGAGGTAGATCAGTTGATTTAGCTATTTTTTCCCTTCACTTAGCTGGAATTTCTTCAATTTTAGGGGCAATTAACTTTATTACAACCATTATTAATATACGATTAAACAATATATTTTTTGATCAATTACCTCTATTTGTTTGAGCTGTAGGAATTACAGCTTTTTTACTTCTATTATCTTTACCTGTTTTAGCGGGAGCAATCACAATACTTCTTACAGACCGAAATCTAAATACTTCTTTTTTTGACCCTGCAGGAGGGGGAGANCCCATTTTATACCAACACTTATTC
>refbc_1023283_5_Lepidoptera_sp._BOLD:AAI5385
AACTTTATACTTTATTTTTGGAATCTGAGCTGGAATAGTTGGTACTTCTTTAAGACTATTAATTCGAGCTGAATTAGGAACCCCCGGTTCTCTTATTGGAGATGATCAAATTTATAATACTATTGTTACAGCTCATGCTTTTATTATAATTTTCTTTATAGTTATACCTATTATAATTGGAGGATTTGGCAATTGATTAGTCCCTTTAATATTAGGGGCTCCTGATATAGCTTTCCCCCGTATAAATAATATAAGTTTTTGACTTTTACCCCCCTCTTTAACTTTACTAATTTCTAGAAGTATTGTAGAAAATGGAGCTGGAACTGGATGAACAGTGTACCCCCCACTTTCATCTAATATTGCCCATAGAGGTAGCTCAGTAGACTTAGCTATTTTTTCCCTTCATCTAGCTGGAATCTCCTCCATTTTAGGAGCTATTAATTTTATTACAACAATTATTAATATACGATTAAATAATTTATCTTTCGATCAAATACCTTTATTTATTTGAGCAGTTGGTATTACTGCATTCTTATTATTATTATCTTTACCAGTTTTAGCTGGAGCAATTACAATACTTTTAACTGACCGAAATTTAAATACTTCATTTTTTGATCCTGCTGGAGGAGGAGACCCCATTTTATATCAACATTTATTT
>refbc_1023297_5_Lepidoptera_sp._BOLD:AAI6540
AACTTTATATTTCATTTTTGGTATTTGAGCTGGGATAGTAGGAACTTCATTAAGTTTACTAATTCGAGCAGAATTAGGAAATCCAGGATCTTTAATTGGAGATGATCAAATTTATAATACTATTGTAACTGCTCATGCTTTTATTATAATTTTTTTTATAGTTATACCAATTATAATTGGTGGATTTGGAAATTGACTTGTTCCATTAATATTAGGAGCTCCAGATATAGCTTTTCCTCGAATAAATAATATAAGTTTTTGACTTCTCCCCCCCTCTTTAACTTTATTAATTTCAAGAAGAATTGTAGAAAATGGAGCTGGAACAGGATGAACAGTTTACCCCCCTTTATCCTCTAATATTGCCCATGGAGGAAGATCTGTTGATTTAGCAATTTTTTCTTTACATTTAGCAGGTATTTCATCTATTTTAGGTGCAATTAATTTTATTACTACAATTATTAATATACGACTTAATAATTTATCTTTCGATCAAATACCTTTATTTATTTGAGCTGTAGGAATTACAGCATTTTTACTTTTATTATCTTTACCTGTTTTAGCAGGAGCTATTACTATACTTCTTACTGATCGAAATCTTAATACATCATTTTTTGATCCCGCTGGAGGAGGAGATCCAATTTTATATCAACATTTATTT
>refbc_1023313_5_Lepidoptera_sp._BOLD:AAI8040
AACTCTATATTTTATTTTTGGAATTTGAGCAGGAATAGTTGGAACTTCACTTAGTTTATTAATTCGAGCCGAATTAGGAAACCCTGGATCATTAATTGGTGATGATCAAATTTACAATACTATTGTTACAGCTCATGCTTTTATTATAATTTTTTTTATAGTTATACCTATTATAATTGGTGGATTTGGAAATTGATTAGTTCCTTTAATATTAGGAGCTCCTGATATAGCTTTCCCTCGTATAAATAATATAAGTTTTTGACTTCTTCCCCCTTCTTTAACTCTTCTAATTTCAAGAAGAATTGTAGAAAACGGAGCAGGAACTGGATGAACAGTTTACCCCCCCCTTTCATCAAATATTGCACATAGAGGAAGATCAGTAGATTTAGCAATTTTTTCATTACACTTAGCTGGTATTTCTTCAATTTTAGGAGCTATTAATTTTATTACAACAATCATTAATATACGATTAAATAATTTAATATTTGATCAAATACCTTTATTTATTTGAGCAGTAGGAATTACTGCTTTTCTTTTATTACTTTCCTTACCTGTTTTAGCTGGTGCTATTACAATACTTTTAACAGATCGAAATTTAAATACTTCATTTTTTGATCCTGCTGGAGGAGGAGATCCAATTTTATATCAACACTTATTT
>refbc_1023318_5_Lepidoptera_sp._BOLD:AAI8428
AACTTTATACTTTATATTTGGTATTTGAGCAGGAATAGTAGGAACCTCCTTAAGACTCTTAATTCGAGCAGAATTAGGAAACCCAGGATCTTTAATCGGAGATGATCAAATTTATAATACTATTGTCACTGCTCATGCTTTTATTATAATTTTTTTTATAGTTATACCTATTATAATTGGAGGATTCGGAAATTGATTAGTCCCTTTAATATTAGGAGCTCCAGATATAGCTTTTCCTCGAATAAACAATATAAGTTTCTGACTTCTTCCCCCCTCTTTAATTCTATTAATTTCAAGTAGAATTGTAGAAAATGGAGCAGGAACAGGATGAACAGTATATCCCCCCCTTTCCTCTAATATTGCTCATGGAGGTAGATCAGTTGATTTAGCTATTTTCTCTCTTCATCTTGCAGGTATTTCTTCAATCCTAGGAGCAATTAATTTTATTACAACAATTATTAATATACGTCTTAATAGATTATCCTTTGATCAAATACCTTTATTCGTATGATCTGTAGGTATTACAGCATTTTTATTATTACTTTCTTTACCTGTATTAGCTGGAGCTATTACCATACTTTTAACTGATCGAAATTTAAATACTTCTTTTTTTGATCCTGCTGGAGGAGGAGATCCTATTCTTTATCAACATTTATTT
>refbc_1023350_5_Lepidoptera_sp._BOLD:AAJ1568
AACATTATATTTTATTTTTGGAATTTGGGCCGGAATAGTGGGCACTTCTTTAAGTCTAATAATTCGAGCTGAATTAGGAAATCCAGGATCTTTAATTGGAGATGATCAAATTTACAATACTATTGTAACAGCTCACGCTTTTATTATAATTTTTTTTATGGTAATGCCTATTATAATTGGAGGATTTGGTAATTGATTAGTACCTTTAATATTAGGAGCTCCAGATATAGCTTTCCCCCGCATAAATAATATAAGTTTTTGACTTTTACCCCCCTCTTTAACTTTACTAATTTCAAGAAGAATTGTAGAAAATGGAGCTGGGACAGGATGAACGGTGTACCCCCCACTATCATCTAATATCGCCCATGGAGGAAGATCAGTAGATTTAGCTATTTTTTCATTACACTTAGCTGGAATTTCTTCTATTCTAGGAGCAATTAATTTCATTACAACAATTTTTAATATACGATTAAATAATTTATCCTTTGATCAAATACCTTTATTTATTTGAGCTGTTGGAATTACAGCATTTTTACTTCTATTATCTTTACCTGTTTTAGCGGGAGCAATTACTATACTATTAACCGACCGAAACTTAAATACATCTTTTTTTGACCCTGCTGGAGGGGGAGATCCTATTTTATATCAACATTTATTT
>refbc_1023351_5_Lepidoptera_sp._BOLD:AAJ1712
AACTCTATACTTTATTTTTGGAATTTGATCAGGTATATTAGGAACATCTTTAAGAATATTAATCCGAACTGAATTAGGAAATCCAAGATCTTTAATTGGGGATGATCAAATTTATAATACTATTGTTACAGCTCATGCTTTTATTATAATTTTTTTTATGGTAATACCAATTATAATTGGAGGATTTGGTAATTGATTAGTACCTTTGATATTAGGAGCCCCCGATATAGCCTTCCCTCGAATAAATAATCTTAGATTTTGATTATTACCCCCCTCTTTAATACTTTTAATTTCAAGAAGAATTGTAGAAAATGGAGCTGGAACTGGTTGAACAGTATATCCTCCTTTATCCTCCAATATTGCCCATGGGGGAAGTTCAGTAGATTTAACAATTTTTTCCCTTCATTTAGCGGGTATCTCTTCTATTTTAGGAGCTATTAACTTTATTACCACTATCATCAACATACGACCTAATAATATATCTTTTGATCAAATACCCTTATTTGTATGAGCAGTTGGAATTACAGCTCTTCTTCTTCTATTATCACTACCTGTATTAGCAGGCGCCATTACAATATTACTCACAGATCGAAACTTAAATACTTCATTTTTTGATCCTGCTGGAGGGGGGGATCCAATTTTATATCAACATTTATTT
>refbc_1023353_5_Lepidoptera_sp._BOLD:AAJ2079
AACTTTATATTTTATCTTCGGAATTTGAGCAGGAATAATTGGTACTTCCCTTAGTTTAATTATTCGAGCTGAATTAGGAAACCCTGGCTCTTTAATTGGAGATGACCAAATTTATAATACTATTGTAACAGCTCATGCTTTTATTATAATTTTTTTTATGGTAATACCAATTATAATTGGAGGATTTGGAAATTGATTAGTTCCTTTAATATTAGGAGCCCCTGATATAGCTTTCCCACGTATAAATAATATAAGTTTTTGACTTTTACCCCCTTCTATCACATTACTAATTTCTAGAAGAATTGTTGAAAATGGAGCAGGAACAGGATGAACTGTCTACCCCCCCTTATCTTCTAATATTGCACATAGAGGAAGATCTGTAGACTTAGCTATTTTTTCCTTACATTTAGCCGGTATTTCCTCTATTTTAGGGGCAATTAATTTCATTACTACAATTATTAATATACGTTTAAATAATATATCATTTGACCAACTCCCTTTATTTGTGTGAGCTGTGGGAATTACTGCTTTTTTATTACTTCTTTCTTTACCTGTATTAGCAGGAGCTATTACAATACTTTTAACAGATCGAAATTTAAATACATCTTTTTTTGACCCCGCTGGAGGAGGAGATCCAATTCTTTACCAACATTTATTT
>refbc_1023366_5_Lepidoptera_sp._BOLD:AAJ3924
AACATTATATTTTATTTTTGGAATTTGAGCTGGNATAGTAGGAACCTCACTAAGTTTATTAATTCGAGCAGAATTAGGTAACCCAGGATCTTTAATCGGAGATGATCAAATTTATAATACTATTGTTACAGCCCATGCATTTATTATAATTTTTTTTATGGTTATACCTATTATAATTGGAGGATTTGGAAATTGATTAGTACCTTTAATATTAGGAGCCCCTGATATAGCATTCCCCCGTATAAATAATATAAGTTTTTGACTTCTCCCCCCCTCCCTTACTCTTTTAATTTCAAGAAGAATCGTAGAAAATGGNGCAGGAACAGGATGAACAGTTTACCCCCCACTTTCATCTAATATTGCTCATGGAGGAAGATCTGTAGATCTTGCTATTTTTTCTTTACATTTAGCGGGTATTTCTTCAATTCTAGGAGCTATTAACTTTATTACTACAATTATCAATATACGTTTAAATAATCTATCTTTTGATCAACTACCTCTTTTTATTTGAGCAGTAGGAATTACTGCATTTTTACTTTTATTATCTTTACCAGTATTAGCTGGAGCAATTACTATATTATTGACAGATCGTAATTTAAATACTTCTTTTTTTGACCCAGCTGGNGGGGGAGATCCTATTTTATATCAACATTTATTT
>refbc_1023445_5_Lepidoptera_sp._BOLD:AAK3945
AACATTATATTTTATTTTTGGTATTTGAGCAGGAATAGTAGGTACTTCATTAAGATTATTAATTCGTGCTGAATTAGGAACTCCTGGCTCTTTAATTGGAGATGATCAAATTTATAATACTATTGTTACAGCACATGCTTTTATTATAATTTTTTTTATAGTTATACCAATTATAATTGGAGGATTTGGAAATTGACTTGTACCTTTAATATTAGGAGCTCCAGATATAGCATTTCCTCGAATAAATAATATAAGTTTTTGACTTCTCCCACCTTCTTTAACTTTATTAATTTCGAGTAGAATTGTAGAAAATGGTGCTGGAACTGGATGAACAGTTTATCCCCCACTTTCATCTAACATTGCCCATGGAGGTAGTTCAGTTGATTTAGCTATTTTTTCTCTTCACTTAGCTGGTATTTCTTCTATTTTAGGAGCTATTAATTTTATTACAACAATCATCAATATACGATTAAATAATTTATCATTTGATCAAATACCACTATTTATTTGAGCAGTGGGAATTACTGCATTCTTACTATTATTATCTTTACCAGTTTTAGCTGGAGCTATTACCATACTTCTAACTGATCGTAATCTTAATACATCTTTTTTCGATCCTGCTGGAGGTGGAGATCCTATTTTATATCAACATTTATTT
>refbc_1023448_5_Lepidoptera_sp._BOLD:AAK4024
AACTTTATATTTTATCTTTGGAATTTGAGCTGGTATAGTAGGAACTTCATTAAGATTATTAATTCGAGCAGAATTAGGAAATCCTGGTTCTTTAATTGGTGATGACCAAATTTATAATACTATTGTTACAGCTCATGCTTTTATTATAATTTTTTTTATAGTTATACCTATTATAATTGGAGGATTTGGTAATTGATTAGTACCTTTAATATTAGGTGCTCCTGATATAGCTTTCCCTCGAATAAACAATATAAGTTTTTGACTTCTTCCCCCTTCTTTAACTCTTTTAATTTCAAGAAGAATTGTAGAAAATGGAGCAGGAACAGGATGAACAGTTTACCCCCCACTTTCATCTAATATTGCCCACAGAGGTAGCTCAGTAGATTTAGCAATTTTCTCCTTACATTTAGCTGGTATTTCTTCTATTCTTGGTGCTATTAATTTTATTACAACTATTATTAATATACGTCTTAATAACTTAATATTTGATCAAATACCTTTATTTATTTGAGCAGTAGGTATTACTGCATTTTTATTATTACTTTCACTACCTGTATTAGCTGGAGCAATTACTATACTATTAACAGACCGAAATTTAAATACTTCTTTTTTCGATCCTGCAGGAGGAGGAGACCCTATTCTATATCAACATTTATTC
>refbc_1023449_5_Lepidoptera_sp._BOLD:AAK4028
AACTTTATATTTTATTTTTGGAATTTGAGCAGGTATAGTAGGTACTTCATTAAGATTATTAATTCGAGCTGAATTAGGAAATCCAGGATCTTTAATTGGTGATGATCAAATTTATAATACTATTGTAACGGCTCACGCTTTTATTATAATTTTTTTTATAGTTATACCAATTATAATTGGAGGATTTGGAAATTGATTAGTTCCTTTAATATTAGGAGCTCCTGATATAGCTTTCCCCCGAATAAATAATATAAGTTTCTGACTTCTTCCCCCTTCTTTAACCCTTCTAATTTCAAGAAGAATTGTAGAAAATGGAGCAGGAACAGGATGAACTGTTTACCCACCCCTTTCCTCTAATATTGCTCATAGAGGTAGATCTGTAGATTTAGCTATTTTTTCTCTCCATTTAGCTGGTATTTCATCAATTTTAGGAGCTATTAATTTTATTACTACAATTATTAATATACGATTAAATAGTTTAATATTTGATCAAATACCTTTATTTGTTTGAGCTGTAGGAATTACAGCTTTCCTATTATTACTATCTTTACCTGTTTTAGCTGGAGCTATTACTATACTTCTTACCGATCGAAATTTAAATACCTCTTTCTTTGATCCTGCTGGAGGAGGAGATCCAATTTTATACCAACATTTATTT
>refbc_1023452_5_Lepidoptera_sp._BOLD:AAK4099
AACATTATATTTTATTTTTGGTATTTGAGCTGGAATAGTAGGAACCTCATTAAGATTATTAATCCGTGCTGAATTAGGAAATCCAGGATCATTAATCGGTGATGATCAAATTTATAACACTATTGTAACTGCTCATGCTTTCATTATAATTTTTTTTATAGTAATACCAATTATAATTGGAGGATTTGGTAATTGATTAGTTCCATTAATATTAGGAGCTCCTGATATAGCATTCCCTCGAATAAATAATATAAGTTTTTGACTTCTTCCACCTTCTTTAACTCTTTTAATCTCAAGAAGAATTGTAGAAAACGGAGCAGGAACTGGATGAACTGTTTATCCCCCACTTTCATCAAATATTGCACATAGAGGAAGATCTGTTGATCTAGCTATTTTTTCATTACATTTAGCTGGAATTTCATCAATTTTAGGAGCTATTAACTTTATTACTACAATTATTAATATACGATTAAACAACTTAATATTTGATCAAATACCATTATTTATTTGAGCTGTAGGAATTACAGCATTTTTATTACTTCTCTCTTTACCAGTATTAGCAGGAGCTATTACAATACTTTTAACAGATCGAAATTTAAATACATCTTTTTTCGACCCAGCAGGTGGGGGAGATCCAATTTTATATCAACATTTATTT
>refbc_1023494_5_Lepidoptera_sp._BOLD:AAK9789
AACATTATATTTCATTTTTGGAATTTGAGCTGGTATAGTTGGAACCTCTTTAAGTTTATTAATTCGAGCTGAATTAGGTAATCCAGGATCATTAATTGGAGATGATCAAATTTATAATACAATTGTTACTGCTCATGCTTTTATTATAATTTTTTTTATAGTAATACCTATTATAATTGGAGGATTTGGAAATTGATTAGTACCTTTAATATTAGGAGCTCCTGATATAGCTTTCCCTCGAATAAATAATATAAGTTTTTGACTTCTTCCCCCCTCATTAACTTTATTAATTTCAAGAAGAATTGTAGAAAATGGAGCAGGAACAGGATGAACAGTTTACCCCCCTTTATCTTCTAATATTGCCCATGGAGGAAGCTCTGTAGATTTAGCAATTTTTTCCCTTCATTTAGCCGGAATTTCATCTATTTTAGGTGCAATTAACTTCATTACAACAATTATTAATATACGACTTAATAATTTATCATTTGATCAAATACCTTTATTTATTTGAGCAGTAGGTATTACAGCATTTCTTTTACTTTTATCTTTACCAGTATTAGCAGGAGCTATTACTATACTTTTAACAGATCGTAATTTAAATACATCCTTCTTTGATCCTGCAGGTGGAGGAGATCCAATTTTATATCAACATTTATTT
>refbc_1023558_5_Lepidoptera_sp._BOLD:AAO8229
AACTTTATATTTTATTTTTGGAATTTGAGCAGGGATGGTAGGAACTTCTTTAAGTTTATTAATTCGAGCAGAATTAGGAAACCCAGGATCTTTAATTGGAGATGATCAAATTTATAATACTATTGTTACAGCTCATGCTTTTATTATAATTTTTTTTATAGTTATACCTATTATAATTGGAGGATTTGGAAATTGATTAGTACCTTTAATATTAGGAGCTCCAGATATAGCTTTCCCCCGAATAAATAATATAAGATTTTGATTGTTACCCCCCTCTTTAACCTTATTAATTTCAAGAAGAATTGTTGAAAATGGAGCAGGAACAGGATGAACAGTTTACCCCCCTTTATCCTCTAATATTGCTCACGGAGGTAGATCTGTAGATTTAGCAATTTTTTCTTTGCATTTAGCTGGTATTTCTTCAATTCTTGGAGCAATTAACTTTATTACAACTATTATTAATATAAAAATTAATGGATTATCATTTGATCAAATACCTTTATTTGTTTGAGCTGTAGGTATTACAGCTTTACTTTTACTTTTATCTTTACCTGTACTTGCAGGAGCTATTACCATACTTTTAACAGATCGAAATTTAAATACATCTTTTTTTGATCCTGCAGGAGGAGGAGATCCAATTTTATATCAACATCTTTTT
>refbc_1023770_5_Lepidoptera_sp._BOLD:AAP1626
AACATTATATTTTATTTTTGGAATTTGAGCAGGAATAGTAGGAACATCTTTAAGTTTATTAATTCGAGCAGAATTAGGTAATCCTGGATCATTAATTGGAGATGATCAAATTTATAATACAATTGTAACTGCTCATGCATTTATTATAATTTTTTTTATAGTAATACCTATTATAATTGGAGGATTTGGAAATTGATTAGTACCTTTAATATTAGGTGCACCAGATATAGCTTTCCCCCGTATAAATAACATAAGATTTTGATTATTACCCCCTTCTTTAACTCTTTTAATTTCTAGAAGAATTGTTGAAAATGGAGCAGGAACAGGATGAACAGTTTACCCCCCTTTATCATCTAATATTGCTCATGGAGGAAGATCAGTAGATTTAGCAATTTTTTCTCTACATTTGGCGGGAATTTCCTCTATTTTAGGGGCTATTAATTTTATTACCACTATTATTAATATGCGAATTAATGGTCTTTCATTTGACCAAATACCTTTATTTGTATGAGCAGTAGGAATTACTGCTTTATTATTACTTCTTTCTTTACCTGTATTAGCAGGTGCAATTACCATACTTTTAACTGATCGTAATTTAAATACATCTTTTTTTGATCCTGCTGGAGGGGGAGATCCTATTTTATACCAACATTTATTT
>refbc_1024177_5_Lepidoptera_sp._BOLD:AAP2505
AACTTTATATTTTATTTTTGGTATTTGAGCAGGAATATTAGGAACTTCTTTAAGATTATTAATTCGTGCTGAATTAGGTAATCCTGGCTCTTTAATTGGAGATGATCAAATTTATAATACTATTGTAACAGCTCATGCTTTTATTATAATTTTTTTTATAGTTATACCTATTATAATTGGAGGATTTGGTAATTGACTTGTCCCTTTAATACTTGGAGCACCTGATATAGCTTTCCCCCGAATAAATAACATAAGTTTTTGACTTCTTCCCCCATCCTTAATTCTTTTAATTTCCAGAAGAATTGTAGAAAATGGAGCAGGAACTGGATGAACTGTTTATCCACCTCTTTCTTCAAATATTGCTCATGGAGGAAGATCAGTAGATTTAGCTATTTTTTCTTTACATTTAGCAGGAATTTCATCAATTTTAGGGGCAATTAATTTTATTACTACAATTATTAATATACGATTAAATAATTTATCTTTTGATCAAATACCTTTATTTATTTGAGCTGTTGGAATTACTGCATTTTTATTATTACTTTCTTTACCTGTATTAGCTGGGGCTATTACTATACTTTTAACTGATCGAAATTTAAATACTTCTTTTTTTGATCCTGCAGGAGGAGGAGACCCTATTCTTTATCAACATTTATTT
>refbc_1024178_5_Lepidoptera_sp._BOLD:AAP2506
AACTTTATATTTTATTTTTGGTATTTGGGCAGGTATAGTAGGAACTTCTTTAAGATTATTAATTCGAGCTGAATTAGGTAATCCAGGCTCTCTAATTGGAGATGATCAAATTTATAATACAATTGTAACTGCTCATGCTTTTATTATAATTTTTTTTATAGTAATACCTATTATAATTGGAGGATTTGGAAATTGATTAGTACCTTTAATGTTAGGAGCTCCTGATATAGCTTTCCCACGAATAAATAATATAAGTTTTTGACTTCTTCCCCCCTCATTAACTTTATTAATTTCAAGAAGAATTGTAGAAAATGGAGCTGGAACTGGATGAACTGTTTACCCCCCACTATCATCTAATATTGCCCATGGAGGAAGATCAGTAGATTTAGCAATCTTTTCCCTACATTTAGCTGGAATTTCATCAATTTTAGGTGCAATTAATTTTATTACAACAATTATTAATATACGACTTAATAATTTATCATTTGATCAAATACCTTTATTTATTTGAGCTGTTGGTATTACAGCATTTTTACTTCTTTTATCTTTACCCGTATTAGCAGGAGCTATTACTATACTTTTAACAGATCGAAATTTAAATACATCCTTTTTTGATCCTGCTGGTGGAGGAGATCCAATTTTATATCAACATTTATTT
>refbc_1024686_5_Lepidoptera_sp._BOLD:AAP4246
AACATTATATTTTATTTTTGGAATCTGAGCTGGAATAGTTGGAACTTCATTAAGATTACTAATTCGAGCTGAATTAGGAACCCCTGGATCTTTAATTGGAGATGATCAAATTTATAATACTATTGTAACAGCCCACGCATTTATTATAATTTTTTTTATAGTTATACCTATTATAATTGGAGGATTTGGTAATTGACTTGTCCCTTTAATATTAGGAGCTCCTGATATAGCTTTCCCTCGAATAAATAATATAAGTTTCTGATTACTCCCCCCTTCATTAACTTTATTAATTTCTAGTAGAATTGTAGAAAATGGAGCAGGAACAGGATGAACAGTATACCCCCCTCTTTCATCTAATATTGCCCATGGGGGTAGTTCAGTTGATTTAGCTATTTTTTCCCTTCACCTCGCAGGAATTTCCTCTATTTTAGGAGCTATTAATTTCATTACTACAATTATTAATATACGATTAAATAGATTATCCTTTGATCAAATACCTTTATTTATTTGAGCTGTAGGAATTACTGCATTTTTATTATTATTATCTTTACCAGTATTAGCTGGAGCTATTACTATACTTTTAACAGATCGAAATCTCAACACATCTTTTTTTGATCCTGCAGGAGGGGGAGATCCAATTCTCTATCAACATTTATTT
>refbc_1025453_5_Lepidoptera_sp._BOLD:AAP9178
AACATTATATTTTATTTTTGGAATTTGAGCAGGAATAGTAGGAACTTCTTTAAGATTATTAATTCGAGCAGAATTAGGAAATCCTGGTTCTTTAATCGGAGATGATCAAATTTATAATACTATTGTTACAGCTCATGCTTTTATTATAATTTTTTTTATAGTAATACCTATCATAATTGGAGGATTTGGTAATTGATTAGTACCCTTAATATTAGGAGCTCCTGATATAGCTTTCCCACGAATAAATAATATAAGTTTTTGATTACTCCCCCCATCATTAACATTATTAATTTCAAGAAGAATTGTTGAAAATGGAGCAGGAACTGGTTGAACAGTTTATCCTCCTCTTTCATCTAATATTGCCCACGGAGGAAGATCTGTTGATTTAGCAATTTTTTCATTACATTTAGCTGGAATTTCTTCAATTTTAGGTGCTATTAATTTTATTACCACAATTATTAATATACGATTAAATAAACTAATATTTGATCAAATACCTTTATTTGTTTGAGCTGTTGGTATTACAGCTTTCTTACTATTACTTTCTTTACCAGTATTAGCAGGAGCTATTACTATATTATTAACTGATCGAAATTTAAATACATCATTTTTTGACCCGGCAGGAGGAGGAGATCCAATTCTTTATNAACATTTATTT
>refbc_1025459_5_Lepidoptera_sp._BOLD:AAP9205
AACATTATATTTTATTTTTGGTATTTGATCAGGGATAGTTGGAACATCACTAAGATTATTAATTCGAGCAGAATTAGGAAATCCTGGATCTTTAATTGGTGATGATCAAATTTATAATACTATTGTAACAGCTCATGCTTTCATTATAATTTTTTTTATAGTTATACCTATTATAATTGGTGGATTTGGTAATTGATTAGTTCCATTAATATTGGGAGCTCCTGATATAGCTTTCCCTCGAATAAATAACATAAGATTTTGAATATTACCTCCTTCTTTAACATTATTAATTTCAAGAAGAATTGTAGAAAATGGAGCAGGTACAGGATGAACAGTATACCCCCCACTTTCATCTAATATCGCTCATGGAGGAAGATCTGTAGATTTAGCTATTTTCTCTTTACATTTAGCTGGTATTTCTTCCATTTTAGGAGCTATTAATTTCATTACAACTATTATTAATATAAAAAGTAATGGTTTATCCTTTGATCAAATATCATTATTTGTTTGAGCTGTAAGAATTACTGCAGTTCTTTTATTACTTTCTTTACCAGTATTAGCAGGAGCTATTACTATACTTCTTACTGATCGTAATTTAAATACTTCCTTTTTTGATCCTGCAGGAGGAGGAGATCCAATTCTTTACCAACATTTATTT
>refbc_1025461_5_Lepidoptera_sp._BOLD:AAP9207
AACATTATATTTTATTTTTGGTATTTGAGCCGGTATAGTAGGAACTTCTCTGAGATTATTAATTCGGGCGGAATTAGGTAACCCAGGATCATTAATTGGAAGAGATCAAATTTATAATACAATTGTTACTGCCCATGCATTTATTATAATTTTTTTTATAGTTATACCTATTATAATTGGGGGATTTGGAAATTGATTAGTACCTTTAATATTAGGAGCCCCAGATATAGCTTTCCCACGAATAAATAATATAAGATTTTGATTATTACCACCATCATTACTACTTCTAATTTCAAGAAGAATTGTTGATAATGGAGCCGGAACAGGTTGAACTGTTTATCCACCTTTATCATCTAACATTGCTCATGGAGGAAGATCTGTTGATTTAGCTATTTTTTCCTTACATTTAGCTGGAATTTCATCAATTTTAGGGGCTGTAAATTTTATCACTACTATTATTAATATACGACCAAATAATATATCATTAAATCAAATACCTTTATTTGTATGAGCTGTTGGAATTACTGCATTATTATTACTTCTATCATTACCAGTTCTAGCGGGAGCTATTACTATATTATTAACTGATCGTAATTTAAATACATCATTTTTCGACCCAGCTGGAGGGGGAGANCCTATTCTTTATCAACATTTATTT
>refbc_1025462_5_Lepidoptera_sp._BOLD:AAP9208
AACATTATATTTTATTTTCGGAATTTGATCTGGTATAATTGGAACTTCATTAAGACTTCTAATTCGAACTGAATTAGGAAACCCCGGATCTTTAATTGGAGATGATCAAATCTATAATACTATTGTTACTAGTCATGCTTTTATTATAATTTTTTTTATAGTTATACCTATTATAATTGGAGGATTTGGAAATTGACTAGTTCCTTTAATATTGGGAGCTCCAGATATAGCTTTCCCACGTATAAATAATATAAGATTTTGACTTTTACCTCCTTCTATCATACTCCTTATTTCTAGAAGAATTGTCGAAAATGGAGCAGGAACAGGATGAACAGTATATCCCCCCCTTTCATCAAATATTGCCCATAGAGGAAGTTCTGTAGATTTAGCAATTTTTTCCCTTCATTTAGCTGGAATTTCTTCCATTTTAGGGGCAGTAAACTTTATTACCACTATTATCAATATACGTCCAAATAATATATCCTTAGATCAAATACCTTTATTTGTTTGAGCTGTAGGAATTACAGCTCTTCTTCTTCTTTTATCATTACCAGTATTAGCTGGTGCCATTACTATATTATTAACAGATCGAAATTTAAATACCTCATTTTTTGATCCTGCTGGAGGAGGAGANCCTATTTTATACCAACATTTATTT
>refbc_1025463_5_Lepidoptera_sp._BOLD:AAP9209
GGTTCTTTAATTGGTGATGATCAAATTTATAATACTATTGTTACTAGTCACGCTTTTATTATAATTTTTTTTATAGTTATACCTATTATAATTGGAGGATTTGGAAATTGATTAATTCCTTTAATGTTAGGAGCTCCAGATATAGCTTTCCCACGTATAAATAATATAAGATTTTGATTACTTCCTCCTTCAATTATACTTTTAATTTCTAGAAGAATTGTAGAAAACGGTGCAGGAACAGGATGAACAGTATACCCCCCACTTTCATCTAATATTGCACATAGAGGTAGATCTGTAGATTTAGCAATTTTTTCTCTTCATTTAGCTGGAATTTCTTCAATTTTAGGAGCAGTAAATTTTATTACAACTATTATTAATATACGACCAAATAATATATCACTAGATCAAATACCTCTATTTGTTTGAGCAGTAGGAATTACAGCTCTTCTTTTACTTTTATCCTTACCAGTATTAGCTGGAGCTATTACTATATTATTAACAGATCGGAATTTAAATACATCATTTTTTGATCCTGCTGGAGGAGGAGATCCAATTTTATATCAACATTTATTT
>refbc_1025465_5_Lepidoptera_sp._BOLD:AAP9211
AACATTATATTTTATTTTTGGTATTTGAGCAGGAATAGTGGGAACTTCTTTAAGTTTATTAATTCGAGCTGAATTAGGTAACCCCGGATCCTTAATTGGAGATGATCAAATCTATAATACTATTGTAACTGCTCATGCTTTTATTATAATTTTTTTTATAGTAATACCGATTATAATTGGTGGATTTGGAAATTGATTAGTCCCATTAATATTAGGAGCCCCTGATATAGCTTTCCCCCGAATAAATAACATAAGTTTTTGATTATTACCCCCCTCCCTAACTCTTTTAATTTCAAGAAGAATTGTAGAAAATGGAGCAGGAACTGGATGAACAGTTTACCCCCCACTTTCATCTAATATTGCCCATGGAGGAAGTTCTGTTGACCTTGCAATTTTTTCTTTGCATTTAGCAGGTATTTCATCTATTTTAGGAGCTATTAATTTTATTACCACTATTATTAATATACGATTAAATAATATATCCTTTGACCAACTTCCATTATTTATTTGAGCTGTAGGAATTACAGCCCTTCTTTTACTATTATCTTTACCAGTTTTAGCTGGTGCTATTACTATACTTTTAACTGACCGAAACTTAAATACTTCATTTTTTGACCCAGCTGGAGGAGGAGATCCAATTTTATACCAACATTTATTT
>refbc_1025466_5_Lepidoptera_sp._BOLD:AAP9212
AACATTATATTTTATTTTTGGAATTTGAGCAGGAATAGTTGGTACATCTTTAAGATTACTAATTCGAGCAGAATTAGGTACCCCAGGATCTTTAATTGGTGATGATCAAATTTATAACACAATCGTAACAGCTCACGCATTTATTATAATTTTCTTTATAGTTATACCGATTATAATTGGAGGATTTGGAAATTGATTAGTACCTTTAATATTAGGAGCTCCTGATATAGCTTTTCCACGAATAAATAATATAAGTTTTTGACTTCTCCCCCCGTCATTAACCTTATTAATTTCAAGAAGTATTGTTGAAAATGGAGCAGGTACTGGTTGAACTGTTTACCCCCCTTTATCATCAAATATTGCCCATGGGGGAAGATCAGTCGATTTAGCAATCTTCTCCTTACACTTAGCAGGAATTTCTTCTATTTTAGGTGCTATTAATTTTATTACAACAATTATTAATATAAAATTAAATGGTATATCATTCGATCAAATACCTTTATTTGTTTGAGCTGTTGGAATCACAGCATTACTATTACTACTTTCTTTACCAGTATTAGCTGGAGCTATTACTATACTATTAACAGATCGAAATTTAAATACTTCATTTTTTGACCCTGCTGGAGGGGGAGACCCAATTCTCTACCAACATTTATTT
>refbc_1025467_5_Lepidoptera_sp._BOLD:AAP9213
AACATTATATTTTATTTTTGGAATCTGAGCTGGAATAGGTGGTACTTCATTAAGATTATTAATTCGTGCTGAATTAGGTAACCCAGGATTTTTAATTGGAGATGACCAAATTTATAATACTATTGTTACAGCTCATGCTTTTATTATAATTTTTTTCATAGTTATACCAATTATAATCGGAGGATTTGGAAATTGATTAGTACCCCTAATATTAGGAGCCCCAGATATAGCTTTCCCACGAATAAATAATATAAGATTTTGATTGCTCCCCCCTTCTTTAACTCTTTTAATTTCTAGAAGAATTGTAGAAAATGGGGCCGGAACAGGATGAACAGTTTACCCCCCACTTTCATCTAATATCGCTCATGGAGGAAGATCAGTTGATTTAGCTATTTTTTCTTTACACTTAGCAGGAATTTCATCAATTTTAGGAGCTATTAATTTTATTACCACAATTATTAACATACGAATTAATGGTTTATCATTTGATCAAATACCTTTATTTATTTGATCTGTAGGAATTACAGCTTTATTATTACTTTTATCTTTACCTGTTTTAGCAGGAGCAATTACTATACTTTTAACAGACCGAAATTTAAATACTTCTTTTTTTGATCCAGCAGGAGGAGGAGATCCTATTTTATACCAACATTTATTT
>refbc_1025468_5_Lepidoptera_sp._BOLD:AAP9214
AACATTATATTTTATTTTTGGAATTTGAGCCGGTATAGTTGGAACCTCTTTAAGTCTATTAATTCGTGCTGAATTAGGTAACCCAGGATCATTAATTGGTGATGATCAAATTTATAATACTATTGTTACAGCTCATGCTTTTATTATAATTTTTTTTATAGTTATACCAATTATAATTGGAGGATTTGGTAATTGATTAGTTCCTTTAATATTAGGAGCCCCTGATATAGCTTTTCCACGAATAAATAATATAAGTTTTTGATTACTTCCCCCATCTTTAACCTTATTAATTTCGAGAAGAATTGTAGAAAATGGAGCAGGAACAGGATGAACAGTTTACCCCCCACTTTCATCTAATATTGCTCATGGAGGAAGTTCAGTAGACTTAGCAATTTTCTCTCTTCATTTAGCTGGAATTTCTTCAATTTTAGGAGCAATTAATTTTATTACTACAATTATTAATATACGATTAAATAATTTATCTTTTGATCAAATACCTTTATTTGTATGAGCTGTAGGAATTACAGCATTTTTATTATTACTTTCTCTACCTGTATTAGCAGGAGCTATTACAATATTATTAACTGATCGAAATTTAAATACATCATTTTTTGATCCTGCTGGAGGAGGAGATCCAATTTTATATCAACATTTATTT
>refbc_1025469_5_Lepidoptera_sp._BOLD:AAP9215
AACTTTATATTTTATTTTCGGAATTTGAGCAGGAATAGTAGGAACCTCATTAAGTTTATTAATTCGAGCTGAATTGGGAAACCCCGGATCTTTGATTGGGGATGATCAAATTTATAATACTATTGTAACAGCTCATGCTTTTATTATAATTTTTTTTATAGTTATACCTATTATAATTGGGGGATTTGGAAATTGACTAGTGCCACTAATATTAGGAGCTCCTGATATAGCTTTCCCACGAATAAATAATATAAGATTTTGACTTCTTCCCCCCTCTTTAACCCTTTTAATTTCAAGAAGAATCGTAGAAAATGGGGCAGGAACAGGATGAACAGTTTACCCACCATTATCTTCTAACATCGCTCATAGAGGAAGTTCAGTAGATTTAGCAATTTTTTCTTTACATTTAGCTGGAATTTCATCTATTCTTGGGGCTATTAACTTTATCACCACAATTATCAATATACGACTAAATAATATAACTTTTGATCAAATACCCTTATTTGTTTGAGCTGTAGGAATTACAGCTTTATTATTATTACTATCTTTACCTGTATTAGCCGGAGCTATTACAATATTACTAACAGATCGAAACCTTAATACATCATTTTTCGACCCCGCTGGAGGTGGAGACCCTATCTTATATCAACATTTATTT
>refbc_1025470_5_Lepidoptera_sp._BOLD:AAP9216
AACTTTATATTTTATCTTTGGAATTTGAGCAGGAATAGTAGGAACTTCTTTAAGATTATTAATTCGAGCAGAATTAGGTACCCCCAGATCTTTAATTGGAGATGATCAAATTTATAATACTATTGTAACAGCCCATGCTTTCATTATAATTTTTTTTATAGTAATACCAATTATAATTGGAGGATTTGGTAATTGATTAATTCCATTAATATTAGGAGCCCCTGATATAGCTTTCCCCCGAATAAATAATATAAGTTTTTGACTTTTACCCCCATCACTAACCTTATTAATTTCTAGAAGTATTGTAGAAAATGGAGCTGGAACAGGATGAACAGTTTACCCCCCACTTTCATCTAATATTGCCCATGGGGGAAGATCTGTAGATTTAGCTATTTTCTCCCTCCACTTAGCTGGTATTTCTTCAATTTTAGGAGCTATTAATTTTATTACTACTATCATTAATATACGATTAAATAATTTATCATTTGACCAAATACCATTATTTATTTGAGCTGTGGGAATTACAGCTTTTTTACTACTCTTATCTCTTCCAGTTTTAGCGGGTGCCATTACAATATTATTAACAGATCGAAACTTAAATACATCTTTCTTTGATCCTGCAGGAGGGGGAGACCCTATTCTTTATCAACATCTATTT
>refbc_1025473_5_Lepidoptera_sp._BOLD:AAP9221
AACATTATATTTTATTTTTGGAATTTGAGCAGGAATAATTGGAACCTCTTTAAGATTACTAATTCGTGCCGAATTAGGAAACCCCGGATCTTTAATTGGAGATGACCAAATTTATAATACTATTGTTACTGCACATGCATTTATTATAATTTTTTTTATAGTTATACCAATTATAATTGGTGGATTTGGAAATTGATTAGTACCTTTAATATTAGGAGCCCCTGATATAGCTTTCCCTCGTATAAATAATATAAGATTTTGATTATTACCTCCCTCTATTATACTTTTAATTTCAAGAAGTATCGTAGAAAATGGAGCAGGAACTGGATGAACGGTTTACCCCCCTCTATCATCTAATATTGCTCATAGTGGAAGATCAGTAGATTTAGCAATCTTTTCTTTACATTTAGCCGGAATTTCTTCAATTTTAGGAGCTGTTAATTTTATTACAACGATTATTAATATACGACCTAATAATATAAAATTAGATCAAATACCATTATTTGTTTGAGCTGTAGGAATTACAGCTCTTCTTCTACTACTTTCTTTACCAGTATTAGCTGGTGCCATCACAATACTTTTAACAGATCGAAATTTAAATACTTCATTTTTTGACCCTGCAGGAGGTGGAGACCCTATTTTATACCAACATTTATTT
>refbc_1025474_5_Lepidoptera_sp._BOLD:AAP9222
AACATTATATTTTATTTTTGGAATTTGAGCAGGAATAGTAGGAACTTCTTTAAGATTATTAATTCGAGCTGAATTAGGTAACCCTGGATCATTAATTGGTGATGATCAAATTTATAATACTATTGTTACTGCACATGCTTTTATTATAATTTTTTTTATAGTTATACCTATTATAATTGGAGGATTTGGAAATTGATTAGTACCTTTAATATTAGGAGCCCCAGATATAGCTTTTCCACGAATAAATAATATAAGATTTTGATTACTTCCTCCTTCAATTACTTTATTAATTTCTAGAAGAATTGTAGAAAATGGAGCAGGAACTGGATGAACTGTTTATCCTCCTTTATCTTCAAATATTGCCCATGGAGGAACTTCTGTAGATTTAGCAATTTTTTCTTTACATTTAGCTGGAATTTCTTCTATTTTAGGTGCTATTAATTTTATTACAACAATTATTAATATACGATTAAATAATATATCTTTTGATCAAATACCTTTATTTGTATGAGCTGTAGGAATTACAGCATTCTTATTATTATTATCTCTCCCTGTTTTAGCAGGAGCCATTACTATATTATTAACTGATCGTAATTTAAATACTTCATTTTTTGATCCTGCTGGAGGAGGAGANCCAATTTTATATCAACATTTATTT
>refbc_1025475_5_Lepidoptera_sp._BOLD:AAP9223
AACACTATATTTTATTTTTGGAGTCTGAGCTGGCATAATTGGAACTTCTTTAAGACTCCTAATTCGAGCTGAATTAGGAACCCCCGGGTCTTTAATTGGAGATGATCAAATTTATAATACTATTGTAACTGCTCATGCTTTTATTATAATTTTTTTTATAGTTATACCTATTATAATTGGAGGATTTGGTAATTGATTGGTACCTTTAATATTAGGAGCTCCTGATATAGCTTTCCCTCGTATAAATAATATAAGTTTTTGACTACTACCCCCCTCTATTACACTTTTAATCTCCAGAAGAATTGTAGAAAATGGAGCAGGAACAGGATGAACAGTTTACCCCCCTTTATCCTCTAATATTGCTCATGGAGGAAGATCTGTTGATTTAGCTATTTTTTCCCTTCATTTAGCTGGAATTTCCTCTATCTTAGGAGCAATTAATTTTATTACAACTATTATTAATATACGACTAAATAACATATTTTTCGATCAATTACCTTTATTTGTATGAGCAGTAGGAATTACTGCTTTTTTATTACTTTTATCTTTACCTGTATTAGCGGGAGCTATTACTATACTTTTAACAGATCGAAATTTAAATACTTCATTTTTTGATCCTGCTGGGGGAGGAGATCCTATTCTTTACCAACATTTATTT
>refbc_1025476_5_Lepidoptera_sp._BOLD:AAP9224
AACATTATATTTTATTTTTGGTATTTGAGCTGGAATAATTGGAACTTCATTAAGATTGTTAATCCGAGCCGAATTAGGAAATCCAGGATCATTAATTGGAGATGATCAAATTTACAACACTATTGTAACAGCTCATGCTTTTATTATAATTTTTTTTATAGTAATACCTATTATAATTGGAGGATTTGGAAATTGATTGGTCCCATTAATGTTAGGAGCTCCTGATATAGCTTTCCCTCGAATAAATAATATAAGATTTTGATTATTACCGCCATCAATCACTTTATTAATTTCAAGAAGAATTGTTGAAAGTGGAGCAGGAACAGGTTGAACAGTATATCCCCCTTTATCTTCTAATATTGCTCATAGAGGAAGATCAGTTGATTTAGCTATTTTCTCATTACATTTAGCCGGAATTTCATCTATTTTAGGGGCAATTAATTTTATTACAACAATTATTAACATACGATTAAATAATATATCATTTGATCAATTACCTTTATTCGTTTGAGCTGTAGGTATTACAGCTTTTTTATTATTACTTTCATTACCAGTTTTAGCAGGAGCTATTACAATATTATTAACAGATCGAAATTTAAATACTTCTTTTTTTGACCCTTCTGGGGGAGGAGATCCAATTTTATATCAACATTTATTC
>refbc_1025479_5_Lepidoptera_sp._BOLD:AAP9227
AACTCTATATTTTATTTTTGGAATTTGAGCAGGAATAGTAGGAACTTCTTTAAGATTATTAATTCGAATAGAATTAGGTAACCCCGGATCATTAATTGGAGATGATCAAATCTATAATACCATTGTTACTGCACATGCTTTTATTATAATTTTTTTTATAGTTATACCAATTATAATTGGAGGATTTGGAAATTGATTAGTTCCTTTAATATTAGGGGCCCCAGACATAGCTTTCCCACGAATAAATAACATAAGATTTTGATTACTTCCACCTTCTATTACACTTTTAATTTCGAGAAGAATTGTAGAAAATGGGGCAGGGACAGGTTGAACTGTATACCCCCCTTTATCTTCTAACATTGCTCATGGAGGAAGTTCAGTAGATTTAGCTATTTTTTCTTTACATTTAGCTGGAATTTCCTCAATTTTAGGGGCCATTAATTTCATTACTACTATTATTAATATACGAGTAAATAATCTATCATTTGATCAAATACCACTTTTTGTTTGAGCTGTAGGAATTACTGCTTTTTTATTATTATTATCTTTACCTGTTTTAGCGGGAGCCATTACAATATTACTAACAGATCGAAATTTAAACACATCATTTTTCGATCCAGCGGGAGGAGGAGATCCTATTCTTTATCAACATTTATTC
>refbc_1025481_5_Lepidoptera_sp._BOLD:AAP9230
AACATTATACTTTATTTTTGGAATTTGAGCAGGTATAATTGGTACTTCCTTAAGATTACTAATTCGAGCAGAATTAGGAACCCCCGGATCTTTAATTGGAGATGACCAAATTTACAATACTATTGTTACAGCTCATGCTTTCATTATAATTTTTTTTATAGTTATACCTATTATAATTGGAGGTTTTGGTAATTGATTAGTACCTTTAATACTAGGAGCCCCAGATATAGCTTTCCCGCGAATAAATAATATAAGTTTTTGATTACTCCCCCCCTCAATCACTTTACTGATTTCTAGAAGAATTGTAGAAAATGGAGCTGGAACTGGATGAACAGTTTACCCCCCCCTCTCCTCCAATATTGCCCATGGTGGAAGATCTGTTGATTTAGCCATTTTTTCTCTTCATTTAGCTGGTATTTCCTCCATTTTAGGGGCAATTAATTTTATTACCACTATTATTAATATACGATTAAATAATATATTTTTTGATCAATTACCTCTATTTGTGTGAGCAGTAGGTATTACTGCTTTTTTACTTCTTTTATCTTTACCTGTATTAGCCGGAGCTATTACTATATTACTTACTGATCGAAACTTAAATACATCTTTTTTTGACCCTGCGGGAGGAGGAGATCCTATTCTCTACCAACATTTATTT
>refbc_1025482_5_Lepidoptera_sp._BOLD:AAP9231
AACTTTATATTTTATTTTTGGAATTTGAGCAGGAATAGTAGGAACATCTTTAAGTTTATTAATTCGAGCAGAATTAGGAAACCCAGGGTCTTTAATTGGAGATGATCAAATTTATAATACTATTGTAACAGCTCATGCTTTTATTATAATTTTTTTTATAGTAATACCTATTATAATTGGAGGATTTGGAAATTGATTAGTTCCTTTAATATTAGGAGCACCAGATATAGCTTTCCCCCGTATAAATAATATAAGATTTTGATTATTACCACCATCATTAACATTATTAATTTCAAGAAGAATTGTTGAAAATGGAGCAGGAACAGGATGAACAGTTTATCCCCCCCTTTCTTCTAATATTGCTCATGGAGGAAGATCTGTAGATTTAGCAATTTTTTCATTACATTTAGCTGGTATTTCATCAATTTTAGGGGCAATTAATTTTATTACTACAATTATTAATATACGAATTAATGGATTATCATTTGATCAAATACCTTTATTTGTTTGAGCTGTAGGAATTACAGCTCTTTTATTATTATTATCATTACCAGTATTAGCTGGGGCTATTACTATATTATTAACAGATCGTAATCTTAATACTTCATTTTTTGACCCTGCAGGAGGAGGGGATCCTATTCTTTATCAACATTTATTT
>refbc_1025483_5_Lepidoptera_sp._BOLD:AAP9232
TACTTTATATTTTATTTTTGGAATTTGAGCAGGTATAGTGGGGACTTCATTAAGTTTATTAATCCGTGCAGAATTAGGTACTCCTGGGTCATTAATTGGTGATGATCAAATTTATAATACCATTGTTACAGCTCATGCTTTTATTATAATTTTTTTTATAGTTATACCTATTATAATTGGAGGATTTGGTAATTGATTAGTTCCTCTTATATTAGGAGCCCCTGATATAGCTTTCCCTCGTATAAATAATATAAGTTTCTGACTTCTACCCCCTTCTTTAACTCTTCTTATCTCAAGAAGAATTGTAGAAAATGGAGCAGGAACAGGATGAACAGTTTACCCCCCACTTTCATCTAATATTGCTCATAGAGGTAGATCTGTTGATTTAGCTATTTTTTCATTACATTTAGCAGGTATTTCATCAATTTTAGGAGCTATTAATTTCATTACTACAATTATTAATATACGATTAACTAATTTATCATTTGATCAAATACCTTTATTTGTTTGAGCTGTAGGAATTACAGCATTTTTATTACTTCTTTCCTTACCTGTATTAGCTGGTGCTATTACTATATTATTAACAGATCGAAATTTAAATACATCATTTTTTGACCCTGCTGGAGGAGGAGATCCAATTTTATATCAACATTTATTT
>refbc_1025484_5_Lepidoptera_sp._BOLD:AAP9233
AACATTATATTTTATTTTTGGAATTTGATCAGGTATAGTAGGAACATCATTAAGCCTATTAATTCGAGCAGAATTAGGTAATCCTGGATCATTAATTGGCGATGATCAAATTTATAATACTATTGTTACAGCTCATGCTTTTATTATAATTTTCTTTATAGTAATACCAATTATAATTGGGGGATTTGGTAATTGATTAGTCCCTCTAATATTAGGAGCTCCGGATATAGCTTTCCCACGTTTAAATAATATAAGATTTTGACTTCTTCCTCCATCACTAACTCTCTTAATCTCTAGAAGAATTGTTGAAACTGGAACAGGAACAGGATGAACAGTATACCCACCACTTTCATCCAATATTTCCCACAGAGGAAGTTCAGTTGACTTATCAATCTTCTCCTTACATTTAGCTGGAATCTCATCAATTTTAGGAGCCATTAATTTTATTACAACTATTATTAATATACGATTAAATGGAAAATCATTTGATCAAATACCCCTATTCGTATGAGCTGTAGGAATTACAGCTTTACTTTTACTTTTATCTCTCCCAGTATTAGCTGGGGCTATTACTATACTTCTAACAGATCGAAATATTAACACATCATTTTTTGATCCAGCTGGAGGTGGGGATCCTATCCTTTATCAACACTTATTT
>refbc_1025485_5_Lepidoptera_sp._BOLD:AAP9234
TACATTATATTTTATTTTTGGAATTTGAGCTGGAATAGTTGGAACTTCATTAAGATTACTAATTCGAGCTGAATTAGGAACCCCTGGGTCTTTAATTGGAGATGATCAAATTTATAATACTATTGTAACAGCTCATGCTTTTATTATAATTTTTTTTATAGTTATACCCATTATAATTGGAGGATTTGGTAATTGACTTATTCCTTTAATGCTAGGAGCACCTGATATAGCTTTTCCTCGAATAAATAATATAAGTTTTTGGTTACTTCCCCCCTCATTAACTTTATTAATTTCTAGTAGAATTGTAGAAAATGGGGCAGGTACAGGATGAACAGTATACCCCCCCCTCTCATCTAACATCGCTCACGGCGGTAGATCGGTCGATTTAGCCATTTTTTCCCTACATCTTGCAGGAATTTCTTCAATTTTAGGAGCTATTAACTTTATCACTACAATCATTAATATACGATTAAATAGACTATCTTTTGATCAAATACCTTTATTTATTTGAGCAGTAGGAATTACTGCATTTTTATTATTATTATCTTTACCTGTTTTAGCTGGAGCTATTACCATACTTTTAACAGATCGAAATCTTAATACATCTTTTTTTGACCCCGCAGGAGGGGGAGATCCAATCCTCTACCAACACTTATTT
>refbc_1025489_5_Lepidoptera_sp._BOLD:AAP9238
AACATTATATTTTATTTTTGGTATTTGATCAGGAATAGTTGGTACATCATTAAGATTATTAATTCGAGCCGAATTAGGAAATCCAGGATCACTAATCGGAGATGATCAAATTTATAATACTATTGTTACAGCTCATGCTTTTATTATAATTTTTTTTATAGTTATACCTATTATAATTGGAGGATTTGGAAATTGATTAGTACCTTTAATATTAGGGGCCCCAGATATAGCTTTCCCCCGAATAAATAATATAAGATTTTGATTATTACCCCCATCTCTTATACTTTTAATTTCAAGAAGTATTGTAGAAAATGGAGCAGGAACCGGATGAACAGTTTACCCACCACTTTCATCTAATATTGCCCATGGAGGAAGATCAGTTGATTTAGCAATTTTTTCTTTACATTTAGCAGGTATTTCTTCTATCTTAGGAGCTATTAATTTCATTACAACAATTATTAATATAAAACTAAATAATATATCTTTTGATCAAATACCTTTATTTGTTTGAGCTGTAGGAATTACAGCATTACTTCTTTTACTTTCTTTACCAGTATTAGCTGGAGCTATTACAATATTACTAACAGATCGTAATCTTAATACATCATTTTTTGACCCTGCAGGAGGAGGAGATCCAATTTTATATCAACATTTATTC
>refbc_1025838_5_Lepidoptera_sp._BOLD:AAQ1417
AACTTTATATTTTATTTTTGGAATTTGATCAGGAATAGTAGGAACATCTTTAAGTTTATTAATTCGAGCTGAATTAGGTAACCCAGGATCCTTAATTGGAGATGATCAAATCTATAATACCATTGTTACAGCTCATGCTTTTATTATAATTTTTTTTATAGTTATACCTATTATAATTGGAGGATTTGGAAATTGATTAGTGCCTCTAATATTAGGAGCTCCTGATATAGCTTTCCCACGAATAAATAATATAAGTTTCTGACTTCTACCCCCTTCTTTAACTCTTCTTATCTCTAGAAGAATTGTAGAAAATGGAGCAGGAACTGGATGAACTGTATATCCCCCCCTTTCATCTAATATTGCTCATGGAGGAAGATCTGTAGATTTAGCTATTTTTTCTCTTCATTTAGCGGGAATTTCTTCAATTTTAGGAGCCATTAACTTTATTACTACAATTATTAATATACGATCAAATGGTATATCATTTGACCGAATACCTCTTTTTGTTTGAGCAGTAGGAATTACCGCTCTTCTTTTACTTTTATCTTTACCAGTTTTAGCAGGAGCTATTACTATACTTTTAACTGATCGAAATTTAAATACTTCATTTTTTGATCCTGCTGGAGGAGGAGATCCTATTCTATATCAACATTTATTT
>refbc_1025840_5_Lepidoptera_sp._BOLD:AAQ1419
AACTTTATATTTTATTTTTGGAATTTGAGCTGGAATATTAGGAACTTCTCTTAGATTATTAATTCGAGCAGAATTAGGAAATCCAGGTTCATTAATTGGAGATGACCAAATTTATAATACTATTGTAACAGCTCATGCTTTTATTATAATTTTTTTTATAGTTATACCTATTATAATTGGAGGATTTGGAAATTGATTAGTACCATTAATATTAGGAGCTCCTGATATAGCTTTCCCTCGAATAAATAATATAAGATTTTGATTATTACCTCCTTCTCTTACTTTATTAATTTCTAGAAGAATTGTAGAAAATGGTGTAGGAACTGGATGAACAGTGTACCCCCCACTTTCATCTAATATTGCACATGGTGGAAGTTCAGTTGATTTAGCTATTTTTTCTTTACATTTAGCAGGAATTTCATCAATCTTAGGAGCAATTAATTTTATTACAACTATTATTAATATACGAATTAATAATCTTTCTTTTGATCAAATACCTTTATTTGTATGAGCTGTAGGAATTACAGCTTTACTACTTTTATTATCTTTACCTGTTTTAGCTGGAGCTATTACTATACTTTTAACTGATCGAAACTTAAATACTTCATTTTTTGATCCTGCAGGAGGAGGAGATCCTATTTTATACCAACATTTATTT
>refbc_1025841_5_Lepidoptera_sp._BOLD:AAQ1420
AACATTATATTTTATTTTTGGAATTTGAGCAGGAATAGTAGGTACTTCTTTAAGACTTTTAATTCGAGCTGAATTAGGTAATCCTGGATCTTTAATTGGAGATGATCAAATTTATAATACTATTGTAACTGCTCATGCTTTTATTATAATTTTTTTTATAGTTATACCTATTATAATTGGAGGATTTGGAAACTGATTAATTCCTTTAATATTAGGAGCTCCTGATATAGCTTTCCCACGAATAAATAATATAAGTTTTTGACTTTTACCCCCTTCTTTAACGCTTCTAATTTCAAGAAGAATTGTTGAAAATGGAGCAGGTACTGGATGAACTGTATACCCTCCTTTATCTTCTAATATTGCTCATGGAGGAAGATCTGTTGACTTAGCTATTTTTTCTTTACATCTTGCTGGAATTTCTTCTATTTTAGGAGCTATTAACTTTATTACTACAATTATTAATATACGAATTTCTAACCTATCTTTTGATCAAATACCATTATTTGTATGAGCAGTAGGAATTACAGCTTTACTTTTACTATTATCTTTACCAGTTTTAGCAGGAGCTATTACTATACTTTTAACTGATCGAAATATTAATACTTCATTTTTTGATCCAGCAGGAGGAGGAGATCCAATTCTTTATCAACACTTATTT
>refbc_1025842_5_Lepidoptera_sp._BOLD:AAQ1421
AACTTTATATTTTATTTTTGGAATTTGATCAGGAATAGTAGGAACTTCTTTAAGAATTTTAATTCGTGCTGAATTAGGTAATCCTGGATCTTTAATTGGAGATGATCAAATTTATAATACAATTGTTACTGCTCACGCTTTTATTATAATTTTTTTTATAGTTATACCAATTATAATTGGGGGATTTGGAAATTGATTAGTGCCATTAATATTAGGAGCACCAGATATGGCATTCCCACGATTAAATAATATAAGATTTTGATTACTACCACCCTCTCTTATTTTACTAATTTCTAGAAGAATTGTAGAAAATGGAGCAGGAACAGGATGAACTGTTTATCCCCCTCTTTCATCTAATATTGCCCATGGTGGAAGTTCAGTAGATTTAGCTATTTTTTCATTACATCTAGCTGGGATTTCATCAATTTTAGGGGCTATTAATTTTATTACTACTATTATTAATATACGAGCAAATGGTATAATATTTGATAGTATATCATTATTCACTTGAGCTGTTGCTATTACTGCTCTATTATTATTATTATCTTTACCAGTTTTAGCGGGAGCTATTACTATATTATTAACTGACCGAAATTTAAATACATCATTTTTTGATCCTGCCGGAGGAGGAGACCCTATTCTTTATCAACACTTATTT
>refbc_1025850_5_Lepidoptera_sp._BOLD:AAQ1429
AACTTTATATTTTATTTTTGGTATTTGAGCTGGAATAGTAGGAACTTCATTAAGATTACTAATTCGAGCTGAATTAGGAACCCCCGGATCTTTAATTGGAGATGATCAAATTTACAATACTATTGTAACAGCTCATGCTTTTATCATAATTTTTTTCATAGTCATACCCATTATAATCGGAGGATTTGGAAATTGATTAATTCCTTTAATACTAGGAGCCCCAGATATAGCATTCCCACGAATAAATAATATAAGTTTTTGACTCTTACCCCCCTCCTTAACTCTTCTAATTTCAAGAAGTATTGTAGAAAATGGAGCAGGTACAGGATGAACAGTTTATCCCCCACTTTCATCTAATATTGCCCATAGCGGTAGATCAGTAGATTTAGCCATTTTTTCTCTACATCTAGCAGGAATTTCCTCTATTTTAGGGGCTATTAATTTTATTACAACTATTATTAATATACGCCTTAATAATTTATCATTTGATCAAATACCTTTATTTGTATGAGCTGTTGGTATTACAGCTTTCTTATTACTTATTTCATTACCAGTATTAGCGGGAGCTATTACCATACTTTTAACCGATCGAAATTTAAATACTTCTTTTTTTGATCCAGCAGGAGGGGGTGACCCAATCTTATATCAACATTTATTT
>refbc_1025851_5_Lepidoptera_sp._BOLD:AAQ1431
AACATTATATTTTATTTTTGGAATTTGAGCAGGAATAATTGGAACCTCTTTAAGACTTTTAATCCGAGCAGAATTAGGAAATCCTGGATCTTTAATTGGAGATGATCAAATTTACAATACTATTGTAACAGCTCATGCATTTATTATAATTTTTTTTATGGTTATACCAATTATAATTGGAGGATTTGGAAATTGATTAGTCCCTTTAATATTAGGAGCACCTGATATGGCTTTCCCCCGTATAAATAACATAAGATTTTGATTATTACCTCCCTCAATTATACTTTTAATTTCAAGAAGAATCGTAGAAAATGGAGCAGGTACAGGATGAACGGTTTACCCCCCCCTTTCATCTAATATTGCCCATAGAGGAAGATCTGTAGACCTTGCAATTTTTTCTTTACACCTAGCGGGAATTTCTTCAATTTTAGGAGCAGTTAATTTTATTACTACAATTATTAATATACGACCTAATAATATAACCCTTGATCAAATACCTTTATTTGTGTGAGCAGTGGGAATTACCGCACTCTTATTACTTCTTTCTTTACCTGTATTAGCGGGAGCTATTACTATATTACTTACAGACCGAAATTTAAATACATCATTTTTTGATCCCGCTGGTGGTGGAGACCCAATTTTATATCAACATTTATTT
>refbc_1025852_5_Lepidoptera_sp._BOLD:AAQ1432
AACTTTATATTTTATTTTTGGAATTTGAGCAGGAATAGTTGGTACATCTTTAAGCTTATTAATTCGAGCTGAATTAGGAAACCCAGGATCTTTAATTGGTGATGATCAAATTTATAATACAATTGTTACGGCTCATGCTTTTATTATAATTTTTTTTATAGTTATACCAATTATAATTGGGGGATTTGGAAATTGATTAATTCCCCTAATGCTAGGAGCTCCTGATATAGCTTTCCCTCGAATAAATAATATAAGATTCTGATTATTACCCCCCTCACTAACATTATTAATCTCAAGAAGAATTGTAGAAAATGGAGCAGGAACAGGATGAACAGTTTATCCCCCCCTTTCTTCTAATATTGCTCATGGAGGAAGATCTGTAGATTTAGCAATTTTTTCTTTACATTTAGCGGGAATTTCATCTATTTTAGGGGCTATTAATTTTATTACAACAATTATTAATATGCGAATTAATGGATTAAGATTTGATAGCATACCTTTATTTGTTTGAGCGGTAGGTATCACAGCTCTTTTATTACTTTTATCTTTACCTGTTTTAGCGGGAGCTATTACTATATTATTAACTGATCGAAATTTAAATACATCTTTTTTTGACCCGGCTGGAGGGGGAGACCCAATTTTATACCAACATTTATTT
>refbc_1025853_5_Lepidoptera_sp._BOLD:AAQ1433
AACATTATATTTTATTTTTGGAATTTGATCAGGAATAGTAGGAACATCTTTAAGTTTATTAATTCGAGCAGAACTAGGTAATCCAGGATCTTTAATTGGTGATGATCAAATTTACAATACTATTGTGACAGCTCATGCTTTCATTATAATTTTTTTTATAGTTATACCTATTATAATTGGGGGATTTGGTAACTGATTAGTTCCTTTAATATTAGGGGCTCCAGATATAGCTTTCCCACGAATAAATAATATAAGATTTTGAATATTACCCCCCTCTCTTACATTATTAATTTCAAGAAGAATTGTAGAAAATGGGGCCGGAACAGGATGAACAGTATATCCACCTTTATCATCAAATATTGCCCATGGAGGAAGATCTGTAGACTTAGCAATTTTTTCTCTACATTTAGCTGGAATTTCATCTATTTTAGGGGCAATTAATTTTATTACAACTATTATTAATATAAAAAGTAATGGATTATCATTTGATCAAATACCATTATTTGTGTGAGCAGTAAGAATTACGGCAGTTCTCCTATTATTATCTTTACCTGTATTAGCGGGAGCTATTACTATACTTTTAACTGACCGTAATTTAAATACTTCATTTTTTGATCCCTCTGGAGGAGGAGACCCCATCCTCTATCAACATTTATTT
>refbc_1025854_5_Lepidoptera_sp._BOLD:AAQ1434
AACATTATACTTTATTTTTGGTATTTGAGCAGGAATGGTAGGAACCTCTTTAAGCTTATTGATTCGTGCTGAATTGGGGAACCCTGGCTCTCTAATCGGAGATGATCAAATTTATAATACTATTGTAACAGCTCATGCTTTTATTATAATTTTTTTTATAGTTATACCTATTATAATTGGAGGATTTGGAAATTGACTTGTTCCTCTAATATTAGGAGCTCCTGATATAGCTTTCCCCCGAATAAATAATATAAGATTTTGATTATTACCCCCATCTCTAACACTCTTAATCTCAAGAAGAATCGTAGAAACTGGAGCAGGAACAGGTTGAACTGTTTACCCCCCCTTATCCTCTAATATCGCTCATAGTGGAAGATCTGTAGATTTAGCTATTTTTTCCCTTCATTTAGCTGGAATTTCTTCAATTTTAGGAGCTATTAATTTTATTACTACTATCATTAATATGCGAATTTATAATTTGTCGTTTGATCAATTACCATTATTTGTGTGAGCTGTAGGAATTACAGCTTTATTATTACTTCTTTCTCTCCCAGTTTTAGCGGGAGCTATTACTATACTATTAACAGACCGAAATATTAACACATCATTTTTTGACCCTGCCGGAGGGGGGGATCCTATTCTATACCAACACTTATTT
>refbc_1025855_5_Lepidoptera_sp._BOLD:AAQ1435
TACTTTATATTTTATTTTTGGTATTTGAGCAGGAATAGTAGGAACATCCCTAAGCCTATTAATTCGAGCAGAATTAGGAAATCCAGGATCTTTAATTGGAGATGATCAAATTTATAATACTATTGTAACAGCCCATGCTTTTATTATAATTTTTTTTATAGTAATACCAATTATAATTGGAGGATTTGGAAATTGATTAGTACCTTTAATATTAGGAGCTCCTGATATAGCTTTCCCCCGTATAAATAATATAAGATTTTGATTATTACCCCCCTCTCTTACCTTATTAATTTCAAGAAGAATTGTAGAAAATGGAGCAGGAACTGGATGAACTGTATACCCTCCTTTATCATCTAATATTGCCCATGGAGGAAGATCAGTAGATTTAGCAATTTTTTCTCTACATTTAGCTGGAATTTCTTCAATTTTAGGAGCTATTAATTTTATTACAACTATTATCAATATACGAATTAATGGTATATCTTTTGATCAAATACCTTTATTTGTTTGAGCTGTAGGAATTACTGCTTTACTTTTACTCTTATCTTTACCTGTTTTAGCTGGAGCTATTACTATATTATTAACTGATCGTAATTTAAACACATCATTTTTTGATCCTGCTGGAGGAGGAGATCCAATTTTATACCAACATTTATTT
>refbc_1025856_5_Lepidoptera_sp._BOLD:AAQ1436
AACTTTATATTTCATCTTTGGTATTTGAGCAGGAATAATTGGAACTTCTTTAAGTTTATTAATCCGAGCAGAATTAGGAAATCCAGGATCTTTAATTGGAGATGATCAAATTTATAATACTATTGTAACTGCACATGCTTTTATTATAATTTTTTTTATGGTAATACCTATTATAATTGGAGGATTTGGAAATTGACTTGTTCCATTAATATTAGGAGCTCCTGATATAGCTTTCCCACGAATAAATAATATAAGATTTTGATTATTACCCCCTTCCCTAATGCTACTAATTTCTAGAAGAATTGTAGAAAATGGAGCAGGTACTGGATGAACAGTGTACCCCCCACTTTCATCTAATATTGCCCATAGAGGTAGATCAGTTGATTTAGCTATTTTTTCATTACATTTAGCTGGTATCTCCTCAATTTTAGGAGCAATTAATTTTATTACAACAATTATTAATATACGAATTAATGGTATATCATTTGACCAATTACCTTTATTTGTTTGAGCAGTAGGAATTACCGCATTATTATTATTACTTTCTTTACCTGTGTTAGCAGGAGCTATTACTATATTACTAACTGACCGAAATATTAATACATCATTTTTTGATCCTGCAGGAGGAGGTGATCCTATTCTTTATCAACATTTATTT
>refbc_1025858_5_Lepidoptera_sp._BOLD:AAQ1439
AACTTTATACTTTATTTTTGGAATTTGATCTGGTATAGTAGGAACATCTTTAAGTTTATTAATTCGAGCTGAATTAGGAACCCCAGGGTCATTAATTGGAGATGATCAAATTTATAATACTATTGTAACTGGACATGCATTTATTATAATTTTTTTTATAGTTATACCTATTATAATTGGAGGATTTGGAAATTGATTAGTTCCATTAATATTAGGAGCACCTGATATAGCTTTCCCCCGAATAAATAATATAAGATTTTGATTATTACCCCCCTCTCTTACACTATTAATTTCAAGAAGAATCGTAGAAAATGGAGCAGGAACTGGATGAACTGTTTACCCCCCTCTTTCCTCTAATATCGCCCATAGAGGAAGATCAGTTGATCTAGCTATTTTTTCCTTACATCTAGCAGGAATTTCTTCAATTTTAGGAGCAATTAATTTTATTACAACTATCATTAATATAAAATTAAATGGAATATCTTTTGATCAAATACCTTTATTTGTTTGAGCTGTAGGAATTACAGCCTTATTACTCTTACTATCTTTACCTGTATTAGCAGGAGCTATTACTATATTATTAACAGATCGAAATTTAAATACATCTTTTTTTGACCCAGCTGGTGGAGGAGATCCAATTTTATACCAACATTTATTT
>refbc_1025859_5_Lepidoptera_sp._BOLD:AAQ1440
AACTTTATATTTTATTTTTGGAATTTGAGCTGGAATAGTNGGAACTTCTTTAAGCTTATTAATTCGAGCCGAATTAGGTAATCCTGGCTCTTTAATTGGGAGAGATCAAATTTATAACACAATTGTTACTGCTCATGCTTTTATTATAATTTTTTTTATAGTAATACCTATTATAATTGGAGGATTTGGAAATTGATTAGTTCCTTTAATACTAGGAGCCCCAGATATAGCTTTCCCNCGAATAAATAATATAAGATTCTGATTATTACCCCCTTCTTTAATATTATTAATTTCGAGAAGTATTGTAGATAATGGAGCTGGCACAGGTTGAACAGTTTACCCCCCTTTATCTTCTAATATTGCTCATGGTGGAAGATCTGTTGATTTAGCTATTTTTTCCTTACATTTAGCAGGTATTTCTTCTATTTTAGGGGCTGTAAATTTTATTACCACTATTATTAATATACGACCAAATAATATATCTCTTAATCAAATACCCCTATTTGTTTGAGCTGTAGGTATTACTGCTTTATTATTATTATTATCTTTACCAGTATTAGCTGGTGCTATTACAATATTATTAACTGATCGTAATTTAAATACTTCTTTCTTTGACCCCGCTGGAGGGGGAGACCCAATTCTTTATCAACATTTATTT
>refbc_1025862_5_Lepidoptera_sp._BOLD:AAQ1443
TACTTTATATTTTATTTTTGGAATTTGAGCAGGTATAATTGGTACTTCATTAAGTTTATTAATCCGAGCTGAATTAGGTAATCCTGGTTCTTTAATTGGAGATGATCAAATTTATAATACAATTGTAACTGCTCATGCTTTTATTATAATTTTTTTTATAGTAATACCTATTATAATTGGAGGATTTGGTAATTGACTTATTCCATTAATATTAGGAGCCCCAGACATAGCTTTCCCCCGAATAAACAATATAAGTTTCTGACTTCTTCCCCCTTCTATTACTCTTCTTATTTCAAGAAGAATCGTAGAAAATGGAGCAGGAACTGGATGAACTGTTTATCCTCCGCTATCTTCTAATATTGCACATGGTGGAAGATCTGTTGATTTAGCTATTTTTTCTTTACATTTAGCTGGAATTTCTTCAATTCTAGGAGCTATTAATTTTATTACTACAATTATTAATATACGACTTAATAGATTATCATTTGATCAAATACCTCTTTTTGTATGAGCTGTCGGAATTACAGCATTTTTATTATTACTTTCTTTACCAGTTTTAGCTGGTGCTATCACTATATTACTAACTGATCGAAATTTAAATACTTCTTTTTTTGATCCTGCTGGTGGAGGAGA
>refbc_1025863_5_Lepidoptera_sp._BOLD:AAQ1444
AACATTATATTTTATTTTTGGTATTTGAGCAGGAATAGTAGGTACTTCATTAAGATTATTAATTCGAGCTGAATTAGGAAACCCAGGATCTTTAATTGGTGATGATCAAATTTATAATACTATTGTTACCGCTCATGCTTTTATTATAATTTTTTTTATAGTAATACCTATTATAATTGGAGGATTTGGAAATTGATTAGTACCTCTTATATTAGGAGCCCCAGATATAGCTTTTCCCCGAATAAATAATATAAGTTTTTGACTCTTACCCCCATCCTTAACTCTTTTAATTTCAAGAAGAATTGTAGAAAATGGAGCAGGAACTGGATGAACAGTTTATCCCCCACTTTCATCTAATATTGCTCACAGAGGAAGATCAGTAGATTTAGCTATTTTTTCATTACATTTAGCTGGAATTTCTTCAATTTTAGGAGCTATTAATTTCATTACTACAATTATTAATATACGATTAAATAATTTATCTTTTGATCAAATACCTTTATTCATTTGAGCTGTAGGAATTACAGCATTTTTACTTTTACTTTCTTTACCAGTTTTAGCGGGAGCTATTACCATACTTTTAACTGATCGAAATTTAAATACATCTTTTTTTGATCCTGCTGGAGGAGGTGACCCTATTTTATATCAACACTTATTT
>refbc_1025864_5_Lepidoptera_sp._BOLD:AAQ1445
AACTTTATATTTTATTTTTGGAATTTGAGCAGGTATAGTAGGCACTTCATTAAGATTAATAATTCGAGCTGAATTAGGAAGACCAGGATCTTTAATTGGAGATGATCAAATTTATAATACTATTGTTACAGCTCATGCATTTATTATAATTTTTTTTATAGTTATACCCATTATAATTGGAGGTTTTGGAAACTGATTAGTACCTTTAATATTAGGAGCACCTGATATAGCTTTCCCTCGAATAAATAACATAAGTTTTTGATTACTTCCCCCTTCTTTAACTTTACTAATTTCTAGAAGAATTGTAGAAAACGGAGCAGGAACAGGATGAACAGTGTACCCCCCACTTTCATCAAATATTGCTCATGGAGGAAGATCAGTAGATTTAGCTATTTTTTCTTTACATTTAGCTGGAATTTCTTCAATTTTAGGTGCTATTAATTTTATTTCTACAATTATTAATATACGATTAAATAATTTATCTTTTGATCAAATACCTTTATTTATTTGAGCTGTTGGAATTACAGCTTTTTTACTTCTTTTATCTCTTCCAGTTTTAGCTGGAGCTATTACTATATTATTAACTGATCGAAATTTAAATACCTCCTTCTTTGATCCTGCAGGAGGAGGTGATCCTATTCTTTATCAACATTTATTT
>refbc_1025866_5_Lepidoptera_sp._BOLD:AAQ1447
TACTTTATATTTTATTTTTGGAATTTGAGCAGGTATAGTAGGAACTTCTTTAAGTTTATTAATTCGAGCAGAATTAGGTAATCCTGGATCATTAATTGGTGATGATCAAATTTATAATACAATCGTTACAGCACATGCTTTTATTATAATTTTTTTTATAGTTATACCTATTATAATTGGAGGATTTGGAAATTGATTAGTTCCATTAATATTAGGAGCACCTGATATAGCTTTCCCTCGAATAAATAATATAAGTTTTTGACTTCTTCCCCCCTCATTAACTCTTTTAATTTCAAGAAGAATTGTTGAAAATGGAGCAGGAACAGGATGAACAGTATACCCCCCTTTATCTTCTAATATTGCCCATGGAGGAAGATCAGTAGATTTAGCTATTTTTTCATTACATTTAGCTGGTATTTCATCAATTTTAGGAGCTATTAATTTTATTACTACAATTATTAATATACGACTTAATAATTTATCATTTGATCAAATACCTTTATTTATTTGAGCTGTTGGTATTACAGCATTTTTATTATTATTATCTTTACCTGTTTTAGCTGGAGCTATTACTATATTATTAACAGATCGAAATTTAAATACATCATTTTTTGACCCAGCAGGAGGAGGAGATCCTATTTTATACCAACATTTATTT
>refbc_1025867_5_Lepidoptera_sp._BOLD:AAQ1448
AACTTTATATTTTATTTTTGGTATTTGAGCAGGAATAGTAGGAACTTCCTTAAGTATATTAATTCGAGCAGAATTAGGAAATCCTGGATCTTTAATTGGAGATGATCAAATTTATAATACTATTGTGACTGCTCATGCTTTTATTATAATTTTTTTTATAGTTATACCTATTATAATCGGAGGATTTGGAAATTGATTAATTCCTTTAATATTAGGAGCTCCTGATATAGCTTTTCCTCGAATAAATAATATGAGTTTCTGACTTCTACCCCCTTCTTTAATTCTTTTAACTTCAAGAAGAATTGTAGAAAATGGAGCAGGAACTGGATGAACAGTTTACCCCCCCCTTTCATCAAATATCGCTCATAGAGGAAGATCAGTTGACTTAGCAATTTTTTCCCTTCATCTTGCAGGAATTTCTTCAATTTTAGGAGCTATTAATTTTATTACTACCATTATTAATATGCGATTAAATAACTTATCATTCGACCAAATACCTTTATTTGTATGAGCCGTAGGAATTACAGCTTTCCTATTATTATTATCATTGCCTGTACTAGCTGGAGCTATTACCATATTATTAACTGATCGAAATTTAAACACTTCATTTTTTGATCCTGCAGGAGGAGGAGATCCTATTCTTTACCAACATTTATTT
>refbc_1025868_5_Lepidoptera_sp._BOLD:AAQ1449
AACTTTATATTTTATTTTTGGAATTTGAGCAGGAATAGTAGGAACTTCATTAAGATTATTAATTCGAGCTGAATTAGGAAATCCAGGATCTTTAATTGGTGATGATCAAATTTATAATACAATTGTAACAGCTCATGCTTTTATTATAATTTTTTTTATAGTAATACCTATTATAATTGGAGGATTTGGAAATTGATTAGTACCTTTAATATTAGGAGCCCCTGATATAGCTTTCCCCCGAATAAATAATATAAGTTTCTGACTTTTACCCCCTTCCTTAACTCTTTTAATTTCAAGAAGAATTGTTGAAAATGGAGCAGGTACAGGATGAACTGTTTACCCCCCTTTATCATCTAATATTGCTCATGGTGGAAGATCAGTTGATTTAGCAATTTTTTCTTTACACTTAGCTGGAATTTCATCAATTTTAGGAGCAATTAATTTTATTACAACAATTATTAATATACGACTTAATAATTTATCATTCGATCAAATACCTTTATTTATTTGAGCCGTAGGTATTACAGCATTTTTACTACTTCTTTCATTACCAGTTTTAGCAGGTGCTATTACTATATTATTAACTGACCGAAATTTAAATACATCTTTTTTTGATCCTGCTGGTGGAGGTGATCCTATTTTATACCAACATTTATTT
>refbc_1025872_5_Lepidoptera_sp._BOLD:AAQ1452
AACATTATATTTTATTTTTGGAATTTGAGCAGGCATAATTGGAACTTCACTAAGATTACTAATTCGAGCCGAATTAGGAACCCCCGGATCTTTAATTGGAGATGACCAAATTTATAATACTATTGTCACAGCTCACGCTTTCATTATAATTTTTTTTATAGTTATACCTATTATAATCGGAGGATTTGGAAATTGATTAGTCCCCTTAATGTTAGGAGCCCCTGATATAGCTTTCCCTCGAATAAATAATATAAGTTTTTGATTGCTCCCCCCTTCAATTACACTTTTAATTTCGAGAAGAATTGTAGAAAACGGGGCCGGAACTGGATGAACAGTTTACCCCCCTTTATCCTCAAATATTGCCCATGGAGGGAGATCTGTTGATTTAGCTATTTTTTCTCTTCATTTAGCCGGTATTTCTTCTATTTTAGGAGCTATTAATTTTATTACAACTATTATTAATATACGATTAAATAATATATTTTTTGATCAATTACCTTTATTTGTTTGAGCTGTTGGAATTACAGCTTTCTTATTACTTTTATCACTCCCTGTTTTAGCAGGTGCTATTACCATATTATTAACAGACCGAAATTTAAATACTTCTTTTTTTGACCCCGCCGGAGGAGGAGACCCAATTCTTTACCAACATTTATTT
>refbc_1025873_5_Lepidoptera_sp._BOLD:AAQ1453
AACATTATACTTTATTTTTGGTATTTGAGCTGGAATAATTGGTACTTCTTTAAGCTTATTAATTCGAGCTGAATTAGGAAACCCAGGCTCTTTAATTGGAGATGATCAAATTTATAACACTATTGTAACAGCCCATGCTTTTATTATAATTTTCTTTATAGTAATACCTATTATAATTGGAGGATTTGGTAATTGACTTGTTCCTTTAATATTAGGAGCTCCTGATATAGCTTTCCCTCGAATAAATAATATGAGATTTTGATTATTACCTCCTTCTATTACTTTATTAATCTCAAGAAGAATCGTAGAAAATGGGGCTGGAACCGGATGAACTGTTTACCCCCCTTTATCTTCTAATATTGCCCATGGTGGAAGATCTGTAGATTTAGCTATTTTTTCCTTACATTTAGCTGGAATTTCCTCAATTTTAGGAGCTATTAATTTTATTACTACTATTATTAATATACGATTAAATAATATATTTTTTGACCAACTACCTTTATTTGTTTGAGCTGTCGGAATTACAGCATTTTTATTATTATTATCTTTACCTGTTTTAGCTGGGGCTATTACTATATTATTAACAGACCGAAACTTAAACACATCATTTTTTGACCCTGCTGGGGGTGGGGACCCGATTTTATACCAACACTTATTT
>refbc_1025874_5_Lepidoptera_sp._BOLD:AAQ1454
AACGTTATACTTTATTTTTGGAATTTGGGCTGGAATAGTTGGTACTTCTTTAAGTTTATTAATTCGAGCTGAATTAGGAAATCCTGGTTCTTTAATTGGAGATGATCAAATTTATAATACTATTGTAACAGCACATGCTTTTATTATAATTTTCTTTATAGTAATACCTATTATAATTGGGGGATTCGGAAATTGACTTGTTCCCTTAATGTTAGGGGCTCCTGATATAGCTTTCCCTCGAATAAACAATNTAAGATTTTGATTACTACCCCCCTCTATTACCTTATTAATCTCCAGAAGAGTTGTAGAAAATGGAGCTGGGACAGGTTGAACTGTTTATCCCCCTCTATCTTCAAATATTGCCCATGGGGGTAGATCTGTAGATTTAGCTATTTTTTCTTTACATTTAGCTGGTATTTCCTCAATTTTAGGGGCAATTAATTTTATTACCACTATTATTAATATACGATTAAATAACATATTTTTTGACCAATTACCTTTATTCGTTTGAGCCGTTGGAATTACAGCATTTTTACTATTACTATCTTTACCTGTTTTAGCTGGAGCTATTACTATATTATTAACGGATCGAAATTTAAATACATCATTTTTTGACCCCGCTGGAGGGGGAGATCCAATTTTATATCAACACTTATTT
>refbc_1025875_5_Lepidoptera_sp._BOLD:AAQ1455
AACATTATATTTTATTTTTGGAATTTGATCAGGAATAATTGGCACTTCTTTAAGTTTATTAATTCGAGCAGAATTAGGTAACCCTGGTTCATTAATTGGAGATGATCAAATTTATAATACTATCGTAACAGCTCATGCTTTTATTATAATTTTTTTCATAGTAATACCTATTATAATTGGAGGGTTTGGAAATTGATTAGTACCTTTAATATTAGGTGCCCCTGATATAGCTTTCCCTCGGATAAATAATATAAGATTTTGACTACTTCCACCTTCAATTACTTTATTAATTTCAAGAAGAATTGTTGAAAATGGAGCTGGAACTGGATGAACTGTGTACCCCCCCCTTTCATCTAACATTGCTCATAGTGGAAGATCTGTCGACTTAGCTATTTTTTCTCTTCATTTAGCTGGAATTTCTTCAATTCTAGGTGCAATTAATTTTATCACTACTATCATTAATATACGATTAAATAATATATTTTTTGATCAATTACCATTATTTGTATGAGCTGTCGGAATCACAGCATTTTTATTATTATTATCATTACCTGTATTAGCTGGAGCTATTACCATACTTTTAACAGATCGAAATTTAAATACATCATTTTTTGACCCCGCCGGTGGGGGAGACCCTATTTTATATCAACATTTATTT
>refbc_1025879_5_Lepidoptera_sp._BOLD:AAQ1459
AACATTATATTTTATTTTTGGAATTTGAGCTGGTATAATTGGAACTTCTTTAAGATTATTAATTCGAGCAGAACTCGGAAATCCCGGATCTTTAATTGGAGATGATCAAATCTATAATACTATTGTAACTGCTCACGCTTTTATTATAATTTTTTTTATAGTTATACCTATTATAATTGGGGGATTTGGAAATTGATTGGTACCTTTAATATTAGGAGCTCCCGATATAGCTTTCCCCCGAATAAATAATATAAGATTTTGACTGCTCCCCCCCTCTATTCTCCTTTTAATTTCTAGAAGTATTGTAGAAAATGGGGCAGGAACTGGATGAACGGTTTACCCCCCTTTATCATCTAATATTGCTCATGGGGGAAGATCTGTTGATTTAGCTATTTTTTCTCTTCATTTAGCTGGAATTTCTTCTATTTTAGGGGCTGTAAATTTTATTACAACTATTATTAACATACGACCAAATAATATATCATTAGATCAAATACCTCTTTTTGTATGAGCTGTGGGAATTACAGCTCTTTTACTATTACTATCATTACCTGTACTAGCTGGTGCTATTACAATATTACTGACAGATCGAAATCTAAATACTTCATTTTTTGATCCAGCTGGGGGAGGAGATCCAATTCTATATCAACACTTATTT
>refbc_1025880_5_Lepidoptera_sp._BOLD:AAQ1460
AACTCTATATTTTATTTTTGGAATTTGAGCAGGAATAGTAGGAACATCTTTAAGTCTTTTAATTCGAGCTGAATTAGGAAATCCAGGATCTTTAATTGGAGATGATCAAATTTATAATACTATTGTTACAGCTCATGCTTTTATTATAATTTTTTTCATAGTTATACCTATTATAATTGGAGGATTTGGAAATTGATTAGTCCCTTTAATATTAGGAGCCCCTGATATAGCTTTCCCTCGAATAAATAATATAAGATTTTGACTTTTACCTCCCTCTTTAATACTTTTAATTTCAAGAAGAATCGTAGAAAATGGAGCTGGAACAGGATGAACAGTATACCCCCCTTTATCTTCTAATATTGCTCATGGAGGAAGATCAGTTGATTTAGCAATTTTTTCCTTGCATTTAGCTGGAATTTCTTCTATTTTAGGTGCAATTAATTTTATTACTACTATCATTAATATACAAATTAATGGATTAGCTTTTGACCAAATACCTTTATTTGTTTGAGCTGTGGGAATTACTGCCTTATTATTACTTTTATCTTTGCCTGTTTTAGCTGGAGCTATTACTATACTTTTAACTGACCGAAATTTAAATACATCATTTTTTGATCCTGCTGGAGGAGGTGATCCAATTTTATACCAACATTTATTT
>refbc_1025882_5_Lepidoptera_sp._BOLD:AAQ1462
AACATTATATTTTATTTTTGGAATTTGAGCAGGAATANTTGGAACTTCTTTAAGATTATTAATTCGAGCTGAATTAGGAAGTCCTGGATCATTAATTGGAGATGATCAAATTTATAATACAATTGTTACAGCTCATGCATTTATTATAATTTTTTTTATAGTTATACCTATTATAATTGGAGGATTTGGAAATTGATTAGTGCCATTAATATTAGGAGCTCCAGATATAGCTTTCCCCCGAATAAATAATATAAGTTTTTGACTACTACCTCCATCTATTATACTATTAATTTCAAGTAGAATTGTAGAAAATGGAGCAGGAACTGGATGAACAGTGTACCCCCCACTTTCATCTAATATTGCTCATAGAGGAAGATCAGTAGATTTAGCAATTTTTTCATTACACTTAGCTGGAATTTCATCAATTTTAGGAGCTGTTAATTTTATTACAACTATTATTAATATACGACCAAATAATATAAGACTAGATCAAATACCTTTATTTGTTTGAGCTGTTGGAATTACAGCATTACTTTTATTATTATCATTACCAGTTTTAGCTGGAGCTATTACTATATTACTAACAGATCGTAATTTAAATACATCATTTTTTGACCCTGCTGGAGGAGGAGACCCAATTTTATACCAACATTTATTT
>refbc_1025883_5_Lepidoptera_sp._BOLD:AAQ1463
AACTTTATATTTTATTTTTGGAATTTGAGCAGGAATAGTAGGAACATCTTTAAGTTTACTAGTTCGAACTGAATTAGGAAACCCTGGATCATTAATTGGTGATGATCAAATTTATAATACTATTGTAACAGCTCATGCTTTTATTATAATTTTTTTTATAGTCATACCAATTATAATTGGTGGATTTGGAAATTGATTAGTACCTTTAATATTAGGAGCACCAGATATAGCTTTCCCACGAATAAATAATATAAGATTTTGATTATTACCCCCATCATTAACTTTATTAATTTTTAGAAGAATTGTAGAAACTGGAGCCGGAACAGGCTGAACAGTTTACCCCCCTCTTTCATCTAATATTGCTCATAGAGGAAGATCAGTAGACTTAGCAATTTTTTCACTACATTTAGCGGGAATTTCTTCAATTCTTGGGGCAATTAATTTTATTACAACAATTATTAATATACGGATTAATGGTTTATCCTTTGATCAAACACCTTTATTTATTTGAGCTGTGGGAATTACAGCATTATTACTTTTATTATCCCTACCCGTTTTAGCAGGTGCTATTACTATACTATTAACAGATCGAAATTTAAATACGTCTTTTTTTGATCCAGCAGGAGGAGGAGATCCTATTTTATACCAAAATTTATTT
>refbc_1025885_5_Lepidoptera_sp._BOLD:AAQ1465
AACATTATATTTTATTTTTGGAATTTGAGCAGGTATAGTTGGAACATCTTTAAGTTTATTAATTCGAGCAGAATTAGGTAATCCTGGATCATTAATTGGAGATGATCAAATTTATAATACTATTGTTACAGCTCATGCTTTTATTATAATTTTTTTTATAGTAATACCTATTATAATTGGAGGATTTGGAAATTGATTAGTTCCTTTAATATTAGGAGCTCCAGATATAGCTTTCCCACGAATAAATAATATAAGTTTTTGATTATTACCCCCCTCTATTATACTTTTAATTTCAAGAAGAATTGTAGAAAATGGAGCAGGAACTGGATGAACAGTTTACCCCCCACTTTCATCTAATATTGCTCATGGAGGTAGATCAGTAGACCTAGCTATTTTTTCCCTTCATTTAGCTGGAATTTCATCAATTTTAGGAGCAGTTAATTTTATTACAACTATTATTAATATACGACCTAATAACATATCTTTAGATCAAATACCTTTATTTGTATGAGCTGTAGGAATTACTGCTTTACTTTTATTACTATCTCTTCCAGTTTTAGCTGGAGCTATTACAATACTACTTACTGATCGAAATTTAAACACCTCCTTTTTTGATCCTGCTGGAGGAGGTGATCCAATTTTATATCAACATTTATTT
>refbc_1025890_5_Lepidoptera_sp._BOLD:AAQ1470
AACTTTATATTTTATTTTTGGAATTTGAGCAGGAATAGTAGGAACATCTTTAAGTTTATTAATTCGAGCTGAATTAGGAAACCCAGGATCATTAATTGGAGATGATCAAATTTATAATACAATTGTAACAGCACATGCATTTATTATAATTTTTTTTATAGTTATACCAATTATAATTGGTGGATTTGGTAATTGATTAGTGCCATTAATATTAGGAGCTCCAGATATAGCTTTTCCACGAATAAATAATATAAGATTTTGATTATTACCCCCCTCTCTTACCATTTTAATTTCAAGAAGAATTGTAGAAAATGGAGCAGGAACTGGATGAACAGTATACCCCCCACTGTCATCTAATATTGCCCATGGAGGAAGTTCAGTAGATTTGGCTATTTTTTCTCTTCATTTAGCTGGTATCTCATCAATTTTAGGAGCTATTAATTTTATCACCACAATTTTTAATATACGAATTAATGGATTATCTTTTGATCAAATACCTTTATTTATTTGAGCTGTAGGTATTACAGCTTTATTATTACTTTTATCATTACCTGTTTTAGCTGGAGCAATCACTATATTATTAACAGACCGAAATTTAAATACATCATTTTTTGACCCAGCAGGAGGTGGAGATCCAATTCTTTATNAACATTTATTT
>refbc_1025891_5_Lepidoptera_sp._BOLD:AAQ1471
AACTTTATATTTTATTTTTGGAATTTGAGCAGGAATAATTGGAACTTCTTTAAGTTTATTAATTCGAGCTGAATTAGGAAATCCTGGTTCTTTAATTGGAGATGATCAAATTTATAATACTATTGTAACAGCTCATGCTTTTATTATAATTTTTTTTATAGTTATACCTATTATAATCGGAGGATTTGGAAATTGATTAGTACCTTTAATATTAGGAGCTCCAGATATAGCTTTCCCACGAATAAATAATATAAGATTTTGACTTTTACCACCTTCTTTAACATTATTAATTTCAAGAAGAATTGTTGAAAATGGAGCTGGTACAGGATGAACAGTTTACCCCCCTCTTTCATCTAATATTGCCCATAGAGGAAGTTCTGTTGATTTAGCAATTTTTTCATTACATTTAGCAGGTATTTCATCAATCTTAGGAGCTATTAATTTTATTACTACTATTATTAACATACGAATTAATGGATTATCATTTGATCAAATACCATTATTTGTTTGAGCTGTAGGAATTACAGCTTTATTATTACTACTTTCACTTCCAGTTTTAGCTGGAGCTATTACTATATTATTAACAGATCGAAATTTAAACACTTCATTTTTTGATCCTGCTGGAGGAGGAGATCCTATTCTTTATCAACACTTATTT
>refbc_1025893_5_Lepidoptera_sp._BOLD:AAQ1473
AACATTATATTTTATTTTTGGAATTTGAGCAGGTATAATTGGAACTTCATTAAGACTTTTAATTCGAGCAGAATTAGGAACCCCCAGTTCTTTTATTGGTGATGATCAAATTTATAATACTATTGTAACAGCCCATGCTTTTATTATAATTTTTTTTATAGTTATACCTATTATAATTGGAGGATTTGGAAATTGACTTATTCCTCTAATATTAGGGGCCCCAGATATAGCATTCCCCCGAATAAATAATATAAGATTTTGATTATTACCTCCTTCATTAACTTTATTACTCTCTAGTAGAATTGTTGAAAATGGAGCTGGTACTGGTTGAACAGTATACCCCCCTCTTTCCTCTAATATTGCTCATAGAGGAAGATCTGTTGATTTAGCTATTTTTTCTTTACATTTAGCAGGTATTTCATCCATCTTAGGAGCGATTAATTTTATTACCACTATTATTAACATACGATTAAATAATTTATCTTTTGATCAAATATCTTTATTTACTTGAGCTGTTGGTATTACAGCATTATTACTTCTTCTCTCTCTCCCTGTATTAGCTGGAGCTATTACTATACTTTTAACAGATCGTAACTTAAATACATCCTTTTTTGATCCTGCAGGAGGAGGAGATCCAATTTTATATCAACATTTATTT
>refbc_1025894_5_Lepidoptera_sp._BOLD:AAQ1474
AACATTATATTTTATTTTTGGAATTTGGGCAGGAATAATTGGAACTTCTCTTAGTTTATTAATTCGAGCTGAATTAGGTAACCCTGGATCTTTAATTGGAGATGATCAAATTTATAATACTATCGTAACAGCTCATGCTTTTATCATAATTTTTTTTATAGTAATGCCAATTATAATTGGAGGGTTTGGAAATTGATTAGTTCCCTTAATATTAGGAGCTCCTGATATAGCTTTCCCACGAATAAATAATTTAAGATTTTGACTTTTACCTCCATCACTAACCCTTTTAATTTCAAGAAGTATTGTAGAAAGAGGGGCTGGAACTGGATGAACCGTATACCCACCTTTATCATCTAATATTGCTCATGGAGGAAGATCAGTTGATTTAGCAATTTTTTCTTTACACTTAGCTGGTATTTCTTCTATTTTAGGAGCTATTAATTTTATTACTACAATTATTAACATACGACTTAATAATCTTTCCTTTGATCAAATACCTTTATTTGTATGAGCTGTAGGAATTACAGCTCTTTTACTTCTTTTATCTTTACCTGTTTTAGCAGGAGCAATTACTATACTTTTAACAGATCGGAATTTAAATACTTCTTTTTTTGATCCTGCAGGAGGAGGTGACCCAATTTTATATCAACATTTATTT
>refbc_1025904_5_Lepidoptera_sp._BOLD:AAQ1522
AACTTTATATTTTATTTTTGGTATTTGATCAGGAATACTTGGAACATCTCTAAGTATATTAATTCGAACTGAATTAGGAACTCCAAGATCTTTAATTGGAGATGATCAAATTTATAATACTATTGTAACAGCTCATGCTTTCATTATAATTTTCTTTATAGTTATACCTATTATAATTGGAGGATTTGGAAATTGACTAGTTCCTTTAATGTTAGGAGCCCCTGATATAGCTTTCCCCCGAATAAATAATTTAAGATTTTGATTATTACCTCCCTCAATCATACTTTTAATTTCAAGAAGAATTGTAGAAAATGGAGCAGGAACTGGATGAACGGTTTACCCCCCCCTTTCATCTAATATCGCTCATAGAGGAAGCTCAGTTGATTTAACTATTTTTTCCCTACACCTAGCAGGAATCTCCTCAATTTTAGGAGCTATTAATTTTATTACCACTATTATTAACATACGACCAAATAATATATCTTTTGATCAAATACCCTTATTTGTTTGAGCTGTAGGTATCACTGCACTTTTATTGCTCCTATCTCTACCAGTATTAGCTGGAGCAATTACTATGTTACTTACTGACCGTAATTTAAATACTTCCTTTTTTGATCCTGCAGGAGGAGGAGATCCAATTCTCTACCAACACTTATTT
>refbc_1026059_5_Lepidoptera_sp._BOLD:AAQ2275
AACTTTATATTTTATTTTTGGAATTTGAGCAGGAATATTAGGAACATCTTTAAGATTATTAATTCGAGCTGAATTAGGAAACCCAGGATCATTAATTGGAGATGATCAAATTTATAATACTATCGTTACAGCTCATGCTTTTATTATAATTTTTTTTATAGTAATACCCATTATAATTGGAGGTTTTGGAAATTGATTAGTTCCATTAATACTAGGAGCCCCAGATATAGCTTTTCCTCGTATAAATAATATAAGATTTTGATTACTACCACCCTCTTTAACTTTATTAATTTCTAGAAGAATTGTTGAAAATGGAGCAGGAACAGGTTGAACAGTCTATCCTCCTTTATCATCAAATATTGCTCATGGAGGAAGATCAGTAGATTTAGCTATTTTCTCTTTACATTTAGCAGGAATTTCATCAATTTTAGGAGCTATTAATTTTATTACAACAATTATTAATATAAAATTAAATGGACTTTCATTTGATAAAATACCTTTATTTGTTTGATCTGTAGGAATTACAGCTTTACTTTTACTTTTATCACTACCTGTATTAGCAGGAGCTATTACTATATTATTAACTGATCGAAATTTAAATACTTCATTTTTTGATCCTGCTGGAGGTGGAGATCCTATTTTATATCAACATTTATTT
>refbc_1027293_5_Strumigenys_sp._YT01
AATCTTATATTTCATTCTAGCTATTTGAGCTGGAATGATCGGATCTTCTATAAGTATAATTATTCGATTAGAATTAGGTACTTGTAATTCATTAATTAACAACGATCAAATTTATAATTCATTAGTTACTAGACATGCTTTAATTATAATTTTTTTTATAATTATACCTTTCATAATTGGTGGTTTTGGTAATTTTTTAGTACCATTAATATTAGGCTCACCAGATATAGCTTACCCCCGAATAAATAACATAAGTTTTTGATTACTTCCCCCTTCTCTTATACTCTTAATTAGAGGAAATTTTATTGGTGATGGAGTAGGTACAGGTTGAACTATTTACCCTCCTTTATCATCAAATATTTTTCACAATGGACCTTCTATTGATCTATCAATTTTTTCTCTTCATATTGCTGGTATATCTTCCATTCTTGGTGCTATTAATTTTATCTCCACAATTATTAACATACATAATCCTAATCAATCAATTGACCAAACTCCTTTATTAGTATGATCTATTAATATTACAGCAATTTTACTACTTTTATCCCTTCCTGTATTAGCAGGTGCCATTACAATATTATTCACAGATCGTAATTTAAATACATCTTTTTTTGATCCTTCAGGTGGAGGAGATCCAATTTTATTTCAACATTTATTT
>refbc_1027295_5_Pheidole_sp._KM03
AATACTTTACTTTATCTTTGCAATCTGATCTGGAATAATTGGGTCCTCTATGAGAATAATTATCCGATTAGAACTCGGATCCTGTAATTCCTTAATCAATAATGACCAAATTTATAACTCATTAGTTACAAGACATGCTTTTATTATAATCTTCTTTATAGTAATACCCTTTATAATTGGGGGATTTGGTAACTTTCTAGTCCCCCTAATACTTGGGTCTCCAGATATAGCATACCCCCGAATAAATAATATAAGATTTTGATTACTTCCCCCTTCTATTACTCTCCTCTTACTAGGAAGATTCATTAATTCAGGGGTCGGAACTGGATGAACAGTTTACCCCCCTCTAGCCTCTAATGTTTTTCATAGAGGAGCCTCTATTGATCTCTCAATTTTCTCGCTACATATTGCAGGAATATCTTCCATTCTTGGAGCTATTAATTTTATTGCTACAATTATTAATATACATCATAAAAATTTTACTATAGATAAAATTCCTTTGTTAGTTTGATCAATTTTAATCACAGCAATCCTTCTACTTCTTTCCCTTCCAGTTCTCGCCGGAGCAATTACCATACTTTTAACTGACCGTAATCTTAACACTTCATTTTTTGACCCCGCAGGAGGAGGAGACCCCATTCTTTACCAACACCTCTTT
>refbc_1027298_5_Nylanderia_sp._KM01
AATTCTTTACTTTTTATTTGCAATCTGAGCAGGAATAATTGGAACATCAATAAGAATAATTATTCGATTAGAATTAGGATCACCTAATCCTCTTATTAATAATGATCAAATTTATAATTCTATAGTTACTAGACATGCATTTATTATAATTTTTTTTATAGTTATACCATTTATAATTGGTGGTTTTGGAAATTTTTTAGTACCTCTAATATTAGGATCGCCAGATATAGCCTATCCTCGAATAAATAATATAAGATTCTGATTACTTCCCCCTTCTATTTCTTTACTTTTACTAAGAAATTTTATTAATGATGGTGTAGGAACAGGTTGAACTGTATATCCTCCTTTAGCATCTAACATTTTTCATAATGGTCCATCAGTTGATTTAACTATCTTTTCTCTACATATTGCCGGAATATCATCAATTTTAGGAGCAATTAACTTCATTTCAACAATTTTAAATATACATCACAATAATTTTTCAATCGATAAAATTCCCCTTCTCGTTTGATCTATTTTCATCACAGCAATTCTTCTTCTTTTATCTCTTCCTGTTCTAGCAGGAGCTATTACTATATTATTAACAGATCGAAATTTAAATACTTCTTTTTTCGATCCATCAGGAGGCGGAGACCCTATCCTTTATCAACATCTATTT
>refbc_1027299_5_Nesomyrmex_sp._MG27
TATTTTATATTTTATTTTTGCAATTTGAGCCGGTATAATTGGATCTTCAATAAGTATAATTATTCGATTAGAACTCGGATCTTGTGAATCTTTAATTAATAACGATCAAATTTATAATACCTTAGTAACTAGACATGCTTTTATTATAATTTTCTTTATAGTTATACCTTTTATAATTGGAGGATTCGGAAATTTTTTAGTTCCCTTAATACTAGGATCCCCTGATATAGCATATCCTCGAATAAATAATATAAGATTTTGATTGTTACCTCCTTCTCTCAGCCTTCTTTTGTTAAGAAGATTTATTAATACAGGAGTTGGAACAGGATGAACAATTTACCCCCCCTTATCATCAAATATCTTTCATAGAGGTGCCTCCATTGACTTATCTATTTTTTCCCTTCATATCGCTGGTATATCATCAATTCTTGGTGCCATTAACTTTATTTCTACAATTTTAAATATACACCATAAAAATTTCACTATAGATAAAATTCCTCTTTTAGTTTGATCAATTTTAATTACCGCTATTTTATTATTATTATCTCTTCCAGTTTTAGCTGGAGCAATTACTATGTTACTTACAGATCGAAATTTAAACACTTCCTTTTTCGATCCTTCAGGAGGAGGAGACCCTATCTTATATCAACATCTTTTC
>refbc_1027300_5_Hypoponera_sp._YT01
AATTTTATATTTTTTATTTGCTATTTGAGCAGGAATGATTGGATCTTCTATAAGACTATTAATTCGATTAGAACTTGGAACTTGTAATAGATTAATTTTAAATGATCAAATTTATAACTCAATCATTACAAGTCATGCTTTTATTATAATTTTTTTTATAGTTATACCATTTATAATTGGAGGATTCGGAAATTATCTAATTCCATTAATACTAGGATCTCCTGACATAGCCTATCCACGAATAAATAATATAAGATTTTGACTATTACCTCCATCAATTATATTTCTACTAATCAGAAGATTTTCATATTCAGGAGTTGGAACTGGATGAACTGTATACCCCCCTCTATCATTAAATTTATATCATAATGGATTTTCCACAGATTTTGCTATTTTTTCTTTACATATCGCTGGAATATCATCAATTTTAGGAGCAATTAACTTTATTGCCACTATTATTAATATACACCATAAATTTATTTCTATCGACAAGATTCCTTTATTAGTTTGATCAATTTTAATTACAGCAATTTTATTACTTTTATCTCTCCCAGTTCTAGCTGGTGCAATTACTATACTTTTAACAGATCGAAATATTAATACATCTTTTTTTGATCCTGCTGGAGGTGGAGATCCAATTCTATATCAACATTTATTT
>refbc_1027304_5_Camponotus_sp._MG065
TTGGTTCATCAATAAGAATAATCATTCGTCTTGAACTTGGCTCTCCTACTCCCTTAATTTTAAATGATCAAATCTTTAACTCTATTGTCACAAGCCACGCCTTCATTATAATCTTTTTCATAGTCATGCCTTTCATAATCGGAGGTTTTGGTAATTTCTTAGTCCCCTTAATACTTGGGTCTCCTGATATAGCCTACCCCCGTCTAAATAATATAAGATTTTGATTATTACCCCCTTCAATCTCATTACTGATCCTAAGTAACTTCATTAACGAGGGGTCCGGCACAGGTTGAACCGTCTACCCCCCTTTAGCATCTAACTCTTTTCACAGCGGGCCTTCTATTGACCTAACTATTTTTTCCCTTCATATTGCTGGGATATCTTCAATTCTTGGGGCAATTAACTTTATTTCAACTATCATAAATATACATAATCCTAACATATCCTTAGACAAGATCCCCCTATTAGTCTGATCTATTCTTATCACAGCTATCCTTCTTCTACTATCTCTGCCCGTACTGGCAGGGGCTATTACTATACTTCTTACTGATCGAAACTTAAATACTTCCTTTTTTGACCCATCGGGAGGGGGAGACCCAATTCTTTACCAACACCTATTT
>refbc_1027310_5_Camponotus_sp._MG062
TCATTAATTTTAAATGATCANGTTTTTAATACTATTGTCACAAGTCATGCCTTTATTATAATTTTTTTCATAGTTATACCTTTCATAATTGGTGGTTTTGGCAATTTTCTAATCCCCTTAATATTAGGATCTCCTGATATAGCTTACCCCCGTTTAAATAACATAAGATTTTGACTTTTACCCCCCTCAATCTCCCTATTAATTATAAGTAACTTTATTAATGAAGGATCGGGAACAGGCTGAACCATTTATCCGCCCTTAGCATCTAACTCCTTTCATAGAGGACCATCTATCGATATAACTATTTTTTCTCTTCACATTGCAGGAATATCTTCAATTTTAGGCGCAATTAACTTTATTTCTACTATCATAAATATACATAATCCCAATATTTCTTTAGATAAAATTCCCTTATTAGTTTGATCTATTCTAATCACAGCTATTCTTCTTTTACTATCATTACCTGTATTAGCGGGAGCTATTACAATATTACTAACTGATCGAAATCTAAATACTTCTTTCTTCGA
>refbc_1027323_5_Camponotus_sp._MG041
AGTACTATATTTTATTTTTGCAATCTGATCTGGATTAATTGGATCTTCTATAAGAATAATTATTCGACTTGAACTTGGATCACCTAATTCACTAATCTTAAATGACCAAGTATTTAATTCTATTGTAACAAGCCATGCTTTTATTATAATTTTTTTCATAGTTATACCTTTTATAATTGGTGGATTTGGAAATTTTTTAATCCCATTAATAATTGGATCACCAGATATAGCTTATCCTCGTATAAACAATATAAGATTTTGGCTCCTACCCCCTTCAATTTCCTTACTAATTTTAAGTAATTTTATTAATGAAGGATCTGGGACAGGTTGAACTGTTTACCCTCCTTTATCATCTAACTCCTTCCATAGAGGACCATCTATTGATATAACTATTTTCTCCTTACATATCGCAGGTATATCCTCAATCCTTGGTGCAATTAATTTTATTTCAACTATTTTAAACATACACAATCCCAATATTACTTTAGATAAGATCCCTCTTTTAGTCTGATCAATCCTTATTACAGCAATTCTTTTATTACTATCCCTTCCTGTTCTGGCAGGTGCTATTACAATATTATTAACCGACCGAAATTTAAATACCTCATTCTTTGATCCATCGGGAGGGGGTGATCCAATCCTATATCAACACTTATTT
>refbc_1027324_5_Camponotus_sp._MG040
AGTACTATATTTTATTTTTGCAATCTGATCTGGATTAATTGGATCTTCTATAAGAATAATTATTCGACTTGAACTTGGATCACCTAATTCACTAATCTTAAATGACCAAGTATTTAATTCTATTGTAACAAGCCATGCTTTTATTATAATTTTTTTCATAGTTATACCTTTTATAATTGGTGGATTTGGAAATTTTTTAATCCCATTAATAATTGGATCACCAGATATAGCTTATCCTCGTATAAACAATATAAGATTTTGGCTCCTACCCCCTTCAATTTCCTTACTAATTTTAAGTAATTTTATTAATGAAGGATCTGGGACAGGTTGAACTGTTTACCCTCCTTTATCATCTAACTCCTTCCATAGAGGACCATCTATTGATATAACTATTTTCTCCTTACATATCGCAGGTATATCCTCAATCCTTGGTGCAATTAATTTTATTTCAACTATTTTAAACATACACAATCCCAATATTACTTTAGATAAGATCCCTCTTTTAGTCTGATCAATCCTTATTACAGCAATTCTTTTATTACTATCCCTTCCTGTTCTGGCAGGTGCTATTACAATATTATTAACCGACCGAAATTTAAATACCTCATTCTTTGATCCATCGGGAGGGGGTGATCCAATCCTATATCAACACTTATTT
>refbc_1027331_5_Cerapachys_sp._YT01
AATACTCTACTTCATCTTTGCTCTATGATCAGGTATGCTTGGGTCCTCAATAAGAATACTCATTCGATTGGAATTAGGAACTTGCAATAATTTAATCACAAATAATCAAATTTTTAACACTATCGTAACAAGACATGCCTTTATTATAATTTTTTTCATAGTCATGCCATTCATAATTGGTGGATTTGGTAATTTTCTAGTACCTTTAATACTAGGGGCCCCTGATATAGCTTACCCACGAATAAATAATATAAGATTTTGATTACTCCCCCCATCAGTAACCCTCCTCATCTCAAGAAATTTCATTAACGTAGGGGCTGGTACTGGTTGAACCATTTACCCTCCCCTAGCATCTAATATTTACCATAGAGGGGCCTCAATTGATCTAACAATTTTTTCCCTTCATATTGCAGGAATATCTTCTATTTTAGGAGCGATCAATTTCATTTCCACTATTATAAATATGCACCACAAAAATATTAAAATAAATAAAATCCCTCTTCTAGTATGATCCATTATAATCACAGCCATCTTACTTCTTCTTTCCCTTCCAGTTCTGGCTGGGGCAATTACCATACTTCTTACAGATCGAAACTTAAATACCTCATTCTTCGACCCTTCCGGGGGGGGAGATCCAATTCTATTCCAACACTTATTC
>refbc_1027335_5_Camponotus_sp._MG031
AATACTATACTTTATTTTTGCAATTTGATCTGGTCTAATTGGATCATCTTTAAGAATAATTATTCGATTAGAATTAGGAACACCCAATTCTTTAATTATAAATGATCAAACCTTTAATTCCATCGTTACAAGCCATGCTTTTATTATAATCTTTTTTATAGTTATACCTTTTATAATTGGCGGATTTGGTAATTTTCTTATTCCTTTAATAATTGGATCACCAGATATAGCCTATCCTCGTATAAATAATATAAGATTCTGACTCCTACCTCCATCAATTTCTCTACTAATTTTAAGTAATTTTATTAATGAAGGATCAGGAACTGGTTGAACTATTTATCCTCCATTAGCATCTAACTCTTTTCATAGAGGCCCTTCTGTTGATCTAACTATTTTTTCTCTTCATATCGCTGGAATATCATCTATTCTAGGAGCTATTAATTTTATTTCAACTATTTTAAACATACATAATCCTAATATTTCTTTAGATAAAATTCCTCTCCTAGTCTGATCTATTCTAATCACAGCTATTTTATTATTATTATCTCTTCCTGTTTTAGCTGGAGCAATTACAATATTATTAACAGACCGAAATTTAAATACTTCTTTTTTTGACCCTTCTGGAGGAGGAGATCCAATTTTATACCAACACTTATTT
>refbc_1027336_5_Camponotus_sp._MG045
ATACTTTATTTTATTTTTGCAATTTGATCAGGTCTAATTGGTTCATCCATAAGAATAATTATCCGTTTAGAGCTAGGATCCCCTAATTCATTAATTATAAATGACCAAACTTTCAATACTATCGTTACAAGACATGCTTTTATCATAATTTTTTTTATAGTTATACCCTTTATAATTGGTGGATTTGGTAATTTTCTAGTCCCCTTAATGCTAGGATCCCCTGATATAGCTTACCCCCGTTTAAATAACATAAGATTCTGATTACTACCTCCTTCAATTTCCTTATTAATTTTAAGTAATTTTATTAATGAAGGAGCAGGTACGGGCTGAACTGTTTACCCTCCTTTAGCTTCCAACTCCTTCCATAGAGGCCCGTCTATTGATTTGACTATCTTCTCCCTTCATATTGCTGGAATATCCTCCATTCTAGGTGCTATTAACTTTATTTCTACTATTATAAATATACACAACTCTAACATTACTTTAGACAAAATTCCACTACTTGTATGGTCTATTCTTATTACAGCTATTCTACTTCTACTATCCTTACCTGTTCTAGCAGGTGCCATTACCATATTATTAACTGATCGAAATCTAAATACTTCATTTTTTGACCCATCTGGAGGAGGAGATCCAATTTTATATCAACATTTATTT
>refbc_1027337_5_Camponotus_sp._MG051
AATATTATACTTTATCTTCGCTATCTGATCCGGCTTAATTGGATCATCAATAAGAATAATTATTCGACTAGAACTCGGCTCCCCTAATTCTTTAATTCTAAACGACCAGACCTTCAATTCTATCGTAACAAGTCATGCTTTTATTATAATCTTTTTTATAGTTATGCCCTTCATAATTGGAGGTTTTGGTAATTTCTTAGTTCCTTTAATACTTGGATCCCCTGATATAGCCTACCCTCGTTTAAACAATATAAGATTTTGACTTCTACCCCCTTCAATCTCTCTTTTAATCCTAAGCAACTTTATCAACGAAGGCTCAGGTACTGGTTGGACTGTTTACCCCCCTTTAGCCTCTAACTCTTTCCATAGGGGCCCATCTATTGATTTAACTATCTTCTCCTTACATATTGCTGGTATATCCTCCATTCTTGGTGCAATTAATTTTATCTCTACTATTATAAATATACATAATTCTAATATTTCTTTAGATAAAATTCCCCTCTTAGTCTGATCTATTCTTATTACAGCCATCCTTCTTCTCTTATCTTTACCCGTATTAGCTGGAGCTATTACAATATTATTAACTGACCGAAACTTAAATACCTCTTTCTTCGATCCATCAGGAGGTGGTGATCCAATTCTATACCAACACTTATTT
>refbc_1027338_5_Hypoponera_sp._KM03
AATTTTATACTTTTTATTTGCTATCTGATCTGGAATAATTGGATCGTCTATAAGTATATTAATTCGATTAGAATTAGGAACATGTAATAGTTTAATTCTTAATGATCAGATTTATAATTCTATTATTACTAGTCATGCCTTTATTATAATTTTTTTTATAGTCATACCTTTCATAATTGGAGGCTTTGGGAATTATCTAGTTCCTCTGATACTAGGATCTCCTGATATAGCTTACCCTCGAATAAATAATATAAGTTTCTGACTTTTACCTCCATCAATTACATTTTTAATTTCCAGAAGCTTTTCTTATTCAGGAGTTGGAACTGGATGAACAGTTTACCCCCCACTATCTTCTAACATTTATCATAATGGATTCTCAGTTGACTTAGCTATTTTTTCTCTTCATTTAGCAGGAATATCATCTATTATAGGAGCAATCAATTTTATCTCTACAATTATTAATATGCATCATAATAATATCTCTATTGATAAAATCCCTTTACTAGCCTGATCAATTTTAATTACAGCAATTCTATTATTACTTTCATTACCAGTATTAGCAGGAGCAATCACTATATTATTAACTGATCGAAATATTAATACAACTTTCTTTGATCCTGCAGGAGGTGGAGACCCAATTCTATATCAACATTTATTT
>refbc_1027339_5_Camponotus_sp._MG089
GAATAATTGGCTCATCAATAAGAATAATTATTCGATTAGAACTTGGATCACCTAATTCTTTAATTAATAATGATCAAACTTATAATACAATAGTAACAAGTCATGCTTTTATTATAATTTTTTTTATAGTTATGCCTTTTATAATTGGAGGATTTGGAAATTTTTTAATTCCTTTAATACTTGGATCTCCAGATATAGCTTTCCCTCGATTAAATAATATAAGATTTTGATTACTCCCCCCATCAATTTTTCTATTAATTTTAAGAAATTTCATTAATGAAGGATCTGGCACAGGCTGAACTATTTATCCTCCCTTATCCTCTAATACTTTCCACAGAGGACCCTCAGTAGATTTAACTATTTTCTCTCTTCATATTGCAGGTATATCTTCAATTTTAGGAGCAATTAATTTTATTTCAACAATTTTAAATATACATAATAATAATATTTCTTTAGATAAAATTCCTCTCTTAGTATGATCTATCCTTATTACAGCAATTCTTCTCCTTCTTTCCCTTCCCGTATTAGCCGGGGCCATTACTATATTACTTACTGATCGAAATTTAAACACTTCATTTTTTGATCCCTCCGGTGGTGGTGATCCTATTTTATATCAACATTTATTT
>refbc_1027342_5_Brycinus_sp._BOLD:AAL6090
CTCTACCTTGTATTCGGTGCTTGGGCCGGAATAGTCGGCACTGCCCTCAGCCTTCTAATTCGAGCAGAGCTCAGTCAACCTGGGTCTCTACTAGGGGATGACCAGATTTATAATGTTATTGTTACCGCACATGCATTCGTAATAATTTTCTTTATAGTAATACCGATCATAATTGGCGGCTTTGGAAACTGACTTGTGCCCCTAATAATTGGCGCCCCTGATATAGCATTCCCTCGAATAAACAACATAAGCTTCTGACTTCTCCCTCCATCATTCCTTCTTCTCCTGGCCTCCTCCGGAGTTGAAGCAGGGGCAGGAACGGGCTGGACCGTTTACCCCCCACTTGCTGGAAACCTTGCCCATGCAGGAGCTTCTGTAGACCTAACTATTTTTTCACTTCATCTCGCAGGGGTCTCTTCTATTCTTGGCGCAATTAATTTTATCACAACTATTGTAAATATAAAACCCCCCGCCATCTCGCAATACCAGACCCCTTTATTTGTCTGAGCCGTTCTAGTTACAGCTGTCCTTCTACTGCTTTCACTCCCCGTCTTGGCCGCAGGCATTACTATGCTTCTGACAGATCGAAATCTAAACACTACCTTCTTCGACCCGGCGGGGGGCGGAGATCCAATTCTCTACCAACATCTA
>refbc_1027351_5_Mormyrus_macrophthalmus
CTATACTTAGTATTCGGGGCTTGAGCCGGAATAGTGGGCACTGCACTGAGCCTCCTAATCCGAGCCGAACTAAACCAACCTGGAGCACTGCTTGGTGACGACCAGATTTATAATGTTATCGTCACAGCACACGCCTTCGTAATAATCTTCTTTATGGTAATGCCAATTATAATCGGTGGATTCGGCAACTGACTAATCCCCCTCATGCTAGGTGCCCCCGATATAGCATTCCCCCGAATAAACAACATAAGCTTCTGACTCCTGCCCCCATCATTCCTACTCCTACTCGCCTCCTCCGGCGTAGAAGCCGGAGTCGGAACCGGGTGAACTGTCTATCCACCACTAGCCGGTAATCTGGCCCACGCAGGAGCCTCTGTAGACCTCGCCATTTTCTCCCTTCACTTAGCCGGAGTCTCATCCATTCTAGGATCAATCAACTTCATCACCACAATCATCAACATGAAACCACCAGCGATCTCCCAATACCAGACCCCCCTCTTTATCTGAGCCACCCTAGTAACCACAGTCCTACTACTATTATCACTACCAGTACTTGCCGCAGGAATTACAATACTGTTAACTGACCGAAACCTAAACACAACATTCTTTGACCCGGCAGGGGGAGGAGACCCAATTCTCTACCAACACCTA
>refbc_1027353_5_Parailia_pellucida
CTCTACCTCGTGTTTGGTGCCTGAGCCGGAATAGTTGGCACAGCCCTAAGCCTACTAATTCGAGCAGAGCTCGCCCAACCAGGTGCTCTCCTAGGAGACGACCAAATTTATAATGTTATCGTGACTGCCCATGCTTTCGTAATAATTTTCTTTATAGTAATGCCAATCATGATCGGAGGCTTCGGAAACTGACTTATTCCCCTAATAATTGGAGCCCCGGATATAGCATTTCCTCGTATAAATAACATAAGCTTTTGACTCCTCCCACCGTCTTTCCTGCTACTACTAGCCTCTTCTGGAGTTGAAGCTGGTGTAGGCACGGGATGAACTGTATATCCCCCACTCGCTGGAAATCTTGCACACGCTGGGGCTTCCGTTGACCTAGCCATTTTCTCACTACACCTCGCAGGTGTTTCTTCCATTCTGGGGGCCATTAATTTCATCACTACAATTATTAACATGAAACCCCCAGCTATCTCACAATACCAAACACCCCTATTTGTATGGGCAACCCTTATTACAGCCGTACTTCTTCTACTATCCCTCCCAGTGTTAGCTGCCGGCATTACCATACTACTAACTGACCGAAACCTTAATACCACATTCTTTGACCCCGCAGGGGGGGGAGACCCCATTCTATACCAACATTTA
>refbc_1027356_5_Synodontis_resupinata
CTTTACTTAGTATTTGGTGCCTGAGCCGGAATAGTTGGCACAGCCCTTAGCCTACTAATTCGAGCGGAGCTGGCCCAACCTGGCACACTTCTCGGCGACGATCAAATTTACAATGTTATTGTTACTGCTCACGCCTTCGTAATAATCTTCTTTATAGTAATACCAATTATGATTGGAGGCTTTGGCAATTGACTTATCCCCCTAATAATTGGAGCACCAGACATAGCATTCCCCCGAATAAACAACATAAGCTTCTGACTTCTTCCGCCCTCCTTCTTACTTCTTCTTGCCTCATCTGGAGTTGAAGCAGGTGCAGGAACAGGATGAACTGTATACCCACCTCTTGCAGGAAACCTCGCACATGCAGGAGCTTCCGTAGACCTGACAATCTTCTCCCTACACCTGGCAGGAGTCTCATCAATCCTGGGAGCAATTAATTTTATCACAACAATCATTAACATAAAACCCCCTGCCATCTCGCAGTATCAAACACCTCTATTCGTATGAGCCACCCTAATTACAGCAGTACTACTACTACTATCTCTCCCAGTATTAGCCGCTGGCATTACAATGCTACTAACCGACCGAAACTTAAATACAACCTTCTTTGACCCCGCAGGAGGAGGAGACCCAATTCTCTACCAACATCTT
>refbc_1027363_5_Camponotus_cervicalis_gaullei
AATTCTATACTTCATTTTCGCTATTTGATCCGGACTTATTGGTTCATCAATAAGAATAATCATTCGTCTTGAACTTGGCTCTCCTACTCCCTTAATTTTAAATGATCAAATCTTTAACTCTATTGTCACAAGCCACGCCTTCATTATAATCTTTTTCATAGTCATGCCTTTCATAATCGGAGGTTTTGGTAATTTCTTAGTCCCTTTAATACTTGGGTCTCCTGATATAGCCTACCCCCGTCTAAATAATATAAGATTTTGATTATTACCCCCTTCAATCTCATTACTGATCCTAAGTAACTTCATTAACGAGGGGTCCGGTACAGGTTGAACCGTCTACCCCCCTTTAGCATCTAACTCTTTTCACAGCGGACCTTCTATTGACCTAACTATTTTTTCCCTTCATATTGCTGGGATATCTTCAATTCTTGGAGCAATTAACTTTATTTCAACTATCATAAATATACATAATCCTAACATATCCTTAGACAAGATCCCCCTATTAGTCTGATCTATTCTTATCACAGCTATCCTTCTTCTACTATCTCTGCCCGTACTGGCAGGGGCTATTACTATACTTCTTACTGATCGAAACTTAAATACTTCCTTTTTTGACCCATCAGGAGGGGGAGACCCAATTCTTTACCAACACCTATTT
>refbc_1027370_5_Acrolyta_sp._BOLD:AAA6282
TCTGGTATAATTGGTTCATCAATGAGATTAATTATTCGTATAGAATTAGGTAACCCAGGTTATTTAATTAATAATGATCAAATTTATAACTCAATTGTTACAGCCCATGCATTTATTATAATTTTTTTTATAGTTATACCAATTATAATTGGTGGATTTGGAAATTGATTAATTCCCTTAATATTAGGAGCCCCAGATATAGCATTTCCTCGTATAAATAATATAAGATTCTGATTATTACCTCCATCACTATTATTATTAATTAATAGAAGTTTTATCAATCAAGGAGTAGGAACAGGTTGAACAGTTTACCCTCCATTATCACTAAATTTAAATCATGAAGGTATATCCGTTGATTTATCAATTTTTTCTCTACATATAGCTGGTATATCTTCAATCATAGGAGCAATTAATTTTATTAGAACTATTATAAATATATTTCCATCAAATTTAAAATTAGAACAACTAACTTTATTTACATGATCAATTTTAATTACAACAATTTTATTACTTCTAGCAGTACCTGTATTAGCAGGGGCTATTACTATATTATTAACAGATCGTAATTTGAATACTTCATTTTTTGACCCCTCAGGAGGGGGAGACCCAATTTTATACCAACATTTATTT
>refbc_1027645_5_Agathidinae_sp._BOLD:AAF9913
TGGGATTATCTATAAGAATAATTATTCGAATAGAATTAAGAATTACGGGAAATTTTATTGGCAATGATCAAATTTATAATAGTATTGTTNCTGCTCATGCATTTGTAATAATTTTTTTTATAGTAATGCCTATTATAGTAGGTGGATTTGGAAATTGATTAGTTCCTTTAATATTAGGGGGGCCAGATATAGCTTTTCCTCGAATAAATAATATAAGATTTTGATTATTAATTCCATCTTTATTATTATTAATTTTAAGATCAATAATTAATATTGGAGTGGGNACTGGTTGAACTGTATATCCTCCTTTATCATTAAATATAAGACATAGAGGTATATCAGTAGATTTAGCAATTTTTTCTTTACATATAGCTGGAATTTCTTCCATTATAGGGGCAATTAATTTTATTACAACTATTTTAAATATATGAAATAATCATATTAAAGTTGATAAATTACCATTATTGGTTTGATCAATTTTTATTACTGCAATTTTATTATTATTATCATTACCAGTATTAGCAGGAGCTATTACAATATTATTNACTGATCGAAATTTAAATACTAGATTTTTCGATCCTTCAGGAGGTGGAGATCCAATTTTATATCAACATTTATTT
>refbc_1027646_5_Bethylidae_sp._BOLD:AAG7339
ATACTATATTTCATTTTTGCAATTTGAGCTGGGATACTAGGAACATCTTTAAGATTAATTATCCGTTTAGAATTAAGAATACCTTCATCTCTTTTATTAGATGATAGATTTTATAATGCAGTAGTAACAAATCACGCATTTATTATAATTTTTTTTATAGTTATACCATTTATAATTGGAGGATTTGGAAATTGACTAGTTCCATTAATATTAGGAGCACCTGATATAGCATTTCCTCGAATAAATAATATAAGATTTTGACTTTTACCTCCTTCATTAACATTATTAATTTCAAGAATATTTACTGGAGCTGCAGGAACTGGATGAACAATTTATCCTCCATTATCATCCTTAATTGGACACAATAATCCTTCTATTGATTTAAGAATTTTTTCTCTTCATATAGCAGGAGCCTCTTCAATTGCAGGAGCAATTAATTTTATTTCAACAATTTTAAATATATTTTATCCAACCATAATTAAAAAAGATAAAATACCTTTATTTCCATGATCTGTATTTATTACAGCAATCCTTTTATTATTATCATTACCTGTATTAGCAGGAGCAATTACTATATTATTAACAGACCGAAACTTAAATACAACCTTTTTTGATCCTGCAGGAGGAGGAGATCCAATTTTATACCAACACTTATTT
>refbc_1027649_5_Bethylinae_sp._BOLD:AAG7340
ATTTTTGCTATTTGAGCTGGAATATTAGGAACATCTTTAAGATTAATTATCCGTTTAGAACTAAGAATACCATCTTCACTTTTACTTGATGATAGATTTTATAATGCAGTTGTTACAAATCATGCATTTATTATAATTTTTTTTATAGTTATACCATTTATAATTGGAGGATTCGGAAATTGATTAGTTCCATTAATATTAGGAGCTCCCGATATAGCATTCCCACGAATAAATAATATAAGATTTTGATTATTACCTCCATCTTTAACTTTACTAATTTCAAGAATATTTACAGGAGCTGCAGGAACAGGATGAACTATTTACCCTCCTTTATCCTCTCTAATTGGTCACAATAATCCTGCTATTGATTTAAGAATTTTTTCTTTACATATAGCAGGAGCATCTTCAATTGCAGGTGCAATTAATTTTATTTCAACTATTTTAAATATATTTTATCCTAATATAATTAAAAAAGATAAAATACCTCTATTCCCATGATCAGTATTTATTACAGCAATTTTATTACTTTTATCTCTACCAGTTTTAGCAGGAGCTATTACTATACTTTTAACTGACCGAAATTTAAATACTACTTTTTTCGACCCTGCAGGAGGTGGAGATCCTATTTTATACCAACATTTATTT
>refbc_1027651_5_Canalirogas_sp._BOLD:AAH8994
TATTTTGTATTTTTTGTTTGGTATTTGATCTGGTATATTAGGTTTATCAATGAGAATAATTATTCGTTTGGAGTTAAGTATGCCTGGTAGTTTATTAGGTAATGATCAAATTTATAATAGGGTAGTTACTGGTCATGCTTTTATTATAATTTTTTTTATAGTTATACCTGTAATATTAGGTGGGTTTGGGAATTGGTTGATTCCATTAATGTTGGGGGCTCCTGATATGGCTTTCCCTCGTATAAATAATATGAGTTTTTGGTTATTAATTCCTTCTTTGATTTTTTTATTAATTAGTAATGTTGTGAATGTTGGAGTAGGTACAGGTTGAACTGTGTATCCTCCCTTATCTTCATTAATTGGTCATGGGGGTATATCTGTAGATGTAGCTATTTTTTCTTTACATTTAGCTGGATCTTCTTCAATTATAGGTGTAGTTAATTTTTTGTCTACAATTTTTAATATAAAATTAGTTTCTATTAAATTTGATCAGATTAATTTATTTGTTTGATCAGTTTTAATTACAGCAATTTTATTATTATTATCTTTACCTGTATTGGCGGGGGCTATTACTATATTATTAACAGATCGAAATTTGAATACTTCTTTTTTTGATTTTTCTGGTGGTGGGGATCCTGTTTTATTTCAGCATTTATTT
>refbc_1027652_5_Cardiochilinae_sp._BOLD:AAE3775
AGTTTTATATTTTTTGTTTGGTATATGAGCTGGTATAGTAGGTTTATCTTTAAGTTTATTAATTCGTATGGAATTAAGAGTTTTAGGATCATTAATTGGTAATGATCAAATTTATAATAGAATTGTTACAATACATGCTTTTGTAATAATTTTTTTTATAGTAATACCAATTATAATTGGAGGTTTTGGAAATTGATTAATTCCATTAATATTAGGAAGGCCTGATATAGCATTTCCTCGTATAAATAATATAAGATTTTGATTATTAATTCCTTCATTAATATTATTAATTATAAGATCTTTTATTAATACTGGAGTAGGAACAGGTTGAACAGTTTATCCTCCATTATCTTTATTAATGAGTCATGGTGGTATTTCAGTTGATTTAAGAATTTTTTCTTTACATTTAGCTGGAGCTTCATCAATTATGGGTGCAGTAAATTTTATTACAACAATTATTAATATACGATTAAAATATATAACATTAGATAAAATTTCCTTATTTATTTGATCAGTTTTAATTACAGCATTTTTATTATTATTATCATTACCTGTTTTAGCTGGAGCAATTACTATATTATTAACTGATCGTAATTTAAATACAACTTTTTTTGATCCTTCAGGCGGAGGTGATCCAATTTTATACCAACATTTATTT
>refbc_1027654_5_Cheloninae_sp._BOLD:AAH0607
TATATTATATTTCGTTTTTGGTATATGAGCAGGAATAATTGGTTTGTCTTTAAGTTTATTAATTCGTATAGAGTTGAGATTAATTGGGAGATTATTTTTAAATGATCAATTATATAATAGAATTGTAACTATACATGCTTTTTTAATAATTTTTTTTATAGTTATACCAATTATAATTGGGGGTTTTGGAAATTGATTAGTTCCATTAATATTAGGATTGTCGGATATAATTTTTCCTCGAATAAATAATATAAGTTATTGACTTTTAATACCATCATTGATTTTACTAATTTTTGGGGGATTTATTAATATAGGGGCAGGAACTGGATGGACTGTTTATCCTCCATTATCTTTATTTTTAGGCCATAGAGGTGTTTCAGTTGATTTAACAATTTTTTCTTTACACTTAGCGGGAGCATCATCAATTATGGGGTCTATTAATTTTATTGTTACTATTATAAATTCTTGGGTTAAAATTAATTATATAGATAAATTTCCTTTATTTGTATGATCAGTTTTAATTACAACAATTTTATTATTGTTATCATTACCAGTTTTAGCAGGCGCAATTACTATATTATTAAGGGATCGTAATATAAATACTAGATTTTTTGATCCTTCGGGGGGAGGGGATCCAGTTTTGTATCAACATTTATTT
>refbc_1027655_5_Ichneumonidae_sp._BOLD:AAH2028
AATTTTATATTTTATTTTTGGTATATGATCAGGAATAATTGGATCTTCAATAAGATTAATTATTCGTATAGAATTAGGTAATCCAGGTTATTTAATTAATAATGACCAAATTTATAATTCTTTTGTTACAGCTCATGCATTTATTATAATTTTTTTTATAGTTATACCTATTATAATTGGTGGATTTGGAAATTGATTAATTCCATTAATAATTGGAGCTCCTGATATAGCTTTCCCTCGAATAAATAATATAAGTTTTTGACTTTTACCCCCTTCATTAATATTATTAGTTTTAAGAAGAATTATTCATAAAGGAGTAGGAACTGGTTGAACAGTATACCCCCCTTTATCTTTAAATATTAGACATGAAGGAATATCAGTTGATTTATCAATTTTTTCTTTACATTTAGCTGGAATATCATCTATTATAGGAGCAATTAACTTTATTACAACTATTATAAATATACGATTTAATGGATCTTCATTAGATCAAATATCACTATTTTCTTGATCTATTTTAATTACCACTATTTTATTACTATTAGCTGTTCCAGTATTAGCAGGAGCAATTACTATACTATTAGCAGATCGTAATTTAAATACTTCTTTTTTTGATCCATCAGGAGGAGGGGACCCAATTTTATATCAACATTTATTT
>refbc_1027657_5_Ichneumonidae_sp._BOLD:AAH2032
TATTTTATATTTTATTTTTGGAATATGGGCAGGAATAATAGGATCATCCTTAAGAATATTAATCCGAATGGAACTAGGAAATCCAGGATATTTAATTAATAATGATCAACTATATAATTCTATTATTACATCACATGCATTTATTATAATTTTTTTTATGGTAATGCCAATTATAATTGGTGGATTTGGAAACTGATTAATTCCGCTAATATTAGGAGTCCCAGACATGGCCTTTCCTCGAATAAATAATATAAGATTTTGACTTTTACCCCCCTCAATTAATTTTCTAATTATAAGAAATTTTTTAAATAATGGAGTTGGGACAGGATGAACAGTATATCCACCCTTATCTTTGAATTTAAATCATGAAGGAATATCATTAGATTTAACAATTTTTTCACTTCATTTGGCTGGAATATCTTCTATCATGGGAGCAATTAATTTTATTAGTACTATTATAAATATAAAAAATTTAAGAATAAAATTAGAACAAATATCACTATTTTCATGATCAATTTTAATTACTACAATTTTATTACTATTAGCTGTACCTGTTTTAGCTGGAGCAATTACAATATTATTAACTGATCGAAATTTAAATACAACATTTTTTGATCCATCGGGAGGGGGAGATCCTATTTTATATCAACATTTATTT
>refbc_1027658_5_Ichneumonidae_sp._BOLD:AAH2034
AATTTTATATTTTATTTTTGGAATATGATCAGGAATAATTGGATCATCTATAAGATTAATTATTCGAATAGAATTAGGAAACCCAGGATCATTAATTAATAATGATCAAATTTATAATTCTATAGTAACTATACATGCCCTTATCATAATTTTTTTCATAGTAATACCAATTATAATTGGAGGATTTGGAAATTGATTAATCCCTTTAATATTAGGATCCCCAGATATAGCTTTCCCACGAATGAATAATTTAAGATTCTGACTTCTACCCCCCTCATTATTAATATTAATTTCAAGAGCAATTACAAATCAAGGTGTAGGAACAGGATGAACTATATATCCCCCACTATCATTAAATATAAATCAAGAAGGAATATCTATAGATTTATCAATTTTTTCTTTACATTTAGCAGGAATATCTTCAATTCTAGGATCAATTAATTTTATTTCAACTATTATTAATATAAAAACTTTAGATTCAAATTTAGATCAATTAACCTTATTTTCATGATCAATTAATATTACTACAGTATTATTACTATTAGCAGTTCCTGTACTTGCTGGAGCAATTACAATAATTTTAACTGATCGAAATCTAAACACTTCATTTTTTGATCCATCAGGAGGAGGAGATCCAATCTTATTTCAACACTTATTT
>refbc_1027659_5_Ichneumonidae_sp._BOLD:AAH2041
AATTTTATATTTTATTTTTGGAATATGATCAGGAATAATTGGATCTTCAATAAGAATTATTATTCGATTAGAATTAGGTAACCCTTCTTCTTTAATTAATAATGATCAAATTTATAATTCAATAGTTACAATACATGCATTCATTATAATTTTTTTTATAGTTATACCTATTATAATTGGAGGGTTTGGAAATTGATTAATTCCTTTAATATTAGGAGCTCCTGATATAGCATTTCCACGTATAAATAATCTTAGATTTTGATTGTTAATTCCTTCATTAATATTACTAATTTTAAGGTCTATTACTAACCAAGGTGTTGGAACTGGATGAACTATATATCCTCCTTTATCATTAAATTCAAATCAAGAAGGTATATCAATAGATTTATCAATTTTTTCTTTACATTTAGCAGGAATATCATCAATTTTAGGTTCAATTAACTTTATTACAACTATTATAAATATAAAAATATTTAATCTAAATTTTGATCAATTAACTTTATTTTGTTGATCTATTAATATTACAACTATTTTATTATTACTAGCCGTACCAGTATTAGCTGGAGCAATCACTATAATTTTAACTGATCGAAATTTAAATACCTCATTTTTTGATCCTTCAGGTGGAGGAGATCCAATTTTATTCCAACATTTATTT
>refbc_1027660_5_Ichneumonidae_sp._BOLD:AAH2044
AATTTTATACTTTATATTAGGAATATGATCAGGAATAATTGGTTCTTCAATAAGAATAATTATTCGAATAGAATTAGGTAATCCTGGATTTTTAATTAATAATGACCAAATTTATAATTCTATTGTTACAGCTCATGCATTTATTATAATCTTCTTTATAGTAATACCAATTATAATTGGAGGATTTGGAAATTGATTAATTCCTTTAATATTAGGAGCTCCTGATATAGCTTTTCCACGAATAAATAATATAAGTTTTTGATTATTACCTCCATCCTTAATATTTCTAATTTCAAGAAATCTAATTAATCAAGGTGTAGGAACTGGATGAACAGTTTACCCACCTTTATCTTTAAATTTAAATCATGAAGGAAATTCTGTTGATATAGCAATTTTTTCATTACATATAGCTGGTATATCATCAATTATAGGAGCAATTAACTTTATTACAACAATTTTTAATATAAAAATTATTAATTCAACTTTAGAACAACTAACATTATTTACCTGATCAATTCTAATTACTACAATTCTTCTTCTCCTAGCAGTACCAGTTTTAGCTGGTGCAATTACTATACTATTAACAGACCGAAATTTAAATACATCTTTTTTTGACCCCTCAGGAGGAGGGGATCCAATTTTATACCAACATTTATTT
>refbc_1027662_5_Ichneumonidae_sp._BOLD:AAH2051
AATTTTATACTTTATTTTTGGTATATGAGCCGGTATAATTGGTTCATCATTAAGAATTATTATTCGTTTAGAATTAGGTAATTCAGGATATTTAATTAATAATGATCAAATTTATAATTCTTTAGTAACTTCTCATGCTTTTATTATAATTTTTTTTATAGTAATACCAATTATAATTGGAGGATTTGGAAATTGATTAATCCCTTTAATATTAGGTACTCCTGATATAGCATTCCCTCGTATAAATAATATAAGATTTTGATTATTACCTCCATCATTAACTTTATTAATTTTCAGAAATTTAATTAATCAAGGAGTTGGAACTGGATGAACTATTTATCCTCCCTTATCTTTAAATTTAAGTCATGAAGGTATAGCCGTTGATCAATCAATTTTTTCTCTTCATATAGCAGGTATATCATCCATTATAGGAGCAATCAATTTTATTACAACAATTATTAATATAAAAAATTTAAGATCTTCATTTGAACAATTAACTCTTTTCACTTGATCAATTAAAATCACCACTATTCTTCTTCTTCTAGCTGTACCTGTACTTGCAGGTGCAATTACTATAATTTTAACAGACCGTAATTTAAATACTTCATTTTTTGATCCTGCTGGTGGAGGAGATCCAATTTTATACCAACACTTATTC
>refbc_1027663_5_Ichneumonidae_sp._BOLD:AAH2053
AATTGGAACATCAATAAGATTAATTATTCGTATAGAATTAAGTAATCCAGGGTATTTAATTAATAATGACCAAATTTATAATTCATTTGTTACATCCCATGCTTTTATTATAATTTTTTTTATAGTAATACCAATTATAATTGGGGGATTTGGTAATTGAATAATTCCTCTAATATTAGGAAGACCTGATATAGCATTCCCTCGAATAAATAATATAAGTTTTTGATTATTACCTCCATCATTATTATTATTAATTTTTAGATCTATTACTAATCAAGGAATTGGAACCGGCTGAACAGTATACCCTCCTTTATCATTAAATACAAGACATGAAGGTATATCTGTTGATATAGGAATTTTTTCTTTACATTTAGCAGGAATATCATCAATCATAGGAGCTATTAATTTTATTACAACAATTTTTAATATAAAAAATTATAAAAAAAACTTTGAACAATTAACTTTATTTACTTGATCAATTAATATTACAACAATTTTACTTTTATTGGCAGTTCCAGTTTTAGCAGGAGCTATTACTATAATTTTAACAGATCGAAATTTAAATACATCATTTTTTGACCCTTCTGGAGGAGGAGACCCTATTTTATATCAACATTTATTT
>refbc_1027664_5_Ichneumonidae_sp._BOLD:AAH2057
AATTTTATATTTTATTTTCGGTATATGATCAGGCATAATTGGATCATCTATAAGTTTAATTATTCGAATAGAATTAGGAAACCCAGGATCATTAATTAATAATGACCAAATTTATAATTCCATAGTGACAATACATGCTCTTATTATAATTTTTTTTATAGTAATACCAATTATAATTGGAGGTTTTGGAAATTGATTAATCCCCTTAATATTAGGATCCCCAGATATAGCATTCCCACGAATAAACAATTTAAGATTCTGATTATTACCCCCTTCACTATTAATATTAATTTCTAGAGCAATTACAAATCAAGGAGTAGGGACAGGATGAACTATATATCCCCCACTATCTCTAAATATAAATCAAGAAGGAATATCAATAGATTTATCAATTTTTTCATTACACTTAGCAGGAATATCTTCAATTTTAGGTTCTATTAACTTTATTTCAACTATTATTAATATAAAAACTTTAGATTCAAATTTAGATCAATTAACTTTATTTTCTTGATCAATTAATATTACTACAATTTTATTACTTTTAGCAGTACCTGTACTTGCAGGAGCAATTACTATAATTTTAACTGATCGAAATTTAAATACTTCATTTTTTGATCCATCAGGAGGAGGAGATCCAGTTTTATTCCAACATTTATTT
>refbc_1027665_5_Ichneumonidae_sp._BOLD:AAH2058
AATTTTATATTTTATATTTGGAATATGATCAGGAATAATTGGATCTTCAATAAGAATAATTATTCGTATAGAATTAAGCACTCCTGGATCCTTTTTAAATAATGATCAAATTTACAATTCAATAGTAACTATACATGCATTAATTATAATTTTCTATATAGTAATACCAATTATAATTGGAGGATTTGGAAATTGATTAACTCCAATTATATTAGGAGCACCAGATATATCATTTCCACGAATAAATAATTTTAGTTTATGATTACTATTTCCATCTTTAATAATTTTATTATTAAGATCAACTACAAATCAAGGAGTAGGAACAGGATGAACAATATATCCTCCTCTTTCATTAAATTTAAATCAAGAAGGAATAGCTATAGATATATCAATTTTTGCTTTACATTTAGCAGGAATATCTTCTATTCTAGGAGCAATTAATTTTATTTCTACTATTATCTCAATAAAAATTAAAGATACAAATTTAGATCAATTAACTTTATTTTCATGATCAATTTATATTACCACAATTTTATTATTATTAGCAGTACCTGTATTAGCAGGAGCTATCACTATAATTTTAACTGACCGAAATTTAAATACATCATTTTTTGATCCAAGAGGAGGAGGTGATCCTATTCTATTTCAACATTTATTT
>refbc_1027667_5_Ichneumonidae_sp._BOLD:AAH2066
AATTTTATATTTTATTTTTGGAATATGGGCAGGAATAATAGGATCATCTTTAAGTATTTTAATTCGAATAGAATTAGGAAATCCAGGATATTTAATTAATAATGATCAATTATATAATTCAATTATTACATCACATGCATTTATTATAATTTTTTTTATAGTAATACCAATTATAATTGGGGGATTTGGAAACTGATTAATTCCTTTAATATTAGGAGTTCCTGATATAGCATTCCCACGAATAAATAATATAAGTTTTTGATTATTACCTCCTTCAATTAATTTTTTAATTATAAGAAATTTTTTAAATAATGGTGTTGGAACAGGGTGAACAGTATACCCTCCTTTATCATTAAATTTAAATCATGAAGGAATATCTTTAGATTTAACAATTTTTTCACTTCATTTAGCTGGAATATCTTCTATTATAGGAGCAATTAATTTTATTAGAACTATTATAAATATAAAAAATTTAAATATAAAATTAGAACAAATATCATTATTTTCTTGATCTATTTTAATTACTACAATTTTACTATTACTAGCAGTACCAGTTTTAGCTGGTGCAATTACAATATTATTAACAGATCGAAACTTAAATACAACATTTTTTGACCCATCAGGGGGAGGAGACCCTATTTTATACCAACACTTATTT
>refbc_1027668_5_Ichneumonidae_sp._BOLD:AAH2067
AATTTTATATTTTTTATTTGGTATTTGATCTGGAATAATTGGATCTTCATTTAGATTAATTATTCGAATAGAATTAAGAAATCCAGGTTCATTAATTAATAATGATCAAATTTATAATTCAATTGTAACAATTCATGCTTTTATTATAATTTTTTTTATAATTATACCAATTATAATTGGAGGATTTGGAAATTGACTTATCCCATTAATAATAGGAACTCCAGATATAGCATTTCCTCGAATAAATAATATAAGATTTTGATTATTACCCCCTTCTATTTTATTAATAATTTTTAGTAGAATTACTAATCAAGGTAGTGGAACTGGATGAACATTATATCCTCCTTTATCATTAAATATTAATCATGAAGGTTTATCAGTTGATTTAACAATTTTTTCATTACATTTAGCTGGAATATCTTCAATTATAGGAGCAATTAACTTTATTTCTACAATTTTTAATATAAAAAATTTAAATAAAAAATTTGAACAATTAACTCTTTTTACATGATCAATTAAAATTACTACCATTTTACTTTTATTAGCTGTACCAGTTCTAGCTGGTGCAATTACAATAATTTTAACTGATCGAAATTTAAATACTACATTTTTTGACCCTTCAGGAGGGGGAGATCCTATTTTATATCAACATTTATTT
>refbc_1027672_5_Ichneumonidae_sp._BOLD:AAH2081
AATCTTATATTTTATATTTGGAATATGGTCAGGAATAATTGGATCATCAATAAGTTTAATTATTCGAATAGAATTGGGGAATCCTGGCTCATTAATTAATAATGATCAAATTTATAATTCAATAGTAACAATACATGCTTTAATTATAATTTTTTTCATAGTAATACCAATTATAATTGGAGGTTTTGGGAACTGATTAGTTCCTATTATATTAGGAGCCCCAGATATAGCCTTTCCCCGAATAAATAACTTAAGATTTTGACTTTTAATTCCTTCAATAATATTTTTAATTATAAGATCTTTTGTAAATCAAGGTGTGGGGACAGGGTGAACTATATACCCCCCATTATCTTTAAATATTAACCAAGAAGGAATATCAATAGATATGTCTATTTTTTCCCTTCACTTAGCAGGAATATCTTCAATCCTGGGAGCTATCAATTTTATTACAACAATTATAAATATAAAAATTTCAGGCTTAAATTATGACCAACTAACTTTATTTTCATGATCAATTAATATTACCACTATTCTTCTTCTTTTAGCTGTTCCTGTATTAGCAGGGGCAATTACTATAATTTTAACTGATCGAAATTTAAATACTTCATTCTTTGACCCTAGAGGAGGAGGAGACCCAATTTTATTCCAACATTTATTC
>refbc_1027674_5_Ichneumonidae_sp._BOLD:AAH2091
CAACTCTATAATTCAATTATTACAGCCCATGCATTCTTTATAATTTTTTTTATAGTTATACCAATTACTATAGGAGGATTTGGAAATTGATTAGTACCTCTAATACTAGGATCTCCCGATATAGCCTTTCCTCGACTTAATAATTTAAGATTCTGACTTCTTCCACCAGCCATATTTCTAACAATTAGAAGATTTCTAATTGATCAAGGATCTGGTACTGGGTGAACCATGTATCCACCCCTATCTAATAAACAATTTCACTCGAGTATTTCCATAGATTTTACAATTTTCTCTTTACACATAGCAGGAACATCTTCAATCTTAGGAGCAATTAATTTTATTACCTCTATTGTTATTATACACCCCCAACCACTCCGCTATGATCAGCTATCTCTATTTAATTGATCAATTCTAATTACAGCTATTCTTTTGCTTTTAGCAGTCCCTGTTCTAGCTGGAGCTATTACAATATTATTATTTGATCGAAATTTTAATACAACTTTTTTTGACCCTTTAGGAGGAGGAGACCCAATCTTGTTCCAACATTTATTT
>refbc_1027675_5_Ichneumonidae_sp._BOLD:AAH2095
TATTTTATATTTTATTTTTGGTATATGATCAGGAATAATTGGATCATCAATAAGTTTTATTATTCGATTAGAATTAGGAAATCCAGGATTTTTAATTAATAATGACCAAATTTATAATTCTATTGTTACAACTCATGCATTCATTATAATTTTTTTTATAGTTATACCTATTATAATTGGAGGATTTGGAAATTGATTAATTCCTTTAATATTAGGAGCTCCTGATATAGCATTTCCACGAATAAATAATATAAGATTTTGATTATTACCCCCTTCCTTAATTTTTTTAATTTCAAGAAATTTATTAAATCAAGGAATTGGAACAGGATGAACAATTTACCCTCCTTTATCTTTAAACTTAAATCATGAAGGAAACTCTGTTGATATTATAATTTTTTCCCTCCATATAGCAGGAATATCATCAATTATAGGAGCAATTAATTTTATTACAACAATTTTTAATATAAAAATTAAAAATTCAAAAATAGATCAAATATCATTATTTAGATGATCTATCTTAATTACTACAATTTTATTATTATTAGCAGTACCTGTATTAGCAGGAGCAATTACTATATTATTAACTGATCGAAATTTAAATACATCTTTTTTTGATCCTTCAGGAGGAGGAGATCCAATTTTATACCAACATTTATTT
>refbc_1027676_5_Ichneumonidae_sp._BOLD:AAH2097
TATTTTATATTTTATTTTTGGTATATGATCTGGTATAATTGGTTCTTCAATAAGATTAATTATTCGAATAGAATTAGGAAACCCAGGGTTCTTAATTAATAATGATCAAATTTATAATTCTTTTGTTACAGCCCATGCATTTATTATAATTTTTTTTATAGTTATACCTATTATAATTGGAGGATTTGGTAATTGATTAATTCCATTAATAATTGGAGCTCCTGATATAGCTTTTCCTCGAATAAATAATATAAGGTTTTGACTTTTACCTCCTTCATTAATACTTTTAATTTTAAGAAGAATTATCCATAAAGGAGTAGGAACTGGTTGAACAGTTTATCCACCTTTATCTTTAAATATTAGACATGAAGGTATATCTGTTGATTTATCTATTTTTTCTTTACATTTAGCTGGTATATCATCTATTATAGGAGCAATTAATTTTATTACAACTATTATAAATATACGATTTAATGGATCATCTTTAGATCAAATATCTTTATTTTCTTGATCAATTTTAATTACTACTATTTTATTATTATTAGCTGTTCCAGTATTAGCAGGAGCAATTACTATGTTATTAGCAGATCGTAATTTAAATACTTCTTTTTTCGATCCATCAGGAGGAGGGGATCCAATTTTATACCAACATCTATTT
>refbc_1027677_5_Ichneumonidae_sp._BOLD:AAH2100
AATTTTATATTTTATTTTTGGAATATGAGCAGGAATAATAGGAACATCTATAAGATTAATTATTCGTATAGAATTAAGTAATCCAGGATATTTAATTAATAATGATCAAATTTATAATTCTTTTGTTACAGCTCATGCTTTTATTATAATTTTTTTTATAGTAATACCAATTATAATTGGAGGATTTGGCAATTGAATAATTCCATTAATATTAGGAAGACCCGATATAGCATTCCCTCGAATAAATAATATAAGTTTTTGATTATTACCCCCCTCATTGTTAATATTAATTTTTAGATCTATTACAAATCAAGGGGTCGGAACTGGATGAACAGTATACCCCCCTTTATCATTAAATATAAGACATGAAGGATTATCTGTTGATATAGCAATTTTTTCATTACATTTAGCAGGAATATCATCAATTATAGGAGCTATTAATTTTATTACAACAATTTTTAATATAAAAAATTATAATAAAAATTTTGAACAATTAACTTTATTTACTTGATCAATTAATATCACAACAATTTTACTTTTATTAGCAGTTCCAGTTTTAGCAGGAGCTATCACTATACTTTTAACAGATCGAAATTTAAATACATCATTTTTTGATCCTTCCGGAGGAGGAGATCCTATTTTATATCAACATTTATTC
>refbc_1027678_5_Macrocentrinae_sp._BOLD:AAH0951
TATATTATATTTTTTATTTGGTATATGATCTGGTATAATTGGTTTATCAATAAGGGTAATTATTCGAATAGAATTAGGTCATCCAGGGGAATTAATTAATAATGATCAAATTTATAATACTTTTGTGACTGCTCATGCTTTTATTATAATTTTTTTTATAGTTATACCTATTATAATTGGAGGGTTCGGAAATTGGTTAATTCCTTTAATATTAGGAAGTATTGATATAGCTTTTCCTCGAATAAATAATATAAGATTTTGATTATTAATTCCTTCTTTAATAATATTAATTTTAAGAGGATTTTTAAATATTGGGGTAGGCACGGGTTGGACAGTTTACCCACCATTATCATTAAATATTAGACATATAGGTATTTCTGTGGATATAGCTATTTTTTCTTTACATTTAGCTGGAATTTCATCAATTATAGGGGCAATTAATTTTATTGTAACTATTATAAATATACGAAATTATGGAGTTTTGATAGAAAAAATTAGTTTATTATGTTGATCAATTTTAATTACAGCAATTTTATTATTATTATCTTTACCTGTTTTAGCAGGGGCAATTACTATATTATTAACTGATCGTAATTTAAATACATCATTTTTTGATCCTTC
>refbc_1027679_5_Macrocentrinae_sp._BOLD:AAH0952
AATATTATATTTTTTATTTGGGATATGATCAGGAATAATTGGGTTATCTTTAAGGGTTATTATTCGAATAGAATTAAGACAAGTTGGGAGATTAATTGGTAATGATCAAATTTACAATAGAATTGTTACAGCTCATGCATTTATTATAATTTTTTTTATAGTTATACCTATTATAATTGGGGGATTTGGTAATTGATTAATCCCATTAATATTAGGAAGGGTAGATATAGCTTTTCCTCGAATAAATAATATAAGATTTTGATTATTAATTCCTTCATTAATGTTATTAATTTTAAGGGGATTTATAAATATTGGAGTAGGGACTGGGTGAACAGTTTATCCCCCTTTATCTTTAAATATTAGTCATATAGGGATGTCAGTTGATTTATCAATTTTTTCATTACATTTAGCTGGAATTTCTTCAATTATGGGGGCTATTAATTTTATTGTTACAATTTTTAATATACGAAATTATAAAGTAAAAATAGAAAAAATTAGATTATTATGTTGATCTATCTTAATTACAGCTATTTTATTATTATTATCATTACCTGTTTTAGCAGGGGCAATTACTATATTATTAACAGATCGAAACTTAAATACTTCATTTTTTGATCCAGCTGGAGGNGGGGATCCAGTTTTATATCAACATTTATTT
>refbc_1027683_5_Macrocentrinae_sp._BOLD:AAH0959
AATATTATATTTTTTATTTGGTATTTGATCAGGTATATTAGGTTTATCAATAAGTTTAATTATTCGAATGGAGTTAGGTCAGTCAGGAGCATTAATTAATAATGATCAAATTTATAATAGGTTTGTTACTTCTCATGCATTTATTATAATTTTTTTTATAGTTATACCAGTTATAATTGGTGGATTTGGAAATTGATTAATTCCATTAATATTAGGTAGGGTAGATATAGCTTTTCCTCGAATAAATAATATAAGATTTTGATTGTTAATTCCTTCATTAATAATATTAATTTTAAGTGGTTTTATAAATATTGGTGTAGGGACAGGTTGAACTGTTTATCCTCCTTTATCTTTAAATATTAGACATATGGGGATTTCTGTTGATATAGCAATTTTTTCTTTACATTTAGCAGGTATTTCTTCAATTATAGGAGCAATTAATTTTATTGTAACTATTTTAAATATACGAAATTATGGGGTTTTGATGGAAAAAATTAGTTTATTATGTTGATCAATTTTAATTACAGCTATTTTATTATTATTATCTCTTCCTGTATTAGCAGGAGCAATTACTATATTGTTAACAGATCGAAATTTAAATACTTCTTTTTTTGATCCTGCTGGTGGAGGTG
>refbc_1027684_5_Meteorinae_sp._BOLD:AAH1463
TTTATCTATGAGAATTTTAGTACGATTAGAATTATCAAGAGTGGGAAGATTGTTGGGGGATGACCAAATTTATAATAGAATTGTCACTTCACATGCTTTTGTTATAATTTTTTTTATAGTTATACCAATTATAATTGGTGGTTTTGGAAATTGATTAATTCCTTTAATATTAGGTTCTCCTGATATAGCATTTCCTCGAATAAATAATATAAGTTTTTGACTATTAATTCCGTCAGTTATTATATTATTATTAAGTAGAGTTGTAGGATTAGGTGTTGGTACAGGTTGAACAGTTTATCCTCCTTTATCTTTAAGTGTTAGTCATGGGGGGATATCCGTAGATATAGCAATTTTTTCTTTACATCTAGCAGGTGCTTCCTCTATTATAGGAGCAGTAAATTTTATTAGAACAATTATTAATATACATTTAATAGGATTAAATTTAGATAATGTTACTTTATTTATTTGATCAGTTTTAGTAACAGCTATTTTATTATTATTATCTTTACCGGTCTTAGCAGGTGCAATTACAATACTTTTAACTGATCGTAATTTAAATACTTCTTTTTTTGATCCTGCAGGGGGGGGGGACCCAATTTTA
>refbc_1027685_5_Meteorinae_sp._BOLD:AAH1465
TTTATTGTATTTTATTTTTGGGTTTTGATCTGGGATGTTAGGGTTATCTATGAGAATATTAATTCGAATAGAACTATCTAGAGTTGGTAGAGTTTTAGGTGATGATCAGATTTATAATAGTATTGTTACTGCTCACGCATTTGTTATGATTTTTTTTATAGTGATACCTATTATAATTGGTGGGTTTGGAAATTGGTTAATTCCTTTGATATTAGGGGCCCCTGATATAGCTTTCCCTCGAATAAATAATATAAGATTTTGATTATTGATTCCTTCATTAAGATTATTATTATTAAGAAGAATAATTAATATAGGAGCAGGCACTGGCTGAACTGTATATCCTCCGTTATCTTTAAGTATAAGTCATGGGGGAATATCTGTTGATTTAGCAATTTTTTCTTTACATTTAGCAGGGATTTCTTCGATTATAGGAGCGATTAATTTTATTACAACAATTTTAAATATACATTTAATAGGTTTAAATATTGATAATGTTTCTTTATTTATTTGATCTGTCTTAATTACGGCAGTTTTACTTTTATTATCATTACCTGTTCTTGCTGGAGCTATTACTATATTATTAACTGACCGTAATTTAAATACTTCTTTTTTTGACCCTGCGGGAGGTGGGGATCCCATTTTATATCAACATTTATTT
>refbc_1027686_5_Meteorinae_sp._BOLD:AAH1466
TTTATTATATTTTATTTTTGGAATTTGGTCAGGAATAGTCGGTATATCTCTTAGTATTTTAATTCGTATAGAATTATCAAGTCCTGGTAAGCTTTTAGGAGATGATCAGATTTACAATAGAATTGTGACTTCACATGCTTTTGTAATGATTTTTTTTATAGTTATGCCAATTATGATAGGAGGGTTTGGAAATTGATTAATACCAATAATATTAGGAGCTCCTGATATAGCTTTCCCTCGAATAAATAATATAAGATTTTGATTATTAATTCCTTCAATTTTTATATTATTAATAAGAAGGTTAGTAAGAGTAGGAGCTGGGACTGGATGAACTGTTTATCCTCCTTTATCTTTGAATATTAGGCATGGAGGAATTTCTGTTGATATAGCTATTTTTTCTTTACATTTAGCTGGAGTTTCTTCTATTATAGGTACAATAAATTTTATTACAACAATTATAAATATGCATTTAATAGGTTTAAAATTAGATAATATCTCTTTATTTGTATGATCAGTAATAATTACTGCTGTTTTATTATTATTGTCTTTACCTGTATTAGCTGGTGCAATTACTATATTATTTACTGATCGTAATTTAAATACTACTTTTTTTGATCCTGCAGGAGGGGGGGATCCTATTTTATATCAGCATTTGTTT
>refbc_1027687_5_Meteorinae_sp._BOLD:AAH1467
GTTATTATATTTTATTTTTGGAATTTGGTCAGGAATAGTAGGTATGTCTCTTAGTATTTTAATTCGTATAGAATTATCAAGTCCTGGTAAACTCTTAGGGGATGATCAGATTTATAATAGGATTGTAACTTCACATGCTTTTGTTATAATTTTTTTTATAGTTATACCAATTATGATAGGAGGATTTGGAAATTGATTAATGCCATTAATATTAGGAGCTCCTGATATGGCTTTTCCTCGAATGAATAATATAAGATTTTGATTATTAATTCCTTCTATTTTTATATTATTAATAAGAAGTTTAGTAAGAGTAGGGGCTGGGACTGGTTGAACTGTTTATCCTCCATTATCTTTGAATGTTAGACATGGGGGGATTTCTGTTGATATAGCTATTTTTTCTTTACATTTAGCTGGAGTTTCTTCCATTATAGGTACAATAAATTTTATTACAACAATTATAAATATACATTTAATAGGTTTAAATTTAGATAATATTTCTTTATTTGTATGATCAGTAATAATTACTGCAGTTTTATTATTATTATCTTTACCTGTATTGGCGGGTGCAATTACTATATTATTTACTGATCGTAATTTAAATACTTCATTTTTTGATCCTGCAGGAGGGGGGGATCCTATTTTATATCAACATTTATTT
>refbc_1027688_5_Meteorinae_sp._BOLD:AAH1468
GCTGTTATATTTTATGTTTGGTTTTTGAGCAGGTGTGTTAGGCCTCTCATTAAGAATAATTGTTCGTATAGAGTTATCTGTGCCAGGTAAATTTTTGGGTGATGATCAGATCTATAATAGTATTGTTACATCTCATGCTTTTGTAATAATTTTTTTCATAGTCATACCCATTATGTTGGGGGGGTTTGGAAATTGATTAATACCTTTAATACTCGGTGCTCCTGATATATGTTTTCCTCGGATAAATAATATAAGATTTTGATTGTTAATTCCTTCTAAATTTATATTATTAATGAGAAGATTAGTTGGAGGGGGTGTTGGTACTGGATGAACTGTTTATCCTCCTTTATCTTTAAATGTTAGTCATAGGGGTATGTCTGTTGATTTAGCAATTTTTTCTTTACATTTAGCGGGAGCTTCTTCTATTATAGGTACTTTGAATTTTATTTCTACTATTTTAAATATGCATTTGTTTGGGTTAAAATTGGATAGAATTACTTTGTTTGTTTGGTCTGTAATGATTACTGCTTTTTTATTATTATTATCTTTACCAGTATTAGCAGGGGCCATTACAATATTATTGACTGATCGTAATTTAAATACTTCTTTTTTTGATCCTGCTGGTGGGGGAGATCCAATTTTGTATCAGCATTTATTT
>refbc_1027690_5_Microgastrinae_sp._BOLD:AAH1078
ATTGTTATATTTTATATTTGGACTTTGATCAGGAATATTAGGGTTTTCAATAAGATTAATTATTCGTTTAGAATTAGGAACTCCAGGAAGATTAATTGGTAATGATCAAATTTATAATAGTATGGTAACTTCTCATGCTTTTATTATAATTTTTTTTATAGTTATACCAGTAATAATTGGAGGTTTTGGAAATTGATTAATTCCAATTATATTAGGTTCTCCTGATATATCTTTTCCACGAATAAATAATATAAGATTTTGATTATTAATTCCTTCTTTATTTATATTATTAATAAGAGGTTTTATTAATACTGGAGTTGGAACAGGTTGAACAGTTTATCCACCTTTATCATTAACTTTAGGACATGGAGGAATATCAGTTGATTTAGGAATTTTTTCTTTACATTTAGCTGGAGCTTCATCAATTATAGGAGCTGTTAATTTTATTACTACAATCATAAATATACGAGCAATTAAATTTTTAATAGATAAAATATCTTTATTTACTTGATCTGTTTTTATTACTGCTATTTTATTATTATTATCTTTACCTGTATTAGCAGGAGCAATTACTATATTATTAACTGATCGAAATTTAAATACTACATTTTTTGATCCATCAGGTGGTGGAGATCCTGTTTTATATCAACATTTATTT
>refbc_1027691_5_Microgastrinae_sp._BOLD:AAH1082
AATATTATATTTTATTTTTGGAATATGGTCAGGAATATTAGGATTTTCAATAAGTATAATTATTCGATTAGAATTGGGTATACCTGGAAGTTTAATTGGTAATGATCAAATTTATAATAGAATAGTTACATCTCATGCATTTATTATAATTTTTTTTATAGTTATACCAGTAATAATTGGGGGGTTTGGAAATTGATTAATTCCTTTAATATTAGGTTCTCCAGATATATCATTTCCTCGAATAAATAATATAAGTTTTTGATTATTAATTCCTTCCTTATTATTATTAATTATAAGAGGATTTATTAATACAGGTGTAGGAACGGGATGAACTGTTTATCCACCATTATCTTTAATTTTAGGTCATGGGGGAATATCTGTTGATATAGGTATTTTTTCTTTACATTTAGCTGGAGTATCATCAATTATAGGGGCTGTAAATTTTATTACTACTATTTTGAATATACGAACAAATTTATTTTTAATAGATAAAATAACTTTATTTTCTTGATCTGTATTTATTACAGCTATTTTATTATTATTATCTTTACCTGTTTTAGCTGGTGCCATTACTATATTATTAACTGATCGTAATTTAAATACTAGCTTTTTTGATCCTTCAGGTGGTGGTGATCCAATTTTATATCAACATTTATTT
>refbc_1027692_5_Microgastrinae_sp._BOLD:AAH1084
AATATTATATTTTATATTTGGTTTATGATCAGGAATATTAGGATTTTCTATAAGTTTAATTATTCGTTTGGAATTAGGTATACCAGGAAGATTAATTGGTAATGATCAAATTTATAATAGAGTTGTTACTTCTCATGCATTTATTATAATTTTTTTTATAGTTATACCAGTAATAATTGGAGGATTTGGAAATTGATTAATTCCATTAATATTAGGTTCTCCAGATATATCTTTTCCTCGAATAAATAATATAAGTTTTTGATTATTAATTCCTTCTTTATTATTATTAATTTTAAGAATATTTATTAATGTTGGTGTTGGAACAGGATGAACAGTATATCCACCATTATCATTAATTTTAGGTCATGGAGGTATATCAGTTGATTTAGGAATTTTTTCTTTACATTTAGCAGGTGCTTCATCAATTATAGGAGCTGTTAATTTTATTACTACAATTATTAATATACGTTCTAATTTATTTAATATAGATAAAATATCTTTATTTTCTTGATCAGTTTTTATTACTGCAATTTTATTATTATTATCTTTACCTGTTTTAGCAGGTGCAATTACTATATTATTAACTGATCGAAATATAAATACTAGATTTTTTGATCCTTCAGGTGGTGGTGATCCAATTCTTTATCAACATTTATTT
>refbc_1027693_5_Microgastrinae_sp._BOLD:AAH1085
ATTATTATATTTTATATTTGGACTTTGATCAGGGATATTAGGATTTTCAATAAGATTATTAATTCGTTTAGAATTAGGTTTATGTGGAAGATTAATTGGTAATGATCAAATTTATAATAGAATAGTAACTTCTCATGCTTTTATTATAATTTTTTTTATAGTTATACCAGTAATAATTGGAGGTTTTGGAAATTGATTAGTTCCAATTATATTAGGTTCACCTGATATATCTTTTCCTCGAATAAATAATATAAGGTTTTGATTATTAATTCCTTCTTTATACATATTATTAATAAGGGGTTTTATTAATACAGGAGTTGGTACAGGTTGAACAGTATATCCACCTTTATCTTTAACTTTAGGTCATGGTGGTATATCAGTTGATTTAGGAATTTTTTCTTTACATTTAGCTGGTGCTTCATCAATTATAGGAGCTGTAAATTTTATTACTACAATTATAAATATACGAACAATTAAATTTTTAATAGATAAAATATCTTTATTTACTTGATCAGTTTATATTACTGCTATTTTATTATTATTATCTTTACCTGTATTAGCAGGTGCAATTACTATATTATTAACTGATCGTAATATAAATACTAGATTTTTTGATCCATCAGGTGGTGGAGATCCAATTTTATATCAACATTTATTT
>refbc_1027695_5_Microgastrinae_sp._BOLD:AAH1101
GATATTATATTTTATATTTGGTTTATGATCAGGAATATTAGGATTTTCAATAAGTTTAATTATTCGTTTAGAATTAGGTATACCTGGTAGTTTAATTGGTAATGATCAAATTTATAATAGAATAGTTACATCACATGCATTTATTATAATTTTTTTTATGGTTATACCTGTAATAATTGGTGGGTTTGGAAATTGATTAATTCCATTAATATTAGGTTCTCCTGATATATCATTTCCTCGAATAAATAATATAAGTTTTTGGTTATTAATTCCTTCATTATTTTTATTAATTTTAAGTGGTTTTATTAATACTGGTGTAGGTACAGGTTGAACTGTTTATCCACCATTATCATTAATTTTAGGTCATGGAGGTATATCAGTTGATTTAGGAATTTTTTCTTTACATTTAGCAGGAGCTTCATCAATTATAGGAGCTGTTAATTTTATTACTACTATTTTAATTATACGAACAAATTTATTTTTGATAGATAAAATATCTTTATTTACTTGATCAGTTTTTATTACAGCTATTTTATTATTATTATCTTTACCAGTTTTAGCAGGAGCTATTACTATATTATTAACTGATCGAAATTTAAATACTAGATTT
>refbc_1027696_5_Microgastrinae_sp._BOLD:AAH1125
ATTATTATATTTTTTATTTGGTCTTTGATCTGGAATATTAGGATTTTCAATAAGTTTAATTATTCGATTAGAGTTAGGAACTCCTGGAAGTTTAATTGGAAATGATCAAATTTATAATAGAATAGTTACTTCTCATGCTTTTATTATAATTTTTTTTATAGTAATACCTGTAATAATTGGTGGTTTTGGAAATTGATTAGTTCCTTTAATATTAGGTTCACCTGATATATCTTTTCCTCGAATAAATAATATAAGATTTTGATTGTTAATTCCTTCATTATATTTATTATTATCAAGAGGATTTGTAAATATAGGAGTTGGTACTGGTTGAACAGTTTATCCACCTTTATCTTTAATTTTAGGTCATGGGGGAATATCTGTTGATTTAGGAATTTTTTCTTTGCATTTAGCAGGTACTTCATCTATTATAGGAGCTGTTAATTTTATTACTACAATTTTAAATATACGAACTATTTTTTATATGATGGATAAAATATCATTATTTATTTGATCAGTTTATATTACTGCTATTTTATTATTATTATCTTTACCTGTTTTAGCAGGTGCAATTACAATGTTGTTAACAGATCGAAATTTAAATACAAGTTTTTTTGATCCTTCAGGAGGAGGGGATCCTATTTTATATCAACATTTATTT
>refbc_1027697_5_Microgastrinae_sp._BOLD:AAH1134
AATATTATATTTTATGTTTGGTTTATGATCTGGTATATTAGGGTTTTCAATAAGGTTAATTATTCGTTTGGAGTTGGGTATACCGGGGAGTTTAATTGGTAATGATCAAATTTATAATAGAATAGTAACTTCTCATGCTTTTATTATAATTTTTTTTATGGTTATGCCTGTAATAATTGGAGGATTTGGTAATTGATTAATTCCTTTAATATTAGGTGCTCCTGATATATCTTTTCCTCGAATAAATAATATAAGTTTTTGATTATTAATTCCTTCTTTATTTTTATTAATTTTAAGTGGTTTTATTAATACTGGCGTAGGAACTGGTTGAACAGTTTATCCACCTTTATCATTAATTTTAGGTCACGGTGGTATATCAGTTGATTTAGGAATTTTTTCATTACATTTAGCAGGGGCTTCATCTATTATAGGAGCTGTAAATTTTATTACTACAATTTTAAATATACGAATAAATTTATTTTTAATGGATAAAATATCTTTATTTTCTTGGTCTGTTTTTATTACAGCAATTTTATTATTATTATCTTTACCTGTTTTAGCAGGGGCAATTAC
>refbc_1027698_5_Microgastrinae_sp._BOLD:AAH1139
AATATTATATTTTATATTTGGTTTATGATCAGGTATAATAGGATTTTCAATAAGTTTAATTATTCGATTGGAATTAGGTATACCTGGTAGATTAATTGGTAATGATCAAATTTACAATAGAATTGTTACTTCACATGCATTTATTATAATTTTTTTTATAGTTATACCTGTAATAATTGGAGGTTTTGGAAATTGATTAATTCCATTAATATTAGGTTCACCAGATATATCATTTCCACGAATAAATAATATAAGTTTTTGGTTATTAATTCCTTCATTATTAATATTAATTATAAGTGGATTTATTAATAATGGTGTTGGTACAGGTTGAACAGTTTATCCACCTTTATCATTAATTTTAGGTCATGGAGGTATATCTGTTGATATAGGTATTTTTTCTTTACATTTAGCAGGTGCTTCATCAATTATAGGAGCAGTTAATTTTATTACAACAATTATAAATATACGAACAAGTTTATTTAAAATAGATAAAATATCTTTATTTTCTTGATCAGTTTTTATTACTGCTATTTTATTATTACTATCTTTACCAGTTTTAGCTGGAGCAATTACTATATTATTAACTGATCGTAATATAAATACAAGATTTTTTGATCCCTCTGGAGGGGGAGATCCAATTCTTTATCAACATTTATTT
>refbc_1027699_5_Orgilinae_sp._BOLD:AAG1099
TGTTTTATATTTAAAATTTGGTATTTGAGCAGGTATTTTNGGAATATCATTAAGTTTATTAATTCGATTAGAATTAGGGACACCTGGGAGAATAATTGGTAATGATCAGATTTATAATAGAATTGTTACTTCTCATGCTTTTATTATAATTTTTTTTATAGTTATACCAATTATAATTGGTGGTTTTGGAAATTGATTAATTCCTATAATATTAGGATGTCCTGATATAGCATTTCCTCGTATAAATAATATAAGATTTTGATTATTAATTCCTTCATTAATAATATTAATTTTTAGAGGAATTTTAAATATTGGTGTTGGAACTGGGTGAACTGTGTATCCTCCTTTATCTTTAAATATTGGTCATGGTGGAATATCAGTTGATTTTGCTATTTTTTCTTTACATTTAGCTGGAATTTCTTCAATTATAGGAGCAATTAATTTTATTTCAACTATTTTAAATATACGAATTAATTTTATTAATATAGATAAAATTTCTTTATTGATTTGATCAGTTTTTATTACAGCAATTTTATTATTATTATCTTTACCTGTTTTAGCTGGTGCAATTACAATATTACTAACTGATCGAAATTTGAATACTTCTTTTTTTGATCCATCTGGTGGTGGTGACCCAATTTTATATCAACATTTATTT
>refbc_1027700_5_Orgilinae_sp._BOLD:AAG1100
AATTTTATATTTAAAGTTTGGGGTATGGGCTGGAATTTTGGGGATATCTTTAAGATTGTTAATTCGTTTAGAATTAGGCATTCCTGGAAAATTAATTGGTAATGATCAGATTTATAATAGGGTTGTTACATCTCATGCTTTTATTATAATTTTTTTTATAGTTATACCAATTATAATTGGAGGTTTCGGAAATTGATTAATTCCTTTAATATTAGGATGTCCAGATATAGCTTTCCCTCGTATAAATAATTTGAGGTTTTGATTATTAATTCCATCTTTAATAATATTGATTTTTAGAGGGTTTATAAATATTGGGGTAGGAACAGGGTGAACTGTTTATCCACCTCTATCTTTAAATATTAGTCATGGCGGTATATCTGTAGATTTTGCTATTTTTTCTTTACATTTAGCTGGTATTTCTTCAATTATAGGAGCAATTAATTTTATTACAACTGTTTTAAATATACGAATTTACTTAGTTAATATAGATAAAATTTCTTTACTAATTTGATCAGTTTTTATTACAGCAATTTTATTATTATTATCTTTACCTGTTTTAGCTGGGGCTATTACTATATTATTAACTGATCGAAATTTAAATACTACATTTTTTGATCCTTCAGGTGGTGGGGA
>refbc_1027702_5_Orgilinae_sp._BOLD:AAG1108
TGTTTTATATTTAAAATTTGGTATTTGAGCAGGAATTTTGGGTATATCATTAAGTTTATTAATTCGATTAGAATTAGGAATTCCTGGAAGAATAATTGGTAATGATCAAATTTATAATAGAATTGTAACTTCACATGCTTTTATTATAATTTTTTTTATAGTTATACCAATTATAATTGGTGGATTTGGAAATTGATTAATTCCTATAATATTAGGATGCCCTGATATAGCATTCCCTCGAATAAATAATATAAGATTTTGATTATTAATTCCTTCATTAATAATATTAATTTTTAGAGGAATTTTAAATATTGGTGTAGGGACTGGGTGAACTGTTTATCCTCCTTTGTCGTTAAATATTGGTCATGGTGGTATATCAGTTGATTTTGCTATTTTTTCTTTACATTTAGCTGGAATTTCTTCAATTATAGGAGCAATTAATTTTATTTCAACTATTTTAAATATACGAATTAATTTTATTAATATAGATAAAATTTCTTTATTAATTTGATCAGTTTTTATTACAGCAATTTTATTATTATTATCTTTACCTGTTTTAGCTGGTGCAATTACTATATTATTAACTGATCGAAATTTAAATACTTCTTTTTTTGATCCTTCTGGTGGAGGGGATCCAATTTTATATCAACATTTATTT
>refbc_1027703_5_Tachinidae_sp._BOLD:AAD9115
AACTTTATATTTTATTTTCGGAGCTTGATCAAGAATAATTGGAACTTCATTAAGTATATTAATTCGAGTGGAATTAGGCCATCCTGGCTCATTAATTGGAAATGATCAAATTTATAATGTAATTGTAACAGCTCATGCTTTTGTTATAATTTTTTTTATAGTAATACCAATTATAATTGGAGGATTCGGAAATTGATTAGTTCCATTAATATTAGGTGCTCCTGATATAGCTTTTCCTCGAATGAATAATATAAGATTTTGACTTTTACCACCAGCTTTATTACTTTTATTAACAAGTAGAATAGTGGAAAGTGGAGCTGGAACAGGATGAACAGTTTATCCTCCTTTATCATCTATTATTGCTCATGGAGGAGCTTCTGTTGATTTAGCTATTTTTTCTTTACATTTAGCAGGAATTTCTTCTATTTTAGGAGCAGTAAATTTTATTACTACTATTATCAATATACGATCAACAGGTATTACATTTGATCGAATACCTTTATTTGTATGATCAGTTGCAATTACTGCATTATTACTTTTATTATCTTTACCAGTTTTAGCAGGAGCTATTACTATATTATTAACAGACCGAAATTTAAATACATCCTTTTTTGATCCAGCAGGAGGAGGAGATCCTATTTTATATCAACATTTATTT
>refbc_1027705_5_Tachinidae_sp._BOLD:AAF3088
TACTTTATATTTTATTTTTGGTGCATGATCAGGAATAATTGGAACTTCCTTAAGTATTTTAGTTCGAGCTGAATTAGGACACCCAGGAACATTAATTGGAAATGATCAAATTTATAATGTAATTGTAACAGCTCATGCTTTTATTATAATTTTCTTTATAGTTATACCAATTATAATTGGTGGATTTGGAAATTGATTAGTTCCATTAATATTAGGAGCTCCAGATATAGCCTTCCCCCGAATAAATAATATAAGTTTTTGGTTACTTCCTCCAGCATTATCCTTATTATTAATAAGAAGAATAACGGAAAATGGAGCTGGTACAGGATGAACGGTTTATCCACCATTATCTTCTAATATTGCTCATGGTGGATCTTCTGTCGATTTAGCTATTTTTTCTCTTCATTTAGCAGGAATTTCTTCAATTTTAGGAGCTGTAAATTTTATTACTACAGTAATTAATATACGAGCTATTGGAATTACATTTGATCGAATACCCTTATTTGTTTGATCTGTTGCAATTACAGCTTTATTATTATTATTATCATTACCTGTATTAGCAGGAGCTATTACTATATTATTAACAGATCGAAATTTAAATACTTCCTTTTTTGACCCTGCAGGAGGAGGAGACCCAATTTTATATCAACATTTATTT
>refbc_1027707_5_Tachinidae_sp._BOLD:AAG2222
TACTTTATATTTTATTTTCGGAGCTTGAGCCGGAATAGTAGGAACTTCCTTAAGTATTTTAATTCGAGCTGAATTAGGACATCCAGGATCATTAATTGGTGATGACCAAATTTATAACGTTATTGTAACTGCTCATGCTTTTATTATAATTTTTTTTATAGTAATACCTGTAATAATTGGAGGATTTGGAAACTGATTAGTTCCATTAATATTAGGAGCCCCAGATATAGCTTTTCCACGAATAAATAATATAAGTTTCTGATTATTACCTCCTTCTTTAACTCTTTTAATATTGAGTAGTTTAATAGAAAATGGAGCTGGTACTGGATGAACAGTATACCCACCACTTTCATCAAATACCGCCCACAGAGGTAGTTCTGTTGATTTAGCTATTTTCTCTCTTCATTTAGCAGGAATTTCATCAATTTTAGGAGCCGTAAATTTTATTACTACTGTAATTAATATACGATCATCAGGAATTACTTTTGATCGCATACCTTTATTTGTTTGATCAGTAGTAATTACAGCTTTATTATTATTATTATCACTACCTGTTTTAGCCGGTGCTATTACTATATTATTAACAGATCGAAATTTAAATACATCTTTCTTTGACCCAGCAGGAGGAGGAGACCCAATTTTATATCAACACTTATTT
>refbc_1027708_5_Tachinidae_sp._BOLD:AAG2226
CACTTTATATTTTATTTTTGGTGCTTGAGCTGGAATAGTGGGTACCTCACTAAGAATATTAATTCGTGCTGAATTAGGTCATCCTGGTTCATTGATTGGTGATGATCAAATTTACAATGTAATTGTAACTGCTCATGCTTTTATTATAATTTTTTTTATAGTTATACCAGTAATAATTGGAGGATTTGGGAATTGATTAGTCCCATTAATATTAGGAGCCCCAGATATAGCTTTTCCTCGAATAAATAATATAAGTTTTTGGTTATTACCTCCTTCTTTAACATTATTGCTGATAAGCTCCTTAATAGACAATGGAGCTGGTACGGGATGAACAGTATATCCTCCTTTATCAGCTAATATTGCACATAGAGGCTCATCAGTAGATTTAGCTATTTTTTCACTTCATTTAGCAGGTATTTCATCAATTTTAGGAGCAGTAAATTTTATTACAACAGTAATTAATATACGTTCATCTGGTATTACTTTTGATCGAATACCCTTATTTGTTTGATCTGTAGTAATTACAGCATTATTATTACTTTTATCTTTACCTGTATTAGCAGGTGCTATTACTATATTATTAACAGACCGAAATCTAAACACATCATTTTTTGATCCTGCTGGTGGGGGAGATCCTATTTTATATCAACATTTATTT
>refbc_1027709_5_Tachinidae_sp._BOLD:AAG2228
TACTTTATATTTTATTTTCGGAGCCTGAGCCGGAATAGTAGGAACTTCTTTAAGTATTTTAATTCGTGCTGAATTAGGACATCCTGGTTCATTAATTGGAGATGATCAAATTTATAATGTAATTGTAACAGCTCATGCTTTTATTATAATTTTTTTTATAGTTATACCTGTAATAATTGGAGGATTCGGAAATTGATTAGTACCACTAATATTAGGTGCTCCAGATATAGCTTTTCCACGAATAAACAATATAAGCTTCTGATTATTACCACCTTCTTTAACACTACTACTTTTAAGAAGATTAATAGAAAACGGAGCTGGTACAGGATGAACAGTATACCCTCCTCTATCTTCAAATACTGCACATAGAGGAAGTTCTGTTGATCTAGCTATTTTTTCCCTTCATTTAGCCGGAATTTCATCAATTTTAGGAGCTGTAAATTTTATTACGACAGTAATTAATATACGATCTTCTGGAATTACTTTTGATCGTATACCTTTATTTGTTTGATCAGTAGTAATTACAGCTCTATTGTTATTATTATCTTTACCTGTATTAGCGGGAGCTATTACAATATTATTAACAGATCGAAATCTAAATACATCATTTTTTGATCCCGCAGGAGGAGGAGACCCAATTTTATACCAACATTTATTT
>refbc_1027710_5_Tachinidae_sp._BOLD:AAG2248
TACTTTATATTTTATTTTCGGAGCTTGATCCGGAATAGTAGGAACTTCTTTAAGTATTTTAATTCGAGCCGAATTAGGACACCCAGGATCTTTAATTGGAGATGATCAAATTTATAATGTAATTGTAACAGCTCATGCTTTCATTATAATTTTTTTTATAGTAATACCTGTAATAATTGGTGGATTTGGAAATTGATTAGTTCCATTAATATTAGGAGCTCCTGATATAGCTTTTCCACGAATAAATAATATAAGTTTCTGATTATTACCACCTTCTTTAACCTTATTACTTCTAAGTAGACTAATAGAAAACGGAGCTGGTACTGGATGAACGGTATACCCACCCCTTTCTTCAAATACTGCACATAGAGGAAGTTCTGTTGACTTGGCTATTTTTTCTCTTCATTTAGCAGGAATTTCTTCAATTTTAGGAGCTGTAAATTTTATTACTACAGTAATTAATATACGCTCTTCTGGGATTACATTTGATCGAATACCTTTATTTGTTTGATCCGTAGTAATTACAGCTTTATTATTATTATTATCTTTACCTGTTTTAGCAGGAGCTATTACAATATTATTAACAGATCGAAATTTAAATACGTCATTTTTTGATCCAGCCGGAGGAGGAGATCCAATTTTATATCAACACTTATTT
>refbc_1027712_5_Tachinidae_sp._BOLD:AAG2262
AACATTGTACTTTATTTTTGGAGCTTGATCAGGAATAATTGGAACTTCTTTAAGAATTCTTATTCGAACTGAATTAGGTCACCCAGGTACATTAATTGGAAATGATCAAATTTATAATGTAATTGTAACAGCTCATGCTTTTATTATAATTTTTTTTATAGTAATACCTATTATAATTGGAGGATTTGGTAATTGATTAGTCCCTTTAATATTAGGAGCACCAGATATAGCCTTCCCACGTATAAATAATATAAGTTTTTGATTACTTCCCCCTGCATTAACATTATTGTTGATGAGAAGTATAGTAGAAAACGGAGCTGGAACTGGATGAACTGTATATCCTCCTTTATCCTCTAATATTGCTCATGGAGGATCATCAGTTGATCTAGCTATTTTTTCACTTCATTTAGCTGGAATTTCTTCTATTTTAGGAGCTGTAAATTTTATTACAACAGTAATTAATATACGATCAACCGGAATTACATTTGATCGAATACCTTTATTTGTCTGATCAGTAGTAATTACTGCATTGCTACTTTTATTATCATTACCTGTTTTAGCCGGAGCTATTACTATATTATTAACTGATCGAAATTTAAATACATCATTCTTTGACCCTGCTGGAGGAGGAGATCCTATTCTTTATCAACATTTATTT
>refbc_1027714_5_Ichneumonidae_sp._BOLD:AAH2035
TCAATAAGAATTATTATTCGTCTAGAATTAGGAAATTCAGGATATTTAATTAATAATGATCAAATTTACAACTCCTTAGTAACTTCACATGCTTTTATTATAATTTTTTTTATAGTTATACCAATTATAATTGGAGGATTTGGAAATTGATTAATTCCTTTAATATTAGGAACTCCTGATATAGCATTTCCACGTATAAATAATATAAGATTTTGATTATTACCCCCATCCTTGACTCTATTAATTTTTAGAAATTTAATTAATCAAGGAGTTGGAACTGGATGAACTATTTATCCACCTTTATCTTTAAATTTAAGACATGAAGGTATAGCTGTTGATCGATCAATTTTTTCCCTTCATATAGCAGGTATATCCTCCATTATAGGAGCAATTAATTTTATTACCACAATTATTAATATAAAAAATTTTAAATCTTCATTTGAACAATTAACTCTCTTTACCTGATCTATTAAAATTACCACCATTCTTCTTCTATTAGCTGTCCCTGTTCTTGCTGGAGCAATTACTATAATTTTAACAGATCGAAATTT
>refbc_1028499_5_Fibricola_sp._1_SAL-2011
GGGGTTGTGAGGTGGTTTTATGGGTTTGTCTTTGAGTTTTTTGCTTCGTTTAAATTTTACTGATCCTTATTATAATTTGGTTGGTCCTGAGGTTTATAAATATGTTATTACTAGTCATGGTTTAGCTATGATTTTTTTTTTCTTGATGCCTGTTTTGATTGGTGGTTTTGGTAATTTTTTGTTACCGTTGTTGTTAGGTATGCCGGATTTGAGTTTACCTCGTTTGAATGCTCTTAGTGCTTGATTGATGTTGCCTTCGGCTGTTTGTTTTATTATAAGTTTGATGATAGGGTCAGGTGTTGGTTGGACTTTTTATCCTCCATTGTCTAGTTTTCCTTATACTGGGGTTGGTGTTGATTATTTGATGTTTTCTCTTCATATAGCTGGTTTGTCTAGTATTTTAGGTTCTTTGAATTTTGTTACGACTATATTTTCTTCCGTTTTTTATTTTATTAATACTCGTGTTTCTATAATTGTTTGGGCTTATTTGTTTACCTCGTTTTTGTTGTTATCTTCTTTGCCTGTTTTAGCGGCTGCTATTACTATGTTGTTGTTTGATCGTAAATTTGGTTCTTCG
>refbc_1028522_5_Anomis_sp._gymnopusDHJ01
AACTTTATATTTTATTTTTGGTATTTGAGCAGGAATAGTAGGGACTTCTTTAAGTATATTAATTCGGGCAGAATTAGGAAATCCTGGATCTTTAATTGGAGATGATCAAATTTATAACACTATTGTAACCGCTCATGCTTTTATTATAATTTTTTTTATAGTTATACCTATTATAATTGGTGGATTTGGGAATTGACTAGTCCCTTTAATATTAGGAGCCCCTGATATAGCTTTTCCTCGAATAAACAATATAAGTTTCTGACTTCTACCCCCCTCTTTAATTCTTTTAACTTCAAGAAGAATTGTAGAAAATGGAGCAGGAACTGGATGAACAGTTTACCCCCCCCTTTCATCAAATATTGCCCATAGAGGAAGCTCAGTTGATTTAGCAATTTTTTCTCTTCATCTTGCTGGAATTTCTTCAATTTTAGGAGCTATTAATTTTATTACTACTATTATCAATATACGATTAAATAATTTATCATTTGATCAAATACCTCTGTTTGTATGAGCAGTAGGAATTACAGCTTTCTTATTATTATTATCATTACCTGTATTAGCTGGAGCTATTACTATACTATTAACTGATCGAAATTTAAATACTTCATTTTTTGATCCTGCAGGAGGAGGTGATCCAATTCTTTATCAACATTTATTT
>refbc_1028525_5_Antiblemma_sp._biolep22
AACTTTATATTTTATTTTTGGAATCTGAGCTGGTATAGTTGGAACTTCTTTAAGATTATTAATTCGAGCTGAATTAGGTAATCCTGGATCTTTAATTGGAGATGACCAAATTTATAACACAATTGTTACTGCTCATGCTTTTATTATAATTTTCTTTATAGTTATACCTATTATAATTGGAGGATTTGGTAATTGACTTGTACCATTAATATTAGGTGCCCCAGATATGGCTTTCCCTCGTATAAACAATATAAGTTTCTGACTTCTACCCCCTTCTTTAACTCTTCTTATTTCAAGAAGAATTGTAGAAAATGGAGCAGGAACTGGATGAACTGTTTATCCGCCATTATCTTCTAATATTGCTCATGGAGGAAGCTCAGTTGATTTAGCTATTTTTTCTTTACATTTAGCTGGAATTTCTTCAATTTTAGGTGCTATTAATTTTATTACAACAATTATTAATATACGATTAAGTAATTTATCATTTGATCAAATACCTTTATTTGTTTGAGCAGTTGGTATTACAGCATTCTTATTATTACTTTCTTTACCAGTTTTAGCTGGAGCTATTACTATATTATTAACAGATCGAAATTTAAATACTTCATT
>refbc_1028528_5_Diastema_sp._Poole01DHJ03
AACTTTATATTTTATTTTTGGAATTTGAGCAGGAATAGTAGGAACTTCTTTAAGATTATTAATTCGAGCAGAATTAGGAACCCCCGGATCTTTAATTGGTGATGATCAAATCTATAATACTATTGTAACTGCTCATGCTTTTATTATAATTTTTTTTATAGTAATACCTATTATAATTGGAGGATTTGGAAATTGATTAATTCCATTAATATTAGGAGCTCCTGATATAGCATTCCCTCGTATAAATAATATAAGTTTTTGACTTTTACCCCCATCTCTTACTCTTTTAATTTCAAGAAGAATTGTAGAAAATGGAGCAGGAACAGGATGAACAGTGTACCCCCCACTTTCATCTAATATTGCCCATAGAGGAAGATCAGTAGATTTAGCTATTTTTTCTTTACATTTAGCAGGAATTTCATCAATTTTAGGAGCAATTAATTTTATTACTACAATTATTAATATACGACTTAATAATTTATCATTTGATCAAATACCTTTATTTGTGTGAGCAGTAGGTATTACAGCTTTTTTATTATTATTATCATTACCAGTTTTAGCAGGAGCAATTACAATATTATTAACAGACCGAAATTTAAATACATCATTTTTTGACCCTGCTGGAGGAGGAGATCCAATTTTATATCAACATTTATTT
>refbc_1028529_5_Didugua_sp._argentilineaDHJ03
AACATTATATTTTATTTTTGGAATTTGAGCTGGTATAGTTGGAACCTCTTTAAGTTTATTAATTCGAGCTGAACTAGGAAACCCGGGCTCTTTAATTGGAGATGATCAAATTTATAATACCATTGTAACAGCTCATGCCTTTATTATAATTTTTTTTATAGTAATACCCATCATAATTGGCGGATTTGGAAATTGATTAGTCCCTCTTATGTTAGGTGCCCCAGACATAGCATTCCCCCGTATAAATAACATAAGTTTTTGATTATTACCCCCCTCCCTTACACTTTTAATCTCCAGAAGAATCGTAGAAAATGGAGCTGGAACAGGTTGAACTGTATACCCCCCCCTTTCCTCTAATATTGCTCATAGTGGAAGTTCTGTAGATCTGGCTATTTTTTCATTACATTTAGCTGGAATTTCCTCAATTTTAGGAGCCATTAACTTTATCACAACAATTATTAATATGCGACTTAATAACCTATCCTTTGATCAAATACCCCTATTTGTTTGAGCTGTTGGAATTACAGCATTTTTATTACTCTTATCTTTACCTGTTTTAGCGGGAGCAATTACAATGTTATTAACAGATCGAAATTTAAATACTTCTTT
>refbc_1028532_5_Epitausa_sp._dilinaDHJ03
AACTTTATATTTTATCTTTGGAATTTGAGCAGGAATAGTAGGAACTTCATTAAGATTATTAATTCGAGCCGAATTAGGAAATCCTGGATCTTTAATTGGAGATGACCAAATTTATAATACTATTGTAACCGCTCACGCTTTTATTATAATTTTTTTTATAGTTATACCTATTATAATTGGAGGATTTGGAAATTGATTAGTCCCTTTAATATTAGGAGCTCCTGATATAGCATTTCCTCGAATAAATAATATAAGTTTTTGATTATTACCTCCTTCTCTTACTCTTTTAATTTCAAGAAGAATTGTAGAAAATGGAGCAGGAACAGGATGAACAGTTTACCCCCCACTTTCATCTAATATTGCTCATGGAGGTAGTTCAGTAGATCTAGCTATTTTTTCTCTTCATTTAGCTGGAATTTCTTCTATTTTAGGAGCTATTAATTTTATTACAACAATTATTAATATACGACTTAATAATTTATCATTTGATCAAATACCTTTATTTGTTTGAGCAGTAGGAATTACTGCATTTTTACTATTACTTTCATTACCAGTTTTAGCTGGAGCTATTACAATATTATTAACTGATCGAAATTTAAATACATCATTTTTTGATCCTGCTGGAGGAGGTGATCCAATTCTTTATCAACATTTATTT
>refbc_1028533_5_Gonodonta_sp._sinaldusDHJ02
AACATTATATTTTATTTTTGGAATTTGAGCTGGTATAGTAGGAACCTCTTTAAGTTTATTAATTCGAGCTGAATTAGGTAATCCTGGATCTTTAATTGGAGATGATCAAATTTATAATACTATTGTAACAGCACATGCTTTTATTATAATTTTTTTCATAGTTATACCTATTATAATCGGAGGATTTGGAAATTGATTAGTACCCCTTATATTAGGAGCACCTGATATAGCTTTCCCTCGAATAAACAATATAAGTTTTTGACTCCTTCCCCCTTCTTTAACTCTTTTAATTTCAAGAAGAATTGTAGAAAGTGGAGCAGGAACAGGATGAACAGTTTACCCCCCACTTTCATCTAATATTGCTCATGGAGGTAGTTCAGTTGACTTAGCTATTTTTTCCCTACATTTAGCTGGAATTTCATCAATTTTAGGAGCTATTAATTTCATTACAACAATTATTAATATACGATTAAATAATTTATCATTTGATCAAATACCTTTATTTATTTGAGCTGTAGGTATTACTGCATTCTTATTACTTCTCTCTTTACCAGTTTTAGCTGGAGCTATTACAATACTTTTAACTGACCGAAATTTAAATACTTCTTTTTTTGACCCTGCAGGAGGAGGAGATCCTATTCTATATCAACACTTATTT
>refbc_1028534_5_Gonodonta_sp._sinaldusDHJ04
AACATTATATTTTATTTTTGGAATTTGAGCTGGTATAGTAGGAACCTCTTTAAGTTTATTAATTCGAGCTGAATTAGGTAATCCTGGATCTTTAATTGGAGATGATCAAATTTATAATACTATTGTAACAGCACATGCTTTTATTATAATTTTTTTCATAGTTATACCTATTATAATTGGAGGATTTGGAAATTGATTAGTACCTCTTATATTAGGAGCACCTGATATAGCTTTCCCTCGAATAAACAATATAAGTTTTTGACTCCTTCCCCCTTCTTTAACTCTTTTAATTTCAAGAAGAATTGTAGAAAGTGGAGCAGGAACAGGATGAACAGTTTACCCCCCACTTTCATCTAATATTGCTCATGGAGGTAGTTCAGTTGACTTAGCTATTTTTTCCCTACATTTAGCTGGAATTTCATCAATTTTAGGAGCTATTAATTTCATTACAACAATTATTAATATACGATTAAATAATTTATCATTTGATCAAATACCTTTATTTATTTGAGCTGTAGGTATTACTGCATTCTTATTACTTCTCTCTTTACCGGTTTTAGCTGGAGCTATTACAATACTTTTAACTGACCGAAATTTAAATACTTCTTTTTTTGACCCTGCAGGAGGAGGAGATCCTATTTTATATCAACACTTATTC
>refbc_1028537_5_Lascoria_sp._biolep03
AACATTATATTTTATTTTTGGAATTTGAGCAGGTATAGTAGGAACTTCTTTAAGATTATTAATTCGAGCTGAATTAGGAAATCCAGGATCTTTAATTGGTGATGATCAAATTTATAATACTATTGTTACCGCTCACGCTTTTATTATAATTTTTTTTATAGTAATACCTATTATAATTGGAGGATTTGGTAATTGATTAGTCCCTCTTATATTAGGAGCTCCTGATATAGCATTTCCTCGAATAAATAATATAAGTTTTTGACTTCTACCCCCATCTTTAACTTTATTAATTTCAAGAAGAATTGTAGAAAATGGAGCAGGAACAGGATGAACAGTTTACCCCCCACTTTCATCTAATATTGCACATGGAGGAAGATCTGTGGATTTAGCTATTTTTTCACTACATTTAGCTGGAATTTCTTCAATTTTAGGAGCAATTAACTTTATTACTACAATTATTAACATACGATTAAATAATTTATCTTTTGATCAAATACCTTTATTTGTATGAGCTGTAGGAATTACAGCATTTTTATTACTACTTTCTTTACCAGTTTTAGCTGGAGCTATTACTATACTTTTAACTGATCGAAATTTAAATACTTCTTTTTTTGATCCTGCTGGAGGAGGAGATCCTATTTTATATCAACATTTATTT
>refbc_1028538_5_Olethreutes_sp._Brown20
AACATTATATTTTATTTTCGGAATTTGAGCTGGAATAGTTGGTACATCATTAAGATTACTAATTCGAGCAGAATTAGGAAATCCTGGATCACTAATTGGAGATGATCAAATTTATAATACTATTGTTACTGCTCATGCTTTTATTATAATCTTTTTTATAGTAATACCAATTATAATTGGAGGATTTGGAAATTGATTAGTTCCACTAATATTAGGAGCACCTGATATAGCTTTCCCACGAATAAATAATATAAGATTTTGATTACTACCACCTTCTATTATACTTTTAATTTCAAGTAGAATTGTAGAAAATGGAGCAGGTACAGGATGAACAGTATACCCCCCACTTTCATCAAATATTGCCCATAGAGGAAGATCTGTAGATCTTGCTATTTTTTCACTTCATTTAGCTGGAATTTCCTCAATTCTAGGTGCTGTAAATTTTATTACTACTATTATCAATATACGACCAAATAATATATCATTAGATCAAATACCTTTATTTGTTTGAGCTGTTGGAATTACAGCTTTACTTCTTTTACTATCTCTTCCAGTATTAGCCGGTGCTATTACAATATTATTAACCGATCGAAATCTTAATACATCCTTTTTTGACCCTGCAGGAGGAGGAGATCCTATTTTATACCAACATTTATTT
>refbc_1028542_5_Phyprosopus_sp._parthenopeDHJ02
AACATTATATTTTATTTTTGGTATTTGAGCCGGAATAGTAGGAACTTCATTAAGATTATTAATTCGAGCAGAATTAGGAAATCCTGGATCACTTATTGGAGATGATCAAATTTATAATACTATTGTAACAGCTCATGCTTTCATTATAATTTTTTTTATGGTTATACCAATTATAATCGGAGGATTTGGTAATTGATTAGTCCCTTTAATATTAGGAGCCCCAGATATAGCTTTCCCTCGAATAAATAATATAAGTTTTTGACTTCTTCCCCCTTCTTTAACTCTTCTTATCTCAAGAAGAATTGTAGAAAACGGAGCAGGAACAGGATGAACAGTTTACCCCCCTCTTTCATCAAATATTGCACATAGAGGAAGATCAGTTGATTTAGCTATTTTTTCCTTACATTTAGCGGGAATTTCATCAATTTTAGGAGCTATTAACTTTATTTCTACAATTATTAATATACGACTAAATAATATATCTTTTGATCAAATACCTCTATTTGTCTGAGCTGTTGGAATTACAGCATTTCTTTTACTTCTTTCATTACCAGTATTAGCAGGAGCTATTACTATATTATTAACTGATCGTAATTTAAATACTTCCTTTTTTGACCCTGCTGGAGGGGGAGACCCAATTTTATACCAACATTTATTT
>refbc_1028550_5_Marimatha_sp._botyoidesDHJ02
AACTCTATATTTTATTTTTGGAATTTGAGCTGGAATAGTTGGAACTTCATTAAGATTATTAATTCGAGCAGAATTAGGAACCCCAGGATCTTTAATTGGAGATGATCAAATTTATAATACTATTGTTACAGCACATGCATTTATTATAATTTTTTTTATAGTAATACCTATTATAATTGGAGGATTTGGAAATTGATTAATCCCTTTAATATTAGGAGCCCCTGATATAGCTTTCCCCCGAATAAATAATATAAGATTTTGATTATTACCTCCTTCCTTAACCCTTTTAATTTCTAGAAGAATTGTAGAAAATGGTGCAGGAACAGGATGAACAGTTTATCCCCCTCTTTCATCTAATATTGCTCATGGAGGTAGATCTGTAGATCTAGCTATTTTTTCTTTACATTTAGCTGGAATTTCTTCAATTTTAGGTGCAATTAATTTTATTACTACTATTATTAATATACGATTAAATAATTTATCTTTTGACCAAATACCCCTTTTTATTTGAGCAGTAGGAATTACAGCATTCTTATTATTGCTTTCTTTACCTGTTTTAGCTGGAGCTATTACTATACTTTTAACAGATCGTAATTTAAATACATCTTTTTTTGATCCTGCCGGAGGAGGGGACCCCATTCTTTATCAACATTTATTT
>refbc_1028574_5_Euptychia_sp._Janzen22
AACTTTATATTTTATTTTTGGAATTTGAGCAGGCTTAATTGGCACCTCTCTTAGTATCATCATTCGATTTGAATTAGGAACTCCAAGTTTTCTTATTGGGGATGATCAAATTTATAATACTATTGTCACAGCCCATGCTTTTATTATAATTTTTTTTATAGTTATACCTATTATAATTGGTGGATTTGGTAATTGACTTGTCCCCTTAATATTAGGAGCCCCTGATATAGCTTTCCCTCGTATAAATAACATAAGTTTTTGACTTTTACCCCCTTCTTTAATTTTATTAATTTTTAGAAGTATTGTCGAAAATGGAGTTGGTACAGGTTGAACAGTTTATCCCCCTTTATCTTCTAATATTGCTCATGGAGGTTCCTCTGTAGATTTAGCTATTTTTTCCCTTCATTTAGCAGGAATTTCATCTATTTTAGGAGCTATTAATTTTATTACAACAATTATTAACATACGAATTAATAACTTATCCTATGATCAAATACCCTTATTTGTATGAGCTGTAGGAATTACAGCTTTACTTTTATTATTATCTTTACCTGTTTTAGCGGGAGCTATTACCATACTTTTAACAGATCGAAACCTTAATACTTCCTTTTTCGATCCTGCAGGAGGAGGAGATCCTATTCTTTATCAACATTTATTT
>refbc_1028607_5_Siculodinae_gen._siculoJanzen01_sp._Biolep03
CACACTTTATTTTATTTTTGGAATTTGAGCCGGAATAGTAGGAACTTCTTTAAGTTTATTAATTCGAGCTGAATTAGGAAACCCTGGATCTTTAATTGGAGATGACCAAATTTATAATACTATTGTTACAGCTCATGCTTTTATTATAATTTTTTTTATAGTTATACCTATTATAATTGGAGGATTTGGAAATTGATTAGTTCCATTGATACTAGGAGCACCTGATATAGCTTTCCCCCGAATAAATAATATAAGTTTTTGACTTCTACCTCCTTCATTGACCCTGCTAATTTCTAGAAGAATTGTAGAAAATGGAGCAGGAACAGGTTGAACTGTTTACCCGCCTCTATCTTCTAATATTGCTCATGGAGGAAGATCTGTAGATTTAGCAATTTTTTCTCTTCATTTAGCAGGAATTTCATCAATTTTAGGAGCAATTAATTTCATTACTACTATTATTAATATACGAGTTAATGGAACTTCATTTGATCAAATACCCCTATTTGTGTGAGCTGTAGGAATTACAGCTTTATTACTTCTGTTATCTTTACCAGTTTTAGCTGGAGCAATTACTATACTTTTAACAGATCGTAATCTTAATACATCATTTTTTGACCCTGCGGGAGGAGGAGATCCTATTCTTTATCAACACTTATTT
>refbc_1028610_5_Cleomantes_sp._eumatilisDHJ03
AACTTTATACTTTATTTTTGGAATTTGAGCCGGAATAGTAGGAACATCTCTTAGTCTTTTAATTCGAATAGAATTAGGAAACCCAGGCTCTTTAATTGGAGACGACCAAATTTATAATACTATTGTAACAGCTCATGCTTTTATTATAATTTTTTTTATAGTTATACCTATTATAATTGGAGGATTTGGAAATTGATTAGTACCTTTAATATTAGGAGCTCCTGATATAGCTTTCCCACGAATAAATAATATAAGTTTTTGATTATTACCCCCCTCATTAACATTATTAATTTCTAGTAGTATTGTAGAAAATGGAGCAGGAACAGGATGAACAGTCTATCCTCCATTATCTTCTAATATTGCCCATGGGGGCAGATCAGTTGATCTAGCTATTTTTTCCCTTCATTTAGCAGGTATTTCTTCTATTTTAGGAGCAATTAATTTTATTACCACTATTATTAATATGCGAGTAAATGGAACAAATTTTGATCAAATACCTTTATTTGTTTGAGCTGTTGGAATTACAGCTCTTTTACTACTATTATCTCTACCTGTTTTAGCTGGAGCCATTACCATATTATTAACAGATCGAAATTTAAATACTTCTTTTTTTGACCCAGCTGGAGGAGGAGATCCAATTCTCTATCAACACTTATTC
>refbc_1028611_5_Desmia_sp._biolep06
AACTTTATATTTTATTTTTGGAATTTGATCTGGAATAGTGGGAACTTCATTAAGTTTATTAATTCGTGCTGAATTAGGAAATCCAGGATCTTTAATTGGAGATGATCAAATTTATAACACTATTGTTACAGCTCATGCTTTTATTATAATTTTTTTTATAGTTATACCTATTATAATTGGAGGATTTGGAAATTGATTAGTACCTCTAATATTAGGAGCCCCCGATATAGCTTTCCCACGTATAAATAATATAAGATTTTGATTACTCCCTCCCTCATTAACTTTATTAATTTCTAGAAGAATTGTTGAAAATGGAGCAGGAACAGGATGAACAGTGTACCCCCCACTTTCATCAAACATTGCTCATGGAGGAAGATCTGTAGATTTAGCTATTTTTTCTTTACATTTAGCTGGTATTTCTTCTATTTTAGGAGCAATTAATTTCATTACCACAATTATTAATATACGAATTAATGGATTATCTTTTGATCAAATACCTTTATTTGTATGAGCTGTAGGAATTACAGCATTATTATTATTACTTTCTTTACCAGTTTTAGCTGGAGCAATTACCATACTTTTAACTGATCGTAATTTAAATACTTCATTTTTTGATCCTGCAGGTGGAGGTGATCCTATTCTATACCAACATCTATTT
>refbc_1028613_5_Desmia_sp._Janzen03
AACATTATATTTTATTTTTGGAGTTTGATCAGGAATAGTAGGTACTTCATTAAGTTTATTAATTCGTGCTGAATTAGGAAATCCAGGATCTTTAATTGGTGACGACCAAATTTATAATACTATTGTTACAGCTCATGCTTTTATTATAATTTTTTTTATAGTTATACCTATTATAATTGGAGGATTCGGAAATTGACTTGTACCTTTAATATTAGGAGCTCCTGATATAGCTTTTCCTCGTATAAATAATATAAGATTTTGATTATTACCTCCTTCATTAACTTTATTAATTTCTAGAAGAATTGTTGAAAATGGAGCAGGAACAGGATGAACAGTATACCCCCCACTTTCATCTAATATTGCTCATAGAGGAAGATCTGTAGATTTAGCTATTTTTTCTTTACATTTAGCTGGTATTTCTTCTATTTTAGGAGCAATTAACTTTATTACTACAATTATTAATATACGAATTAATGGACTTTCTTTTGATCAAATACCTTTATTTATTTGAGCAGTAGGAATTACTGCTTTATTACTATTGCTTTCTTTACCAGTTTTAGCAGGAGCAATTACTATACTTTTAACTGATCGAAATTTAAATACTTCATTTTTTGATCCTGCTGGTGGAGGAGACCCAATTCTTTACCAACATTTA
>refbc_1028614_5_Desmia_sp._Janzen14
AACTTTATACTTTATTTTTGGGATCTGATCTGGAATAGTAGGCACTTCATTAAGTTTATTAATTCGTGCTGAATTAGGAAATCCAGGATCTTTAATTGGAGATGATCAAATTTATAATACTATTGTTACAGCTCATGCTTTTATTATAATTTTTTTCATAGTTATACCTATTATAATTGGAGGATTTGGAAATTGACTTGTACCTTTAATATTAGGAGCCCCTGATATAGCTTTTCCACGTATAAATAATATAAGATTTTGATTACTACCCCCTTCATTAACTTTATTAATTTCTAGAAGAATTGTTGAAAATGGAGCAGGAACAGGATGAACAGTGTACCCCCCACTTTCATCAAACATTGCTCATGGAGGAAGATCTGTAGATTTAGCTATTTTTTCTTTACATTTAGCTGGTATTTCTTCTATTTTAGGAGCAATTAATTTCATTACTACAATTATTAATATACGAATTAATGGATTATCTTTTGATCAAATACCTTTATTTGTTTGAGCAGTAGGAATTACAGCATTATTATTATTACTTTCTTTACCGGTTTTAGCTGGAGCAATTACCATACTTTTAACTGATCGTAATCTAAATACTTCATTTTTTGACCCTGCAGGTGGAGGTGATCCTATTCTTTATCAACATCTATTT
>refbc_1028615_5_Desmia_sp._Janzen19
AACTTTATATTTTATTTTTGGTATTTGATCAGGGATAGTAGGAACTTCATTAAGTTTATTAATTCGAGCTGAATTAGGAAACCCTGGTTCTTTAATTGGTGATGACCAAATTTATAATACTATTGTAACAGCTCATGCTTTTATTATAATTTTTTTTATAGTTATACCTATTATAATTGGTGGATTTGGAAATTGATTAGTGCCTTTAATATTAGGAGCACCTGATATAGCTTTCCCACGAATAAATAATATAAGATTTTGATTATTACCTCCCTCATTAACTTTATTAATTTCTAGAAGAATTGTAGAAAACGGAGCAGGAACAGGATGAACAGTGTACCCCCCACTTTCATCAAATATTGCCCATGGAGGCAGTTCTGTGGATTTAGCTATTTTTTCTTTACATTTAGCTGGAATTTCATCTATTTTAGGTGCAATTAACTTTATTACAACAATTATTAATATACGAATTAATGGATTATCATTTGATCAAATACCTTTATTTGTTTGATCTGTAGGAATTACAGCATTATTACTATTACTTTCTTTACCAGTTTTAGCAGGTGCAATTACTATACTTTTAACTGATCGTAATTTAAATACTTCATTTTTTGACCCAGCAGGAGGAGGAGATCCTATTCTTTATCAACATTTATTT
>refbc_1028618_5_Dysodia_sp._Janzen03
AACATTATATTTTATTTTTGGAATTTGAGCAGGAATAGTAGGAACTTCTTTAAGACTTTTAATTCGTGCAGAATTAGGAAATCCAGGATCATTAATTGGAGATGATCAAATTTATAATACTATTGTTACAGCACATGCATTTATTATAATTTTTTTTATAGTTATACCTATCATAATTGGAGGATTTGGAAATTGATTAGTACCTCTAATATTAGGAGCCCCTGATATAGCTTTCCCTCGAATAAATAATATAAGATTCTGACTTTTACCTCCTTCTTTGACTCTACTAATCTCAAGAAGAATTGTAGAAAATGGAGCTGGAACTGGATGAACTGTTTACCCTCCTCTTTCTTCTAATATTGCTCACAGTGGAAGTTCAGTTGATTTAGCAATTTTTTCCCTTCATTTAGCTGGAATTTCATCAATTTTAGGGGCAATTAATTTTATCACTACTATTATTAATATACGAGTTAATAATATATCATTTGATCAAATACCTTTATTTGTTTGAGCTGTAGGTATCACAGCATTATTATTATTATTATCTCTTCCAGTTTTAGCCGGAGCTATTACTATATTATTAACAGATCGAAATTTAAATACCTCATTTTTTGACCCAGCAGGAGGAGGGGACCCTATTCTCTATCAACATTTATTT
>refbc_1028621_5_Dysodia_sp._Janzen10DHJ03
AACATTATATTTTATCTTTGGAATTTGGGCTGGTATAGTAGGAACTTCTTTAAGACTTTTAATTCGAGCAGAATTAGGAAACCCAGGATCATTAATTGGTGATGATCAAATTTATAATACTATTGTTACAGCTCATGCATTTATTATAATTTTTTTTATAGTTATACCTATTATAATTGGAGGATTTGGTAATTGATTAGTACCTTTAATATTAGGGGCCCCTGATATAGCTTTCCCCCGAATAAATAATATAAGATTCTGACTTTTACCTCCATCTTTAACTTTATTAATTTCAAGAAGAATTGTTGAAAATGGAGCTGGTACTGGTTGAACTGTTTACCCTCCACTTTCCTCTAATATTGCTCATGGGGGAAGATCTGTTGATTTAGCAATTTTTTCCCTTCATTTAGCTGGGATTTCATCAATCTTAGGGGCAATTAATTTCATTACCACTATTATCAATATACGAGTTAATAATTTATCATTTGATCAAATACCTTTATTTGTTTGGGCAGTTGGTATTACAGCTCTATTACTTCTTTTATCTTTACCAGTTTTAGCAGGTGCTATTACTATACTATTAACAGATCGAAATTTAAATACTTCATTTTTCGATCCTGCAGGAGGGGGAGATCCTATTCTTTACCAACATTTATTT
>refbc_1028629_5_Zeuzerodes_caenosa
TACTTTATATTTTATCTTTGGTATTTGAGCTGGAATAATTGGAACTTCCCTTAGTCTTTTAATCCGAATAGAATTAGGAAATCCTGGTTCTTTAATTGGTGATGATCAAATTTATAATACCATTGTAACAGCTCATGCTTTTATTATAATTTTTTTTATAGTAATACCTATTATAATTGGGGGATTTGGAAATTGACTAGTTCCCCTCATATTAGGAGCTCCTGATATAGCTTTCCCTCGTATAAATAATATAAGTTTTTGACTTTTACCCCCTTCATTGATTCTTCTAATTTCAAGAAGAATTGTAGAAAATGGAGCAGGAACTGGATGAACTGTTTACCCTCCCCTTTCATCTAATATTGCCCATAGAGGTAGATCTGTTGACTTAGCTATTTTTTCCCTTCATTTAGCCGGAATTTCCTCAATCTTAGGAGCAATTAATTTTATTACAACTATTATTAATATACGAGTTAATGGAACTAAATTTGATCAGTTACCTCTTTTTGTTTGAGCAGTTGCTATCACAGCTCTTCTTCTTCTGTTATCTTTACCAGTTTTAGCTGGAGCAATTACTATACTTTTAACAGACCGAAATTTAAATACTTCTTTTTTTGATCCAGCTGGAGGAGGAGATCCAATTCTTTATCAACACTTATTT
>refbc_1029657_5_Urbanus_sp._Janzen01
AACCCTATATTTTATTTTTGGAATTTGAGCAGGATTAATTGGAACTTCCTTAAGATTACTTATTCGAACTGAATTAGGAACCCCAGGATCTTTAATTGGAGATGACCAAATTTATAACATAATTGTCACAGCTCATGCATTTATTATAATTTTTTTTATAGTTATACCTATTATAATTGGAGGATTCGGAAATTGACTAGTTCCATTAATAATAGGTGCCCCAGATATAGCTTTCCCCCGTATAAATAACATAAGATTTTGATTATTACCCCCATCTTTAACTTTATTAATTTCTAGAAGAGTTGTTGAAAATGGAGCTGGTACAGGATGAACAGTTTATCCCCCTCTTTCATCAAATATCGCCCATCAAGGAGCATCTGTTGATTTAGCAATTTTTTCCCTTCATCTTGCTGGTATTTCATCAATTCTTGGAGCTATTAATTTTATCACAACAATTATTAATATGCGAATTAATAATTTATCTTTTGATCAAATACCATTATTTGTTTGAGCTGTAGGAATTACAGCATTATTATTATTACTTTCATTACCTGTTTTAGCAGGTGCTATTACTATATTATTAACAGATCGAAATTTAAATACTTCTTTTTTTGATCCTGC
>refbc_1029739_5_Phanus_sp._vitreusDHJ03
AACTTTATATTTTATTTTTGGAATTTGAGCTGGAATAGTAGGTACATCTCTAAGTTTATTAATTCGAACAGAATTAGGAACTCCTGGATCTTTAATTGGAGATGATCAAATTTATAATACTATTGTCACTGCACATGCATTTATTATAATTTTTTTCATAGTAATACCAATTATAATTGGAGGATTTGGAAATTGATTAGTACCTTTAATATTAGGAGCTCCCGATATAGCTTTCCCTCGAATAAATAATATAAGTTTTTGACTTCTTCCCCCATCATTAACTTTATTAATTTCAAGAAGAATTGTAGAAAATGGAGCCGGAACTGGATGAACAGTTTATCCCCCTCTTTCATCTAATATTGCTCATCAAGGTTCATCTGTCGATTTAGCAATTTTTTCTTTACACTTAGCTGGAATTTCATCTATTTTAGGTGCAATTAATTTTATTACCACAATTATTAATATACGTATTAGAAATTTATCTTTTGATCAAATACCTTTATTTATTTGAGCTGTTGGAATTACTGCTTTATTATTATTACTTTCTCTTCCTGTTTTAGCAGGAGCTATCACAATACTTTTAACTGATCGAAATTTAAATACATCATTTTTTGATCCTGCTGGTGGAGGAGATCCCATTCTTTATCAACATTTATT
>refbc_1029740_5_Telemiades_sp._Burns03
AACTTTATATTTTATTTTTGGAATTTGAGCAGGTATAATTGGTACATCATTAAGATTATTAATTCGAACTGAACTAGGAACTCCTGGATCTTTAATTGGAGATGATCAAATTTATAATACTATTGTTACAGCTCATGCTTTTATTATAATTTTTTTTATAGTTATACCTATTATAATTGGAGGATTTGGTAATTGATTAGTACCTTTAATATTAGGAGCCCCAGATATAGCTTTCCCTCGAATAAATAATATAAGATTTTGATTATTACCTCCTTCATTAACATTACTAATTTCAAGAAGAATCGTAGAAAATGGAGCAGGAACAGGTTGAACAGTTTATCCCCCCCTTTCAGCTAATATTGCCCATCAAGGATCATCTGTTGACTTAGCAATCTTTTCTCTTCATTTAGCTGGTATTTCTTCTATTTTAGGAGCAATTAATTTTATTACTACAATTATTAATATACGAATTAGAAATTTATCATTTGATCAAATACCTTTATTTGTATGAGCTGTAGGTATTACAGCCTTATTATTATTACTTTCTTTACCTGTATTAGCAGGAGCTATTACTATACTTTTAACAGACCGAAATTTAAATACATCATTTTTTGATCCTGCAGGAGGAGGAGATCCTATTCTTTATCAACATTTATT
>refbc_1029744_5_Hesperiidae_gen._hespJanzen01_sp._Janzen52
TTTTTGGAATTTGAGCAGGAATGTTAGGAACTTCTTTAAGATTACTAATTCGAACTGAATTAGGAAACCCCGGATCTTTAATTGGAGATGATCAAATTTATAATACTATTGTTACAGCTCATGCATTTATTATAATTTTTTTTATAGTAATACCAATTATAATTGGAGGTTTTGGAAATTGATTAGTACCTTTAATATTAGGAGCACCTGATATAGCTTTCCCACGAATAAATAATATAAGATTTTGATTACTTCCCCCTTCTCTAATATTATTGATTTCAAGAAGAATTGTAGAAAATGGAGCAGGAACTGGTTGAACTGTTTACCCCCCTTTATCCTCAAATATTGCTCACCAAGGATCCTCTGTTGATTTAGCAATCTTTTCTCTTCATTTAGCAGGAATTTCATCTATTTTAGGAGCCATTAATTTCATTACTACAATTATTAATATACGAATTAGAAATTTATCATTTGATCAAATACCCTTATTTGTTTGATCAGTTGGAATTACTGCTTTATTACTTCTTTTATCATTACCAGTATTAGCAGGAGCCATTACTATACTTTTAACTGATCGAAATTTAAATACATCATTTTTTGATCCAGCTGGAGGAGGAG
>refbc_1029745_5_Hesperiidae_gen._hespJanzen01_sp._Janzen83
GAATTTGAGCCGGAATATTAGGAACTTCTTTAAGATTATTAATTCGAACAGAATTAGGTAATCCTGGATCTTTAATTGGNGATGATCAAATCTATAATACTATTGTAACAGCTCATGCTTTTATTATAATTTTTTTTATAGTTATACCTATTATAATTGGAGGATTTGGAAATTGATTAGTACCCCTAATACTTGGTGCNCCTGATATAGCTTTTCCACAAATAAATAATATAAGTTTTTGAATACTACCACCTTCCTTAATATTATTAATTTCAAGAAGAATTGTAGAAAATGGGGCAGGTACTGGTTGAACTGTATACCCTCCTCTTTCTTCTAATATTGCACATCAAGGAGCATCTGTTGATTTAGCAATTTTTTCCCTTCATTTAGCTGGTATTTCTTCTATTCTAGGAGCTATTAATTTCATTACTACAATTATTAATATACGAATTAAAAATTTATCTTTTGATCAAATACCTTTATTTGTCTGATCAGTTGGAATTACAGCTTTACTACTACTTTTATCTTTACCTGTATTAGCAGGAGCTATTACTATACTTCTTACTGATCGAAATTTAAATACTTCTTTTTTT
>refbc_1029746_5_Hesperiidae_gen._hespJanzen01_sp._Janzen86
AACTTTATATTTTATTTTTGGTATTTGAGCCGGAATATTAGGAACTTCCTTAAGACTTTTAATTCGAACAGAATTAGGAAATCCTGGTTCTTTAATTGGAGATGATCAAATTTATAATACTATTGTTACAGCTCATGCTTTTATTATAATTTTTTTTATAGTTATACCTATTATAATTGGAGGATTTGGAAATTGATTAGTACCTTTAATATTAGGAGCTCCTGATATAGCTTTCCCCCGAATAAATAATATAAGATTTTGAATATTACCTCCTTCATTAACATTATTAATTTCTAGTAGAATTGTAGAAAATGGTGCAGGAACAGGATGAACCGTTTACCCACCCCTTTCTGCAAATATTGCTCATCAAGGATCTTCTGTAGATTTAGCAATTTTTTCTCTTCATTTAGCAGGAATTTCTTCTATCTTAGGAGCAATTAATTTTATTACTACTATTATTAATATACGAATTAGAAATATGTCATTTGATCAAATACCTTTATTTGTATGATCTGTTGGTATTACAGCACTTTTATTACTTTTATCATTACCTGTTTTAGCTGGTGCAATTACTATACTTTTAACTGATCGTAATTTAAATACCTCTTTCTTTGATCCAGCTGGAGGAGGAG
>refbc_1029753_5_Lerodea_arabus
AACTTTATACTTTATTTTTGGAATTTGAGCAGGAATATTAGGAACATCTTTAAGTCTTTTAATTCGAACAGAATTAGGCAATCCTGGATCTTTAATTGGAGATGATCAAATTTATAATACTATTGTAACAGCCCATGCCTTTATTATAATTTTTTTTATAGTTATGCCTATTATAATTGGAGGATTTGGTAATTGACTAGTTCCTTTAATGTTAGGGGCACCTGACATAGCATTCCCACGAATAAATAATATAAGATTTTGAATACTACCACCTTCTCTAATATTATTAATCTCAAGTAGAATTGTAGAAAATGGTGCAGGTACAGGTTGAACAGTATATCCCCCTCTTTCATCTAATATTGCACATCAAGGAGCCTCAGTTGACCTTGCAATTTTTTCTCTTCATTTAGCTGGTATTTCATCCATTTTAGGAGCTATTAATTTTATTACTACTATTATTAACATACGAATTAAAAATTTATCATTCGATCAAATACCTTTATTTGTCTGATCTGTAGGAATTACAGCATTATTATTACTTTTATCTTTACCTGTCTTAGCAGGAGCTATTACTATACTTTTAACCGATCGAAACCTTAATACTTCATTCTTTGATCCTGCTGGAGGAGGAGATCCTATTTTATATCAACATTTATT
>refbc_1030282_5_Panoquina_fusina
AACTTTATATTTTATTTTTGGAATTTGAAGAGGTTTATTAGGTACCTCTTTAAGTTTATTAATTCGAACAGAGTTAGGAAATCCAGGATCTTTAATTGGAGATGATCAAATTTATAATACTATTGTTACAGCTCATGCTTTTATTATAATTTTTTTTATAGTTATACCTATTATAATTGGAGGTTTTGGTAATTGATTAGTTCCTTTAATATTAGGAGCCCCTGATATAGCTTTTCCCCGTATAAATAATATAAGATTTTGAATATTACCCCCTTCTCTAACTTTACTAATTTCAAGTAGTATCGTAGAAAATGGAGCAGGAACAGGATGAACTGTTTATCCTCCTCTTTCTTCTAATATTGCTCACCAAGGAGCTTCTGTTGATTTAGCAATTTTTTCCCTTCATTTAGCAGGTATTTCATCAATTTTAGGAGCTATTAATTTTATTACAACAATTATTAATATACGAATTAAAAATTTATCATTTGATCAAATACCTTTATTTATTTGATCTGTTGGTATTACAGCCTTATTACTACTTTTATCTTTACCAGTTTTAGCAGGAGCTATTACAATACTTTTAACTGATCGAAATTTAAATACTTCATTTTTTGATCCAGCTGGAGGAGGAGATCCAATTTTATACCAACATTTATTT
>refbc_1030283_5_Spioniades_artemides
AACTTTATATTTTATTTTTGGAATTTGAGCAGGAATAGTAGGAACTTCTCTAAGTTTATTAATTCGAACTGAATTAGGGAATCCTGGAGCTCTTATTGGAGATGATCAAATTTATAATACTATTGTAACAGCTCATGCTTTTATTATAATTTTTTTTATAGTTATACCTATTATAATTGGAGGATTTGGAAATTGATTAGTTCCATTAATGCTAGGAGCCCCTGATATAGCATTCCCTCGAATAAATAATATAAGATTCTGATTATTACCTCCATCTTTAATATTACTAATTTCTAGAAGAATCGTTGAAAATGGAGCAGGTACTGGATGAACAGTTTACCCCCCTCTTTCAGCTAATATCGCACACCAAGGATCTTCAGTTGATTTAGCAATTTTTTCTTTACATCTTGCTGGAATTTCCTCTATTTTAGGAGCTATTAATTTTATTTCTACAATTATTAATATACGAATTAGAAATCTTTCATTTGATCAAATACCATTATTTGTTTGAGCTGTAGGAATTACTGCCTTACTTTTATTGTTATCCTTACCAGTATTAGCAGGTGCTATTACTATACTTTTAACTGATCGAAATCTTAATACATCATTTTTTGATCCTGCTGGAGGGGGAGATCCAATTTTATATC
>refbc_1030293_5_Elbella_sp._patrobasDHJ05
AACTTTATATTTTATTTTTGGTATTTGAGCAGGAATAATTGGAACTTCTTTAAGTTTATTAATCCGAACAGAATTAGGAATTTCAGGATCTTTAATTGGAGATGATCAAATTTATAATACTATTGTAACAGCTCACGCATTTATTATAATTTTTTTTATAGTTATACCAATTATAATTGGAGGATTTGGAAATTGATTAATTCCATTAATATTAGGAGCACCAGATATAGCTTTTCCACGAATAAATAATATAAGATTTTGATTATTACCTCCCTCATTAATTCTTCTTATTTCTAGAAGAATTGTAGAAAATGGTGTTGGAACTGGATGAACAGTTTACCCCCCTCTTTCATCTAATATTGCACATCAAGGAGCTTCTGTAGATTTAGCAATTTTTTCTTTACATTTAGCAGGTATCTCATCTATTTTAGGAGCTATTAACTTTATTACAACAATTATTAATATACGAATTAGAAATTTATCATTTGATCAAATACCTTTATTTGTCTGAGCAGTAGGAATTACTGCTCTCCTTTTATTATTATCTCTTCCTGTTTTAGCTGGAGCTATTACAATATTATTGACTGATCGTAATATTAACACTTCTTTTTTTGATCCAGCAGGAGGAGGAGATCCTATTTTATATCAACATTTATTT
>refbc_1030299_5_Vehilius_sp._Janzen03
AACTTTATATTTTATTTTTGGAATTTGAGCTGGAATATTAGGAACATCTTTAAGTTTATTAATTCGAACAGAATTAGGAAACCCAGGATCATTAATTGGAGATGATCAAATTTATAATACAATTGTAACAGCTCATGCTTTTATTATAATTTTTTTCATAGTTATACCTATTATAATTGGAGGATTTGGTAATTGATTAGTACCTTTAATACTAGGAGCTCCTGACATAGCATTTCCACGAATAAATAATATAAGATTTTGAATATTACCACCTTCATTAATATTATTAATTTCAAGTAGAATTGTAGAAAATGGTGCTGGAACTGGATGAACAGTTTACCCACCTTTATCTTCTAATATCGCTCACCAAGGAGCTTCAGTAGATTTAGCAATTTTTTCTTTACATTTAGCTGGAATTTCTTCAATCCTAGGAGCTATTAATTTTATTACTACAATTATTAATATACGAATTAGAAATTTATCTTTTGATCAAATACCTTTATTTGTATGATCAGTTGGAATTACAGCTTTACTTTTACTTTTATCTTTACCTGTTTTAGCAGGAGCTATTACTATACTTTTAACAGATCGAAACCTAAATACTTCATTTTTTGACCCTGCAGGAGGAGGAGACCCTATTTTATATCAACATTTATTT
>refbc_1030302_5_Hesperiidae_gen._hespjanzen01_sp._Janzen60
AACTTTATATTTTATTTTTGGAATTTGAGCAGGTATATTAGGAACTTCTCTTAGTTTACTGATTCGTACAGAGTTAGGAAATCCAGGATCTTTAATTGGAGATGATCAAATTTATAATACTATTGTAACAGCTCATGCTTTTATTATAATTTTTTTTATGGTTATACCTATTATAATTGGAGGATTTGGTAATTGATTAGTACCTTTAATATTAGGAGCCCCTGATATAGCTTTTCCTCGTATAAATAATATAAGATTTTGAATATTACCTCCTTCTTTAATATTATTAATTTCAAGAAGAATTGTAGAAAATGGTGCAGGAACTGGTTGAACAGTTTACCCCCCCTTGTCATCTAATATTGCTCATCAAGGATCTTCTGTTGATTTAGCAATTTTTTCCCTTCATTTAGCAGGAATTTCTTCAATTTTAGGAGCAATTAATTTTATTACTACAATTATTAATATACGAATTAAAAATATATCATTTGATCAAATACCTTTATTTGTTTGATCAGTAGGGATCACTGCACTTTTATTACTTTTATCCTTACCTGTATTAGCAGGAGCTATTACTATACTTTTAACAGATCGAAATTTAAATACATCTTTTTTTGATCCAGCTGGAGGAGGAGATCCAATTTTATA
>refbc_1030303_5_Hesperiidae_gen._hespjanzen01_sp._Janzen61
AACTTTATACTTTATTTTCGGAATTTGAGCAGGAATATTAGGAACTTCTCTTAGTTTATTAATCCGTACAGAATTAGGAAACCCAGGTTCTTTAATCGGAGACGATCAAATTTATAATACTATCGTAACAGCTCATGCTTTCATTATAATTTTTTTTATAGTTATACCTATTATAATTGGAGGATTTGGAAATTGATTAGTTCCTCTAATATTAGGGGCTCCTGATATAGCCTTTCCACGAATAAATAATATAAGATTTTGAATACTACCCCCTTCCCTAATATTATTAATTTCTAGAAGAATTGTAGAAAATGGAGCCGGAACCGGCTGAACTGTTTACCCCCCTCTTTCTTCTAATATTGCTCATCAAGGATCTTCTGTAGATTTAGCAATTTTTTCTCTTCATTTAGCTGGAATTTCTTCAATTTTAGGAGCAATTAATTTTATTACCACAATTATTAATATACGAATTATAAACTTAACATTTGATCAAATACCTTTATTTGTTTGATCTGTAGGAATTACAGCACTTTTACTTCTCTTATCTTTACCAGTTTTAGCTGGGGCTATTACTATACTTCTTACAGATCGAAATTTAAATACTTCATTTTTTGACCCTGCAGGAGGAGGAGATCCAATTTTATACCAACATTTATTT
>refbc_1030326_5_Autochton_bipunctatus
AACTTTATATTTTATTTTTGGAATCTGAGCAGGATTAGTCGGAACTTCTTTAAGTTTATTAATTCGAACTGAATTAGGAACTCCAGGATCTTTAATTGGTGATGATCAAATTTATAATACTATTGTAACAGCACACGCTTTTATTATAATTTTTTTTATAGTAATACCTATCATAATCGGAGGATTCGGAAATTGATTAGTACCTTTAATATTAGGAGCTCCCGACATAGCTTTCCCACGAATAAATAATATAAGATTTTGATTATTACCTCCTTCTTTAACCTTATTAATTTCTAGAAGAATCGTAGAAAATGGTGCAGGAACTGGATGAACTGTTTATCCGCCCCTTTCCTCTAATATTGCCCATCAAGGAGCTTCTGTTGACTTAGCAATTTTTTCTTTACATTTAGCAGGAATTTCTTCAATTTTAGGAGCTATTAATTTTATTACAACAATTATTAATATACGAATTAATAATATATCATTTGACCAAATACCTTTATTTGTTTGAGCTGTAGGAATTACAGCTCTTCTTTTATTACTTTCCTTACCTGTTTTAGCTGGAGCTATTACTATATTATTAACTGATCGAAATTTAAATACATCATTTTTTGACCCTGCTGGAGGAGGAGATCCTATTTTATATCAACATTTATTT
>refbc_1030333_5_Antaeotricha_sp._Janzen290
AACATTATATTTTATTTTTGGAATTTGAGCAGGAATAGTTGGTACTTCTCTTAGATTATTAATTCGAGCTGAATTAGGTAATCCTGGATCTTTAATTGGAGACGATCAAATTTATAATACTATTGTAACAGCTCATGCTTTTATTATAATTTTTTTTATAGTTATACCTATTATAATTGGAGGATTTGGAAATTGATTAGTACCATTAATATTGGGAGCTCCAGATATAGCTTTCCCTCGAATAAATAATATAAGATTTTGATTATTACCCCCTTCATTAACTCTTTTAATTTCTAGAAGAATTGTAGAAAGAGGAGCTGGAACTGGATGAACAGTTTACCCCCCTCTTTCTTCCAATATTGCTCATGGAGGAAGTTCAGTAGATCTAGCAATTTTTTCTCTTCATTTAGCTGGAATTTCATCAATTTTAGGAGCTATTAATTTTATTACAACAATTATTAATATACGACTTAATAACTTATCTTTTGATCAAATACCACTATTTGTTTGAGCTGTGGGTATTACAGCATTATTATTATTATTATCTTTACCTGTTCTTGCAGGAGCAATTACTATATTACTAACAGATCGTAATTTAAATACATCTTTTTTCGATCCTGCAGGAGGAGGAGACCCCATTCTTTATCAACATTTATTT
>refbc_1030458_5_Chiomara_mithrax
AACTTTATATTTTATTTTTGGAATTTGAGCTGGAATAGTAGGAACCTCTTTAAGATTACTAATTCGAACTGAATTAGGTAATCCTGGTTCATTAATTGGCGATGATCAAATTTATAACACAATTGTCACAGCTCATGCTTTTATTATAATCTTTTTTATAGTAATACCTATTATAATTGGAGGATTTGGAAATTGATTAGTTCCATTAATGTTAGGGGCTCCTGATATGGCATTCCCACGAATAAATAATATAAGATTTTGACTTTTACCCCCCTCATTAATATTATTAATTTCAAGAAGAATTGTAGAAAATGGAGCAGGTACTGGATGAACAGTTTATCCCCCTCTTTCAGCAAATATTGCCCATCAAGGTTCTTCAGTAGACTTAGCTATTTTTTCTCTTCATTTAGCAGGAATTTCTTCTATTTTAGGAGCAATTAACTTTATTACAACAATTATTAATATACGAATTAGAAACTTATCCTTTGACCAAATACCACTATTTGTATGAGCCGTCGGAATTACAGCTTTACTTTTATTATTATCTTTACCAGTATTAGCTGGAGCTATTACTATACTTCTAACAGATCGAAATCTTAATACATCATTTTTTGATCCTGCGGGAGGAGGAGATCCAATTTTATATCAACATTTATTT
>refbc_1030459_5_Cycloglypha_enega
AACTTTATATTTTATTTTTGGAATTTGAGCTGGAATAGTAGGTACCTCTTTAAGTTTATTAATTCGAACTGAATTAGGTAATCCAGGTTCATTAATTGGTGATGATCAAATTTATAATACAATTGTTACAGCTCATGCTTTTATCATAATTTTTTTTATAGTAATACCAATTATAATTGGAGGATTTGGAAATTGATTAGTACCTTTAATATTAGGAGCACCTGATATAGCATTTCCACGAATAAATAATATAAGATTTTGACTTTTACCCCCTTCTTTAATATTATTAATTTCAAGAAGAATTGTAGAAAATGGAGCAGGAACAGGTTGAACAGTTTATCCCCCTCTTTCAGCTAATATTGCTCATCAAGGTTCTTCAGTTGATTTAGCTATTTTTTCTTTACATTTAGCAGGAATTTCTTCAATCCTTGGAGCAATCAATTTTATTACAACTATTATCAATATACGAATTAGAAATTTATCTTTTGATCAAATACCCTTATTTGTATGAGCAGTAGGTATTACAGCATTACTTTTATTACTTTCTTTACCAGTATTAGCTGGAGCAATTACTATACTTTTAACTGATCGAAATTTAAATACATCTTTCTTTGATCCTGCTGGAGGGGGAGATCCAATCTTATATCAACATTTATTT
>refbc_1030462_5_Siderus_philinna
AACTTTATATTTTATTTTTGGAATTTGAGCAGGAATATTAGGTACATCCTTAAGAATTTTAATTCGAATAGAATTAGGAACTCCTGGATCTTTAATTGGTGATGATCAAATTTATAATACTATTGTCACAGCTCATGCTTTTATTATAATTTTTTTTATAGTTATACCTATTATAATTGGTGGATTTGGAAATTGATTAGTTCCATTAATATTAGGAGCCCCAGATATAGCATTTCCACGAATAAATAATATAAGATTTTGATTATTACCCCCTTCATTAATATTATTAATTTCAAGAAGAATTGTAGAAAATGGAGCAGGTACCGGATGAACAGTTTATCCCCCACTTTCATCTAATATTGCTCATGGAGGATCTTCAGTTGATTTAGCTATTTTTTCATTGCATTTAGCAGGAATCTCATCTATTTTAGGTGCTATTAATTTTATTACAACTATTATTAATATACGAGTTAATAATTTATCATTTGATCAAATATCTCTATTTATTTGAGCTGTAGGAATTACAGCATTATTATTACTATTGTCATTACCTGTTTTAGCTGGAGCTATTACTATACTATTAACTGATCGAAATTTAAATACTTCCTTTTTTGATCCTGCAGGAGGAGGAGACCCAATCTTATATCAACATTTATTC
>refbc_1030466_5_Nisoniades_sp._tortaDHJ01
AACTTTATATTTTATTTTTGGTATTTGATCAGGAATAGTCGGAACATCTTTAAGTATACTTATTCGATCTGAGTTAGGTACCCCAGGATCTTTAATTGGAGATGATCAAATTTATAATACTATTGTCACAGCTCATGCTTTTATTATAATTTTTTTTATAGTTATACCAATTATAATTGGAGGATTCGGAAATTGATTAGTACCCCTTATATTAGGAGCTCCTGATATAGCTTTTCCCCGAATAAATAACATAAGATTTTGACTTTTACCTCCTTCTATTACTTTACTAATTTCAAGTAGTATCGTAGAAAATGGAGCCGGAACAGGTTGAACTGTATACCCACCTTTATCATCTAATATTGCTCATCAAGGTTCTTCCGTTGATTTAGCAATTTTTTCCCTACATTTAGCTGGAATTTCTTCTATTTTAGGTGCTATTAATTTTATTACTACTATTATTAATATACGAATTAATAATTTATCATTTGATCAAATACCTTTATTTATTTGAGCTGTGGGAATTACAGCATTACTCTTATTATTATCTTTACCAGTTTTAGCTGGAGCTATTACTATATTATTAACTGATCGTAATTTAAATACATCTTTTTTTGATCCTGCAGGAGGAGGAGATCCAATTTTATACCAACATTTATTT
>refbc_1030467_5_Thereus_sp._Robbins01DHJ02
AACTTTATACTTTATTTTTGGAATTTGAGCAGGAATATTAGGAACATCTTTAAGAATTTTAATTCGAATAGAATTAGGTACTCCTGGATCATTAATTGGAGATGATCAAATTTATAATACTATTGTTACAGCTCATGCCTTTATTATAATTTTTTTTATAGTTATACCTATTATAATTGGAGGATTTGGAAATTGATTAGTACCTTTAATATTAGGAGCCCCAGATATAGCATTTCCACGAATAAATAATATAAGATTTTGATTATTACCCCCTTCATTAATACTTTTAATTTCAAGAAGAATTGTAGAAAATGGAGCAGGAACAGGATGAACAGTTTACCCCCCACTTTCATCAAATATTGCACATGGTGGATCTTCAGTTGACTTAGCTATTTTTTCATTACATTTAGCTGGTATTTCTTCAATTCTTGGAGCTATTAATTTTATTACAACCATTATTAATATACGAGTTAATAATTTATCTTTTGATCAAATATCATTATTTATTTGAGCAGTAGGTATTACAGCATTATTATTATTATTATCTCTTCCAGTATTAGCAGGAGCTATTACTATATTACTAACAGATCGAAATTTAAATACATCTTTTTTTGATCCTGCAGGAGGAGGAGATCCAATTTTATATCAACACTTATTT
>refbc_1030473_5_Apotomis_inundana
AACATTATATTTTATTTTCGGTATTTGAGCTGGAATAGTTGGAACTTCTTTAAGATTATTAATTCGAGCTGAGTTAGGAAATCCGGGATCACTAATTGGTGATGATCAAATTTATAACACTATTGTAACTGCTCATGCTTTTATTATAATTTTTTTTATGGTAATACCTATTATAATTGGTGGATTTGGAAATTGATTAGTACCTTTAATATTAGGAGCACCTGATATGGCTTTCCCACGAATAAATAACATAAGATTTTGATTACTACCCCCCTCTATTATATTATTAATTTCAAGAAGAATTGTAGAAAATGGAGCAGGAACAGGATGAACAGTTTACCCCCCACTGTCATCAAATATTGCCCACAGAGGAAGTTCTGTGGATCTTGCTATTTTTTCTTTACATTTAGCTGGAATTTCATCAATTTTAGGAGCTGTTAACTTTATTACAACTATTATCAATATACGACCTAATAGTATATCACTAGATCAAATACCATTATTTGTGTGAGCTGTCGGAATTACAGCCTTATTATTACTCCTCTCTCTTCCTGTATTAGCTGGAGCTATTACAATATTATTAACTGATCGAAATCTCAACACTTCATTTTTTGACCCAGCTGGAGGAGGTGATCCTATTTTATACCAACATTTATTT
>refbc_1030478_5_Bactra_lacteana
AACTTTATATTTTATTTTTGGTATTTGAGCTGGAATAGTAGGAACTTCCTTAAGATTATTAATTCGAGCTGAACTAGGTAATCCAGGATCATTAATTGGAGATGATCAAATTTATAATACTATTGTAACTGCTCATGCTTTTATTATAATTTTTTTTATAGTAATACCTATTATAATTGGAGGATTTGGAAATTGATTAGTACCTTTAATATTAGGAGCTCCTGATATAGCATTTCCACGTATAAATAATATAAGATTTTGACTCCTTCCACCATCTATTATACTACTAATTTCAAGTAGAATTGTAGAAAATGGAGCAGGAACTGGATGAACAGTATACCCCCCACTTTCATCAAATATTGCTCATAGAGGAAGATCTGTTGATCTTACTATTTTCTCCTTACATTTAGCTGGAATTTCATCAATTTTAGGTGCTATTAACTTTATTACAACTATTATTAATATACGACCTAATAAAATATCATTAGATCAAATACCCCTATTTGTATGAGCTGTAGGAATTACAGCTTTACTACTTTTACTTTCTTTACCTGTGTTAGCGGGAGCTATTACTATATTATTAACAGATCGAAACCTTAATACATCATTTTTTGATCCTGCAGGAGGAGGTGATCCTATTCTATACCAACATTTATTT
>refbc_1030481_5_Celypha_striana
AACATTATATTTTATTTTTGGTATTTGAGCTGGAATAATTGGAACTTCTTTAAGATTATTAATTCGAGCTGAATTAGGGAATCCAGGATCATTAATTGGAGATGATCAAATTTACAATACTATTGTCACTGCCCACGCTTTTATTATAATTTTCTTTATAGTTATACCTATTATAATTGGAGGATTTGGTAACTGATTAGTACCTTTAATATTAGGAACTCCTGATATAGCTTTTCCACGAATAAATAACATAAGATTTTGATTATTACCCCCTTCTATTATATTACTAATTTCTAGAAGACTTGTAGAAAATGGAGCAGGAACAGGATGAACAGTTTATCCCCCACTCTCATCAAATATTGCTCACAGAGGAAGATCAGTAGATCTTGCCATTTTTTCTCTACATTTAGCTGGAATTTCATCAATTTTAGGAGCTGTTAATTTTATCACAACTATTATCAATATACGGCCCAATAATATAAACCTAGATCAAATACCCCTATTTATCTGAGCAGTAGGAATTACAGCTTTATTATTACTTCTTTCTTTACCGGTATTAGCTGGAGCTATTACAATATTATTAACTGATCGAAATCTTAATACATCTTTTTTTGACCCTGCTGGAGGAGGTGATCCTATTTTATATCAACATTTATTT
>refbc_1030484_5_Olethreutes_subtilana
AACATTATATTTTATCTTTGGTATTTGAGCTGGAATAATCGGAACCTCTTTAAGTTTATTAATTCGAGCAGAATTAGGAAATCCAGGATCATTAATTGGAGATGATCAAATTTATAACACTATTGTAACTGCTCATGCCTTTATTATAATTTTTTTTATAGTTATACCAATTATAATTGGGGGATTTGGTAATTGATTAGTACCCCTAATATTAGGAGCCCCCGATATAGCCTTCCCACGAATAAATAATATAAGATTTTGATTATTACCCCCCTCTATTATACTTTTAATTTCAAGTAGAATTGTAGAAAATGGAGCAGGAACAGGATGAACAGTTTACCCCCCACTCTCATCAAATATTGCCCATAGAGGTAGATCTGTTGACCTTGCTATTTTTTCTTTACATCTAGCTGGAATTTCATCAATTTTAGGAGCTGTCAATTTTATTACAACTATTATTAATATACGCCCCAATAGTATATCATTAGATCAAATACCTTTATTTGTTTGAGCTGTTGGGATTACAGCTTTATTATTACTCCTTTCTTTACCTGTATTAGCGGGAGCTATTACAATATTATTAACTGATCGAAATCTTAATACATCATTTTTCGATCCAGCGGGTGGAGGTGATCCAATCTTATATCAACATTTATTT
>refbc_1030871_5_Agrypon_sp._nelsoniDHJ01
ATTTTATATTTTATTTTTGGAATATGAGCTGGTATAATTGGGTCTTCAATAAGAATTATTATTCGATTAGAATTAGGAAATCCAGGTTACTTGATTAACAATGATCAAATTTATAATTCTATAGTCACTTCACATGCTTTTGTAATAATTTTTTTTATAGTAATACCAATTATAATTGGTGGATTTGGAAACTGATTAATTCCTTTAATGTTAGGAGCCCCTGATATAGCATTCCCACGTATAAATAATATAAGATTTTGACTCCTCCCTCCATCTTTAACTTTATTAATTTTTAGAAATCTATTAAATCAAGGAGTTGGAACCGGATGAACTATTTATCCACCTTTATCATTAAATTCAAGTCATGAAGGATTAGCAGTTGACCAATCAATCTTCTCTCTTCATATAGCAGGTATATCTTCAATTATAGGAGCTATTAATTTTATTACTACAATTATTAATATAAAAAATTTAAAATCTTCATTTGAACAATTATCATTATTCTCTTGATCTATTATTATTACCACAATTCTTTTACTTTTAGCTGTTCCTGTTCTTGCTGGAGCAATTACAATAATTTTAACAGATCGAAATTTAAACACATCTTTTTTTGACCCAGCTGGAGGAGGTGATCCAATTTTATACCAACATTTATTT
>refbc_1030872_5_Agrypon_sp._nelsoniDHJ02
GAGCTGGAATAATTGGATCTTCAATAAGAATTATTATTCGATTAGAATTAGGTAACCCAGGTTACTTAATTAATAATGATCAAATTTATAATTCTATAGTAACTTCTCATGCTTTTGTAATAATTTTTTTTATAGTTATACCAATTATAATTGGTGGATTCGGAAACTGACTAATTCCTTTAATATTAGGAGCTCCAGATATAGCATTCCCACGTATAAATAATATAAGATTTTGACTTCTTCCACCATCTCTAACTTTATTAATTTTTAGAAATCTATTAAATCAAGGAGTTGGAACTGGATGAACTATTTACCCACCTTTATCATTAAATTCAAGTCATGAAGGATTAGCAATTGATCAATCAATTTTCTCTCTTCATATAGCTGGTATATCTTCTATTATAGGAGCTATTAATTTTATTACTACAATTATTAATATAAAAAATTTAAAATCTTCATTTGAACAATTATCATTATTCTCTTGATCAATTATCATTACTACAATTCTTTTACTTTTAGCTGTTCCTGTTCTTGCTGGAGCAATTACAATAATTTTAACAGATCGAAATTTAAATACATCATTTTTTGACCCAGCTGGAGGAGGTGATCCAATTTTATACCAACATCTATTT
>refbc_1030873_5_Alabagrus_sp._Sharkey04
GTGTTATATTTTATTTTTGGAATTTGATCAGGAATTTTTGGTTTATCATTAAGTTTAGTAATTCGAATGGAGTTAAGAATTTGTGGAAATTTAATTGGTAATGATCAAATTTATAATAGTATTGTTNCTATTCATGCTTTTATTATAATTTTTTTTATAGTAATACCTGTAATAATTGGAGGATTTGGAAATTGGTTAATTCCTTTAATATTAAGAGCTCCTGATATAGCATTTCCTCGAATAAATAATATAAGATTTTGATTATTAATTCCATCTTTATTATTATTAATTTTTAGTTCATTAATTAATTTAGGAGTCGGNACTGGTTGAACAGTTTATCCTCCTTTATCTTTAAATATAAGTCATAGAGGAATATCAACTGATTTGGCTATTTTTTCTTTACATATTGCAGGAATTTCATCAATTTTAGGAGCTATTAATTTTATTACANCTATTTTAAATATATGAATAATTAAAATTAAATTAGATAAAATATCTTTATTAATTTGATCAATTTTTATTACAGCAATTTTATTATTATTATCTTTACCAGTTTTAGCAGGAGCTATTACTATATTATTAACTGATCGAAATTTAAATACAAGATTTTTTGATCCTTCAGGGGGAGGAGATCCAATTTTATATCAACATTTA
>refbc_1030875_5_Aleiodes_sp._Janzen11
ATTCTTTATTTTTTATTTGGAATATGAGCAGGAATAATTGGAATATCAATAAGTTTAATTATTCGATTAGAATTAAGATTAAGAGGTAGAATGTTAAAAAATGATCAAATTTATAATGGTATAGTAACTTTACATGCTTTTATTATAATTTTTTTTATAGTTATACCAATTATAATTGGAGGATTCGGAAATTGATTAATTCCTTTAATATTAGGAGCTCCTGATATAGCTTTCCCACGAATAAATAATATAAGATTTTGAATTATTGTGCCTTCATTAATACTTTTATTAATAAGAGGAATTATTAATATAGGGGTAGGAACAGGATGAACTATATATCCTCCATTATCATCAACAATTGGACATAGGGGATTTTCTGTAGATATATCAATTTTTTCTTTACATTTAGCAGGAGCATCTTCAATTATAGGAGCTATCAATTTTATTTCAACTATTTTTAATATAAAAATTTTAAATATAAAAATAGATCAAATTATATTATTAATTTGATCTATTTTAATTACTACAATTTTATTATTATTATCATTACCAGTTCTTGCAGGAGCAATCACTATACTATTAACAGATCGAAATTTAAATACTAGATTCTTTGATTTTTCAGGAGGAGGAGACCCAA
>refbc_1030876_5_Aleiodes_sp._Janzen12
GTTTTATATTTCTTATTTGGTATATGAGCAGGAATAATTGGTATATCAATAAGACTAATTATTCGATTAGAATTAAGAACCAGAGGTAGAATCCTTAAAAATGATCAAATTTATAATGGAATAGTAACTTTACATGCTTTTATTATAATTTTTTTTATAGTTATACCAATTATAATTGGAGGATTTGGAAACTGATTAATCCCATTAATATTAGGAGCTCCTGATATAGCCTTCCCACGAATAAATAATATAAGGTTTTGATTATTAATTCCTTCCTTAATACTTTTATTAATTAGAGGGATAATCAATACAGGAGTAGGGACAGGATGAACTATATACCCTCCCTTATCTTCATTAATTGGTCATAATGGAATTTCAGTAGATATATCAATTTTTTCACTACATTTAGCTGGGGCCTCATCAATTATAGGAGCAGTTAATTTTATTTCTACTATTTTTAATATAAATTTAATAATAATTAAAATAGATCAAATTACCTTATTAATTTGATCTATTTTAATTACTACAATCTTATTATTATTATCTTTACCAGTTTTAGCAGGTGCAATTACTATGTTATTAACAGATCGAAATTTAAATACAAGATTTTTTGATTTTTCAGGGGGGGGAGACCCAATTTTATTTCAACATCTTTTT
>refbc_1030877_5_Aleiodes_sp._Janzen13
ATTTTATATTTTTTATTTGGTATATGAGCAGGTATAATTGGAATATCAATAAGATTAATTATTCGATTAGAATTAAGAATTAATGGAAGAATCTTAAAAAATGATCAAATTTATAATGGAATAGTAACTTTACATGCTTTTATTATAATTTTTTTTATAGTAATACCAATTATAATTGGAGGATTTGGAAATTGATTAATTCCATTAATACTAGGAAGACCTGATATAGCTTTCCCACGTATAAATAATATAAGATTTTGATTATTAATTCCTTCTTTAATACTTCTATTAATTAGAGGAATTATTAATACAGGAGTTGGAACAGGATGAACTATATACCCTCCATTATCCTCACTTATTGGACATAACGGAATTTCTGTAGATATATCAATTTTTTCTTTACACCTTGCAGGAGCTTCATCTATTATAGGAGCAATTAATTTTATTTCAACTATTTTTAATATAAATTTAATAACAATTAAAATAGATCAAATTACATTATTAATTTGATCTATTTTAATTACTGCAATTTTATTATTATTATCCTTACCAGTTCTTGCAGGAGCTATTACTATATTATTAACAGACCGAAATTTAAACACAAGTTTTTTTGATTTTTCAGGAGGAGGAGATCCAATTTTATTTCAACATCTTTTT
>refbc_1030878_5_Aleiodes_sp._Janzen16
TTTATATTTTTTTTTTGGAATTTGGTCTGGCATGGTTGGTTTATCAATAAGATTAATTATTCGTTTAGAATTAAGAATGCCTGGAAGTTTATTAAGTAATGATCAAATTTATAATAGAATGGTTACTGCTCATGCTTTTATTATAATTTTTTTTATAGTAATACCTGTAATAATTGGAGGATTTGGTAATTGATTAGTTCCTTTAATATTAGGGGCGCCTGATATAGCTTTCCCTCGAATAAATAATATAAGATTTTGATTGTTGATTCCTTCTTTATTTTTATTATTATTAAGATCTATTTTGAATGTTGGGGTTGGAACTGGTTGAACTGTATATCCTCCCTTATCTTCTTTGTTAGGACATGGGGGAGTATCTGTTGATTTGGCTATTTTTTCTTTACATTTAGCTGGAGTTTCTTCAATTATAGGGGTAATTAATTTTATTTCTACAATTTTTAATATAAAATTAATTACTATTAATTTAGATCAAATTAATTTATTTATTTGATCTGTTTTAATTACAGCTGTTTTATTATTATTATCTTTACCTGTTTTAGCTGGTGCTATTACTATATTATTAACTGATCGTAATTTGAATACAACATTTTTTGATTTTTCAGGKGGKGGTGACCCAATTTTATTTC
>refbc_1030879_5_Aleiodes_sp._Janzen17
GTTTTATATTTTTTATTTGGTATTTGAGCTGGTATAGTGGGATTATCAATAAGTTTAATTATTCGTTTAGAATTAAGTATACCAGGTAGTTTATTAGGTAATGATCAAATTTATAATGGAATAGTAACGGCTCATGCTTTTATTATAATTTTTTTTATAGTTATACCTATTATAATTGGGGGATTTGGTAATTGATTAATTCCTTTAATATTGGGGGCACCTGATATAGCTTTTCCACGTATAAATAATATAAGTTTTTGATTATTAATTCCTTCATTAACTTTATTAATTTTAAGTGCTGTAGTAAATGTTGGGGTAGGGACTGGGTGAACTATATATCCTCCTTTATCTTCTTTAGTTGGTCATGGGGGGATATCTGTTGATATGGCAATTTTTTCTTTACATTTAGCAGGGGCATCTTCTATTATAGGGGTAGTTAATTTTATTTCTACTATTTTTAATATAAAATTAATTTCTATTAGTTTAGATCAAATTAATTTATTTGTTTGATCTGTTTTAATTACAGCAGTATTATTATTATTATCTTTACCTGTTTTAGCTGGGGCTATTACTATATTACTTACTGATCGTAATTTGAATACAACTTTTTTTGACTTTTCTGGTGGGGGGGATCCTATTTTATTTCAACATTTATTT
>refbc_1030880_5_Aleiodes_sp._Janzen18
GTTTTATATTTTTTATTTGGAATTTGAGCAGGAATATTAGGTTTATCAATGAGATTAATTATTCGATTAGAGTTAAGTATACCAGGAAGTTTATTAGGTAATGATCAAATTTATAATGGTATAGTAACTGCTCATGCTTTTATTATAATTTTTTTTATAGTTATGCCTATTATAATTGGGGGATTTGGTAATTGGTTGATTCCTTTAATATTAGGGGCTCCTGATATAGCTTTTCCTCGGATAAATAATATAAGTTTTTGATTATTAATTCCTTCATTAACTTTGTTAATTTTAAGTGCTGTAGTTAATGTTGGGGTTGGTACTGGTTGAACTATATATCCTCCTTTATCTTCTTTAGTTGGTCATGGGGGTATATCTGTTGATATAGCTATTTTTTCTTTACATTTGGCGGGTGCATCATCTATTATAGGTGTAGTTAATTTTATTTCTACTATTTTTAATATAAAATTAATTTCTATTAGATTAGATCAAATTAATTTATTTGTTTGATCAGTTTTAATTACAGCTGTATTATTATTATTATCTTTACCTGTTTTAGCTGGTGCAATTACTATATTACTTACTGATCGTAATTTAAATACGACTTTTTTTGATTTTTCTGGTGGTGGGGATCCTATTTTATTTCAACATTTATTT
>refbc_1030881_5_Aleiodes_sp._Janzen19
GTTTTATATTTTTTATTTGGTATTTGAGCGGGTATAGTGGGGTTATCAATAAGTTTAATTATTCGTTTAGAGTTAAGCATACCTGGAAGTTTATTAGGTAATGATCAAATTTATAATGGGATAGTTACAGCTCATGCATTTATTATAATTTTTTTTATGGTTATACCTATTATAATTGGTGGATTTGGGAATTGATTAATTCCTTTAATATTAGGGGCTCCTGATATGGCTTTTCCTCGTATAAATAATATAAGTTTTTGATTATTAATTCCTTCATTAACTTTATTAATTTTAAGGGCTGTAGTTAATGTTGGGGTTGGTACTGGTTGAACTATATATCCTCCTTTATCTTCTTTAGTTGGTCATAGGGGTATGTCTGTTGATATGGCAATTTTTTCTTTACATTTAGCGGGGGCTTCATCTATTATGGGGGCAGTTAATTTTATTTCTACAATTTTTAATATAAAGTTAATTTCTATTAGATTGGATCAAATCAATTTATTTGTGTGGTCAGTTTTAATTACTGCTGTATTATTATTATTATCTTTACCTGTTTTAGCTGGTGCTATTACTATATTACTTACTGATCGTAATTTAAATACTACTTTTTTTGATTTTTCTGGTGGGGGGGATCCAATTTTGTTTCAACATTTATTT
>refbc_1030882_5_Aleiodes_sp._Janzen14
ATTTTATATTTCTTATTTGGAATATGAGCAGGTATAATTGGAATATCAATAAGATTAATTATTCGGTTAGAATTAAGATCTACTGGTAGAATTTTAAAAAATGATCAAATTTATAACAGTATAGTAACTTTACATGCATTTATTATAATTTTTTTTATAGTTATACCTATTATAATTGGAGGGTTTGGTAATTGATTAATCCCTTTAATACTAGGAGCCCCAGATATAGCCTTCCCACGAATAAATAATATAAGATTCTGATTATTAATTCCTTCATTATTATTATTATTAATAAGAGGAATTATTAATTCAGGTGTAGGCACAGGATGAACAATATACCCTCCATTATCATCACTAATTGGTCATAGAGGTATCTCCGTAGATTTATCTATTTTTTCTTTACATTTAGCAGGAGCTTCATCTATTATAGGAGCTATTAATTTCATTTCAACTATTTTCAATATAAATTTAATAATAATTAAAATAGACCAAATTATATTATTAGTATGAGCAATTTTAATTACTACAATTTTATTATTATTATCTTTACCAGTTTTAGCAGGAGCAATTACAATATTATTAACAGACCGAAATTTAAATACAAGATTTTTTGACTTTTCTGGAGGTGGGGACCCCATTTTATTTCAACATCTCTTT
>refbc_1030885_5_Campoplex_sp._Gauld08
ATTTTATATTTTATTTTTNGAATATGNTCAGGTATAATTGGTTCATCAATAAGTTTAATTATTCGTATAGAATTAGGTAATCCAGGATTTTTAATTAACAANGATCAAATTTATAATTCATTTGTAACCGCTCATGCTTTTATTATAATTTTTTTTATAGTAATACCTATTATAATTGGAGGATTTGGAAATTGATTAATTCCACTAATAATAGGAAGACCTGATATAGCTTTTCCNCGAATAAATAATATAAGATTTTGACTTTTACCACCCTCTATTATATTATTACTATTAAGATCAATTATCAATCAAGGAGTAGGAACTGGTTGAACAGTTTATCCTCCCCTTTCTTCAAATATTAGTCATGAAGGTATATCTGTTGATTTAGCTATTTTTTCTCTTCATATTGCCGGTATATCTTCAATTATAGGATCAATTAACTTTATCTCAACAATTTTTATAATAAAAAATATTAATAAAAAATTAGAACAATTAACGTTATTTACATGATCAATTCTAATTACAACTATTTTACTTCTATTAGCAGTTCCTGTCCTTGCAGGAGCAATTACAATACTATTAACTGATCGTAATATAAATACCTCATTTTTTGACCCATCAGGAGGAGGAGANCCTATTTTATATCAACATTTATTC
>refbc_1030886_5_Campoplex_sp._Gauld400
AATTATCCGAATTGAATTAGGAAATCCAGGAATTCTTATTAATAATGATCAAATTTATAATTCAATTGTTACTGCACATGCATTTATTATAATTTTCTTTATAGTAATACCAATTATAATTGGAGGATTTGGAAATTGATTAATTCCACTAATAATAGGAAGACCTGATATAGCATTCCCCCGTATAAATAATATAAGATTTTGATTATTACCTCCTTCTATCTTATTACTTATATCAAGATCCATTATTAATCAAGGAGCTGGAACAGGATGAACAGTATATCCTCCTTTATCTTTAAATATTAATCATGAAGGTATATCAGTAGACTTAGCTATTTTTTCATTACATATTGCAGGAATATCCTCTATTATAGGAGCAATCAATTTTATCTCAACTATTTTTTTAATAAAAAATATCAATAAAAATTTAGAAAATTTAACTTTATTTACATGATCAATTTTAATTACAACCATTTTATTATTACTAGCTGTTCCTGTTTTAGCAGGAGCAATCACTATATTATTAACAGACCGTAATTTAAATACTTCTTTTTTTGATCCTTCTGGAGGGGGTGATCCTATTTTATATCAACACCTATTT
>refbc_1030887_5_Campoplex_sp._NV-01
CCGGAATAATTGGCATATCAATAAGACTAATTATTCGAATAGAGTTAAGTAGCCCAGGTTATTTAATTAATAATGATCAAATTTATAATTCATTTGTAACAGCTCATGCCTTTATTATAATTTTTTTTATAGTTATACCAATTATAATTGGAGGATTTGGCAATTGAATAATTCCTTTAATATTAGGCAGACCAGATATAGCATTCCCACGAATAAATAATATAAGATTTTGACTATTACCACCATCAATTTTTCTATTATTATTAAGATCAGTTACTAATCAAGGTGTTGGTACAGGATGAACAATTTACCCCCCCCTTTCCTTAAACATCAGTCATGAAGGAATATCAGTAGATTTATCTATTTTTTCTTTACATCTTGCAGGAATATCTTCAATTATAGGAGCAATTAATTTTATTACAACAATTTTTATTATAAAAAACCATAATAAAAACTTTGAACAATTAAGTTTATTTATTTGATCAATTAATATCACAACAATTTTACTTTTATTGGCTGTTCCAGTTTTAGCAGGAGCTATTACAATATTATTAACAGATCGAAATTTAAATACATCCTTTTTTGACCCCTCTGGAGGGGGGGATCCAATTTTATATCAACACTTATTT
>refbc_1030890_5_Campoplex_sp._NV-05
ATTCTATATTTCATTTTTGGACTATGATCAGGAATAATTGGGTCATCAATAAGATTAATCATTCGTATAGAATTAGGAAACCCAGGATTTTTAATTAATAATGATCAAATTTACAATTCATTTGTAACTGCTCATGCATTTATTATAATTTTTTTTATAGTTATACCAATTATAATTGGCGGATTTGGAAACTGATTAATTCCCTTAATAATAGGAAGACCTGATATAGCTTTTCCTCGAATAAATAATATAAGATTTTGACTTTTACCCCCCTCAATTATTTTATTACTAATAAGATCTTTAATTAATCAAGGAGTAGGAACAGGTTGAACTGTATACCCACCTTTATCTTTAAATATTAATCATGAAGGTTTATCTGTTGACTTAGCTATTTTTTCCCTTCATATCGCCGGTATATCATCTATTATAGGAGCAATTAATTTTATTACTACAATTTTTATAATAAAAAATATTAATAAAAATTTAGAACAATTAACTTTATTTACATGATCAATTCTAATTACAACAATTTTATTATTACTTGCAGTTCCAGTTCTTGCAGGAGCAATTACTATATTACTATCTGACCGTAATTTAAATACTTCATTTTTTGATCCATCAGGAGGGGGAGATCCAATTTTATATCAACATTTATTT
>refbc_1030891_5_Campoplex_sp._NV-06DHJ02
TTTTGGAATATGATCTGGCATAGTTGGATCCTCCATAAGTCTAATTATTCGTATAGAATTAGGAAATCCTGGATTTTTAATTAATAATGATCAAATTTATAACTCATTCGTTACCGCCCATGCATTTATTATAATTTTTTTTATAGTTATACCAATTATAATCGGCGGATTTGGTAATTGATTAATTCCATTAATAATAAATAGTCCTGATATAGCATTTCCTCGAATAAATAATATAAGATTTTGACTCTTACCCCCCTCAATTATATTATTATTATCAAGATCAATTATTAATCAAGGTACAGGAACTGGATGAACAATTTACCCCCCTTTATCTTCAAATATTAGTCATGAAGGAATATCTATAGATTTATCTATTTTTTCTCTTCATATAGCAGGAATATCTTCAATTATAGGATCAATTAATTTTATTTCAACAATCTTTATAATAAAAAATAATAATTTAAAGTTAGAACAATTAACATTATTTACATGATCAATTTTAATTACTACAATCCTATTATTATTAGCTGTTCCAGTACTTGCAGGGGCAATTACAATATTATTAACTGACCGTAATTTAAATACTTCATTTTTTGATCCATCTGGAGGTGGTGATCCAATTCTTTACCAACACTTATTT
>refbc_1030893_5_Campoplex_sp._NV-09DHJ01
ATTTTATATTTTATTTTTGGAATATGATCAGGTATAATTGGTTCTTCTATAAGATTAATCATTCGAATAGAATTAGGTAATCCAGGATTTTTAATTAATAATGATCAAATTTATAATTCATTTGTTACAGCCCATGCTTTTATTATAATTTTTTTTATAGTTATACCAATTATAATTGGAGGATTTGGAAATTGATTAATTCCTTTAATAATAGGAAGGCCAGATATAGCATTTCCACGAATAAATAATATAAGATTTTGACTTCTACCTCCCTCTTTAATTTGTTTATTAATAAGATCTTTATCTAATCAAGGAAGTGGAACCGGATGAACTATTTATCCTCCTTTATCTTCAAATATTAATCATGAAGGTTTATCAGTTGATTTAACTATTTTTTCTCTTCATATTGCAGGAATATCCTCAATTATAGGAGCAATTAATTTTATTTCAACAATTTTATTAATAAAAAATATTAATATAAAAAATGAACAATTAACTTTATTTTCATGATCAATTTTTATTACAACAATTTTATTACTTTTAGCTGTACCAGTTCTTGCAGGCGCAATTACAATATTATTATCTGATCGAAATTTAAATACCTCTTTTTTTGACCCTTCAGGAGGGGGAGACCCTATTTTATATCAACATTTATTT
>refbc_1030894_5_Campoplex_sp._NV-09DHJ02
ATTTTATATTTTATTTTTGGAATATGATCAGGTATAATTGGTTCTTCAATAAGATTAATTATTCGAATAGAATTAGGTAATCCAGGATTTTTAATTAATAATGATCAAATTTATAATTCATTTGTTACAGCTCATGCTTTTATTATAATTTTTTTTATAGTTATACCAATTATAATTGGAGGATTTGGAAATTGATTAATTCCTTTAATAATAGGAAGTCCAGATATGGCATTTCCACGAATAAATAATATAAGATTTTGACTTCTACCTCCTTCTTTAATTTGTTTATTAATAAGATCTTTATCTAATCAAGGAAGTGGAACAGGATGAACTATTTATCCTCCCTTATCTTCAAATATTAATCATGAAGGTTTATCCGTTGATTTAACTATTTTTTCTCTTCATATTGCAGGAATATCCTCAATTATAGGAGCAATTAATTTTATTTCAACAATTTTATTAATAAAAAATACTAATATAAAAAATGAACAATTAACTTTATTTTCATGATCAATTTTCATTACAACAATTTTATTACTTTTAGCTGTACCAGTTCTTGCAGGGGCAATTACAATATTATTATCTGATCGAAATTTAAATACCTCTTTTTTTGATCCATCAGGAGGAGG
>refbc_1030896_5_Campoplex_sp._NV-99
ATTTTATATTTTATTTTTGGAATATGATCAGGTATAATTGGTTCTTCTATAAGATTAATCATTCGAATAGAATTAGGTAATCCAGGATTTTTAATTAACAATGATCAAATTTATAATTCATTTGTTACAGCCCATGCTTTTATCATAATTTTTTTTATAGTTATACCAATTATAATTGGAGGATTTGGAAATTGACTAATTCCTTTAATAATAGGAAGCCCAGATATGGCATTTCCACGAATAAATAATATAAGATTTTGACTTCTTCCCCCCTCTTTAATTTGTTTATTAATAAGATCTTTATCTAATCAAGGAAGTGGAACCGGATGAACTATTTACCCTCCTTTATCTTCAAATATTAATCATGAAGGTTTATCAGTTGATTTAACTATTTTTTCTCTTCATATTGCAGGAATATCCTCAATTATAGGAGCAATTAATTTTATTTCAACAATTTTATTAATAAAAAATATTAATATAAAAAATGAACAATTAACTTTATTTTCATGATCAATTTTTATTACAACAATTTTATTACTTTTAGCTGTACCAGTTCTTGCAGGTGCAATTACAATATTATTATCTGATCGAAATTTAAATACCTCTTTTTTTGATCCTTCAGGAGGAGGAGACCCTATTTTATATCAACACTTATTT
>refbc_1030897_5_Casinaria_sp._CAS-01DHJ01
ATTTTATATTTTATTTTTGGAATTTGAGCAGGAATAATTGGAATATCTTTAAGATTAATTATTCGAATAGAATTAAGTAATCCAGGATTTCTAATTAATAATGATCAAATTTATAATTCAATTGTTACTACACATGCTTTTATTATAATTTTCTTTATAGTTATACCAATTATAATTGGTGGATTTGGAAATTGATTAATTCCATTAATAATAGGAAGACCAGATATAGCCTTCCCTCGAATAAATAATATAAGATTTTGATTATTAATTCCCTCAATTATATTATTATTATTTAGATCTATTACTAATAATGGTACAGGAACAGGATGAACTATTTATCCACCTTTATCTTTAAATGCAAATCATGAAGGAATTGCAATAGATCTATTAATTTTCTCTCTTCATTTAGCAGGAAGATCTTCTATTATAGGAGCAATTAATTTTATTACAACTATTTTAAATATAAAAAATTTAAATTTAAAATTAGAACAATTAACCTTATTTACTTGATCAATTAAAATTACTACAATTCTTTTACTATTAGCTGTTCCTATTTTAGCTGGAGCTATTACTATAATTTTAACTGATCGAAATTTAAATACTTCATTTTTTGATCCTTCAGGAGGAGGAGATCCAATTTTATTTCAACATT
>refbc_1030898_5_Casinaria_sp._CAS-01DHJ02
ATTCTATATTTTATTTTTGGGATTTGAGCAGGAATAATTGGAATATCTTTAAGATTAATTATTCGAATAGAATTAAGTAATCCCGGTTTCCTAATTAATAATGATCAAATTTATAATTCAATTGTTACCACTCATGCTTTCATTATAATTTTCTTTATAGTTATACCAATTATAATTGGTGGATTTGGAAATTGATTGATTCCTCTAATAATAGGAAGTCCAGATATATCCTTCCCACGAATAAATAATATAAGATTTTGATTATTAATTCCATCAATTATATTATTATTATTTAGATCTATTACTAATAGAGGTACAGGAACTGGTTGAACTATTTATCCCCCTTTATCCCTTAATTCTAATCATGAAGGAATTGCAATAGATTTATTAATTTTTTCTCTTCATCTAGCAGGTAGATCTTCTATTATAGGAGCAATTAATTTTATTACCACTATTATAAATATAAAAAATTTAAATTTAAAATATGAACAATTAACTTTATTTATCTGATCAATTAAAATTACTACAATTCTTTTATTATTAGCTGTTCCTATTTTAGCAGGGGCTATTACTATAATCTTAACAGATCGAAATTTAAATACTTCATTTTTTGATCCATCAGGAGGAGGAGACCCTATTTTATTCCAACATCTATTT
>refbc_1030899_5_Casinaria_sp._CAS-02DHJ03
ATTTTATATTTCATTTTAGGTATATGAGCTGGAATAATTGGTTCATCAATAAGAATTATTATTCGAATAGAACTTAGAAACCCTGGATTTTTAATTAATAATGATCAAATTTATAATTCAATTATTACTACACATGCATTTATTATAATTTTTTTTATAGTTATACCAATTATAATCGGTGGATTTGGAAATTGATTAATTCCATTAATAATAACTACACCAGATATAGCATTTCCCCGAATAAATAATATAAGATTTTGATTATTAATTCCATCAATTTTATTACTATTATGTAGATCAATTATTAATCAAGGTAGAGGAACTGGATGAACAATATATCCTCCTTTATCTTTAAATTTAAATCATGAAGGAATATCTATTGATTTATCAATTTTTTCTTTACACTTAGCTGGAATATCATCAATTTTAGGTTCAATTAATTTTATTTCAACAATTTTAAATATAAAAAATTTAAATAAAAAAATTGAACAAATAACATTATTTACTTGATCAATTAAAATTACCACTATTCTACTTTTATTAGCTGTACCCGTACTTGCAGGAGCAATTACAATAATTTTAACAGACCGAAATTTAAATACATCATTTTTTGATCCATCAGGAGGAGGAGACCCAATTTTATTTCAACATTTATTT
>refbc_1030900_5_Casinaria_sp._CAS-02DHJ04
ATTTTATATTTTATTTTTGGAATATGAGCTGGTATAATTGGTTCATCATTAAGAATTATTATCCGAATAGAGCTTAGAAATCCAGGATTTTTAATTAATAATGATCAAATTTATAATTCAATTATTACTATACATGCATTTATTATAATTTTTTTTATAGTTATACCAATTATAATTGGTGGATTCGGAAATTGATTAATTCCATTAATAATATCTACTCCTGATATAGCATTTCCCCGAATAAATAATATAAGATTTTGATTATTAATTCCATCAATTTTATTATTATTATCTAGATCAATAATTAATCAAGGATCCGGAACTGGATGAACTATATATCCCCCTTTATCTTTAAATTTAAATCATGAAGGATTATGTATTGATTTATCAATTTTTTCTTTACATTTAGCCGGAATATCTTCAATTCTTGGATCAATTAATTTTATTTCAACAATTTTAAATATAAAAAATTTAAATAAAAAAATTGAACAAATAACATTATTTACTTGATCCATTAAAATTACTACTATTCTACTTTTATTAGCAGTACCAGTACTTGCAGGAGCCATTACTATAATTTTAACAGATCGAAATTTAAATACATCATTTTTTGATCCNGCAGGAGGAGGAGATCCAATTTTATTTCAACATTTATTT
>refbc_1030903_5_Casinaria_sp._CAS-666
ATTCTATATTTCATTTTTGGGATATGATCAGGAATAATTGGATCATCAATAAGAATTATTATTCGTATAGAATTAAGTAATCCAGGATTTTTAATTAATAATGATCAAATTTATAATTCAATTATTACAACTCATGCATTTATTATAATTTTTTTTATAGTAATACCAATTATAATTGGAGGTTTCGGAAATTGATTAATTCCATTAATAATAGGTTCTCCTGATATAGCTTTTCCTCGAATAAATAATATAAGATTTTGATTATTAAATCCTTCAATTATTTTATTATTATTTAGATCTATTACAAATCAAGGAAGAGGTACAGGATGAACTATTTATCCACCTTTATCTTTAAATTTAAATCATGAAGGAATATCAATTGATTTATCAATTTTTTCATTACACATAGCAGGAATATCATCAATTATAGGAGCAATTAATTTTATTTCAACAATTTTTTGTATAAAAAACATTTGTAAAAAATCTGAACAATTAACTTTATTTACTTGATCAATTAAAATTACTACAATTTTATTATTATTAGCTGTACCTGTTTTAGCAGGTGCTATTACCATAATTTTAACAGATCGAAATTTAAATACTTCATTTTTTGACCCTTCTGGAGGAGGGGATCCTATTTTATTTCAACATTTATTT
>refbc_1030904_5_Casinaria_sp._CAS-678
ATTTTATACTTTATTTTTGGATTTTGATCAGGAATAATTGGTTCATCCATAAGAATTATTATTCGAATAGAATTAAGTAATCCTGGATTTTTAATTAATAATGATCAAATCTATAATTCAATTATTACAACCCATGCTTTTATTATAATTTTTTTCATAGTTATACCAATTATAATTGGAGGATTCGGAAATTGATTAATTCCACTTATAATAGGATCACCTGATATAGCATTTCCTCGAATAAATAATTTAAGATTTTGACTTTTAATTCCTTCAATTTTTTTATTATTATTTAGATCAATTACAAACCAAGGTAGAGGAACAGGATGAACAATATATCCTCCACTATCTTTAAATTTAAATCATGAAGGATTATCAATTGATTTATCAATTTTTTCATTACATATAGCAGGAGTATCTTCCATTATTGGTGCAATTAATTTCATTTCAACAATTTATAACATAAAAAATTTAAATAAAAAATTTGAACAATTAACTTTATTTATTTGATCAATTAAAATTACAACAATTTTATTATTATTAGCAGTTCCAGTGCTAGCTGGTGCTATTACTATAATTTTAACAGATCGTAATTTAAATACATGTTTTTTTGATCCATCAGGAGGAGGGGATCCTATTTTATTTCAACATTTATTT
>refbc_1030905_5_Casinaria_sp._CAS-800
ATTTTATATTTTATTTTTGGAATATGATCAGGAATAATTGGATCCTCAATAAGTATTATTATTCGAATAGAATTAAGAAATCCTGGATTTTTAATTAATAATGATCAAATTTATAATTCAATTATTACAACTCATGCTTTTATTATAATTTTTTTTATAGTTATACCTATTATAATTGGAGGATTTGGAAACTGATTAATTCCATTGATAATAGGAGCCCCAGATATAGCTTTCCCACGAATAAATAATATAAGATTTTGATTATTAATTCCATCAATTCTTTTATTATTATTTAGTTCAATTACTAATCAAGGATCTGGAACTGGATGAACAATTTATCCCCCACTATCATTAAATTTAAATCATGAAGGTATATCAATTGATTTATCAATTTTTTCCTTACATATAGCTGGAATATCATCAATTATAGGAGCAATTAATTTTATTACTACCATTTTTAATATAAAAAATATTAATAAAAAAATAGAACAATTAACATTATTTACTTGATCAATTAAAATTACAACAATTTTACTATTATTAGCTGTACCTGTTTTAGCAGGAGCTATTACAATAATTTTAACTGATCGTAATTTAAATACTTCATTTTTTGACCCATCTGGAGGAGGAGATCCCATTTTATATCAACATTTATTT
>refbc_1030906_5_Casinaria_sp._INB-04/09DHJ01
ATTTTATATTTTATTTTTGGAATATGATCAGGAATAATTGGATCTTCATTAAGTATTATTATTCGAATAGAACTAAGTAATCCTGGATTTTTAATTAATAATGATCAAATTTATAATTCAATTATTACTATACATGCTTTTATTATAATTTTCTTTATAGTTATACCAATTATAATTGGAGGATTTGGTAATTGACTTATTCCTTTAATAATAGGGGCTCCTGATATAGCATTTCCACGTATAAATAATATAAGATTTTGATTATTAATTCCTTCTATAATATTATTATTATTTAGATCTATTTCAAATCAAGGTAGAGGAACAGGATGAACAATTTATCCCCCCTTATCATTAAATATTCATCATGAAGGATCCTCAGTTGATATATCAATTTTATCTTTACATTTAGCAGGATTATCATCTATTATAGGAGCAATTAACTTTATTACAACAATTTTAAATATAAAAAATTTAAACAAAAAAATTGAACAATTAACATTATTTATTTGAGCAATTAAAATTACTACAATTTTATTATTATTAGCTGTACCAGTTCTAGCTGGTGCTATTACTATAATTTTAACAGACCGAAATTTAAATACTTGTTTTTTTGATCCATCAGGAGGAGGAGATCCTATTTTATATCAACATCTATTT
>refbc_1030910_5_Charops_sp._GauldADHJ03
ATTTTATATTTTTTATTTGGTATATGATCAGGTATAATTGGATTATCAATAAGTTTAATTATTCGTATAGAATTAAGTAATCCTGGATACTTAATTAATAATGACCAAATTTATAATTCAATTGTTACATTACATGCATTTATTATAATTTTTTTTATAGTTATACCAATTATAATTGGAGGGTTTGGGAATTATTTAATTCCATTAATATTAGGAGCACCTGATATAGCTTTTCCACGAATAAATAATATAAGATTTTGATTATTACCCCCTTCAATTATTTTTATATTAATAAGATCTATTATTGAACAAGGGGCTGGAACTGGTTGAACAATTTATCCTCCTTTATCATTGAGAATTAATCATGATGGAATTTCTGTAGATTTAGTAATTTTTTCTTTACATATAGCTGGGATTTCTTCAATTATAGGGGCAATTAATTTTATTACTTCAATTATTAATATAAAAAATATTAATAAAAATATAGAACAATTAACATTATTTATTTGATCAATTTTAATTACTACAATTTTATTATTATTAGCTGTTCCAGTTTTAGCAGGAGCTATTACAATATTATTAACTGATCGTAATTTAAATACNTCTTTTTTTGATCCTTGTGGAGGAGGAGANCCAATTTTATATCAACATTTATTT
>refbc_1030911_5_Charops_sp._GauldADHJ04
ATTTTATACTTTTTATTTGGAATATGATCTGGAATAATTGGAGCTTCAATAAGATTAATTATTCGAATAGAATTAAGATCACCTGGATATTTAATTAATAATGATCAAATTTATAATTCATTTGTTACTGCTCATGCATTTATTATAATTTTTTTTATAGTAATACCAATCATAATTGGAGGATTTGGAAATTATTTAATTCCTTTAATAATTGGAATTCCTGATATAGCATTCCCACGAATAAATAATATAAGATTTTGATTATTACCTCCTTCAATTATTTTTATATTAATTAGATCAATAAGTGAAATAGGAGCAGGAACTGGATGAACAGTTTATCCTCCTTTATCATTAAGTATTAATCATGATGGAATCGCAGTAGATTTAGCTATTTTTTCTTTACATATAGCTGGAATATCTTCTATTATAGGAGCTATTAATTTTATTACTACTATTATAATAATAAAAAATTCAAATAAAAAAATAGAACAATTAAGATTATTTATTTGATCCATTTTAATTACTACAATTTTATTATTATTAGCAGTTCCAGTTTTAGCGGGTGCAATTACAATATTATTAACAGATCGAAATTTAAATACTTCATTTTTTGATCCATGTGGAGGGGGNGATCCAATTTTATATCAACACTTATTT
>refbc_1030912_5_Charops_sp._GauldCDHJ02
ATTTTATATTTTTTATTTGGTATATGGGCAGGGATAATTGGATCTTCAATAAGATTAATTATTCGAATAGAATTAAGAACACCTGGATTTTTAATTGATAATGATCAAATTTATAATTCTTTTGTGACAGCTCATGCTTTTATTATAATTTTTTTTATAGTAATACCAATTATAATTGGAGGATTTGGAAATTATTTAATTCCTTTAATAATTGGAGTTCCTGATATAGCTTTCCCTCGAATAAATAATATAAGATTTTGATTATTACCACCATCTATTATTTTTATATTAATTAGATCTGTTAATGAAATAGGAGCTGGAACTGGATGAACTGTTTATCCTCCATTATCATTAAATATTAATCATGATGGTATAGCAGTTGATTTAGCAATTTTTTCTTTACATTTAGCTGGAATATCATCAATTATAGGGGCTATTAATTTTATTTCAACAATTATTTATATAAAAAATTTAAATAAAAAATTAGAACAATTAAGTTTATTTATTTGATCAATTTTAATTACTACAATTTTATTACTATTAGCTGTTCCAGTATTAGCAGGGGCAATTACAATATTATTAACTGATCGAAATTTAAATACAGCATTTTTTGATCCTTGTGGGGGAGGTGATCCAATTTTATATCAACATTTATTT
>refbc_1030913_5_Charops_sp._GauldF1
ATTTTATATTTTATATTTGGTATATGATCAGGTATAGTTGGTTCATCTATAAGATTAATTATTCGAATAGAATTAAGAAGTCCAGGATATTTAATTAATAATGATCAAATTTATAATTCATTTGTAACAGCACATGCATTTATTATAATTTTTTTTATAGTAATACCAATTATAATTGGTGGATTTGGAAATTATTTAATTCCTTTAATATTAGGATGTCCTGATATAGCATTCCCTCGAATAAATAATATAAGTTTTTGATTATTACCTCCTTCTATTTTATTAATAATTATTTCATCAATTATTGGACAAGGAGTTGGAACTGGATGAACAGTTTATCCTCCATTATCATTAAATATTAGTCATGATGGAATATCAGTTGATTTATCTATTTTTTCTTTACATTTAGCTGGTATTTCTTCAATTATAGGATCTATTAATTTTATTACAACAATTTTTAATATAAAAAATATTAATAAAAATATTGAACAATTAACATTATTTATTTGATCTATTATAATTACAACAATTCTTTTATTATTAGCTGTTCCTGTATTAGCAGGAGCTATTACAATATTATTAACAGATCGAAATTTAAATACTTCTTTTTTTGATCCTTCAGGAGGAGGAGATCCAATTTTATATCAACATTTATTT
>refbc_1030914_5_Charops_sp._GauldF2
ATTTTATATTTTTTATTCGGTATTTGATCTGGTATAATTGGATCTTCAATAAGTTTAATTATTCGTATAGAATTAAGATCTCCTGGTTATTTAATTAACAATGATCAAATTTATAATTCATTAGTAACAGCTCATGCATTTATTATAATTTTTTTTATAGTTATGCCAATTATAATTGGAGGATTTGGAAATTATTTAATTCCATTAATATTAGGGTCTCCAGATATAGCATTCCCTCGAATAAATAACATAAGATTTTGATTATTACCTCCTTCAATTATTTTTATAATTATTAGTACTATTAATGATCAAGGGGCAGGAACTGGATGAACTGTTTATCCTCCTTTATCATTAAATATTAATCATGATGGAATATCAGTTGATTTAGCAATTTTTTCTTTACATTTAGCAGGAATATCTTCCATTATAGGGGCAGTTAATTTTATTACTACTATTTTAAATATAAAAAATTTAAATAAAAATATAGAACAATTAACTTTATTTATTTGATCTATTTTAATTACAACAATTCTTTTATTACTAGCAGTTCCTGTATTAGCTGGGGCTATTACAATATTATTAACTGATCGAAATTTAAATACTTCATTTTTTGATCCTTGTGGGGGAGGGGATCCTATTTTATATCAACATTTATTT
>refbc_1030915_5_Corsoncus_sp._magusDHJ01
ATTCTATATTTTATTTTTGGTATATGAGCTGGAATAATTGGATCTTCCATAAGAATAATTATTCGAATGGAATTAGGAAATCCTAGATATTTAATTAATAATGATCAAATTTATAACTCAATAGTTACTTCCCATGCTTTTATTATAATTTTCTTTATAGTTATACCAATTATAATTGGTGGATTTGGAAATTGATTAATCCCTTTAATATTAGGAGCCCCAGATATAGCATTCCCACGTATAAATAATATAAGATTTTGATTATTACCCCCATCCTTAATCTTATTAATCTTTAGAAATTTATTAAATCAAGGAGTAGGAACAGGATGAACAGTTTATCCTCCTCTTTCATTAAATATTAGTCATGAAGGAATAGCTATTGATCAATCAATTTTTTCTTTACATATAGCAGGTATATCTTCAATTATAGGAGCCATTAACTTCATTTCTACTATTACTAATATAAAAAATTTAAATTCTTCATTTGATCAATTAACTTTATTTACTTGATCAATTTTAATTACTACAATTCTTTTACTACTTGCAGTACCCGTTCTTGCTGGAGCAATTACTATAATTTTAACTGATCGAAATTTAAATACTTCTTTTTTTGATCCTGCAGGTGGTGGAGATCCAATTTTATATCAACATCTATTC
>refbc_1030916_5_Creagrura_sp._nigripesDHJ01
ATTTTATACTTTTTATTAGGAATATGATCAGGAATAATTGGTCTTTCAATAAGAATCATTATCCGTATTGAATTAAGAAATCCAGGATCTATTATTAATAATGACCAAATTTATAATTCATTAATTACTATACACGCACTATTAATAATTTTTTTTTTAGTTATACCTGTAATAATTGGAGGATTTGGAAATTGATTAATTCCTATTATAATTGGAGCCCCAGATATAGCATTTCCACGAATAAACAATCTTAGATTTTGATTATTAATCCCATCAATTTTCATATTAATATTAAGATCAATTACTAATCAAGGTGTAGGAACAGGATGAACAATATATCCCCCATTATCATTAAATATAAATCAAGAAGGAATATCAATAGATATATCAATTTTTTCTTTACATTTAGCAGGAATATCCTCAATTTTAGGATCAATTAATTTCATTTCAACTATTTTAAATATAAAATTTATTAATTCTAATTATGATCAATTAACTTTATTTTCATGATCAATTCTAATTACTACTATTTTATTATTACTAGCAGTCCCTGTATTAGCAGGAGCAATTACTATAATTTTAACTGATCGAAATTTAAATACTTCTTTTTTTGATCCTAGAGGAGGAGGAGATCCAATTTTATTTCAACACTTA
>refbc_1030917_5_Creagrura_sp._nigripesDHJ02
ATTTTATATTTTTTACTAGGTATATGATCAGGAATAATTGGTCTTTCAATAAGTATTATTATTCGTATTGAATTAAGAAATCCAGGATCAATTATTAATAATGATCAAATTTATAACTCATTAATTACTATACATGCCCTATTAATAATTTTTTTTTTAGTTATACCCGTAATAATTGGAGGATTTGGAAATTGATTAATTCCTTTAATAATTGGAGCTCCTGATATAGCATTTCCACGAATAAATAATTTAAGATTTTGATTATTAATTCCATCAATTTCAATATTAATATTAAGATCAATTATTAATCAAGGTGTAGGAACAGGATGAACAATATATCCCCCACTATCATTAAATATTAATCAAGAAGGTATATCAATAGATATAGCTATTTTTTCATTACACTTAACAGGAATATCCTCAATTTTAGGATCAATTAATTTTATTTCAACTATTTTAAATATAAAATTTATTAATTCTAAATATGATCAATTAACTTTATTTTCATGATCAATTCTAATTACAACTATTTTATTACTATTAGCAGTCCCTGTATTAGCAGGAGCAATTACAATAATTTTAACTGACCGAAATTTAAATACATCATTTTTTGATCCCAGAGGAGGAGGAGATCCAATTTTATTTCAACATTTATTT
>refbc_1030918_5_Creagrura_sp._nigripesDHJ03
ATTTTATATTTTTTACTAGGTATATGATCAGGAATAATTGGTCTTTCAATAAGTATTATTATTCGTATTGAATTAAGAAATCCAGGATCAATTATTAATAATGATCAAATTTATAACTCATTAATTACTATACATGCTCTATTAATAATTTTTTTTTTAGTTATACCTGTAATAATTGGAGGATTTGGAAATTGATTAATTCCTTTAATAATTGGAGCTCCTGATATAGCATTCCCACGAATAAATAATTTAAGATTTTGATTATTAATTCCATCAATTTCAATATTAATATTAAGATCAATTATTAATCAAGGTGTAGGAACAGGATGAACAATATATCCCCCACTATCATTAAATATTAATCAAGAGGGTATATCAATAGATATAGCTATTTTTTCATTACACTTAGCAGGAATATCCTCAATTTTAGGATCAATTAATTTTATTTCAACTATTTTAAATATAAAATTTATTAATTCTAGATATGATCAATTAACTTTATTTTCATGATCAATTCTAATTACAACTATTTTATTACTATTAGCAGTCCCTGTATTAGCAGGAGCAATTACAATAATTTTAACTGACCGAAATTTAAATACATCATTTTTTGATCCTAGAGGAGGAGGAGATCCAATTTTATTTCAACATTTATTT
>refbc_1030919_5_Cryptanura_sp._Gauld01
ATTTTATACTTTATTTTTGGATTTTGAGCTGGAATGATTGGATCCTCTATAAGAATAATTATCCGATTAGAACTAGGAAACCCAGGATTTTTTATTAATAATGATCAAATTTATAACTCAATTGTAACAGCTCATGCTTTCATTATAATTTTTTTCATAGTTATACCAATTATAATTGGAGGATTCGGAAATTGATTAATCCCCTTAATAATTGGAGCCCCTGATATATCATTCCCCCGAATAAATAATATAAGATTTTGATTACTCCCACCTTCAATTTTTATTTTAATTAATAGAAATATTATTAACCAAGGTGTAGGGACAGGATGAACAATTTACCCCCCTCTCTCTCTTAATATTAATCATGAAGGATTTTCAGTTGATTTAGCTATTTTTTCTCTTCATTTAGCTGGTATATCTTCAATTTTAGGTGCAATCAACTTCATTTCAACTATCTTAAATATACACCCATTAATAATAAAAATAGAACAATTATCATTATTTACATGATCAATTTTAATTACTACTATTTTGTTATTAATTGCTGTACCAGTTTTAGCAGGAGCCATCACTATACTTTTAACTGATCGAAACTTAAATACATCATTTTTTGACCCATCTGGAGGAGGTGATCCCATTTTATACCAACATCTATTT
>refbc_1030920_5_Cryptophion_sp._espinozaiDHJ01
ATTTTATACTTTATTTTAGGAATATGATCTGGAATAATCGGATCATCTCTAAGTTTAATTATTCGTATAGAATTAAGAACCCCAGGCTACCTAATTAATAATGATCAAATTTATAATTCTATAGTCACTGCACATGCTTTTATTATAATTTTTTTTATAGTTATACCAATTATAATTGGTGGGTTTGGTAATTGATTAATCCCACTAATAATAGGAAGACCAGATATAGCATTCCCACGAATAAATAATATAAGATTTTGATTACTCCCCCCATCATTAATATTTTTAATTTTCAGTTCTATTATTAATCAAGGAGTAGGAACTGGATGAACAGTTTACCCTCCCTTATCATTAAATATTAGACATGAAGGTATATCTGTGGATATAGCAATTTTTTCCTTACATATAGCCGGAATATCATCAATCATAGGTGCAATCAATTTTATTTCAACTATTATAATAATAAAAAATATTAAAAAAAATTTTGAACAATTAACTTTATTTAGATGATCAATTAAAATTACTACAATTCTTTTACTTTTAGCAGTTCCGGTTCTCGCTGGAGCAATCACAATACTTTTAACTGATCGTAATTTAAATACATCATTTTTTGACCCCTCAGGAGGTGGTGACCCAATTTTATATCAACATCTATTC
>refbc_1030922_5_Cryptophion_sp._espinozaiDHJ03
ATTTTATATTTTATTTTAGGTATATGATCTGGTATAATCGGATCATCTTTAAGTTTAATTATTCGTATAGAATTAAGAACCCCCGGTTATTTAATTAATAATGATCAAATTTATAATTCTATAGTCACCGCTCATGCTTTTATCATAATTTTTTTTATAGTTATACCAATTATAATTGGAGGATTCGGTAATTGATTAATTCCATTAATAATAGGAAGTCCAGATATAGCATTTCCACGCATGAATAATATAAGATTTTGATTATTACCACCATCATTAATATTTTTAATCTTTAGCTCAATTATCAATCAAGGAGTTGGCACTGGATGAACAGTTTACCCCCCCCTATCCTTAAATATTAGTCATGAAGGAATATCTGTTGATATAGCAATTTTTTCATTACATATAGCTGGAATATCATCAATTATAGGGGCAATTAATTTCATTTCTACAATTATAAGTATAAAAAATACTAATAAAAATTTTGAACAATTAACTTTATTCAGATGATCAATTAAAATTACCACAATTCTTTTACTTCTAGCAGTCCCAGTCCTAGCTGGKGCAATTACAATATTATTAACAGACCGTAATTTAAATACATCATTTTTTGATCCCTCAGGGGGGGGGGATCCNATTTTATATCAACACTTATTT
>refbc_1030925_5_Cryptophion_sp._inaequalipesDHJ02
ATTCTATATTTTATTTTAGGAATATGATCTGGTATAATTGGATCCTCATTAAGATTAATCATTCGAATAGAATTAAGAACCCCTGGCTATTTAATTAATAATGATCAAATTTATAACTCTATAGTCACAGCTCATGCTTTTATTATAATTTTTTTTATAGTTATACCTATTATAATCGGAGGATTTGGTAATTGATTAATTCCATTAATAATAGGAAGCCCAGACATAGCATTCCCACGAATAAATAATATAAGATTTTGACTACTTCCACCATCACTAATATTTTTAATTTTTAGCTCAATTACTAATCAAGGAGTAGGAACTGGATGAACAATTTACCCACCCCTATCATTAAATATTAGACATGAAGGAATATCCGTTGATTTAGCAATCTTTTCTTTACATATAGCAGGAATATCATCAATTATAGGAGCAATTAATTTTATCTCAACAATTATAAGTATAAAAAATATTAATAAAAACTTTGAACAACTAACATTATTTACATGATCAATTAAAATTACCACAATTCTTTTACTCTTAGCTGTCCCTGTTCTTGCAGGTGCAATTACTATATTATTAACAGATCGTAATCTAAATACTTCATTTTTTGACCCTTCAGGAGGGGGGGACCCAATCTTATACCAACATTTATTT
>refbc_1030926_5_Cryptophion_sp._inaequalipesDHJ03
ATTTTATATTTTATTCTAGGAATATGATCTGGAATAATTGGNTCATCATTAAGTTTAATTNTCCGGATAGAATTAAGAACTCCCGGTTATTTAATTAATAATGATCAAATTTATAATTCAATAGTTACTGCCCATGCTTTTATTATAATTTTTTTTATAGTTATACCAATTATAATTGGAGGATTTGGAAATTGATTAATTCCATTAATAATAGGAAGACCAGATATAGCATTCCCTCGAATAAATAATATAAGATTCTGATTACTTCCTCCTTCACTAATATTCCTAATTTTTAGTTCTATTACTAATCAAGGAGTTGGAACTGGCTGAACAGTTTACCCCCCATTATCTTTAAATATTAGTCATGAAGGAATATCTGTAGATATAGCAATTTTTTCCCTTCATATAGCAGGAATATCCTCAATTATAGGAGCAATTAATTTTATCTCAACAATTATAAGAATAAAAAATATTAATAAAAATTTTGAACAATTAACTCTATTTACATGATCAATTAAAATTACTACAATTCTTTTACTTTTAGCTGTACCTGTACTCGCCGGAGCAATTACAATATTATTAACTGATCGTAATTTAAACACTTCATTCTTTGATCCTTCTGGAGGGGGGGACCCTATTTTATATCAACATTTATTT
>refbc_1030927_5_Cryptophion_sp._manueliDHJ01
ATTTTATACTTTATCTTAGGGATATGATCTGGAATAATTGGCTCATCATTAAGTCTAATTATTCGAATAGAATTAAGAACTCCCGGATATTTAATTAATAATGACCAAATTTATAACTCTATAGTCACTGCTCATGCTTTTATTATAATTTTTTTTATAGTTATACCAATTATAATTGGTGGATTTGGAAATTGATTAATCCCATTAATAATAGGAAGACCTGATATAGCTTTCCCACGAATAAATAATATAAGATTTTGATTACTTCCACCATCCTTAATATTTTTAATATTTAGTTCAATTACTAATCAAGGAGTTGGAACCGGCTGAACAGTTTATCCACCTCTCTCATTAAATATTAGTCATGAAGGAATATCTGTAGATCTAGCAATTTTTTCTCTTCATATAGCAGGAATATCATCAATTATAGGAGCAATTAATTTTATTTCAACAATTATAAGAATAAAAAATATAAATAAAAATTTTGAACAATTAACATTATTTACATGATCTATTAAAATTACAACAATTCTTCTACTTTTAGCTGTACCAGTACTTGCAGGAGCAATTACAATACTATTAACTGATCGAAATTTAAATACTTCATTTTTCGATCCTTCTGGAGGGGGAGATCCCATTCTATATCAACATTTATTC
>refbc_1030928_5_Cryptophion_sp._manueliDHJ02
ATCCTATATTTTATTCTAGGAATATGATCTGGAATAATTGGNTCATCTTTAAGTCTAATTATTCGAATAGAATTAAGAACTCCTGGATACTTAATTAATAATGACCAAATTTATAATTCAATTGTTACTGCCCATGCTTTTATTATAATTTTTTTTATAGTTATACCAATTATAATTGGAGGATTTGGAAACTGATTAATTCCATTAATAATAGGAAGACCTGATATAGCATTTCCCCGAATAAATAATATAAGATTTTGATTACTCCCACCATCACTAATATTTCTAATTTTTAGTTCAATTACTAATGAAGGGGTAGGAACTGGTTGAACAGTTTATCCTCCTCTTTCTCTAAATATTAGTCATGAAGGTTTATCTGTTGATATAGCAATTTTTTCTCTACATATAGCAGGTATATCATCAATTATAGGAGCAATTAACTTTATTTCAACAATTATAAGAATAAAAAATATAAATAAAAATTTTGAACAATTAACATTATTTACATGATCAATTAAAATTACTACAATTCTCCTACTTTTAGCCGTTCCTGTTCTTGCAGGAGCAATTACAATATTATTAACTGACCGAAATTTAAATACTTCATTTTTTGACCCCTCTGGGGGTGGAGATCCCATTTTATATCAACATTTATTT
>refbc_1030929_5_Cubus_sp._validusDHJ01
ATACTATATTTTATTTTAGGAATCTGATCAGGTACAATTGGAACTTCTACAAGTATAATTATTCGAATTCAACTTATAAATCCAATAAAACCATTAATTATTAATGATCAAATATATAATTCTTTAGTAACAATACATGCATTCTTAATAATTTTTTTTTTAGTTATACCTACAATAATTGGAGGATTTGGAAATTGATTAATTCCATTAATATTAGGAACTCCTGATATAGCATTTCCACGTATAAATAATATAAGATTCTGACTGCTACCCCCCTCAATAATTATATTATTAATAAGTAGAATTATTAATCAAGGACCAGGTACTGGATGAACAATTTACCCGCCATTATCATCAAATATTAGACATGAAGGAATATCAGTCGATTACGCTATTTTCTCCCTTCATATTGCAGGATCTTCTTCTATTATAGGTGCAATTAACTTTATTACAACTATTTTTAATTTAAAAATTAAAAATTTAAAAATAAGACAATTAACACTTTTCTCATGATCAATTATTATTACATCAATTTTACTCCTATTAGCTGTACCTGTTTTAGCAGGAGCTCTAACAATATTAATTTTTGATCGAAACTTAAATACATCATTCTTTGATCCTTCCGGAGNAGNNNANCCAATTCTCTTCCAACATCTCTTC
>refbc_1030930_5_Cubus_sp._validusDHJ02
ATATTATATTTTATTTTAGGAATCTGATCAGGTACAATTGGAACTTCTACAAGTATAATTATTCGAATTCAACTTATAAATCCAATAAAACCATTAATTATTAATGATCAAATATATAATTCTTTAGTTACAATACATGCATTCTTGATAATTTTTTTTTTAGTTATACCTACAATAATTGGAGGTTTCGGAAATTGATTAATTCCATTAATATTAGGAACTCCTGATATAGCATTCCCTCGAATAAATAATATAAGATTCTGACTTTTACCCCCCTCAATAATTATATTATTAATAAGAAGAATTATTAATCAAGGACCAGGCACTGGGTGAACTGTTTACCCCCCATTATCATCAAATATTAGACATGAAGGTATATCAGTTGATTACGCTATTTTCTCCTTACATATTGCGGGATCCTCATCTATTATAGGAGCAATTAATTTTATCACAACAATTTTTAATTTAAAAATTAAAAATTTAAAAATAAGACAATTAACTCTTTTCTCATGATCAATTATTATTACATCAATTTTACTTCTTTTAGCCGTACCTGTTTTAGCTGGCGCTCTAACAATATTAATTTTTGATCGAAATTTAAATACATCATTCTTTGATCCTTCAGGAGGAGGAGACCCAATTCTTTTCCAACATCTATTC
>refbc_1030931_5_Cubus_sp._validusDHJ03
ATATTATATTTTATTTTAGGAATATGATCAGGTACTATTGGTACCTCTACAAGTATAATTATTCGAATTCAATTAATAAGCCCAATAAAACCATTAATTATTAATGATCAAACATATAATTCTTTAGTAACAATACATGCATTTTTAATAATTTTTTTTTTAGTTATACCTACAATAATTGGAGGATTTGGAAATTGATTAGTTCCTTTAATATTAGGAACACCTGATATAGCATTTCCTCGAATAAATAATATAAGATTTTGACTTTTACCTCCTTCAATAATTTTACTATTTATAAGTAGAATTATTAATCAAGGTCCAGGTACTGGATGAACAATATATCCACCATTATCATCTAATATTAGTCATGAAGGAATATCAGTTGATTATGCTATTTTCTCTCTTCATATTGCAGGATCTTCTTCAATTATGGGAGCAATTAATTTTATTACAACAATTTTTAATTTAAAAATTAAAAATTTAAAAATAAGACAATTAACCCTTTTCTCATGATCAATTATAATTACATCAATTTTACTTCTTTTAGCTGTTCCTGTTCTAGCAGGAGCACTAACAATATTAATTTTTGATCGAAATTTAAATACATCATTTTTTGATCCATCAGGTGGAGGTGATCCAATTCTTTTCCAACATTTATTT
>refbc_1030932_5_Cubus_sp._validusDHJ04
ATATTATATTTTATTTTAGGAATCTGATCAGGTACAATTGGAACTTCTACAAGTATAATTATTCGAATTCAACTTATAAATCCAATAAAACCATTAATTATTAATGATCAAATATATAATTCTTTAGTAACAATACATGCATTCTTAATAATTTTTTTTTTAGTTATACCTACAATAATTGGAGGTTTCGGAAATTGATTAATTCCACTAATACTAGGAACTCCTGATATAGCATTCCCTCGAATAAATAATATAAGATTCTGACTTTTACCCCCCTCAATAATCATATTATTAATAAGAAGAATTATTAATCAAGGACCAGGTACTGGGTGAACTATTTACCCCCCATTATCATCAAATATTAGACATGAAGGAATATCAGTTGATTATGCTATTTTCTCCCTACATATTGCGGGATCCTCATCTATTATAGGAGCAATTAATTTTATCACAACAATTTTTAATTTAAAAATTAAAAATTTAAAAATAAGACAATTAACTCTTTTCTCATGATCAATTATTATTACATCAATTTTACTTCTTTTAGCTGTTCCTGTTTTAGCTGGTGCTCTAACAATATTAATTTTTGATCGAAATTTAAATACATCATTCTTTGACCCCTCAGGAGGGGGAGACCCAATTCTTTTCCAACATCTATTC
>refbc_1030933_5_Cubus_sp._validusDHJ05
ATATTATATTTCATTTTAGGAATTTGATCAGGTACAATTGGAACTTCTACAAGTATAATTATTCGAATTCAACTTATAAATCCAATAAAACCATTAATTACTAATGATCAAATATACAATTCTTTAGTAACAATACATGCATTTTTAATAATTTTTTTTTTAGTTATACCTACAATAATTGGAGGATTTGGAAATTGATTAGTTCCATTAATATTAGGAACACCTGATATAGCATTTCCTCGAATAAATAATATAAGATTTTGACTTTTACCACCTTCAATAATTCTATTATTAATAAGTAGAATCATTAATCAAGGTCCAGGAACTGGATGAACAATATATCCACCATTATCATCTAATATTAGTCATGAAGGAATATCCGTTGATTATGCTATTTTTTCTCTTCATATTGCAGGATCTTCCTCAATTATAGGAGCAATTAATTTTATTACAACAATTTTTAATTTAAAAATTAAAAATTTAAAAATAAGACAATTAAATCTTTTTTCATGATCAATTATTATTACATCAATCTTACTTCTTTTAGCTGTTCCTGTATTAGCAGGTGCTTTAACAATATTAATTTTTGATCGAAATTTAAATACTTCATTCTTTGATCCATCAGGAGGGGGAGATCCTATTCTTTTTCAACATTTATTT
>refbc_1030935_5_Cubus_sp._validusDHJ07
ATACTATATTTTATTTTAGGGATCTGATCAGGTACAATTGGAACTTCAACAAGTATAATTATTCGAATTCAACTTATAAATCCAATAAAACCATTAATTATTAATGATCAAATATATAATTCTTTAGTAACAATACATGCATTCTTAATAATTTTTTTTTTAGTTATACCTACAATAATTGGAGGATTTGGAAATTGATTAATTCCATTAATATTAGGAACTCCTGATATAGCATTTCCACGTATAAATAATATAAGATTCTGATTATTACCTCCCTCAATAATTATATTATTAATAAGTAGAATTATTAATCAAGGACCAGGTACTGGATGAACAGTTTACCCACCATTATCATCAAATATTAGACATGAAGGAATATCAGTCGATTATGCTATTTTCTCCCTTCATATTGCAGGATCTTCTTCTATTATAGGTGCAATTAACTTTATTACAACAATTTTTAATTTAAAAATTAAAAATTTAAAAATAAGACAATTAACACTTTTCTCATGATCAATTATTATTACATCAATTTTACTTCTACTAGCTGTACCCGTTTTAGCTGGTGCCCTAACAATATTAATTTTTGATCGAAACTTAAATACATCATTCTTTGATCCCTCCGGAGGGGGAGACCCAATTCTATTCCAACATCTCTTC
>refbc_1030936_5_Diacantharius_sp._Wahl03
ATTTTATATTTTATTTTTGGATTATGAGCAGGAATAATTGGATCTTCACTTAGATTTATCATTCGATTAGAATTAGGAAACCCTGGATATTTAATTAATAATGATCAAATTTATAACTCAATTATTACAGCTCATGCTTTTATTATAATTTTTTTTATAGTTATACCAATTATAATTGGAGGATTTGGAAATTGAATTATCCCTTTAATAATTGGATCACCAGATATAGCTTTTCCTCGAATAAATAATATAAGATTTTGATTACTTCCCCCATCTATCTTTTTACTAATTATTAGTTCTATAACTAATCAAGGTTCTGGAACTGGATGAACAGTATATCCACCATTATCCTCTAACTTAAATCATGAAGGACTATCTGTAGATTTATCAATTTTCTCTCTTCACTTAGCTGGAATATCATCTATTATAGGAGCAATTAACTTTATTACAACTATTTTAAATATTTTTCCCAAAAACATAAAACTTGAACAACTAACTCTATTTTCATGATCAATTTTAATTACAACAATTTTATTATTATTAGCAGTACCTGTTTTAGCAGGAGCAATTACTATATTATTAACTGATCGAAATTTAAATACCTCATTTTTTGATCCATCTGGTGGTGGAGATCCAATTTTATATCAACATTTATTC
>refbc_1030939_5_Diradops_sp._poirenaDHJ01
GGAATAATTGGATCCTCTCTAAGATTAATTATTCGGCTTGAACTTGGCAACCCCGGATTTTTAATTAATAATGATCAAATTTACAATTCAATTGTAACAGCCCACGCTTTTATTATAATTTTTTTTATAGTAATACCAATTATAATTGGAGGATTTGGAAATTGATTAATCCCCCTAATACTAGGGGCCCCTGATATAGCATTTCCACGAATAAATAATATAAGATTTTGACTTCTTCCTCCTTCACTAATTCTCTTAATTTCAAGAAATATAATAAATCAAGGAGTAGGAACAGGTTGAACAGTCTATCCCCCCCTCTCTCTTAATGTAAATCATGAAGGGAACTCAGTTGATTTAGCTATTTTCTCCCTTCATATAGCCGGAGCTTCCTCAATTATAGGTGCTATTAATTTTATTACTACCATTATTAACATAAAAATTTCAAATTCTTCACTTGAACAATTAACTTTACTAACTTGATCAATTCAAATCACCGTAATTCTACTTCTTCTTGCTGTCCCAGTTCTAGCAGGAGCTATTACAATACTATTAACTGACCGTAATTTAAATACATCATTTTTTGACCCAAGAGGAGGAGGAGACCCAATTCT
>refbc_1030940_5_Diradops_sp._poirenaDHJ02
ATCCTTTATTTTATATTCGGAATATGATCTGGAATAATTGGATCCTCTCTAAGATTAATTATCCGACTTGAACTTGGCAACCCCGGATTTTTAATTAATAATGATCAAATTTACAATTCAATTGTAACGGCCCACGCTTTTATTATAATTTTTTTTATAGTAATACCAATTATAATTGGAGGATTTGGAAATTGATTAATTCCTTTAATACTTGGAGCCCCCGATATAGCATTTCCACGAATAAATAATATAAGATTTTGACTTCTTCCTCCTTCACTAATTATTTTAATTTCAAGGAATATAATAAACCAAGGAGTAGGGACAGGTTGAACAGTATACCCCCCCCTCTCTCTTAATGTAAATCATGAAGGAAACTCAGTTGATTTAGCTATTTTTTCCCTTCATATAGCCGGAGCTTCCTCAATTATAGGGGCTATTAATTTTATTACTACTATTATTAACATAAAAATTTCAAATTCTTCACTTGAACAATTAACTTTATTAACTTGATCAATTCAAATTACTGTAATTCTTCTTCTTCTTGCTGTTCCTGTTCTAGCAGGAGCTATTACAATACTATTAACTGACCGTAATTTAAATACATCATTTTTTGACCCAAGAGGCGGAGGAGACCCAATTTTATACCAACATTTATTC
>refbc_1030942_5_Diradops_sp._yoveraDHJ01
ATTTTATATTTTATATTCGGCATATGATCAGGTATAATTGGATCTTCTTTAAGATTAATCATCCGCCTTGAATTAGGAAACCCCGGATTTTTAATTAATAATGATCAAATTTACAACTCAATTGTAACAGCACATGCTTTTATCATAATTTTTTTTATAGTCATACCCATCATAATCGGAGGATTTGGAAATTGATTAATTCCTTTAATATTAGGAGCTCCTGACATAGCATTCCCTCGCATAAATAATATAAGATTTTGACTTTTACCCCCCTCATTAATTTTATTAATTTCAAGAAATATAATAAATCAAGGCGTAGGCACAGGCTGAACAGTATACCCACCCCTCTCATTAAATGTAAATCATGAAGGCAATTCAGTTGATCTAGCTATTTTTTCTCTTCATATAGCAGGGGCATCCTCAATTATAGGAGCTATTAATTTTATTACTACTATTATTAATATAAAAATTCCTAACTCCTCTCTTGAACAATTAACTCTTATATCATGATCCATTCAAATCACAGTTATCCTCCTCCTCCTTGCAGTCCCCGTTTTAGCTGGAGCTATCACAATACTTTTAACAGACCGAAATTTAAACACCTCATTTTTTGACCCT
>refbc_1030944_5_Dusona_sp._GAULD-07
TGAGCTGGAATAATTGGTTCATCAATAAGATTAATTATTCGAATAGAATTAGGTAACCCTGGATATTTAATTAATAATGATCAAATTTATAATTCTTTTATTACAGCTCATGCATTTATTATAATTTTTTTTATAGTTATACCAATTATAATTGGAGGGTTCGGAAATTGATTAATTCCATTAATATTAGGAGCTCCTGATATAGCTTTCCCACGTATAAATAATATAAGATTTTGATTACTCCCCCCATCAATTATTTTATTAATATTTAGATCTTTAACTAATAAAGGAGTTGGTACAGGATGAACAATTTATCCCCCTCTATCTTTAAATTTATATCATGAAGGCAATTCCGTTGACCTCTCAATTTTTTCCTTACACATAGCAGGAATATCATCAATTATAGGTGCTATTAACTTTATTACAACAATTATAAATATAAAAAATTTAAATAAAAAATTTGAACAATTAACTTTATTTTCATGATCAATTATTATTACAGCAATTTTATTACTTTTAGCTGTTCCAGTATTAGCAGGAGCAATCACAATAATACTCACAGATCGAAATTTAAATACTACATTTTTTGACCCATCTGGAGGAGGAGACCCAATTTTATATCAACATTTATTT
>refbc_1030945_5_Dusona_sp._GAULD95
TATATTTTATTTTTGGGATATGAGCTGGAATAATTGGTTCTTCAATAAGTTTAATTATTCGTATAGAATTAGGGAATCCTGGAATTTTAATTAATAATGATCAAATTTATAATTCTTTTGTTACAGCCCATGCTTTTATTATAATTTTTTTTATAGTAATACCAATTATAATTGGAGGATTTGGAAATTGATTAATTCCTTTAATATTAGGATCTCCTGATATAGCATTTCCTCGAATAAATAATATAAGATTTTGATTACTCCCTCCATCAATTATATTATTAATTTCTAGATCAATTATTAATAAAGGAGTAGGGACAGGATGAACAGTTTACCCCCCTCTATCTTTAAATATTAATCATGAAGGAATATCAATAGATTTAGCAATTTTCTCTCTTCATTTAGCAGGTATATCATCAATTATAGGGGCTGTAAATTTCATTTCAACAACTATTTTAATAAAAAATTTAAATAAAAAAATTGAACAAGTAACTTTATTTACTTGATCTATTATTATTACAGCTATTTTATTATTATTAGCAGTGCCAGTATTAGCAAGAGCTATTACAATATTATTAACTGACCGAAATTTAAATACTTCTTTTTTTGATCCATCAGGAGGAGGAGACCCAATTTTATTTCAACATTTATTT
>refbc_1030946_5_Dusona_sp._GauldW1
ATTTTATNTTTTATATTTGGAATATGAGCTGGAATATTTGGNTCTTCTATAAGTTTATTAATCCGAATAGAATTAGGAAATCCTGGATTTTTAATCAATAATGATCAAATTTATAATTCTTTTGTTACAACTCATGCATTTATTATAATTTTTTTTATAGTTATACCAATTATAATTGGTGGGTTTGGAAATTGATTAATTCCATTAATATTAGGAGCTCCAGATATAGCTTTCCCTCGAATAAATAATATAAGATTTTGATTACTCCCCCCTTCAATTATATTATTAATATTTAGATCTATTACAAATAATGGTATAGGAACTGGATGAACAGTTTACCCTCCTTTATCTTTAAATATTAATCATGAAGGAATATCTGTAGATATAGCTATTTTTTCACTTCATATAGCAGGTATATCTTCAATTATAGGAGCTATTAATTTTATTACTACTATTATTTTAATAAAAAACTTAAATAAAAAATTCGAACAATTAACTTTATTTATATGATCTATTATTATTACTGCTTTATTATTATTACTTGCTGTTCCTGTATTAGCAGGAGCAATTACAATATTATTAACTGATCGTAATTTAAATACATCTTTTTTTGACCCATCAGGGGGTGGTGATCCAATTTTATATCAACATTTATTT
>refbc_1030947_5_Dusona_sp._INB-006
GAGCAGGAATAATTGGATCTTCAATAAGATTAATTATTCGTATAGAATTAGGAAATCCAGGATTTTTAATTAACAATGATCAAATTTATAATTCATTCGTAACAGCACACGCATTTATTATAATTTTTTTTATAGTTATACCAATTATAATTGGAGGATTCGGAAATTGATTAATTCCATTAATAATAGGAGCTCCAGATATATCTTTCCCTCGAATAAATAACATAAGATTTTGATTACTTCCTCCTTCAATTATTTTTTTAATATTTAGATCTATCATTAACAGAGGAGTTGGGACTGGATGAACAATTTACCCACCTTTATCTTCTAATATAAATCATGAAGGAATATCTATAGATATCACAATTTTTTCACTTCACTTAGCAGGAATATCATCAATTATAGGAGCAGTAAATTTTATTTCTACTATTATTTTAATAAAAAATTTAAAAAAAAAATTTGAACAAATTACTTTATTTTCCTGATCTATTATTATTACAGCAATTTTATTATTATTAGCTGTACCAGTTTTAGCTAGTGCAATTACAATATTAATTACAGATCGTAATTTAAATACATCTTTTTTTGACCCATCAGGAGGGGGAGACCCAATTTTATTCCAACACCTATTT
>refbc_1030948_5_Dusona_sp._INB-010
ATTTTATACTTTATTTTTGGAATATGAGCAGGAATAATTGGATCCTCAATAAGATTAATTATTCGAATAGAACTAGGAAATCCAGGAATTTTAATTAATAACGACCAAATTTATAATTCTTTTGTTACATCCCATGCATTTATTATAATTTTTTTTATAGTTATACCAATTATAATTGGGGGATTTGGAAATTGATTAATCCCTTTAATACAAGGATCCCCTGATATAGCTTTCCCACGAATAAATAACTTAAGATTCTGATTATTAATTCCATCAATTTTATTATTAATTTCAAGTTCAATTATTAATTTAGGAGTTGGAACTGGTTGAACAGTTTATCCCCCTCTTTCATTAAATATTAATCATGAAGGTATATCAGTTGATATAGCTATTTTTTCACTTCATTTAGCCGGAATATCCTCAATTATAGGTTCAATTAATTTTATTACAACTATTTTAATACTTAAAAATTTAAATAAAAAAATTGAACAAATAACATTATTTACTTGATCAATTATTATTACCACAATTTTACTATTATTGGCAGTCCCAGTTTTAGCCGGAGCAATTACTATATTATTAACTGATCGAAATTTAAATACATCATTTTTTGACCCTTCAGGAGGAGGAGANCCAATTTTATACCAACATTTATTT
>refbc_1030949_5_Dusona_sp._INB-012
ATTTTCGGNATATGAGCAGGAATAATTGGNTCATCAATAAGATTAATTATCCGAATAGAACTTGGAAATCCAGGATTTTTAATTAATAATGATCAAATTTACAATTCCTTTGTTACAGCCCATGCATTTATTATAATTTTCTTTATAGTTATACCAATTATAATTGGGGGGTTCGGAAATTGATTAATTCCTTTAATATTAGGGTCCCCTGATATAGCTTTTCCCCGTATAAATAATATAAGATTTTGACTACTCCCCCCCTCAATTATATTATTAATTTTTAGATCTCTTACAAATAAAGGGATAGGAACTGGGTGAACAGTTTATCCTCCTTTATCATTAAATGTTAATCATGAAGGTATGTCTGTTGATATAGCAATTTTTTCTTTACATTTAGCTGGTATATCTTCAATTATAGGGGCTATTAATTTTATTACAACAATTATTTCTATAAAAAATTTAAATAAAAAATTTGAACAACTAACATTATTTACATGATCAATTATTATTACTGCAATCTTATTACTTCTTGCAGTTCCAGTATTAGCGGGGGCTATTACAATATTATTAACAGATCGTAATTTAAATACATCATTTTTTGATCCTTCTGGAGGGGGGGATCCAATTTTATATCAACACCTATNT
>refbc_1030952_5_Dusona_sp._INB-099
ATTTTATACTTTATTTTTGGAATATGAGCTGGTATAATTGGATCATCTATAAGTTTAATTATTCGTATAGAATTAGGGAATCCAGGACATTTAATTAATAATGATCAAATTTATAATTCTTTTGTTACTGCTCATGCGTTTATTATAATTTTTTTTATAGTAATACCCCTCATAATTGGTGGATTTGGAAATTGATTAATTCCATTAATAATAGGAGCTCCCGATATGGCCTTTCCACGAATAAATAATATAAGATTTTGACTTTTACCACCTTCTTTAATATGTTTAATTTTTAGATCAATTACCAATAATGGAAGAGGAACTGGTTGGACTATTTACCCACCATTATCTTTAAATATTAATCATGAAGGAATATCAGTTGATTTAGCAATTTTTTCATTACACTTAGCAGGTATATCTTCAATTATAGGAGCTATTAATTTTATTTCAACTACAATTCTCATAAAAAATGTTGTTAAAAAAATTGAACAAATAACATTATTTACTTGATCAATTTTTATTACAACAATTTTATTACTACTTGCTGTCCCTGTTTTAGCAGGAGCAATTACTATATTATTAACAGATCGTAATTTAAATACATCATTTTTTGANCCTTCA
>refbc_1030953_5_Eiphosoma_sp._Janzen08
CGACTAGAANTAAGAAATCCAGGAACTTTAATTGGAAATAGACAAATTTATAATGCTATAGTAACTATACACGCCTTAGTTATAATTTTTTTTATGGTTATACCAGTAATAATTGGTGGATTTGGAAATTGATTAATTCCTTTAATATTAGGAGCACCTGATATAGCATTTCCACGAATAAATAATTTAAGATTATGACTTTTATTTCCATCTCTTTTAATGTTAATTATAAGATCTATAACTAATCAAGGTGTAGGTACAGGATGAACTATTTACCCTCCTTTATCACTAAATATAAGTCAAGAAGGAATATCTATAGATTTATCAATTTTCTCCTTACATTTAGCCGGAATATCTTCAATTTTAGGATCAATTAATTTTATTTCAACAATTTTTAATATGAAAATCATAAATTCAAATCCTGATCAATTAACCTTATTCTCTTGATCAGTCAATATCACAACCATCCTACTTCTTTTAGCAGTTCCCGTTTTAGCAGGAGCTATTACTATAATTTTAACAGATCGAAATTTAAATACTTCATTTTTTGATCCAAGAGGAGGAGGAGACCCAGTATTATTCCAGCATTTATTT
>refbc_1030954_5_Eiphosoma_sp._Janzen11
ATTTTGTATTTTATTTTTGGTATATGATCTGGAATAATTGGTAGGTCAATAAGATTAATTATTCGCATAGAATTAAGAAATCCTGGTGATTTGATTGGAAACAGACAAATTTATAATGCAATAGTTACTAGACATGCATTAATTATAATTTTTTTTATAGTTATACCAGTCATGATTGGTGGTTTTGGAAATTGGTTGGTTCCATTAATATTGGGAGCCCCAGATATAGCTTTTCCGCGAATAAATAACTTAAGATTATGATTATTATTTCCATCATTAATAATTTTAATTATAAGATCTTTCACAAATCAGGGAGTTGGAACAGGGTGAACAATTTACCCCCCCTTATCATTAAATTTAAATCAAGAAGGAATAGCTATAGATTTATCAATTTTTTCTTTACATTTAGCAGGTATATCATCGATTTTAGGGTCTATTAATTTTATTTCAACCATTTTTAATATAAAAATTAATAATTCTAATCTTGACCAGTTAACATTATTTTCATGGTCGGTAAATATTACAACTATTTTATTATTACTTGCAGTGCCTGTTTTAGCTGGGGCAATCACCATAATTTTAACAGATCGTAATTTAAATACATCTTTTTTTGACCCAAGTGGTGGTGGGGACCCTGTATTATTTCAACATTTATTT
>refbc_1030955_5_Eiphosoma_sp._Janzen13
ATTATATATTTTATTTTTGGAATATGAGCAGGAATAATTGGTTCTTCAATAAGTTTAATTATTCGTTTAGAATTAAGTAATCCTGGATCTCTAATTGGAAATAGTCAAATTTATAATGCTATAGTTACAATACATGCATTAATTATAATTTTTTTCATAGTTATACCAATCATAATTGGTGGGTTTGGTAATTGATTAATTCCATTAATATTAGGTGCTCCCGATATAGCATTTCCTCGAATAAATAACTTAAGTTTATGACTTTTATTTCCTTCTCTTTTAATTCTTATTATAAGATCAATAACTAATCAAGGAGTAGGAACTGGATGAACAATTTATCCACCTTTATCCTTAAATATAAGTCAAGAAGGTATATCAATAGATTTATCAATTTTTTCATTACATTTAGCTGGAATATCATCAATTTTAGGATCAATTAATTTTATTTCAACAATTTTTAATATAAAAATTTTTGATTCTAAACTTGATCAATTAACATTATTTTCCTGATCAGTTAATATTACTACTATTCTTCTATTATTAGCAGTTCCAGTTTTAGCAGGTGCAATTACTATAATTTTAACTGATCGAAATTTAAATACATCATTTTTTGATCCAAGAGGNGGGGGAGATCCTGTATTATATCAACATTTATTT
>refbc_1030959_5_Eiphosoma_sp._macrumDHJ02
ATTATATACTTTATCTTTGGAATATGATCTGGAATAATAGGATCTTCAATAAGTTTAATTATTCGAATAGAATTAAGAAACCCAGGATTATTAACTAGAAATAGACAAATTTATAACTCAATAGTAACAATACATGCTTTAATTATAATTTTTTTTATGGTAATACCAGTAATAATTGGAGGATTTGGAAATTGATTAACCCCTCTTATATTAGGAGCTCCAGATATAGCATTTCCTCGAATAAATAATTTAAGATTATGATTATTACTTCCTTCCTTAATAAATTTAATTATAAGATCATTTACAAATCAAGGAGTTGGAACAGGATGAACAATTTATCCCCCTCTTTCTTTAAATATAAGACAAGAAGGAATATCAATAGATTTATCAATTTATTCTTTACATTTAGCAGGTATATCATCAATTTTAGGATCAATTAATTTTATTTCAACAATTTTTAATATAAAATTATTTAAAACAAAACTTGATCAATTAACATTATTTTCTTGATCTGTTAATATTACAACAATTCTTCTTCTTTTAGCAGTTCCAGTTCTAGCTGGAGCTATTACTATAATTTTAACTGATCGAAATTTAAATACATCATTTTTTGATCCTAGAGGAGGAGGAGATCCCGTTTTATTTCAACATTTATTC
>refbc_1030960_5_Eiphosoma_sp._macrumDHJ03
ATTATATATTTTATCTTTGGGATATGATCTGGAATAATAGGATCTTCAATAAGTTTAATTATTCGAATAGAATTAAGAAATCCAGGCTTATTAACTAGAAATAGACAAATTTATAATTCAATAGTTACAATACATGCTTTAGTTATAATTTTTTTTATAGTTATACCAGTAATAATTGGTGGATTTGGAAATTGATTAACTCCATTAATATTAGGAGCTCCAGATATAGCATTCCCTCGAATAAATAACTTAAGTTTATGATTATTATTTCCTTCTATAATAAATTTAATTATAAGATCATTTACAAATCAAGGAGTTGGAACTGGGTGAACAATTTATCCCCCTCTTTCTTTAAACATAAGACAAGAAGGAATATCAATAGATTTATCAATTTTCTCTTTACACTTAGCAGGAATATCATCAATTTTAGGATCAATTAATTTTATTTCAACAATTTTTAACATAAAATTATTTAGAACAAGACTTGATCAATTAACATTATTTTCTTGATCTGTTAATATTACAACAATTCTTCTTCTTTTAGCAGTTCCAGTTCTAGCCGGAGCTATTACTATAATTTTAACTGATCGAAATTTAAATACATCATTTTTTGATCCAAGAGGAGGGGGAGACCCCGTTTTATTTCAACATTTATTC
>refbc_1030963_5_Eiphosoma_sp._macrumDHJ06
ATTATATATTTTATCTTTGGGATATGATCTGGAATAATAGGATCTTCAATAAGTTTAATTATTCGAATAGAATTAAGAAATCCAGGCTTATTAACTGGAAATAGACAAATTTATAATTCAATAGTTACAATACATGCTTTAATTATAATTTTTTTTATAGTTATACCAGTAATAATTGGTGGATTTGGAAATTGATTAACTCCATTAATATTAGGAGCTCCAGATATAGCATTCCCTCGAATAAATAACTTAAGCTTATGATTATTATTCCCTTCTATAATAAATTTAATTATAAGATCATTTACAAATCAAGGAGTTGGAACTGGATGAACAATTTATCCCCCTCTTTCTCTAAACATAAGACAAGAAGGAATATCAATAGATTTATCAATTTACTCTTTACACTTAGCAGGAATATCATCAATTTTAGGATCAATTAATTTTATTTCAACAATTTTTAATATAAAATTATTTAGAACAAGACTTGATCAATTAACATTATTTTCTTGATCTGTTAATATTACAACAATTCTTCTTCTTTTAGCAGTTCCAGTTCTAGCTGGAGCTATTACTATAATTTTAACTGATCGAAATTTAAATACATCATTTTTTGATCCAAGAGGAGGGGGAGACCCTATTTTATTTCAACATTTATTC
>refbc_1030964_5_Eiphosoma_sp._macrumDHJ08
GGAATATGATCAGGAATAGTAGGATCTTCAATAAGATTAATTATTCGTATAGAATTAAGTAATCCAGGTTTACTGACTGGTAATAGACAAATTTATAATTCAATAGTTACAATGCATGCTTTAGTTATAATTTTCTTTATAGTAATACCAGTAATAATTGGAGGATTTGGAAACTGATTAACTCCCTTAATATTAGGGGCTCCAGATATAGCATTCCCTCGAATAAATAATTTAAGATTATGATTACTATTCCCCTCCATAATAAATTTAATTATAAGATCCTTTACAAATCAAGGAGTTGGAACGGGATGAACAATTTACCCCCCTCTCTCTCTAAATATAAGACAAGAAGGAATATCAATAGATTTATCAATTTATTCTTTACACTTAGCAGGAATATCATCAATTTTAGGATCAATTAATTTTATTACAACAATCTTTAACATAAAAATATTTAGAACAAGACTTGATCAACTAACATTATTTTCTTGATCTGTAAATATTACAACAATCCTTCTTCTTTTAGCAGTCCCAGTTTTGGCCGGGGCCATTACTATAATTTTAACTGACCGAAACTTAAATACATCATTTTTTGACCCAAGAGGAGGAGGTGACCCTGTTTTATTCCAACATTTATT
>refbc_1030965_5_Eiphosoma_sp._macrumDHJ09
ATCATATATTTTATTTTCGGCCTATGATCTGGAATAATAGGATCTTCAATAAGTATTATTATTCGTATAGAATTAAGTAATCCAGGCTTAATAACTGGTAATAATCAAATTTATAATTCAATAGTAACAATACATGCTTTAGTTATAATTTTTTTTATAGTAATGCCGGTAATAATCGGAGGATTTGGAAATTGATTAACTCCGTTAATATTAGGGGCCCCAGATATAGCATTCCCCCGTATAAATAATTTAAGATTATGATTATTATTCCCTTCCATAATAAATTTAATTATAAGATCATTTACAAATCAAGGAGTTGGGACAGGGTGAACAATTTATCCTCCTCTTTCCTTAAATACAAGACAAGAAGGAATATCTATAGATTTATCAATTTATTCTCTTCATTTAGCAGGCATATCATCAATTTTAGGATCAATTAATTTTATTTCAACAATTTTTAATATAAAAATATTTAGAACAAAACTTGATCAATTAACATTATTTTCTTGATCTGTTAATATTACTACAATTCTACTTCTTTTAGCAGTTCCAGTTCTAGCAGGGGCAATTACTATAATTTTAACTGATCGAAATTTAAATACATCATTTTTTGATCCAAGAGGGGGGGGGGACCCNGTTTTATTCCAACNTTTATTT
>refbc_1030970_5_Eiphosoma_sp._macrumDHJ14
ATTTTATACTTTATTTTCGGGATATGGTCAGGAATAGTTGGCTCTTCAATAAGATTAATTATCCGAATAGAATTAAGTAACCCCGGAACTTTGATTGGTAATAGACAAATTTACAACTCAATAGTAACTGCACATGCTTTAATTATAATTTTCTTTATAGTAATACCAATCATAATTGGGGGCTTCGGAAATTGATTAACCCCCTTAATACTCGGAGCCCCCGATATAGCATTCCCCCGAATAAATAACCTTAGATTATGACTGTTATTCCCCTCAATAATAAATTTAATTATAAGATCATTTACAAATCAAGGAGTTGGGACAGGATGAACAATTTACCCCCCCCTCTCCTTAAATTTGAGTCAAGAAGGCATGTCAATAGACCTTTCAATCTATTCTTTACACCTAGCAGGAATATCCTCAATTTTAGGTGCAATTAATTTTATCACAACAATTTTTAACATAAAAATTCATAGGTCTAACCTTGATCAATTAACATTATTTTCATGATCAGTCAATATCACAACAATCCTTCTTCTTCTTGCCGTCCCAGTCCTAGCGGGGGCAATCACCATAATTTTAACTGACCGAAATTTAAATACATCATTCTTTGATCCTAGAGGGGGAGGAGACCCTGTATTGTTCCAGCACTTATTC
>refbc_1030971_5_Eiphosoma_sp._maculicoxaDHJ02
ATTATATATTTTATTTTTGGAATATGATCAGGAATAATTGGGTCATCAATAAGATTAATCATTCGATTAGAATTAAGAAATCCTGGAGCTTTAATTGGAAATAGACAAATTTATAATTCCATGGTAACTATACATGCTTTGGTTATAATTTTTTTTATAGTTATACCAGTTATAATTGGAGGATTTGGAAATTGATTGATTCCTTTAATATTAGGAGCTCCTGATATAGCATTTCCACGAATAAATAATTTAAGGCTATGACTCTTATTTCCCTCACTTATAATATTAATTATAAGATCAATAACCAATCAAGGAGTAGGAACTGGGTGAACAATTTACCCTCCTTTATCATTAAACATAAGACAAGAAGGAATATCAATAGATTTATCAATCTTTTCATTACATTTAGCTGGAATATCTTCAATTTTAGGATCAATCAATTTTATTTCAACAAATTTTAATATAAAAATTTTAAATTCAAATTTTGATCAATTAACATTGTTTTCTTGATCAGTTAATATTACAACTATTCTTCTTTTACTAGCAATCCCTGTTTTAGCTGGGGCTATTACAATAATCTTAACAGATCGAAATTTAAATACATCTTTTTTTGATCCTAGAGGAGGGGGGGANCCTATTTTATTTCAGCATTTATTT
>refbc_1030974_5_Enicospilus_sp._flavostigmusDHJ05
ATTTTATATTTTATTTTTGGAATATGAACAGGAATAATTGGATCGTCTTTAAGAATTTTAATTCGAATAGAATTGGGAAACCCAGGATATTTATTAAATAATGATCAATTGTANAATTTTATTATTACATCACATGCTTTTATTATAATTTTTTTTATAGTTATACCTATTATAATTGGAGGATTTGGTAATTGATTAATTCCTTTAATATTAGGAGTTCCAGATATAGCATTTCCACGAATAAATAATATAAGATTTTGACTTCTTCCCCCCTCAATTAATTACGTAATTATGAGAAATATTTTAAATAATGGAGTAGGTACAGGATGAACAGTTTATCCTCCTTTGTCATTAAATTTCAACCATGAAGGAATAGCAGTTGATTTAAGAATTTTTTCTCTACATTTAGCAGGAATATCATCAATTATAGGAGCTATTAATTTTATTAGAACAATTATAAATATAAAAAATTTATTAATAAAAATTGAACAAATATCATTATTCTCATGATCAATTTTAATTNCTACAATTTTACTACTATTAGCAGTACCAGTTTTGGCTGGAGCTATTACCATATTGTTAACTGATCGAAATTTAAATACAAGATTTTTTGATCCTTCAGGAGGTGATGATCCTATTTTATATCAACATTTATTT
>refbc_1030977_5_Enicospilus_sp._Gauld102
ATTTTATATTTTATTTTCGGAATATGAGCCGGTATAATTGGATCTTCTTTAAGAATTTTAATTCGAATAGAATTAGGAAGCCCAGGATATTTAATAAATAATGATCAATTATATAATTCTATTATTACATCTCATGCTTTTATTATAATTTTTTTTATAGTTATACCAATTATAATTGGAGGATTTGGAAATTGATTAATCCCTTTAATATTAGGAGTTCCTGACATAGCATTTCCACGAATAAATAATATAAGATTTTGACTCCTACCGCCCTCAATTAATTTCTTAGTAATAAGTAATTTTTTAAATAATGGAGTAGGAACAGGATGAACTGTTTATCCTCCTTTATCATTAAATTTAAATCATGAAGGAATAGCAGTTGATTTAAGAATTTTTTCTCTTCATTTAGCTGGAATATCATCAATTATAGGTGCTATTAATTTTATTAGTACAATTATAAATATAAAAAATTTACATATAAAAATTGAACAAATATCATTATTTTCTTGATCAATTTTAATTACTACAATTTTACTTCTATTAGCAGTTCCAGTATTAGCTGGAGCTATTACCATATTATTAACTGATCGAAATTTAAATACAAGATTTTTTGACCCTTCAGGTGGAGGAG
>refbc_1030981_5_Enicospilus_sp._mariniDHJ01
ATTTTATATTTTATTTTCGGAATATGAGCAGGAATAATTGGTTCATCATTAAGAATTTTAATTCGAATAGAATTAGGGAATCCAGGTTATTTATTAAATAATGATCAATTATATAATTCTATTATTACATCTCATGCTTTTATTATAATTTTTTTTATAGTAATGCCTATTATAATTGGAGGATTCGGAAATTGATTAATTCCATTAATATTAGGAGTTCCAGATATAGCCTTCCCTCGAATAAATAATATAAGATTTTGATTATTACCACCTTCAATTAATTTTCTTATTATAAGAAATTTTTTAAATAAGGGAGTTGGAACTGGATGAACAGTTTATCCTCCTTTATCATTAAATTTAAATCATGAAGGAATATCATTAGATTTATCAATTTTTTCTCTTCATTTGGCCGGTATATCATCTATTATAGGAGCAATTAATTTTATTAGAACAATTATAAATATAAAAAATTTACTCATAAAAATTGAACAAATATCATTATTTTCCTGATCAATTTTAATTACTACAATTTTATTACTTTTAGCAGTTCCAGTTTTAGCAGGGGCAATTACTATATTATTAACTGATCGAAATTTAAATACAACCTTCTTTGATCCCTCAGGAGGAGGAGATCCAATTTTATATCAACATTTATTT
>refbc_1030982_5_Enicospilus_sp._monticolaDHJ01
ATCTTATATTTTATTTTTGGTTTATGAGCCGGTATAATTGGTTCATCCTTAAGAATTTTAATTCGAATAGAATTAAGTAACCCAGGTTATTTATTAAATAACGACCAATTATATAATTCTATTATTACTTCACACGCATTTATTATAATTTTTTTTATAGTAATGCCTATTATAATTGGTGGATTTGGAAATTGATTAATTCCTTTAATATTAGGAGTCCCTGACATAGCTTTCCCACGAATAAATAATATAAGATTTTGACTTCTCCCACCATCAATTAATTTTTTAATTATAAGAAATTTTTTAAATAACGGAGTAGGAACTGGATGAACTGTATACCCCCCATTATCCTTAAATTTAAATCATGAAGGAATATCCTTAGACCTGTCAATTTTTTCTCTACATTTAGCAGGAATATCTTCTATTATAGGAGCAATTAATTTTATTAGAACAATTATTAATATAAAAAATTTATCTATAAAAATAGAACAAATACCTTTATTTTCTTGATCAATTTTAATTACTACAATTTTACTTTTATTAGCAGTGCCAGTCTTAGCCGGTGCAATTACTATATTATTAACAGATCGTAATTTAAATACTACATTTTTTGACCCATCTGGCGGAGGAGATCCTATTTTATATCAACATTTATTT
>refbc_1030986_5_Enicospilus_sp._scuintleiDHJ01
ATATTATATTTTATTTTTGGAATATGATCTGGAATGATTGGATCAGCTTTAAGAATTTTAATTCGAATAGAATTAGGAAATCCAGGTTATTTAATTCACAATGATCAATTATATAATTCTATTATTACATCTCATGCATTTATTATAATTTTTTTTATAGTAATACCTATTATAATTGGAGGATTTGGTAATTGATTAATTCCTTTAATGTTAGGAGTACCTGATATAGCATTTCCTCGAATAAATAATATAAGATTTTGATTACTACCACCATCAATTAATTTTTTAATTATAAGAAATTTTTTAAATAATGGAGTTGGAACAGGATGAACTGTTTACCCACCATTATCTTTAAATTTAAATCATGAAGGTATATCTCTTGATTTATCAATTTTTTCTTTACATTTAGCTGGAATATCATCTATTATAGGAGCTATTAATTTTATTAGAACTATTATAAATATAAAAAATTTTATAATAAAATTTGAACAAATATCATTATTTTCATGATCAATTTTAATTACTACAATTTTATTATTATTAGCTGTTCCTGTTTTAGCTGGGGCTATTACTATATTATTAACTGATCGAAATTTAAATACAACATTTTTTGATCCTTCAGGTGGTGGTGATCCAATTTTATACCAACATTTATTT
>refbc_1030987_5_Enicospilus_sp._trilineatusDHJ03
ATGAGCAGGAATAATCGGGTCTTCACTAAGTATAATTATTCGAATAGAATTGGGGAACCCAGGTTATTTACTTAATAACGATCAATTATATAATTCTATTATTACATCCCATGCTTTTATTATAATTTTTTTTATAGTAATACCAATTATAATTGGAGGATTCGGAAATTGATTAATTCCTTTAATATTAGGGGTCCCAGATATGGCATTCCCTCGAATAAATAATATAAGATATTGATTACTTCCCCCTTCTATTAATTTTTTAATTATAAGAAATTTTTTAAATAATGGAGTTGGTACTGGATGAACAGTCTACCCCCCACTCTCATTAAATTTAAATCATGAAGGAATATCATTAGATATCTCAATTTTCTCTTTACACTTAGCAGGAATATCTTCAATTATAGGGGCAATTAATTTTATTAGAACTATTATAAATATAAAAAATTTATTCATAAAAATAGAACAAATATCATTATTTTCTTGATCTATTTTAATTACCACAATTTTACTATTATTAGCTGTACCTGTTTTAGCAGGTGCTATTACTATATTATTGACCGATCGTAATTTAAATACAACATTTTTCGACCCGTCAGGAGGCGGTGATCCTATTTTATACCAACATTTATTT
>refbc_1030988_5_Enytus_sp._ENY-30
ATTTTATATTTTATTTTCGGTATATGAGCAGGTATAATTGGCTCATCAATAAGACTAATTATTCGATTAGAATTAGGAAATCCAGGATTTTTAATTAACAATGATCAAATTTATAATTCATTTGTTACTGCTCATGCATTTGTTATAATTTTCTTTATAGTTATACCAATTATAATTGGTGGATTCGGTAACTGACTTATTCCTTTAATAATAGGAAGACCAGATATAGCTTTCCCACGTATAAATAATATAAGATTTTGATTACTCCCTCCATCTATTTTTTTAATATTAAATAGATCAATTATTAACCAAGGAGTAGGGACAGGTTGAACAGTTTACCCCCCATTATCATTAAATATTAACCATGAAGGAATATCAGTTGATCTAGCTATTTTTTCTTTACATATTGCAGGGATATCATCAATTATAGGAGCTATCAATTTTATTACAACAATCTGTTTAATAAAAAATTTAAATAAAAAATTAGAACACTTAACTTTATTTACATGATCAATTTTAATTACAACAATTTTATTATTACTAGCAGTTCCAGTGCTAGCCGGAGCAATTACAATATTATTAACAGATCGTAATATAAATACATCATTTTTTGACCCCTCAGGAGGAGGNGACCCAATTTTATATCAACATCTATTT
>refbc_1030989_5_Enytus_sp._Gauld351
CAGGAATAATTGGTTCATCAATAAGATTAATTATTCGAATAGAACTAAGTAATCCAGGATACTTAATTAATAATGATCAAATTTATAATTCATTTGTAACAGCACATGCCTTTATTATAATTTTTTTTATANTTATACCAATTATAATTGGAGGATTTGGAAATTGAATAATTCCATTAATATTAGGTAGACCTGATATAGCTTTTCCTCGAATAAATAATATAAGATTTTGATTATTACCTCCTTCTCTTTTACTATTAATTTTTAGTTCAATTACAAATCAAGGTATTGGTACAGGATGAACAGTTTACCCTCCTTTATCATTAAATGTTAGACATGAAGGAATATCAGTTGATTTAGGAATTTTTTCACTTCATCTTGCCGGAATATCATCTATTATAGGAGCAATTAATTTTATTACAACTATCTTTAATATAAAAAATTTTAAAAAAAACTTTGAACAATTAACTTTATTCACTTGATCAATTAACATTACAACAATTTTATTATTACTTGCTGTTCCAGTATTAGCTGGAGCTATTACTATATTATTAACAGACCGAAATTTAAATACTTCTTTTTTTGATCCATCAGGAGGAGGTGACCCAATTTTATACCAACACTTATTT
>refbc_1030990_5_Gnathopleura_sp._Sharkey01
GTATTATATTTTATATTTGGTATTTGAGCTGGTATAGTAGGGTTATCTATAAGATTAATTATTCGGTTAGAATTAGGTATACCTGGGTCTTTATTAATAAATGATCAAATTTATAATAGTATAGTAACAGCCCATGCATTTGTCATAATTTTTTTTATAGTTATACCTGTAATAATTGGTGGATTTGGTAATTGATTAGTTCCTTTAATGTTAGGATCTCCTGATATAGCTTTCCCACGAATAAATAATATAAGATTTTGACTTTTAATTCCATCTTTATTGTTATTATTATTAAGAAGAGTATTAAATATTGGTGTAGGAACAGGGTGAACAGTTTATCCACCTTTATCGTCAGGAATTGGTCATAGAGGGATTTCTGTTGATTTAGCTATTTTTTCTTTACATTTGGCTGGGGTATCTTCAATTATAGGGGTTATTAATTTTTTAACTACAATTTTTAATATAAAATCTTGCATGATTAAAATAGATCAGTTAAGGTTATTTATTTGATCTATTTTAATTACAGCTATTTTATTATTATTATCTTTACCTGTTTTAGCAGGTGCAATTACAATATTATTAACTGATCGAAATTTAAATACTACTTTTTTTGATTTTTCAGGTGGTGGGGATCCAATTTTATTTCAACATTTATTT
>refbc_1030993_5_Hylesicida_sp._crassitristusDHJ01
ATTTTATATTTTATATTTGGAATATGATCAGGAATAATTGGATCTTCCTTAAGATTAATTATTCGATTAGAACTAGGAAATCCCGGATTTCTAATTAATAATGATCAAATCTATAACTCAATTGTAACAGCACATGCTTTTGTTATAATTTTTTTTATAGTAATACCTATCATAATTGGGGGATTTGGAAATTGATTAATCCCATTAATACTCGGGGCTCCTGACATAGCATTCCCCCGAATAAATAACATAAGATTTTGGCTTTTACCCCCCTCATTAATTTTATTAATTTCAAGAAATATAATAAATCAAGGAGTAGGAACAGGCTGAACAGTTTACCCTCCTCTTTCATTAAATATTAGCCACGAAGGTAACTCAATTGACCTAGCTATTTTTTCTCTTCACATAGCTGGAGCATCTTCAATCATAGGGGCGATTAACTTCATTACCACTATTACTAATATAAAAATTTCAAATTCCTCTCTTGAACAATTAACCCTATTATCTTGGTCTATTCAAATCACAGTTATTCTTCTTCTTTTAGCAGTACCTGTTTTAGCGGGGGCTATTACAATACTTTTAACAGACCGAAATTTAAATACTTCATTTTTTGACCCATCAGGAGGAGGAGACCCAATCTTATATCAACATTTATTT
>refbc_1030994_5_Hymenochaonia_sp._Janzen02
ATTTTATATTTTTTATTCGGAATATGAGCAGGTATAATTGGTTTATCAATAAGAATCATTATTCGAATCGAATTAAGTCAATCAGGATCATTTATTAGTAATGATCAAATTTATAATAGATTTGTTACTGCTCATGCTTTTATTATAATTTTTTTTATAGTTATACCTATTATAATTGGGGGATTTGGAAATTGATTAATTCCTTTAATATTAGGAAGAGTTGATATAGCTTTCCCTCGAATAAATAATATAAGATTTTGATTATTAATTCCTTCATTATTATTATTATTAATAAGAGGATTTATAAATATTGGAGTGGGAACTGGATGAACAGTTTATCCTCCTTTATCATTAAATATTAGTCATAGAGGAATATCAGTTGATATAGCTATTTTTTCTTTACATTTAGCTGGTATATCATCAATTATAGGATCTATTAATTTTATTGTAACTATTTTAAATATACGAAATTATGGAGTTATTTTAGAAAAAATTAGATTATTAAGATGATCAATTTTAATTACTGTAATTTTATTATTATTATCTTTACCTGTTTTAGCAGGAGCAATTACAATATTATTAACAGATCGAAATTTAAATACTACTTTTTTTGATCCTTCTGGGGGGGGAGATCCTGTATTATACCAACATTTATTT
>refbc_1030995_5_Hymenochaonia_sp._Whitfield02
ATTTTATATTTTATATTTGGAATATGATCAGGAATAATTGGTTTATCGATAAGAATTATTATTCGAATAGAATTAAGACAATCAGGATCATTTATTTGTAATGATCAAATTTATAATAGATTTGTAACTGCACATGCTTTTATTATAATTTTTTTTATAGTTATACCAATTATGATTGGTGGATTTGGAAATTGATTAATTCCTTTAATATTAGGTAGAGTTGATATAGCTTTTCCTCGAATAAATAATATAAGGTTTTGATTATTAATTCCTTCATTATTATTATTATTAATGAGTGGATTTATAAATATTGGAGTAGGAACAGGTTGAACTGTTTATCCTCCTTTATCTTTAAATATTAGTCAAAGAGGAATATCAGTTGATATGGCTATTTTTTCTTTACATTTAGCTGGAGTATCATCAATTATAGGGTCAATTAATTTTATTGTAACTATTTTAAATATACGAAATTATGGAATTATTATAGAAAAAATTAGATTATTATGTTGATCAATTTTAATTACTGTAATTTTATTATTAATATCATTACCTGTATTAGCAGGAGCAATTACTATATTATTAACAGATCGAAATTTAAATACTACTTTTTTTGATCCTGCAGGAGGAGGAGATCCTGTATTATATCAACATTTATTT
>refbc_1030996_5_Hymenochaonia_sp._Whitfield04
TTATTTGGAATATGATCAGGAATAGTAGGTCTATCAATGAGAATAATTATTCGAATGGAATTAGGTCAAGTAGGGGATTTAATTGGAAATGATCAAATTTATAATAGATTTGTTACTGCTCATGCATTTGTAATAATTTTTTTTATGGTTATACCAATTATAATTGGGGGATTTGGTAATTGATTAATTCCATTAATATTAGGAAGAGTTGATATAGCTTTCCCTCGTATAAATAATATAAGGTTTTGATTATTAATTCCATCAATTATATTATTAATTTTTAGAGGATTCATAAATATTGGTGTAGGTACTGGATGAACAGTTTATCCACCTTTATCATTAAATATTAGACATATAGGAGTTTCAGTTGATATAGCAATTTTTTCTTTACATTTAGCTGGGATTTCTTCAATTATAGGTTCAGTTAATTTTATTATTACTATTATAAATATACGAAATTATGGAGTATTAATAGAAAAAATTAGGTTATTATGTTGATCAATTTTAATTACTGTGATTTTATTATTATTATCATTACCTGTATTAGCAGGTGCTATTACTATATTATTAACTGATCGAAATTTAAATACATCTTTTTTTGATCCTGCAGGTGGGGGGGATCCAATTTTATATCAACATTTATTT
>refbc_1030997_5_Hyposoter_sp._HYP-04A
ATTTTATATTTTATTTTTGGTATATGAGCAGGAATAATTGGATCATCAATAAGATTAATTATTCGAATAGAATTAAGTAACCCAGGATATCTAATTAATAATGATCAAATTTATAATTCTATTGTTACAGCTCACGCATTTATCATAATTTTTTTTATAGTTATACCTATTATAATTGGTGGATTTGGAAATTGAATAATTCCTTTAATATTAGGAAGTCCAGATATAGCATTTCCACGAATAAATAATATAAGATTTTGACTTCTGCCACCTTCTTTATTATTATTAATTTTTAGATCAATTACTAATCAAGGTGTTGGAACTGGTTGAACAGTTTACCCTCCTTTATCTTTAAATATTAGACATGAAGGAATATCAGTAGATATAGCAATTTTTTCACTTCATATAGCTGGAATATCATCAATTATAGGAGCAATTAACTTTATTACAACTATTTTTAATATAAAAAATTATAACAAAAATTTAGAACAATTAACTTTATTTACTTGATCAATTAATATCACAACAATTTTACTTTTATTAGCAGTTCCAGTACTTGCAGGGGCAATTACTATATTATTAACAGATCGAAATTTAAATACATCTTTTTTTGATCCATCAGGAGGTGGAGACCCAATTTTATATCAACATTTATTT
>refbc_1030998_5_Hyposoter_sp._HYP-301
ATTTTATACTTTATTTTTGGAATATGAGCTGGTATAATCGGATCATCTATAAGATTAATTATTCGTATAGAATTAAGTAATCCAGGTTATTTAATTAATAATGATCAAATTTATAATTCTATTGTTACAGCTCATGCTTTTATTATAATTTTTTTTATAGTTATACCAATTATAATTGGAGGATTTGGAAATTGAATAATTCCTTTGATATTAGGAAGACCAGACATAGCATTTCCACGAATAAACAATATAAGATTTTGACTTTTACCACCTTCTTTATTATTATTAATTTTTAGATCAATTACTAATCAAGGTGTTGGAACTGGTTGAACAGTTTATCCTCCCTTATCCTTAAATATTAGTCATGAAGGTTTATCAGTTGATATAGCAATCTTTTCATTACATATAGCTGGAATATCTTCAATTATAGGAGCAATTAATTTTATTACATCTATTTTTAATATAAAAAATTATAATAAAAATTTAGAACAATTAACTTTATTTTCCTGATCAATTAATATTACAACAATTTTACTTTTATTAGCAGTACCNGTACTTGCAGGAGCAATTACTATATTACTAACTGATCGAAATTTAAATACATCTTTTTTCGACCCATCAGGAGGGGGAGATCCNATTTTATATCAACATTTATTC
>refbc_1030999_5_Hyposoter_sp._HYP-398
ATCTTATATTTTATTTTTGGTATATGAGCAGGAATAATAGGATCATCAATAAGCTTAATTATTCGATTAGAATTNAGTNNCCCAGGTTATTTAATTAATAATGACCAAATTTATAATTCAATTGTTACAACTCACGCTTTTATTATAATTTTTTTTATAGTTATACCAATTATAATTGGAGGATTTGGAAATTGAATAATTCCATTAATAATTGGTAGACCAGATATATCTTTCCCTCGAATAAATAATATAAGATTTTGGCTACTCCCACCTTCTTTAATAATATTAATTTTTAGATCAATTACTAATCAAGGAGTAGGAACTGGATGAACTGTCTATCCACCTTTATCATTAAATATTAGACACGAAGGTTTATCCGTTGATCTAGCTATTTTTTCTTTACATCTAGCTGGTATATCCTCAATTATAGGGGCAATTAATTTTATTTCTACAATTTTTAATATAAAAAATATAAACAAAAAATATGAACAATTAACTTTATTTACTTGATCAATTAATATTACTACAATTTTACTTTTACTAGCAGTTCCAGTATTAGCTGGGGCCATTACAATATTATTAACAGATCGAAATTTAAATACATCTTTTTTTGACCCATCAGGAGGGGGTGATCCAATTCTTTATCAACATTTATTT
>refbc_1031000_5_Hyposoter_sp._HYP-PQR
ATCTTATATTTTATTTTTGGAATTTGAGCAGGAATAATTGGATCTTCAATAAGATTAATTATCCGAATAGAATTAAGAAATCCTGGATATTTAATTAATAATGATCAAATTTATAATTCATTTGTTACAGCTCATGCTTTTATTATAATTTTTTTTATAGTTATACCAATTATAATTGGAGGATTTGGAAATTGATTAATTCCTTTAATATTAGGTAGACCAGATATAGCTTTCCCTCGAATAAATAATTTAAGATTTTGATTATTACCTCCTTCAATTATAAATTTACTTTTTAGTTCAATTATTAATCAAGGAACAGGAACAGGATGAACAGTATACCCTCCTCTTTCTTTAAATATTAATCATGAAGGTTTATCAGTTGATTTAACTATTTTTTCTCTTCATTTAGCTGGCTTATCTTCAATTATAGGTGCAATCAATTTTATTACATCTATTTTAAATATAAAAAATAATAATAAAAAATTTGAACAATTAACACTATTCTCTTGATCAATTTTAATTACTACAATTTTATTATTATTAGCTGTACCTATTTTAGCAGGAGCAATTACTATATTATTAACTGATCGTAATTTAAACACAACATTTTTTGACCCTTCTGGTGGAGGAGATCCAATTTTATATCAACACTTATTT
>refbc_1031001_5_Hyposoter_sp._INB-05
AATTGGTTCATCAATAAGATTAATTATTCGAATGGAATTAAGTAATCCAGGCTATTTAATTAATAATGATCAAATTTATAATTCATTTGTAACTGCTCATGCCTTTATTATAATTTTTTTTATAGTTATACCAATTATAATTGGTGGATTTGGTAATTGAATAATTCCATTAATATTAGGAAGACCTGATATAGCATTTCCACGAATAAATAATATAAGATTTTGATTACTCCCACCTTCTTTAACTCTTTTAATTTTTAGATCTATTATTAATCAAGGAGTAGGAACTGGATGAACAGTTTATCCCCCTTTATCATTAAATATTAATCATGAAGGAATATCTGTAGATTTAGCAATTTTCTCCTTACATCTTGCAGGTATATCTTCAATTATAGGAGCAATTAATTTTATTACAACTATTTTTATTATAAAAAATTTTAATAAAAAATTTGAACAATTAACATTATTTACTTGATCAATTAATATCACGACTATTTTACTTTTATTGGCAGTTCCTGTATTAGCAGGAGCAATTACAATATTATTAACAGATCGAAATTTAAATACCTCATTTTTTGATCCTTCCGGGGGAGGTGATCCAATTTTATACCAACATTTATTC
>refbc_1031002_5_Hyposoter_sp._INB-10/09
CAGGCATATTAGGATCTTCTTTAAGATTAATTATTCGATTAGAATTAAGAACACCTGGCTATTTAATTAATAATGACCAAATTTATAATTCCTTTGTAACTGCCCATGCTTTTATTATAATTTTTTTTATAGTTATACCAATTATAATTGGAGGATTTGGAAATTGAATAATCCCCTTAATATTAGGAAGCCCCGATATAGCCTTCCCCCGAATAAATAATATAAGATTTTGATTACTCCTCCCTTCTTTATTTTTATTGATTTTTAGATCTATTTTAAATCAAGGAGTTGGTACAGGTTGAACAGTTTACCCACCTTTATCTTTAAATAGAAGTCATAGAGGTGCATCTGTAGATGCAGCAATTTTTTCTCTTCATATAGCCGGTATATCATCTATTATAGGAGCAATTAACTTTATCACAACTATTTTTAATATAAAAAATTTAAATAAAAACTTCGAACAATTAACATTATTTACTTGATCAATTAATATTACAACAATTTTACTTTTACTAGCTGTCCCGGTTCTTGCCGGAGCAATTACTATACTATTAACAGATCGAAATTTAAATACATCATTTTTTGACCCATCAGGAGGAGGAGACCCTATTTTATACCAACACCTATTT
>refbc_1031003_5_Hyposoter_sp._INB-100
ATATTTCATTTTTGGTATATGAGCAGGTATAATTGGTACATCAATAAGTTTANTTATTCGTATAGAATTAAGAAATCCCGGATTTTTAATTAATAATGACCAAATTTATAATTCATTCGTAACAGCCCACGCCTTTATTATAATTTTTTTTATAGTTATACCAATTATAATTGGAGGTTTTGGAAATTGATTAATTCCATTAATACTTGGTAGACCTGATATAGCTTTCCCACGTATAAATAATTTAAGATTTTGATTACTTCCTCCTTCCATTATTCTTATATTATTTAGATCAATTATAAATCAAGGAACTGGAACTGGATGAACAATTTACCCTCCATTATCTTCCAATGTTAATCATGAAGGTATATCTGTTGACTTAACAATTTTTTCTCTTCATCTTGCTGGTTTATCTTCAATTATAGGAGCAATCAATTTTATTTCCTCAATTATAAGTATAAAAAATTTAAATAAAAATTGGGAACAACTAACGTTATTTTCTTGGTCAATTTTAATCACAACAATTTTATTACTACTAGCAGTTCCTGTTTTAGCTGGAGCTATCACTATAATTTTAACTGATCGAAATCTAAATACATCTTTTTTTGATCCCTCAGGAGGAGGTGACCCCATTCTTTATCAACACTTATTT
>refbc_1031004_5_Hyposoter_sp._INB-12
ATTTTATATTTTATTTTTGGTATATGATCAGGAATAATTGGATCTTCAATAAGTTTAATTATTCGTATAGAACTAAGAAGTCCTGGTTATTTAATTAATAATGATCAAATTTATAATTCATTGGTTACAGCTCATGCTTTTATTATAATTTTTTTTATAGTTATACCTATTATAATTGGGGGATTTGGAAATTGAATAATTCCATTAATATTAGGAAGACCAGATATAGCTTTCCCTCGAATAAATAATATAAGATTCTGACTATTACCTCCTTCTTTAATTATTTTAATTTTTAGATCAATTATTAATCAAGGAGTTGGAACTGGATGAACAGTTTACCCACCTTTATCATTAAATATTAGTCATGAAGGAATATCTGTAGATTTAACAATTTTTTCATTACATCTTGCTGGTATATCATCAATTATAGGAGCAATTAATTTTATTACAACAATTTTTAATATAAAAAATTTTAATAAAAATTTAGAACAATTAACTTTATTTACTTGATCAATTAATATTACAACAATTTTACTTTTATTGGCTGTTCCAGTTTTAGCTGGAGCAATTACTATACTTTTAACAGACCGAAATTTAAATACATCTTTTTTTGATCCATCAGGAGGGGGAGACCC
>refbc_1031005_5_Hyposoter_sp._INB-13
ATTTTATATTTTATTTTTGGATTATGATCAGGAATAATTGGTTCTTCTATAAGATTAATTATTCGTATAGAATTAAGAAATCCAGGATATTTAATTAATAATGATCAAATTTATAATTCTTTCGTAACAGCTCATGCATTTGTAATAATTTTTTTTATAGTTATACCAATTATAATTGGAGGATTTGGTAATTGATTAATTCCATTAATATTAGGTAGACCTGATATAGCTTTCCCACGAATAAATAATTTAAGATTTTGATTATTACCCCCTTCAATTTATCTTTTACTATTTAGTTCAATTACAAATCAAGGAGCTGGTACTGGTTGAACAGTTTACCCTCCTTTATCATTAAATTTAAATCATGAAGGTATATCTGTGGATTTAACTATTTTTTCCCTACACCTTGCAGGTTTATCTTCAATTATAGGAGCTATTAATTTTATTACATCCATTTTTAATATAAAAAATTATAATAAAAAATTAGAACAATTAACTTTATTTTCTTGATCTATTTTAATTACTACTATTTTATTATTATTAGCTGTTCCAGTATTAGCTGGTGCAATTACTATAATTCTTACAGATCGAAATTTAAATACTACATTTTTTGANCCCTCAGGNGGNGGAGANCCTATTTTATATCAACANTTATTT
>refbc_1031006_5_Hyposoter_sp._INB-20
ATTTTATATTTTATATATGGAATATGGGCTGGAATATTGGGTTCATCAATGAGATTGATTATTCGTATAGAGTTAAGAACACCTGGGGTTTTAATTAATAATGATCAAATTTATAATTCTTTTGTTACAGCTCATGCTTTTATTATAATTTTTTTTATAGTTATACCAATGATAATTGGTGGGTTTGGTAATTGAATAGTTCCTTTAATGTTAGGGGTTCCTGATATGGCGTTTCCACGAATAAATAATTTCAGATTTTGGTTATTATCTCCATCTATTTTCCTTTTAATTATTGGTTCAATAACCAATCAAGGGGCAGGGACAGGTTGAACTGTCTATCCTCCTTTATCTTTAAATATTACTCATGAAGGAGTTTCAGTTGATCTAACTATTTTTTCTTTACATTTAGCGGGGTTATCTTCAATTATAGGGGCCATTAATTTTATTACTACTATTATTAATATAAAAAATAAAAATAAAAACTTTGAACAATTAACACTTTTTTCTTGATCAATTTTAATTACAACTATTTTATTATTACTTGCAGTTCCTGTTTTTGCAGGGGCTTCAACTATATTATTAACAGATCGTAATTTGAATACATCTTTTTTTGANCCTTCTGGGGGGGGGGATCCAATTTTATATCAACATTTATTT
>refbc_1031007_5_Hyposoter_sp._INB-23DHJ01
ATTTTATATTTCATTTTTGGTATATGAGCGGGAATGATTGGATCTTCAATAAGAATTATCATTCGAATTGAATTAAGAAATCCAGGATTTTTAATTAATAATGATCAAATTTATAATTCATTTGTTACAGCTCATGCCTTTATTATAATTTTTTTTATAGTTATACCAATTATAATTGGAGGATTTGGAAATTGAATAATTCCATTAATATTAGGATGTCCTGATATAGCTTTTCCTCGAATAAATAATATAAGATTTTGATTATTACCACCATCATTATTATTATTAATTTTTAGATCTATTACTAATCAAGGAGTAGGAACAGGATGAACTGTCTATCCGCCCCTATCTTTAAATTTAAGTCATGAAGGAATATCAGTTGATTTAGCTATTTTTTCCTTACATTTAGCTGGTATATCATCAATTATAGGAGCTATTAATTTTATTACAACAATTTTCAATATAAAAAATTTTAATAAAAATTTTGAACAATTAACTTTATTCACTTGATCAATTAATATTACAACAATTTTACTTTTATTAGCAGTTCCAGTATTAGCAGGAGCTATTACTATATTATTAACAGATCGAAATTTAAATACATCTTTTTTTGATCCTTCAGGGGGTGGAGATCCAATTTTATATCAACATTTATTT
>refbc_1031008_5_Hyposoter_sp._INB-29
CAGGAATAATTGGATCATCAATAAGTTTAATTATTCGTATAGAATTAAGAAGTCCTGGTTATTTAATTAATAATGATCAAATTTATAATTCATTAGTTACAGCCCATGCTTTTATTATAATTTTTTTTATAGTTATACCTATTATAATTGGAGGATTTGGAAATTGAATAATCCCATTAATATTAGGAAGACCAGATATAGCTTTCCCTCGAATAAATAATATAAGATTTTGACTATTACCACCTTCTTTAATTATTTTAATCTTTAGATCAATTACTAATCAAGGAGTTGGAACTGGATGAACAGTTTATCCACCTTTATCATTAAATATAAATCATGAAGGAATATCTGTAGACTTAGCAATTTTTTCCCTTCATCTTGCTGGATTATCATCAATTATGGGAGCAATTAATTTTATTACAACAATTTTTAATATAAAAAATTCTAATAAAAATTTAGAACAATTAACTTTATTTACTTGATCAATTAATATCACAACAATTTTACTTTTATTAGCTGTACCAGTTTTAGCTGGAGCAATCACTATACTTTTAACAGATCGAAATTTAAATACATCTTTTTTTGATCCATCAGGAGGAGGAGACCCAATTTTGTATCAACATCTATTT
>refbc_1031010_5_Hyposoter_sp._INB-39
GGAATAATAGGATCATCAATAAGCTTAATTATTCGATTAGAATTAAGTAACCCAGGTTATTTAATTAATAATGACCAAATTTATAATTCAATTGTTACAGCTCACGCTTTTATTATAATTTTTTTTATAGTTATACCAATTATAATTGGAGGATTTGGAAATTGAATAATTCCATTAATAATTGGTAGACCAGATATATCTTTCCCTCGAATAAATAATATAAGATTTTGACTACTCCCACCTTCTTTAATAATATTAATTTTTAGATCAATTACTAATCAAGGAGTAGGAACTGGATGAACTGTTTATCCACCTTTATCATTAAATATTAGACACGAAGGTTTATCCGTTGATCTAGCTATTTTTTCTTTACATCTAGCTGGTATATCCTCAATTATAGGGGCAATTAATTTTATTTCTACAATTTTTAATATAAAAAATATCAACAAAAAATATGAACAATTAACTTTATTTACTTGATCAATTAATATTACTACAATTTTACTTTTACTAGCAGTTCCAGTATTAGCTGGGGCCATTACAATATTATTGACAGATCGAAATTTAAATACATCTTTTTTTGACCCATCAGGGGGGGGAGATCCAATTCTTTATCAACATTTATTT
>refbc_1031011_5_Hyposoter_sp._INB-40
ATGAGCTGGTATANTTGGGTCATCAATAAGATTAATTATTCGTATAGAATTAAGTAATCCAGGTTATTTAATTAATAATGACCAAATTTATAATTCTATTGTTACAGCTCATGCTTTTATTATAATTTTTTTTATAGTTATACCAATTATAATTGGAGGATTTGGAAATTGAATAATCCCCTTAATATTAGGAAGACCAGATATAGCATTTCCACGAATAAATAATATAAGATTTTGACTTCTACCACCTTCTTTATTATTATTAATTTTTAGATCAATTACTAATCAAGGAGTAGGAACTGGTTGAACAGTTTATCCTCCTTTATCTCTAAATATTAGACATGAAGGTATATCAGTAGATATAGCAATTTTTTCACTACATATAGCTGGTATATCTTCAATTATAGGAGCAATTAATTTTATTACAACTATTTTTAATATAAAAAATTATAATAAAAACTTAGAACAACTAACTTTATTTACATGATCAATTAATATTACAACAATTTTACTTTTATTAGCAGTACCAGTACTTGCTGGGGCAATTACTATATTATTAACAGATCGAAATCTAAATACATCCTTTTTTGATCCATCAGGAGGAGGGGATCCAATTTTATATCAACATTTATTT
>refbc_1031013_5_Hyposoter_sp._INB-42DHJ03
ATCTTATATTTTATTTTTGGTATATGAGCAGGTATAATAGGTACAGCAATAAGATTAATTATTCGAATGGAACTTAGAAATCCAGGTTATTTAATTAATAATGATCAAATTTATAATTCTATTGTAACTGCTCATGCTTTCATTATAATTTTTTTTATAGTTATACCTATTATAATTGGAGGATTTGGTAATTGAATAATTCCTTTAATGTTAGGAAGACCTGATATAGCTTTCCCTCGAATGAATAATATAAGATTTTGAATACTCCCTCCCTCTTTATTTCTTTTAATCTTTAGATCAATTACAAATCAAGGTATTGGGACAGGTTGAACAATTTACCCACCTTTATCACTAAATTCAAGACATGAAGGTATATCAATAGATTTAGGTATTTTTTCTCTTCATCTAGCAGGAGCTTCATCAATTATAGGAGCTATTAACTTTATTACAACAATTATTAACATAAAAAATTTTAATAAAACTTTTGAACAACTAACATTATTTACTTGATCAATTTATCTTACTACAATTCTACTTTTATTAGCCGTCCCTGTATTAGCAGGAGCAATTACTATATTACTTACAGATCGAAATTTAAATACATCTTTTTTTGACCCATCAGGAGGAGGTGACCCAATTTTATTCCAACATTTATTT
>refbc_1031014_5_Hyposoter_sp._INB-42DHJ04
ATCTTATATTTTATTTTTGGTATATGAGCAGGTATAATAGGCACAGCAATAAGATTAATTATTCGAATGGAACTTAGAAATCCAGGTTATTTAATTAATAATGATCAAATTTATAATTCTATTGTAACTGCTCATGCTTTCATTATAATTTTTTTTATAGTTATACCTATTATAATTGGAGGATTTGGTAATTGAATAATTCCTTTAATGTTAGGAAGACCTGATATAGCTTTCCCTCGAATGAATAATATAAGATTTTGAATACTCCCTCCCTCTTTATTTCTTTTAATCTTTAGATCAATTACAAATCAAGGTATTGGGACAGGTTGAACAATTTACCCACCTTTATCACTAAATTCAAGACATGAAGGTATATCAGTAGATTTAGGTATTTTTTCTCTTCATCTAGCAGGAGCTTCATCAATTATAGGAGCTATTAACTTTATTACAACAATTATTAATATAAAAAATTTTAATAAAACTTTTGAACAACTAACATTATTTACTTGATCAATTTATATTACTACAATTCTACTTTTATTAGCCGTCCCTGTATTAGCAGGAGCAATCACTATATTACTTACAGATCGAAATTTAAATACATCTTTTTTTGACCCATCAGGAGGAGGTGATCCAATTTTATTCCAACATTTATTT
>refbc_1031015_5_Hyposoter_sp._INB-42DHJ05
ATTTTATATTTTATTTTTGGTATATGAGCAGGTATAATAGGTACAGCAATAAGATTAATTATTCGAATAGAACTTAGAAATCCAGGTTATTTAATTAATAATGATCAAATTTATAATTCTATTGTAACTGCTCATGCTTTCATTATAATTTTTTTTATAGTTATACCTATTATAATTGGAGGATTTGGTAATTGAATAATTCCTTTAATGTTAGGAAGACCTGATATAGCTTTCCCTCGAATAAATAATATAAGATTTTGAATACTCCCTCCCTCTTTATTTCTTTTGATCTTTAGATCAATTACAAATCAAGGAATTGGGACAGGTTGAACAATTTACCCACCTTTATCACTAAATTCAAGTCATGAAGGTATATCAGTAGATTTAGGTATTTTCTCTCTTCATTTAGCAGGAGCTTCATCAATTATAGGAGCTATTAATTTTATTACAACAATTATTAATATAAAAAATTTTAATAAAACTTTTGAACAACTAACATTATTTACTTGATCAATTTATATTACTACTATTCTCCTTTTATTAGCCGTCCCTGTATTAGCAGGAGCAATTACTATATTACTTACAGATCGAAATTTAAACACATCTTTTTTTGACCCATCAGGAGGAGGTGATCCAATTTTATTTCAACATTTATTT
>refbc_1031016_5_Hyposoter_sp._INB-42DHJ06
GTTTTATATTTTATTTTTGGAATATGAGCAGGTATAATAGGTACAGCAATAAGATTAATTATTCGAATAGAACTTAGAAATCCAGGTTATTTAATTAATAATGATCAAATTTATAATTCTATTGTAACTGCTCATGCTTTCATTATAATTTTCTTCATAGTTATACCTATTATAATTGGTGGATTTGGTAATTGAATAATCCCTTTAATATTAGGAAGACCTGATATAGCTTTTCCTCGTATAAATAACATAAGATTTTGAATACTTCCACCCTCTTTATTCCTATTAATTTTTAGATCAATTACTAATCAAGGAATTGGAACAGGTTGAACAATTTACCCTCCTTTATCATTAAATACAAATCATGAAGGTATATCAATAGATTTAGGAATTTTCTCCCTTCACCTTGCAGGGGCTTCTTCAATTATAGGAGCTATTAACTTTATCACAACAATTATTAATATAAAAAATTTTAATAAAACTTTTGAACAATTAACATTATTTACTTGATCAATTTATATTACCACAATTCTCCTTTTACTAGCCGTTCCTGTATTAGCAGGAGCAATTACCATACTTCTTACAGATCGAAATTTAAATACATCTTTTTTTGATCCCTCAGGAGGGGGGGATCCAATTTTATTTCAACATTTATTT
>refbc_1031018_5_Hyposoter_sp._INB-42DHJ08
GTTTTATATTTTATTTTTGGGATATGAGCAGGTATAATAGGCACAGCAATAAGATTAATTATTCGAATAGAACTTAGAAATCCAGGTTATATAATTAATAATGATCAAATTTATAATTCTATTGTAACTGCTCATGCTTTCATTATAATTTTCTTTATAGTTATACCTATTATAATTGGAGGATTTGGTAATTGAATAATCCCCTTAATATTAGGAAGACCTGATATAGCTTTTCCTCGTATAAATAATATAAGATTTTGACTACTCCCCCCCTCTTTATTCTTATTAATTTTTAGATCAATTACAAATCAAGGAATTGGGACAGGTTGAACAATTTATCCCCCTTTATCATTAAATACAAGTCATGAAGGTATATCAGTAGATTTAGGTATCTTCTCCCTTCATTTAGCAGGAGCTTCTTCAATTATAGGAGCTATTAACTTTATTACAACAATTATTAATATAAAAAATTTTAATAAAACTTTTGAACAATTAACATTATTTACTTGATCAATTTATATCACCACAATTCTCCTTTTACTAGCCGTCCCTGTTTTAGCTGGAGCAATTACTATATTATTAACTGATCGAAATTTAAACACATCTTTTTTTGACCCATCAGGAGGAGGAGACCCAATCTTATTCCAACATTTATTT
>refbc_1031019_5_Hyposoter_sp._INB-44
ATTTTATATTTTATTTTTGGGATATGAGCAGGTATAATTGGTTCATCAATAAGATTAATTATTCGTATAGAATTAAGTAATCCAGGTTATCTAATTAATAATGATCAAATTTATAATTCTATTGTTACAGCCCATGCTTTTATTATAATTTTTTTTATAGTTATACCAATTATAATTGGTGGATTTGGAAATTGAATAATTCCTTTAATATTAGGAAGACCAGATATAGCATTTCCACGAATAAATAATATAAGATTTTGACTTTTACCTCCTTCTTTATTATTATTAATTTTTAGATCAATTACTAATCAAGGTGTAGGGACTGGTTGAACAGTTTATCCCCCTTTATCTTTAAATATTAGTCATGAAGGAATATCAGTTGATATAGCAATTTTTTCATTACATATAGCTGGAATATCTTCAATTATAGGAGCAATTAATTTTATTACAACTATTTTTAATATAAAAAATTACAATAAAAATTTAGAACAATTAACTTTATTTACTTGATCAATTAATATCACAACAATTTTACTTTTATTAGCAGTTCCAGTACTTGCGGGAGCAATTACTATATTATTAACAGATCGAAATCTTAATACATCTTTTTTTGACCCATCAGGAGGAGGAGATCCAATTTTATACCAACATTTATTT
>refbc_1031021_5_Hyposoter_sp._INB-48
ATTTTATATTTTCTCTTTGGGATATGATCTGGAATAATTGGTTCTTCAATAAGATTAATTATCCGAATGGAATTAAGAAATTCAGGCTATTTAATTAATAATGACCAAATTTATAATTCATTTGTAACCGCTCATGCATTTATTATAATTTTTTTTATAGTTATACCTATTATAATTGGAGGTTTTGGAAATTGAATAATTCCATTAATATTAGGAAGACCAGATATAGCATTCCCCCGAATAAATAATATAAGATTTTGACTATTACCTCCTTCCTTAACTTTATTAATTTCAAGATCAATTTCTAACCAAGGAGTAGGGACAGGATGAACTGTTTACCCCCCCCTCTCATCAAATATTAGGCATGAAGGAATAGCTGTTGATTTAGCAATTTTTTCACTTCATCTTGCTGGGATATCATCAATTATAGGAGCAATTAATTTTATTACAACTATTTTTTTAATAAAAAATTATAATAAAAATTTAGAACAATTAACTCTATTCACCTGATCAATTAATATTACAACTATTTTACTTTTACTGGCAGTTCCTGTTTTAGCAGGGGCTATTACTATACTTTTAACTGATCGTAATTTAAATACATCTTTTTTTGACCCATCTGGAGGGGGGGACCCAATTTTATACCAACATTTATTT
>refbc_1031022_5_Hyposoter_sp._J-22
ATTTTATATTTTATCTTTGGAATATGATCAGGAATAATTGGATCCTCAATAAGTTTAATTATTCGTATAGAATTAAGAAATCCTGGATATTTAATTAATAATGATCAAATTTATAATTCATTAGTAACAGCCCATGCTTTTATCATAATTTTTTTTATAGTTATACCTATTATAATTGGTGGATTTGGAAATTGAATAATTCCATTAATATTAGGAAGACCAGATATAGCTTTTCCTCGTATAAATAATATAAGATTTTGATTATTACCTCCTTCTTTAATTATTCTAATTTTTAGATCAATTACTAATCAAGGTGTTGGTACTGGATGAACAGTTTACCCCCCTTTATCATTAAATATTAGTCATGAAGGTATATCTGTAGATATAACAATTTTTTCCCTTCATCTTGCTGGAATATCATCAATTATAGGAGCAATTAATTTTATTACAACAATTTTTAATATAAAAAATTTTAATAAAAATTTTGAACAATTAACTTTATTTATCTGATCAATTAATATTACAACAATTTTACTCCTATTAGCTGTTCCAGTTTTAGCTGGAGCAATTACTATACTTTTAACAGATCGAAATTTAAATACATCTTTTTTTGATCCATCAGGAGGAGGAGACCCTATTTTATACCAACATCTATTT
>refbc_1031023_5_Hyposoter_sp._Janzen07
ATTTTATATTTTATTTTTGGTATATGAGCAGGAATAATTGGTTCATCAATAAGATTAATTATTCGAATAGAATTAAGTAGACCTGGTTATTTAATTAATAATGATCAAATTTATAATTCTATTGTTACAGCTCATGCTTTTATTATAATTTTTTTTATAGTAATACCAATTATAATTGGAGGATTTGGAAATTGAATAATTCCAATTATAATTGGTAGACCAGACATAGCTTTCCCTCGAATAAATAATATAAGATTTTGACTCCTCCCTCCTTCTCTTATACTTTTAATTTTTAGATCAATCACTAATCAAGGAGTTGGAACTGGATGAACAGTATATCCTCCTCTATCATTAAATATTAATCATGAAGGTATATCTGTTGACTTAGCAATTTTTTCCTTACATTTAGCAGGAATATCTTCAATTATAGGAGCAATTAATTTTATTACAACAATTTTTAATATAAAAAATTATAATAAAAAATTTGAACAATTAACTTTATTTACATGATCAATTAATATTACAACAATTTTACTTCTATTAGCTGTACCAGTTTTAGCTGGAGCAATTACTATATTATTAACTGATCGAAATTTAAATACATCATTTTTTGATCCTTCAGGTGGAGGAGATCCAATTTTATATCAACATTTATTT
>refbc_1031024_5_Hyposoter_sp._Janzen09
ATTTTATATTTTATTTTTGGTATATGAGCAGGAATAATTGGATCTTCTCTAAGATTAATTATTCGAATAGAATTAAGAAATCCTGGATTTTTAATTAATAATGATCAAATTTATAATTCTTTCGTTACAGCTCACGCTTTTATTATAATTTTTTTTATAGTTATACCAATTATAATTGGTGGATTTGGAAACTGAATAGTCCCAATTATACTTGGAAGACCTGATATAGCTTTTCCTCGAATAAATAATATAAGATTTTGACTTCTTCCACCTTCTTTAATACTTTTAATTTTTAGATCAATTTCTAATCAAGGAGTTGGAACTGGATGAACAGTTTATCCACCTTTATCATTAAATATAAGTCATGAAGGAATATCAGTAGATCTAGCAATTTTTTCTCTTCATATAGCTGGTATATCATCAATTATAGGAGCAATCAATTTTATCACAACTATTTTTAATATAAAAAATTCAAATAAAAAATTTGAACAATTAACTTTATTTACTTGATCAATTAATATTACTACAATTTTACTTTTATTAGCAGTTCCAGTTTTAGCAGGTGCAATTACCATATTATTAACTGATCGTAATTTAAATACATCATTTTTTGATCCATCAGGTGGAGGTGACCCAATTTTATATCAACATTTATTT
>refbc_1031025_5_Hyposoter_sp._PRO-3
ATTTTATACTTTATTTTTGGAATATGAGCAGGTATAATNGGGTCATCAATAAGATTAATTATTCGTATAGAGTTAAGTAATTCAGGTTATTTAATTAATAATGATCAAATTTATAATTCTATTGTTACAGCTCATGCTTTTATTATAATTTTTTTTATAGTTATACCAATTATAATTGGAGGTTTTGGAAATTGAATAATTCCTTTAATGTTAGGAAGTCCAGATATAGCATTTCCACGAATAAATAATATAAGATTTTGACTTTTACCACCTTCTTTATTATTATTAATTTTTAGATCAATTACTAATCAAGGTGTAGGAACAGGTTGAACAGTTTATCCTCCTTTATCTTTAAATATTAGTCATGAAGGAATATCAGTAGATATAGCAATTTTTTCTTTACATATAGCTGGAATATCTTCAATTATAGGAGCAATTAATTTTATTACAACTATTTTTAATATAAAAAATTATAATAAAAATTTTGAACAATTAACTTTATTTACTTGATCAATTAATATTACAACAATTTTACTTTTATTAGCAGTACCAGNACTTGCAGGGGCAATTACTATATTACTAACAGACCGAAATTTAAATACATCTTTTTTTGATCCATCAGGNGGAGGAGATCCAATTTTATACCNACATTTATTT
>refbc_1031026_5_Hyposoter_sp._PRO-666
ATTTTATACTTTATTTTTGGAATATGAGCAGGTATAATTGGTTCATCAATAAGATTAATTATTCGTATAGAATTAAGTAACCCAGGTTATTTAATTAATAATGATCAAATTTATAACTCTATTGTTACAGCTCATGCCTTTATTATAATTTTTTTTATAGTTATACCAATTATAATTGGAGGATTTGGAAATTGAATAATTCCTTTAATATTAGGAAGACCAGATATAGCATTCCCACGAATAAATAATATAAGATTTTGACTTTTACCACCTTCTTTATTATTATTAATTTTTAGATCAATTACTAATCAAGGTGTAGGAACTGGTTGAACAGTTTACCCCCCTTTATCTTTAAATATTAGACATGAAGGTATATCAGTAGATATAGCGATTTTTTCACTACATATAGCTGGGATATCTTCAATTATAGGAGCAATTAATTTTATTACAACTATTTTTAATATAAAAAATTATAATAAAAATTTAGAACAATTAACTTTATTTACCTGATCAATTAATATCACAACAATTCTACTTTTATTAGCAGTACCAGTTCTTGCAGGAGCAATTACTATATTATTAACAGACCGAAATCTAAATACATCTTTTTTTGATCCATCAGGAGGAGGAGATCCAATTTTATATCAACATTTATTT
>refbc_1031027_5_Hyposoter_sp._PRO-7
ATTTTATATTTTATTTTTGGTATATGAGCTGGTATAATTGGTTCATCAATAAGATTAATTATTCGTATAGAATTAAGTAATCCAGGTTATTTAATTAATAATGATCAAATTTATAATTCTATTGTTACAGCTCATGCTTTTATTATAATTTTTTTCATAGTTATACCAATTATAATTGGAGGCTTTGGAAATTGAATAATTCCTTTAATAATAGGAAGACCAGATATAGCATTTCCACGAATAAATAATATAAGATTTTGGCTTCTACCACCTTCTTTATTATTATTAATTTTTAGATCAATTACTAATCAAGGAGTAGGAACTGGTTGAACAGTTTACCCTCCTTTATCCCTAAATATTAGACATGAAGGTATATCAGTAGATATAGCAATTTTTTCATTACATATAGCTGGATTATCTTCAATTATAGGAGCAATTAATTTTATTACAACTATTTTTAATATAAAAAATTATAATAAAAAATTAGAACAATTAACTTTATTTACATGATCAATTAACATCACAACAATTTTACTTTTATTAGCAGTACCAGTACTTGCTGGGGCAATTACTATATTATTAACAGATCGAAATCTAAATACATCTTTTTTTGATCCATCAGGAGGAGGAGATCCAATTTTATATCAACATTTATTT
>refbc_1031028_5_Hyposoter_sp._PRO-77
ATTTTATATTTCATTTTTGGAATATGAGCAGGTATAATTGGATCATCAATAAGATTAATTATTCGTATAGAATTAAGAAATCCAGGATATTTAATTAATAATGATCAAATTTATAATTCTATTGTTACAGCTCATGCTTTTATTATAATTTTTTTTATAGTTATACCAATTATAATTGGAGGATTTGGAAATTGAATAATTCCTTTAATAATAGGAAGTCCAGATATAGCATTCCCACGAATAAATAATATAAGATTTTGACTTTTACCACCTTCTTTATTATTATTAATTTTTAGATCAATTACTAATCAAGGTGTTGGAACTGGTTGAACAGTTTACCCTCCTTTATCTTTAAATATTAGTCATGAAGGTATATCAGTAGATATGGCAATTTTTTCTTTACATATAGCTGGAATATCATCAATTATAGGAGCAATTAATTTTATTACAACTATTTTTAATATAAAAAATTATAATAAAAATTTAGAACAATTAACTTTATTTACCTGATCAATTAATATTACAACAATTCTACTTTTATTAGCAGTACCAGTACTTGCAGGGGCAATTACTATATTATTAACAGATCGAAATTTAAATACATCTTTTTTCGACCCATCAGGAGGAGGAGATCCAATTTTATATCAACATTTATTT
>refbc_1031029_5_Hyposoter_sp._PRO-9
ATATGAGCAGGAATAATCGGGTCATCAATAAGATTAATTATCCGAATAGAATTAAGTAACCCAGGTTATTTAATTAATAATGATCAAATTTATAATTCTATTGTTACAGCTCATGCATTTATTATAATTTTTTTTATAGTTATACCTATTATAATTGGTGGATTTGGGAATTGAATAATTCCTTTAATATTAGGTAGACCAGATATAGCATTCCCACGAATAAATAATATAAGATTTTGACTTTTACCACCTTCTTTATTATTATTAATTTTTAGGTCAATTACTAATCAAGGTGTTGGAACTGGTTGAACAGTTTACCCTCCTTTATCTTTAAATATTAGACATGAAGGAATATCAGTAGATATAGCAATTTTTTCACTACATATAGCTGGAATATCCTCAATTATAGGAGCAATTAACTTTATTACAACTATTTTTAATATAAAAAATTTTAATAAAAATTTAGAACAACTAACTTTATTTACTTGATCAATTAATATTACAACAATTTTACTTCTATTAGCAGTACCAGTACTTGCAGGGGCAATTACTATATTATTAACAGATCGAAATTTAAATACATCTTTTTTTGATCCATCAGGAGGAGGAGATCCAATTTTATATCAACATTTATTT
>refbc_1031030_5_Ichneumoninae_sp._Janzen04
ATCTTATATTTCATATTAGGAATATGATCAGGAATAATTGGATCCGCAATAAGCTTAATTATCCGATTAGAATTAGGAAATCCAGGATCATTAATTAATAATGATCAAATTTATAATTCTATTGTAACAGCTCATGCATTTATAATAATTTTTTTTATAGTTATACCCATTATAATTGGAGGATTTGGAAATTGACTTTTACCATTAATATTAGGTGCCCCAGATATAGCTTTCCCACGTATAAATAATATAAGATTTTGATTATTACCCCCCTCAATATTATTATTAATTAGAAGATCAATTATTAATCAAGGACCAGGAACTGGATGAACAGTTTACCCCCCACTATCCTTAAATGTAAGTCATGAAGGAATATCAATTGATTTATCCATTTTTTCCCTACATATAGCAGGAATATCATCAATTATAGGAGCAATCAATTTTATTTCAACAATTTTAAACATATACCCCATTAATCTTAATCTTGAACAATTAACTTTATTTACATGATCAATCTTAATTACAACAATTCTTCTATTATTAGCTGTTCCAGTCTTAGCAGGAGCCATCACTATACTTTTAACTGACCGAAACTTAAATACTTCATTTTTTGACCCTTCAGGAGGAGGAGATCCAATCCTCTATCAACACCTATTC
>refbc_1031031_5_Ichneumoninae_sp._Janzen06
ATTTTATATTTTATATTTGGTATATGAGCCGGAATAATTGGATCTTCAATAAGTTTAATTATTCGAATAGAATTAGGTAACCCCGGATACCTAATTAATAATGATCAAATTTATAATTCAATTGTTACAGCTCATGCATTTACTATAATTTTCTTTATAGTTATACCAATTATAATAGGTGGATTTGGAAATTGATTAATTCCCCTTATATTAGGGGCTCCTGATATAGCTTTCCCTCGAATAAACAATATAAGTTTTTGATTATTACCCCCATCAATTATTTTATTAATTAGAAGATCATTAACTAATCAAGGTACAGGAACAGGTTGAACTGTTTACCCCCCTTTATCATTAAATTTAAATCATGAAGGAATATCAGTAGATTTATCAATTTTTTCCCTTCATCTAGCAGGTATATCCTCAATTATAGGAGCTATTAATTTTATTTCAACAATTTTTAATATACATCCAATTAATATAAAATTTGAACAATTAACTTTATTTACTTGATCAATTTTAATTACAACAATTTTATTACTTCTAGCTGTTCCAGTTTTAGCTGGAGCAATTACTATACTATTAACTGATCGAAACTTAAATACTTCATTTTTTGACCCTTCAGGTGGAGGTGATCCAATTTTATTTCAACATTTATTT
>refbc_1031032_5_Joppa_sp._Wahl01
ATTTTATACTTTATTTTTGGATTATGAGCAGGAATAATTGGAAGATCCTTAAGATTAATTATTCGATTAGAATTGGGAAATCCAGGATTTTTAATTAATAATGATCAAATTTATAATTCAATTGTAACTGCACATGCTTTTATTATAATTTTTTTTATAGTAATACCAATTATAATTGGTGGATTTGGAAATTGATTAATTCCATTAATATTAGGAGCTCCAGATATAGCTTTTCCACGTATAAATAATATAAGATTTTGACTCCTTCCTCCTTCAATTTTTTTATTAATTTCTAGATCTTTTATTAATCAAGGAACTGGAACTGGATGAACTATTTATCCACCTCTTTCTCTTAATTTAAATCATGAAGGACTATCAGTTGACTTAAGAATTTTTTCTATTCATATAGCAGGAATATCATCAATTATAGGTGCAATTAATTTTATTTCAACTATTATAAATATATTTCCTAAAAAATTAAAATTTGAACAATTAACTTTATTTACATGATCAATTTTAATTACAACAATTCTTTTACTTTTAGCTGTTCCAGTTCTTGCAGGAGCAATTACTATATTATTAACTGATCGAAATTTAAATACATCATTTTTTGATCCTTCAGGTGGAGGAGATCCAATTTTATATCAACATCTATTT
>refbc_1031033_5_Joppa_sp._Wahl02DHJ02
ATTCTATATTTTATTTTTGGTATATGAGCAGGAATAATTGGATCATCTTTAAGTTTAATTATTCGATTAGAATTAGGAAATCCTGGATTTTTAATCAATAATGATCAAATTTATAATTCAATCGTAACTTCTCATGCTTTTATTATAATTTTTTTTATAGTTATACCAATCATAATTGGAGGATTTGGAAATTGAATAATTCCTCTAATACTTGGAGCCCCTGACATAGCATTCCCACGAATAAATAATATAAGATTTTGATTATTACCCCCCTCAATTTTTTTATTAATCTCTAGATCTTTTATTAATCAAGGTTCAGGAACAGGATGAACAATTTACCCTCCCCTTTCTCTAAATTTAAATCATGAAGGTTTATCAGTAGACTTAACTATTTTTTCTTTACATATAGCAGGAATATCATCAATCATAGGAGCAATTAATTTTATTTCTACTATTTCTAATATATATCCTAAAAAATTAAAACTTGAACAATTAACTTTATTTTCATGATCTATTTTAATTACAACTATTCTACTCCTTTTAGCAGTTCCTGTTTTAGCAGGAGCTATTACTATACTATTAACTGACCGCAACCTAAATACATCATTCTTTGACCCATCAGGAGGAGGAGATCCAATTTTATACCAACATTTATTT
>refbc_1031036_5_Joppa_sp._Wahl06
ATTTTATATTTCATTTTTGGATTATGAGCAGGATCCATTGGATCCTCTTTAAGATTAATTATTCGTTTAGAACTAGGAAATCCAGGATTTTTAATTAATAATGATCAAATTTATAATTCAATTGTTACAATTCATGCATTTATTATAATTTTTTTTATAGTTATACCAATTATAATTGGAGGATTCGGAAATTGATTAATTCCTTTAATATTAGGTGCCCCAGATATAGCTTTCCCACGAATAAATAATATAAGATTTTGACTTTTACCCCCTTCAATTATTTTATTAATTTCAAGATCTTTTATTAATCAAGGTGCAGGTACAGGTTGAACAGTATACCCGCCACTTTCACTTAATTTAAATCATGAAGGTTTATCAGTTGATTTATCAATTTTTTCTCTTCATATAGCCGGAATATCATCAATTATAGGTGCAATTAATTTTATTTCTACAATTTGAATAATTTACCCAAAAAATATAAAATTAGAACAATTAACTTTATTTACTTGATCAATTTTAATTACTACAATTTTATTATTATTAGCAGTTCCAATTTTAGCTGGAGCTATTACAATATTATTAACTGATCGAAATTTAAATACTTCATTTTTTGATCCCTCTGGAGGAGGAGANCCAATTTTATA
>refbc_1031038_5_Joppa_sp._Wahl09
ATCCAGGATTCTTAATTAATAATGATCAAATTTATAATACAATTGTTACTATTCACGCATTTATTATAATTTTTTTTATAGTAATACCTATTATAATTGGAGGTTTTGGAAATTGAATAATTCCATTAATATTAGGAGCTCCAGATATAGCTTTCCCACGTATAAATAATATAAGATTTTGACTTCTTCCTCCCTCAATTCTCCTTTTATTATCAAGATCTTTCATTAATCAAGGATCAGGAACTGGATGAACAATTTATCCTCCTCTTTCTCTTAATTTAAATCATGAAGGTTTATCAGTTGATTTAACTATTTTTTCTCTTCATATAGCTGGTATATCTTCTATTATAGGAGCAATTAATTTTATTTCTACTATTTTAAATTTATTTCCTAAAAATATAAAACTTGAACAACTAACTTTATTTACATGATCAATTCTTATTACTACTATTTTATTACTTTTAGCAGTTCCTGTTTTAGCAGGAGCTATTACTATATTATTAACCGACCGAAATTTAAATACATCATTTTTTGATCCATCAGGTGGTGGTGATCC
>refbc_1031039_5_Leurus_sp._caeruliventrisDHJ01
ATTTTATACTTCATTTTTGGAATTTGAGCAGGAATAATTGGTGCTTCACTTAGTATTATTATCCGTATAGAATTAGGAACCCCCAGTTCCTTAATTAATAATGATCAAATTTATAATTCTATTGTCACTATACATGCCTTTATTATAATTTTTTTTATAGTTATACCAATTATAATTGGAGGATTTGGAAATTGACTTATTCCTTTAATATTAGGAGCCCCAGATATAGCATTCCCACGAATAAATAATATAAGATTCTGATTGTTACCCCCATCCTTATTTTTATTAATTTCTGGTAGAATATTAAATCAAGGTGCAGGTACTGGTTGAACAGTTTACCCTCCTTTATCTTCTAATACAAATCATGAAGGATTATCAGTTGATTTAAGAATTTTCTCTCTTCATTTAGCTGGTATATCTTCAATTATAGGTGCAATTAATTTTATTACAACAATTTTAAATATAAAAATTAAATTATTAACTTTAGATCAACTTTCATTATTTATTTGATCCATTAAAATTACTACTATTTTACTTTTACTAGCAGTCCCTGTTTTAGCAGGAGCAATTACCATATTATTAACTGACCGTAACTTAAATACCTCTTTTTTTGACCCTAGAGGAGGAGGGGATCCAATTTTATACCAACATTTATTT
>refbc_1031040_5_Leurus_sp._caeruliventrisDHJ02
ATTTTATACTTCATTTTTGGAATTTGGGCAGGAATAATTGGTGCTTCACTTAGTATTATTATCCGAATAGAATTAGGAACCCCCAGTTCCTTAATTAATAATGACCAAATTTATAATTCTATTGTCACTATACATGCCTTTATTATAATTTTTTTTATAGTTATGCCAATTATAATTGGAGGATTTGGAAATTGACTTATTCCTTTAATATTAGGAGCCCCAGATATAGCATTCCCACGAATAAATAATATAAGATTCTGATTATTACCCCCATCCTTATTTTTATTAATTTCTGGTAGAATCTTAAATCAAGGGGCAGGAACTGGTTGAACAGTTTACCCTCCATTGTCTTCTAATACAAATCATGAAGGATTATCAGTTGATTTAAGAATCTTCTCTCTCCATTTAGCTGGAATATCTTCAATTATAGGAGCAATTAACTTTATCACAACTATTTTAAATATAAAAATTAAATTATTAACTTTAGATCAACTTTCATTATTTATTTGATCCATTAAAATTACTACTATTTTACTTTTATTAGCAGTCCCTGTTTTAGCAGGAGCAATCACCATATTATTAACTGACCGTAACTTAAATACCTCTTTTTTTGACCCTAGAGGAGGAGGAGACCCAATTTTATACCAACATTTATTT
>refbc_1031041_5_Leurus_sp._caeruliventrisDHJ03
TCTATACTTCATTTTTGGGATTTGAGCAGGAATAATTGGTGCTTCTTTAAGATTAATTATTCGAATAGAATTAGGAACCCCTGGATCTTTAATTAATAATGATCAAATTTATAATTCTATTGTAACTATACATGCCTTTATTATAATTTTCTTTATAGTAATACCTATTATGATTGGTGGATTTGGAAATTGATTAACCCCCCTAATATTAGGGGCCCCAGATATAGCTTTCCCCCGAATAAATAATATAAGATTTTGATTACTACCCCCCTCATTATTTTTATTAATTTCTGGGGGTATTTTAAATCAAGGGGCTGGGACTGGCTGAACAGTTTACCCCCCTTTATCATCCAATGTAAATCATGAAGGATTATCAGTTGATCTAAGAATTTTCTCCCTTCATTTAGCTGGAATATCATCAATCATAGGGGCAATTAATTTCATTACAACCATTTTTAATATAAAAATTAAATTATTATCTTTAGAACAACTTTCTTTATTTATTTGATCTATTAAAATTACCACTATTTTACTTTTACTAGCAGTCCCTGTTTTAGCAGGAGCAATTACTATATTATTAACAGATCGCAATTTAAATACTTCTTTTTTTGACCCTAGTGGAGGAGGAGACCCAATTTTATACCAACACTTATTT
>refbc_1031042_5_Leurus_sp._caeruliventrisDHJ04
GTTCTATATTTTATTTTTGGAATTTGATCTGGAATAATTGGTGCTTCTTTAAGTATTATTATTCGAATAGAACTAGGAACCCCCGGGTCTCTAATTAATAATGATCAAATTTATAATTCTATTGTAACTATACATGCTTTTATTATAATTTTTTTTATAGTTATACCAATTATAATTGGGGGATTTGGAAATTGACTCACCCCCTTAATATTAGGAGCCCCAGATATAGCTTTTCCTCGTATAAATAATATAAGATTTTGATTATTACCTCCATCATTATTTTTATTAATTTCTGGAAGAATTTTAAATCAAGGGGCAGGAACTGGTTGAACAGTTTACCCTCCTTTATCATCTAATATTAACCATGAAGGACTATCAGTTGATTTAAGAATTTTTTCCCTTCATTTAGCGGGAATATCCTCAATTATAGGGGCAATTAATTTTATTACAACTATTTTTAATATAAAAATTAAATTTTTAACCTTAGATCAACTTTCTTTATTTATTTGATCTATTAAAATTACTACTATTTTACTTTTATTAGCAGTCCCTGTTTTGGCAGGAGCAATCACTATATTATTAACTGATCGTAACTTAAATACTTCTTTTTTTGACCCAAGTGGGGGAGGTGACCCAATTTTATACCAACATTTATTT
>refbc_1031043_5_Leurus_sp._caeruliventrisDHJ05
ATTCGAATAGAATTAGGAACCCCCGGCTCTTTAATTAATAATGACCAAATTTATAATTCTATCGTCACTATACATGCCTTTATCATAATTTTTTTTATAGTAATACCAATTATGATTGGGGGGTTTGGTAATTGACTTGCTCCATTAATATTGGGGGCCCCAGATATAGCTTTCCCACGAATAAATAATATAAGATTTTGATTATTACCCCCATCATTATTCTTATTAATTTCAGGAAGAATCCTAAATCAAGGGGCCGGAACTGGATGAACAGTATATCCACCTTTATCATCTAATACTAATCATGAAGGATTATCAGTTGATTTAAGAATTTTTTCCCTTCATTTAGCAGGCATGTCCTCAATTATAGGGGCAATCAACTTCATTACAACTATTTTTAATATAAAAATTAAATTATTAACTTTAGACCAACTTTCATTATTTATTTGATCTATTAAAATTACTACTATTCTTCTACTACTTGCAGTCCCTGTTTTAGCAGGGGCAATCACTATATTATTAACAGATCGTAACTTAAATACCTCTTTTTTTGACCCAAGAGGGGGCGGAGACCCAATTTTATACCAACACTTATTC
>refbc_1031044_5_Leurus_sp._caeruliventrisDHJ07
GTTTTATACTTTATTTTTGGAATTTGAGCTGGAATACTTGGTGCTTCTTTAAGAATTATTATTCGAATAGAACTTGGTACCCCTGGATCTCTAATTAATAATGACCAAATTTATAATTCCATTGTAACTATACATGCCTTCATTATAATTTTCTTTATAGTAATACCAATTATAATTGGAGGATTTGGAAATTGACTCACTCCTTTAATGTTAGGGGCTCCAGATATAGCTTTCCCTCGAATAAATAATATAAGATTTTGATTATTACCTCCATCATTATTTTTATTAATTTCTGGAAGAGTTTTAAATCAAGGAGCTGGAACTGGTTGAACAGTTTACCCTCCTTTATCATCTAATACAAATCATGAAGGTTTATCAGTTGATTTAAGAATTTTTTCTCTCCATTTAGCTGGAATATCCTCAATTATAGGTGCAATTAACTTTATTACAACTATTTTTAATATAAAAATTAAATTTTTAACTTTAGATCAACTTTCTTTATTTATTTGATCTATTAAAATTACCACTATTTTACTTTTATTAGCAGTTCCTGTTTTAGCAGGAGCAATTACTATATTATTAACTGATCGAAATTTAAATACTTCTTTTTTTGACCCAAGAGGAGGAGGAGACCCTATTTTATACCAACACTTATTT
>refbc_1031045_5_Leurus_sp._pusillanimusDHJ01
GTACTTTACTTTATTTTTGGTATTTGAGCGGGAATAATTGGAGCTTCATTAAGAATTATCATTCGAATGGAGTTAGGAACCCCTGGCTCCTTAATTAATAATGATCAAATTTATAATTCTATTGTTACTTTACATGCTTTTATTATAATTTTCTTCATAGTAATACCTATTATAATTGGAGGATTTGGGAATTGACTCATTCCCCTTATATTAGGAGCTCCAGACATAGCATTCCCACGAATAAATAATATAAGATTCTGATTATTACCCCCCTCATTATTTTTATTAATTTCTGGAAGAATCTTAAATCAAGGAGCTGGTACTGGATGAACAATTTATCCCCCCTTATCCTCTAACATTAATCATGAAGGACTATCAGTTGATTTAAGAATTTTTTCCATCCATTTAGCTGGAATATCCTCGATCATAGGAGCAATTAATTTTATTACAACTACTTTAAATATAAAAATTAAATTATTATCATTTGATCAACTTTCTTTATTTATTTGATCTATTAATATTACTACCATTTTATTACTACTAGCAGTGCCTGTTTTAGCAGGAGCAATTACAATATTATTAACTGATCGTAACTTAAATACATCTTTTTTTGACCCAAGAGGAGGAGGAGACCCCATTCTATTTCAACACTTATTT
>refbc_1031046_5_Lycorina_sp._apicalisDHJ01
ATTTTATATTTTATTTTTGGAATTTGGTCTGGAATATTAGGATCATCAATAAGAATAATTATTCGAATAGAATTAAGAACACCAGGATCTTTATTAAATAATGATCAAATATATAATAGATTAGTAACATCACATGCTTTTATTATAATTTTTTTTATAGTAATACCAATTATAATTGGTGGGTTTGGAAATTGATTAATTCCATTAATAATTGGAGCCCCAGATATAGCATTCCCTCGAATAAATAATTTAAGGTTTTGATTATTACCTCCTTCATTAATATTATTAATTAGAAGAAACTTTATTAATCAAGGGGTAGGAACAGGATGAACATTATATCCTCCTTTATCATTAAATTTAAGTCAAGAAGGAATATCTGTAGATTTAAGAATTTTTGCTCTTCATATAGCAGGAATATCATCAATTATAGGAGCCATTAATTTTATTACAACAATTATACAAATACGATCAATAAATTCATTATTAACTCAAATATCTTTATTTAGATGATCAATTTTAATTACAACTATTTTATTATTATTAGCTGTACCAGTATTAGCTGGAGCTATTACTATAATTTTAACTGATCGAAATTTAAATACTTCATTTTTTGATCCCTCTGGTGGAGGAGACCCTATTTTATACCAACATTTATTT
>refbc_1031047_5_Lycorina_sp._apicalisDHJ02
ATTTTATATTTTATTTTTGGAATTTGATCAGGAATATTAGGTTCCTCTATAAGAATAATTATTCGTATAGAATTAAGTACCCCTGGATCTTTAATAAATAATGATCAAATATATAATAGATTAGTTACTTCACATGCTTTTATTATGATTTTTTTTATAGTTATACCAATTATAATTGGAGGATTTGGAAATTGATTAGTACCTTTAATAATTGGAGCCCCAGATATAGCATTTCCTCGAATAAATAATTTAAGATTTTGATTATTACCTCCATCATTAATTTTATTAATTAGAAGAAATTTTATTAATCAAGGAGTAGGAACAGGTTGAACATTATACCCCCCTTTATCATTAAATTTAAGACAAGAAGGTATATCTGTAGATATAGGAATTTTTGCACTTCATATAGCTGGAATATCTTCAATCATAGGAGCTATTAATTTTATTACAACAATTATACATATACGATCAAAAAATTCTTCTTTAGATCAAATATCTTTATTTTCTTGATCAATTTTAATTACAACTATTTTATTATTATTAGCAGTTCCAGTATTAGCAGGAGCTATTACTATAATTTTAACTGATCGTAATTTAAATACTTCTTTTTTTGATCCTTCAGGAGGAGGTGACCCTATTTTATACCAACATTTATTT
>refbc_1031050_5_Macrocentrus_sp._Sharkey02
ATATTGTATTTTTTATTTGGTATATGATCTGGGGTGTTAGGTTTATCATTAAGTTTAATTATTCGTATAGAATTAGGTCAAATTGGTTCATTTATTGGAAATGATCAAATTTACAATAGTATTGTTACTTCTCATGCTTTTATTATAATTTTTTTTATAGTTATACCTATTATAATTGGGGGGTTTGGAAATTGATTAATTCCTTTAATATTAGGAAGTGTTGATATAGCTTTTCCTCGAATAAATAATATAAGATTTTGATTATTAGTTCCTTCTTTAATATTATTAATTTTAAGAGGATTTATAAATATTGGTGTAGGTACAGGATGAACAGTTTATCCTCCTTTATCATTAAATGTTAGTCATATAGGAATTTCTGTAGATATAGCTATTTTTTCACTACATTTGGCTGGTATTTCTTCAATTATAGGTGCTATTAATTTTATTGTTACTATTATAAATATACGAAATTATGGGGTATTAATAGATAAAATTAGATTATTATCATGATCAATTTTAATTACAGCTATTTTATTATTATTATCTTTACCTGTGTTAGCTGGTGCTATTACAATATTGTTAACTGATCGTAATTTAAATACATCCTTTTTTGATCCTGCTGGAGGAGGGGATCCTATTTTATATCAACATTTATTT
>refbc_1031051_5_Macrojoppa_sp._Wahl01
ATTTTATATTTTATTTTTGGATTTTGGTCAGGAATAATTGGATCTTCATTTAGATTAATTATTCGAATAGAATTAGGGAATCCGGGATTTTTAATTAATAATGATCAAATTTATAATTCAATTGTTACATCACATGCTTTTGTAATAATTTTTTTTATAGTTATACCAATTATAATTGGAGGTTTTGGTAATTGATTAATTCCATTAATATTAGGGGCTCCTGATATAGCTTTCCCTCGAATGAATAATATAAGATTTTGGCTTTTACCTCCATCATTATTTTTATTATTATTTAGATCAATTATTAATCAAGGATCAGGAACTGGATGAACAGTTTATCCTCCTTTATCTTTAAATTTAAATCATGAAGGAATATCTATTGATTTATCTATTTTTTCTTTACATATAGCTGGAATATCCTCAATTATAGGAGCTATTAATTTTATTTCAACAATTTTAAATATATTTCCTAAAAATATAAATTTAGATCAATTAACTTTATTTAATTGATCAATTTTAATTACTACTATTTTATTATTATTAGCTGTTCCGGTTCTTGCTGGTGCAATCACTATATTATTAACTGATCGGAATTTAAATACATCATTTTTTGATCCTTCTGGAGGAGGAGATCCAATTTTATATCAACATTTATTT
>refbc_1031052_5_Macrostomion_sp._ScottShaw01
GTTTTATATTTTATTTTTGGAATTTGATCTGGTATATTAGGTTTATCTATAAGAATTATTATTCGAATAGAATTAAGTAATCCTGGTGGATTAATTAAAAATGATTATATTTATAATTCAATAGTTACTGCTCATGCTTTTATTATGATTTTTTTTATAGTTATACCAATTATATTAGGGGGATTTGGAAATTGATTAATTCCTATAATATTAGGATCTCCTGATATAGCTTTTCCACGAATAAATAATATAAGATTTTGATTATTAATTCCTTCATTATTTTTATTATTAATAAGTTCATTTGTTAATATTGGTGTTGGTACTGGTTGAACTATATATCCTCCATTATCTTCTTTATTGGGTCATAGTGGATTTTCTGTTGATATAGCTATTTTTTCTTTACATTTAGCTGGGATATCTTCTATTATGGGGTCTATTAATTTTATTTCTACAATTTTTAATATAAAATTATATTCTTTAAATATAGATCAATTAAATTTATTTATTTGGTCAATTTTAATTACTGTAATTTTATTACTTTTATCATTACCTGTTTTAGCAGGTGCTATTACTATATT
>refbc_1031053_5_Meniscomorpha_sp._GauldA
ATAGTAGGCACATCAATAAGATTAATTATTCNTCTTGAATTAGGGANTCCTAGATTTTTAATTAATAATGATCAAATTTATAATTCTTTTGTTACTAGCCATGCTTTTGTAATAATTTTTTTCATAGTTATACCAATCATAATTGGTGGGTTTGGAAATTGACTAATTCCTTTAATACTAGGGGCACCTGATATAGCATTCCCTCGAATAAATAATATAAGATTTTGATTACTCCCCCCATCAATCTTACTTCTATTTTATAGAAACTTAATTAATCAAGGAGTTGGGACAGGATGAACAATTTATCCACCTTTATCTTTAAATTTAAATCATGAAGGAAAAACTGTTGATTTAACAATTTTTTCACTTCATATAGCAGGAGCATCTTCAATTATAGGAGCTATTAATTTTATTACAACTATTTTTAATATGAAAATTAAAGGATCTAATTTAGAACAAATAACATTATTTACATGATCAATCCAAGTTACTGCTATTCTCCTTCTTTTAGCAGTCCCCGTGCTTGCAGGAGCAATCACTATATTATTAACTGACCGTAATTTAAATACCTCATTTTTTGATCCATCCGGAGGNGGAGANCCCATCCTTTATCAACATCTATTT
>refbc_1031054_5_Meniscomorpha_sp._GauldB
GGAATATGATCTGGTATAATTGGNTCTTCAATAAGAATTNTTATTCGTCTAGAACTTGGTAATCCCGGATTTCTAATTAATAATGACCAAATTTATAACTCAATTGTTACAGCTCATGCATTTATTATAATTTTTTTTATAGTTATACCTATTATAATTGGGGGATTCGGAAATTGATTAATTCCCCTAATATTAGGAGCCCCAGATATAGCTTTTCCCCGAATAAACAATATAAGATTTTGACTTCTTCCTCCTTCACTAATTTTATTATTATCCAGAAATATATCTAATCAAGGAGTTGGAACTGGATGAACTGTTTATCCCCCTCTTTCACTAAATTTAAATCATGAAGGTAATTCAGTAGATCTAGCTATTTTTTCATTACACATAGCCGGTTTATCATCTATTATAGGAGCTATTAATTTTATTACAACTATTTTTAATATAAAAATTTATGGAACTTCACTTGAACAATTAACTTTATTTACATGATCAATTCAAATTACAGCAATTTTACTTCTCTTAGCTGTCCCAGTTTTAGCCGGGGCTATCACAATATTATTAACAGACCGAAATTTAAATACATCATTTTTTGATCCATCAGGAGGAGGAGANCCCATTCTTTATCAACATTTATTT
>refbc_1031057_5_Mesochorus_sp._Janzen02
ATTTTATATTTTATTTTTGGTATTTGAGCTGGAATAATTGGATCAGCAATAAGATTAATTATTCGTATAGAATTAGGAAATCCGGGATTTTTAATTAATAATGATCAAATTTATAATTCATTTGTAACTGCACATGCCTTTATTATAATTTTTTTTATAGTTATACCAATTATAATTGGAGGATTTGGAAATTGGTTAGTACCTTTAATAATTGGTGCCCCAGATATAGCATTCCCTCGAATAAATAATATAAGATTTTGATTATTACCCCCATCACTTATATTATTATTATTAAGAAGAATTATTAATAAAGGAGTAGGAACAGGGTGAACTGTTTACCCGCCTCTATCATTAAATGTAAGTCATGAAGGTATGTCTGTTGATTTATCAATTTTTTCATTACATTTAGCAGGAATATCTTCAATTATAGGTGCAGTAAATTTTATTACCACAATTATAAATATACATTTATTTGGAATATCATTAGATCAGTTATCATTATTTACTTGATCAATTTTAATTACTACAATTTTATTGTTATTAGCAGTTCCAGTTTTAGCAGGAGCCATTACAATATTATTAACTGATCGGAATTTAAATACATCATTTTTTGATCCTTCAGGGGGTGGAGATCCAATTCTTTATCAACATTTATTT
>refbc_1031058_5_Mesochorus_sp._Janzen03
ATTTTATATTTTATTTTTGGTATTTGAGCTGGAATAATTGGATCAGCAATAAGATTAATTATTCGTATAGAATTAGGAAATCCGGGATTTTTAATTAATAATGATCAAATTTATAATTCATTTGTAACTGCACATGCCTTTATTATAATTTTTTTTATAGTTATACCAATTATAATTGGGGGATTTGGAAATTGATTAGTACCTTTAATAATTGGTGCCCCAGATATAGCATTCCCACGAATAAATAATATAAGATTTTGATTATTACCCCCATCACTTATATTATTATTATTAAGAAGAATTATTAATAAAGGAGTAGGAACAGGATGAACTGTTTACCCACCTTTATCATTAAATGTAAGTCATGAAGGTATGTCTGTTGATTTATCAATTTTTTCATTACATTTAGCAGGAATATCCTCAATTATAGGTGCAGTAAATTTTATTACCACAATTATAAATATACATTTATTTGGAATATCATTAGATCAGTTATCATTATTTACTTGATCAATTTTAATTACTACAATTTTATTATTATTAGCAGTTCCAGTTTTAGCAGGAGCAATTACAATATTATTAACTGACCGAAATTTAAATACATCATTTTTTGATCCTTCAGGGGGCGGAGATCCAATTCTTTATCAACATTTATTT
>refbc_1031059_5_Mesochorus_sp._Janzen04
ATTTTATATTTTATTTTTGGTATTTGAGCTGGAATAATTGGGTCAGCAATAAGATTAATTATTCGTATAGAATTAGGTAATCCAGGATTTTTAATTAATAATGATCAAATTTATAATTCATTTGTAACTGCACATGCCTTTATTATAATTTTTTTCATAGTTATACCAATTATAATTGGGGGATTTGGAAATTGGTTAGTACCTTTAATAATTGGTGCCCCAGATATAGCATTCCCACGAATAAATAATATAAGATTTTGATTATTACCCCCATCACTTATATTATTATTATTAAGAAGAATTATTAATAAAGGAGTAGGAACAGGATGAACTGTTTACCCACCCTTATCATTAAATGTAAGACACGAAGGTATATCTGTTGATTTATCAATTTTTTCATTACATTTAGCAGGAATATCTTCAATTATAGGCGCAGTAAATTTTATTACCACAATTATAAATATACATTTATTTGGAATATCATTAGATCAAATATCATTATTTACTTGGTCAATTTTAATTACTACAATTTTATTGTTATTAGCAGTTCCAGTTTTAGCGGGAGCAATTACAATATTATTAACTGACCGGAATTTAAATACATCATTTTTTGATCCTTCAGGAGGTGGGGATCCAATTCTTTATCAGCATTTATTT
>refbc_1031060_5_Mesochorus_sp._Janzen05
ATTTTATATTTTATTTTTGGTATTTGGGCTGGAATAATTGGATCAGCAATAAGATTAATTATTCGTATAGAATTAGGTAATCCAGGATTTTTAATTAATAACGATCAAATTTATAATTCATTTGTAACTGCACATGCCTTTATTATAATTTTTTTTATGGTTATACCAATTATAATTGGAGGATTTGGAAATTGATTAGTACCTTTAATAATTGGTGCCCCAGATATAGCATTCCCACGAATAAACAATATAAGATTTTGATTATTACCCCCATCACTTATATTATTATTATTAAGAAGAATTATTAATAAAGGAGTAGGGACAGGATGAACTGTTTATCCACCTTTATCATTAAATGTAAGTCATGAAGGTATATCTGTTGATTTATCAATTTTTTCATTACATTTAGCGGGAATATCTTCAATTATAGGAGCGGTAAATTTTATTACCACAATTATAAATATACATTTATTTGGAATATCATTAGATCAAATATCATTATTTACCTGATCAATTTTAATTACTACAATTTTATTATTATTGGCAGTACCAGTTTTAGCAGGAGCAATTACAATATTATTAACCGACCGGAATTTAAATACTTCATTTTTTGATCCTTCAGGAGGTGGAGATCCAATTCTTTATCAACATTTATTT
>refbc_1031061_5_Mesochorus_sp._Janzen06
GTATTATACTTTATTTTTGGAATTTGAGCTGGAATAATTGGCTCAGCAATAAGTTTAATTATTCGAATAGAATTAGGAAACCCAGGATTTTTAATTAATAATGACCAAATTTATAATTCATTTGTAACAACACATGCTTTTATTATAATTTTTTTTATAGTTATACCTATTATAATTGGGGGATTCGGAAATTGATTAGTACCTTTAATAATTGGTGCCCCTGATATAGCATTCCCTCGAATAAATAATATAAGATTTTGATTATTACCCCCGTCTTTAATATTATTATTATTAAGAAGAATTATTAATAAAGGAGTAGGGACAGGGTGGACTATTTACCCTCCTTTATCATTAAATTTAAGCCATGAAGGAATATCAGTAGATTTATCAATTTTTTCATTACATTTAGCGGGTATATCCTCAATTATAGGTGCTGTAAATTTTATTACTACAATTTTAAATATACATTTATTTGGAATATCATTAGATCAACTATCTTTATTTACGTGATCAATTATTATTACTACAATTTTATTATTATTAGCAGTTCCAGTTTTAGCAGGAGCAATTACAATATTATTAACTGATCGGAATTTAAATACATCATTTTTTGATCCCTCTGGAGGAGGTGATCCTATTCTTTATCAACATTTATTT
>refbc_1031062_5_Mesochorus_sp._Janzen07
TTTTATATTTTATTTTTGGAATTTGAGCTGGAATAATTGGGTCAGCAATAAGCTTAATTATTCGAATAGAATTAGGAAATCCAGGATTTTTAATTAATAATGATCAAATTTATAATTCATTTGTAACAGCCCATGCTTTTATTATAATTTTTTTTATAGTTATACCAATTATAATTGGGGGATTTGGAAATTGGTTAGTACCCCTAATAATTGGGGCCCCTGATATAGCATTCCCTCGAATAAATAACATAAGATTTTGATTATTACCTCCTTCACTAATATTATTAATATTAAGAAGAATTATTAACAAAGGAGTTGGAACAGGATGAACTGTTTATCCCCCTTTATCATTAAATCTTAGTCATGAAGGAATATCAGTAGATTTATCAATTTTTTCATTACATTTAGCAGGGATATCATCAATTATAGGTGCAGTAAATTTTATTACTACTATTTTAAATATACATTTATTTGGAATATCATTAGATCAACTATCATTATTTACATGATCAATTTTTATTACTACAATTTTATTATTATTAGCAGTACCAGTTTTAGCTGGAGCAATCACAATATTATTAACTGATCGAAATTTAAATACATCTTTTTTTGATCCGTCAGGAGGGGGTGACCCCATTCTTTATCAACATTTATTT
>refbc_1031064_5_Mesochorus_sp._Janzen09
ATTTTATATTTCATTTTTGGTATATGAGCAGGAATAATTGGATCCGCAATAAGCTTAATTATCCGAATAGAATTAGGAAATCCAGGATTCTTAATTAATAATGATCAAATTTATAATTCATTTGTTACAGCCCACGCATTTGTAATAATTTTTTTTATAGTAATACCAGTAATAATTGGAGGATTCGGAAATTGATTAGTTCCATTAATAATCGGAGCTCCTGATATAGCATTCCCCCGAATAAATAATATAAGATTTTGATTACTACCCCCATCATTAATATTACTATTATTAAGAAGAATCATTAATAAAGGAGTAGGAACAGGATGAACTGTTTATCCACCATTATCTTTAAATTCAAGACATGAAGGTATATCAGTAGATTTATCAATTTTCTCTTTACATTTAACTGGTATATCTTCAATTATAGGGGCCATTAATTTTATTACTACAATTTTTAATATACATTTATTTGGAATATCATTAGATCAATTATCATTATTTACGTGATCAATTATTATTACTACAATTTTATTATTATTAGCAGTTCCAGTTTTAGCTGGAGCAATTACAATATTATTAACCGATCGAAATTTAAATACTTCTTTTTTTGATCCTTCAGGAGGGGGAGATCCAATTCTTTACCAACATTTATTT
>refbc_1031065_5_Mesochorus_sp._Janzen10
ATTTTATATTTTATTTTTGGTTTATGGGCTGGAATAATTGGATCAGCTATAAGATTAATTATTCGAATAGAATTAGGAAATCCTGGATTTTTAATTAATAATGATCAAATTTATAACTCATTTGTAACAGCCCATGCATTTGTAATAATTTTTTTTATAGTTATACCAACTATAATTGGAGGATTTGGAAATTGATTAATTCCATTAATAATCGGAGCGCCTGATATAGCATTTCCTCGAATAAATAATATAAGATTCTGATTATTACCTCCATCATTAATATTATTATTATTAAGAAGAATTATTAATAAAGGAGTAGGAACAGGATGAACTGTTTATCCACCTTTATCATTAAATACAAGTCATGAAGGTATATCAGTAGATTTATCAATTTTTTCTTTACATTTAGCTGGAATATCTTCAATTATAGGAGCTATCAATTTTATTACTACAATCTTAAATATACACTTATTTGGAATATCATTAGACCAATTATCATTATTTACATGATCAATTATAATTACTACAATTTTATTATTATTAGCAGTACCAGTTTTAGCTGGAGCAATTACAATATTATTAACTGATCGAAATTTAAACACCTCTTTTTTTGATCCTTCAGGGGGAGGAGATCCAATTCTTTATCAACATTTATTT
>refbc_1031066_5_Mesochorus_sp._Janzen11
ATTTTATATTTTATTTTTGGANTTTGAGCTGGAATAATTGGATCATCTATAAGATTAATTATTCGAATAGAGTTAGGAACCCCAGGATTTTTAATTAATAATGATCAAATTTATAATTCATTTGTTACAGCCCATGCATTTATTATAATTTTTTTTATAGTTATACCAATTATAATTGGAGGGTTTGGAAATTGATTAATTCCTTTAATAATTGGAGCGCCTGATATAGCATTCCCTCGAATAAATAATATAAGATTTTGATTGTTACCACCTTCAATTATATTATTATTATTAAGAAGAATTATTAATAAAGGAGTAGGAACAGGATGAACAGTTTATCCTCCTTTATCATTAAATATAAGACATGAAGGTATGTCAGTTGATCTTTCAATTTTTGCCTTACACTTAGCAGGAATATCTTCAATTATAGGGGCAGTAAATTTTATTACAACTATTTTAAATATACATTTAATTGGGATAACAATAGATCAACTATCATTATTTACTTGATCTATTAAAATTACAACAATTTTATTATTATTAGCAGTCCCAGTTTTAGCTGGTGCTATTACAATATTATTAACTGATCGAAATTTAAATACTTCTTTTTTTGACCCATCAGGGGGGGGTGATCCAATTCTTTATCAACATTTATTT
>refbc_1031067_5_Mesochorus_sp._Janzen12
ATTTTATATTTTATTTTTGGGATTTGAGCTGGGATAATTGGATCTTCAATAAGATTAATTATCCGAATAGAATTAGGGAATCCTGGATTTTTAATTAACAATGACCAAATTTATAATTCAATTGTAACTGCTCATGCTTTTATTATAATTTTTTTTATAGTTATACCTATTATAATCGGAGGATTTGGAAATTGATTAATTCCTTTAATAATTGGAGCACCTGATATAGCATTCCCCCGAATAAATAATATAAGATTTTGATTACTACCTCCTTCATTATCATTATTATTATTGAGAAGAATTATTAATAAAGGAGTAGGAACAGGATGAACAGTATACCCTCCTTTATCCTTAAATGTAAGACATGAAGGGATATCTGTAGATTTATCAATTTTTTCACTACATTTAGCAGGAATATCTTCTATTATAGGTGCGGTAAATTTTATTACTACAATTTTAAATATACATTTATTAGGTATAACAATAGATCAGTTATCATTATTTACTTGATCAATTAAAATTACAACAATTTTATTATTATTAGCAGTCCCTGTATTAGCAGGAGCAATTACTATATTATTAACTGATCGTAATTTAAATACATCTTTTTTTG
>refbc_1031068_5_Mesochorus_sp._Janzen13
GTTTTATATTTTATTTTTGGAATTTGAGCAGGAATAATTGGTTCATCTATAAGTTTAATTATTCGTATAGAATTAGGAAATCCTGGATTTTTAATTAATAATGATCAAATTTATAATTCATTTGTAACTGCTCACGCTTTTATTATAATTTTTTTTATAGTTATACCAATCATAATTGGAGGATTTGGGAATTGATTAATTCCATTAATAATTGGAGCTCCTGATATAGCATTTCCTCGGATAAATAATATAAGATTTTGACTTTTACCTCCATCATTAATATTATTATTAATAAGAAGAATTATTAATAAAGGGGTAGGTACAGGATGAACAGTTTATCCGCCATTATCATTAAATGTTAGGCATGAAGGAATATCCGTAGACTTATCAATTTTTTCATTACATTTAGCAGGTATGTCATCAATTATAGGAGCAGTTAATTTTATTACAACAATTATAAATATACATTTATATGGAATATCAATAGATCAATTATCATTATTTACATGATCAATTAAAATTACTACTATTTTATTATTATTAGCAGTTCCCGTTTTAGCAGGAGCAATTACAATATTATTAACAGATCGAAATTTAAATACATCTTTTTTTGATCCATCAGGAGGAGGAGATCCTATTCTTTATCAACATTTATTT
>refbc_1031069_5_Mesochorus_sp._Janzen14
ATTTTATATTTTATTTTTGGAATTTGATCAGGAATAATTGGATCATCAATAAGATTAATTATTCGTATAGAATTAGGAAATCCAGGTTTCTTAATTAATAATGATCAAATTTATAATTCTTTTGTTACCGCTCATGCATTTATTATAATTTTTTTTATAGTGATGCCAATTATAATTGGTGGGTTTGGAAATTGATTAATTCCATTAATAATTGGAGCTCCAGATATAGCTTTTCCCCGAATAAATAATATAAGATTCTGACTTTTACCCCCTTCATTAAATTTATTATTGGCCAGATCGATTACAAGAAAAGGTGTAGGGACAGGATGAACAGTGTATCCCCCATTATCTTTAAATGTAAGTCATGAAGGTATGTCAGTAGATTTATCAATTTTTTCCCTTCATTTAGCAGGTATATCCTCAATTATAGGAGCAATTAATTTTATTACAACAATTTTAAATATACATTTACATGGAATATCAATAGATCAATTATCATTATTTACATGGTCAATTAAAATTACAACAATTTTACTTTTATTAGCAGTACCTGTATTAGCAGGGGCAATTACTATATTATTAACTGATCGTAATTTAAATACTTCATTTTTTGATCCATCTGGAGGTGGAGACCCTATTCTTTATCAACATTTATTT
>refbc_1031070_5_Mesochorus_sp._Janzen15
ATTTTATATTTTATTTTAGGAATTTGATCAGGTATRATTGGATCTTCAATAAGATTAATTATTCGAATAGAATTAGGTAATCCTGGATTTTTAATTAATAATGATCAAATTTATAATTCATTTGTAACAGCTCATGCTTTTATTATAATTTTTTTTATAGTTATACCAATTATAATTGGAGGGTTTGGAAATTGATTAATTCCATTAATAATTGGAGCCCCTGATATAGCATTCCCTCGAATAAATAATATAAGATTTTGATTACTTCCCCCTTCATTAATATTATTATTATTAAGAAGAATTATTAATAAAGGAGTAGGAACAGGTTGAACAGTATATCCTCCATTATCTTTAAATATTAGTCATGAAGGTATATCTGTAGATTTATCTATTTTTTCTTTACATTTAGCAGGTATATCTTCAATTATAGGAGCTATTAATTTTATTACTACAATTTTAAACATACATTTATTTGGAATAACTATAGATCAATTAACTTTATTTACTTGATCAATTAAAATTACAACAATTTTATTATTATTAGCAGTACCAGTATTAGCAGGAGCAATTACAATATTATTAACTGATCGAAATTTAAATACATCTTTTTTTGATCCATCAGGAGGAGGAGACCCCATTCTTTATCAACATTTATTT
>refbc_1031071_5_Mesochorus_sp._Janzen16
GTTTTATATTTTATTTTTGGAATTTGGGCCGGAATAATTGGGTCATCAATAAGCTTAATTATTCGAATAGAACTTGGTAATCCAGGATTTTTAATTAATAATGATCAAATTTATAATTCATTTGTAACAGCTCATGCTTTTATTATAATTTTTTTTATAGTTATACCAATTATAATTGGAGGGTTTGGAAATTGATTAATTCCTTTAATAATTGGAGCCCCTGATATAGCATTCCCTCGAATAAACAATATAAGATTTTGACTTTTACCTCCTTCATTAATATTACTTCTATTAAGAAGAATTATTAATAAAGGAGTTGGAACAGGTTGAACCGTTTATCCACCTTTATCATTAAATGTCAGACATGAAGGTATATCAGTAGATTTATCAATTTTTTCATTACATTTAGCCGGGATATCTTCAATTATAGGAGCAGTTAATTTTATTACAACAATTTTAAACATACATTTATTTGGCATATCAATAGATCAATTATCTTTATTTACATGATCAATTAAAATTACTACAATTTTATTACTTTTAGCTGTTCCAGTTTTAGCTGGAGCAATTACTATACTATTAACAGATCGAAATTTAAATACATCTTTTTTTGACCCATCAGGTGGTGGTGACCCAATTCTTTATCAACATTTATTT
>refbc_1031072_5_Mesochorus_sp._Janzen17
ATTTTATATTTTATTTTTGGAATTTGAGCAGGAATAATTGGATCATCCATAAGATTAATCATTCGAATAGAATTAGGTAATCCAGGATTTTTAATTAATAATGATCAAATTTATAATTCTTTTGTTACAGCCCATGCTTTTATTATAATTTTTTTTATAGTTATACCAATTATAATTGGGGGATTTGGAAATTGATTAGTTCCTTTAATAATTGGAGCACCTGATATAGCATTCCCCCGAATAAATAATATAAGATTTTGACTTTTACCCCCTTCATTAATACTTTTATTATTAAGAAGAATCATTAATAAGGGGGTTGGGACTGGGTGAACTGTATACCCTCCGTTATCATTAAATATCAGTCATGAAGGAATATCTGTAGATTTATCTATTTTTTCATTACATTTAGCTGGAATATCTTCAATTATGGGAGCAATTAATTTTATTACAACAATTTTAAATATACATTTATTTGGGATGTCTATAGATCAATTATCTTTATTTACATGATCAATTAAAATTACAACAATTTTATTATTATTAGCTGTTCCAGTTTTAGCTGGTGCAATTACTATATTATTAACTGATCGTAATTTAAATACATCATTTTTTGACCCTTCAGGAGGAGGAG
>refbc_1031075_5_Mesochorus_sp._Janzen21
ATTTTATACTTTATTTTTGGAATATGATCAGGAATAATTGGTTCTTCAATAAGAATAATTATTCGAATAGAATTAGGTAATCCAGGATTTTTAATTAATAATGATCAAATTTATAACTCATTTGTTACTTCTCATGCTTTTATTATAATTTTTTTTATAGTTATACCAATTATAATTGGAGGGTTCGGAAATTGAATAGTTCCTTTAATAATTGGAGCCCCAGATATAGCATTCCCACGAATAAATAATATAAGATTTTGACTTTTACCTCCTTCAATTATATTACTTTTACTAAGAAGAATTTGTCAAAAAGGAGTAGGAACAGGGTGAACTGTTTACCCTCCTTTATCTCTTAATGTTAGTCATGAAGGACTATCAGTAGATTTATCAATTTTTTCATTACATTTAGCAGGTATATCTTCAATTATAGGAGCAGTAAATTTTATTACAACTATTATTAATATACGTATTCATAAAACATCATTTGATCAAATATCTTTATTTGTTTGATCAATTTTAATTACAACAATTTTATTATTATTGGCTGTTCCTGTGTTAGCTGGAGCAATTACTATATTACTATCTGATCGTAATTTAAATACATCATTTTTTGATCCCTCAGGAGGTGGTGACCCAATTCTTTATCAACATTTATTT
>refbc_1031076_5_Mesochorus_sp._Janzen22
ATTTTATATTTTATTTTTGGTATATGATCTGGGATAATTGGCTCTTCAATAAGAATAATTATTCGTATAGAATTAGGTAATCCAGGATTTTTAATTAATAATGACCAAATTTATAACTCATTTGTTACTTCACATGCTTTTATTATAATCTTTTTTATAGTCATACCAATTATAATTGGAGGATTTGGAAATTGAATAATTCCTTTAATGATTGGGGCTCCAGATATAGCATTCCCTCGAATAAATAATATAAGATTTTGATTACTACCCCCTTCAATTATATTACTTTTACTAAGAAGAATTTGTCAAAAAGGAGTAGGAACAGGATGAACTGTTTATCCCCCTTTATCACTTAATATAAGTCATGAAGGACTATCTGTAGATTTGTCAATTTTCTCATTACATTTAGCGGGAATATCATCAATTATAGGAGCAGTAAATTTTATTACAACTATTATTAATATACGTATTTATAAAACATCATTTGATCAAATATCTCTATTTGTTTGATCAATTCTAATTACAACAATTTTATTATTATTAGCTGTACCTGTATTAGCTGGGGCAATCACTATATTATTATCTGATCGTAATTTAAATACATCATTTTTTGATCCATCAGGAGGTGGAGACCCAATTTTATACCAACACTTATTT
>refbc_1031077_5_Mesochorus_sp._Janzen23
ATTTTATACTTTATTTTTGGTATGTGAGCAGGAATAATTGGTTCTTCAATAAGAATAATTATTCGTATAGAATTAGGTAACCCAGGATTTTTAATTAATAATGATCAAATTTATAATTCATTTGTAACTTCACATGCTTTTATTATAATTTTTTTTATAGTTATACCAATTATAATTGGAGGATTTGGAAATTGAATAATTCCTTTAATAATTGGAGCTCCAGATATAGCATTTCCTCGAATAAATAACATAAGATTTTGACTATTACCCCCTTCAATTATATTACTTTTATTAAGAAGAATTTGTCAAAAGGGAGTAGGAACAGGATGAACTGTTTATCCCCCTTTATCCCTTAATGTAAGTCATGAAGGATTATCAGTAGATTTATCAATTTTTTCATTACATTTAGCAGGGATATCTTCAATTATAGGGGCCGTAAATTTTATTACAACTATTATTAATATACGTATTAATAAAACATCATTTGATCAAATATCTTTATTTGTTTGATCAATTTTAATTACAACAATTTTATTACTATTAGCTGTACCTGTACTAGCAGGAGCAATTACTATATTATTATCTGATCGTAATTTAAATACATCATTTTTTGATCCATCTGGAGGAGGGGACCCAATTTTATATCAACATTTATTT
>refbc_1031078_5_Mesochorus_sp._Janzen24
ATTTTATACTTTATTTTTGGTATATGAGCAGGAATAATTGGTTCTTCAATAAGAATAATTATTCGTATAGAATTAGGTACCCCAGGATTTTTAATTAATAATGACCAAATTTATAACTCATTTGTAACCTCACATGCTTTTATTATAATTTTTTTTATAGTTATACCAATTATAATTGGAGGATTTGGAAATTGAATAGTTCCATTAATAATTGGAGCTCCAGATATAGCATTCCCTCGAATAAATAATATGAGATTTTGATTATTACCCCCTTCAATTATATTACTTTTATTAAGAAGAATTTGTCAAAAGGGGGTAGGAACAGGATGAACTGTCTATCCTCCTTTATCTCTTAATGTAAGTCATGAAGGATTATCAGTAGATTTATCAATTTTTTCATTACATTTAGCAGGAATATCTTCAATTATAGGAGCCGTAAATTTTATTACAACTATTATTAATATACGTATTAATAAAACATCATTTGATCAAATATCTTTATTTGTTTGATCAATTTTAATTACAACAATTTTATTACTATTAGCTGTACCTGTACTAGCAGGGGCAATTACTATATTATTATCTGATCGTAATTTAAATACATCATTTTTTGATCCATCTGGAGGAGGAGACCCAATTTTATATCAACATTTATTT
>refbc_1031079_5_Mesochorus_sp._Janzen25
ATTTTATATTTTATTTTTGGAATATGATCAGGTATAATTGGATCATCAATAAGATTAATTATTCGTATAGAATTAGGAAATCCAGGATTTTTAATTAATAATGATCAAATTTATAATTCTTTTGTTACAGCTCATGCTTTTGTTATAATTTTTTTTATAGTAATACCAATTATAATTGGAGGATTTGGAAATTGAATAGTACCATTAATAATTGGAGCCCCAGATATAGCATTCCCTCGAATAAATAATATAAGATTTTGATTATTACCTCCTTCAATTATATTATTATTATTAAGAAGAATTTGTCAAAAAGGTGTTGGAACAGGATGAACTGTTTATCCTCCTTTATCTTTAAATAGAAGTCATGAAGGATTTGCAGTTGATTTATCAATTTTTTCTTTACATTTAGCAGGAATATCATCTATTATAGGTGCAGTAAATTTTATTACAACTATTTTTAATATACGAGTTATAGGTTCTTCATTAGATCAAATATCTTTATTTGTTTGATCAATTAAAATTACAACAATTTTATTATTATTAGCTGTTCCTGTATTAGCAGGTGCTATTACTATATTATTAACTGATCGAAATTTAAATACAACTTTTTTTGATCCTTCAGGAGGTGGTG
>refbc_1031080_5_Mesochorus_sp._Janzen26
ATTTTATATTTTATTTTTGGTATATGATCAGGAATAATTGGTTCATCAATAAGATTAATTATTCGAATAGAGTTAGGAAACCCTGGATTCTTAATTAATAATGATCAAATTTATAATTCTTTTGTTACAGCTCATGCTTTTATTATAATTTTTTTTATAGTTATACCTATTATAATTGGAGGATTTGGTAATTGAATAGTTCCTTTAATAATTGGAGCTCCAGATATAGCTTTCCCTCGAATAAATAATATAAGTTTTTGATTATTACCCCCTTCAATTATATTATTATTATTAAGAAGAATTTGCCAGAAAGGGGTTGGTACTGGATGAACTGTTTACCCTCCTTTATCATTAAATAGAAGACATGAAGGATTAGCAGTTGATTTATCAATTTTTTCATTACATTTAGCAGGAATATCTTCTATTATAGGGGCAGTTAACTTTATTACTACAATTTTAAATATACGAGTTGTTGGATCTTCTTTAGATCAAATATCTTTATTTGTTTGATCAATTAAAATTACAACAATTCTATTATTATTAGCTGTTCCTGTTTTAGCAGGGGCAATTACAATATTATTAACTGATCGTAATTTAAATACAACATTTTTTGATCCTTCAGGAGGAGGGGATCCA
>refbc_1031081_5_Mesochorus_sp._Janzen27
ATTTTATATTTTATTTTTGGAATATGATCAGGAATAATTGGTTCTTCTATAAGATTAATTATTCGAATAGAACTTGGTAATCCAGGATTTCTAATTAATAATGATCAAATTTATAATTCATTTGTTACTTCTCATGCATTTATTATAATTTTTTTTATAGTTATACCAATTATAATTGGAGGATTTGGAAATTGAATAGTTCCTTTAATAATTGGTGCACCAGATATAGCCTTCCCTCGAATAAATAATATAAGGTTTTGATTATTGCCCCCATCAATTTCATTACTTTTATTAAGAAGAATTTGTCAAAAAGGTGTAGGAACAGGATGAACAGTTTACCCCCCATTATCATTAAATATAAGACATGAAGGATTATCTGTAGACCTTTCAATTTTTTCTTTACACCTTGCAGGAATATCTTCAATTATAGGAGCAGTTAATTTTATTACTACAATTTTAAATATACGAATTATAAAAACATCTTTAGATCAAATATCTTTATTTGTTTGATCAATTTTAATTACAACAATTTTATTATTATTAGCCGTTCCAGTATTAGCTGGTGCTATTACAATATTATTAACAGATCGTAACTTAAATACATCATTTTTTGATCCATCAGGAGGTGGTG
>refbc_1031082_5_Mesochorus_sp._Janzen28
ATTTTATACTTTATTTTTGGCATATGATCCGGAATAATTGGCTCATCAATAAGCTTTATTATTCGAATAGAATTAGGAAACCCTGGTTATTTAATTAATAATGATCAAATTTATAATTCATTAGTTACTTCTCACGCATTTATTATAATTTTTTTTATAGTTATACCAATTATAATTGGAGGATTTGGAAACTGAATAATCCCTTTAATAATCGGAGCTCCTGACATAGCTTTCCCACGTATAAATAATATAAGATTTTGACTACTACCCCCTTCAATTTCTCTTTTATTATTAAGAAGAATTACCCATAAAGGAACTGGTACAGGATGAACGGTATATCCTCCATTATCATTAAATATTAGACACGAAGGAATATCTGTTGATTTATCTATTTTTTCATTACATTTAGCAGGAATATCTTCAATTATAGGAGCTATTAATTTTATTACAACAATTTTAAATATACGAGTAATAAATACTTCTTTAGACCAAATATCATTATTTGTGTGATCAATTTTAATTACAACAATTCTTTTACTCTTAGCAGTTCCAGTTTTAGCAGGAGCTATTACAATATTATTATCTGATCGAAATTTAAATACATCTTTTTTTGATCCATCAGGAGGGGGAGATCCTATCCTTTATCAACATTTATTT
>refbc_1031083_5_Mesochorus_sp._Janzen29
GTTTTATACTTTATTTTTGGAATATGAGCAGGTATAATTGGATCATCTATAAGATTTATTATTCGCATAGAATTAGGTAACCCTGGTTATTTAATTAATAATGATCAAATTTATAATTCCTTTGTTACAGCCCATGCATTTATTATAATTTTTTTTATAGTTATACCTATTATAATTGGAGGATTTGGAAATTGAATAATTCCTTTAATAATTGGTGCCCCTGATATAGCATTCCCTCGAATAAATAATATAAGATTCTGATTACTGCCTCCATCTCTTATATTTTTACTATTAAGAAGAATCTGTCAAAAAGGTGTAGGCACTGGGTGAACTGTTTATCCTCCATTATCTTTAAATATCAGTCATGAAGGATTATCTGTTGATCTATCTATTTTCTCCTTACATCTAGCAGGAATATCCTCAATTATAGGGGCAATCAATTTTATTACAACAATTTTAAATATACGAATTATAAATACTTCATTAGATCAAATATCATTATTTGTCTGATCTATTTTAATTACAACAATTCTATTACTTTTAGCAGTTCCAGTTTTAGCTGGAGCTATTACAATACTATTATCAGATCGAAATTTAAATACATCATTTTTTGACCCATCAGGAGGGGGAGACCCTATCTTATATCAACATTTATTT
>refbc_1031084_5_Mesochorus_sp._Janzen30
ATTTTATATTTTATTTTTGGAATATGATCAGGAATAATTGGTTCATCAATAAGAATAATTATTCGAATAGAATTAGGAAATTCAGGATTTTTAATTAATAATGATCAAATTTATAATTCATTTGTTACATCTCATGCTTTTATTATAATTTTCTTTATAGTAATACCAATTATAATTGGAGGATTTGGTAATTGAATAGTTCCTTTGATAATTGGAGCCCCAGATATAGCTTTTCCACGAATAAATAATATAAGATTTTGATTATTACCTCCATCAATTATATTATTATTAATGAGAAATATTTGTAGTAAAGGAGTAGGAACTGGTTGAACAGTATACCCTCCTTTATCTTTAAATATTAGTCATGAAGGTATATCAGTTGATTTATCAATTTTTTCCTTACATTTAGCTGGCATATCTTCAATTATAGGAGCAATTAATTTTATTACAACTATTATAAATATACGAATTTTAAAAACATCATTAGATCAGATATCTTTATTTATTTGATCAATTTTAATTACAACTATTTTATTATTATTAGCAGTTCCAGTTTTAGCAGGTGCTATTACTATATTACTTTCTGATCGAAATTTAAATACTTCATTTTTTGATCCTTCAGGAGGTGGAGATCCAATTTTATTCCAACATTTATTT
>refbc_1031085_5_Mesochorus_sp._Janzen31
ATTTTATATTTTATTTTTGGAATATGATCAGGTATAATTGGATCATCAATAAGAATAATTATTCGAATGGAATTAGGTAATCCAAGTTATTTAATTAATAATGATCAAATTTATAATTCTTTTGTTACAGCTCATGCCTTTATTATAATTTTTTTTATAGTAATACCAATTATAATTGGTGGATTTGGAAATTGAATAATTCCTTTAATAATTGGAGCACCAGATATAGCTTTTCCACGAATAAATAATATAAGATTTTGATTATTACCTCCTTCAATTATATTATTATTATTAAGTAATATTATTCAAAAAGGTACAGGTACAGGTTGAACAATTTATCCACCATTATCATTAAATATAAGACATGAAGGTATATCTGTTGATATATCAATTTTTTCTTTACATTTAGCAGGAATATCTTCAATTATAGGTGGAATTAATTTTATTACTACTATTTTAAATATACGAATTAATAAGACTTCACTAGATCAAATATCTTTATTTGTTTGATCAATTTTAATTACAACTATTTTATTATTATTAGCAGTCCCAGTATTAGCAGGTGCAATTACTATATTATTATCTGATCGGAATTTAAATACATCATTTTTTGATCCATCAGGAGGAGGAGATCCTATTTTATTTCAACATTTATTT
>refbc_1031086_5_Mesochorus_sp._Janzen32
ATTTTATATTTTATTTTTGGAATATGAGCCGGAATAATTGGTTCATCAATAAGAATAATTATTCGAATAGAATTAGGAAATCCTAGATTTTTAATTAATAATGATCAAATTTATAATTCTTTTGTAACATCTCATGCTTTTATTATAATTTTTTTTATAGTTATACCAATTATAATTGGAGGATTTGGAAATTGAATAATTCCATTAATAATTGGTGCTCCAGATATAGCTTTCCCTCGAATAAATAATATAAGATTTTGATTATTACCTCCTTCAATTATATTATTATTATTAAGAAGAGTTTGTCAAAAAGGAGTAGGAACTGGGTGAACAGTATATCCACCATTATCATTAAATATTAGACATGAAGGATTATCTGTTGATCTATCAATTTTTTCTTTACATTTAGCAGGAATATCATCAATTATAGGAGCAATTAATTTTATTACAACTATTTTAAATATACGAATTTTAATAACATCATTAGATCAAATATCTTTATTTGTTTGATCTATTTTAATTACTACAATTTTATTACTATTAGCAGTTCCAGTTTTAGCGGGTGCAATTACAATATTATTATCTGATCGAAATTTAAATACTTCATTTTTTGATCCATCAGGTGGAGGGGATCCAATTTTATATCAACATTTATTT
>refbc_1031087_5_Mesochorus_sp._Janzen33
TTCTATATTTTATTTTTGGTATATGAGCTGGAATAATTGGTTCTTCAATAAGTATAATTATTCGTATAGAATTGGGGAATCCAGGATTTTTAATTAATAATGATCAAATTTATAATTCTTTTGTAACATCTCATGCTTTTATTATAATTTTTTTTATAGTTATACCAATTATAATTGGAGGTTTTGGAAATTGAATAATTCCATTAATAATTGGTGCCCCTGACATAGCTTTCCCTCGAATAAATAATATAAGATTTTGATTATTACCTCCTTCAATTATATTATTATTAATAAGAAGAATTTGTCAAAAAGGTGTTGGAACAGGATGAACAGTATATCCTCCATTATCATTAAATATTAGACATGAAGGTTTATCTGTTGATTTATCAATTTTTTCTTTACATTTAGCTGGAATATCATCAATTATAGGAGCTATTAATTTTATTACAACAATTTTAAATATACGAATTTATAAAACATCATTAGATCAAATATCTTTATTTGTTTGATCAATTTTAATTACAACAATTTTATTATTATTAGCAGTACCAGTTTTAGCAGGTGCAATTACAATATTATTAAGTGATCGAAATTTAAATACATCATTTTTTGACCCTTCTGGTGGTGGTGA
>refbc_1031088_5_Mesochorus_sp._Janzen34
GGAGCTTCAATAAGAATAATTATTCGAATAGAATTAGGGAATCCTGGATTTTTAATTAATAATGATCAAATTTATAACTCTTTTGTTACATCCCATGCCTTTATTATAATTTTTTTTATAGTTATACCTATTATAATTGGTGGATTTGGAAATTGAATAATTCCATTAATAATTGGAGCCCCAGATATAGCCTTTCCTCGAATAAATAATATAAGATTTTGATTATTACCCCCATCAATTTTATTATTATTAATAAGAAGAATTTGTCAAAAAGGAGTAGGAACAGGTTGAACAGTTTATCCTCCTTTATCTTTAAATATTAGACATGAAGGATTATCTGTTGATTTATCAATTTTTTCCCTTCATTTAGCAGGTATATCTTCAATTATAGGAGCAATTAATTTTATTACAACAATTATAAATATACGAATTTTAAAAACATCCTTAGACCAAATATCATTATTTGTATGATCAATTTTAATTACAACAATTTTATTATTATTAGCAGTTCCAGTTTTAGCTGGTGCAATTACAATATTACTTTCTGATCGAAATTTAAATACTTCATTTTTTGATCCATCTGGAGGAGGTGATCCAATCTTATATCAACATTTATTT
>refbc_1031089_5_Mesochorus_sp._Janzen35
ATTTTATATTTTATTTTNGGTTTATGAGCAGGAATAATTGGAGCTTCAATAAGAATAATTATTCGAATAGAGTTAGGAAACCCAGGATTTCTAATTAATAATGATCAAATTTATAATTCTTTTGTTACATCTCATGCCTTTATTATAATTTTTTTTATAGTAATACCTATTATAATTGGAGGATTTGGAAATTGAATAATCCCGTTAATAATTGGAGCCCCAGATATAGCTTTCCCTCGAATAAATAATATAAGATTTTGATTATTACCCCCATCAATTATATTATTATTATTAAGAGGAATTTGTCAAAAAGGAGTAGGAACTGGTTGAACAGTTTATCCACCTTTATCCTTAAATGTTAGTCATGAAGGTCTTTCTGTAGATTTATCAATTTTTTCCCTTCATTTAGCTGGTATATCTTCAATTATAGGAGCTATTAATTTTATTACAACAATTTTAAATATACGAATTTCAAAAACATCATTAGACCAAATATCATTATTTGTTTGATCTATTTTAATTACAACAATTTTATTACTATTAGCTGTCCCAGTTTTAGCTGGTGCAATTACAATATTATTATCTGATCGAAATTTAAATACTTCATTTTTTGATCCGTCTGGAGGAGGAGACCCAATTTTATACCAACATTTATTT
>refbc_1031090_5_Mesochorus_sp._Janzen36
ATTTTATATTTTATTTTNGGTATATGAGCTGGTATAATTGGATCATCTATAAGAATAATTATTCGAATAGAATTAGGTAATCCAGGATTTTTAATTAATAATGATCAAATTTATAATTCTTTTGTTACTTCTCATGCTTTTATTATAATTTTTTTTATAGTTATACCAATTATAATTGGTGGATTTGGAAATTGAATAGTTCCATTAATAATTGGAGCTCCAGATATAGCTTTTCCTCGAATAAATAATATAAGATTTTGATTATTACCTCCATCAATTATATTATTATTATTAAGAGGAATTTGTCAAAAAGGTACAGGAACTGGTTGAACAGTTTATCCTCCTTTATCATTAAATATAAGACATGAAGGTTTATCTGTTGATTTATCTATTTTTTCTTTACATATAGCAGGTATATCTTCAATTATAGGTGCAATTAATTTTATTACAACAATTTTAAATATACGAATTTTAAAAACATCATTAGATCAAATATCATTATTTGTTTGATCAATTTTAATTACAACAATTTTATTATTATTAGCTGTACCAGTTTTAGCAGGTGCTATTACAATATTATTATCTGATCGAAATTTAAATACATCATTTTTTGACCCATCAGGTGGTG
>refbc_1031091_5_Mesochorus_sp._Janzen37
AATTTATATTTTATTTTTGGTATATGAGCTGGGATAATTGGATCATCAATAAGATTAATTATTCGAATAGAATTAGGAAATCCAGGATTTTTAATTAATAATGATCAAATTTATAATTCTTTTGTTACATCACATGCTTTTATTATAATTTTTTTTATAGTAATACCAATTATAATTGGTGGATTTGGAAATTGAATAGTTCCTTTAATAATTGGAGCACCAGATATAGCTTTCCCTCGAATAAACAATATAAGATTTTGATTATTACCTCCATCAATTATATTATTATTATTAAGAGGAATTTGTCAAAAAGGTGTTGGAACTGGTTGAACAGTCTATCCTCCATTATCATTAAATGTTAGTCATGAAGGTTTATCAGTTGATTTATCAATTTTTTCTTTACATTTAGCAGGAATATCATCAATTATAGGTGCTATTAATTTTATTACAACTATTTTAAATATACGAATTTTAAAAACATCTTTAGATCAAATATCATTATTTGTTTGATCAATTTTAATTACAACAATTTTATTATTATTAGCTGTTCCAGTTTTAGCAGGTGCAATTACAATATTACTTTCTGATCGAAATTTAAATACTTCATTTTTTGATCCATCAGGAGGAGGTGATCCAATTTTATATCAACATTTATTT
>refbc_1031092_5_Mesochorus_sp._Janzen38
ATTTTATATTTTATTTTTGGAATATGAGCAGGTATAATTGGATCATCAATAAGAATAATTATTCGTATAGAATTAGGAAATTCAGGATTTTTAATTAATAATGATCAAATTTATAATTCTTTTGTAACATCCCATGCTTTTATTATAATTTTTTTTATAGTTATACCAATTATAATTGGAGGATTTGGAAATTGAATAGTACCATTAATAATTGGAGCACCAGATATAGCATTTCCTCGAATAAATAATATAAGATTTTGATTACTCCCTCCTTCAATTATATTATTACTATTAAGAAGAATTTGTCAAAAAGGTGTGGGAACTGGTTGAACAGTTTATCCACCATTATCATTAAATATTAGTCATGAAGGACTTTCAGTTGATTTATCAATTTTTTCTTTACATTTAGCTGGTATATCTTCAATTATAGGAGCAATTAATTTTATTACTACAATTTTAAATATACGTATTATAAGTACTTCATTAGATCAAATAACATTATTTGTATGATCAATTTTAATCACAACAATTTTATTATTATTAGCAGTTCCAGTTTTAGCAGGAGCAATTACTATATTACTTTCAGATCGAAATTTAAATACTTCATTTTTTGATCCTTCAGGNGGNGGAGATCCAATTTTATACCAACATTTATTT
>refbc_1031093_5_Mesochorus_sp._Janzen39
ATTTTATATTTTATTTTTGGGATATGAGCAGGAATAATTGGTTCTTCAATAAGAATAATTATTCGAATAGAATTAGGAAATTCAGGATTTTTAATTAACAATGATCAAATTTATAATTCATTTGTTACATCTCATGCTTTTATTATAATTTTTTTTATAGTAATACCAATTATAATTGGAGGATTTGGAAATTGAATAGTACCTTTAATAATTGGTGCACCAGATATAGCTTTTCCTCGTATAAATAATATAAGATTTTGATTATTACCACCTTCAATTATATTATTATTATTAAGAAGAATTTGTCAAAAAGGTGTTGGTACTGGTTGAACAGTTTATCCTCCTTTATCATTAAATATTAGTCATGAAGGACTTTCAGTTGATTTATCAATTTTTTCTTTACATTTAGCTGGGATATCATCAATTATAGGTGCAATTAATTTTATTACAACAATTTTAAATATACGAATTATAAAAACTTCTTTAGATCAAATAACATTATTTGTTTGATCAATTTTAATTACAACAATTTTATTATTATTAGCAGTACCAGTTTTAGCTGGAGCAATTACTATATTACTTTCTGATCGAAATTTAAATACTTCATTTTTTGATCCATCAGGGGGTGGAGATCCAATTTTATACCAACATTTATTT
>refbc_1031094_5_Mesochorus_sp._Janzen40
ATTTTATATTTTATTTTTGGAATATGAGCAGGTATAATTGGATCTTCAATAAGAATAATTATTCGAATAGAATTAGGAAATTCAGGATTTTTAATTAATAATGATCAAATTTATAATTCTTTTGTAACATCACATGCTTTTATTATAATTTTTTTTATAGTAATACCAATTATAATTGGAGGATTTGGAAATTGAATAGTACCTTTAATAATTGGTGCTCCAGATATAGCTTTTCCACGAATAAATAATATAAGATTTTGATTACTTCCTCCTTCAATTATATTATTATTATTAAGAAGAATTTGTCAAAAAGGTGTAGGAACTGGTTGAACAGTTTATCCTCCATTATCATTAAATATTAGTCATGAAGGACTTTCGGTTGATTTATCAATTTTTTCTTTACATTTAGCTGGAATATCATCAATTATAGGTGCAATTAATTTTATTACTACAATTTTAAATATACGAATTATAAAAACTCATTTAGATCAAATAACATTATTTGTTTGGTCAATTTTAATTACAACAATTTTATTATTATTAGCAGTTCCAGTTTTAGCTGGAGCAATTACTATATTATTATCTGATCGAAATTTAAATACTTCATTTTTTGATCCATCAGGAGGAGGTGATCCAATTTTATATCAACATTTATTT
>refbc_1031095_5_Mesochorus_sp._Janzen41
ATTTTATATTTTATTTTTGGAATATGAGCAGGAATAATTGGTTCTTCAATAAGAATAATTATTCGATTAGAATTAGGAAATCCAGGATTTTTAATTAATAATGATCAAATTTATAATTCTTTTGTAACATCACATGCTTTTATTATAATTTTTTTTATAGTTATACCAATTATAATTGGTGGATTTGGAAATTGAATAATTCCTTTAATAATTGGTGCACCAGATATAGCTTTTCCCCGAATAAATAATATAAGATTTTGATTATTACCACCTTCAATTATATTATTATTATTAAGTGGAATTTGTCAAAAAGGAGTTGGAACTGGTTGAACAGTTTATCCTCCTTTATCATTAAATATAAGTCATGAAGGATTATCTGTTGATTTATCAATTTTTTCATTACATTTAGCTGGAATATCTTCAATTATAGGAGCTATTAATTTTATTACAACAATTTTAAATATACGTATTTTTAAAACATCATTTGATCAAATATCTTTATTCGTTTGATCAATTTTAATTACAACAATTTTATTATTATTAGCAGTACCCGTTTTAGCTGGTGCAATTACTATATTACTCTCTGATCGAAATTTAAATACTTCATTTTTTGACCCATCAGGAGGTGG
>refbc_1031096_5_Mesochorus_sp._Janzen42
ATTTTATATTTTATTTTTGGTATATGAGCTGGAATAATTGGATCATCAATAAGAATAATTATTCGTATAGAATTAGGAAACCCTGGATTTTTAATTAATAATGATCAAATTTATAATTCTTTTGTTACATCTCATGCTTTTATTATAATTTTTTTTATAGTTATACCAATTATAATTGGTGGATTTGGTAATTGAATAGTACCATTAATAATTGGTGCTCCAGATATAGCATTTCCTCGAATAAATAACATAAGATTTTGATTATTACCTCCTTCAATTATATTATTATTAATAAGTGGAATTTGTCAAAAAGGTGTTGGAACTGGATGAACAGTTTATCCTCCATTATCATTAAATATTAGACATGAAGGTTTATCTGTTGATTTATCAATTTTTTCCCTACATTTAGCAGGTATATCTTCAATTATAGGAGCAATTAATTTTATTACAACTATTTTAAATATACGAATTTTAAAATCATCACTTGATCAAATATCATTATTTGTTTGATCAATTTTAATTACTACTATTTTACTACTATTAGCAGTACCAGTTTTAGCTGGTGCTATTACTATATTATTATCGGATCGTAATTTAAATACTTCATTTTTTGATCCTTCAGGCGGAGG
>refbc_1031097_5_Mesochorus_sp._Janzen43
ATTTTATATTTTATTTTCGGAATATGAGCAGGAATAATTGGTTCATCAATAAGAATAATTATTCGATTAGAATTAGGAAATCCTGGGTTTTTAATTAATAATGATCAAATTTATAATTCATTTGTTACATCTCATGCATTTATTATAATTTTTTTTATAGTTATACCAATTATAATTGGTGGTTTTGGTAATTGAATAATTCCATTAATAATTGGTGCTCCAGATATAGCATTTCCTCGTATAAATAATATAAGATTTTGATTATTACCACCTTCAATTATATTATTATTATTAAGAGGAATTTGTCAAAAAGGTGTTGGTACTGGATGAACAGTATATCCTCCTTTATCATTAAATGTTAGACATGAAGGACTATCAGTAGATTTATCAATTTTTTCTCTACATTTAGCTGGTATATCTTCAATTATAGGAGCAATTAATTTTATTACAACAATTTTAAATATACGTATTTTAAAAACTTCATTTGATCAAATATCTTTATTTGTTTGATCAATTTTAATTACTACAATTTTATTATTATTAGCAGTTCCAGTATTAGCTGGTGCAATTACAATATTACTTTCTGATCGTAATTTAAATACTTCTTTTTTTGATCCATCTGGAGGAGGTGATCCAATTTTATACCAACATTTATTT
>refbc_1031098_5_Mesochorus_sp._Janzen44
ATTTTATATTTTATTTTTGGTATATGAGCTGGTATAATTGGATCATCTATAAGAATAATTATTCGAATAGAATTAGGAAATCCAGGATTTTTAATTAATAATGATCAAATTTATAATTCATTTGTTACATCTCATGCTTTTATTATAATTTTTTTTATAGTTATACCAATTATAATTGGAGGTTTTGGAAATTGAATAGTACCATTAATAATTGGTGCACCAGATATGGCTTTCCCACGAATAAACAATATAAGTTTTTGATTATTACCACCTTCAATTATATTATTACTATTAAGAGGAATTTGTCAAAAAGGTGTTGGTACAGGTTGAACAGTTTATCCTCCTTTATCTTTAAATGTTAGTCATGAAGGTTTATCAGTAGATTTATCAATTTTTTCTTTACATTTAGCTGGAATATCTTCTATTATAGGGGCAATTAATTTTATTACAACAATTTTAAATATACGAATTTACAAAACTTCTTTTGATCAAATATCTTTATTTGTTTGATCAATTTTAATTACAACAATTTTATTATTATTAGCTGTCCCAGTTTTAGCTGGTGCAATTACTATATTATTATCTGATCGAAATTTAAATACTTCATTTTTTGATCC
>refbc_1031099_5_Mesochorus_sp._Janzen45
ATTTTATATTTTATTTTTGGTATATGAGCTGGAATAATTGGTTCATCAATAAGAATAATTATTCGAATAGAATTAGGAAATCCAGGATTTTTAATTAATAATGATCAAATTTATAATTCATTTGTTACATCTCATGCTTTTATCATAATTTTTTTTATAGTAATACCAATTATAATTGGAGGTTTTGGAAATTGAATAGTACCATTAATAATTGGTGCACCAGATATAGCTTTCCCTCGTATAAATAATATAAGTTTTTGATTATTACCGCCTTCAATTATATTATTATTATTAAGAGGAATTTGTCAAAAAGGTGTTGGTACAGGTTGAACAATTTATCCTCCTTTATCTTTAAATATTAGTCATGAAGGTTTATCAGTAGATTTATCAATTTTTTCATTACATTTAGCTGGGATATCTTCAATTATAGGAGCAATTAATTTTATTACAACTATTTTAAATATGCGAATTTTAAAAACTTCTTTTGATCAAATATCTTTATTTGTATGATCAATTCTAATTACAACAATTTTATTATTATTAGCTGTCCCAGTTTTAGCCGGTGCTATTACTATATTATTATCAGATCGAAATTTAAATACTTCATTTTTTGATCCATCAGGAGGAGGAGATCCAATTTTATACCAACATTTATTT
>refbc_1031100_5_Mesochorus_sp._Janzen46
ATTTTATATTTTATTTTTGGTATATGAGCAGGTATAATTGGTTCTTCGATAAGAATAATTATTCGAATAGAGTTAGGAAATCCAGGATTTTTAATTAATAATGATCAAATTTATAATTCTTTTGTTACATCTCATGCTTTTATTATAATTTTTTTTATAGTTATGCCAATTATAATTGGAGGATTTGGAAATTGATTAATTCCATTAATGATTGGAGCACCTGATATAGCTTTTCCTCGAATAAATAATATAAGATTTTGATTATTACCTCCTTCAATTATATTATTATTAATAAGTGGTGTTATTCAAAAAGGTGTTGGTACTGGATGAACTGTTTATCCACCATTATCATTAAATATAGGTCATGAGGGATTATCAGTTGATTTATCAATTTTTTCTTTACATTTAGCAGGTATATCTTCTATTATAGGAGCAATTAATTTTATTACAACAATTTTAAATATACGGATTTTAAAAACATCATTAGATCAAATAACTTTATTTGTTTGATCAATTTTAATTACAACAATTTTGTTATTATTAGCAGTGCCAGTTTTAGCTGGTGCTATTACTATATTATTATCAGATCGGAATTTAAATACTTCTTTTTTTGATCCATCAGGAGGGGGGGATCCTATTTTATATCAGCATTTATTT
>refbc_1031101_5_Mesochorus_sp._Janzen47
GTTCTATACTTTATTTTTGGTATATGAGCAGGAATAATTGGTTCATCTATAAGAATAATTATTCGTATAGAATTAGGAAATCCAGGATTTTTAATTAATAATGATCAAATTTATAATTCTTTTGTTACATCACATGCTTTTATTATAATTTTTTTTATAGTCATACCAATTATAATTGGAGGATTTGGAAATTGATTAATTCCATTAATAATTGGAGCACCTGATATAGCCTTCCCTCGTATAAATAATATAAGATTTTGATTATTACCACCATCAATTATATTATTATTAATTAGAAGAATTTGTCAAAAAGGTGTTGGTACTGGATGAACAATTTATCCACCATTATCTTTAAATATTAGTCATGAAGGATTATCAGTTGATTTATCAATTTTTTCTTTACATTTAGCTGGAATATCTTCTATTATAGGAGCAATTAATTTTATTACAACAATTTTAAATATACGAATTTTAAAATCATCATTAGACCAAATATCATTATTCGTTTGATCAATATTAATTACAACAATTTTATTACTACTAGCAGTTCCAGTTTTAGCTGGAGCTATTACTATATTATTATCTGATCGAAATTTAAATACTTCTTTTTTTGATCCATCTGGAGGAGGAGATCCAATTTTATATCAACATTTATTT
>refbc_1031102_5_Mesochorus_sp._Janzen48
ATTTTATACTTTATTTTTGGTATATGAGCTGGTATAATTGGTTCATCAATAAGAATAATTATTCGTATAGAATTAGGAAATCCTGGATTTTTAATTAATAATGATCAAATTTATAATTCTTTTGTGACATCACATGCTTTTATTATAATTTTTTTTATAGTTATACCAATTATAATTGGAGGATTTGGAAATTGATTAATTCCATTAATAATTGGAGCTCCTGATATAGCTTTCCCTCGTATAAATAATATAAGATTTTGATTATTACCCCCATCAATTATATTATTATTAATAAGAGGAATTTGCCAAAAAGGTGTTGGTACCGGATGAACAATTTATCCCCCATTATCATTAAATATTGCCCATGAAGGAATATCAGTTGATTTATCAATTTTTTCTTTACATTTAGCTGGAATATCATCTATTATAGGAGCAATTAATTTTATTACAACAATTTTAAATATACGAATTTTAAAATCATCATTAGACCAAATATCATTATTTGTATGATCAATATTAATTACAACAATTTTATTATTATTAGCAGTTCCAGTTTTAGCCGGGGCTATTACTATATTATTATCTGATCGTAATTTAAATACTTCTTTTTTTGATCCATCAGGAGGAGGTGACCCAATTTTATACCAACATTTATTT
>refbc_1031103_5_Mesochorus_sp._Janzen49
ATTTTATATTTCATTTTTGGTATATGAGCAGGAATAATTGGTTCATCGATAAGAATAATTATTCGTATAGAATTAGGAAATCCAGGATTTTTAATCAATAATGATCAAATTTATAATTCTTTTGTTACATCACATGCTTTTATTATAATTTTTTTTATAGTAATACCAATTATAATTGGAGGATTTGGAAATTGATTAATTCCATTAATAATTGGAGCACCTGATATAGCTTTTCCTCGAATAAATAACATAAGATTTTGATTATTACCCCCATCAATTATATTATTAATAATAAGAGGAATTTGTCAAAAAGGTGTAGGAACTGGATGAACAGTTTACCCACCATTATCATTAAATATTAGTCATGAAGGATTATCAGTTGATTTATCAATTTTTTCTTTACATTTAGCAGGAATATCTTCTATTATAGGAGCAATTAATTTTATTACAACAATTTTAAATATACGAATTTTAAAATCATCATTTGATCAAATATCATTATTTGCTTGATCAATATTAATTACAACAATTTTATTATTATTAGCAGTTCCAGTTTTAGCAGGAGCTATTACTATATTATTATGTGATCGTAATTTAAATACTTCTTTTTTTGATCCATCGGGAGGAGGGGACCCAATTTTATACCAACATTTATT
>refbc_1031104_5_Mesochorus_sp._Janzen50
ATTTTATATTTTATTTTTGGTATATGAGCAGGAATAATTGGTTCATCAATAAGAATAATTATTCGTATAGAATTAGGAAATCCTGGATTTTTAATCAATAATGATCAAATTTATAATTCTTTTGTTACATCCCATGCTTTTATTATAATTTTTTTTATAGTAATACCAATTATAATTGGAGGGTTTGGAAATTGATTAATTCCACTAATAATTGGGGCTCCTGATATAGCTTTCCCTCGAATAAATAATATAAGATTCTGATTATTACCCCCATCAATTATACTATTAATAGTAAGAGGAATTTGTCAAAAAGGTGTTGGTACTGGATGAACAATTTACCCCCCATTATCATTAAATGTTAGTCATGAAGGATTATCAGTTGATTTATCAATTTTTTCTTTACATTTGGCAGGAGCATCTTCTATTATAGGAGCAATTAATTTTATTACAACAATTTTAAATATACGAATTTTAAAATCATCATTAGATCAAATATCATTATTTGCTTGATCAATATTAATTACTACAATTTTATTATTATTAGCAGTTCCAGTTTTAGCAGGAGCTATTACTATATTATTATGTGATCGAAATTTGAATACTTCTTTTTTTGATCCATCAGGAGGGGGAGACCCAATTTTGTATCAACATTTATTT
>refbc_1031105_5_Mesochorus_sp._Janzen51
ATTTTATATTTTATTTTTGGAATATGAGCAGGAATAATTGGTTCTTCTATAAGTATAATTATTCGAATAGAATTAGGAAATCCAGGTTTTTTAATTAATAATGATCAAATTTATAATTCATTCGTTACTTCTCATGCTTTTATTATAATTTTTTTTATAGTTATACCAATTATAATTGGTGGATTTGGAAATTGAATAATTCCATTAATAATTGGAGCACCAGATATAGCTTTTCCCCGAATGAATAATATAAGATTTTGATTATTACCTCCATCAATTATATTATTATTATTAAGAAGAATTTGTCAAAAAGGAGTTGGTACTGGATGAACAGTTTATCCACCATTATCATTAAATGTTAGTCATGAAGGATTATCAGTTGATTTATCAATTTTTTCTTTACATTTAGCAGGAATATCATCAATTATAGGTGCAATTAATTTTATTACAACTATTTTAAATATACGAATTTTAAAAACATCATTAGATCAAATATCTTTATTTGTTTGATCTATTTTAATTACAACTATTTTATTATTATTAGCAGTACCAGTTTTAGCTGGAGCAATCACCATATTATTATCTGATCGAAATTTAAATACTTCATTTTTTGATCCATCGGGAGGAGGAGATCCAATTTTATAC
>refbc_1031106_5_Mesochorus_sp._Janzen52
ATTTTATATTTTATTTTTGGAATATGAGCAGGAATAATTGGAGCTTCTATAAGTATAATTATTCGAATAGAATTAGGAAATCCAGGATTTTTAATTAACAATGATCAAATTTATAATTCTTTTGTTACATCACATGCTTTTATTATGATTTTTTTTATAGTTATACCTATTATAATTGGAGGATTTGGAAATTGAATAATCCCATTAATAATTGGAGCTCCAGATATAGCTTTCCCTCGAATAAATAATATAAGATTTTGATTATTACCTCCTTCAATTTTATTATTATTATTAAGAGGTATTTGTCAAAAAGGAGTAGGAACTGGTTGAACAGTCTACCCCCCATTATCATTAAATATAAGTCATGAAGGATTATCAGTTGATTTATCTATTTTTTCTTTACACTTAGCAGGAATATCATCAATTATAGGAGCAATTAATTTTATTACAACAATTTTAAATATACGAATTTTAAAAACATCTTTAGACCAAATATCTTTATTTGTTTGATCAATTTTAATTACAACAATTTTATTATTATTAGCAGTTCCAGTTTTAGCTGGTGCAATTACAATATTATTATCAGATCGAAATTTAAATACTTCATTTTTTGATCCATCAGGAGGAGGTGATCCTATTTTATATCAACATTTATTT
>refbc_1031107_5_Mesochorus_sp._Janzen53
ATTTTATATTTTATTTTTGGTATATGAGCAGGAATAATTGGTGCTTCAATAAGTATAATTATCCGAATAGAATTAGGAAATCCAGGATTTTTAATTAATAATGATCAAATTTATAATTCTTTTGTTACATCTCATGCTTTTATTATAATTTTTTTTATAGTTATACCAATTATAATTGGAGGTTTTGGAAATTGAATAATTCCATTAATAATTGGATCACCAGATATAGCTTTTCCACGAATAAATAATATAAGATTTTGATTATTACCACCATCAATTTTATTATTATTATTAAGAAATATTTGTCAAAAAGGTGTAGGTACTGGTTGAACAATTTACCCCCCTTTATCATTAAATGTTAGTCATGAAGGATTATCAGTTGATTTATCTATTTTTTCTTTACATTTAGCTGGAATATCCTCAATTATAGGAGCAATTAATTTTATTACAACAATTTTAAATATACGAATTTCAAAAACATCATTAGATCAAATATCTTTATTTGTTTGATCAATTTTAATTACAACAATTTTATTATTATTAGCAGTACCAGTTTTAGCTGGTGCTATTACTATATTATTATCAGATCGAAATTTAAATACTTCATTTTTTGATCCATCAGGAGGAGGTG
>refbc_1031109_5_Mesochorus_sp._Janzen55
ATTCTTTATTTTATTTTTGGTTTATGATCAGGAATAATTGGTGCTTCAATAAGTATAATTATTCGAATAGAATTAGGGAATCCAGGATTTTTAATTAATAATGATCAAATTTATAATTCTTTTGTTACATCTCATGCTTTTATTATAATTTTTTTTATAGTTATACCAATTATAATTGGAGGATTTGGAAATTGAATAATTCCATTAATAATTGGAGCTCCCGATATAGCCTTCCCACGAATAAATAATATAAGATTTTGATTATTACCCCCATCAATTATACTATTATTAATGAGAAGAATTTGCCAAAAAGGTGTTGGAACTGGTTGAACAGTATACCCTCCTTTATCATTAAATGTTAGACATGAAGGTTTATCAGTTGATTTATCTATTTTTTCATTACATTTAGCTGGAATATCTTCAATTATAGGAGCAATTAATTTTATTTCAACAATTTTAAATATACGAATTATAAAATCATCATTTGATCAAATATCTTTATTTGTTTGATCAATTTTAATCACAACAATTTTATTATTACTAGCAGTTCCAGTTTTAGCTGGTGCAATTACTATATTATTATCAGATCGAAATTTAAATACTTCATTTTTTGATCCTTCCGGAGGTGGAGATCCAATTTTATACCAGCATTTATTT
>refbc_1031110_5_Mesochorus_sp._Janzen56
TTTTATATTTTATTTTTGGAATATGATCAGGAATAATTGGTTCCTCAATAAGAATAATTATTCGCATAGAATTAGGAAATCCAGGATTTTTAATTAATAATGATCAAATTTATAATTCTTTTGTAACATCTCATGCTTTTATTATAATTTTTTTTATAGTTATACCAATTATAATTGGAGGATTTGGTAATTGAATAATTCCATTAATAATTGGAGCTCCAGATATAGCTTTTCCTCGAATAAATAATATAAGATTTTGATTATTACCCCCTTCAATTATATTATTATTATTAAGTAGAATTTGTCAAAAAGGTATAGGAACTGGATGAACAGTATACCCCCCTTTATCCTTAAATATTAGTCATGAAGGACTTTCAGTAGATTTATCAATTTTTTCATTACACTTAGCTGGAATATCATCAATTATAGGGGCAATTAATTTCATTACAACAATTTTTAATATACGAGTTTTTAAAACATCTTTAGATCAAATATCTTTATTTGTTTGATCAATTTTAATTACAACAATTTTATTATTATTAGCAGTACCAGTTTTAGCTGGTGCTATTACTATATTATTATCTGATCGTAATTTAAATACNTCTTTTTTTGNTCCATCAGGAGGAGGAG
>refbc_1031111_5_Mesochorus_sp._Janzen57
TTTATATTTTATTTTTGGGATATGATCAGGAATAATTGGTTCATCTATAAGAATAATTATTCGTATAGAATTAGGAAATCCAGGATTTTTAATTAATAATGATCAAATTTATAATTCTTTTGTAACATCTCATGCTTTTATTATAATTTTTTTTATAGTTATACCAATTATAATTGGAGGATTTGGAAATTGAATAATTCCTTTAATAATTGGAGCTCCAGATATAGCTTTTCCTCGAATAAATAATATAAGATTTTGATTATTACCACCATCAATTATATTATTATTGTTAAGTGGAATTTGTCAAAAAGGTGTAGGCACTGGATGAACAGTTTATCCACCTTTATCTTTAAATATTAGACATGAAGGACTTTCAGTAGATTTATCAATTTTTTCATTACATTTAGCTGGTATATCTTCAATTATAGGAGCAATTAATTTTATTACAACAATTTTTAATATACGAATTTTTAAAACATCTTTAGATCAAATATCTCTATTTGTTTGATCTATTTTAATTACAACAATTTTATTATTATTAGCAGTACCAGTTTTAGCTGGTGCTATTACTATATTATTATCTGATCGTAATTTAAATACATCTTTTTTTGACCCATCAGGTGGAGGTGACCCAATTTTATATCAACATTTATTT
>refbc_1031112_5_Mesochorus_sp._Janzen58
ATTTTATATTTTATTTTTGGAATATGATCAGGAATAATTGGATCATCTATAAGAATAATCATTCGAATAGAATTAGGAAATCCAGGATTTTTAATTAATAATGATCAAATTTATAATTCTTTTGTTACATCCCATGCTTTCATTATAATTTTTTTTATGGTTATACCAATTATAATTGGAGGATTTGGAAATTGAATAATTCCATTAATAATTGGAGCTCCTGACATAGCTTTTCCTCGAATAAATAATATAAGATTTTGATTACTTCCTCCTTCAATTATATTATTATTATTAAGTAGAATTTGTCAAAAAGGAGTTGGAACTGGATGAACAATTTACCCTCCTTTATCATTAAATATTAGTCATGAAGGACTTTCAGTAGATTTATCAATTTTTTCTTTACATTTAGCTGGAATATCCTCAATCATAGGAGCAATTAACTTTATTACAACAATTTTAAATATACGAATTTTAAAAACATCATTAGACCAAATATCTTTATTTGTTTGATCTATTTTAATTACTACAATTTTATTATTATTAGCAGTACCAGTTTTAGCTGGGGCTATTACCATATTATTATCAGATCGTAATTTAAATACATCTTTTTTTGACCCATCAGGAGGAGGTGATCCAATTTTATACCAACATTTATTT
>refbc_1031113_5_Mesochorus_sp._Janzen59
ATTTTATACTTTATTTTTGGTATATGGGCAGGAATAATTGGATCATCTATAAGAATAATTATTCGTATAGAATTAGGAAACCCTGGATTTTTAATTAATAATGATCAAATTTATAATTCTTTTGTAACATCACATGCTTTTATTATAATTTTTTTTATAGTTATACCAATTATAATTGGTGGATTTGGAAATTGAATAGTTCCATTAATAATTGGAGCTCCTGATATAGCCTTCCCTCGAATAAATAATATAAGATTTTGATTATTACCCCCCTCAATTATACTTTTATTATTGAGAGGAATTTGTCAAAAAGGAGTAGGAACAGGATGAACAGTTTATCCACCATTATCATTAAATATTAGTCATGAAGGTTTATCAGTTGATTTATCAATTTTTTCTTTACATTTAGCTGGAATATCTTCTATTATAGGAGCTATTAATTTTATTACAACAATTTTAAATATACGAATTTTTAAAACATCTTTAGACCAAATATCTTTATTTGTGTGATCAATTTTTATCACCACAATTTTATTATTATTAGCTGTACCAGTTTTAGCTGGTGCAATTACAATATTATTGTCTGATCGAAATTTAAATACTTCTTTTTTTGACCCATCAGGAGGAGGAGATCCTATTTTATAC
>refbc_1031114_5_Mesochorus_sp._Janzen60
GTATTATACTTTATTTTTGGAATATGAGCAGGAATAATTGGATCTTCTATAAGTATAATTATTCGTATAGAATTAGGAAACCCTGGATTTTTAATTAATAATGATCAAATTTATAACTCTTTTGTTACATCTCACGCTTTTATTATAATTTTTTTTATAGTTATACCAATTATAATTGGAGGATTCGGAAATTGATTAATTCCATTAATAATTGGAGCTCCTGATATGGCTTTTCCTCGAATAAATAATATAAGATTTTGATTATTACCCCCTTCAATTATATTATTATTATTAAGAAGAATTTGTCAAAAAGGTGTGGGGACAGGTTGAACAGTTTATCCCCCTTTATCACTAAATATTAGTCATGAAGGATTATCAGTTGATTTATCAATTTTTTCCTTACATTTAGCTGGTATATCATCAATTATAGGAGCTATTAATTTTATTACAACAATTTTAAATATACGAATTTTAAAAACATCTTTAGATCAAATATCTTTATTTGTTTGGTCAATTTTAATTACAACAATTTTATTATTATTAGCTGTTCCAGTTTTAGCTGGTGCCATTACAATATTATTATCAGATCGAAATTTAAACACTTCTTTTTTTGACCCATCAGGAGGAGGAGACCCTATTTTATATCAACATTTATTT
>refbc_1031115_5_Mesochorus_sp._Janzen61
ATTTTATATTTTATTTTAGGAATATGGTCAGGAATAATTGGTGCATCAATAAGTTTAATTATTCGATTAGAATTAGGAAATCCTGGTTATTTAATTAATAATGATCAAATTTATAATTCTTTTGTTACAGCTCATGCTTTTATTATAATTTTTTTTATAGTAATACCAATTATAATTGGAGGATTTGGAAATTGATTAATTCCTTTAATAATTGGAGCTCCTGATATAGCTTTCCCTCGAATAAATAATATAAGATTTTGACTTCTTCCTCCTTCTTTAATACTATTAATTTTTAGAAGAATTATTCATAAAGGTGTAGGAACAGGTTGAACTGTATATCCCCCATTATCATTAAATATTAGACATGAAGGTATATCAGTTGATCTATCAATTTTTTCATTACATTTAGCTGGTATATCTTCAATTATAGGAGCAATTAATTTTATTTCAACTATTTTAAATATACGATTTAAAGGGACATCATTAGATCAAATATCATTATTTTCATGATCAATTAAAATTACAACTATTTTACTTTTATTAGCAGTTCCAGTTTTAGCAGGTGCAATTACAATATTATTATCAGATCGAAATTTAAATACTTCTTTCTTTGATCCCTCAGGAGGAGGAGATCCAATTTTATACCAACATTTATTT
>refbc_1031117_5_Mesochorus_sp._Janzen63
ATTTTGTATTTTATTTTTGGAATATGATCAGGAATAATTGGATCTTCAATAAGATTAATTATTCGATTAGAATTAGGTAACCCTGGTTACTTAATTAATAATGATCAAATTTACAATTCAATTGTAACTGCTCATGCATTTATTATAATTTTTTTCATAGTTATACCAATTATAATTGGAGGATTTGGAAATTGATTAATTCCATTAATAATTGGAGCCCCTGATATAGCTTTTCCTCGTATAAATAATATAAGTTTTTGATTACTCCCTCCTTCATTAATATTATTAATTTTTAGAAGAATTATTCACAAAGGTGTTGGTACAGGATGAACAGTTTATCCTCCATTATCATTAAATATAAGACATGAAGGTATATCAGTAGATTTATCAATTTTCTCATTACACTTAGCTGGAATATCTTCAATTATAGGAGCAATTAATTTTATTACAACTATTTTAAATATACGTTTTATAGGAACTTCATTAGATCAAATATCATTATTTTCTTGATCTATTAAAATTACAACAATTTTATTATTATTAGCTGTTCCTGTCTTAGCTGGAGCAATTACAATATTATTATCTGATCGAAATTTAAATACATCTTTTTTTGACCCATCTGGTGGGGGAGANCCAATTCTTTATCAACATTTATTT
>refbc_1031118_5_Mesochorus_sp._Janzen65
ATATTATACTTTATTTTTGGAATATGATCAGGAATACTTGGATCTTCATTTAGAATAATTATTCGTATAGAATTAGGAAATCCTGGATTTTTAATTAATAACGATCAAATTTACAATATAATTGTTACATCACACGCATTTGTTATAATTTTTTACATAGTAATACCTATTATAATTGGAGGATTTGGAAATTGATTAATTCCATTAATAATTGGAGCTCCAGATATAGCTTTTCCACGATTAAATAATATAAGATTTTGATTACTCCCTCCATCAATTACATTACTTTTATTAAGAGGAGTTAATCAAAAAGGAGTAGGAACAGGATGAACTTTATACCCTCCTTTATCTTTAAATTCTAGACATGAAGGTATATCTGTTGATATATCAATTTTTTCTTTACATATAGCTGGTATCTCATCAATTATAGGAGCAATTAATTTTATCGTTACAATTTTAAATATACGAGTATTAAAAACATCTTTTGATCAAATAAATTTATTTTCTTGATCAATTTTAATTACAACTATTTTATTATTACTTGCAGTACCAGTATTAGCAGGTGCAATCACTATATTATTTTCAGACCGTAATTTAAATACATCTTTTTTTGATCCTTCAGGTGGAGGAGATCCAATTTTATATCAACATTTATTT
>refbc_1031121_5_Meteorus_sp._congregatusDHJ04
ATTTTGTATTTTATTTTTGGAATATGAGCTGGTATATTAGGTTTGTCGTTAAGAGTTTTAATTCGAATAGAATTATCAACTGTGGGTAAATTTTTATGTGATGATCAGATTTATAATAGAATTGTTACTGCTCATGCATTTGTAATAATTTTTTTTATAGTAATACCAATTATAATTGGTGGTTTTGGTAATTGATTAGTTCCATTAATATTAGGATGTCCTGATATGGCTTTTCCTCGTATAAATAATATAAGATTTTGGTTATTGATTCCTTCATTAATGATATTATTATTAAGTAGTTTAATGGATATAGGAGCTGGGACTGGTTGAACTGTTTATCCTCCTTTATCTTTATCAATGAGACAACCAGGAATTTCAGTTGATATAGCTATTTTTTCTTTGCATTTAGCAGGTATATCATCTATTATGGGAGCTTTAAATTTTATTACTACAATATTAAATATAGTATTAAAAGGTTTAAAATTAGATAATATTTCTTTGTTTTGTTGATCAGTTATGATTACAGCTATTTTATTATTATTATCATTGCCAGTTTTGGCTGGTGCTATTACAATATTGTTAACTGATCGTAACTTAAATACTACATTTTTTGATCCTTCTGGAGGTGGTGATCCTGTTTTGTATCAACATTTGTTT
>refbc_1031122_5_Meteorus_sp._Janzen04
TTATTATATTTTATTTTTGGATTTTGATCTGGTATAATTGGACTTTCAATAAGTATATTAATTCGAATAGAATTATCCATTCCAGGAAGATTTTTAGGTGATGATCAAATTTATAATAGTATTGTTACTTCCCATGCTTTTATTATAATTTTTTTTATAGTTATACCTATTATAATTGGAGGATTTGGAAATTGATTAATTCCTTTAATATTAGCTGCTCCAGATATAGCATTTCCTCGTATAAATAATATAAGATTTTGATTATTAATTCCTTCAATTTTTATATTATTAATAAGGGGAATAATTAATATAGGAGTAGGGACGGGATGAACTGTTTATCCTCCTTTATCTTTAAATATTAGTCATGGGGGGATATCAGTAGATATAGCTATTTTTTCTTTACATTTAGCAGGAATTTCTTCAATTATAGGAGCTATTAATTTTATTACAACAATTATTAATATACATTTAATAGGATTAAAAATAGATAATATTACTTTATTTTCTTGGTCAGTAATAATTACTGCAATTTTATTATTATTATCATTACCAGTTTTAGCTGGTGCTATTACAATATTATTAACAGATCGTAATTTAAATACCTCATTTTTTGATCCAGCAGGGGGTGGGGATCCAATTTTGTATCAGCATTTATT
>refbc_1031123_5_Meteorus_sp._Janzen05
TTATTATATTTTATTTTTGGATTTTGATCTGGTATATTAGGTTTATCAATAAGAATTATTATTCGTATAGAATTATCAATACCTGGAAAATTTTTAGGGGATGATCAAATTTATAATAGAATTGTTACAGCTCATGCATTTGTAATAATTTTTTTTATAGTTATACCTATTATAATTGGCGGATTTGGAAACTGATTAGTTCCTTTAATATTAGGAGCTCCTGATATAGCTTTCCCTCGAATAAATAATATGAGGTTTTGATTATTAATTCCTTCTTTGTTAATATTATTAATAAGTAGAATAATTAATATGGGTGTAGGTACAGGATGAACAGTATATCCTCCTTTATCTTTAAATATAAGTCATGGGGGTATATCAGTAGATTTAGCAATTTTTTCATTACATTTGGCAGGAGCTTCATCAATTATAGGTGCAGTAAATTTTATTACTACAATTATTAATATACATTTGATAGGATTAAAGTTAGATAATATTACTTTATTTGTTTGATCAGTTTTAATTACTGCAATTTTATTATTATTATCTTTACCTGTATTGGCTGGAGCAATTACTATGTTATTAACAGATCGAAATTTAAATACTTCTTTTTTTGATCCTGCTGGGGGGGGTGATCCAATTTTATATCAACATTTATTT
>refbc_1031124_5_Meteorus_sp._Janzen06
TTATTATATTTTATTTTTGGATTTTGATCAGGTATATTAGGTTTATCAATAAGAATTATTATTCGTATAGAATTATCAATACCTGGAAAGTTTTTAGGGGATGATCAAATTTATAATAGAATTGTTACAGCTCATGCATTTGTAATAATTTTTTTCATAGTAATACCTATTATAATTGGAGGATTTGGAAATTGATTAGTTCCTTTAATATTAGGAGCTCCAGATATAGCTTTCCCTCGAATAAATAATATGAGATTTTGATTATTAATTCCTTCTTTATTAATATTATTAATAAGTAGATTTATTAATATAGGAGTAGGAACAGGATGAACAGTTTATCCTCCTTTATCATTAAATATAAGTCATGGAGGTATATCAGTAGATTTGGCAATTTTTTCATTACATTTAGCAGGGGCTTCTTCAATTATAGGGGCAGTAAATTTTATTACTACAATTGTTAATATACATTTGATAGGATTAAAATTAGATAATATTACTTTATTTGTTTGATCAGTTTTAATTACTGCAATTTTGTTATTATTATCATTACCTGTATTAGCTGGGGCTATTACAATATTATTAACAGATCGAAATTTAAATACTTCTTTTTTTGATCCTGCTGGTGGAGGTGATCCAATTTTATATCAACATTTATTT
>refbc_1031126_5_Meteorus_sp._Janzen08
CTTTTATATTTTATTTTTGGATTTTGGTCAGGAATATTAGGATTATCTATAAGATTACTTATCCGTATAGAGCTATCAAGACCAGGGAGGTTTTTAGGAGATGATCAAATTTATAATAGAATTGTTACTGCTCATGCATTTGTAATAATTTTTTTTATAGTAATACCGGTTATAATTGGGGGATTTGGAAATTGATTAATTCCTTTAATATTAGGGGCTCCTGATATAGCTTTCCCTCGAATAAATAATATAAGATTTTGATTATTAATTCCTTCTATATTTTTTCTTCTTATAAGTAGAATAATTAATATGGGGGTAGGGACTGGATGAACAGTATATCCTCCCTTATCTTTAAATATGAGGCATGGAGGGATATCAGTAGATTTAGCTATTTTTTCTTTACATTTAGCAGGGGCATCTTCTATTATAGGGGCTGTAAATTTTATTACTACTATTATTAATATACAATTAATAGGATTAAAATTGGATAATATTAGTTTATTTGTTTGATCAGTTTTAATTACGGCTATTTTATTATTATTATCTTTACCTGTTTTAGCAGGGGCAATTACAATATTATTAACAGATCGTAATTTGAATACATCTTTTTTTGATCCTGCAGGTGGGGGGGATCCAATTTTGTATCAGCATTTATTT
>refbc_1031128_5_Meteorus_sp._Janzen11
ATGTTATATTTTATTTTTGGATTATGATCTGGAATATTAGGGTTATCTATAAGAGTGTTAATTCGAATAGAATTATCTAGACCAGGAAGATTTTTAGGGGATGATCAAATTTATAATAGAATTGTTACTGCTCATGCTTTTGTAATAATTTTTTTTATAGTGATACCTGTAATAATTGGGGGATTTGGAAATTGATTAGTTCCTTTAATATTAGGGGCTCCTGACATAGCATTCCCTCGAATGAATAATATAAGGTTTTGATTATTAATTCCTTCAATATTTATATTATTAATAAGAAGTGTAATTAATATGGGGGTTGGGACAGGGTGAACAGTTTATCCACCTTTATCTTTAAATATAAGTCATGGGGGGGTATCAGTAGATTTAGCAATTTTTTCTTTACATTTAGCAGGGGCTTCTTCTATCATGGGAGCTATTAATTTTATTTCAACTATTATTAATATACATTTAATGGGGTTAAAATTAGATAATATTACATTATTTATTTGATCAGTATTAATTACTGCAATTTTATTATTATTATCTTTACCAGTTTTAGCTGGTGCAATTACAATATTATTAACAGATCGAAATTTAAATACTTCTTTTTTTGACCCTGCAGGAGGGGGGGATCCTATTTTATATCAACATTTATTT
>refbc_1031131_5_Meteorus_sp._Janzen14
TTGTTATATTTTATTTTAGGATTTTGGTCTGGGATATTAGGGTTATCTATAAGGTTATTAATTCGGATAGAATTGTCTAGACCTGGAAGATTTTTAGGTGATGATCAAATTTATAATAGAATTGTTACAGTTCACGCTTTTGTAATAATTTTTTTTATAGTAATACCAGTAATGATTGGGGGGTTTGGAAATTGATTAATCCCTTTAATGTTGGGGGCCCCTGATATAGCTTTCCCTCGAATAAATAATATAAGATTTTGATTATTAATCCCTTCAATATTAATGTTATTAATAAGGATAATAATTAATATGGGGGTTGGGACAGGGTGAACTGTGTACCCCCCTTTATCTTTAAATATAAGTCATGGGGGGATATCTGTAGATTTAGCAATTTTTTCTTTACATTTAGCGGGGGCTTCTTCTATCATAGGGGCTATTAATTTTATTACTACTATTATAAATATACATTTAATAGGATTAAAATTAGATAATATTACTTTATTTACTTGATCTGTTTTAATTACTGCTATTTTATTGTTATTATCTTTACCCGTATTAGCTGGGGCAATTACTATATTATTGACGGACCGTAATTTAAATACTTCTTTTTTTGATCCTGCAGGAGGGGGGGACCCAATTTTGTATCAGCATTTATTT
>refbc_1031132_5_Meteorus_sp._Janzen15
TTATTATATTTTATTTTTGGTTTTTGATCTGGAATATTAGGTTTATCTATAAGAATATTAATTCGAATAGAGTTATCTAGACCTGGAAGATTTTTAGGTGATGATCAAATTTATAATAGTATTGTTACTGCTCATGCATTTGTTATAATTTTTTTTATAGTTATACCTATTATAATTGGTGGTTTTGGAAATTGATTAATTCCTTTAATATTGGGAGCTCCAGATATAGCATTTCCTCGAATAAATAATATAAGATTTTGATTATTAATTCCTTCTATTTTGTTATTATTAATAAGAAGAATAATTAATATAGGTGTAGGGACTGGATGAACTGTTTATCCTCCATTATCTTTGAATATAAGTCATGGGGGAATATCAGTAGATTTAGCAATTTTTTCTTTACATTTAGCTGGTGCTTCATCAATTATAGGTGCGGTTAATTTTATTACAACAATTATAAATATGTATTTAATTGGAATAAAATTAGATAATATTTCTTTATTTATTTGATCTGTTTTAATTACTGCAATTTTATTATTATTATCTTTACCTGTATTAGCAGGAGCAATTACTATACTTTTAACGGATCGTAATTTAAATACATCTTTTTTTGATCCTGCTGGTGGAGGTGATCCTATTTTATATCAACATTTATTT
>refbc_1031133_5_Meteorus_sp._Janzen18
ATATTATATTTCATATTTGGTATATGGTCGGGGATTATAGGACTTTCTTTAAGGTTAATTATTCGAATAGAACTTTCTAGGGTAGGCTCTATATTAGGAGATGATCAAATTTATAACAGATTAGTTACATTACATGCTTTTGTTATAATTTTTTTTATAGTAATGCCTATTATGATTGGGGGATTTGGTAATTGATTAATTCCTTTAATATTGGGAGCTCCAGATATAGCATTTCCTCGTATAAATAATATAAGATTTTGACTTTTAATTCCTTCTTTATTATTTTTAATATTAAGAGGTTTAATAAATATAGGGGCAGGGACTGGTTGAACTGTTTACCCTCCATTATCTTTAAATGTGAGTCATGGGGGGGTTTCAGTTGATTTTGCAATTTTTTCTTTACATATAGCAGGGGCTTCTTCAATTATAGGGGCTGTAAATTTTATTTCTACAATTATAAATATAAAATTAAATGGGTTAAAGTTAGATAATGTAAGATTATTTATTTGATCAGTATTAATTACGGCATTATTACTTTTGTTATCTTTGCCTGTTTTGGCGGGAGCTATTACAATATTATTAACAGATCGAAATTTAAATACTTCTTTTTTTGNTCCGAGAGGNGGGGGGGA
>refbc_1031136_5_Meteorus_sp._Janzen24
TTATTATATTTCATTTTTGGATTTTGGTCAGGAATATTAGGGTTATCAATAAGAGTATTAATTCGAATAGAATTATCAATTCCTGGAAGATTTTTAGGGGATGATCAAATTTATAATAGGATTGTTACTGCTCATGCTTTTGTAATAATTTTTTTTATAGTTATACCTATTATAATTGGGGGGTTTGGGAATTGATTAATTCCTTTAATATTAGGGGCTCCTGATATAGCTTTCCCTCGAATAAATAATATAAGATTTTGATTATTAGTTCCTTCTATATTTATATTATTAATAAGAAGGATAATTAATATAGGGGTAGGTACAGGGTGAACAGTATACCCTCCTTTATCTTTAAATGTAAGTCATGGAGGTATATCGGTAGATTTTGCAATTTTTTCTTTACATTTAGCAGGAGCTTCTTCTATTATGGGAGCTATTAATTTTATTACTACTATTATTAATATACATTTAATGGGATTAAAATTAGATAATATTACTTTATTTATTTGATCTGTTTTAATTACTGCTATTTTATTATTGTTATCTTTACCAGTTTTAGCGGGAGCAATTACAATATTATTAACAGATCGTAATTTAAATACTTCTTTCTTTGACCCTGCTGGTGGGGGGGATCCTATTTTATATCAACATTTATTT
>refbc_1031137_5_Meteorus_sp._Janzen25
GTATTATATTTTATTTTTGGTATATGATCTGGAATGTTAGGGTTATCATTAAGAGTATTAATTCGTATAGAGTTATCTACAGTTGGCAAATTATTATGTGATGATCAAATTTATAATAGAATTGTTACTGCTCATGCATTTGTAATAATTTTTTTTATAGTTATACCTATTATAATTGGTGGGTTTGGTAATTGATTAGTTCCTTTAATATTAGGGGCTCCTGACATAGCTTTCCCTCGAATAAATAATATAAGATTTTGATTATTAATTCCATCATTAATAATATTATTATTAAGAGGGTTTATAGATATAGGAGCAGGAACAGGATGAACGGTTTATCCTCCATTATCTTTATCAATAAGACATCCCGGAGTTTCAGTTGATATAGCTATTTTTTCTTTACATTTAGCTGGTATGTCATCTATTATAGGAGCTTTAAATTTTATTACTACAGTATTAAATATAGTTTTAAAAGGATTAAAATTAGATAATGTTTCATTATTTTGTTGATCAGTTATAATTACAGCTATTTTATTATTATTATCTTTACCTGTTTTAGCTGGTGCTGTGACAATATTATTAACTGATCGGAATTTAAATACTACTTTTTTTGATCCTTCTGGAGGGGGGGATCCTGTTTTATATCAGCATTTATTT
>refbc_1031138_5_Meteorus_sp._Janzen28
TTATTATATTTTATTTTTGGGTTTTGATCAGGTATATTAGGATTATCTATGAGAATATTAATTCGAATAGAATTATCTATACCTGGTAGATTTATAGGAGATGATCAAATTTATAATAGTGTTGTTACAGCTCATGCATTTATTATAATTTTTTTTATAGTTATACCTATTATAATTGGTGGATTTGGAAATTGATTAATTCCTTTAATATTAGGTGCTCCTGATATAGCATTCCCGCGAATAAATAATATAAGATTTTGATTATTAATTCCTTCTATATTTATATTATTAATAAGTAGAATAATTAATATTGGGGTAGGAACTGGTTGAACTGTATATCCTCCTTTATCTTTAAATATAAGTCATGGAGGAATATCTGTAGATTTAGCAATTTTTTCTCTACATTTAGCAGGAGCTTCTTCAATTATGGGTGCTGTTAATTTTATTACAACTATTATTAATATACATTTGATGGGATTAAAGTTAGATAATATTACTTTATTTATTTGATCTGTTTTAATTACTGCTATTTTATTATTATTATCTTTACCTGTATTAGCTGGAGCTATTACTATATTATTAACGGATCGTAATTTAAATACTTCTTTTTTTGATCCTGCAGGAGGGGGGGATCCAATTTTATACCAACATTTATTT
>refbc_1031141_5_Meteorus_sp._Zitani01DHJ05
TTATTATATTTTATTTTTGGATTTTGATCGGGTATATTGGGATTATCAATAAGGATGTTGATTCGAATAGAATTATCAAGTCCTGGTAGATTTATAGGAGATGATCAAATTTATAACAGTATTGTTACAGCCCATGCATTTATTATAATTTTTTTTATAGTTATACCAATTATAATTGGTGGATTTGGAAATTGATTGATTCCTTTAATATTGGGTGCCCCTGATATAGCTTTCCCACGTATAAATAATATAAGGTTTTGGTTATTAATTCCATCTATATTAATATTATTAATAAGTAGAATAATTAATATTGGGGTAGGAACTGGGTGAACTGTTTATCCACCTTTATCTTTAAATGTAAGTCATGGAGGAATATCTGTGGATTTAGCAATTTTTTCTTTACATTTAGCAGGTGTTTCTTCAATTATAGGTGCTGTAAATTTTATTACAACAATTATTAATATACATTTATTAGGATTAAAATTAGATAATATTACTTTATTTATTTGATCTGTTTTAATTACTGCTATTTTATTATTATTATCATTACCTGTATTAGCTGGGGCTATTACTATATTGTTGACAGATCGAAATTTAAATACTTCATTTTTTGATCCTGCAGGAGGAGGAGATCCTATTTTATATCAACATTTATTT
>refbc_1031143_5_Microcharops_sp._flavicoxaDHJ01
GTTTTATATTTTATTTTTGGAATATGATCAGGTATAATTGGTTCCTCTATAAGAATAATTATTCGAATAGAATTAAGAAATCCAGGATACTTAATTAATAATGATCAAATTTATAATTCATTTGTTACAGCCCATGCTTTTATTATAATTTTTTTTATAGTTATACCTATTATAATTGGAGGATTTGGAAATTGAATAATTCCTTTAATATTAGGAACACCTGATATAGCTTTCCCTCGCATAAATAATATAAGTTTTTGATTATTACCCCCTTCATTAATAATTTTAATTTTTAGTTCTATTACAAATCAAGGAGTAGGAACAGGATGAACTGTTTATCCACCTTTATCATTAAATACTAGTCATGAAGGAATATCTGTTGACTTATCAATTTTTTCTCTCCATCTAGCAGGAATATCATCAATTATAGGAGCCATTAATTTTATTACAACTATTTTCAATATAAAAAACCATAATAAAAAATTAGAACAATTAACTTTATTTACATGATCAATTAATATTACTACTATTTTATTATTATTAGCTGTTCCTGTATTAGCTGGAGCTATTACAATATTATTAACTGACCGTAATTTAAATACTTCTTTTTTTGATCCTTCAGGAGGTGGAGATCCAATTTTATATCAACACTTATTT
>refbc_1031144_5_Microcharops_sp._flavicoxaDHJ02
ATTTTATATTTTATTTTTGGAATATGATCAGGTATAATTGGTTCATCTATAAGAATAATTATTCGAATAGAATTAAGAAATCCAGGATACTTAATTAATAATGATCAAATTTATAATTCATTTGTCACAGCCCATGCTTTTATTATAATTTTTTTTATAGTTATACCTATCATAATTGGAGGATTTGGAAATTGAATAATTCCTTTAATAATAGGAACACCTGATATAGCTTTCCCTCGTATAAATAATATAAGTTTTTGATTATTACCCCCTTCATTAATAATTTTAATTTTTAGTTCTATTACCAATCAAGGAGTAGGAACAGGATGAACTGTTTATCCACCTTTATCATTAAATACTAGACATGAAGGAATATCTGTTGATTTATCAATTTTTTCTCTCCATCTAGCAGGAATATCATCAATTATAGGAGCCATTAACTTTATTACAACTATTTTCAATATAAAAAACCACAATAAAAAATTAGAACAATTAACTTTATTTACATGATCAATTAATATTACTACTATTTTATTATTATTAGCTGTTCCTGTATTAGCAGGAGCTATTACAATATTATTAACTGACCGAAACTTAAATACTTCTTTTTTTGACCCTTCAGGAGGAGGAGATCCAATTTTATATCAACACTTATTT
>refbc_1031145_5_Microcharops_sp._Janzen04
ATTTTATATTTTATTTTTGGAATATGATCTGGTATAATTGGAACATCAATAAGATTAATTATTCGTATAGAATTAAGTAATCCAGGTTACTTAATTAATAATGATCAAATTTATAATTCTTTTGTTACAGCTCATGCTTTTATTATAATTTTTTTTATAGTTATACCAATTATAATTGGAGGATTTGGAAATTGAATAATCCCATTAATATTAGGAAGACCAGATATAGCTTTCCCTCGTATAAATAATATAAGTTTTTGATTATTACCACCATCATTAATAATTTTAATTTTTAGATCAATTACAAATCAAGGAGTGGGAACAGGATGAACTGTTTATCCACCTTTATCTTTAAATTTAAATCATGAAGGAATATCAGTTGATTTATCTATTTTTTCTCTTCATTTAGCAGGGATATCTTCAATTATAGGAGCAATTAATTTTATTACAACTATTTTTAATATAAAAAATTATAATAAAAAATTAGAACAATTAACCTTATTTACATGATCAATTAATATTACTACAATTTTATTATTATTAGCTGTACCTGTATTAGCAGGAGCAATCACTATATTATTAACTGATCGTAATTTAAATACCTCATTTTTTGATCCATCAGGAGGAGGAGATCCAATTTTATATCAACATTTATTT
>refbc_1031146_5_Microcharops_sp._Janzen05
GAACTTCAATAAGATTAATTATTCGTATAGAATTAAGAAACCCCGGATACTTAATTAATAATGATCAAATTTATAATTCTTTTGTTACAGCTCATGCTTTTATTATAATTTTTTTTATAGTTATACCAATTATAATTGGGGGATTTGGAAATTGAATAATCCCTTTAATATTAGGTAGACCTGATATAGCTTTCCCTCGAATAAATAATATAAGTTTTTGACTATTACCTCCCTCATTAACAATTTTAATTTTTAGATCAATTACAAATCAAGGTGTTGGTACTGGATGAACAGTTTACCCCCCTTTATCCTTAAACATAAGTCATGAAGGTATATCAGTAGATATATCAATTTTTTCTCTACATTTAGCAGGAATATCCTCAATTATAGGAGCAATTAATTTTATTTCTACTATTTTTAATATAAAAAATTTAAATAAAAAACTTGAACAACTTACATTATTTACATGATCCATTAATATTACAACTATTTTATTATTACTAGCTGTCCCTGTATTAGCAGGGGCTATTACTATATTATTAACTGATCGTAATTTAAATACTTCATTCTTTGATCCTTCAGGAGGAGGTGATCCAATTTTATATCAACATTTATTT
>refbc_1031147_5_Microcharops_sp._Janzen31
ATTCTATATTTTATTTTTGGTATATGATCTGGAATAACAGGAACTTCAATAAGTCTAATCATTCGAATAGAATTAAGAAATCCAGGATATTTAATTAATAATGATCAAATTTATAATTCTTTTGTTACAGCTCATGCATTTATTATGATTTTTTTTATAGTTATACCAATTATAATTGGAGGATTTGGAAACTGAATAATTCCACTAATATTAGGGAGACCTGATATAGCCTTTCCCCGAATAAATAATATAAGTTTTTGATTATTACCTCCTTCACTAACAATTTTAATTTTTAGATCAATTACAAATCAAGGAACTGGAACTGGATGAACAGTATACCCACCTTTATCATTAAATATAAGCCATGAAGGTATATCAGTTGATATATCAATTTTTTCTCTACATTTAGCAGGAATATCTTCAATTATAGGAGCAATTAATTTTATTACTACTATTTTTAATATAAAAAATTTTAATAAAAAATTAGAACAACTTACATTATTTACTTGATCAATTAATATCACAACTATTTTATTATTATTAGCAGTACCTGTATTAGCAGGAGCTATTACTATATTATTAACTGATCGTAACTTAAATACTTCTTTTTTTGATCCTTCAGGTGGTGGAGATCCAATCTTATATCAACATTTATTT
>refbc_1031148_5_Microcharops_sp._MIC-66
ATTTTATACTTTATTTTTGGTTTATGATCTGGAATAATTGGTACATCAATAAGATTAATTATTCGAATAGAATTAAGTAATCCAGGATATTTAATTAATAATGATCAAATTTATAACTCTTTTGTTACTACCCATGCTTTTATTATAATTTTTTTTATAGTTATACCAATTATAATTGGAGGATTTGGAAATTGAATAATTCCTCTAATATTAGGGAGACCTGATATAGCTTTTCCCCGAATAAATAATATAAGATTTTGATTATTACCACCTTCTTTAATAACTTTAATATTTAGATCTATTACTAATCAAGGAATTGGAACTGGATGAACTATTTACCCTCCATTATCATTAAATTTAAACCATGAAGGGATATCTGTTGATTTATCAATTTTTTCCCTTCACATAGCAGGAATATCATCAATTATAGGAGCAATTAATTTTATTTCTACTATTTTTAATATAAAAAATTTTAATAAAGAATTAGAACAACTAACATTATTTACATGATCAATTAATATTACAACAATTTTATTATTACTAGCCGTACCTGTATTAGCAGGTGCAATTACCATATTATTAACTGATCGTAATTTAAATACATCATTTTTTGACCCCTCAGGAGGAGGAGATCCTATTTTATACCAACATTTATTT
>refbc_1031149_5_Microcharops_sp._MIC-8
GTTCTATATTTTATATTTGGATTTTGATCTGGGATAATTGGTTCATCAATAAGATTAATTATTCGATTTGAATTAAGAANTCCTGGATATCTAATTAATAATGATCAAATTTATAATTCTTTTGTAACAGCACATGCTTTTATTATAATTTTTTTTATAGTTATACCAATTATAATTGGTGGATTTGGTAATTGAATAATTCCATTAATATTAGGAAGACCTGATATAGCTTTCCCTCGAATAAATAATATAAGATTCTGACTACTCCCACCTTCATTAACACTTTTATTATTTAGCTCAATTTCTAATCAAGGCACTGGTACAGGTTGAACAGTTTATCCACCTTTATCATCTAATATTAGTCATGAAGGTATATCAGTTGATTTATCAATCTTCTCCCTTCATCTTGCAGGTATATCTTCAATTATAGGAGCAATCAACTTTATTACAACTATTTTTAATATAAAAAATTTTAATAAAAATCTTGAACAATTAACATTATTTACATGATCAATTAATATTACAACAATTTTATTATTATTAGCTGTACCTGTATTAGCAGGAGCAATTACTATATTATTAACTGATCGCAACTTAAACACTTCTTTTTTTGATCCATCAGGAGGAGGAGANCCAATTTTATATCAACATCTATTC
>refbc_1031150_5_Microcharops_sp._tibialisDHJ01
TTTTATTTTTGGGATATGATCAGGNATAATTGGATCATCNATAAGTTTAATTATTCGTATAGAACTTAGTAATNCAGGTTATTTAATTAATAATGATCAAATTTATAATTCTTTTGTAACAGCCCATGCTTTTATTATAATTTTTTTTATAGTAATACCAATTATAATTGGTGGGTTTGGAAATTGAATAATTCCATTAATATTAGGTAGACCTGATATAGCTTTCCCTCGAATAAATAATATAAGATTTTGATTATTACCCCCCTCTCTAACAATATTAATTTTTAGATCAATTACAAATCAAGGAGTCGGAACTGGATGAACAGTTTATCCTCCCTTATCATTAAATATTAGTCATGAAGGAATATCAGTTGATTTATCAATTTTTTCCCTCCACTTAGCAGGTATATCTTCAATTATAGGAGCAATTAATTTTATTACAACTATTTTTAATATAAAAAATATTAATAAAAAACTAGAACAATTAACTTTATTTACATGATCAATTAATATTACCACAATTTTATTATTATTAGCTGTACCTGTACTAGCCGGAGCAATTACTATATTATTAACTGATCGTAATTTAAATACTTCTTTTTTTGATCCTTCAGGAGGTGGTGACCCAATTTTATATCAACATTTATTT
>refbc_1031151_5_Microcharops_sp._tibialisDHJ02
ATTTTATATTTTATTTTTGGTATATGATCTGGAATAATTGGATCATCAATAAGATTAATTATTCGTATAGAATTAAGTAATCCAGGTTATTTAATTAATAATGATCAAATTTATAACTCTTTTGTAACAGCTCATGCTTTTATTATAATTTTTTTTATAGTTATACCAATTATAATTGGTGGATTCGGAAATTGAATAATTCCATTAATATTAGGAAGACCAGATATAGCTTTTCCTCGAATAAATAATATAAGTTTTTGATTATTACCTCCTTCTTTAATAATCTTAATTTTTAGATCAATTACTAATCAAGGAGTTGGAACTGGATGAACAGTTTATCCTCCCTTATCATTAAATATTAATCATGAAGGAATATCAGTTGATTTATCAATTTTTTCTCTTCATTTAGCAGGAATATCATCAATTATAGGTGCAATCAATTTTATTACAACTATCTTTAATATAAAAAATATTAATAAAAAATTAGAACAATTAACTTTATTTACATGATCAATTAATATTACTACAATTTTATTATTATTAGCTGTACCTGTACTTGCTGGAGCAATTACTATATTATTAACCGATCGTAACTTAAATACTTCTTTCTTTGATCCTTCAGGAGGNGGTGACCCAATTTTATATCAACATTTATTT
>refbc_1031152_5_Microcharops_sp._tibialisDHJ03
ATTCTATATTTTATTTTTGGAATATGATCAGGTATAATTGGATCATCAATAAGTATAATTATTCGTATAGAATTGAGTAATCCAGGTTATTTAATTAATAATGATCAAATCTATAATTCCTTTGTTACAGCTCATGCTTTTATTATAATTTTTTTTATAGTTATACCAATTATAATTGGTGGTTTTGGAAATTGAATAATTCCATTAATACTAGGAAGACCTGATATAGCTTTCCCTCGAATAAATAATATAAGTTTTTGATTATTACCTCCTTCTTTGATAATATTAATTTTTAGATCAATTACCAATCAAGGAGTTGGAACTGGGTGAACTGTTTACCCTCCTTTATCGTTAAATATTAGTCATGAAGGTATATCAGTTGATTTATCAATTTTTTCTCTTCATTTAGCAGGAATATCATCAATTATAGGAGCAGTTAATTTTATTACAACTATTTTTAATATAAAAAATATTAATAAAAAATTAGAACAACTAACTTTATTCACATGATCAATTAATATTACTACAATTTTATTATTATTAGCTGTACCTGTATTAGCTGGAGCAATTACTATATTATTAACTGATCGTAATTTAAATACTTCTTTTTTTGATCCTTCAGGAGGAGGAGATCCAATTTTATATCAACATT
>refbc_1031153_5_Microcharops_sp._tibialisDHJ04
ATTTTATATTTCATTTTTGGTATATGAGCTGGAATAATTGGATCATCAATAAGATTAATTATTCGTATAGAATTAAGTAATCCAGGTTATTTAATTAATAATGATCAAATTTATAATTCATTTGTAACAGCTCATGCTTTTATTATAATTTTTTTTATAGTTATACCAATTATAATTGGTGGATTTGGAAATTGAATAATTCCATTAATATTAGGTAGACCTGATATAGCATTCCCACGAATAAATAATATAAGATTTTGACTATTACCCCCATCTTTAACAATATTAATTTTTAGATCAATTACAAATCAAGGAGTAGGAACTGGATGAACAGTATACCCTCCATTATCATTAAACATAAGACATGAAGGAATATCAGTTGATTTATCAATTTTTTCTTTACATTTAGCCGGTATATCTTCAATTATAGGAGCAATCAATTTTATTNCTACTATCTTTAATATAAAAAATTATAATAAAAAATTAGAACAACTAACATTATTTACTTGATCAATTAATATTACCACAATTTTATTATTATTAGCTGTTCCTGTATTAGCAGGAGCAATTACTATATTATTAACTGATCGAAATTTAAATACTTCTTTTTTTGATCCTTCAGGAGGAGGAGATCCAATTCTTTATNAACATTTATTT
>refbc_1031154_5_Microcharops_sp._tibialisDHJ05
ATTTTATATTTCATTTTTGGAATATGAGCTGGAATAATTGGNTCCTCCATAAGATTAATTATTCGTATAGAATTAAGTAATCCAGGGTATTTAATTAATAATGACCAAATTTATAATTCATTTGTAACAGCTCATGCTTTTATTATAATTTTTTTCATAGTTATACCTATCATAATTGGTGGTTTTGGAAATTGAATAACTCCATTAATATTAGGTAGACCTGATATAGCTTTCCCTCGAATAAATAATATAAGATTCTGATTACTACCTCCTTCTTTAATAATATTAATTTTTAGATCAATTACAAATCAAGGTGTTGGAACTGGATGAACAGTTTACCCCCCATTATCATTAAATATAAGACATGAAGGAATATCAGTTGATTTATCAATTTTTTCTCTACATTTAGCTGGTATATCCTCAATTATAGGAGCAATCAATTTTATTACTACTATTTTTAATATAAAAAATTATAATAAAAAATTAGAACAATTAACACTATTTACCTGATCAATTAATATTACTACAATTTTATTACTATTAGCTGTTCCTGTATTAGCAGGCGCAATTACTATATTATTAACTGATCGAAATTTAAATACTTCTTTTTTTGACCCTTCAGGAGGTGGNGATCCAATTCTTTANNNNCATTTATTT
>refbc_1031155_5_Microcharops_sp._tibialisDHJ06
ATTTTATATTTCATTTTTGGTATATGAGCTGGAATAATTGGATCCTCTATAAGATTAATTATTCGTATAGAATTAAGTAACCCAGGCTATTTAATTAATAATGATCAAATTTATAATTCATTTGTAACAGCTCATGCTTTTATTATAATTTTTTTTATAGTTATACCAATTATAATTGGTGGTTTTGGAAATTGAATAATTCCATTAATATTAGGTAGACCTGATATAGCTTTTCCTCGAATAAATAATATAAGATTTTGATTATTACCCCCATCTTTAACAATATTAATTTTTAGATCAATTACAAATCAAGGTGTAGGAACTGGATGAACAGTTTACCCCCCATTATCACTAAATATAAGACATGAAGGGATATCAGTTGATTTATCAATTTTTTCCCTACATTTAGCAGGTATATCTTCAATTATAGGGGCAATTAATTTTATTACTACCATTTTTAATATAAAAAATTATAATAAAAAATTAGAACAACTAACATTATTTACTTGATCAATTAATATTACTACAATTTTATTATTACTAGCTGTTCCTGTATTAGCAGGTGCAATTACTATATTATTAACTGATCGAAATTTAAATACTTCTTTTTTTGACCCTTCAGGAGGTGGTGATCCAATTCTTTATCAACATTTATTT
>refbc_1031156_5_Microcharops_sp._tibialisDHJ07
ATTTTATATTTCATTTTTGGTATATGAGCTGGAATAATTGGATCTTCCATAAGATTAATTATTCGTATAGAATTAAGTAATCCAGGATATTTAATTAATAATGACCAAATTTATAATTCATTTGTAACAGCCCATGCTTTTATTATAATTTTTTTTATAGTTATACCTATTATAATTGGTGGTTTTGGAAATTGATTTATCCCATTAATATTAGGTAGACCTGATATAGCTTTCCCTCGAATAAATAATATAAGATTCTGATTATTGCCTCCATCTTTAACAATATTAATTTTTAGATCAATTACAAACCAAGGAGTAGGAACTGGATGAACAGTTTACCCCCCATTATCATTAAATACAAGACATGAAGGAATATCAGTTGATTTATCAATTTTTTCCCTACATCTAGCCGGTATATCTTCAATTATAGGAGCAATCAATTTTATTACTACTATTTTTAATATAAAAAATTATAATAAAAAACTAGAACAACTAACATTATTTACTTGATCAATTAATATTACTACAATTTTATTACTATTAGCTGTTCCTGTATTAGCAGGTGCAATTACTATATTATTAACTGATCGAAATTTAAATACTTCTTTTTTTGACCCCTCAGGAGGTGG
>refbc_1031158_5_Microcharops_sp._tibialisDHJ09
ATTTTATATTTCATTTTTGGTATATGAGCTGGAATAATTGGATCTTCTATAAGACTAATTATTCGTATAGAATTAAGTAATCCAGGCTATTTAATTAATAATGATCAAATTTATAATTCATTTGTAACAGCTCATGCTTTTATTATAATTTTTTTTATAGTTATACCTATTATAATTGGTGGTTTTGGAAATTGAATAATTCCATTGATATTAGGTAGACCTGATATAGCTTTCCCTCGAATAAATAATATAAGATTCTGATTATTACCTCCATCTTTAACAATATTAATTTTTAGATCAATTACAAATCAAGGTGTAGGAACTGGATGAACAGTTTACCCCCCATTATCATTAAATATAAGACATGAAGGAATATCAGTTGATTTATCAATTTTTTCACTTCATTTAGCCGGCATATCTTCAATTATAGGGGCAATTAATTTTATTACTACTATTTTTAATATAAAAAATTATAACAAAAAATTAGAACAACTAACATTATTTACTTGATCAATTAATATTACTACAATTTTATTACTATTAGCTGTTCCTGTATTAGCNGGTGCAATTACTATATTATTAACTGATCGAAATTTAAATACTTCTTTTTTTGACCCTTCAGGAGGTGGAGACCCAATTCTTTANNNNCATTTATTT
>refbc_1031159_5_Microcharops_sp._tibialisDHJ10
ATTTTATATTTCATTTTTGGTATATGAGCTGGAATAATTGGATCCTCCATAAGATTAATTATTCGTATAGAATTAAGTAATCCAGGATATTTAATTAATAATGACCAAATTTATAATTCATTTGTAACAGCTCATGCTTTTATCATAATTTTTTTTATAGTTATACCTATTATAATTGGTGGTTTTGGAAATTGAATAATTCCATTAATGTTAGGTAGACCTGATATAGCTTTTCCTCGAATAAATAATATAAGATTCTGATTATTACCCCCATCTCTAACAATATTAATTTTTAGATCAATTACAAATCAAGGTGTAGGAACTGGGTGAACAGTTTACCCCCCATTATCATTAAATATAAGTCATGAAGGAATATCAGTTGATTTATCAATTTTTTCTCTTCATTTAGCAGGCATATCTTCAATTATAGGAGCAATCAACTTCATTACTACTATTTTTAATATAAAAAATTATAACAAAAAATTAGAACAACTAACATTATTTACTTGATCCATTAATATTACTACAATTTTATTATTATTAGCTGTTCCTGTATTAGCAGGTGCAATTACTATATTATTAACTGATCGAAATTTAAATACTTCTTTTTTTGACCCTTCAGGAGGTGGTGACCCAATTCTTTATCAACATTTATTT
>refbc_1031161_5_Microcharops_sp._tibialisDHJ12
ATTTTATATTTCATTTTTGGTATATGAGCTGGAATAATTGGATCTTCCATAAGATTAATTATTCGAATAGAATTAAGTAATCCAGGATATTTAATTAATAATGACCAAATTTATAATTCATTTGTAACAGCTCATGCTTTTATTATAATTTTTTTTATAGTTATACCTATTATAATTGGTGGTTTTGGAAATTGAATAATTCCATTAATATTAGGTAGACCAGATATAGCATTTCCTCGAATAAATAATATAAGATTCTGATTATTACCTCCATCTTTAACAATATTAATTTTTAGGTCAATCACAAATCAAGGTGTAGGAACTGGATGAACTGTTTACCCCCCATTATCATTAAATATAAGTCATGAAGGAATATCAGTTGATTTATCAATTTTTTCTCTACATTTAGCTGGTTCATCTTCAATTATAGGGGCAATCAACTTTATTACTACTATTTTTAATATAAAAAATTTTAACAAAAAATTAGAACAACTAACATTATTTACTTGATCAATTAATATTACTACAATTTTATTACTATTAGCTGTTCCTGTATTAGCAGGTGCAATTACTATATTATTAACTGATCGAAATTTAAATACTTCTTTTTTTGACCCTTCAGGAGGTGGTGATCCAATTCTTTATCAACATTTATTT
>refbc_1031162_5_Microcharops_sp._tibialisDHJ13
ATTTTATATTTCATTTTTGGCATATGAGCTGGAATAATTGGATCTTCCATAAGATTAATTATTCGAATAGAATTAAGTAATCCAGGATATTTAATTAATAATGACCAAATTTATAATTCATTTGTAACAGCTCATGCTTTTATTATAATTTTTTTTATAGTTATACCTATTATAATTGGTGGTTTTGGAAATTGAATAATTCCATTAATATTAGGTAGACCAGATATAGCATTCCCCCGAATAAATAATATAAGATTCTGATTATTACCCCCATCTTTAACAATATTAATTTTTAGATCAATCACAAATCAAGGTGTAGGAACTGGATGAACTGTTTACCCCCCATTATCATTAAATATAAGTCATGAAGGAATATCAGTTGATTTATCAATTTTTTCTCTACATTTGGCTGGTATATCTTCAATTATAGGAGCAATCAACTTTATTACTACTATTTTTAATATAAAAAATTTTAACAAAAAATTAGAACAACTAACATTATTTACTTGATCAATTAATATTACTACAATTTTATTACTATTAGCTGTTCCTGTATTAGCAGGTGCAATTACTATATTATTAACTGATCGAAATTTAAATACTTCTTTTTTTGACCCTTCAGGAGGTGGTGACCCAATTCTTTANNNACATTTATTT
>refbc_1031163_5_Microcharops_sp._tibialisDHJ14
ATTTTATATTTCATTTTTGGTATATGAGCTGGAATAATCGGATCCTCCATAAGATTAATTATTCGCATAGAATTAAGTAATCCAGGATATTTAATTAATAATGACCAAATTTATAATTCATTTGTAACAGCTCATGCTTTTATCATAATTTTTTTTATAGTTATACCTATTATAATTGGTGGTTTTGGAAATTGAATAATCCCATTAATATTGGGTAGACCTGATATAGCTTTTCCTCGAATAAATAATATAAGATTCTGATTATTACCTCCATCTTTAACAATATTAATTTTTAGATCAATTACAAATCAGGGTGTAGGAACTGGATGAACAGTTTATCCCCCATTATCATTAAATATAAGACATGAAGGAATATCAGTTGATTTATCAATTTTTTCTCTGCATTTAGCAGGTATATCTTCAATTATAGGAGCAATCAATTTTATTACTACTATTTTTAATATAAAAAATTATAACAAAAAATTAGAACAACTAACATTATTTACTTGATCCATTAATATTACTACAATTTTATTATTATTAGCTGTTCCTGTATTAGCAGGTGCAATCACTATATTATTAACTGATCGAAATTTAAATACTTCTTTTTTTGACCCTTCAGGGG
>refbc_1031164_5_Microcharops_sp._tibialisDHJ15
ATTTTATATTTTATTTTTGGAATATGATCAGGAATAGTTGGAACTTCAATAAGATTAATTATTCGAATAGAATTAAGAAATCCAGGATACTTAATTAATAATGATCAAATTTATAATTCTTTTGTTACAGCTCATGCTTTTATTATAATTTTTTTTATAGTTATACCAATTATAATTGGGGGATTTGGAAATTGAATAATCCCCTTAATATTAGGTAGTCCTGATATAGCTTTCCCTCGAATAAATAATATAAGTTTTTGATTATTACCACCTTCATTAACAATTTTAATTTTTAGATCAATTACAAATCAAGGAGTTGGTACTGGATGAACAGTATATCCCCCTTTATCCTTAAATGTAAGTCATGAAGGAATATCAGTTGATATATCAATTTTTTCCTTACATTTAGCAGGAATATCTTCAATTATAGGAGCTATTAATTTTATTACTTCTATTTTTAATATAAAAAATTTTAATAAAAAATTAGAACAACTCACATTATTTACATGATCAATTAATATTACAACTATTTTATTATTATTAGCTGTTCCTGTATTAGCTGGAGCTATTACTATATTATTAACTGACCGTAATCTTAATACTTCATTTTTTGATCCTTCAGGAGGAGGAGACCCAATTTTATACCAACATTTATTT
>refbc_1031165_5_Mirax_sp._Janzen01
GTTTTATATTTTATATTTGGTATGTGGGCTGGAATGGTAGGTTTATCTATAAGTATTATTATTCGAGTTGAATTAGGTAATCCTGGATCTTTTTTAGGGAATGATCAAATTTATAATAGGGTTGTTACTGCGCATGCATTTATTATAATTTTTTTTATGGTGATACCAATTATAATTGGTGGATTTGGTAATTGATTAGTGCCAATAATATTAAGATCTCCTGATATAGCATTCCCTCGTATAAATAATATAAGATTTTGGTTATTATTCCCATCTTTAATATTATTAATTTTAAGAGGATTTATTAATGTTGGGGTTGGTACTGGATGGACTGTTTATCCTCCTTTATCTTTATTAATAGGTCATGGGGGATGATCAGTAGATATAGCAATTTTTTCTTTACATTTAGCTGGGGTGTCTTCAATTATAGGGGCTGTTAATTTTATTAGTACAATTTTAAATATACGATCAATATTTATATCAATAGATAAAATTTCTTTATTTTCTTGATCTGTATTAATTACAGCAATTTTGTTATTATTATCATTGCCTGTTTTAGCAGGGGCTATTACTATATTATTAACTGATCGTAATTTAAATACAAGATTTTTTGATCCTTCGGGNGGGGGNGANCCAATTTTATATCAACATTTATTT
>refbc_1031166_5_Mirax_sp._Janzen02
ATTTTGTATTTTATTTTTGGTATATGGGCTGGTGTCTTGGGGATATCTTTAAGAATTATTATTCGAATTGAATTAGCAAATCCAGGTTCATTTTTAGGGAATGATCAACTTTATAATAGAATTGTTACTGCTCATGCATTTGTAATAATTTTTTTTATAGTTATACCTATTATAATTGGTGGGTTTGGTAATTGGCTAATTCCATTAATATTAAGAGCCCCTGATATAGCATTCCCTCGAATAAATAATATAAGATTTTGATTATTAATTCCTTCTTTAACATTTTTAATTATAAGAGGGTTTGTAAATTCAGGAGTTGGGACTGGTTGGACAGTTTATCCACCTTTATCATTATTAATAGGTCATAGAGGGTGATCAGTTGATATAGCTATTTTTTCCTTACATTTAGCAGGGGTATCTTCAATTATAGGGGCTGTAAATTTTATTAGGACAATTTTAAATATGCGATCTTTTTATATATCAATAGAAAAGATTTCTTTATTTACTTGGTCAGTTTTAATTACAGCAGTATTATTATTATTATCATTACCAGTATTAGCTGGAGGTATTACTATATTATTGACTGATCGAAATTTAAATACTTCTTTTTTTGACCCTTCTGGAGGGGGGGACCCAGTTTTATATCAACATTTATTT
>refbc_1031167_5_Mirax_sp._Janzen03
GTTTTATATTTTTTATTTGGTATATGAGCTGGTATATTAGGATTGTCAATAAGAATTATTATTCGAGTAGAATTAGGTAATCCTGGTTCATTTTTAGGGAATGATCAAATTTATAATAGAATTGTAACTGCTCATGCATTTATTATAATCTTTTTTATAGTGATACCAATTATAATTGGAGGGTTTGGGAATTGATTAGTCCCAATAATATTAAGGGCTCCTGATATGGCATTCCCTCGAATAAATAATATAAGATTTTGATTATTATTACCTTCATTAATATTATTAATTTTAAGAGGGTTTATTAATACTGGAGTGGGGACAGGATGGACAGTATACCCTCCATTATCATTATTAATAGGTCATGGGGGGTGATCAGTAGATATAGCTATTTTTTCTTTACATTTAGTGGGGGTATCTTCAATTATAGGAGCTGTAAATTTTATTAGAACAATTTTAAATATACGATCTTTATATCTATTAATAGATAAAATTTCTTTATTTTCTTGATCTGTTTTAATTACAGCTATTTTATTATTATTATCATTACCTGTATTAGCTGGGGCAATTAGTATATTATTGACAGATCGTAATTTAAATACAAGGTTTTTTGATCCATCTGGTGGTGGGGACCCAATTTTATATCAACATTTATTT
>refbc_1031168_5_Photocryptus_sp._Gauld01
ATTNTATATTTTATTTTTGGTTTCTGATCAGGAATAGTAGGATCGTCTATAAGAANTATTATTCGTATAGAATTATCTAACCCCGGCATATTTATTAATAATGATCAAATCTATAATTCAATTGTAACAGCTCATGCCTTTATTATAATTTTTTTTATAGTTATACCAATTATAATTGGAGGATTTGGAAATTGAATTATTCCTCTAATGTTGAGAGCCCCAGATATAGCATTCCCACGAATAAATAATATAAGATTTTGATTATTACCCCCTTCTCTTTTTTTATTAATTAGAAGAAATCTAATTAATCAAGGTGTAGGAACAGGATGAACAGTTTATCCTCCCCTATCCCTCAATAACAATCATGAAGGTATATCAGTTGATATAGCTATTTTTTCACTACATTTAGCTGGAATATCCTCAATTATAGGAGCAATTAATTTTATTTGTACTATTATAAATATATTCCCAATAAATATTAAACTCGAACAACTTTCTCTATTCTCTTGATCAATTTTTATTACTACTATTCTTCTTCTTTTAGCTGTTCCAGTCCTAGCAGGAGCTATTACCATATTATTAACTGATCGAAATTTAAATACCTCATTTTTTGATCCATCAGGTGGAGGAGATCCTATCCTCTATCAACATCTTTTT
>refbc_1031170_5_Podogaster_sp._benignoiDHJ02
ATTTTATNTTTTATTTTTGGTATATGGTCTGGTATATTAGGCTCATCTATAAGNTTAATTATTCGTATAGAANTAGGAAACCCTGGATTTTTAATTAATAATGATCAAATTTATAATTCTATAGTAACATCCCACGCATTAATTATAATTTTTTTTATAGTTATACCAATTATAATTGGAGGATTTGGAAATTGGTTAATCCCCTTAATATTAGGGGCCCCAGATATAGCTTTCCCACGAATAAATAACATAAGTTTTTGGCTATTACCCCCATCAATTATTTTACTTATCTTTAGAAATATAATTAATCAAGGGGTAGGAACTGGGTGAACAATTTATCCCCCTTTATGTCTAAATATTAGACATGAAGGAATAGCAATAGATCAATCAATTTTTGCTATTCACTTAGCTGGAGCTTCTTCAATTATAGGATCAATTAATTTTATTACAACTATTATCAATATAAAAAATATAAAATCATCTTTTGATCAATTAACATTATTTACTTGATCAATTAAAATTACAACAATTTTACTTCTATTAGCAGTTCCAGTTTTAGCTGGTGCTATTACCATAATTTTAACTGACCGTAATTTAAATACATCCTTTTTTGACCCTGCTGGAGGAGGNGATCCAATTTTATTTCAACATTTATTT
>refbc_1031171_5_Podogaster_sp._guisselleaDHJ01
ATTTTATATTTTATTTTTGGTATATGATCAGGAATAATTGGAGCATCAATAAGTTTAATTATTCGATTAGAATTAGGTACCCCAGGATATTTAATTGATAATGATCAAATTTATAATTCAATAGTCACTGCTCATGCATTTATTATAATTTTTTACATAGTTATACCTATTATAATTGGAGGGTTTGGAAATTGATTAATTCCATTAATATTAGGGGCTCCAGATATAGCATTCCCACGAATAAATAATATAAGATTTTGACTCCTCCCACCATCCATTATACTTTTAATTTGTAGAACTTTATCTAACCAAGGTGTAGGAACAGGATGAACTATTTATCCTCCTCTATCCCTTAATATTAGACATGAAGGTATAGCAGTTGATCAATCAATTTTTGCTCTTCATTTAGCTGGAATATCTTCAATTATAGGAGCCATTAATTTTATTACATCTATTATAAATATAATAAATATAAATTCTTCTTTTGATCAATTAACACTTTTTATTTGATCAATTTTTATCACAACTATCTTATTACTCTTAGCTGTTCCTGTATTAGCTGGAGCAATTACTATAATTTTAACTGATCGAAATATTAACACATCATTTTTTGACCCTGCTGGAGGAGGAGACCCAATTTTATTCCAACATTTATTT
>refbc_1031172_5_Podogaster_sp._guisselleaDHJ02
ATTTTATATTTTATTTTTGGTATATGATCAGGAATAATTGGAGCATCTATGAGTTTAATTATTCGTCTAGAATTAGGAACCCCAGGATTTTTAATTAATAATGATCAAATTTATAATTCAATAGTAACCGCCCATGCTTTTATTATAATTTTTTATATAGTTATACCTATTATAATTGGAGGATTTGGAAACTGATTAATTCCTTTAATATTAGGAACCCCAGATATAGCTTTTCCACGTATAAATAATATAAGATTTTGATTACTCCCCCCATCTATTATACTCCTAATTTCTAGAACTTTAACTAATCAAGGTGTAGGGACAGGATGAACTATTTATCCTCCATTATCACTTAATATTAGTCATGAAGGAATAGCAATAGATCAATCAATTTTTGCCCTTCATTTAGCAGGAATATCTTCAATTATAGGAGCTATTAATTTTATTACATCTATTATAAATATAATAAATATTAATTCTTCTTTTGATCAATTAACTCTTTTTGTTTGATCAATTTTTATTACAACTATTTTATTACTTTTAGCTGTACCAGTTTTAGCTGGTGCAATTACTATAATCTTAACTGACCGAAATATTAATACATCATTTTTTGACCCCGCAGGAGGAGGAGACCCAATTTTATTCCAACATCTATTT
>refbc_1031173_5_Podogaster_sp._rosteriDHJ01
ATTTTATACTTTATTTTTGGAATATGATCAGGCATATCAGGAGCCTCTATAAGAATAATTGTTCGTTTAGAATTAGGAACCCCTGGATTTTTAATTAATAACGACCAAATTTATAATTCTGTAGTAACATCCCATGCTTTTATTATAATTTTTTATATAGTAATACCAATTATAATTGGTGGATTTGGAAACTGATTAACCCCTTTAATGCTTGGGGCTCCTGATATAGCATTCCCCCGAATAAATAATATAAGATTTTGATTACTACCTCCTTCATTAACTTTATTAATTTATAGAAATTTAATAAATCAAGGAGTCGGAACAGGATGAACTATTTATCTTCCCCTTTCCTTAAATTTAAGTCATGAAGGATTAGCTGTAGATTTATCAATGTTCGCCTTACATTTAGCAGGATCCTCCTCCATTATAGGATCCATCAATTTTATTACATCTGTTGTTAATATAAAAAATTGAAATATAAATTATGACCAATTAACTTTATTTATTTGATCAATTAATATTACAACAATTTTATTACATCTTGCTGTTCCTGTTCTAGCAGGGGCAATTACTATAATTTTTACTGATCGAAACTTAAATACCTCCTTTTTTGATCCATCAGGAGGAAAAGATCCAATTTTATTCCAACATTTATTT
>refbc_1031174_5_Podogaster_sp._vitticollisDHJ01
ATTTTATATTTCATCTTTGGAATATGAGCAGGTATAATTGGAGCCTCAATAAGAATAATTATTCGATTGGAATTAGGATCTCCTGGATTTTTAATTAATAATGATCAAATTTACAATTCTATAGTAACCTCCCATGCATTTATTATAATTTTTTATATAGTAATACCCATTACAATTGGAGGATTCGGCAATTGATTAACCCCTTTAATATTAGGATCACCCGATATAGCATTTCCTCGAATAAATAATATAAGGTTTTGATTGCTACCTCCTTCTATTATAATATTAATTTTTAGAAATATAATAAATCAAGGAGTAGGTACAGGATGAACAATCTACCCTCCTCTTTCTTCTAATCTAAATCATGAAGGTATATCTTTAGATTTTTCAATTTTTGCTCTTCATTTAGCCGGTATATCTTCCATTATAGGAGCTATTAATTTTATTTCTACAATTATTAATATAAAAAATAAAAATAGATCATTTGATCAAATAACTTTATTTATTTGATCAATTTATATTACCACTATATTATTACTTTTAGCTGTTCCAGTTTTAGCGGGAGCTATTACAATAATTCTTACAGATCGTAATTTAAATACCTCCTTTTTTGATCCATCAGGAGGAGGAG
>refbc_1031175_5_Prochas_sp._PROC-3
ATTTTATATTTTATTTTTGGTTTATGAGCAGGAATAATAGGATCATCTTTAAGATTAATCATTCGAATAGAATTAAGAACCCCTGGATGTTTAATTAATAATGACCAAATTTATAATTCCATTGTAACAGCACATGCATTTATTATAATTTTCTTTATAGTAATACCAATTATAATTGGAGGATTTGGTAACTGAATAATCCCTTTAATATTAGGAAGACCTGATATAGCTTTCCCACGTATAAATAATATAAGATTTTGACTTCTGCCACCTTCCTTATTTTTTTTAATTTGTAGATCCTTAATTAATCAAGGTAYCGGAACTGGATGAACTTTATATCCACCTTTATCTTTAAATATTAATCATGAAGGAATATCTGTTGATTTCACAATTTTTTCYATACATTTAGCAGGAACCTCTTCTATTATAGGAGCAATAAATTTCATTTCAACAATTTTAATTATAAAAAATATTAATAAAAATTTAGAACAATTAACATTATTCTCTTGATCAATTAATATTACTACAATTTTATTACTTCTAGCAGTCCCTGTACTAGCAGGRGCATTAACAATACTATTAACTGACCGAAATYTAAATACTTCMTTTTTTGACCCTTCAGGAGGAGGAGACCCAATTTTATTTCAACATTTATTT
>refbc_1031178_5_Setanta_sp._Wahl01
ATTATATACTTTATTTTTGGAATATGAAGAGGAATAATTGGATCTTCCATAAGATTAATTATTCGAATAGAACTAGGAAATCCAGGATTTTTAATTAATAATGACCAAATTTATAATTCTATTATTACAGCCCATGCATTCATTATAATTTTTTTTATAGTAATACCCATTATAATTGGTGGATTTGGAAATTGATTAATTCCATTAATATTAAGAGCTCCAGATATAGCTTTTCCACGAATAAATAATATAAGATTCTGATTACTACCCCCTTCAATTTTTTTATTAATTAATAGGTCATTAATTAATCAAGGTCCCGGCACAGGATGAACTATTTACCCCCCCTTATCATTAAATTTAAATCATGAAGGTCCATCAATTGATTTATCAATTTTTTCTCTTCACATAGCAGGTATATCATCAATTATAGGAGCAATTAATTTTATCTCAACAATTACTAATATATTTCCCTTAAAAATAAAATTTGAACAACTAACCTTATTTACTTGATCTATTTTAATTACAACAATTTTATTATTATTAGCTGTACCCGTTTTAGCAGGAGCAATTACTATATTATTAACTGANCGAAATTTAAATACTTCATTTTTTGACCCCTCAGGAGGGGGTGNCCCTATTTTATACNAACATTTATTC
>refbc_1031179_5_Stantonia_sp._Janzen03
TTTTAGGTATATCTTTAAGTTTATTAATTCGTATAGAATTAGGTACTCCAGGAAGATTAATTGGTAATGATCAAATTTATAATAGAGTTGTTACATCTCATGCTTTTATTATAATTTTCTTTATAGTTATACCTATTATAATTGGTGGTTTTGGAAATTGATTAATTCCAATAATATTAGGGTGTCCTGATATAGCTTTTCCTCGAATAAATAATATAAGATTTTGGTTATTAATTCCTTCATTGTTAATATTACTTTTTAGTGGAGTTTTAAATATTGGTGTTGGTACTGGATGAACAGTTTATCCTCCTTTATCTTTAAATATTGGTCATGGTGGAATTTCTGTTGATATTGCTATTTTTTCTTTACATTTAGCTGGTATTTCTTCAATTATAGGTGCAATTAATTTTATTACTACAGTACTAAATATACGAACTGGAAAAATTATAATAGATAAGGTTACTTTATTAATTTGATCAGTTTTTATTACAGCTATCTTATTACTTTTGTCTTTACCAGTTTTAGCTGGTGCTATTACTATATTATTAACTGATCGTAATTTAAATACTTCATTTTTTGATCCTTCAGGTGGTGGTGATCCTGTTTTATATCAACATTTATTT
>refbc_1031180_5_Stantonia_sp._Janzen09
TCGGGAATTTTGGGTATATCTATAAGATTAATTATTCGTATAGAGTTAGGTATACCTGGAAGATTGATTGGGAATGATCAAATTTATAATAGAATTGTTACAGCTCATGCATTTATTATAATTTTTTTTATAGTTATACCTATTATAATTGGTGGTTTTGGAAATTGATTAATTCCAATAATATTAGGATGTCCGGATATAGCTTTTCCACGTATAAATAATATAAGATTTTGATTATTAATTCCTTCAATAACTTTTTTAATTTTTAGGGGGGTTTTAAATGTTGGAGTGGGAACAGGTTGAACAGTTTATCCTCCATTATCATTAATTATTGGTCATGGTGGGTTATCTGTTGATATAGCAATTTTTTCTTTACATTTAGCTGGAATTTCTTCAATTATAGGGGCAATTAATTTTATTACTACAGTTTTAAATATACGATCTGATAAAGTTTATATAGATAAAATTTCTTTATTGAGTTGATCTATTTTGATTACAGCTATTTTGTTATTATTATCTTTACCGGTTTTAGCTGGGGCTATTACTATATTATTGACTGATCGTAATTTGAATACATCATTTTTTGATCCTTCAGGAGGGGGAGATCCTATTTTATATCAACATTTATTT
>refbc_1031181_5_Thyreodon_sp._maculipennisDHJ02
ATTTTATACTTTATTTTTGGAATATGATCAGGAATAATAGGATCATCCATGAGAATTTTAATTCGTATAGAATTAGGAAACCCCGGCTATCTAATTAATAATGACCAATTATACAACTCTATTGTAACATCTCATGCCTTTATTATAATTTTCTTTATAGTAATACCCATTATAATTGGGGGATTTGGAAATTGAATAATTCCTTTAATACTGGGGGCCCCCGATATAGCCTTCCCTCGTATAAACAATATAAGATTCTGACTTTTACCCCCATCAATTAACTTACTAATTATAAGTAATATTACTAACCAAGGAGTCGGAACAGGATGAACTATTTACCCACCTCTATCCTCCAATTTAAATCATGAAGGTATATCCCTTGACATAACAATTTTTTCCCTCCATTTAGCAGGCCTTTCATCTATTATAGGAGCTGTAAATTTTATTAGAACAATCTTTAATATAAAAAACCTATCCTCTAAAATTGAACAATTAACACTTTTTTCTTGATCAATTCTTATTACTACTATTCTACTTTTATTAGCTGTTCCTGTTTTAGCCGGTGCTATCACAATATTACTTACTGATCGTAATTTAAATACAACATTTTTTGACCCATCTGGGGGAGGAGACCCTATTCTCTATCAACACTTATTT
>refbc_1031182_5_Tricholabus_sp._Wahl01
TTTTATATTTTTTTTTTGGTTTATGAGCTGGTATAATTGGATCTTCAATAAGATTAATTATTCGAATAGAATTAGGTAACCCAGGATATTTAATCAATAATGATCAAATTTATAATTCAATTGTTACAGCCCACGCTTTCATTATAATTTTCTTCATAGTTATACCAATTATAATTGGAGGATTCGGAAATTGATTAATTCCATTAATACTTGGAGCCCCAGATATAGCTTTTCCCCGTATAAATAATATAAGATTTTGACTCCTCCCACCCTCAATTTTATTATTAATTAGAAGATCTATTATTAATCAAGGTATTGGAACTGGTTGAACTATCTATCCCCCTCTATCTTTAAATTTAGGACATGAAGGAATATCTATAGATTTATCAATCTTCTCACTTCATATAGCTGGTATATCCTCTATTATAGGATCAATTAATTTTATCTCAACAATTACTAATATATACCCTATTAATTTAAAATTTGAACAACTAACTTTATTTTCCTGATCAATCATAATTACTACTATCTTACTACTAACTGCTGTACCAGTATTAGCTGGAGCCATTACAATATTATTGACAGATCGAAATTTAAATACATCATTCTTTGATCCATCAGGTGGAGGTGATCCAATCTTATATCAACATCTATTT
>refbc_1031183_5_Tricholabus_sp._Wahl03
ATTTTATATTTTTTATTTGGTTTATGAGCTGGTATAATTGGATCTTCAATAAGATTAATTATTCGAATAGAATTAGGTAACCCAGGATATTTAATCAATAATGATCAAATTTATAATTCAATTGTTACAGCCCACGCTTTCATTATAATTTTCTTCATAGTTATACCAATTATAATTGGAGGATTCGGAAATTGATTAATTCCATTAATACTTGGAGCCCCAGATATAGCTTTTCCCCGTATAAATAATATAAGATTTTGACTCCTCCCACCCTCAATTTTATTATTAATTAGAAGATCTATTATTAATCAAGGTATTGGAACTGGTTGAACTATCTATCCCCCTCTATCTTTAAATTTAGGACATGAAGGAATATCTATAGATTTATCAATCTTCTCACTTCATATAGCTGGTATATCCTCTATTATAGGATCAATTAATTTTATCTCAACAATTACTAATATATACCCTATTAATTTAAAATTTGAACAACTAACTTTATTTTCCTGATCAATCATAATTACTACTATCTTACTACTAACTGCTGTACCAGTATTAGCTGGAGCCATTACAATATTATTGACAGATCGAAATTTAAATACATCATTCTTTGATCCATCAGGTGGAGGTGATCCAATCTTATATCAACATCTATTT
>refbc_1031185_5_Triraphis_sp._Janzen02
GTGTTATATTTTTTATTTGGGATTTGATCAGGTATAGTTGGTTTATCTATAAGTTTAATTATTCGTTTAGAATTAAGAATACCCGGGAGTTTATTGGGTAATGATCAAATTTATAATGGTATAGTTACTGCTCATGCCTTTATTATAATTTTTTTTATGGTTATACCTATTATAATTGGTGGATTTGGAAATTGATTAATTCCTTTAATATTAGGGGCTCCTGATATAGCTTTCCCACGTATAAATAACATAAGATTTTGATTATTAATTCCTTCATTAACATTATTAATTTTAAGGGCTGTAGTTAATGTTGGGGTAGGTACTGGATGAACTTTATATCCTCCTTTATCTTCTTTAGTTGGGCACGGTGGGATATCCGTTGATATAGCTATTTTTTCTTTACATTTGGCTGGGGCTTCTTCAATTATAGGTGTTGTTAATTTTATTTCTACTATTTTTAATATAAAATTAGTGTCAATTAATTTAGATCAAATTAATTTATTTGTTTGATCAGTATTAATTACTGCTGTTTTATTATTATTATCTTTACCAGTATTGGCAGGGGCTATTACTATATTGTTAACAGATCGTAATTTAAATACAACATTTTTTGATTTTTCTGGTGGTGGTGATCCTATTTTA
>refbc_1031186_5_Triraphis_sp._Janzen03
GTATTATATTTTTTATTTGGAATTTGAGCAGGTATGGTTGGATTATCTATAAGTTTAATTATTCGTTTAGAATTAAGAATACCTGGAAGTTTATTAGGTAATGATCAAATTTATAATGGTATAGTTACTGCTCACGCTTTTATTATAATTTTTTTTATAGTTATACCTATTATAATTGGTGGGTTTGGTAATTGATTAATTCCATTAATATTGGGTGCTCCTGATATAGCTTTTCCTCGTATAAATAATATAAGATTTTGGTTATTAATTCCTTCATTAACATTATTAATTTTAAGGGCTGTTGTTAATGTTGGAGTAGGGACTGGGTGAACATTATATCCTCCCTTATCTTCTTTAGTTGGTCATGGGGGGATATCTGTAGATATGGCTATTTTTTCTTTACATTTAGCTGGTGCTTCTTCAATTATAGGTGTTGTTAATTTTCTTTCTACTATTTTTAATATAAAATTAGTATCTATTAATTTAGATCAAATTAATTTATTTGTCTGATCAGTATTAATTACTGCTGTTTTATTATTATTATCTTTACCAGTGTTAGCTGGTGCTATTACTATATTATTGACAGATCGTAATTTAAATACAACTTTTTTTGATTTTTCTGGTGGAGGGGACCCCATTTTATTTCAACATTTATTT
>refbc_1031187_5_Triraphis_sp._Janzen04
GTTTTATATTTTTTATTTGGAATTTGAGCTGGTATAGTTGGGTTATCTATAAGATTAATTATTCGATTAGAATTAAGTATACCTGGTAGATTATTGGGGAATGATCAAATTTATAATGGTATGGTTACTGCTCATGCTTTTATTATAATTTTTTTTATAGTTATACCTATTATAATTGGTGGTTTTGGAAATTGATTAATTCCTTTAATATTGGGGGCTCCCGATATAGCTTTTCCTCGTATAAATAATATGAGGTTTTGATTATTAATTCCTTCATTGACATTATTAATTCTAAGGGCTGTAGTTAATGTTGGGGTAGGGACTGGATGAACTTTATATCCACCTTTATCTTCTTTAGTTGGTCATGGTGGGATATCTGTGGATATAGCTATTTTTTCTTTACATTTAGCTGGGGCTTCTTCTATTATGGGGGTTGTTAATTTTATTTCTACTATTTTTAATATAAAATTAGTATCAATTAATTTAGATCAAATTAATTTATTTGTTTGATCAGTATTAATTACAGCTGTTTTATTATTATTATCTTTACCAGTATTAGCTGGTGCAATTACTATATTATTGACAGATCGTAATTTAAATACAACATTTTTTGATTTTTCTGGGGGGGGTGACCCTATTTTATTTCAACATTTATTT
>refbc_1031188_5_Xiphosomella_sp._Janzen02
GTTCTATACTTCATTTTTGGAATATGATCAGGAATAATTGGTTCTTCAATAAGTTTAATTATTCGTCTCGAATTAGGTACCCCCGGATCATTAATTAATAATGATCAAATTTATAATGCTATAGTAACTATACATGCTTTCATTATAATTTTTTTTATAGTTATACCAATTATAATTGGAGGTTTTGGAAATTGACTAATTCCTTTAATATTAGGGGCACCAGATATAGCATTCCCACGAATAAATAATTTAAGATTTTGACTTTTAATACCTTCATTAATATTATTAATTTTAAGTTCAATTACAAATCAAGGAGTAGGAACAGGATGAACAATATATCCCCCCTTATCTCTAAATTTAAATCAAGAAGGAATAGCAGTTGATTTATCAATTTTTTCACTTCATTTAGCTGGAATATCATCAATTTTAGGGTCAATTAATTTTATTTCAACAATTATAAATATAAAAATCTTTAATTCTAATTTAGATCAACTTACTTTATTTTCATGATCAATTAATATTACTACTATTTTACTTCTATTAGCAGTACCCGTACTTGCAGGTGCTATTACTATAATTC
>refbc_1031190_5_Zaglyptomorpha_sp._Janzen02
ATTCTTTATTTTATCTTAGGAATATGATCAGGAATAATTGGATCATCAATAAGATTAATTATTCGATTAGAGCTAGGAAATCCCGGATTTTTAATTAATAATGACCAAATTTATAATTCTATTGTAACAACTCACGCATTTATTATAATTTTTTTTATAGTTATACCTATTATAATTGGTGGATTTGGAAACTGATTAATTCCATTAATACTTGGAGCCCCTGATATAGCTTTTCCTCGAATAAATAACATAAGATTCTGATTACTTCCCCCTTCATTAATATTTCTAATTTCAAGAAATTTAATTAATAATGGAATTGGAACAGGTTGAACAATTTACCCTCCTTTATCCTTAAATTTAAACCATGAAGGTAATTCAATTGATATAATAATTTTTTCCCTTCACATAGCAGGTATATCTTCTATTATAGGTGCAATTAATTTTATTACTACAATTATTAATATAAAAATTAAAAATTTATCAATAGAACAAATATCTTTATTTTGTTGATCAATTTTAATTACAACAATTCTTCTCCTTTTAGCAGTACCTGTACTAGCTGGAGCTATTACTATACTATTAACTGATCGAAATTTAAATACTTCTTTTTTTGATCCCTCAGGAGGAGGAGATCCTATTTTATATCAACATTTATTT
>refbc_1031191_5_Zelomorpha_sp._cuculliferaDHJ02
ATTTTATATTTTTTATTTGGAATATGGAGAGGAATTTTAGGTTTAAGTTTTAGTTTATTAATTCGGTTAGAATTAGGAATGAGAGGAAATTTAATTGGAAGAGATCAAATTTATAATAGTATAGTTACTTATCATGCATTAATTATAATTTTTTTTATAGTAATACCAATTATAATTGGTGGATTTGGAAATTGATTAATTCCTTTATTATTAGGTAGACCTGATATAGCTTTTCCTCGTATAAATAATATAAGATTTTGATTGTTAATTCCTTCATTAATATTATTAATGTTAAGTTCATTTGTTAATGTAGGTTCAGGGACTGGTTGAACTATTTATCCTCCTTTATCTTTAAATTTTAGTCATAGAGGTGTATCTGTTGATTTAATAATTTTTTCTTTACATATTGCTGGTATTTCTTCTATTATAGGAGCAATTAATTTTATTAGTACTATTTTGAATACATGAATAATTGAAATTAAAATAGATAAAATATCATTATTTATTTGATCTATTTTATTAACAGCTATTTTATTATTATTATCTTTACCAGTATTAGCTGGAGCTATTACTATATTATTAAGAGATCGAAATTTAAATTCTAGATTTTTTGATCCTACTGGTGGTGGTGATCCCATTTTATATCAACACTTA
>refbc_1031192_5_Netelia_sp._Gauld100
ATTTTATACTTTATATTTGGAAGTTGATCAGGAATAATTGGTTTATCCATAAGTTTAATTATCCGAATTGAATTAGGATCCCCAGGATTTTTAATTAATAATGATCAAATTTATAACTCATTTGTAACAGCTCATGCTTTTATTATAATTTTTTTTATAGTGATACCTATTATAATTGGAGGATTTGGAAATTGATTAATTCCCTTAATAATTGGAGCCCCTGATATAGCTTTTCCTCGAATAAATAATATAAGATTTTGATTATTACCTCCTTCTTTAATTCTATTAATTTCTAGAAGAATAATTAATCAAGGAGTTGGAACTGGCTGAACTGTCTACCCCCCTCTGTCCCTTAATTTAAGTCATGAAGGGATATCTTTAGATTTATCAATTTTTTCACTTCATATAGCAGGTTTATCATCAATTATAGGTGCTATTAATTTTATTTCAACTATTATAAATATACGAATTAAAAATTCCTACCTAGACCAAATACCCTTATTTTCATGATCAATTTTTATTACAACAACTCTTTTACTTCTAGCTGTACCTGTCCTAGCAGGAGCAATCACTATAATTTTAACTGATCGAAATTTAAATACATCATTCTTTGATCCATCTGGAGGAGGTGACCCAATTTTATATCAACATCTATTT
>refbc_1031193_5_Netelia_sp._Gauld1000
ATTTTATACTTCATATTTGGTAGATGNTCAGGTATAATTGGTTTATCATTAAGAATAATTATTCGATTAGAATTAGGNTCCCCCGGATTCTTAATTAATAATGATCAAATTTATAATTCATTTGTTACAGCACATGCTTTTATTATAATCTTTTTTATAGTTATACCAATTATGATTGGAGGATTTGGTAATTGATTAATTCCTTTAATAATTGGAGCCCCTGATATAGCTTTCCCACGAATAAATAATATAAGTTTTTGATTATTACCACCCTCCTTAATTCTTCTAATTTCTAGAAGAATAATTAATCAAGGAGTAGGGACTGGTTGAACTATTTACCCCCCCCTATCTCTTAATCTAAGACATGAAGGAATATCCGTTGATTTATCAATTTTCTCCCTTCATATAGCAGGTATATCATCAATTATAGGAGCAATTAATTTTATTACAACTATTTCAAATATACGAATTATTAGTTCTAAATTTGATCAAATACCTTTATTTTCATGATCAATCTTTATTACAACTATTCTTCTCCTTTTAGCTGTACCAGTTTTAGCTGGTGCAATCACCATAATCTTAACAGATCGAAATTTAAATACCTCATTTTTTGACCCCTCTGGAGGGGGAGACCCAATTCTTTACCAACATTTATTT
>refbc_1031194_5_Netelia_sp._Gauld1001
TCCCCAGGATTCCTAATTAATAATGATCAAATTTATAATTCATTCGTTACAGCTCATGCTTTTATTATAATTTTTTTTATAGTCATACCAATTATAATTGGAGGTTTCGGAAATTGGTTAATTCCTTTAATAATCGGAGCCCCTGATATAGCCTTTCCACGAATAAACAATATAAGATTTTGATTATTACCCCCATCTTTAATCCTACTAATTTCTAGAAGAATAATTAATCAAGGAGTTGGGACTGGTTGAACAGTTTACCCACCTTTATCTCTTAATTTAAGTCATGAAGGAATATCTGTAGATTTATCAATTTTTTCACTTCATATAGCTGGCACATCATCTATCATAGGGGCAATTAATTTTATTACTACTATTTTAAATATACGAATTAATTGTTCCAAACTTGATCAAATACCTTTATTTTCATGATCAATTTTTATCACAACAATTCTTCTTCTTTTAGCTGTCCCCGTATTAGCAGGAGCAATCACTATAATCTTAACAGATCGAAATTTAAACACTTCATTTTTTGACCCCTCTGGAGGAGGGGACCCAATTCTTTATCAACACCTCTTT
>refbc_1031196_5_Netelia_sp._Janzen03
ATTTTATACTTTATATTTGGAATATGATCAGGTATAATTGGTTTATCAATAAGATTAATTATTCGACTAGAATTAGGATCTCCTGGAATTCTAATTAATAATGATCAAATTTATAATTCATTTGTTACAGCTCACGCTTTTATCATAATTTTTTTTATGGTTATACCAATTATAATTGGTGGGTTTGGTAATTGATTAATTCCTTTAATAATTGGGGCCCCTGATATAGCTTTCCCACGAATAAATAATATAAGATTTTGATTATTACCTCCCTCCTTAACCCTTTTAATTTCTAGAAGCTTAATTAATCAGGGTGTTGGAACTGGTTGAACTGTTTACCCCCCCCTATCTCTTAATTTAAGTCATGAAGGAATATCTGTAGACTTATCAATTTTTTCTCTTCATATAGCAGGCATATCCTCAATCATAGGAGCTATTAATTTTATCACAACTATTTATAATATACGTATTAAAAATTCTCATTTAGATCAAATACCTTTATTTTCATGATCAATTTTCATTACAACAATTCTTCTACTTTTAGCCGTCCCTGTTTTAGCTGGTGCAATTACTATAATTTTATCTGATCGAAACCTAAATACATCCTTTTTTGACCCATCTGGAGGAGGAGACCCAATTCTTTACCAACATTTATTT
>refbc_1031202_5_Charmedia_sp._chavarriai
ATTTTATACTTTATATTTGGAATATGAGCAGGAATAATTGGTTCATCAATAAGATTATTAATTCGAATAGAATTAAGAAATCCTAGATATTTAATTAATAATAATCAAATTTATAATACAATTGTAACAATTCATGCATTTATTATAATTTTTTTTATAGTTATACCAATTATAATTGGAGGATTTGGAAATTGATTAATTCCATTAATATTAGGAGCTCCTGACATAGCATTCCCACGAATAAATAATATAAGATTTTGACTTTTACCCCCATCAATTTTATTACTAATTTTTAGATCTTTAACAAATCAAGGTGTAGGAACTGGATGAACAATTTATCCACCTTTATCATTAAATTTAAATCATGAAGGTTTATCAATTGACTTATCTATCTTTTCTCTTCATATATCTGGTTTATCTTCAATTATAGGAGCCATAAATTTTATTACTACCATTTTAAATATATCACCTAAAAATATAAAAACTGATCAATTAACTTTATTTACATGATCAATCTTAATTACAACAATTTTACTATTATTAGCTATCCCTGTATTAGCAGGAGCTATTACCATATTATTAACTGATCGTAATTTAAATACATCATTTTTTGACCCATCAGGAGGAGGTGATCCAATTCTTTACCAACATCTATTT
>refbc_1031204_5_Microsage_sp._Wahl01
ATTATATATTTTATTTTTGGATTTTGAGCAGGAATAATAGGANCAGCTATAAGTTTAATTATTCGATTAGAATTAAGTACTCCAGGATTTCTCATTAATAATGATCAAATTTATAATTCAATTGTTACAGCCCATGCATTTATTATAATTTTTTTTATAGTTATACCCATTATAATTGGAGGATTTGGAAATTGATTAATTCCATTAATATTAGGGGCCCCAGATATAGCTTTCCCCCGAATAAATAATATAAGATTCTGATTATTACCTCCCTCAATTCTTATATTAATTTGTAGAAGAATTATTAATCAAGGAGTCGGAACAGGATGAACAATTTACCCCCCTTTATCACTTAATTTAAATCATGAAGGACCAGCTATAGATTTAATAATCTTTTCTCTTCATCTAGCTGGAATTTCTTCTATTATAGGAGCAATCAACTTCATCACAACAATCTTAAATATATTTCCCAAAAATATAAAAATTGAACAATTAACATTATTTTCATGATCTATCTTAATTACAACAATTTNAATTTTATTAGCTATACCCGTTTTCGCTGGAGCAATTACCATATTATTAACTGATCGAAACTTAAACTCATCATTTTTTGACCCTACTGGAGGGGGNGACCCAA
>refbc_1031206_5_Pedinopelte_sp._Wahl03DHJ02
ACTTTATATTTCATATTTGGAATTTGATGTAGTATAATTGGTAGATCAATAAGATTAATTATTCGAATAGAACTTGGAAATCCAAGATTCTTAATTAATAATGATCAAATTTATAATTCAATAGTAACATCACACGCTTTAATTATAATTTTTTTTATAGTTATACCTATTATAATTGGTGGATTCGGAAATTGATTAATTCCACTTATATTAGGATCTCCAGATATAGCTTTTCCACGAATAAATAATATAAGATTTTGATTATTACCTCCTTCACTATCATTACTCATTTCTAGTATAATTACAAATCAAGGTACAGGAACTGGATGAACTTTATATCCCCCATTATCTTCCAACCTAAACCATGAAGGATTATCTGTTGATTTAACTATTTTTTCTATCCACCTAGCAGGAATATCATCAATTATAGGTTCAATCAACTTTATTACTACCATTTTAAATATCCATCCAACAAAAATTAAACTTAATCAATTATCATTATTCATTTGATCTATTCTAATTACAACAATCTTATTATTATTAGCCGTCCCAATCCTTGCCGGAGCAATTACTATACTACTTACTGACCGAAATCTAAATTCATCTTTCTTTGACCCATCAGGAGGAGGTGACCCCATTTTATTTCAACATTTATTT
>refbc_1031234_5_Cheloninae_gen._chelJanzen01_sp._Janzen10
ATTTTATATTTTATTTTTGGCATATGATGTGGTATATTCGGATTATCTTTAAGTATATTAATTCGTATAGAATTAGGTACTTTAAAAAGATTATTTATAAATGATCAGTTATATAATGGGTTAGTTACTATACATGCATTTATTATAATTTTTTTTATAGTTATACCAATTATAATTGGTGGATTTGGTAATTGATTAGTTCCATTAATATTAGGATTACCTGATATATCTTTTCCTCGTATAAATAATATAAGTTATTGATTATTGATTCCTTCATTATTTATATTAATTATAAGAAGTTTTGTAAATATGGGGGTTGGTACAGGTTGAACTGTGTATCCACCATTATCTTTATTAATGGGACATAGGGGAGTTTCTGTAGATATAGCTATTTTTTCTTTACATTTAGCGGGAGCTTCATCTATTATAGGTGCAATTAATTTTATTATTACAAGGTTAAATACTTATATAAAATTAAGTTATATAGAAAAATTTCCTTTATTTGTTTGATCAGTATTAATTACTGCAGTATTATTATTATTATCTTTACCAGTATTAGCGGGGGCTATTACAATATTGTTAAGAGATCGAAATATAAATACTAGATTTTTTGATCCAGCAGGAGGAGGGGATCCATTATTGTATCAACATTTATTT
>refbc_1031235_5_Cheloninae_gen._chelJanzen01_sp._Janzen12
ATATTATATTTTATTTTTGGAATATGGTCAGGAATATTAGGATTGTCGTTGAGTTTATTGATTCGTATAGAATTAAGGTTAACAGGTAGGTTATTTTTAAATGATCAACTTTATAATAGAGTAGTAACTATACATGCTTTTATTATAATTTTTTTTATAGTTATACCTATTATAATTGGTGGATTTGGAAATTGATTGGTTCCATTAATGTTAGGTTTACCTGATATAGCATTTCCTCGAATAAATAATATAAGATTTTGATTGTTAATTCCTGCTATTATTTTGATGATTTTAAGAGGGTTTGTTAATATAGGAGCTGGTACTGGTTGAACAGTTTATCCTCCTTTATCTTCTTTGATAGGACATGGTGGAATTTCTGTTGATATATCAATTTTTTCTTTACATTTAGCTGGAGCTTCATCAATTATAGGTGCTATTAATTTTATTGTTACAGTAATTAATACTTGAATAAATATTAAATTTATAGATAAATTTTCTTTATTTGTTTGATCAGTATTTATTACTGCTATTTTATTATTATTATCTTTACCTGTATTAGCGGGTGCTATTACTATATTATTAAGAGATCGTAATATAAATACAAGATTTTTTGATCCTTCTGGTGGTGGAGATCCAGTTTTATAT
>refbc_1031236_5_Cheloninae_gen._chelJanzen01_sp._Janzen17
ATATTATATTTTATTTTTGGTATATGATGTGGTATACTTGGATTATCATTAAGTATATTAATTCGAATAGAATTAAGTATAGTTTCAAGTTTATTAATAAATGATCAATTATATAATAGAATTGTTACAATACATGCATTTGTAATAATTTTTTTTATGGTTATACCAGTTATAATTGGTGGATTTGGGAATTGGTTAATTCCATTAATATTAGGATTATCAGATATAATATTTCCACGAATAAATAATATAAGATTTTGATTGTTAGTACCGTCAATTATATTATTAATTTTAAGAGGTTTTATTAATACTGGTGTTGGAACTGGATGAACAGTTTATCCCCCATTATCTTTATTAATAGGTCATGGGGGAATTTCTGTAGATTTATCAATTTTTTCTTTACATTTAGCAGGGGCTTCATCAATTATAGGTTCAATTAATTTTATTGTTACAGTAATAAATTCTTGAATAAAATTAAGTTATATAGATAAATTTGCTTTATTTGTTTGATCAGTTTTTATTACAACAATTTTATTATTATTATCTTTACCGGTATTAGCAGGAGCTATTACTATATTATTAAGGGATCGAAATTTAAATACAAGATTTTTTGATCCTTCAGGAGGAGGAGATCCTGTATTATATCAACATTTATTT
>refbc_1031237_5_Cheloninae_gen._chelJanzen01_sp._Janzen22
ATATTATATTTTATTTTTGGAATTTGATGTGGAATGTTAGGTTTATCATTAAGAGTTATAATTCGTATAGAATTAAGAAGGACATTAAGTTTATTCTATAATGATCAATTATATAATAGAATTGTTACTATACATGCTTTTATTATAATTTTTTTTATAGTTATACCATTAATAATTGGAGGGTTTGGAAATTGATTAATTCCTTTAATATTAGGTTTATCAGATATAATTTTTCCTCGTATAAATAATATAAGATTTTGATTATTAATTCCTTCAATTATTTTATTAATTATAGGGGGTTTTGTAAATACAGGGGCAGGTACAGGATGAACAGTTTATCCTCCTTTATCATTATTGATAGGTCATAGAGGGGTATCAGTAGATTTATCAATCTTTTCTTTACATTTAGCTGGAGCATCATCTATTATGGGTTCTATTAATTTTATTGTAACTATTATTAATACTTGGTTGAATATAAAATATATAGATAAATATCCTTTATTTGTTTGATCTGTTTTTATTACCACAATTTTGTTATTATTATCTTTACCAGTTTTAGCTGGGGCAATTACTATATTATTAAGAGATCGAAATTTAAATACTAGATTTTTTGATCCTTCAGGGGGTGGAGATCCAGTATTATATCAACATTTATTT
>refbc_1031239_5_Campopleginae_gen._GauldZZZ_sp._Gauld101
CCTCAATAAGATTAATTATTCGAATAGAATTAAGTAGACCAGGATTTTTAATTAATAATGATCAAATTTATAATTCATTTGTTACAGCTCATGCCTTTATTATAATTTTTTTTATAGTAATACCAATTATAATTGGTGGATTTGGAAATTGAATAATTCCTCTTATAATAGGAACTCCAGATATAGCTTTCCCTCGAATAAATAATATAAGATTTTGATTACTCCCCCCTTCAATTATATTATTAATTTTTAGTTCAATTTCAAATCAAGGTGTTGGAACTGGATGGACAGTATATCCTCCCTTATCCTTAAACATTAATCATGAAGGTTTAGCAGTTGATATAGCTATTTTTTCTCTTCATTTAGCTGGAATTTCTTCTATTATAGGAGCAATTAACTTTATTTCTACAATCATAAGTATAAAAAATTTAAATAAAAATTTAGAACAATTAACTTTATTTACTTGATCAATTAATATTACAACAATTTTACTTCTATTAGCTGTTCCTGTATTAGCAGGGGCAATTACAATATTATTGACTGATCGAAATTTAAATACATCTTTTTTTGATCCATCTGGAGGAGGTGATCCTATTTTGTATCAACATCTATTT
>refbc_1031241_5_Campopleginae_gen._GenusRR_sp._Gauld03
TTTTATTTTTGGAATATGAGCAGGAATAANTGGTTCATCNATAAGATTAATTATTCGAATAGAATTAAGTAATCCCGGATATTTAATTAATAATGATCAAATTTATAATTCTATTGTTACAATACACGCTTTTATTATAATTTTTTTTATAGTTATACCTATTATAATTGGAGGATTTGGAAACTGAATAATCCCTTTAATATTAGGTAGGCCCGATATAGCATTCCCTCGAATAAATAATATAAGATTTTGATTATTACCCCCCTCTTTAATATTATTAATTTTTAGATCAATTTCTAATCAAGGAGTAGGAACCGGTTGAACAATTTATCCTCCTTTATCTTTAAATATTAATCATGAAGGTATTTGTGTTGACTTAGCTATTTTTTCTCTCCATCTTGCTGGAATATCTTCAATTATAGGAGCAATTAACTTTATCACTACAATTTTCAATATAAAAAACTTTAATAAAAATTTAGAACAATTAACTTTATTTATCTGATCAATTAATATTACAACAATTTTACTTTTATTAGCTGTCCCAGTTTTAGCAGGAGCAATCACTATATTATTAACAGACCGAAATTTAAATACATCTTTTTTTGACCCATCTGGGGGAGGTGACCCAATTTTATATCAACATTTATTT
>refbc_1031242_5_Campopleginae_gen._GenusRR_sp._Gauld06
GTATTATACTTCATTTTTGGAATATGATCTGGTATAATAGGATCATCAATAAGAATAATTATCCGAATAGAATTAAGTAATCCAGGTTATTTAATTAATAATGATCAAATTTATAATTCTATTGTTACAGCTCATGCTTTTATTATAATTTTTTTTATAGTTATACCTATTATAATTGGAGGATTTGGAAATTGAATAATCCCCCTAATATTAGGTAGACCAGATATAGCATTCCCTCGAATAAATAACATAAGATTTTGACTTTTACCTCCTTCTTTATTATTATTAATTTTTAGATCAATTTCAAATCAAGGTATAGGAACCGGTTGAACAATTTACCCCCCTTTATCTTTAAATTTAAATCATGAAGGTATATCTGTTGATTTAGCTATTTTTTCCCTACACTTAGCTGGCATATCCTCAATTATAGGGGCAATTAATTTTATTACAACAATTTTTAACATAAAAAATTTTAATAAAAATTTAGAACAATTAACATTATTTACTTGATCAATTAATATTACAACAATTCTACTTCTTTTAGCTGTTCCCGTTTTAGCAGGAGCTATTACAATACTATTAACAGACCGAAATTTAAATACATCTTTTTTTGACCCATCCGGAGGAGGAGATCCAATTTTATATCAACATTTATTT
>refbc_1031243_5_Campopleginae_gen._GenusRR_sp._Gauld07
ATTTTATATTTTATTTTTGGATTATGAGCAGGAATAACTGGAACTTCAATAAGATTAATTATCCGAATGGAATTAAGAACTCCCAGCTACTTAATTAATAATGATCAAATTTATAACTCATTTGTAACAGCCCATGCCTTTATTATAATTTTTTTTATAGTTATACCAATTATAATTGGAGGTTTTGGTAATTGATTAATTCCATTAATATTAGGAAGCCCCGATATAGCTTTCCCCCGAATAAATAATATAAGATTCTGATTATTACCTCCTTCATTAATTTTATTAATTTTTAGTTCATTAACAAATCAAGGAGTAGGTACAGGCTGAACTGTTTACCCGCCTTTATCTTTAAATGTAAGTCATGAAGGGATATCAGTAGATTTAGCTATTTTCTCCCTTCATCTTGCAGGAATATCCTCAATTATAGGAGCAATAAATTTTATTACCACTATTTTAAATATAAAAAACTTAAAAAAAAAATTTGAACAATTAACTCTATTTTCATGATCAATAATTATCACAACAATTTTACTTTTATTGGCTGTACCAGTTTTAGCAGGAGCCATTACTATACTTTTAACAGATCGAAATCTAAATACATCTTTTTTTGATCCTTCAGGAGGAGGTGACCCAATTCTTNATNAACATTTATTT
>refbc_1031245_5_Ichneumonidae_gen._ichJanzen01_sp._Janzen39
ATTTTATATTTCATTTTTGGTATATGAGCAGGAATAATTGGATCATCATTAAGAATAATTATTCGTATAGAATTAGGTAATCCTGGATTTTTAATTAATAATGATCAAATTTATAATTCTATTGTTACTGCTCATGCATTTATTATAATTTTTTTTATAGTTATACCAATTATAATTGGAGGATTTGGAAATTGAATAGTACCCTTAATGATAGGAGCTCCTGATATAGCCTTCCCACGAATAAATAATATAAGATTTTGATTATTGCCCCCATCAATTAATCTTTTATTAATGAGAAATTTTATCAATCAAGGTACGGGAACAGGGTGAACACTATATCCCCCCTTATCCAATAATATCAATCATGAAGGAATATCTGTTGATATAAGAATTTTCTCTCTTCACTTAGCAGGTATATCATCAATTATAGGTGCAATTAATTTTTTATCAACAATTTTTAATATAAAAATTAAAAAAATATTAATAGACCAACTATCATTATTTTCATGATCAATTAATATCACAGCAATTTTATTACTATTAGCAGTACCCGTATTAGCAGGAGCAATTACTATATTATTAACAGATCGCAATTTAAATACTTCATTCTTTGATCCTTCAGGAGGAGGAGATCCAATTTTATATCAACATTTATTC
>refbc_1031247_5_Macrocentrinae_gen._macroJanzen01_sp._Janzen08
ATATTATATTTTTTATTTGGAATATGATCGGGAATAATTGGTTTATCAATAAGTATAATTATTCGTTTAGAATTAGGTCAATCAGGAACTTTAATTAATAATGATCAAATTTATAATAGATTTGTAACTTCTCATGCATTTATTATAATTTTTTTTATAGTTATACCAATTATAATTGGAGGGTTTGGAAATTGATTAATTCCATTAATATTAGGAAGAGTTGATATGGCTTTCCCTCGAATAAATAATATAAGATTTTGATTGTTAATTCCTTCATTAATAATATTAATTTTAAGAGGATTTATAAATATTGGAGTTGGTACAGGATGAACAGTTTATCCACCTTTATCTTTAAATGTAAGTCATATAGGAATTTCAGTTGATATAGCTATTTTTTCTTTACATTTAGCTGGAATTTCATCTATTATGGGAGCTATTAATTTTATTGTTACTATTTTAAATATACGAAATTATGGGGTGTTAATAGATAAAATTAGTTTATTATGTTGATCAATTTTAATTACAGCTATTTTATTATTATTATCATTACCAGTTTTAGCTGGAGCTATTACTATATTATTAACTGATCGAAATTTAAATACATCTTTTTTTGATCCTTCAGGGGGGGGGGATCCAATTTTGTATCAACATTTATTT
>refbc_1031248_5_Macrocentrinae_gen._macroJanzen01_sp._Janzen09
GTTTTATATTTTTTATTTGGGATATGATCAGGAATAATTGGTTTATCTATAAGAATAATTATTCGTTTAGAATTAGGGCAATCAGGGACTTTAATTAATAATGATCAAATTTATAATAGATTTGTAACTTCACATGCATTTATTATAATTTTTTTTATAGTTATACCAATTATAATCGGGGGGTTTGGAAATTGGTTAATTCCTTTAATATTAGGTAGGGTAGATATAGCTTTCCCTCGGATGAATAATATAAGATTTTGATTATTAATTCCATCATTAATAATATTGATTTTAAGGGGATTTATAAATATTGGGGTAGGTACGGGATGAACAGTATATCCTCCTTTATCTTTGAATGTAAGGCATATAGGGGTTTCAGTTGATATAGCTATTTTTTCTTTACATTTAGCTGGTATTTCCTCTATTATGGGGGCTATAAATTTTATTATTACTATTTTAAATATACGAAATTATGGGGTATTAATAGATAAAATTAGATTATTATGTTGATCAGTTTTAATTACTGCAATTTTATTATTATTATCATTGCCAGTTTTAGCAGGAGCTATTACAATATTATTAACTGATCGAAATTTAAATACATCTTTTTTTGATCCATCAGGAGGGGGGGATCCAATTTTGTATCAACATTTATTT
>refbc_1031249_5_Macrocentrinae_gen._macroJanzen01_sp._Janzen12
ATCTTATATTTTATATTTGGGCTATGGTCTGGGGTATTAGGTTTATCAATAAGGTTAATTATTCGTATAGAGTTAGGTCAAATTGGTTCATTTATTGGAAATGATCAAATTTATAATAGTATTGTTACTTCTCATGCTTTTATTATAATTTTTTTTATAGTTATACCTATTATAATTGGAGGATTTGGTAATTGGTTAATTCCTTTAATATTAGGTAGAGTTGATATAGCTTTTCCTCGAATAAATAATATAAGATTTTGATTATTGATTCCTTCTTTAACTTTATTAATTTTGAGAGGATTTATAAATATTGGGGTAGGTACAGGATGAACAGTTTATCCTCCTTTATCATTAAATATTAGACATATAGGAATTTCTGTAGATATGGCTATTTTTTCTTTACATTTGGCGGGTGTTTCTTCAATTATAGGTGCTATTAATTTTATTGTTACTATTATAAATATGCGAAATTATGGGGTATTAATAGATAAAATTAGATTATTATTATGATCAGTTTTAATTACAGCTATTTTATTGTTATTATCTTTACCTGTATTAGCTGGTGCCATTACTATATTATTAACTGATCGTAATTTAAATACATCTTTTTTTGATCCTGCTGGTGGGGGGGACCCTATTTTGTACCAACATTTATTT
>refbc_1031250_5_Macrocentrinae_gen._macroJanzen01_sp._Janzen14
GTATTGTATTTTTTATTTGGTATATGATNCGGGGTATTGGGCTTGTCATTAAGTTTAATTATTCGTATAGAATTAGGTCAAATTGGTTCATTTATTGGAAATGATCAAATTTATAATAGTATTGTTACTTCACATGCTTTTATTATAATTTTTTTTATAGTTATACCTATTATAATCGGGGGATTTGGAAATTGATTAATTCCTTTAATATTAGGGAGTGTTGATATAGCTTTCCCTCGAATAAATAACATAAGATTTTGATTATTAATTCCTTCTTTAATATTATTAATTTTAAGAGGATTTATAAATATTGGTGTAGGTACAGGATGAACAGTTTACCCCCCTTTATCATTGAATATTAGTCATATAGGAATTTCTGTAGATATAGCTATTTTTTCATTACATTTGGCTGGGGTTTCTTCAATTATAGGTGCTATTAATTTTATCATTACTATTATAAATATACGAAATTATGGGGTATTAATAGATAAAATTAGATTATTATCATGATCAATTTTAATTACAGCTATTTTATTATTATTATCTTTACCTGTGTTAGCTGGTGCTATTACAATATTGTTAACTGATCGTAATTTAAATACATCTTTTTTTGATCCTGCTGGAGGGGGGGANCCTATTTTATATCAACATTTATTT
>refbc_1031252_5_Macrocentrinae_gen._macroJanzen01_sp._Janzen16
ATATTGTATTTTTTATTTGGTATATGATCTGGGGTGTTAGGTTTATCATTAAGTTTAATTATTCGTATAGAATTAGGTCAAATTGGTTCATTTATTGGAAATGATCAAATTTATAATAGTATTGTTACTTCTCATGCTTTTATTATAATTTTTTTTATAGTTATACCTATTATAATTGGGGGGTTTGGAAATTGATTAATTCCTTTAATATTAGGAAGTGTTGATATAGCTTTTCCTCGAATAAATAATATAAGATTTTGATTATTAATTCCTTCTTTAATATTATTAATTTTAAGAGGGTTTATAAATATTGGTGTAGGTACAGGATGAACAGTTTATCCTCCTTTATCATTAAATGTTAGTCATATAGGAATTTCTGTAGATATAGCTATTTTTTCACTACATTTGGCTGGTATTTCTTCAATTATAGGTGCTATTAATTTTATTGTTACTATTATAAATATACGAAATTATGGGGTATTAATAGATAAAATTAGATTATTATTATGATCAATTTTAATTACAGCTATTTTATTATTATTATCTTTACCTGTGTTAGCTGGTGCTATTACAATATTATTAACTGATCGTAATTTAAATACATCTTTTTTTGACCCTGCTGGAGGAGGGGATCCTATTTTATATCAACATTTATTT
>refbc_1031596_5_Aleiodes_leptocarina
ATTTTATATTTTATTTTGGGTATTTGATCAGGTATTTTAGGTATATCAATAAGATTATTAGTACGAATGGAATTGATAGTTCCTGGAAAATTTTTAGGTAATGATCAAATTTATAATAGAATTGTTACTAGGCATGCATTTATTATAATTTTTTTTTTAGTTATACCAATAATAATTGGTGGATTTGGAAATTGATTAATTCCTTTAATATTAGGATGTCCAGATATAGCTTTTCCTCGTATAAATAATATAAGGTTTTGGTTATTAATTCCTTCTTTATTATTATTAATTATTAGAAGATTAATAAATGTTGGTGTTGGAACTGGGTGAACAGTTTATCCTCCGTTATCTTTAAATATAAGTCATAGAGGAATATCTGTAGATATAGCAATTTTTTCATTACATTTGGCAGGAATTTCTTCTATTATAGGAGCAATTAATTTTATTACAACTATTTTAAATATACGTTCAAGTTTAATTTATATAGATAAAATTTCTTTATTAACTTGATCAGTATTTATTACAGTGATTTTATTATTATTATCTTTACCAATTTTAGCAGGAGCTATTACTATATTATTAACTGATCGTAATTTAAATACTTCTTTTTTTGATCCGTGTGGAGGTGGAGATCCAATTTTATATCAACATTTATTT
>refbc_1031597_5_Aleiodes_nigristemmaticum
ATTTTATATTTTTTATTTGGTATATGATCTGGAATGGTTGGGTTATCTATAAGTTTAATTATTCGGTTAGAATTAAGAACTACTGGAAGAATCTTAAAAAATGATCAAATTTATAATGGTATAGTTACTCTTCATGCTTTTATTATAATTTTTTTTATAGTTATACCTATTGTTTTAGGAGGATTTGGTAATTGATTAATTCCTTTAATATTAGGAGCCCCAGATATAGCTTTCCCTCGTATAAATAATATAAGGTTTTGGTTATTAATTCCATCATTATTATTCTTATTGATAAGAGGTGTTGTTAATACAGGTGTGGGAACAGGGTGGACAATTTATCCACCTTTGTCTTCATTAATTGGTCATAGAGGAATTTCTATAGATATATCAATTTTTTCTTTACATTTGGCAGGAGCTTCTTCAATTATAGGAGCTATTAATTTTATTTCAACAATTTTAAATATAAATTTAAATCAAATTAAATTAGATCAAATATCTTTATTTATTTGATCTGTATTAATTACAGCATTTTTATTACTTTTAGCTTTACCAGTTTTGGCAGGGGCTATTACTATACTTTTAACTGATCGAAATTTAAATACTAGATTTTTTGATTTTTCTGGAGGGGGGGATCCAATTTTATTCCAGCATCTTTTT
>refbc_1031598_5_Colpotrochia_catania
ATCAACTAGAATAATTATTCGTATNCAATTAAGAAATNCAATAAAACCACTAATTAATAATGACCAAATTTATAATTCACTAGTCACTATACACGCATTTTTAATAATTTTCTTTTTAGTTATACCAACATTAATTGGAGGATTTGGAAATTGATTAGTACCTTTAATATTAGGTGCACCAGATATAGCATTTCCACGAATAAATAACATAAGATTTTGATTATTACCACCATCAATTTCATTATTATTATTTAGAGCTATTATAAATCAAGGACCAGGAACAGGTTGAACAGTTTATCCTCCATTATCCTCAAATCAAGGTCATGAAGGAATATCAGTTGATTTTTCAATTTTATCCTTACATATTGCTGGTACATCATCAATTATAGGAGCAATTAATTTTATTACAACTATTATTAATATAAAAATTATTAATTTAATATTTAATCAAATAACTTTATTTATTTGATCAATTTTAATTACATCAATTCTACTTCTTCTTGCTGTTCCCGTCCTAGCAGGAGCATTAACTATATTAATTTTTGATCGAAATTTAAATACAACATTTTTTGATCCATCAGGTGGGGGTGATCCAATTTTATTCCAACATTTATTT
>refbc_1031599_5_Pedinopelte_latipennis
ATTTTATATTTTATATTTGGTATATGATCAGGATTAATTGGAAGATCCATAAGACTAATTATTCGAATAGAATTAGGAAATCCGGGATTTTTAATTAACAATAATCAAATTTATAATTCTTTAGTAACATCTCATGCATTAATAATAATTTTTTTTATAGTTATACCTATTATAATTGGAGGATTCGGAAATTGATTAATTCCCCTAATATTAGGATCCCCAGATATATCTTTTCCACGAATAAATAATATAAGATTCTGATTACTACCTCCCTCCCTATTATTATTATTATCTAATATAATTACAAATCAAGGAACAGGTACAGGATGAACATTATATCCCCCTCTTTCCTCAAATTTAAATCATGAAGGATTGTCCACTGACCTAACAATTTTCTCAATTCATTTATCAGGATTATCATCAATTATAAGATCAATCAATTTTATTACCACTATTATTAATATTCACCCCATAAAAATAAAAATAAATCAAATATCATTATTTATTTGATCCATTCTAATTACAACAATTTTATTACTATTAGCTATCCCCGTACTTGCAGGAGCTATTACCATACTTTTAACTGATCGAAATCTAAATTCATCATTTTTTGACCCTCAAGGAGGAGGAGANCCAATCTTATTCNA
>refbc_1031600_5_Barylypa_broweri
TCTTATATTTTATTTTTGGTATNTGAGCCGGAATAATAGGNTCTTCAATAAGAATTATTATTCGATTAGAATTAGGTAACCCTGGTTACTTAATTAATAATGATCAAATTTATAATTCTATAGTTACTTCTCATGCTTTTATCATAATTTTTTTTATAGTTATACCAATTATAATTGGAGGATTTGGTAACTGATTAATTCCTTTAATACTAGGAGCCCCTGATATAGCATTCCCACGAATAAATAATATAAGATTTTGATTATTACCACCTTCCTTAACTTTATTAATTTTTAGAAATCTTCTAAATCAAGGGGTTGGAACTGGATGAACTATTTATCCACCATTATCATTAAATTTAAATCATGAAGGTATAGCTATTGATCAATCAATTTTTTCCTTACATATAGCTGGTATATCTTCTATTATAGGAGCAATTAATTTCATTACTACTATTATAAATATAAAAAATTTTAAATCTTCTTTTGAACAATTAACATTACTAACTTGATCAATTAAAATTACTACAATTTTGTTACTCTTAGCTGTACCTGTTCTTGCTGGAGCAATTACTATAATTTTAACAGACCGAAATCTAAATACATCCTTTTTTGACCCAGCTGGAGGAGGAGATCCTATTTTATACCAACATTTATTT
>refbc_1031601_5_Castrosion_renei
GAGCAGGAATAATTGGTTCTTCTATAAGAATTATTATTCGAATAGAATTAGGTAATCCTGGTTATTTAATTAATAATGATCAAATTTATAATTCACTAGTTACTTCGCATGCTTTTATTATAATTTTTTTTATAGTAATACCACTTATAATTGGAGGATTTGGTAATTGATTAATTCCTTTAATAATAGGAGCTCCTGATATGGCTTTCTCTCGAATAAATAATATAAGATTTTGATTATTAATTCCATCTATTAATCTTATACTTTTTAGGAATATATCAAATCAAGGAGTTGGAACTGGATGAACAATTTATCCCCCATTATCTTTAAATTTAAGTCATGAAGGTATAGCAATTGATCAATCAATTTTCTCTCTTCATTTAGCAGGAATATCTTCTATTATAGGAGCAATCAATTTTATTTNAACAATTTTTAATATAAAAAATATTAGAATATCTTTTGATCAATTAACATTGTTTACCTGATCTATTAAAATTACAACTATTTTATTATTATTAGCAGTTCCAGTTTTAGCAGGAGCAATCACCATAATTTTAACTGATCGAAATTTAAATACCTCATTTTTTGATCCTTGTGGTGGTGGAGACCCAATTTTATATCAACATTTATTC
>refbc_1031602_5_Colpotrochia_feroza
[truncated: 21,819,187 more chars]
