# Supplementary material for: DDQR (dynamic DNA QR coding): An efficient algorithm to represent DNA barcode sequences
Source: PLoS One. 2023 Jan 17;18(1):e0279994. doi: 10.1371/journal.pone.0279994 (PMC9844917; doi:10.1371/journal.pone.0279994)
Supplement: S6 File — (PY) [file pone.0279994.s006.py]

import os
import matplotlib.pyplot as plt


def get_lines(address):
    with open(address, 'r') as f:
        lines = f.readlines()
        for line in lines:
            if '>' in line:
                lines.remove(line)
    return lines


def each_process(lines):
    results = []
    i = 1
    for each_dna in lines:
        print('\n')
        with open('./fasta1.txt', 'w') as fasta:
            fasta.write(each_dna)
        fasta_size = os.path.getsize('./fasta1.txt')
        print('processing ' + str(i) + '  total: ' + str(len(lines)))
        os.system('GeCo3 fasta1.txt')
        result_size = os.path.getsize('./fasta1.txt.co')
        result = result_size / fasta_size
        print(result)
        print('\n')
        results.append(str(result))
        i = i + 1
        with open('./01.rbcL.txt', 'a')as f:
            f.write(str(len(each_dna)))
            f.write(':')
            f.write(str(result))
            f.write('\n')
    return results


if __name__ == '__main__':
    file_name = './01.rbcL_ref_consensus_database_final.fasta'
    lines = get_lines(file_name)
    results = each_process(lines)
