# Supplementary material for: DDQR (dynamic DNA QR coding): An efficient algorithm to represent DNA barcode sequences
Source: PLoS One. 2023 Jan 17;18(1):e0279994. doi: 10.1371/journal.pone.0279994 (PMC9844917; doi:10.1371/journal.pone.0279994)
Supplement: S7 File — (PY) [file pone.0279994.s007.py]

def each_process(DNA_sequence):
    with open('./DDQR.txt', 'w') as file1:
        file1.write(DNA_sequence)
    DDQR_origin_size = os.path.getsize('./DDQR.txt')
    ddqr = get_ddqr(DNA_sequence)
    with open('./DDQR_result.txt', 'w') as result_file:
        result_file.write(ddqr)
    DDQR_size = os.path.getsize('./DDQR_result.txt')
    compression_ratio_of_DDQR = DDQR_size / DDQR_origin_size

    with open('./GeCo3.txt', 'w') as file2:
        file2.write(DNA_sequence)
    Geco3_origin_size = os.path.getsize('./GeCo3.txt')
    os.system('GeCo3 GeCo3.txt')
    Geco3_size = os.path.getsize('./GeCo3.txt.co')
    compression_ratio_of_GeCo3 = Geco3_size / Geco3_origin_size

    return compression_ratio_of_DDQR, compression_ratio_of_GeCo3
