# Supplementary material for: DDQR (dynamic DNA QR coding): An efficient algorithm to represent DNA barcode sequences
Source: PLoS One. 2023 Jan 17;18(1):e0279994. doi: 10.1371/journal.pone.0279994 (PMC9844917; doi:10.1371/journal.pone.0279994)
Supplement: S9 File — (PY) [file pone.0279994.s009.py]

import random
import os
import re
from multiprocessing import Pool
import time


def shuffle_str(s):
    # 将字符串转换成列表
    str_list = list(s)
    # 调用random模块的shuffle函数打乱列表
    random.shuffle(str_list)
    # 将列表转字符串
    return ''.join(str_list)


def encode_b64(n):
    table = '0123456789abcdefghijklmnopqrstuvwxyzABCDEFGHIJKLMNOPQRSTUVWXYZ-_'
    result = []
    temp = n
    if 0 == temp:
        result.append('0')
    else:
        while 0 < temp:
            result.append(table[int(temp % 64)])
            temp //= 64
    return ''.join([x for x in reversed(result)])


def decode_b64(str):
    table = {"0": 0, "1": 1, "2": 2, "3": 3, "4": 4, "5": 5,
             "6": 6, "7": 7, "8": 8, "9": 9,
             "a": 10, "b": 11, "c": 12, "d": 13, "e": 14, "f": 15, "g": 16,
             "h": 17, "i": 18, "j": 19, "k": 20, "l": 21, "m": 22, "n": 23,
             "o": 24, "p": 25, "q": 26, "r": 27, "s": 28, "t": 29, "u": 30,
             "v": 31, "w": 32, "x": 33, "y": 34, "z": 35,
             "A": 36, "B": 37, "C": 38, "D": 39, "E": 40, "F": 41, "G": 42,
             "H": 43, "I": 44, "J": 45, "K": 46, "L": 47, "M": 48, "N": 49,
             "O": 50, "P": 51, "Q": 52, "R": 53, "S": 54, "T": 55, "U": 56,
             "V": 57, "W": 58, "X": 59, "Y": 60, "Z": 61,
             "-": 62, "_": 63}
    result = 0
    for i in range(len(str)):
        result *= 64
        result += table[str[i]]
    return result


def count_alpha(dna):
    tmp = {}
    for i in dna:
        tmp[i] = dna.count(i)
    return len(tmp)


def get_dna(dna):
    return dna


def get_lines(address):
    with open(address, 'r') as f:
        lines_ = f.readlines()
        i = 0
        title_list_ = []
        dna_list_ = []
        while i + 1 <= len(lines_) - 1:
            title_list_.append(lines_[i].replace('\n', '').replace('>', ''))
            dna_list_.append(lines_[i + 1].replace('\n', ''))
            i += 2
    return lines_, title_list_, dna_list_


def huffman_coding(dna):
    dna = dna.lower()
    dict_ = {}
    for char in dna:
        keys = dict_.keys()
        if char in keys:
            dict_[char] += 1
        else:
            dict_[char] = 1
    temp = sorted(dict_.items(), key=lambda x: x[1], reverse=False)
    count = count_alpha(dna)
    if count == 4:
        huffman_dna = dna.replace(temp[0][0], '001').replace(temp[1][0], '000').replace(temp[2][0], '01').replace(
            temp[3][0], '1')
        order = '100' + temp[0][0] + temp[1][0] + temp[2][0] + temp[3][0]
    elif count == 3:
        huffman_dna = dna.replace(temp[0][0], '00').replace(temp[1][0], '01').replace(temp[2][0], '1')
        order = '011' + temp[0][0] + temp[1][0] + temp[2][0]
    elif count == 2:
        huffman_dna = dna.replace(temp[0][0], '1').replace(temp[1][0], '0')
        order = '010' + temp[0][0] + temp[1][0]
    else:
        huffman_dna = dna.replace(temp[0][0], '1')
        order = '001' + temp[0][0]

    order = order.replace('a', '00').replace('c', '01').replace('g', '10').replace('t', '11')
    # 开头000标识哈夫曼编码 后三位代表出现碱基个数 其后八位 00=a 01=c 10=g 11=t 按顺序代表频率由低到高的哈夫曼编码
    huffman_dna = '000' + order + huffman_dna
    return huffman_dna, len(huffman_dna)


def twobit_coding(dna):
    # 开头 111 标识两比特编码
    twobit_dna = '111' + dna.replace('A', '00').replace('T', '01').replace('C', '10').replace('G', '11')

    return twobit_dna, len(twobit_dna)


def ddqr_coding(dna):
    ddqr_dna = ''
    rest = ''
    temp = ''
    divide_6 = re.findall(r'.{6}', dna)
    if not ''.join(divide_6) == dna:
        rest = dna.replace(''.join(divide_6), '')
        temp = rest
        if len(rest) == 1:
            rest = rest + '00000'
        if len(rest) == 2:
            rest = rest + '0000'
        if len(rest) == 3:
            rest = rest + '000'
        if len(rest) == 4:
            rest = rest + '00'
        if len(rest) == 5:
            rest = rest + '0'
        divide_6.append(rest)
    for each in divide_6:
        int_each = int(each, 2)
        ddqr_dna = ddqr_dna + encode_b64(int_each)
    # 最后一位ddqr数字代表补位数
    if len(temp) == 0:
        ddqr_dna = ddqr_dna + '0'
    elif len(temp) == 1:
        ddqr_dna = ddqr_dna + '5'
    elif len(temp) == 2:
        ddqr_dna = ddqr_dna + '4'
    elif len(temp) == 3:
        ddqr_dna = ddqr_dna + '3'
    elif len(temp) == 4:
        ddqr_dna = ddqr_dna + '2'
    elif len(temp) == 5:
        ddqr_dna = ddqr_dna + '1'
    return ddqr_dna


def get_ddqr(dna):
    dna = ''.join(re.findall(r'[AGCT]', dna))
    dna = get_dna(dna)
    huffman_dna, huffman_len = huffman_coding(dna)
    twobit_dna, twobit_len = twobit_coding(dna)
    if huffman_len < twobit_len:
        print('huffman')
        return ddqr_coding(huffman_dna)
    else:
        print('twobit')
        return ddqr_coding(twobit_dna)


def each_process(title_list_, dna_list_):
    results = []
    count = 1
    for i in range(0, len(title_list_)):
        each_dna = dna_list_[i]
        with open('./fasta.txt', 'w') as fasta:
            fasta.write(each_dna)
        fasta_size = os.path.getsize('./fasta.txt')
        print('processing ' + str(count) + '  total: ' + str(len(title_list_)))
        save_dna = each_dna
        each_dna = ''.join(re.findall(r'[AGCT]', each_dna))
        print(each_dna)
        ddqr = get_ddqr(each_dna)
        with open('./result.txt', 'w') as result:
            result.write(ddqr)
        result_size = os.path.getsize('./result.txt')
        result = result_size / fasta_size
        results.append(result)
        with open('./ddqr3.0/01.rbcL_DDQR.txt', 'a')as f:
            f.write(title_list_[i])
            f.write(' ')
            f.write(str(len(save_dna)))
            f.write(' ')
            f.write(str(result))
            f.write('\n')
        count = count + 1
    return results


def create_Simulated_data(proportion, total):
    a_num = int(total * proportion)
    rest = total - a_num
    count = 1
    Simulated_data = ''
    while count <= a_num:
        Simulated_data = Simulated_data + 'A'
        count += 1
    bases = ['T', 'C', 'G']
    count = 1
    while count <= rest:
        Simulated_data = Simulated_data + random.choice(bases)
        count += 1
    return Simulated_data


def get_ddqr_result(s_dna, prop):
    ddqr = get_ddqr(s_dna)
    str_prop = str(prop)
    with open('./' + str_prop + 'ddqr_s_dna.txt', 'w') as f:
        f.write(s_dna)
    ddqr_origin_size = os.path.getsize(str_prop + 'ddqr_s_dna.txt')
    with open('./' + str_prop + 'ddqr_s_dna_result.txt', 'w') as f1:
        f1.write(ddqr)
    ddqr_result_size = os.path.getsize(str_prop + 'ddqr_s_dna_result.txt')
    return ddqr_result_size / ddqr_origin_size


def get_geco3_result(s_dna, prop):
    str_prop = str(prop)
    with open('./' + str_prop + 'geco3_s_dna.txt', 'w') as fasta:
        fasta.write(s_dna)
    fasta_size = os.path.getsize('./' + str_prop + 'geco3_s_dna.txt')
    os.system('GeCo3 ' + str_prop + 'geco3_s_dna.txt')
    result_size = os.path.getsize('./' + str_prop + 'geco3_s_dna.txt.co')
    result = result_size / fasta_size
    return result


def compare(prop):
    time_begin = time.time()
    begin = 1
    end = 1500
    dna_len = begin
    while dna_len <= end:
        # 每个长度标点数量
        for count in range(500):
            simu_dna = create_Simulated_data(prop, dna_len)
            simu_dna = shuffle_str(simu_dna)
            time1 = time.time()
            ddqr_result = get_ddqr_result(simu_dna, prop)
            time2 = time.time()
            geco3_result = get_geco3_result(simu_dna, prop)
            time3 = time.time()
            time_ddqr = time2 - time1
            time_geco3 = time3 - time2
            print('dna_len: ' + str(dna_len))
            print('count: ' + str(count + 1))
            with open('./' + str(prop) + '_result.txt', 'a') as f:
                f.write(
                    str(ddqr_result) + ' ' + str(geco3_result) + ' ' + str(dna_len) + ' ' + str(time_ddqr) + ' ' + str(
                        time_geco3))
                f.write('\n')
                f.write(simu_dna)
                f.write('\n')
            print('\n\n')
        dna_len += 1
    time_end = time.time()
    with open('./成功跑完的proportion.txt', 'a') as x:
        x.write(str(prop) + ' ')
        x.write(str(round(time_end - time_begin, 2)))
        x.write('\n')


if __name__ == '__main__':
    all_proportion = []
    for i in range(63, 101):
        all_proportion.append(i / 100)
    pool = Pool()
    for each in all_proportion:
        pool.apply_async(compare, (each,))
    pool.close()
    pool.join()
    print('done!!!!!!!!!!')
